# Supplementary material for: Multi-Model Fusion-Based Hierarchical Extraction for Chinese Epidemic Event
Source: Data Sci Eng. 2023 Jan 2;8(1):73–83. doi: 10.1007/s41019-022-00203-6 (PMC9807097; doi:10.1007/s41019-022-00203-6)
Supplement: Supplementary file 1 — (zip 67849 KB) [file 41019_2022_203_MOESM1_ESM.zip]

Archive with 266 entries (199 files):
- Bert-Event_classification/
- Bert-Event_classification/bert_pretrain/
- Bert-Event_classification/bert_pretrain/bert_config.json
- Bert-Event_classification/bert_pretrain/README.md
- Bert-Event_classification/bert_pretrain/vocab.txt
- Bert-Event_classification/ERNIE_pretrain/
- Bert-Event_classification/ERNIE_pretrain/bert_config.json
- Bert-Event_classification/ERNIE_pretrain/ERNIE/
- Bert-Event_classification/ERNIE_pretrain/ERNIE/ERNIE/
- Bert-Event_classification/ERNIE_pretrain/ERNIE/ERNIE/bert_config.json
- Bert-Event_classification/ERNIE_pretrain/ERNIE/ERNIE/vocab.txt
- Bert-Event_classification/ERNIE_pretrain/README.md
- Bert-Event_classification/ERNIE_pretrain/vocab.txt
- Bert-Event_classification/LICENSE
- Bert-Event_classification/models/
- Bert-Event_classification/models/bert.py
- Bert-Event_classification/models/bert_CNN.py
- Bert-Event_classification/models/bert_DPCNN.py
- Bert-Event_classification/models/bert_RCNN.py
- Bert-Event_classification/models/bert_RNN.py
- Bert-Event_classification/models/ERNIE.py
- Bert-Event_classification/pytorch_pretrained/
- Bert-Event_classification/pytorch_pretrained/convert_gpt2_checkpoint_to_pytorch.py
- Bert-Event_classification/pytorch_pretrained/convert_openai_checkpoint_to_pytorch.py
- Bert-Event_classification/pytorch_pretrained/convert_tf_checkpoint_to_pytorch.py
- Bert-Event_classification/pytorch_pretrained/convert_transfo_xl_checkpoint_to_pytorch.py
- Bert-Event_classification/pytorch_pretrained/file_utils.py
- Bert-Event_classification/pytorch_pretrained/modeling.py
- Bert-Event_classification/pytorch_pretrained/modeling_gpt2.py
- Bert-Event_classification/pytorch_pretrained/modeling_openai.py
- Bert-Event_classification/pytorch_pretrained/modeling_transfo_xl.py
- Bert-Event_classification/pytorch_pretrained/modeling_transfo_xl_utilities.py
- Bert-Event_classification/pytorch_pretrained/optimization.py
- Bert-Event_classification/pytorch_pretrained/optimization_openai.py
- Bert-Event_classification/pytorch_pretrained/tokenization.py
- Bert-Event_classification/pytorch_pretrained/tokenization_gpt2.py
- Bert-Event_classification/pytorch_pretrained/tokenization_openai.py
- Bert-Event_classification/pytorch_pretrained/tokenization_transfo_xl.py
- Bert-Event_classification/pytorch_pretrained/__init__.py
- Bert-Event_classification/pytorch_pretrained/__main__.py
- Bert-Event_classification/README.md
- Bert-Event_classification/run.py
- Bert-Event_classification/THUCNews/
- Bert-Event_classification/THUCNews/data/
- Bert-Event_classification/THUCNews/data/class.txt
- Bert-Event_classification/THUCNews/data/dev.txt
- Bert-Event_classification/THUCNews/data/test.txt
- Bert-Event_classification/THUCNews/data/train.txt
- Bert-Event_classification/THUCNews/saved_dict/
- Bert-Event_classification/train_eval.py
- Bert-Event_classification/utils.py
- CCR/
- CCR/covid_news.csv
- CCR/covid_patient_track.csv
- CCR/covid_txnew_track.csv
- CCR/covid_virus_trip.csv
- conlleval.py
- evaluate_Model.py
- Event_classification/
- Event_classification/.idea/
- Event_classification/.idea/.gitignore
- Event_classification/.idea/Chinese-Text-Classification-Pytorch-master.iml
- Event_classification/.idea/inspectionProfiles/
- Event_classification/.idea/inspectionProfiles/profiles_settings.xml
- Event_classification/.idea/misc.xml
- Event_classification/.idea/modules.xml
- Event_classification/.idea/workspace.xml
- Event_classification/LICENSE
- Event_classification/models/
- Event_classification/models/DPCNN.py
- Event_classification/models/FastText.py
- Event_classification/models/TextCNN.py
- Event_classification/models/TextRCNN.py
- Event_classification/models/TextRNN.py
- Event_classification/models/TextRNN_Att.py
- Event_classification/models/Transformer.py
- Event_classification/pre.txt
- Event_classification/README.md
- Event_classification/run.py
- Event_classification/THUCNews/
- Event_classification/THUCNews/data/
- Event_classification/THUCNews/data/class.txt
- Event_classification/THUCNews/data/dev.txt
- Event_classification/THUCNews/data/embedding_SougouNews.npz
- Event_classification/THUCNews/data/embedding_Tencent.npz
- Event_classification/THUCNews/data/test.txt
- Event_classification/THUCNews/data/train.txt
- Event_classification/THUCNews/data/vocab.pkl
- Event_classification/THUCNews/log/
- Event_classification/THUCNews/log/DPCNN/
- Event_classification/THUCNews/log/DPCNN/04-22_09.51/
- Event_classification/THUCNews/log/DPCNN/04-22_09.51/events.out.tfevents.1650592261.DESKTOP-DT4LA4H
- Event_classification/THUCNews/log/TextCNN/
- Event_classification/THUCNews/log/TextCNN/04-22_09.49/
- Event_classification/THUCNews/log/TextCNN/04-22_09.49/events.out.tfevents.1650592147.DESKTOP-DT4LA4H
- Event_classification/THUCNews/log/TextRNN_Att/
- Event_classification/THUCNews/log/TextRNN_Att/04-20_15.50/
- Event_classification/THUCNews/log/TextRNN_Att/04-20_15.50/events.out.tfevents.1650441059.DESKTOP-DT4LA4H
- Event_classification/THUCNews/log/TextRNN_Att/04-20_17.30/
- Event_classification/THUCNews/log/TextRNN_Att/04-20_17.30/events.out.tfevents.1650447029.DESKTOP-DT4LA4H
- Event_classification/THUCNews/log/TextRNN_Att/04-20_17.31/
- Event_classification/THUCNews/log/TextRNN_Att/04-20_17.31/events.out.tfevents.1650447115.DESKTOP-DT4LA4H
- Event_classification/THUCNews/log/TextRNN_Att/04-20_18.18/
- Event_classification/THUCNews/log/TextRNN_Att/04-20_18.18/events.out.tfevents.1650449919.DESKTOP-DT4LA4H
- Event_classification/THUCNews/log/TextRNN_Att/04-20_19.42/
- Event_classification/THUCNews/log/TextRNN_Att/04-20_19.42/events.out.tfevents.1650454958.DESKTOP-DT4LA4H
- Event_classification/THUCNews/log/TextRNN_Att/04-20_19.44/
- Event_classification/THUCNews/log/TextRNN_Att/04-20_19.44/events.out.tfevents.1650455075.DESKTOP-DT4LA4H
- Event_classification/THUCNews/log/TextRNN_Att/04-20_19.49/
- Event_classification/THUCNews/log/TextRNN_Att/04-20_19.49/events.out.tfevents.1650455345.DESKTOP-DT4LA4H
- Event_classification/THUCNews/log/TextRNN_Att/04-21_23.06/
- Event_classification/THUCNews/log/TextRNN_Att/04-21_23.06/events.out.tfevents.1650553600.DESKTOP-DT4LA4H
- Event_classification/THUCNews/log/TextRNN_Att/04-21_23.10/
- Event_classification/THUCNews/log/TextRNN_Att/04-21_23.10/events.out.tfevents.1650553826.DESKTOP-DT4LA4H
- Event_classification/THUCNews/log/TextRNN_Att/04-22_08.38/
- Event_classification/THUCNews/log/TextRNN_Att/04-22_08.38/events.out.tfevents.1650587914.DESKTOP-DT4LA4H
- Event_classification/THUCNews/log/TextRNN_Att/04-22_09.32/
- Event_classification/THUCNews/log/TextRNN_Att/04-22_09.32/events.out.tfevents.1650591175.DESKTOP-DT4LA4H
- Event_classification/THUCNews/log/TextRNN_Att/04-22_09.40/
- Event_classification/THUCNews/log/TextRNN_Att/04-22_09.40/events.out.tfevents.1650591638.DESKTOP-DT4LA4H
- Event_classification/THUCNews/log/TextRNN_Att/04-22_09.46/
- Event_classification/THUCNews/log/TextRNN_Att/04-22_09.46/events.out.tfevents.1650591981.DESKTOP-DT4LA4H
- Event_classification/THUCNews/log/Transformer/
- Event_classification/THUCNews/log/Transformer/04-22_09.42/
- Event_classification/THUCNews/log/Transformer/04-22_09.42/events.out.tfevents.1650591759.DESKTOP-DT4LA4H
- Event_classification/THUCNews/saved_dict/
- Event_classification/THUCNews/saved_dict/DPCNN.ckpt
- Event_classification/THUCNews/saved_dict/model.ckpt
- Event_classification/THUCNews/saved_dict/TextCNN.ckpt
- Event_classification/THUCNews/saved_dict/TextRNN_Att.ckpt
- Event_classification/THUCNews/saved_dict/Transformer.ckpt
- Event_classification/train_eval.py
- Event_classification/utils.py
- Event_classification/utils_fasttext.py
- gbdt_NER/
- gbdt_NER/.gitignore
- gbdt_NER/.idea/
- gbdt_NER/.idea/.gitignore
- gbdt_NER/.idea/gbdt_simple_tutorial-master.iml
- gbdt_NER/.idea/inspectionProfiles/
- gbdt_NER/.idea/inspectionProfiles/profiles_settings.xml
- gbdt_NER/.idea/misc.xml
- gbdt_NER/.idea/modules.xml
- gbdt_NER/.idea/workspace.xml
- gbdt_NER/conlleval.py
- gbdt_NER/example.py
- gbdt_NER/GBDT/
- gbdt_NER/GBDT/decision_tree.py
- gbdt_NER/GBDT/gbdt.py
- gbdt_NER/GBDT/loss_function.py
- gbdt_NER/GBDT/tree_plot.py
- gbdt_NER/GBDT/__pycache__/
- gbdt_NER/GBDT/__pycache__/decision_tree.cpython-38.pyc
- gbdt_NER/GBDT/__pycache__/gbdt.cpython-38.pyc
- gbdt_NER/GBDT/__pycache__/loss_function.cpython-38.pyc
- gbdt_NER/GBDT/__pycache__/tree_plot.cpython-38.pyc
- gbdt_NER/LICENSE
- gbdt_NER/pre_merge.txt
- gbdt_NER/README.md
- gbdt_NER/results/
- gbdt_NER/results/NO.1_tree.log
- gbdt_NER/results/NO.2_tree.log
- gbdt_NER/results/NO.3_tree.log
- gbdt_NER/results/NO.4_tree.log
- gbdt_NER/results/NO.5_tree.log
- gbdt_NER/results/result.log
- gbdt_NER/setdata.py
- gbdt_NER/__pycache__/
- gbdt_NER/__pycache__/conlleval.cpython-38.pyc
- gbdt_NER/__pycache__/setdata.cpython-38.pyc
- gbdt_NER/展示图片/
- gbdt_NER/展示图片/all_trees.png
- GlobalPointer/
- GlobalPointer/conlleval.py
- GlobalPointer/data_other/
- GlobalPointer/data_other/testsentence.txt
- GlobalPointer/data_other/test_other.txt
- GlobalPointer/data_other/train_other.txt
- GlobalPointer/data_Place/
- GlobalPointer/data_Place/testsentence.txt
- GlobalPointer/data_Place/test_Place.txt
- GlobalPointer/data_Place/train_Place.txt
- GlobalPointer/data_seperate.py
- GlobalPointer/data_Time/
- GlobalPointer/data_Time/testsentence.txt
- GlobalPointer/data_Time/test_Time.txt
- GlobalPointer/data_Time/train_Time.txt
- GlobalPointer/Globalpointer_other.py
- GlobalPointer/Globalpointer_Place.py
- GlobalPointer/Globalpointer_Time.py
- GlobalPointer/output_Place/
- GlobalPointer/output_Place/pre.txt
- GlobalPointer/output_Place/pretest_two.txt
- GlobalPointer/output_Time/
- GlobalPointer/output_Time/pre.txt
- GlobalPointer/output_Time/pretest_two.txt
- GlobalPointer/result_globalpointer.txt
- GlobalPointer/test_all.txt
- GlobalPointer/train_all.txt
- GlobalPointer/__pycache__/
- GlobalPointer/__pycache__/conlleval.cpython-38.pyc
- IDCNN/
- IDCNN/IDCNN_other/
- IDCNN/IDCNN_other/.idea/
- IDCNN/IDCNN_other/.idea/.gitignore
- IDCNN/IDCNN_other/.idea/encodings.xml
- IDCNN/IDCNN_other/.idea/inspectionProfiles/
- IDCNN/IDCNN_other/.idea/misc.xml
- IDCNN/IDCNN_other/.idea/modules.xml
- IDCNN/IDCNN_other/.idea/NER-IDCNN-action.iml
- IDCNN/IDCNN_other/.idea/workspace.xml
- IDCNN/IDCNN_other/conlleval
- IDCNN/IDCNN_other/conlleval.py
- IDCNN/IDCNN_other/data/
- IDCNN/IDCNN_other/data/dev_other.txt
- IDCNN/IDCNN_other/data/test_other.txt
- IDCNN/IDCNN_other/data/train_other.txt
- IDCNN/IDCNN_other/data/wiki_100.utf8
- IDCNN/IDCNN_other/data_loader.py
- IDCNN/IDCNN_other/data_utils.py
- IDCNN/IDCNN_other/main.py
- IDCNN/IDCNN_other/model.py
- IDCNN/IDCNN_other/model_utils.py
- IDCNN/IDCNN_Place/
- IDCNN/IDCNN_Place/.idea/
- IDCNN/IDCNN_Place/.idea/.gitignore
- IDCNN/IDCNN_Place/.idea/encodings.xml
- IDCNN/IDCNN_Place/.idea/inspectionProfiles/
- IDCNN/IDCNN_Place/.idea/misc.xml
- IDCNN/IDCNN_Place/.idea/modules.xml
- IDCNN/IDCNN_Place/.idea/NER-IDCNN-action.iml
- IDCNN/IDCNN_Place/.idea/workspace.xml
- IDCNN/IDCNN_Place/conlleval
- IDCNN/IDCNN_Place/conlleval.py
- IDCNN/IDCNN_Place/data/
- IDCNN/IDCNN_Place/data/dev_Place.txt
- IDCNN/IDCNN_Place/data/test_Place.txt
- IDCNN/IDCNN_Place/data/train_Place.txt
- IDCNN/IDCNN_Place/data/wiki_100.utf8
- IDCNN/IDCNN_Place/data_loader.py
- IDCNN/IDCNN_Place/data_utils.py
- IDCNN/IDCNN_Place/main.py
- IDCNN/IDCNN_Place/model.py
- IDCNN/IDCNN_Place/model_utils.py
- IDCNN/IDCNN_Time/
- IDCNN/IDCNN_Time/.idea/
- IDCNN/IDCNN_Time/.idea/.gitignore
- IDCNN/IDCNN_Time/.idea/encodings.xml
- IDCNN/IDCNN_Time/.idea/inspectionProfiles/
- IDCNN/IDCNN_Time/.idea/misc.xml
- IDCNN/IDCNN_Time/.idea/modules.xml
- IDCNN/IDCNN_Time/.idea/NER-IDCNN-action.iml
- IDCNN/IDCNN_Time/.idea/workspace.xml
- IDCNN/IDCNN_Time/conlleval
- IDCNN/IDCNN_Time/conlleval.py
- IDCNN/IDCNN_Time/data/
- IDCNN/IDCNN_Time/data/dev_Time.txt
- IDCNN/IDCNN_Time/data/test_Time.txt
- IDCNN/IDCNN_Time/data/train_Time.txt
- IDCNN/IDCNN_Time/data/wiki_100.utf8
- IDCNN/IDCNN_Time/data_loader.py
- IDCNN/IDCNN_Time/data_utils.py
- IDCNN/IDCNN_Time/main.py
- IDCNN/IDCNN_Time/model.py
- IDCNN/IDCNN_Time/model_utils.py
- IDCNN/result_IDCNN.txt
