# Supplementary material for: Multi-Model Fusion-Based Hierarchical Extraction for Chinese Epidemic Event
Source: Data Sci Eng. 2023 Jan 2;8(1):73–83. doi: 10.1007/s41019-022-00203-6 (PMC9807097; doi:10.1007/s41019-022-00203-6)
Supplement: Supplementary file 1 — (zip 67849 KB) [file 41019_2022_203_MOESM1_ESM.zip › Bert-Event_classification/bert_pretrain/bert_config.json]

{
  "attention_probs_dropout_prob": 0.1, 
  "directionality": "bidi", 
  "hidden_act": "gelu", 
  "hidden_dropout_prob": 0.1, 
  "hidden_size": 768, 
  "initializer_range": 0.02, 
  "intermediate_size": 3072, 
  "max_position_embeddings": 512, 
  "num_attention_heads": 12, 
  "num_hidden_layers": 12, 
  "pooler_fc_size": 768, 
  "pooler_num_attention_heads": 12, 
  "pooler_num_fc_layers": 3, 
  "pooler_size_per_head": 128, 
  "pooler_type": "first_token_transform", 
  "type_vocab_size": 2, 
  "vocab_size": 21128
}
