# Supplementary material for: Multi-Model Fusion-Based Hierarchical Extraction for Chinese Epidemic Event
Source: Data Sci Eng. 2023 Jan 2;8(1):73–83. doi: 10.1007/s41019-022-00203-6 (PMC9807097; doi:10.1007/s41019-022-00203-6)
Supplement: Supplementary file 1 — (zip 67849 KB) [file 41019_2022_203_MOESM1_ESM.zip › Bert-Event_classification/bert_pretrain/README.md]

## 此处存放bert预训练模型：  
pytorch_model.bin  
bert_config.json  
vocab.txt  

## 下载地址：  
https://s3.amazonaws.com/models.huggingface.co/bert/bert-base-chinese.tar.gz  
