# Supplementary material for: Multi-Model Fusion-Based Hierarchical Extraction for Chinese Epidemic Event
Source: Data Sci Eng. 2023 Jan 2;8(1):73–83. doi: 10.1007/s41019-022-00203-6 (PMC9807097; doi:10.1007/s41019-022-00203-6)
Supplement: Supplementary file 1 — (zip 67849 KB) [file 41019_2022_203_MOESM1_ESM.zip › Bert-Event_classification/bert_pretrain/vocab.txt]

[PAD]
[unused1]
[unused2]
[unused3]
[unused4]
[unused5]
[unused6]
[unused7]
[unused8]
[unused9]
[unused10]
[unused11]
[unused12]
[unused13]
[unused14]
[unused15]
[unused16]
[unused17]
[unused18]
[unused19]
[unused20]
[unused21]
[unused22]
[unused23]
[unused24]
[unused25]
[unused26]
[unused27]
[unused28]
[unused29]
[unused30]
[unused31]
[unused32]
[unused33]
[unused34]
[unused35]
[unused36]
[unused37]
[unused38]
[unused39]
[unused40]
[unused41]
[unused42]
[unused43]
[unused44]
[unused45]
[unused46]
[unused47]
[unused48]
[unused49]
[unused50]
[unused51]
[unused52]
[unused53]
[unused54]
[unused55]
[unused56]
[unused57]
[unused58]
[unused59]
[unused60]
[unused61]
[unused62]
[unused63]
[unused64]
[unused65]
[unused66]
[unused67]
[unused68]
[unused69]
[unused70]
[unused71]
[unused72]
[unused73]
[unused74]
[unused75]
[unused76]
[unused77]
[unused78]
[unused79]
[unused80]
[unused81]
[unused82]
[unused83]
[unused84]
[unused85]
[unused86]
[unused87]
[unused88]
[unused89]
[unused90]
[unused91]
[unused92]
[unused93]
[unused94]
[unused95]
[unused96]
[unused97]
[unused98]
[unused99]
[UNK]
[CLS]
[SEP]
[MASK]
<S>
<T>
!
"
#
$
%
&
'
(
)
*
+
,
-
.
/
0
1
2
3
4
5
6
7
8
9
:
;
<
=
>
?
@
[
\
]
^
_
a
b
c
d
e
f
g
h
i
j
k
l
m
n
o
p
q
r
s
t
u
v
w
x
y
z
{
|
}
~
拢
陇
楼
搂
漏
芦
庐
掳
卤
虏
鲁
碌
路
鹿
潞
禄
录
脳
脽
忙
梅
酶
膽
艐
蓴
蓹
伞
拾
藝
藞
藠
藡
藣
藧
藱
藲
刷
伪
尾
纬
未
蔚
畏
胃
喂
魏
位
渭
谓
慰
蟺
蟻
蟼
蟽
蟿
蠀
蠁
蠂
蠄
蠅
邪
斜
胁
谐
写
械
卸
蟹
懈
泻
谢
屑
薪
芯
锌
褉
褋
褌
褍
褎
褏
褑
褔
褕
褘
褜
褟
褨
丕
亘
丞
鬲
丿
乇
爻
毓
賱
賲
賳
賴
賵
賷
郓
喔�
喔�
喔�
喔�
喔�
喔�
喔�
喔�
喙€
喙�
嗉�
醿�
釀€
釀�
釀�
釀�
釀�
釀�
釀�
釀�
釀�
釀�
釀�
釀�
釀�
釀�
釀�
釀�
釁�
釁�
釁�
釁�
釁�
釁�
釁�
釁�
釁�
釁�
釁�
釁�
釁�
釁�
釁�
釁�
釁�
釂�
釂�
釂�
釂�
釂�
釂�
釂�
釂�
釛�
岬�
岬�
岬�
岬�
岬�
岬�
岬�
鈥�
鈥�
鈥�
鈥�
鈥�
鈥�
鈥�
鈥�
鈥�
鈥�
鈥�
鈥�
鈥�
鈥�
鈦�
鈦�
鈦�
鈦�
鈧�
鈧�
鈧�
鈧�
鈧�
鈩�
鈩�
鈩�
鈪�
鈪�
鈪�
鈪�
鈪�
鈫�
鈫�
鈫�
鈫�
鈫�
鈫�
鈫�
鈬�
鈭€
鈭�
鈭�
鈭�
鈭�
鈭�
鈭�
鈭�
鈭�
鈭�
鈭�
鈭�
鈭�
鈭�
鈭�
鈮�
鈮�
鈮�
鈮�
鈮�
鈮�
鈮�
鈮�
鈮�
鈯�
鈰�
鈰�
鈰�
鈱�
鈶�
鈶�
鈶�
鈶�
鈶�
鈶�
鈶�
鈶�
鈶�
鈶�
鈶�
鈶�
鈶�
鈶�
鈶�
鈷�
鈷�
鈷�
鈷�
鈸�
鈸�
鈸�
鈹€
鈹�
鈹�
鈹�
鈹�
鈹�
鈹�
鈹�
鈹�
鈹�
鈹�
鈺�
鈺�
鈺�
鈺�
鈺�
鈺�
鈺�
鈺�
鈺�
鈺�
鈺�
鈻�
鈻�
鈻�
鈻�
鈻�
鈻�
鈻�
鈻�
鈻�
鈻�
鈻�
鈻�
鈻�
鈻�
鈻�
鈻�
鈻�
鈻�
鈻�
鈻�
鈻�
鈼�
鈼�
鈼�
鈼�
鈼�
鈼�
鈼�
鈼�
鈼�
鈽€
鈽�
鈽�
鈽�
鈽�
鈽�
鈽�
鈾€
鈾�
鈾�
鈾�
鈾�
鈾�
鈾�
鈾�
鈾�
鈾�
鉁�
鉁�
鉁�
鉁�
鉁�
鉁�
鉁�
鉁�
鉁�
鉂€
鉂�
鉃�
鉃�
猞�
銆�
銆�
銆�
銆�
銆�
銆�
銆�
銆�
銆�
銆�
銆�
銆�
銆�
銆�
銆�
銆�
銆�
銆�
銆�
銆�
銆�
銆�
銆�
銇�
銇�
銇�
銇�
銇�
銇�
銇�
銇�
銇�
銇�
銇�
銇�
銇�
銇�
銇�
銇�
銇�
銇�
銇�
銇�
銇�
銇�
銇�
銇�
銇�
銇�
銇�
銇�
銇�
銇�
銇�
銇�
銇�
銇�
銇�
銇�
銈€
銈�
銈�
銈�
銈�
銈�
銈�
銈�
銈�
銈�
銈�
銈�
銈�
銈�
銈�
銈�
銈�
銈�
銈�
銈�
銈�
銈�
銈�
銈�
銈�
銈�
銈�
銈�
銈�
銈�
銈�
銈�
銈�
銈�
銈�
銈�
銈�
銈�
銈�
銈�
銉�
銉�
銉�
銉�
銉�
銉�
銉�
銉�
銉�
銉�
銉�
銉�
銉�
銉�
銉�
銉�
銉�
銉�
銉�
銉�
銉�
銉�
銉�
銉�
銉�
銉�
銉�
銉�
銉�
銉�
銉�
銉�
銉�
銉�
銉�
銉�
銉�
銉�
銊�
銊�
銊�
銊�
銊�
銊�
銊�
銊�
銊�
銊�
銊�
銊�
銊�
銊�
銊�
銊�
銊�
銊�
銊�
銌�
銏�
銑�
銕�
銞�
涓€
涓�
涓�
涓�
涓�
涓�
涓�
涓�
涓�
涓�
涓�
涓�
涓�
涓�
涓�
涓�
涓�
涓�
涓�
涓�
涓�
涓�
涓�
涓�
涓�
涓�
涓�
涓�
涓�
涓�
涓�
涓�
涓�
涓�
涓�
涓�
涓�
涓�
涓�
涓�
涓�
涓�
涓�
涓�
涓�
涓�
涔�
涔�
涔�
涔�
涔�
涔�
涔�
涔�
涔�
涔�
涔�
涔�
涔�
涔�
涔�
涔�
涔�
涔�
涔�
涔�
涔�
涔�
涔�
涔�
涔�
涔�
涔�
涔�
涔�
涔�
浜€
浜�
浜�
浜�
浜�
浜�
浜�
浜�
浜�
浜�
浜�
浜�
浜�
浜�
浜�
浜�
浜�
浜�
浜�
浜�
浜�
浜�
浜�
浜�
浜�
浜�
浜�
浜�
浜�
浜�
浜�
浜�
浜�
浜�
浜�
浜�
浜�
浠€
浠�
浠�
浠�
浠�
浠�
浠�
浠�
浠�
浠�
浠�
浠�
浠�
浠�
浠�
浠�
浠�
浠�
浠�
浠�
浠�
浠�
浠�
浠�
浠�
浠�
浠�
浠�
浠�
浠�
浠�
浠�
浠�
浠�
浠�
浠�
浠�
浼�
浼�
浼�
浼�
浼�
浼�
浼�
浼�
浼�
浼�
浼�
浼�
浼�
浼�
浼�
浼�
浼�
浼�
浼�
浼�
浼�
浼�
浼�
浼�
浼�
浼�
浼�
浼�
浼�
浼�
浣�
浣�
浣�
浣�
浣�
浣�
浣�
浣�
浣�
浣�
浣�
浣�
浣�
浣�
浣�
浣�
浣�
浣�
浣�
浣�
浣�
浣�
浣�
浣�
浣�
浣�
浣�
浣�
浣�
浣�
浣�
浣�
浣�
浣�
浣�
浣�
渚�
渚�
渚�
渚�
渚�
渚�
渚�
渚�
渚�
渚�
渚�
渚�
渚�
渚�
渚�
渚�
渚�
渚�
渚�
渚�
渚�
渚�
渚�
渚�
渚�
渚�
淇�
淇�
淇�
淇�
淇�
淇�
淇�
淇�
淇�
淇�
淇�
淇�
淇�
淇�
淇�
淇�
淇�
淇�
淇�
淇�
淇�
淇�
淇�
淇�
淇�
淇�
淇�
淇�
鍊�
鍊�
鍊�
鍊�
鍊�
鍊�
鍊�
鍊�
鍊�
鍊�
鍊�
鍊�
鍊�
鍊�
鍊�
鍊�
鍊�
鍊�
鍊�
鍊�
鍊�
鍊�
鍊�
鍊�
鍊�
鍊�
鍊�
鍋�
鍋�
鍋�
鍋�
鍋�
鍋�
鍋�
鍋�
鍋�
鍋�
鍋�
鍋�
鍋�
鍋�
鍋�
鍋�
鍋�
鍋�
鍌€
鍌�
鍌�
鍌�
鍌�
鍌�
鍌�
鍌�
鍌�
鍌�
鍌�
鍌�
鍌�
鍌�
鍌�
鍌�
鍌�
鍌�
鍌�
鍌�
鍍�
鍍�
鍍�
鍍�
鍍�
鍍�
鍍�
鍍�
鍍�
鍍�
鍍�
鍍�
鍍�
鍍�
鍍�
鍎€
鍎�
鍎�
鍎�
鍎�
鍎�
鍎�
鍎�
鍎�
鍎�
鍎�
鍎�
鍎�
鍎�
鍎�
鍎�
鍏€
鍏�
鍏�
鍏�
鍏�
鍏�
鍏�
鍏�
鍏�
鍏�
鍏�
鍏�
鍏�
鍏�
鍏�
鍏�
鍏�
鍏�
鍏�
鍏�
鍏�
鍏�
鍏�
鍏�
鍏�
鍏�
鍏�
鍏�
鍏�
鍏�
鍏�
鍏�
鍏�
鍏�
鍏�
鍏�
鍏�
鍏�
鍏�
鍏�
鍏�
鍐€
鍐�
鍐�
鍐�
鍐�
鍐�
鍐�
鍐�
鍐�
鍐�
鍐�
鍐�
鍐�
鍐�
鍐�
鍐�
鍐�
鍐�
鍐�
鍐�
鍐�
鍐�
鍐�
鍐�
鍐�
鍐�
鍐�
鍐�
鍐�
鍐�
鍐�
鍐�
鍐�
鍐�
鍑€
鍑�
鍑�
鍑�
鍑�
鍑�
鍑�
鍑�
鍑�
鍑�
鍑�
鍑�
鍑�
鍑�
鍑�
鍑�
鍑�
鍑�
鍑�
鍑�
鍑�
鍑�
鍑�
鍑�
鍑�
鍑�
鍑�
鍑�
鍑�
鍑�
鍑�
鍒€
鍒�
鍒�
鍒�
鍒�
鍒�
鍒�
鍒�
鍒�
鍒�
鍒�
鍒�
鍒�
鍒�
鍒�
鍒�
鍒�
鍒�
鍒�
鍒�
鍒�
鍒�
鍒�
鍒�
鍒�
鍒�
鍒�
鍒�
鍒�
鍒�
鍒�
鍒�
鍒�
鍓�
鍓�
鍓�
鍓�
鍓�
鍓�
鍓�
鍓�
鍓�
鍓�
鍓�
鍓�
鍓�
鍓�
鍓�
鍓�
鍓�
鍓�
鍓�
鍓�
鍓�
鍓�
鍓�
鍓�
鍓�
鍓�
鍓�
鍓�
鍓�
鍔�
鍔�
鍔�
鍔�
鍔�
鍔�
鍔�
鍔�
鍔�
鍔�
鍔�
鍔�
鍔�
鍔�
鍔�
鍔�
鍔�
鍔�
鍔�
鍔�
鍔�
鍔�
鍔�
鍔�
鍔�
鍔�
鍔�
鍔�
鍕�
鍕�
鍕�
鍕�
鍕�
鍕�
鍕�
鍕�
鍕�
鍕�
鍕�
鍕�
鍕�
鍕�
鍕�
鍕�
鍕�
鍕�
鍕�
鍕�
鍕�
鍕�
鍕�
鍕�
鍕�
鍖€
鍖�
鍖�
鍖�
鍖�
鍖�
鍖�
鍖�
鍖�
鍖�
鍖�
鍖�
鍖�
鍖�
鍖�
鍖�
鍖�
鍖�
鍖�
鍖�
鍖�
鍖�
鍖�
鍗€
鍗�
鍗�
鍗�
鍗�
鍗�
鍗�
鍗�
鍗�
鍗�
鍗�
鍗�
鍗�
鍗�
鍗�
鍗�
鍗�
鍗�
鍗�
鍗�
鍗�
鍗�
鍗�
鍗�
鍗�
鍗�
鍗�
鍗�
鍗�
鍗�
鍗�
鍗�
鍗�
鍗�
鍗�
鍗�
鍗�
鍗�
鍗�
鍗�
鍗�
鍘�
鍘�
鍘�
鍘�
鍘�
鍘�
鍘�
鍘�
鍘�
鍘�
鍘�
鍘�
鍘�
鍘�
鍘�
鍘�
鍘�
鍘�
鍘�
鍘�
鍘�
鍘�
鍘�
鍙�
鍙�
鍙�
鍙�
鍙�
鍙�
鍙�
鍙�
鍙�
鍙�
鍙�
鍙�
鍙�
鍙�
鍙�
鍙�
鍙�
鍙�
鍙�
鍙�
鍙�
鍙�
鍙�
鍙�
鍙�
鍙�
鍙�
鍙�
鍙�
鍙�
鍙�
鍙�
鍙�
鍙�
鍙�
鍙�
鍙�
鍙�
鍙�
鍙�
鍙�
鍙�
鍙�
鍙�
鍙�
鍚�
鍚�
鍚�
鍚�
鍚�
鍚�
鍚�
鍚�
鍚�
鍚�
鍚�
鍚�
鍚�
鍚�
鍚�
鍚�
鍚�
鍚�
鍚�
鍚�
鍚�
鍚�
鍚�
鍚�
鍚�
鍚�
鍚�
鍚�
鍚�
鍚�
鍚�
鍚�
鍚�
鍚�
鍚�
鍚�
鍚�
鍚�
鍚�
鍚�
鍚�
鍚�
鍚�
鍚�
鍚�
鍛€
鍛�
鍛�
鍛�
鍛�
鍛�
鍛�
鍛�
鍛�
鍛�
鍛�
鍛�
鍛�
鍛�
鍛�
鍛�
鍛�
鍛�
鍛�
鍛�
鍛�
鍛�
鍛�
鍛�
鍛�
鍛�
鍛�
鍛�
鍜€
鍜�
鍜�
鍜�
鍜�
鍜�
鍜�
鍜�
鍜�
鍜�
鍜�
鍜�
鍜�
鍜�
鍜�
鍜�
鍜�
鍜�
鍜�
鍜�
鍜�
鍜�
鍜�
鍜�
鍜�
鍜�
鍜�
鍜�
鍜�
鍜�
鍜�
鍜�
鍜�
鍜�
鍜�
鍜�
鍜�
鍝€
鍝�
鍝�
鍝�
鍝�
鍝�
鍝�
鍝�
鍝�
鍝�
鍝�
鍝�
鍝�
鍝�
鍝�
鍝�
鍝�
鍝�
鍝�
鍝�
鍝�
鍝�
鍝�
鍝�
鍝�
鍝�
鍝�
鍝�
鍝�
鍝�
鍝�
鍝�
鍞�
鍞�
鍞�
鍞�
鍞�
鍞�
鍞�
鍞�
鍞�
鍞�
鍞�
鍞�
鍞�
鍞�
鍞�
鍞�
鍞�
鍞�
鍞�
鍞�
鍞�
鍟�
鍟�
鍟�
鍟�
鍟�
鍟�
鍟�
鍟�
鍟�
鍟�
鍟�
鍟�
鍟�
鍟�
鍟�
鍟�
鍟�
鍟�
鍟�
鍟�
鍟�
鍟�
鍟�
鍟�
鍟�
鍟�
鍟�
鍟�
鍟�
鍟�
鍟�
鍠€
鍠�
鍠�
鍠�
鍠�
鍠�
鍠�
鍠�
鍠�
鍠�
鍠�
鍠�
鍠�
鍠�
鍠�
鍠�
鍠�
鍠�
鍠�
鍠�
鍠�
鍠�
鍠�
鍠�
鍠�
鍠�
鍠�
鍠�
鍠�
鍠�
鍠�
鍠�
鍠�
鍠�
鍡�
鍡�
鍡�
鍡�
鍡�
鍡�
鍡�
鍡�
鍡�
鍡�
鍡�
鍡�
鍡�
鍡�
鍡�
鍡�
鍡�
鍡�
鍡�
鍡�
鍡�
鍡�
鍡�
鍡�
鍡�
鍡�
鍡�
鍢€
鍢�
鍢�
鍢�
鍢�
鍢�
鍢�
鍢�
鍢�
鍢�
鍢�
鍢�
鍢�
鍢�
鍢�
鍢�
鍢�
鍢�
鍢�
鍢�
鍢�
鍢�
鍢�
鍢�
鍢�
鍢�
鍢�
鍢�
鍢�
鍢�
鍢�
鍢�
鍢�
鍢�
鍣�
鍣�
鍣�
鍣�
鍣�
鍣�
鍣�
鍣�
鍣�
鍣�
鍣�
鍣�
鍣�
鍣�
鍣�
鍣�
鍣�
鍣�
鍣�
鍣�
鍣�
鍣�
鍤€
鍤�
鍤�
鍤�
鍤�
鍤�
鍤�
鍤�
鍤�
鍤�
鍤�
鍤�
鍤�
鍤�
鍤�
鍥�
鍥�
鍥�
鍥�
鍥�
鍥�
鍥�
鍥�
鍥�
鍥�
鍥�
鍥�
鍥�
鍥�
鍥�
鍥�
鍥�
鍥�
鍥�
鍥�
鍥�
鍥�
鍥�
鍥�
鍥�
鍥�
鍥�
鍥�
鍥�
鍥�
鍥�
鍦�
鍦�
鍦�
鍦�
鍦�
鍦�
鍦�
鍦�
鍦�
鍦�
鍦�
鍦�
鍦�
鍦�
鍦�
鍦�
鍦�
鍦�
鍦�
鍦�
鍦�
鍦�
鍦�
鍧€
鍧�
鍧�
鍧�
鍧�
鍧�
鍧�
鍧�
鍧�
鍧�
鍧�
鍧�
鍧�
鍧�
鍧�
鍧�
鍧�
鍧�
鍧�
鍧�
鍧�
鍧�
鍧�
鍧�
鍧�
鍨�
鍨�
鍨�
鍨�
鍨�
鍨�
鍨�
鍨�
鍨�
鍨�
鍨�
鍨�
鍨�
鍨�
鍨�
鍨�
鍩�
鍩�
鍩�
鍩�
鍩�
鍩�
鍩�
鍩�
鍩�
鍩�
鍩�
鍩�
鍩�
鍩�
鍩�
鍩�
鍫€
鍫�
鍫�
鍫�
鍫�
鍫�
鍫�
鍫�
鍫�
鍫�
鍫�
鍫�
鍫�
鍫�
鍫�
鍫�
鍫�
鍫�
鍫�
濉�
濉�
濉�
濉�
濉�
濉�
濉�
濉�
濉�
濉�
濉�
濉�
濉�
濉�
濉�
澧€
澧�
澧�
澧�
澧�
澧�
澧�
澧�
澧�
澧�
澧�
澧�
澧�
澧�
澧�
澧�
澧�
澧�
澧�
澹�
澹�
澹�
澹�
澹�
澹�
澹�
澹�
澹�
澹�
澹�
澹�
澹�
澹�
澹�
澹�
澹�
澹�
澹�
澹�
澹�
澹�
澹�
澹�
澹�
澶�
澶�
澶�
澶�
澶�
澶�
澶�
澶�
澶�
澶�
澶�
澶�
澶�
澶�
澶�
澶�
澶�
澶�
澶�
澶�
澶�
澶�
澶�
澶�
澶�
澶�
澶�
澶�
澶�
濂�
濂�
濂�
濂�
濂�
濂�
濂�
濂�
濂�
濂�
濂�
濂�
濂�
濂�
濂�
濂�
濂�
濂�
濂�
濂�
濂�
濂�
濂�
濂�
濂�
濂�
濂�
濂�
濂�
濡�
濡�
濡�
濡�
濡�
濡�
濡�
濡�
濡�
濡�
濡�
濡�
濡�
濡�
濡�
濡�
濡�
濡�
濡�
濡�
濡�
濡�
濡�
濡�
濡�
濡�
濡�
濮�
濮�
濮�
濮�
濮�
濮�
濮�
濮�
濮�
濮�
濮�
濮�
濮�
濮�
濮�
濮�
濮�
濮�
濮�
濮�
濮�
濮�
濮�
濮�
濞�
濞�
濞�
濞�
濞�
濞�
濞�
濞�
濞�
濞�
濞�
濞�
濞�
濞�
濞�
濞�
濞�
濞�
濞�
濞�
濞�
濞�
濠€
濠�
濠�
濠�
濠�
濠�
濠�
濠�
濠�
濠�
濠�
濠�
濠�
濠�
濠�
濠�
濠�
濠�
濯�
濯�
濯�
濯�
濯�
濯�
濯�
濯�
濯�
瀚�
瀚�
瀚�
瀚�
瀚�
瀚�
瀚�
瀚�
瀚�
瀚�
瀚�
瀚�
瀚�
瀚�
瀚�
瀚�
瀣�
瀣�
瀣�
瀣�
瀣�
瀣�
瀣�
瀣�
瀣�
瀣�
瀣�
瀣�
瀣�
瀛€
瀛�
瀛�
瀛�
瀛�
瀛�
瀛�
瀛�
瀛�
瀛�
瀛�
瀛�
瀛�
瀛�
瀛�
瀛�
瀛�
瀛�
瀛�
瀛�
瀛�
瀛�
瀛�
瀛�
瀛�
瀛�
瀛�
瀛�
瀛�
瀛�
瀛�
瀹�
瀹�
瀹�
瀹�
瀹�
瀹�
瀹�
瀹�
瀹�
瀹�
瀹�
瀹�
瀹�
瀹�
瀹�
瀹�
瀹�
瀹�
瀹�
瀹�
瀹�
瀹�
瀹�
瀹�
瀹�
瀹�
瀹�
瀹�
瀹�
瀹�
瀹�
瀹�
瀹�
瀹�
瀹�
瀹�
瀹�
瀹�
瀹�
瀹�
瀵�
瀵�
瀵�
瀵�
瀵�
瀵�
瀵�
瀵�
瀵�
瀵�
瀵�
瀵�
瀵�
瀵�
瀵�
瀵�
瀵�
瀵�
瀵�
瀵�
瀵�
瀵�
瀵�
瀵�
瀵�
瀵�
瀵�
瀵�
瀵�
瀵�
瀵�
瀵�
瀵�
灏�
灏�
灏�
灏�
灏�
灏�
灏�
灏�
灏�
灏�
灏�
灏�
灏�
灏�
灏�
灏�
灏�
灏�
灏�
灏�
灏�
灏�
灏�
灏�
灏�
灏�
灏�
灏�
灏�
灏�
灏�
灏�
灏�
灞€
灞�
灞�
灞�
灞�
灞�
灞�
灞�
灞�
灞�
灞�
灞�
灞�
灞�
灞�
灞�
灞�
灞�
灞�
灞�
灞�
灞�
灞�
灞�
灞�
灞�
灞�
灞�
灞�
宀€
宀�
宀�
宀�
宀�
宀�
宀�
宀�
宀�
宀�
宀�
宀�
宀�
宀�
宀�
宀�
宀�
宀�
宀�
宀�
宀�
宀�
宄�
宄�
宄�
宄�
宄�
宄�
宄�
宄�
宄�
宄�
宄�
宄�
宄�
宄�
宄�
宄�
宄�
宕�
宕�
宕�
宕�
宕�
宕�
宕�
宕�
宕�
宕�
宕�
宕�
宕�
宕�
宕�
宕�
宓�
宓�
宓�
宓�
宓�
宓�
宓�
宓�
宓�
宥�
宥�
宥�
宥�
宥�
宥�
宥�
宥�
宸�
宸�
宸�
宸�
宸�
宸�
宸�
宸�
宸�
宸�
宸�
宸�
宸�
宸�
宸�
宸�
宸�
宸�
宸�
宸�
宸�
宸�
宸�
宸�
宸�
甯�
甯�
甯�
甯�
甯�
甯�
甯�
甯�
甯�
甯�
甯�
甯�
甯�
甯�
甯�
甯�
甯�
甯�
甯�
甯�
甯�
甯�
甯�
甯�
甯�
甯�
甯�
甯�
甯�
甯�
骞€
骞�
骞�
骞�
骞�
骞�
骞�
骞�
骞�
骞�
骞�
骞�
骞�
骞�
骞�
骞�
骞�
骞�
骞�
骞�
骞�
骞�
骞�
骞�
搴�
搴�
搴�
搴�
搴�
搴�
搴�
搴�
搴�
搴�
搴�
搴�
搴�
搴�
搴�
搴�
搴�
搴�
搴�
搴�
搴�
搴�
搴�
搴�
搴�
搴�
搴�
搴�
搴�
寤�
寤�
寤�
寤�
寤�
寤�
寤�
寤�
寤�
寤�
寤�
寤�
寤�
寤�
寤�
寤�
寤�
寤�
寤�
寤�
寮€
寮�
寮�
寮�
寮�
寮�
寮�
寮�
寮�
寮�
寮�
寮�
寮�
寮�
寮�
寮�
寮�
寮�
寮�
寮�
寮�
寮�
寮�
寮�
寮�
寮�
寮�
寮�
寮�
寮�
寮�
寮�
褰�
褰�
褰�
褰�
褰�
褰�
褰�
褰�
褰�
褰�
褰�
褰�
褰�
褰�
褰�
褰�
褰�
褰�
褰�
褰�
褰�
褰�
褰�
褰�
褰�
褰�
褰�
褰�
寰€
寰�
寰�
寰�
寰�
寰�
寰�
寰�
寰�
寰�
寰�
寰�
寰�
寰�
寰�
寰�
寰�
寰�
寰�
寰�
寰�
寰�
寰�
寰�
寰�
寰�
寰�
寰�
寰�
寰�
寰�
寰�
寰�
寰�
蹇�
蹇�
蹇�
蹇�
蹇�
蹇�
蹇�
蹇�
蹇�
蹇�
蹇�
蹇�
蹇�
蹇�
蹇�
蹇�
蹇�
蹇�
蹇�
蹇�
蹇�
蹇�
蹇�
蹇�
蹇�
鎬€
鎬�
鎬�
鎬�
鎬�
鎬�
鎬�
鎬�
鎬�
鎬�
鎬�
鎬�
鎬�
鎬�
鎬�
鎬�
鎬�
鎬�
鎬�
鎬�
鎬�
鎬�
鎬�
鎬�
鎬�
鎭�
鎭�
鎭�
鎭�
鎭�
鎭�
鎭�
鎭�
鎭�
鎭�
鎭�
鎭�
鎭�
鎭�
鎭�
鎭�
鎭�
鎭�
鎭�
鎭�
鎭�
鎭�
鎭�
鎭�
鎭�
鎭�
鎭�
鎭�
鎭�
鎭�
鎮�
鎮�
鎮�
鎮�
鎮�
鎮�
鎮�
鎮�
鎮�
鎮�
鎮�
鎮�
鎮�
鎮�
鎮�
鎮�
鎮�
鎮�
鎮�
鎮�
鎮�
鎮�
鎮�
鎮�
鎮�
鎮�
鎯�
鎯�
鎯�
鎯�
鎯�
鎯�
鎯�
鎯�
鎯�
鎯�
鎯�
鎯�
鎯�
鎯�
鎯�
鎯�
鎯�
鎯�
鎯�
鎯�
鎯�
鎯�
鎯�
鎯�
鎯�
鎯�
鎯�
鎯�
鎯�
鎰�
鎰�
鎰�
鎰�
鎰�
鎰�
鎰�
鎰�
鎰�
鎰�
鎰�
鎰�
鎰�
鎰�
鎰�
鎰�
鎰�
鎱�
鎱�
鎱�
鎱�
鎱�
鎱�
鎱�
鎱�
鎱�
鎱�
鎱�
鎱�
鎱�
鎱�
鎱�
鎱�
鎱�
鎱�
鎱�
鎱�
鎱�
鎱�
鎲�
鎲�
鎲�
鎲�
鎲�
鎲�
鎲�
鎲�
鎲�
鎲�
鎲�
鎲�
鎲�
鎲�
鎲�
鎲�
鎲�
鎳�
鎳�
鎳�
鎳�
鎳�
鎳�
鎳�
鎳�
鎳�
鎳�
鎳�
鎳�
鎳�
鎳�
鎳�
鎳�
鎳�
鎳�
鎴€
鎴�
鎴�
鎴�
鎴�
鎴�
鎴�
鎴�
鎴�
鎴�
鎴�
鎴�
鎴�
鎴�
鎴�
鎴�
鎴�
鎴�
鎴�
鎴�
鎴�
鎴�
鎴�
鎴�
鎴�
鎴�
鎴�
鎴�
鎴�
鎴�
鎴�
鎵€
鎵�
鎵�
鎵�
鎵�
鎵�
鎵�
鎵�
鎵�
鎵�
鎵�
鎵�
鎵�
鎵�
鎵�
鎵�
鎵�
鎵�
鎵�
鎵�
鎵�
鎵�
鎵�
鎵�
鎵�
鎵�
鎵�
鎵�
鎵�
鎵�
鎵�
鎵�
鎵�
鎶€
鎶�
鎶�
鎶�
鎶�
鎶�
鎶�
鎶�
鎶�
鎶�
鎶�
鎶�
鎶�
鎶�
鎶�
鎶�
鎶�
鎶�
鎶�
鎶�
鎶�
鎶�
鎶�
鎶�
鎶�
鎶�
鎶�
鎶�
鎶�
鎶�
鎷�
鎷�
鎷�
鎷�
鎷�
鎷�
鎷�
鎷�
鎷�
鎷�
鎷�
鎷�
鎷�
鎷�
鎷�
鎷�
鎷�
鎷�
鎷�
鎷�
鎷�
鎷�
鎷�
鎷�
鎷�
鎷�
鎷�
鎷�
鎷�
鎷�
鎷�
鎷�
鎷�
鎷�
鎷�
鎷�
鎷�
鎷�
鎷�
鎷�
鎷�
鎷�
鎷�
鎸�
鎸�
鎸�
鎸�
鎸�
鎸�
鎸�
鎸�
鎸�
鎸�
鎸�
鎸�
鎸�
鎸�
鎸�
鎸�
鎸�
鎸�
鎸�
鎸�
鎸�
鎸�
鎸�
鎸�
鎸�
鎸�
鎸�
鎸�
鎹�
鎹�
鎹�
鎹�
鎹�
鎹�
鎹�
鎹�
鎹�
鎹�
鎹�
鎹�
鎹�
鎹�
鎹�
鎹�
鎹�
鎹�
鎹�
鎹�
鎹�
鎹�
鎹�
鎹�
鎹�
鎹�
鎺€
鎺�
鎺�
鎺�
鎺�
鎺�
鎺�
鎺�
鎺�
鎺�
鎺�
鎺�
鎺�
鎺�
鎺�
鎺�
鎺�
鎺�
鎺�
鎺�
鎺�
鎺�
鎺�
鎺�
鎺�
鎺�
鎺�
鎺�
鎺�
鎺�
鎺�
鎻€
鎻�
鎻�
鎻�
鎻�
鎻�
鎻�
鎻�
鎻�
鎻�
鎻�
鎻�
鎻�
鎻�
鎻�
鎻�
鎻�
鎻�
鎻�
鎻�
鎻�
鎻�
鎻�
鎼€
鎼�
鎼�
鎼�
鎼�
鎼�
鎼�
鎼�
鎼�
鎼�
鎼�
鎼�
鎼�
鎼�
鎼�
鎼�
鎼�
鎼�
鎼�
鎼�
鎼�
鎽€
鎽�
鎽�
鎽�
鎽�
鎽�
鎽�
鎽�
鎽�
鎽�
鎽�
鎽�
鎽�
鎽�
鎽�
鎽�
鎽�
鎽�
鎽�
鎽�
鎾�
鎾�
鎾�
鎾�
鎾�
鎾�
鎾�
鎾�
鎾�
鎾�
鎾�
鎾�
鎾�
鎾�
鎾�
鎾�
鎾�
鎾�
鎾�
鎾�
鎾�
鎾�
鎾�
鎾�
鎾�
鎾�
鎾�
鎿€
鎿�
鎿�
鎿�
鎿�
鎿�
鎿�
鎿�
鎿�
鎿�
鎿�
鎿�
鎿�
鎿�
鎿�
鎿�
鎿�
鎿�
鎿�
鎿�
鎿�
鎿�
鎿�
鎿�
鎿�
鎿�
鎿�
鎿�
鏀€
鏀�
鏀�
鏀�
鏀�
鏀�
鏀�
鏀�
鏀�
鏀�
鏀�
鏀�
鏀�
鏀�
鏀�
鏀�
鏀�
鏀�
鏀�
鏀�
鏀�
鏀�
鏀�
鏁�
鏁�
鏁�
鏁�
鏁�
鏁�
鏁�
鏁�
鏁�
鏁�
鏁�
鏁�
鏁�
鏁�
鏁�
鏁�
鏁�
鏁�
鏁�
鏁�
鏁�
鏁�
鏁�
鏁�
鏁�
鏂�
鏂�
鏂�
鏂�
鏂�
鏂�
鏂�
鏂�
鏂�
鏂�
鏂�
鏂�
鏂�
鏂�
鏂�
鏂�
鏂�
鏂�
鏂�
鏂�
鏂�
鏂�
鏂�
鏂�
鏂�
鏂�
鏂�
鏂�
鏃�
鏃�
鏃�
鏃�
鏃�
鏃�
鏃�
鏃�
鏃�
鏃�
鏃�
鏃�
鏃�
鏃�
鏃�
鏃�
鏃�
鏃�
鏃�
鏃�
鏃�
鏃�
鏃�
鏃�
鏄€
鏄�
鏄�
鏄�
鏄�
鏄�
鏄�
鏄�
鏄�
鏄�
鏄�
鏄�
鏄�
鏄�
鏄�
鏄�
鏄�
鏄�
鏄�
鏄�
鏄�
鏄�
鏄�
鏄�
鏄�
鏄�
鏅�
鏅�
鏅�
鏅�
鏅�
鏅�
鏅�
鏅�
鏅�
鏅�
鏅�
鏅�
鏅�
鏅�
鏅�
鏅�
鏅�
鏅�
鏅�
鏅�
鏅�
鏅�
鏅�
鏅�
鏅�
鏅�
鏅�
鏅�
鏅�
鏆�
鏆�
鏆�
鏆�
鏆�
鏆�
鏆�
鏆�
鏆�
鏆�
鏆�
鏆�
鏆�
鏆�
鏆�
鏆�
鏆�
鏆�
鏆�
鏆�
鏇�
鏇�
鏇�
鏇�
鏇�
鏇�
鏇�
鏇�
鏇�
鏇�
鏇�
鏇�
鏇�
鏇�
鏇�
鏇�
鏇�
鏇�
鏇�
鏇�
鏈€
鏈�
鏈�
鏈�
鏈�
鏈�
鏈�
鏈�
鏈�
鏈�
鏈�
鏈�
鏈�
鏈�
鏈�
鏈�
鏈�
鏈�
鏈�
鏈�
鏈�
鏈�
鏈�
鏈�
鏈�
鏈�
鏈�
鏉€
鏉�
鏉�
鏉�
鏉�
鏉�
鏉�
鏉�
鏉�
鏉�
鏉�
鏉�
鏉�
鏉�
鏉�
鏉�
鏉�
鏉�
鏉�
鏉�
鏉�
鏉�
鏉�
鏉�
鏉�
鏉�
鏉�
鏉�
鏉�
鏋�
鏋�
鏋�
鏋�
鏋�
鏋�
鏋�
鏋�
鏋�
鏋�
鏋�
鏋�
鏋�
鏋�
鏋�
鏋�
鏋�
鏋�
鏋�
鏋�
鏋�
鏋�
鏋�
鏌�
鏌�
鏌�
鏌�
鏌�
鏌�
鏌�
鏌�
鏌�
鏌�
鏌�
鏌�
鏌�
鏌�
鏌�
鏌�
鏌�
鏌�
鏌�
鏌�
鏌�
鏌�
鏌�
鏍€
鏍�
鏍�
鏍�
鏍�
鏍�
鏍�
鏍�
鏍�
鏍�
鏍�
鏍�
鏍�
鏍�
鏍�
鏍�
鏍�
鏍�
鏍�
鏍�
鏍�
鏍�
鏍�
妗€
妗�
妗�
妗�
妗�
妗�
妗�
妗�
妗�
妗�
妗�
妗�
妗�
妗�
妗�
妗�
妗�
妗�
妗�
妗�
妗�
妗�
妗�
妗�
妗�
妗�
姊�
姊�
姊�
姊�
姊�
姊�
姊�
姊�
姊�
姊�
姊�
姊�
姊�
姊�
姊�
姊�
姊�
姊�
妫€
妫�
妫�
妫�
妫�
妫�
妫�
妫�
妫�
妫�
妫�
妫�
妫�
妫�
妫�
妫�
妫�
妫�
妫�
妫�
妫�
妞�
妞�
妞�
妞�
妞�
妞�
妞�
妞�
妞�
妞�
妞�
妞�
妞�
妤�
妤�
妤�
妤�
妤�
妤�
妤�
妤�
妤�
妤�
妤�
妤�
妤�
妤�
妤�
妤�
妤�
妤�
妤�
姒�
姒�
姒�
姒�
姒�
姒�
姒�
姒�
姒�
姒�
姒�
姒�
姒�
姒�
姒�
姒�
姒�
姒�
妲�
妲�
妲�
妲�
妲�
妲�
妲�
妲�
妲�
妲�
妲�
妲�
妲�
妲�
妲�
妲�
妲�
妲�
妯�
妯�
妯�
妯�
妯�
妯�
妯�
妯�
妯�
妯�
妯�
妯�
妯�
妯�
妯�
妯�
妯�
妯�
妯�
妯�
妯�
姗�
姗�
姗�
姗�
姗�
姗�
姗�
姗�
姗�
姗�
姗�
姗�
姗�
妾€
妾�
妾�
妾�
妾�
妾�
妾�
妾�
妾�
妾�
妾�
妾�
妾�
娅�
娅�
娅�
娅�
娅�
娅�
娆�
娆�
娆�
娆�
娆�
娆�
娆�
娆�
娆�
娆�
娆�
娆�
娆�
娆�
姝�
姝�
姝�
姝�
姝�
姝�
姝�
姝�
姝�
姝�
姝�
姝�
姝�
姝�
姝�
姝�
姝�
姝�
姝�
姝�
姝�
姝�
姝�
姝�
姝�
姝�
姝�
娈�
娈�
娈�
娈�
娈�
娈�
娈�
娈�
娈�
娈�
娈�
娈�
娈�
娈�
娈�
娈�
娈�
娈�
娈�
娈�
娈�
娈�
娈�
姣€
姣�
姣�
姣�
姣�
姣�
姣�
姣�
姣�
姣�
姣�
姣�
姣�
姣�
姣�
姣�
姣�
姣�
姣�
姣�
姣�
姘�
姘�
姘�
姘�
姘�
姘�
姘�
姘�
姘�
姘�
姘�
姘�
姘�
姘�
姘�
姘�
姘�
姘�
姘�
姘�
姘�
姘�
姘�
姘�
姘�
姘�
姘�
姘�
姘�
姹€
姹�
姹�
姹�
姹�
姹�
姹�
姹�
姹�
姹�
姹�
姹�
姹�
姹�
姹�
姹�
姹�
姹�
姹�
姹�
姹�
姹�
姹�
姹�
姹�
姹�
姹�
姹�
姹�
娌�
娌�
娌�
娌�
娌�
娌�
娌�
娌�
娌�
娌�
娌�
娌�
娌�
娌�
娌�
娌�
娌�
娌�
娌�
娌�
娌�
娌�
娌�
娌�
娌�
娌�
娌�
娌�
娌�
娌�
娌�
娌�
娌�
娌�
娉�
娉�
娉�
娉�
娉�
娉�
娉�
娉�
娉�
娉�
娉�
娉�
娉�
娉�
娉�
娉�
娉�
娉�
娉�
娉�
娉�
娉�
娉�
娉�
娉�
娉�
娉�
娉�
娉�
娉�
娲�
娲�
娲�
娲�
娲�
娲�
娲�
娲�
娲�
娲�
娲�
娲�
娲�
娲�
娲�
娲�
娲�
娲�
娲�
娲�
娲�
娲�
娴�
娴�
娴�
娴�
娴�
娴�
娴�
娴�
娴�
娴�
娴�
娴�
娴�
娴�
娴�
娴�
娴�
娴�
娴�
娴�
娴�
娴�
娴�
娴�
娴�
娴�
娴�
娑�
娑�
娑�
娑�
娑�
娑�
娑�
娑�
娑�
娑�
娑�
娑�
娑�
娑�
娑�
娑�
娑�
娑�
娑�
娑�
娑�
娑�
娑�
娑�
娑�
娑�
娑�
娑�
娑�
娑�
娑�
娣€
娣�
娣�
娣�
娣�
娣�
娣�
娣�
娣�
娣�
娣�
娣�
娣�
娣�
娣�
娣�
娣�
娣�
娣�
娣�
娣�
娣�
娣�
娣�
娣�
娣�
娣�
娣�
娣�
娣�
娣�
娓�
娓�
娓�
娓�
娓�
娓�
娓�
娓�
娓�
娓�
娓�
娓�
娓�
娓�
娓�
娓�
娓�
娓�
娓�
娓�
娓�
娓�
娓�
娓�
娓�
娓�
娓�
娓�
娓�
婀�
婀�
婀�
婀�
婀�
婀�
婀�
婀�
婀�
婀�
婀�
婀�
婀�
婀�
婀�
婧€
婧�
婧�
婧�
婧�
婧�
婧�
婧�
婧�
婧�
婧�
婧�
婧�
婧�
婧�
婧�
婧�
婧�
婧�
婧�
婧�
婊�
婊�
婊�
婊�
婊�
婊�
婊�
婊�
婊�
婊�
婊�
婊�
婊�
婊�
婊�
婊�
婊�
婊�
婊�
婊�
婊�
婊�
婊�
婊�
婊�
婊�
婊�
婊�
婊�
婊�
婊�
婕�
婕�
婕�
婕�
婕�
婕�
婕�
婕�
婕�
婕�
婕�
婕�
婕�
婕�
婕�
婕�
婕�
婕�
婕�
婕�
婕�
婕�
娼�
娼�
娼�
娼�
娼�
娼�
娼�
娼�
娼�
娼�
娼�
娼�
娼�
娼�
娼�
娼�
娼�
娼�
娼�
娼�
娼�
娼�
婢€
婢�
婢�
婢�
婢�
婢�
婢�
婢�
婢�
婢�
婢�
婢�
婢�
婢�
婵€
婵�
婵�
婵�
婵�
婵�
婵�
婵�
婵�
婵�
婵�
婵�
婵�
婵�
婵�
婵�
婵�
婵�
婵�
婵�
鐎�
鐎�
鐎�
鐎�
鐎�
鐎�
鐎�
鐎�
鐎�
鐎�
鐎�
鐎�
鐎�
鐎�
鐎�
鐎�
鐎�
鐎�
鐏�
鐏�
鐏�
鐏�
鐏�
鐏�
鐏�
鐏�
鐏�
鐏�
鐏�
鐏�
鐏�
鐏�
鐏�
鐏�
鐏�
鐏�
鐏�
鐐€
鐐�
鐐�
鐐�
鐐�
鐐�
鐐�
鐐�
鐐�
鐐�
鐐�
鐐�
鐐�
鐐�
鐐�
鐐�
鐐�
鐐�
鐐�
鐐�
鐐�
鐐�
鐐�
鐐�
鐑�
鐑�
鐑�
鐑�
鐑�
鐑�
鐑�
鐑�
鐑�
鐑�
鐑�
鐑�
鐑�
鐑�
鐑�
鐑�
鐑�
鐑�
鐑�
鐑�
鐑�
鐑�
鐒�
鐒�
鐒�
鐒�
鐒�
鐒�
鐒�
鐒�
鐒�
鐒�
鐒�
鐒�
鐒�
鐒�
鐒�
鐒�
鐓�
鐓�
鐓�
鐓�
鐓�
鐓�
鐓�
鐓�
鐓�
鐓�
鐓�
鐓�
鐓�
鐓�
鐓�
鐓�
鐓�
鐓�
鐓�
鐓�
鐔�
鐔�
鐔�
鐔�
鐔�
鐔�
鐔�
鐔�
鐔�
鐔�
鐔�
鐔�
鐔�
鐔�
鐕�
鐕�
鐕�
鐕�
鐕�
鐕�
鐕�
鐕�
鐕�
鐕�
鐕�
鐕�
鐕�
鐕�
鐕�
鐕�
鐕�
鐕�
鐕�
鐕�
鐕�
鐕�
鐖�
鐖�
鐖�
鐖�
鐖�
鐖�
鐖�
鐖�
鐖�
鐖�
鐖�
鐖�
鐖�
鐖�
鐖�
鐖�
鐖�
鐖�
鐖�
鐗�
鐗�
鐗�
鐗�
鐗�
鐗�
鐗�
鐗�
鐗�
鐗�
鐗�
鐗�
鐗�
鐗�
鐗�
鐗�
鐗�
鐗�
鐗�
鐗�
鐗�
鐗�
鐗�
鐘€
鐘�
鐘�
鐘�
鐘�
鐘�
鐘�
鐘�
鐘�
鐘�
鐘�
鐘�
鐘�
鐘�
鐙€
鐙�
鐙�
鐙�
鐙�
鐙�
鐙�
鐙�
鐙�
鐙�
鐙�
鐙�
鐙�
鐙�
鐙�
鐙�
鐙�
鐙�
鐙�
鐙�
鐙�
鐙�
鐚�
鐚�
鐚�
鐚�
鐚�
鐚�
鐚�
鐚�
鐚�
鐚�
鐚�
鐚�
鐚�
鐚�
鐚�
鐚�
鐚�
鐚�
鐚�
鐛�
鐛�
鐛�
鐛�
鐛�
鐛�
鐛�
鐛�
鐛�
鐛�
鐛�
鐛�
鐛�
鐛�
鐛�
鐛�
鐛�
鐛�
鐛�
鐜�
鐜�
鐜�
鐜�
鐜�
鐜�
鐜�
鐜�
鐜�
鐜�
鐜�
鐜�
鐜�
鐜�
鐜�
鐜�
鐜�
鐜�
鐜�
鐜�
鐝€
鐝�
鐝�
鐝�
鐝�
鐝�
鐝�
鐝�
鐝�
鐝�
鐝�
鐝�
鐝�
鐝�
鐝�
鐝�
鐝�
鐝�
鐝�
鐝�
鐝�
鐝�
鐞�
鐞�
鐞�
鐞�
鐞�
鐞�
鐞�
鐞�
鐞�
鐞�
鐞�
鐞�
鐞�
鐞�
鐞�
鐞�
鐞�
鐞�
鐞�
鐞�
鐞�
鐞�
鐞�
鐞�
鐞�
鐟€
鐟�
鐟�
鐟�
鐟�
鐟�
鐟�
鐟�
鐟�
鐟�
鐟�
鐟�
鐟�
鐟�
鐟�
鐟�
鐟�
鐟�
鐟�
鐟�
鐟�
鐠€
鐠�
鐠�
鐠�
鐠�
鐠�
鐠�
鐠�
鐠�
鐠�
鐠�
鐠�
鐠�
鐠�
鐠�
鐠�
鐡�
鐡�
鐡�
鐡�
鐡�
鐡�
鐡�
鐡�
鐡�
鐡�
鐡�
鐡�
鐡�
鐢�
鐢�
鐢�
鐢�
鐢�
鐢�
鐢�
鐢�
鐢�
鐢�
鐢�
鐢�
鐢�
鐢�
鐢�
鐢�
鐢�
鐢�
鐢�
鐢�
鐢�
鐢�
鐢�
鐢�
鐢�
鐢�
鐢�
鐢�
鐣€
鐣�
鐣�
鐣�
鐣�
鐣�
鐣�
鐣�
鐣�
鐣�
鐣�
鐣�
鐣�
鐣�
鐣�
鐣�
鐣�
鐣�
鐣�
鐣�
鐣�
鐣�
鐤�
鐤�
鐤�
鐤�
鐤�
鐤�
鐤�
鐤�
鐤�
鐤�
鐤�
鐤�
鐤�
鐤�
鐤�
鐤�
鐤�
鐤�
鐤�
鐤�
鐤�
鐤�
鐤�
鐤�
鐤�
鐤�
鐤�
鐤�
鐥�
鐥�
鐥�
鐥�
鐥�
鐥�
鐥�
鐥�
鐥�
鐥�
鐥�
鐥�
鐥�
鐥�
鐥�
鐥�
鐥�
鐥�
鐥�
鐥�
鐥�
鐥�
鐥�
鐥�
鐥�
鐥�
鐥�
鐥�
鐥�
鐦€
鐦�
鐦�
鐦�
鐦�
鐦�
鐦�
鐦�
鐦�
鐦�
鐦�
鐦�
鐦�
鐦�
鐦�
鐦�
鐦�
鐦�
鐦�
鐦�
鐧�
鐧�
鐧�
鐧�
鐧�
鐧�
鐧�
鐧�
鐧�
鐧�
鐧�
鐧�
鐧�
鐧�
鐧�
鐧�
鐧�
鐧�
鐧�
鐧�
鐧�
鐧�
鐨�
鐨�
鐨�
鐨�
鐨�
鐨�
鐨�
鐨�
鐨�
鐨�
鐨�
鐨�
鐨�
鐨�
鐨�
鐨�
鐨�
鐨�
鐩�
鐩�
鐩�
鐩�
鐩�
鐩�
鐩�
鐩�
鐩�
鐩�
鐩�
鐩�
鐩�
鐩�
鐩�
鐩�
鐩�
鐩�
鐩�
鐩�
鐩�
鐩�
鐩�
鐩�
鐩�
鐩�
鐩�
鐩�
鐩�
鐩�
鐩�
鐩�
鐩�
鐩�
鐪�
鐪�
鐪�
鐪�
鐪�
鐪�
鐪�
鐪�
鐪�
鐪�
鐪�
鐪�
鐪�
鐪�
鐪�
鐪�
鐪�
鐪�
鐪�
鐫€
鐫�
鐫�
鐫�
鐫�
鐫�
鐫�
鐫�
鐫�
鐫�
鐫�
鐫�
鐫�
鐫�
鐫�
鐫�
鐫�
鐫�
鐫�
鐫�
鐫�
鐫�
鐬�
鐬�
鐬�
鐬�
鐬�
鐬�
鐬�
鐬�
鐬�
鐬�
鐬�
鐬�
鐬�
鐬�
鐬�
鐬�
鐬�
鐬�
鐬�
鐬�
鐬�
鐬�
鐬�
鐭�
鐭�
鐭�
鐭�
鐭�
鐭�
鐭�
鐭�
鐭�
鐭�
鐭�
鐭�
鐭�
鐭�
鐭�
鐭�
鐭�
鐭�
鐭�
鐮�
鐮�
鐮�
鐮�
鐮�
鐮�
鐮�
鐮�
鐮�
鐮�
鐮�
鐮�
鐮�
鐮�
鐮�
鐮�
鐮�
鐮�
鐮�
鐮�
鐮�
鐮�
纭€
纭�
纭�
纭�
纭�
纭�
纭�
纭�
纭�
纭�
纭�
纰�
纰�
纰�
纰�
纰�
纰�
纰�
纰�
纰�
纰�
纰�
纰�
纰�
纰�
纰�
纰�
纰�
纰�
纰�
纰�
纰�
纰�
纰�
纾�
纾�
纾�
纾�
纾�
纾�
纾�
纾�
纾�
纾�
纾�
纾�
纾�
纾�
绀�
绀�
绀�
绀�
绀�
绀�
绀�
绀�
绀�
绀�
绀�
绁€
绁�
绁�
绁�
绁�
绁�
绁�
绁�
绁�
绁�
绁�
绁�
绁�
绁�
绁�
绁�
绁�
绁�
绁�
绁�
绁�
绁�
绁�
绁�
绁�
绁�
绁�
绂€
绂�
绂�
绂�
绂�
绂�
绂�
绂�
绂�
绂�
绂�
绂�
绂�
绂�
绂�
绂�
绂�
绂�
绂�
绉€
绉�
绉�
绉�
绉�
绉�
绉�
绉�
绉�
绉�
绉�
绉�
绉�
绉�
绉�
绉�
绉�
绉�
绉�
绉�
绉�
绉�
绋€
绋�
绋�
绋�
绋�
绋�
绋�
绋�
绋�
绋�
绋�
绋�
绋�
绋�
绋�
绋�
绋�
绋�
绋�
绋�
绋�
绋�
绋�
绌€
绌�
绌�
绌�
绌�
绌�
绌�
绌�
绌�
绌�
绌�
绌�
绌�
绌�
绌�
绌�
绐�
绐�
绐�
绐�
绐�
绐�
绐�
绐�
绐�
绐�
绐�
绐�
绐�
绐�
绐�
绐�
绐�
绐�
绐�
绐�
绐�
绐�
绐�
绐�
绐�
绔�
绔�
绔�
绔�
绔�
绔�
绔�
绔�
绔�
绔�
绔�
绔�
绔�
绔�
绔�
绔�
绔�
绔�
绔�
绔�
绗�
绗�
绗�
绗�
绗�
绗�
绗�
绗�
绗�
绗�
绗�
绗�
绗�
绗�
绗�
绗�
绗�
绛�
绛�
绛�
绛�
绛�
绛�
绛�
绛�
绛�
绛�
绛�
绛�
绛�
绛�
绛�
绛�
绛�
绛�
绛�
绛�
绠€
绠�
绠�
绠�
绠�
绠�
绠�
绠�
绠�
绠�
绠�
绠�
绠�
绠�
绠�
绠�
绠�
绡€
绡�
绡�
绡�
绡�
绡�
绡�
绡�
绡�
绡�
绡�
绡�
绡�
绡�
绡�
绡�
绡�
绡�
绨�
绨�
绨�
绨�
绨�
绨�
绨�
绨�
绨�
绨�
绨�
绨�
绨�
绫�
绫�
绫�
绫�
绫�
绫�
绫�
绫�
绫�
绫�
绫�
绫�
绫�
绫�
绫�
绮�
绮�
绮�
绮�
绮�
绮�
绮�
绮�
绮�
绮�
绮�
绮�
绮�
绮�
绮�
绮�
绮�
绮�
绮�
绮�
绮�
绮�
绯�
绯�
绯�
绯�
绯�
绯�
绯�
绯�
绯�
绯�
绯�
绯�
绯�
绯�
绯�
绯�
绯�
绯�
绱€
绱�
绱�
绱�
绱�
绱�
绱�
绱�
绱�
绱�
绱�
绱�
绱�
绱�
绱�
绱�
绱�
绱�
绱�
绱�
绱�
绱�
绱�
绱�
绱�
绱�
绱�
绱�
绲�
绲�
绲�
绲�
绲�
绲�
绲�
绲�
绲�
绲�
绲�
绲�
绲�
绲�
绲�
绲�
绲�
绲�
绲�
缍�
缍�
缍�
缍�
缍�
缍�
缍�
缍�
缍�
缍�
缍�
缍�
缍�
缍�
缍�
缍�
缍�
缍�
缍�
缍�
缍�
缍�
缍�
绶�
绶�
绶�
绶�
绶�
绶�
绶�
绶�
绶�
绶�
绶�
绶�
绶�
绶�
绶�
绶�
绶�
绶�
绺�
绺�
绺�
绺�
绺�
绺�
绺�
绺�
绺�
绺�
绺�
绺�
绺�
绻�
绻�
绻�
绻�
绻�
绻�
绻�
绻�
绻�
绻�
绻�
绻�
绻�
绻�
绻�
绻�
绻�
绻�
绾�
绾�
绾�
绾�
绾�
绾�
绾�
绾�
绾�
绾�
绾�
绾�
绾�
绾�
绾�
绾�
绾�
绾�
绾�
绾�
绾�
绾�
绾�
绾�
绾�
绾�
绾�
绾�
绾�
绾�
绾�
绾�
绾�
缁€
缁�
缁�
缁�
缁�
缁�
缁�
缁�
缁�
缁�
缁�
缁�
缁�
缁�
缁�
缁�
缁�
缁�
缁�
缁�
缁�
缁�
缁�
缁�
缁�
缁�
缁�
缁�
缁�
缁�
缁�
缁�
缁�
缁�
缁�
缁�
缁�
缁�
缁�
缁�
缁�
缁�
缁�
缁�
缁�
缁�
缁�
缁�
缂€
缂�
缂�
缂�
缂�
缂�
缂�
缂�
缂�
缂�
缂�
缂�
缂�
缂�
缂�
缂�
缂�
缂�
缂�
缂�
缂�
缂�
缂�
缂�
缂�
缂�
缂�
缂�
缂�
缂�
缂�
缂�
缃�
缃�
缃�
缃�
缃�
缃�
缃�
缃�
缃�
缃�
缃�
缃�
缃�
缃�
缃�
缃�
缃�
缃�
缃�
缇�
缇�
缇�
缇�
缇�
缇�
缇�
缇�
缇�
缇�
缇�
缇�
缇�
缇�
缇�
缇�
缇�
缇�
缇�
缇�
缇�
缇�
缇�
缈�
缈�
缈�
缈�
缈�
缈�
缈�
缈�
缈�
缈�
缈�
缈�
缈�
缈�
缈�
缈�
缈�
缈�
缈�
鑰€
鑰�
鑰�
鑰�
鑰�
鑰�
鑰�
鑰�
鑰�
鑰�
鑰�
鑰�
鑰�
鑰�
鑰�
鑰�
鑰�
鑰�
鑰�
鑰�
鑰�
鑰�
鑰�
鑰�
鑱�
鑱�
鑱�
鑱�
鑱�
鑱�
鑱�
鑱�
鑱�
鑱�
鑱�
鑱�
鑱�
鑱�
鑱�
鑱�
鑱�
鑱�
鑱�
鑱�
鑱�
鑱�
鑲�
鑲�
鑲�
鑲�
鑲�
鑲�
鑲�
鑲�
鑲�
鑲�
鑲�
鑲�
鑲�
鑲�
鑲�
鑲�
鑲�
鑲�
鑲�
鑲�
鑲�
鑲�
鑲�
鑲�
鑲�
鑲�
鑲�
鑲�
鑲�
鑲�
鑲�
鑳€
鑳�
鑳�
鑳�
鑳�
鑳�
鑳�
鑳�
鑳�
鑳�
鑳�
鑳�
鑳�
鑳�
鑳�
鑳�
鑳�
鑳�
鑳�
鑳�
鑳�
鑳�
鑳�
鑳�
鑳�
鑳�
鑳�
鑳�
鑳�
鑴�
鑴�
鑴�
鑴�
鑴�
鑴�
鑴�
鑴�
鑴�
鑴�
鑴�
鑴�
鑴�
鑴�
鑴�
鑴�
鑴�
鑴�
鑴�
鑴�
鑴�
鑴�
鑴�
鑴�
鑴�
鑴�
鑵�
鑵�
鑵�
鑵�
鑵�
鑵�
鑵�
鑵�
鑵�
鑵�
鑵�
鑵�
鑵�
鑵�
鑵�
鑵�
鑵�
鑵�
鑵�
鑵�
鑵�
鑵�
鑵�
鑵�
鑵�
鑵�
鑵�
鑵�
鑶€
鑶�
鑶�
鑶�
鑶�
鑶�
鑶�
鑶�
鑶�
鑶�
鑶�
鑶�
鑶�
鑶�
鑶�
鑶�
鑶�
鑶�
鑶�
鑶�
鑷€
鑷�
鑷�
鑷�
鑷�
鑷�
鑷�
鑷�
鑷�
鑷�
鑷�
鑷�
鑷�
鑷�
鑷�
鑷�
鑷�
鑷�
鑷�
鑷�
鑷�
鑷�
鑷�
鑸€
鑸�
鑸�
鑸�
鑸�
鑸�
鑸�
鑸�
鑸�
鑸�
鑸�
鑸�
鑸�
鑸�
鑸�
鑸�
鑸�
鑸�
鑸�
鑸�
鑸�
鑸�
鑸�
鑸�
鑸�
鑸�
鑸�
鑸�
鑸�
鑸�
鑸�
鑸�
鑹�
鑹�
鑹�
鑹�
鑹�
鑹�
鑹�
鑹�
鑹�
鑹�
鑹�
鑹�
鑹�
鑹�
鑹�
鑺�
鑺�
鑺�
鑺�
鑺�
鑺�
鑺�
鑺�
鑺�
鑺�
鑺�
鑺�
鑺�
鑺�
鑺�
鑺�
鑺�
鑺�
鑺�
鑺�
鑺�
鑺�
鑺�
鑺�
鑺�
鑺�
鑺�
鑺�
鑺�
鑻�
鑻�
鑻�
鑻�
鑻�
鑻�
鑻�
鑻�
鑻�
鑻�
鑻�
鑻�
鑻�
鑻�
鑻�
鑻�
鑻�
鑻�
鑻�
鑻�
鑻�
鑻�
鑻�
鑻�
鑻�
鑻�
鑼�
鑼�
鑼�
鑼�
鑼�
鑼�
鑼�
鑼�
鑼�
鑼�
鑼�
鑼�
鑼�
鑼�
鑼�
鑼�
鑼�
鑼�
鑼�
鑼�
鑼�
鑼�
鑼�
鑼�
鑽€
鑽�
鑽�
鑽�
鑽�
鑽�
鑽�
鑽�
鑽�
鑽�
鑽�
鑽�
鑽�
鑽�
鑽�
鑽�
鑽�
鑽�
鑽�
鑽�
鑽�
鑽�
鑽�
鑽�
鑽�
鑽�
鑽�
鑽�
鑽�
鑽�
鑾�
鑾�
鑾�
鑾�
鑾�
鑾�
鑾�
鑾�
鑾�
鑾�
鑾�
鑾�
鑾�
鑾�
鑾�
鑾�
鑾�
鑾�
鑾�
鑾�
鑾�
鑾�
鑾�
鑿€
鑿�
鑿�
鑿�
鑿�
鑿�
鑿�
鑿�
鑿�
鑿�
鑿�
鑿�
鑿�
鑿�
鑿�
鑿�
鑿�
鑿�
鑿�
鑿�
鑿�
钀�
钀�
钀�
钀�
钀�
钀�
钀�
钀�
钀�
钀�
钀�
钀�
钀�
钀�
钀�
钀�
钀�
钀�
钀�
钀�
钀�
钀�
钁�
钁�
钁�
钁�
钁�
钁�
钁�
钁�
钁�
钁�
钁�
钁�
钁�
钁�
钁�
钁�
钁�
钁�
钂�
钂�
钂�
钂�
钂�
钂�
钂�
钂�
钂�
钂�
钂�
钂�
钂�
钂�
钂�
钂�
钃�
钃�
钃�
钃�
钃�
钃�
钃�
钃�
钃�
钃�
钃�
钃�
钃�
钃�
钃�
钄�
钄�
钄�
钄�
钄�
钄�
钄�
钄�
钄�
钄�
钄�
钄�
钄�
钄�
钄�
钄�
钄�
钄�
钑�
钑�
钑�
钑�
钑�
钑�
钑�
钑�
钑�
钑�
钑�
钑�
钑�
钑�
钑�
钑�
钖�
钖�
钖�
钖�
钖�
钖�
钖�
钖�
钖�
钖�
钖�
钖�
钖�
钖�
钖�
钖�
钖�
钖�
钘�
钘�
钘�
钘�
钘�
钘�
钘�
钘�
钘�
钘�
钘�
钘�
钘�
钘�
铇�
铇�
铇�
铇�
铇�
铇�
铇�
铇�
铇�
铇�
铏�
铏�
铏�
铏�
铏�
铏�
铏�
铏�
铏�
铏�
铏�
铏�
铏�
铏�
铏�
铏�
铏�
铏�
铏�
铏�
铓€
铓�
铓�
铓�
铓�
铓�
铓�
铓�
铓�
铓�
铓�
铓�
铓�
铓�
铓�
铓�
铔€
铔�
铔�
铔�
铔�
铔�
铔�
铔�
铔�
铔�
铔�
铔�
铔�
铔�
铔�
铔�
铔�
铔�
铔�
铚€
铚�
铚�
铚�
铚�
铚�
铚�
铚�
铚�
铚�
铚�
铚�
铚�
铚�
铚�
铚�
铚�
铚�
铚�
铚�
铚�
铚�
铚�
铦�
铦�
铦�
铦�
铦�
铦�
铦�
铦�
铦�
铦�
铦�
铦�
铦�
铦�
铦�
铦�
铻�
铻�
铻�
铻�
铻�
铻�
铻�
铻�
铻�
锜€
锜�
锜�
锜�
锜�
锜�
锜�
锜�
锜�
锜�
锜�
锜�
锜�
锠�
锠�
锠�
锠�
锠�
锠�
锠�
锠�
锠�
锠�
锠�
锠�
锠�
琛€
琛�
琛�
琛�
琛�
琛�
琛�
琛�
琛�
琛�
琛�
琛�
琛�
琛�
琛�
琛�
琛�
琛�
琛�
琛�
琛�
琛�
琛�
琛�
琛�
琛�
琛�
琛�
琚�
琚�
琚�
琚�
琚�
琚�
琚�
琚�
琚�
琚�
琚�
琚�
琚�
琚�
琚�
琚�
瑁�
瑁�
瑁�
瑁�
瑁�
瑁�
瑁�
瑁�
瑁�
瑁�
瑁�
瑁�
瑁�
瑁�
瑁�
瑁�
瑁�
瑁�
瑁�
瑁�
瑁�
瑁�
瑁�
瑜�
瑜�
瑜�
瑜�
瑜�
瑜�
瑜�
瑜�
瑜�
瑜�
瑜�
瑜�
瑜�
瑗�
瑗�
瑗�
瑗�
瑗�
瑗�
瑗�
瑗�
瑗�
瑕�
瑕�
瑕�
瑕�
瑕�
瑕�
瑕�
瑕�
瑕�
瑕�
瑕�
瑕�
瑕�
瑕�
瑕�
瑕�
瑕�
瑙€
瑙�
瑙�
瑙�
瑙�
瑙�
瑙�
瑙�
瑙�
瑙�
瑙�
瑙�
瑙�
瑙�
瑙�
瑙�
瑙�
瑙�
瑷€
瑷�
瑷�
瑷�
瑷�
瑷�
瑷�
瑷�
瑷�
瑷�
瑷�
瑷�
瑷�
瑷�
瑷�
瑷�
瑷�
瑷�
瑷�
瑷�
瑷�
瑷�
瑷�
瑷�
瑭�
瑭�
瑭�
瑭�
瑭�
瑭�
瑭�
瑭�
瑭�
瑭�
瑭�
瑭�
瑭�
瑭�
瑭�
瑭�
瑭�
瑭�
瑭�
瑭�
瑭�
瑭�
瑾�
瑾�
瑾�
瑾�
瑾�
瑾�
瑾�
瑾�
瑾�
瑾�
瑾�
瑾�
瑾�
瑾�
瑾�
瑾�
瑾�
瑾�
瑾�
瑾�
瑾�
瑾�
瑾�
瑾�
璜�
璜�
璜�
璜�
璜�
璜�
璜�
璜�
璜�
璜�
璜�
璜�
璜�
璜�
璜�
璜�
璜�
璜�
璜�
璜�
璎€
璎�
璎�
璎�
璎�
璎�
璎�
璎�
璎�
璎�
璎�
璎�
璎�
璎�
璎�
璎�
璎�
璀�
璀�
璀�
璀�
璀�
璀�
璀�
璀�
璀�
璀�
璀�
璀�
璀�
璀�
璀�
璀�
璁€
璁�
璁�
璁�
璁�
璁�
璁�
璁�
璁�
璁�
璁�
璁�
璁�
璁�
璁�
璁�
璁�
璁�
璁�
璁�
璁�
璁�
璁�
璁�
璁�
璁�
璁�
璁�
璁�
璁�
璇€
璇�
璇�
璇�
璇�
璇�
璇�
璇�
璇�
璇�
璇�
璇�
璇�
璇�
璇�
璇�
璇�
璇�
璇�
璇�
璇�
璇�
璇�
璇�
璇�
璇�
璇�
璇�
璇�
璇�
璇�
璇�
璇�
璇�
璇�
璇�
璇�
璇�
璇�
璇�
璇�
璇�
璇�
璇�
璇�
璇�
璇�
璇�
璋€
璋�
璋�
璋�
璋�
璋�
璋�
璋�
璋�
璋�
璋�
璋�
璋�
璋�
璋�
璋�
璋�
璋�
璋�
璋�
璋�
璋�
璋�
璋�
璋�
璋�
璋�
璋�
璋�
璋�
璋�
璋�
璋�
璋�
璋�
璋�
璋�
璋�
璋�
璋�
璋�
璋�
璋�
璞�
璞�
璞�
璞�
璞�
璞�
璞�
璞�
璞�
璞�
璞�
璞�
璞�
璞�
璞�
璞�
璞�
璞�
璨�
璨�
璨�
璨�
璨�
璨�
璨�
璨�
璨�
璨�
璨�
璨�
璨�
璨�
璨�
璨�
璨�
璨�
璨�
璨�
璨�
璨�
璨�
璨�
璨�
璨�
璨�
璨�
璩€
璩�
璩�
璩�
璩�
璩�
璩�
璩�
璩�
璩�
璩�
璩�
璩�
璩�
璩�
璩�
璩�
璩�
璩�
璩�
璩�
璩�
璩�
璩�
璩�
璐�
璐�
璐�
璐�
璐�
璐�
璐�
璐�
璐�
璐�
璐�
璐�
璐�
璐�
璐�
璐�
璐�
璐�
璐�
璐�
璐�
璐�
璐�
璐�
璐�
璐�
璐�
璐�
璐�
璐�
璐�
璐�
璐�
璐�
璐�
璐�
璐�
璐�
璐�
璧�
璧�
璧�
璧�
璧�
璧�
璧�
璧�
璧�
璧�
璧�
璧�
璧�
璧�
璧�
璧�
璧�
璧�
璧�
璧�
璧�
璧�
璧�
璧�
璧�
璧�
璧�
璧�
璧�
璧�
璧�
璧�
璧�
璧�
璧�
瓒�
瓒�
瓒�
瓒�
瓒�
瓒�
瓒�
瓒�
瓒�
瓒�
瓒�
瓒�
瓒�
瓒�
瓒�
璺�
璺�
璺�
璺�
璺�
璺�
璺�
璺�
璺�
璺�
璺�
璺�
璺�
璺�
璺�
璺�
璺�
璺�
璺�
璺�
璺�
璺�
璺�
璺�
韪�
韪�
韪�
韪�
韪�
韪�
韪�
韪�
韪�
韪�
韪�
韪�
韪�
韪�
韪�
韪�
韫�
韫�
韫�
韫�
韫�
韫�
韫�
韫�
韫�
韫�
韫�
韫�
韫�
韫�
韫�
韫�
韫�
韫�
韫�
韫�
韫�
韫�
韫�
韬�
韬�
韬�
韬�
韬�
韬�
韬�
韬�
韬�
韬�
韬�
韬�
韬�
杌€
杌�
杌�
杌�
杌�
杌�
杌�
杌�
杌�
杌�
杌�
杌�
杓�
杓�
杓�
杓�
杓�
杓�
杓�
杓�
杓�
杓�
杓�
杓�
杓�
杓�
杓�
杓�
杞�
杞�
杞�
杞�
杞�
杞�
杞�
杞�
杞�
杞�
杞�
杞�
杞�
杞�
杞�
杞�
杞�
杞�
杞�
杞�
杞�
杞�
杞�
杈�
杈�
杈�
杈�
杈�
杈�
杈�
杈�
杈�
杈�
杈�
杈�
杈�
杈�
杈�
杈�
杈�
杈�
杈�
杈�
杈�
杈�
杈�
杈�
杈�
杈�
杈�
杈�
杈�
杈�
杈�
杈�
杈�
杈�
杈�
杈�
杈�
杈�
杩�
杩�
杩�
杩�
杩�
杩�
杩�
杩�
杩�
杩�
杩�
杩�
杩�
杩�
杩�
杩�
杩�
杩�
杩�
杩�
杩�
杩�
杩�
杩�
杩�
杩�
杩�
杩�
杩�
杩�
杩�
杩�
閫€
閫�
閫�
閫�
閫�
閫�
閫�
閫�
閫�
閫�
閫�
閫�
閫�
閫�
閫�
閫�
閫�
閫�
閫�
閫�
閫�
閫�
閫�
閫�
閫�
閫�
閫�
閫�
閫�
閫�
閫�
閫�
閫�
閬�
閬�
閬�
閬�
閬�
閬�
閬�
閬�
閬�
閬�
閬�
閬�
閬�
閬�
閬�
閬�
閬�
閬�
閬�
閬�
閬�
閬�
閬�
閬�
閬�
閬�
閬�
閬�
閬�
閬�
閬�
閬�
閬�
閬�
閬�
閬�
閬�
閬�
閭€
閭�
閭�
閭�
閭�
閭�
閭�
閭�
閭�
閭�
閭�
閭�
閭�
閭�
閭�
閭�
閭�
閭�
閭�
閭�
閭�
閭�
閭�
閭�
閭�
閭�
閭�
閭�
閭�
閭�
閭�
閮�
閮�
閮�
閮�
閮�
閮�
閮�
閮�
閮�
閮�
閮�
閮�
閮�
閮�
閮�
閮�
閮�
閮�
閮�
閮�
閯�
閯�
閯�
閯�
閯�
閯�
閯�
閯�
閯�
閯�
閯�
閯�
閯�
閰�
閰�
閰�
閰�
閰�
閰�
閰�
閰�
閰�
閰�
閰�
閰�
閰�
閰�
閰�
閰�
閰�
閰�
閰�
閰�
閰�
閰�
閰�
閰�
閰�
閱�
閱�
閱�
閱�
閱�
閱�
閱�
閱�
閱�
閱�
閱�
閱�
閱�
閱�
閱�
閱�
閱�
閱�
閱�
閲€
閲�
閲�
閲�
閲�
閲�
閲�
閲�
閲�
閲�
閲�
閲�
閲�
閲�
閲�
閲�
閲�
閲�
閲�
閲�
閳€
閳�
閳�
閳�
閳�
閳�
閳�
閳�
閳�
閳�
閳�
閳�
閳�
閴€
閴�
閴�
閴�
閴�
閴�
閴�
閴�
閴�
閴�
閴�
閵€
閵�
閵�
閵�
閵�
閵�
閵�
閵�
閵�
閵�
閵�
閵�
閵�
閵�
閶�
閶�
閶�
閶�
閶�
閶�
閶�
閶�
閷�
閷�
閷�
閷�
閷�
閷�
閷�
閷�
閷�
閷�
閷�
閷�
閷�
閷�
閸�
閸�
閸�
閸�
閸�
閸�
閸�
閸�
閸�
閹�
閹�
閹�
閹�
閹�
閹�
閹�
閹�
閹�
閹�
閹�
閹�
閺�
閺�
閺�
閺�
閺�
閺�
閺�
閺�
閺�
閺�
閻�
閻�
閻�
閻�
閻�
閻�
閻�
閼�
閼�
閼�
閼�
閼�
閼�
閼�
閼�
閼�
閼�
閼�
閼�
閽�
閽�
閽�
閽�
閽�
閽�
閽�
閽�
閽�
閽�
閽�
閽�
閽�
閽�
閽�
閽�
閽�
閽�
閽�
閽�
閽�
閽�
閽�
閽�
閽�
閽�
閽�
閽�
閽�
閽�
閽�
閽�
閽�
閽�
閽�
閽�
閾€
閾�
閾�
閾�
閾�
閾�
閾�
閾�
閾�
閾�
閾�
閾�
閾�
閾�
閾�
閾�
閾�
閾�
閾�
閾�
閾�
閾�
閾�
閾�
閾�
閾�
閾�
閾�
閾�
閾�
閾�
閿€
閿�
閿�
閿�
閿�
閿�
閿�
閿�
閿�
閿�
閿�
閿�
閿�
閿�
閿�
閿�
閿�
閿�
閿�
閿�
閿�
閿�
閿�
閿�
閿�
閿�
閿�
閿�
閿�
閿�
閿�
闀€
闀�
闀�
闀�
闀�
闀�
闀�
闀�
闀�
闀�
闀�
闀�
闀�
闀�
闀�
闀�
闀�
闀�
闀�
闀�
闀�
闀�
闁€
闁�
闁�
闁�
闁�
闁�
闁�
闁�
闁�
闁�
闁�
闁�
闁�
闁�
闁�
闁�
闁�
闁�
闁�
闁�
闁�
闁�
闂�
闂�
闂�
闂�
闂�
闂�
闂�
闂�
闂�
闂�
闂�
闂�
闂�
闂�
闂�
闂�
闂�
闂�
闂�
闂�
闂�
闂�
闂�
闂�
闂�
闂�
闂�
闂�
闂�
闃€
闃�
闃�
闃�
闃�
闃�
闃�
闃�
闃�
闃�
闃�
闃�
闃�
闃�
闃�
闃�
闃�
闃�
闃�
闃�
闃�
闃�
闃�
闃�
闃�
闃�
闃�
闃�
闃�
闄€
闄�
闄�
闄�
闄�
闄�
闄�
闄�
闄�
闄�
闄�
闄�
闄�
闄�
闄�
闄�
闄�
闄�
闄�
闄�
闄�
闄�
闄�
闄�
闄�
闄�
闄�
闄�
闄�
闄�
闄�
闄�
闅�
闅�
闅�
闅�
闅�
闅�
闅�
闅�
闅�
闅�
闅�
闅�
闅�
闅�
闅�
闅�
闅�
闅�
闅�
闅�
闅�
闅�
闅�
闅�
闅�
闅�
闅�
闅�
闆€
闆�
闆�
闆�
闆�
闆�
闆�
闆�
闆�
闆�
闆�
闆�
闆�
闆�
闆�
闆�
闆�
闆�
闆�
闆�
闆�
闆�
闆�
闆�
闆�
闆�
闆�
闆�
闆�
闆�
闆�
闆�
闆�
闇€
闇�
闇�
闇�
闇�
闇�
闇�
闇�
闇�
闇�
闇�
闇�
闇�
闇�
闇�
闇�
闇�
闇�
闇�
闇�
闇�
闇�
闇�
闇�
闈�
闈�
闈�
闈�
闈�
闈�
闈�
闈�
闈�
闈�
闈�
闈�
闈�
闈�
闈�
闈�
闈�
闈�
闈�
闈�
闈�
闉�
闉�
闉�
闉�
闉�
闉�
闉�
闉�
闉�
闉�
闊�
闊�
闊�
闊�
闊�
闊�
闊�
闊�
闊�
闊�
闊�
闊�
闊�
闊�
闊�
闋�
闋�
闋�
闋�
闋�
闋�
闋�
闋�
闋�
闋�
闋�
闋�
闋�
闋�
闋�
闋�
闋�
闋�
闋�
闋�
闋�
闋�
闋�
闋�
椤�
椤�
椤�
椤�
椤�
椤�
椤�
椤�
椤�
椤�
椤�
椤�
椤�
椤�
椤�
椤�
椤�
椤�
椤�
椤�
椤�
椤�
椤�
椤�
棰�
棰�
棰�
棰�
棰�
棰�
棰�
棰�
棰�
棰�
棰�
棰�
棰�
棰�
棰�
棰�
棰�
棰�
棰�
棰�
棰�
棰�
棰�
棰�
棰�
棰�
棰�
棰�
棰�
棰�
棰�
棰�
棰�
棰�
棰�
椋�
椋�
椋�
椋�
椋�
椋�
椋�
椋�
椋�
椋�
椋�
椋�
椋�
椋�
椋�
椋�
椋�
椋�
椋�
椋�
椋�
椁�
椁�
椁�
椁�
椁�
椁�
椁�
椁�
椁�
椁�
椁�
椁�
椁�
椁�
椁�
椁�
椁�
楗�
楗�
楗�
楗�
楗�
楗�
楗�
楗�
楗�
楗�
楗�
楗�
楗�
楗�
楗�
楗�
楗�
楗�
楗�
楗�
楗�
楗�
楗�
楗�
楗�
楗�
楗�
楗�
棣€
棣�
棣�
棣�
棣�
棣�
棣�
棣�
棣�
棣�
棣�
棣�
棣�
棣�
棣�
棣�
棣�
棣�
棣�
棣�
棣�
椐�
椐�
椐�
椐�
椐�
椐�
椐�
椐�
椐�
椐�
椐�
椐�
楱�
楱�
楱�
楱�
楱�
楱�
楱�
楱�
椹€
椹�
椹�
椹�
椹�
椹�
椹�
椹�
椹�
椹�
椹�
椹�
椹�
椹�
椹�
椹�
椹�
椹�
椹�
椹�
椹�
椹�
椹�
椹�
椹�
椹�
椹�
椹�
楠�
楠�
楠�
楠�
楠�
楠�
楠�
楠�
楠�
楠�
楠�
楠�
楠�
楠�
楠�
楠�
楠�
楠�
楠�
楠�
楠�
楠�
楠�
楠�
楠�
楠�
楠�
楠�
楠�
楠�
楂�
楂�
楂�
楂�
楂�
楂�
楂�
楂�
楂�
楂�
楂�
楂�
楂�
楂�
楝�
楝�
楝�
楝�
楝�
楝�
楝�
楝�
楝�
楝�
楝�
楝�
榄�
榄�
榄�
榄�
榄�
榄�
榄�
榄�
榄�
榄�
榄�
榄�
楫�
楫�
楫�
楫�
楫�
榀�
榀�
榀�
榀�
榀�
榀�
榀�
榘�
榘�
榘�
榘�
榘�
榘�
楸�
楸�
楸�
楸�
楸�
楸�
楸�
楸�
椴�
椴�
椴�
椴�
椴�
椴�
椴�
椴�
椴�
椴�
椴�
椴�
椴�
椴�
椴�
椴�
槌�
槌�
槌�
槌�
槌�
槌�
槌�
槌�
槌�
槌�
槌�
槌�
槌�
槌�
槌�
榇�
榇�
榇�
榇�
榇�
榇�
榇�
榈�
榈�
榈�
榈�
榈�
榈�
榈�
槎�
槎�
槎�
槎�
榉�
榉�
榉�
榉�
楦�
楦�
楦�
楦�
楦�
楦�
楦�
楦�
楦�
楦�
楦�
楦�
楦�
楦�
楦�
楦�
楦�
楦�
楣�
楣�
楣�
楣�
楣�
楣�
楣�
楣�
楣�
楣�
楣�
楣�
楣�
楣�
楣�
楣�
楣�
楣�
楣�
楣�
楣�
楣�
楣�
楣�
楣�
楣�
楹�
楹�
楹�
楹�
楹�
楹�
楹�
楹�
楹�
楹�
楹�
楹�
楹�
楹�
楹�
楹�
楹�
楹�
榛�
榛�
榛�
榛�
榛�
榛�
榛�
榛�
榛�
榛�
榛�
榛�
榛�
榛�
榛�
榛�
榛�
榧�
榧�
榧�
榧�
榧�
榧�
榧�
榧�
榧�
榻�
榻�
榻�
榻�
榻�
榻�
榻�
榻�
榻�
榻�
榫�
榫�
榫�
榫�
榫�
榫�
榫�
榫�
榫�
榫�
榫�
榫�
榫�
榫�
榫�
锔�
锔�
锔�
锔�
锕�
锕�
锕�
锕�
锕�
锕�
锕�
锕�
锕�
锕�
锕�
锕�
锕�
锕�
锕�
锕�
锕�
锛�
锛�
锛�
锛�
锛�
锛�
锛�
锛�
锛�
锛�
锛�
锛�
锛�
锛�
锛�
锛�
锛�
锛�
锛�
锛�
锛�
锛�
锛�
锛�
锛�
锛�
锛�
锛�
锛�
锛�
锛�
锛�
锛�
锛�
锛�
锛�
锛�
锝€
锝�
锝�
锝�
锝�
锝�
锝�
锝�
锝�
锝�
锝�
锝�
锝�
锝�
锝�
锝�
锝�
锝�
锝�
锝�
锝�
锝�
锝�
锝�
锝�
锝�
锝�
锝�
锝�
锝�
锝�
锝�
锝�
锝�
锝�
锝�
锝�
锝�
锝�
锝�
锝�
锝�
锞�
锞�
锞�
锞�
锞�
锞�
锞�
锞�
锟�
锟�
馃憤
馃敟
馃槀
馃槑
...
yam
10
2017
12
11
2016
20
30
15
06
lofter
##s
2015
by
16
14
18
13
24
17
2014
21
##0
22
19
25
23
com
100
00
05
2013
##a
03
09
08
28
##2
50
01
04
##1
27
02
2012
##3
26
##e
07
##8
##5
##6
##4
##9
##7
29
2011
40
##t
2010
##o
##d
##i
2009
##n
app
www
the
##m
31
##c
##l
##y
##r
##g
2008
60
http
200
qq
##p
80
##f
google
pixnet
90
cookies
tripadvisor
500
##er
##k
35
##h
facebook
2007
2000
70
##b
of
##x
##u
45
300
iphone
32
1000
2006
48
ip
36
in
38
3d
##w
##ing
55
ctrip
##on
##v
33
##銇�
to
34
400
id
2005
it
37
windows
llc
top
99
42
39
000
led
at
##an
41
51
52
46
49
43
53
44
##z
android
58
and
59
2004
56
vr
##銇�
5000
2003
47
blogthis
twitter
54
##le
150
ok
2018
57
75
cn
no
ios
##in
##mm
##00
800
on
te
3000
65
2001
360
95
ig
lv
120
##ng
##銈�
##us
##銇�
pc
銇︺仚
鈹€鈹€
600
##te
85
2002
88
##ed
html
ncc
wifi
email
64
blog
is
##10
##銇�
mail
online
##al
dvd
##ic
studio
##銇�
##鈩�
##ia
##銇�
line
vip
72
##q
98
##ce
##en
for
##is
##ra
##es
##j
usb
net
cp
1999
asia
4g
##cm
diy
new
3c
##銇�
ta
66
language
vs
apple
tw
86
web
##ne
ipad
62
you
##re
101
68
##tion
ps
de
bt
pony
atm
##2017
1998
67
##ch
ceo
##or
go
##na
av
pro
cafe
96
pinterest
97
63
pixstyleme3c
##ta
more
said
##2016
1997
mp3
700
##ll
nba
jun
##20
92
tv
1995
pm
61
76
nbsp
250
##ie
linux
##ma
cd
110
hd
##17
78
##ion
77
6000
am
##th
##st
94
##se
##et
69
180
gdp
my
105
81
abc
89
flash
79
one
93
1990
1996
##ck
gps
##銈�
##ly
web885
106
2020
91
##ge
4000
1500
xd
boss
isbn
1994
org
##ry
me
love
##11
0fork
73
##12
3g
##ter
##ar
71
82
##la
hotel
130
1970
pk
83
87
140
ie
##os
##30
##el
74
##50
seo
cpu
##ml
p2p
84
may
##銈�
sun
tue
internet
cc
posted
youtube
##at
##銉�
##man
ii
##銉�
##15
abs
nt
pdf
yahoo
ago
1980
##it
news
mac
104
##銇︺仚
##me
##銈�
java
1992
spa
##de
##nt
hk
all
plus
la
1993
##mb
##16
##ve
west
##da
160
air
##銇�
##ps
銇嬨倝
##to
1989
logo
htc
php
https
fi
momo
##son
sat
##ke
##80
ebd
suv
wi
day
apk
##88
##um
mv
galaxy
wiki
or
brake
##銈�
1200
銇欍倠
this
1991
mon
##銇�
鉂�2017
po
##銇亜
javascript
life
home
june
##ss
system
900
##銉�
##锛�
pp
1988
world
fb
4k
br
##as
ic
ai
leonardo
safari
##60
live
free
xx
wed
win7
kiehl
##co
lg
o2o
##go
us
235
1949
mm
銇椼亜
vfm
kanye
##90
##2015
##id
jr
##ey
123
rss
##sa
##ro
##am
##no
thu
fri
350
##sh
##ki
103
comments
name
##銇仸
##pe
##ine
max
1987
8000
uber
##mi
##ton
wordpress
office
1986
1985
##ment
107
bd
win10
##ld
##li
gmail
bb
dior
##rs
##ri
##rd
##銇俱仚
up
cad
##庐
dr
銇椼仸
read
##21
銈掋亰
##io
##99
url
1984
pvc
paypal
show
policy
##40
##ty
##18
with
##鈽�
##01
txt
102
##ba
dna
from
post
mini
ar
taiwan
john
##ga
privacy
agoda
##13
##ny
word
##24
##22
##by
##ur
##hz
1982
##ang
265
cookie
netscape
108
##ka
##锝�
##ad
house
share
note
ibm
code
hello
nike
sim
survey
##016
1979
1950
wikia
##32
##017
5g
cbc
##tor
##kg
1983
##rt
##14
campaign
store
2500
os
##ct
##ts
##掳
170
api
##ns
365
excel
##銇�
##ao
##銈�
##銇�
锝烇綖
##nd
university
163
銇伅
518
##70
##ya
##il
##25
pierre
ipo
0020
897
##23
hotels
##ian
銇亰
125
years
6606
##ers
##26
high
##day
time
##ay
bug
##line
##銇�
##銇�
##be
xp
talk2yam
yamservice
10000
coco
##dy
sony
##ies
1978
microsoft
david
people
##ha
1960
instagram
intel
銇濄伄
##ot
iso
1981
##va
115
##mo
##land
xxx
man
co
ltxsw
##ation
baby
220
##pa
##ol
1945
7000
tag
450
##ue
msn
##31
oppo
##銉�
##ca
control
##om
st
chrome
##ure
##銈�
be
##銇�
lol
##19
銇椼仧
##bo
240
lady
##100
##way
##銇嬨倝
4600
##ko
##do
##un
4s
corporation
168
##ni
herme
##28
锝冿綈
978
##up
##06
ui
##ds
ppt
admin
three
銇椼伨銇�
bbc
re
128
##48
ca
##015
##35
hp
##ee
tpp
##銇�
##ive
脳脳
root
##cc
##銇俱仐銇�
##ble
##ity
adobe
park
114
et
oled
city
##ex
##ler
##ap
china
##book
20000
view
##ice
global
##km
your
hong
##mg
out
##ms
ng
ebay
##29
menu
ubuntu
##cy
rom
##view
open
ktv
do
server
##lo
if
english
##銇�
##锛�
##oo
1600
##02
step1
kong
club
135
july
inc
1976
mr
hi
##net
touch
##ls
##ii
michael
lcd
##05
##33
phone
james
step2
1300
ios9
##box
dc
##锛�
##ley
samsung
111
280
pokemon
css
##ent
##les
銇勩亜銇�
##锛�
s8
atom
play
bmw
##said
sa
etf
ctrl
鈾oyo鈾�
##55
2025
##2014
##66
adidas
amazon
1958
##ber
##ner
visa
##77
##der
1800
connectivity
##hi
firefox
109
118
hr
so
style
mark
pop
ol
skip
1975
as
##27
##ir
##61
190
mba
##銇�
##ai
le
##ver
1900
cafe2017
lte
super
113
129
##ron
amd
like
##鈽�
are
##ster
we
##sk
paul
data
international
##ft
longchamp
ssd
good
##銉笺儓
##ti
reply
##my
鈫撯啌鈫�
apr
star
##ker
source
136
js
112
get
force
photo
##one
126
##2013
##ow
link
bbs
1972
goods
##lin
python
119
##ip
game
##ics
##銇俱仜銈�
blue
##鈼�
520
##45
page
itunes
##03
1955
260
1968
gt
gif
618
##ff
##47
group
銇忋仧銇曘亜
about
bar
ganji
##nce
music
lee
not
1977
1971
1973
##per
an
faq
comment
##銇ｃ仸
days
##ock
116
##bs
1974
1969
v1
player
1956
xbox
sql
fm
f1
139
##ah
210
##lv
##mp
##000
melody
1957
##锛�
550
17life
199
1966
xml
market
##au
##71
999
##04
what
gl
##95
##age
tips
##68
book
##ting
mysql
can
1959
230
##ung
wonderland
watch
10鈩�
##ction
9000
mar
mobile
1946
1962
article
##db
part
鈻瞭op
party
銇ｃ仸
1967
1964
1948
##07
##ore
##op
銇撱伄
dj
##78
##38
010
main
225
1965
##ong
art
320
ad
134
020
##73
117
pm2
japan
228
##08
ts
1963
##ica
der
sm
##36
2019
##wa
ct
##锛�
##銈�
##64
1937
homemesh
search
##85
##銈屻伅
##tv
##di
macbook
##锛�
##銇忋仧銇曘亜
service
##鈾�
type
銇ｃ仧
750
##ier
##si
##75
##銇勩伨銇�
##ok
best
##銉冦儓
goris
lock
##銇ｃ仧
cf
3m
big
##ut
ftp
carol
##vi
锛戯紣
1961
happy
sd
##ac
122
anti
pe
cnn
iii
1920
138
##銉�
1940
esp
jan
tags
##98
##51
august
vol
##86
154
##鈩�
##fs
##銈�
##sion
design
ac
##銉�
press
jordan
ppp
that
key
check
##锛�
##tt
##銕�
1080p
##lt
power
##42
1952
##bc
vivi
##銉冦偗
he
133
121
jpg
##rry
201
175
3500
1947
nb
##ted
##rn
銇椼仸銇勩伨銇�
1954
usd
##t00
master
##銉炽偗
001
model
##58
al
##09
1953
##34
ram
goo
銇︺倐
##ui
127
1930
red
##ary
rpg
item
##pm
##41
270
##za
project
##2012
hot
td
blogabstract
##ger
##62
650
##44
gr2
##銇椼伨銇�
##锝�
black
electronic
nfc
year
asus
銇俱仧
html5
cindy
##hd
m3
132
esc
##od
booking
##53
fed
tvb
##81
##ina
mit
165
##銇勩倠
chan
192
distribution
next
銇仾銈�
peter
bios
steam
cm
1941
銇倐
pk10
##ix
##65
##91
dec
nasa
##ana
icecat
00z
b1
will
##46
li
se
##ji
##銇�
##ard
oct
##ain
jp
##ze
##bi
cio
##56
smart
h5
##39
##port
curve
vpn
##nm
##dia
utc
##銇傘倞
12345678910
##52
rmvb
chanel
a4
miss
##and
##im
media
who
##63
she
girl
5s
124
vera
##銇椼仸
class
vivo
king
##銉�
##ei
national
ab
1951
5cm
888
145
ipod
ap
1100
5mm
211
ms
2756
##69
mp4
msci
##po
##89
131
mg
index
380
##bit
##out
##zz
##97
##67
158
apec
##锛�
photoshop
opec
锟�799
銇︺伅
##96
##tes
##ast
2g
鈼嬧棆
##銉笺儷
锟�2899
##ling
##銈�
##ory
1938
##ical
kitty
content
##43
step3
##cn
win8
155
vc
1400
iphone7
robert
##銇椼仧
tcl
137
beauty
##87
en
dollars
##ys
##oc
step
pay
yy
a1
##2011
##lly
##ks
##鈾�
1939
188
download
1944
sep
exe
ph
銇勩伨銇�
school
gb
center
pr
street
##board
uv
##37
##lan
winrar
##que
##ua
##com
1942
1936
480
gpu
##锛�
ettoday
fu
tom
##54
##ren
##via
149
##72
b2b
144
##79
##tch
rose
arm
mb
##49
##ial
##nn
nvidia
step4
mvp
00銕�
york
156
##銈�
how
cpi
591
2765
gov
kg
joe
##xx
mandy
pa
##ser
copyright
fashion
1935
don
##銇�
ecu
##ist
##art
erp
wap
have
##lm
talk
##ek
##ning
##if
ch
##ite
video
1943
cs
san
iot
look
##84
##2010
##ku
october
##ux
trump
##hs
##ide
box
141
first
##ins
april
##ight
##83
185
angel
protected
aa
151
162
x1
m2
##fe
##脳
##ho
size
143
min
ofo
fun
gomaji
ex
hdmi
food
dns
march
chris
kevin
##銇亱
##lla
##pp
##ec
ag
ems
6s
720p
##rm
##ham
off
##92
asp
team
fandom
ed
299
鈻屸櫏
##ell
info
銇曘倢銇︺亜銇俱仚
##82
sina
4066
161
##able
##ctor
330
399
315
dll
rights
ltd
idc
jul
3kg
1927
142
ma
surface
##76
##銈�
锝烇綖锝�
304
mall
eps
146
green
##59
map
space
donald
v2
sodu
##light
1931
148
1700
銇俱仸
310
reserved
htm
##han
##57
2d
178
mod
##ise
##tions
152
ti
##shi
doc
1933
icp
055
wang
##ram
shopping
aug
##pi
##well
now
wam
b2
銇嬨倝銇�
##hu
236
1928
##gb
266
f2
##93
153
mix
##ef
##uan
bwl
##plus
##res
core
##ess
tea
5鈩�
hktvmall
nhk
##ate
list
##ese
301
feb
4m
inn
銇︺伄
nov
159
12345
daniel
##ci
pass
##bet
##nk
coffee
202
ssl
airbnb
##ute
fbi
woshipm
skype
ea
cg
sp
##fc
##www
yes
edge
alt
007
##94
fpga
##ght
##gs
iso9001
銇曘亜
##ile
##wood
##uo
image
lin
icon
american
##em
1932
set
says
##king
##tive
blogger
##74
銇仺
256
147
##ox
##zy
##red
##ium
##lf
nokia
claire
##銉�
##ding
november
lohas
##500
##tic
##銉�
##cs
##銇傘倠
##che
##ire
##gy
##ult
db
january
win
##銈�
166
road
ptt
##銇�
##銇�
198
##fa
##mer
anna
pchome
銇亜
udn
ef
420
##time
##tte
2030
##銈�
g20
white
銇嬨亱銈娿伨銇�
1929
308
garden
eleven
di
##銇娿倞銇俱仚
chen
309b
777
172
young
cosplay
銇°仸銇亜
4500
bat
##123
##tra
##銇︺伅
kindle
npc
steve
etc
##ern
##锝�
call
xperia
ces
travel
sk
s7
##ous
1934
##int
銇裤亜銇熴仧銇戙伨銇�
183
edu
file
cho
qr
##car
##our
186
##ant
##锝�
eric
1914
rends
##jo
##銇欍倠
mastercard
##2000
kb
##min
290
##ino
vista
##ris
##ud
jack
2400
##set
169
pos
1912
##her
##ou
taipei
銇椼亸
205
beta
##銇俱仜銈撱亱
232
##fi
express
255
body
##ill
aphojoy
user
december
meiki
##ick
tweet
richard
##av
##釂�
iphone6
##dd
銇°仸銇欍亱
views
##mark
321
pd
##锛愶紣
times
##鈻�
level
##ash
10g
point
5l
##ome
208
koreanmall
##ak
george
q2
206
wma
tcp
##200
銈广偪銉冦儠
full
mlb
##lle
##watch
tm
run
179
911
smith
business
##und
1919
color
##tal
222
171
##less
moon
4399
##rl
update
pcb
shop
499
157
little
銇仐
end
##mhz
van
dsp
easy
660
##house
##key
history
##锝�
oh
##001
##hy
##web
oem
let
was
##2009
##gg
review
##wan
182
##掳c
203
uc
title
##val
united
233
2021
##ons
doi
trivago
overdope
sbs
##ance
##銇�
grand
special
573032185
imf
216
wx17house
##so
##銉笺儬
audi
##he
london
william
##rp
##ake
science
beach
cfa
amp
ps4
880
##800
##link
##hp
crm
ferragamo
bell
make
##eng
195
under
zh
photos
2300
##style
##銉炽儓
via
176
da
##gi
company
i7
##ray
thomas
370
ufo
i5
##max
plc
ben
back
research
8g
173
mike
##pc
##銉冦儠
september
189
##ace
vps
february
167
pantos
wp
lisa
1921
鈽呪槄
jquery
night
long
offer
##berg
##news
1911
##銇勩仸
ray
fks
wto
銇涖伨銇�
over
164
340
##all
##rus
1924
##888
##works
blogtitle
loftpermalink
##鈫�
187
martin
test
ling
km
##銈�
15000
fda
v3
##ja
##銉�
锝梕dding
銇嬨亗銈�
outlet
family
##ea
銈掋亾
##top
story
##ness
salvatore
##lu
204
swift
215
room
銇椼仸銇勩倠
oracle
##ul
1925
sam
b2c
week
pi
rock
##銇伅
##锝�
##銇戙仺
##ean
##300
##gle
cctv
after
chinese
##back
powered
x2
##tan
1918
##nes
##銈ゃ兂
canon
only
181
##zi
##las
say
##oe
184
##sd
221
##bot
##world
##zo
sky
made
top100
just
1926
pmi
802
234
gap
##vr
177
les
174
鈻瞭opoct
ball
vogue
vi
ing
ofweek
cos
##list
##ort
鈻瞭opmay
##銇倝
##lon
銇ㄣ仐銇�
last
##tc
##of
##bus
##gen
real
eva
##銈�
a3
nas
##lie
##ria
##coin
##bt
鈻瞭opapr
his
212
cat
nata
vive
health
鈰嫰
drive
sir
鈻瞭opmar
du
cup
##銈兗
##ook
##銈堛亞
##sy
alex
msg
tour
銇椼伨銇椼仧
3ce
##word
193
ebooks
r8
block
318
##銈堛倞
2200
nice
pvp
207
months
1905
rewards
##ther
1917
0800
##xi
##銉�
##sc
micro
850
gg
blogfp
op
1922
daily
m1
264
true
##bb
ml
##tar
##銇亰
##ky
anthony
196
253
##yo
state
218
##ara
##aa
##rc
##tz
##ston
銈堛倞
gear
##eo
##ade
ge
see
1923
##win
##ura
ss
heart
##den
##ita
down
##sm
el
png
2100
610
rakuten
whatsapp
bay
dream
add
##use
680
311
pad
gucci
mpv
##ode
##fo
island
鈻瞭opjun
##鈻�
223
jason
214
chicago
##鉂�
銇椼伄
##hone
io
##銈屻倠
##銇撱仺銇�
sogo
be2
##ology
990
cloud
vcd
##con
2锝�3
##ford
##joy
##kb
##銇撱仌銇勩伨銇�
##rade
but
##ach
docker
##ful
rfid
ul
##ase
hit
ford
##star
580
##鈼�
锛戯紤
a2
sdk
reading
edited
##are
cmos
##mc
238
siri
light
##ella
##銇熴倎
bloomberg
##read
pizza
##ison
jimmy
##vm
college
node
journal
ba
18k
##play
245
##cer
锛掞紣
magic
##yu
191
jump
288
tt
##ings
asr
##lia
3200
step5
network
##cd
mc
銇勩仐銇俱仚
1234
pixstyleme
273
##600
2800
money
鈽呪槄鈽呪槄鈽�
1280
锛戯紥
430
bl
銇裤伄
act
##tus
tokyo
##rial
##life
emba
##ae
saas
tcs
##rk
##wang
summer
##sp
ko
##ving
390
premium
##銇濄伄
netflix
##銉�
uk
mt
##lton
right
frank
two
209
銇堛倠
##ple
##cal
021
##銈撱仾
##sen
##ville
hold
nexus
dd
##ius
銇︺亰
##mah
##銇亸
tila
zero
820
ce
##tin
resort
##ws
charles
old
p10
5d
report
##360
##ru
##銇伅
bus
vans
lt
##est
pv
##銉�
links
rebecca
##銉�
##dm
azure
##365
銇嶃仾
limited
bit
4gb
##mon
1910
moto
##eam
213
1913
var
eos
銇仺銇�
226
blogspot
銇曘倢銇�
699
e3
dos
dm
fc
##ments
##ik
##kw
boy
##bin
##ata
960
er
##銇�
219
##vin
##tu
##ula
194
##鈭�
station
##銈�
##ature
835
files
zara
hdr
top10
nature
950
magazine
s6
marriott
##銈�
avira
case
##銇ｃ仺
tab
##ran
tony
##home
oculus
im
##ral
jean
saint
cry
307
rosie
##force
##ini
ice
##bert
銇亗銈�
##nder
##mber
pet
2600
##鈼�
plurk
鈻瞭opdec
##sis
00kg
鈻瞭opnov
720
##ence
tim
##蠅
##nc
##銇︺倐
##name
log
ips
great
ikea
malaysia
unix
##銈ゃ儓
3600
##ncy
##nie
12000
akb48
##ye
##oid
404
##chi
##銇勩仧
oa
xuehai
##1000
##orm
##rf
275
銇曘倱
##ware
##銉兗
980
ho
##pro
text
##era
560
bob
227
##ub
##2008
8891
scp
avi
##zen
2022
mi
wu
museum
qvod
apache
lake
jcb
鈻瞭opaug
鈽呪槄鈽�
ni
##hr
hill
302
ne
weibo
490
ruby
##銉笺偡
##銉�
##row
4d
鈻瞭opjul
iv
##ish
github
306
mate
312
##銈广儓
##lot
##ane
andrew
銇儚銈ゃ儓
##tina
t1
rf
ed2k
##vel
##900
way
final
銈娿伄
ns
5a
705
197
##銉�
sweet
bytes
##ene
鈻瞭opjan
231
##cker
##2007
##px
100g
topapp
229
helpapp
rs
low
14k
g4g
care
630
ldquo
銇傘倞
##fork
leave
rm
edition
##gan
##zon
##qq
鈻瞭opsep
##google
##ism
gold
224
explorer
##zer
toyota
category
select
visual
##labels
restaurant
##md
posts
s1
##ico
銈傘仯銇�
angelababy
123456
217
sports
s3
mbc
1915
銇椼仸銇忋仧銇曘亜
shell
x86
candy
##new
kbs
face
xl
470
##here
4a
swissinfo
v8
鈻瞭opfeb
dram
##ual
##vice
3a
##wer
sport
q1
ios10
public
int
card
##锝�
ep
au
rt
##銈屻仧
1080
bill
##mll
kim
锛擄紣
460
wan
##uk
##銉�
x3
298
0t
scott
##ming
239
e5
##3d
h7n9
worldcat
brown
##銇傘倞銇俱仚
##vo
##led
##580
##ax
249
410
##ert
paris
##锝�6
polo
925
##lr
599
##銉�
capital
##hing
bank
cv
1g
##chat
##锝�
##銇熴亜
adc
##ule
2m
##锝�
digital
hotmail
268
##pad
870
bbq
quot
##ring
before
wali
##銇俱仸
mcu
2k
2b
銇ㄣ亜銇�
costco
316
north
333
switch
##city
##锝�
philips
##mann
management
panasonic
##cl
##vd
##ping
##rge
alice
##lk
##銇俱仐銈囥亞
css3
##ney
vision
alpha
##ular
##400
##tter
lz
銇亰
##銇傘倞銇俱仜銈�
mode
gre
1916
pci
##tm
237
1锝�2
##yan
##銇�
銇仱銇勩仸
##let
##銈�
work
war
coach
ah
mary
##釁�
huang
##pt
a8
pt
follow
##berry
1895
##ew
a5
ghost
##銈枫儳銉�
##wn
##og
south
##code
girls
##rid
action
villa
git
r11
table
games
##cket
error
##anonymoussaid
##ag
here
##ame
##gc
qa
##鈻�
##lis
gmp
##gin
vmalife
##cher
yu
wedding
##tis
demo
dragon
530
soho
social
bye
##rant
river
orz
acer
325
##鈫�
##銉笺偣
##ats
261
del
##ven
440
ups
##銈堛亞銇�
##銈裤兗
305
value
macd
yougou
##dn
661
##ano
ll
##urt
##rent
continue
script
##wen
##ect
paper
263
319
shift
##chel
##銉曘儓
##cat
258
x5
fox
243
##銇曘倱
car
aaa
##blog
loading
##yn
##tp
kuso
799
si
sns
銈ゃ偒銇涖倠銉嗐兂銉�
銉掋兂銈儐銉炽優3
rmb
vdc
forest
central
prime
help
ultra
##rmb
##銈堛亞銇�
241
square
688
##銇椼亜
銇仾銇勩儠銉偗銇�
##field
##reen
##ors
##ju
c1
start
510
##air
##map
cdn
##wo
cba
stephen
m8
100km
##get
opera
##base
##ood
vsa
com鈩�
##aw
##ail
251
銇伄銇�
count
t2
##釁�
##een
2700
hop
##gp
vsc
tree
##eg
##ose
816
285
##ories
##shop
alphago
v4
1909
simon
##釂�
fluke62max
zip
銈广儧銉炽偟銉�
##sta
louis
cr
bas
##锝�10
bc
##yer
hadoop
##ube
##wi
1906
0755
hola
##low
place
centre
5v
d3
##fer
252
##750
##media
281
540
0l
exchange
262
series
##銉忋兗
##san
eb
##bank
##锝�
q3
##nge
##mail
take
##lp
259
1888
client
east
cache
event
vincent
##銉笺儷銈�
銇嶃倰
##nse
sui
855
adchoice
##懈
##stry
##銇仧銇�
246
##zone
ga
apps
sea
##ab
248
cisco
##銈�
##rner
kymco
##care
dha
##pu
##yi
minkoff
royal
p1
銇搞伄
annie
269
collection
kpi
playstation
257
銇仾銈娿伨銇�
866
bh
##bar
queen
505
radio
1904
andy
armani
##xy
manager
iherb
##ery
##share
spring
raid
johnson
1908
##ob
volvo
hall
##ball
v6
our
taylor
##hk
bi
242
##cp
kate
bo
water
technology
##rie
銈点偆銉堛伅
277
##ona
##sl
hpv
303
gtx
hip
rdquo
jayz
stone
##lex
##rum
namespace
##銈勩倞
620
##ale
##atic
des
##erson
##ql
##ves
##type
enter
##銇撱伄
##銇︺亶銇俱仚
d2
##168
##mix
##bian
銇ㄣ伄
a9
jj
ky
##lc
access
movie
##hc
銉偣銉堛伀
tower
##ration
##mit
銇俱仚
##nch
ua
tel
prefix
##o2
1907
##point
1901
ott
锝�10
##http
##ury
baidu
##ink
member
##logy
bigbang
nownews
##js
##shot
##tb
##銇撱仺
247
eba
##tics
##lus
銇戙倠
v5
spark
##ama
there
##ions
god
##lls
##down
hiv
##ress
burberry
day2
##kv
鈼嗏梿
jeff
related
film
edit
joseph
283
##ark
cx
32gb
order
g9
30000
##ans
##tty
s5
##bee
銇嬨亗銈娿伨銇�
thread
xr
buy
sh
005
land
spotify
mx
##ari
276
##verse
脳email
sf
why
##銇撱仺銇�
244
7headlines
nego
sunny
dom
exo
401
666
positioning
fit
rgb
##tton
278
kiss
alexa
adam
lp
銇裤儶銈广儓銈�
##锝�
mp
##ties
##llow
amy
##du
np
002
institute
271
##rth
##lar
2345
590
##des
sidebar
锛戯紩
imax
site
##cky
##kit
##ime
##009
season
323
##fun
##銉炽偪銉�
##銇�
gogoro
a7
pu
lily
fire
twd600
##銉冦偦銉笺偡銈�
銇勩仸
##vis
30ml
##cture
##銈掋亰
information
##銈�
close
friday
##銇忋倢銈�
yi
nick
銇︺仚銇�
##tta
##tel
6500
##lock
cbd
economy
254
銇嬨亰
267
tinker
double
375
8gb
voice
##app
oops
channel
today
985
##right
raw
xyz
##锛�
jim
edm
##cent
7500
supreme
814
ds
##its
##asia
dropbox
##銇︺仚銇�
##tti
books
272
100ml
##tle
##ller
##ken
##more
##boy
sex
309
##dom
t3
##ider
##銇倞銇俱仚
##unch
1903
810
feel
5500
##銇嬨仯銇�
##put
銇倛銈�
s2
mo
##gh
men
ka
amoled
div
##tr
##n1
port
howard
##tags
ken
dnf
##nus
adsense
##邪
ide
##銇�
buff
thunder
##town
##ique
has
##body
auto
pin
##erry
tee
銇︺仐銇�
295
number
##the
##013
object
psp
cool
udnbkk
16gb
##mic
miui
##tro
most
r2
##alk
##nity
1880
卤0
##銇勩伨銇椼仧
428
s4
law
version
##oa
n1
sgs
docomo
##tf
##ack
henry
fc2
##ded
##sco
##014
##rite
286
0mm
linkedin
##ada
##now
wii
##ndy
ucbug
##鈼�
sputniknews
legalminer
##ika
##xp
2gb
##bu
q10
oo
b6
come
##rman
cheese
ming
maker
##gm
nikon
##fig
ppi
kelly
##銈娿伨銇�
jchere
銇︺亶銇俱仚
ted
md
003
fgo
tech
##tto
dan
soc
##gl
##len
hair
earth
640
521
img
##pper
##a1
##銇︺亶銈�
##銉偗
acca
##ition
##ference
suite
##ig
outlook
##mond
##cation
398
##pr
279
101vip
358
##999
282
64gb
3800
345
airport
##over
284
##銇娿倞
jones
##ith
lab
##su
##銇勩倠銇仸
co2
town
piece
##llo
no1
vmware
24h
##qi
focus
reader
##admin
##ora
tb
false
##log
1898
know
lan
838
##ces
f4
##ume
motel
stop
##oper
na
flickr
netcomponents
##af
##鈹€
pose
williams
local
##ound
##cg
##site
##iko
銇勩亰
274
5m
gsm
con
##ath
1902
friends
##hip
cell
317
##rey
780
cream
##cks
012
##dp
facebooktwitterpinterestgoogle
sso
324
shtml
song
swiss
##mw
##銈兂銈�
lumia
xdd
string
tiffany
522
marc
銈夈倢銇�
insee
russell
sc
dell
##ations
锝忥綃
camera
289
##vs
##flow
##late
classic
287
##nter
stay
g1
mtv
512
##ever
##lab
##nger
qe
sata
ryan
d1
50ml
cms
##cing
su
292
3300
editor
296
##nap
security
sunday
association
##ens
##700
##bra
acg
##銇嬨倞
sofascore
銇ㄣ伅
mkv
##ign
jonathan
gary
build
labels
##oto
tesla
moba
qi
gohappy
general
ajax
1024
##銇嬨倠
銈点偆銉�
society
##test
##urs
wps
fedora
##ich
mozilla
328
##480
##dr
usa
urn
##lina
##锝�
grace
##die
##try
##ader
1250
##銇倞
elle
570
##chen
##釂�
price
##ten
uhz
##ough
eq
##hen
states
push
session
balance
wow
506
##cus
##py
when
##ward
##ep
34e
wong
library
prada
##銈点偆銉�
##cle
running
##ree
313
ck
date
q4
##ctive
##ool
##锛�
mk
##ira
##163
388
die
secret
rq
dota
buffet
銇紤銉�
e6
##ez
pan
368
ha
##card
##cha
2a
##銇�
alan
day3
eye
f3
##end
france
keep
adi
rna
tvbs
##ala
solo
nova
##銇�
##tail
##銈囥亞
support
##ries
##銇倠
##ved
base
copy
iis
fps
##ways
hero
hgih
profile
fish
mu
ssh
entertainment
chang
##wd
click
cake
##ond
pre
##tom
kic
pixel
##ov
##fl
product
6a
##pd
dear
##gate
es
yumi
audio
##虏
##sky
echo
bin
where
##ture
329
##ape
find
sap
isis
##銇仺
nand
##101
##load
##ream
band
a6
525
never
##post
festival
50cm
##we
555
guide
314
zenfone
##ike
335
gd
forum
jessica
strong
alexander
##ould
software
allen
##ious
program
360掳
else
lohasthree
##gar
銇欍倠銇撱仺銇嬨仸銇嶃伨銇�
please
##銈屻伨銇�
rc
##ggle
##ric
bim
50000
##own
eclipse
355
brian
3ds
##side
061
361
##other
##銇戙倠
##tech
##ator
485
engine
##ged
##锝�
plaza
##fit
cia
ngo
westbrook
shi
tbs
50mm
##銇裤伨銇涖倱銇�
sci
291
reuters
##ily
contextlink
##hn
af
##cil
bridge
very
##cel
1890
cambridge
##ize
15g
##aid
##data
790
frm
##head
award
butler
##sun
meta
##mar
america
ps3
puma
pmid
##銇欍亱
lc
670
kitchen
##lic
銈兗銉曘兂5
銇嶃仾銇椼偨銉曘儓銈点兗銉掋偣
銇濄仐銇�
day1
future
鈽呪槄鈽呪槄
##text
##page
##rris
pm1
##ket
fans
##銇ｃ仸銇勩伨銇�
1001
christian
bot
kids
trackback
##hai
c3
display
##hl
n2
1896
idea
銇曘倱銈�
##sent
airmail
##ug
##men
pwm
銇戙伨銇�
028
##lution
369
852
awards
schemas
354
asics
wikipedia
font
##tional
##vy
c2
293
##銈屻仸銇勩倠
##dget
##ein
銇ｃ仸銇勩倠
contact
pepper
銈广偔銉�
339
##锝�5
294
##uel
##ument
730
##hang
銇裤仸銇�
q5
##sue
rain
##ndi
wei
swatch
##cept
銈忋仜
331
popular
##ste
##tag
p2
501
trc
1899
##west
##live
justin
honda
ping
messenger
##rap
v9
543
##銇ㄣ伅
unity
appqq
銇仚銇搞仸
025
leo
##tone
##銉�
##ass
uniqlo
##010
502
her
jane
memory
moneydj
##tical
human
12306
銇椼仸銇勩倠銇�
##m2
coc
miacare
##mn
tmt
##core
vim
kk
##may
fan
target
use
too
338
435
2050
867
737
fast
##2c
services
##ope
omega
energy
##銈�
pinkoi
1a
##銇亱銈�
##rain
jackson
##ement
##銈枫儯銉炽儷銇�
374
366
銇濄倱銇�
p9
rd
##釂�
1111
##tier
##vic
zone
##鈹�
385
690
dl
isofix
cpa
m4
322
kimi
銈併仸
davis
##lay
lulu
##uck
050
weeks
qs
##hop
920
##锝�
ae
##ear
锝�5
eia
405
##fly
korea
jpeg
boost
##ship
small
##銉偄
1860
eur
297
425
valley
##iel
simple
##ude
rn
k2
##ena
銇曘倢銇俱仚
non
patrick
銇椼仸銇勩倠銇嬨倝
##銉娿兗
feed
5757
30g
process
well
qqmei
##thing
they
aws
lu
pink
##ters
##kin
銇俱仧銇�
board
##vertisement
wine
##ien
unicode
##dge
r1
359
##tant
銇勩倰
##twitter
##3c
cool1
銇曘倢銈�
##銈屻仸
##锝�
isp
##012
standard
45銕�2
402
##150
matt
##fu
326
##iner
googlemsn
pixnetfacebookyahoo
##銉┿兂
x7
886
##uce
銉°兗銈兗
sao
##ev
##銇嶃伨銇椼仧
##file
9678
403
xddd
shirt
6l
##rio
##hat
3mm
givenchy
ya
bang
##lio
monday
crystal
銉偗銈ゃ兂
##abc
336
head
890
ubuntuforumwikilinuxpastechat
##vc
##锝�20
##rity
cnc
7866
ipv6
null
1897
##ost
yang
imsean
tiger
##fet
##銉炽偣
352
##锛�
dji
327
ji
maria
##come
##銈撱仸
foundation
3100
##beth
##銇仯銇�
1m
601
active
##aft
##don
3p
sr
349
emma
##khz
living
415
353
1889
341
709
457
sas
x6
##face
pptv
x4
##mate
han
sophie
##jing
337
fifa
##mand
other
sale
inwedding
##gn
銇︺亶銇°們銇勩伨銇�
##mmy
##pmlast
bad
nana
nbc
銇椼仸銇裤仸銇忋仧銇曘亜銇�
銇仺銇亰
##wu
##銇嬨亗銈娿伨銇�
##銇�
note7
single
##340
銇涖亱銈夈亾
銇椼仸銇忋仧銇曘亜鈾亾銇�
銇椼伀銇仺銈撱仺銈撱儻銉笺偗銈便兗銉堛倰
銇欍倠銇ㄣ亗銇仧銇倐銇ｃ仺銉炪儍銉併仐銇�
銇倝銉兗銈偙銉笺儓銇�
銈傘伩銇ゃ亱銇ｃ仭銈冦亞銇嬨倐
銉兗銈偙銉笺儓銇�
##bel
window
##dio
##ht
union
age
382
锛戯紨
##ivity
##锝�
銈炽儭銉炽儓
domain
neo
##isa
##lter
5k
f5
steven
##cts
powerpoint
tft
self
g2
ft
##銉嗐儷
zol
##act
mwc
381
343
銈傘亞
nbapop
408
銇︺亗銈�
eds
ace
##room
previous
author
tomtom
il
##ets
hu
financial
鈽嗏槅鈽�
銇ｃ仸銇勩伨銇�
bp
5t
chi
1gb
##hg
fairmont
cross
008
gay
h2
function
##銇戙仸
356
also
1b
625
##銉笺偪
##raph
1894
3锝�5
##ils
i3
334
avenue
##host
銇倛銈�
##bon
##tsu
message
navigation
50g
fintech
h6
##銇撱仺銈�
8cm
##ject
##vas
##firm
credit
##wf
xxxx
form
##nor
##space
huawei
plan
json
sbl
##dc
machine
921
392
wish
##120
##sol
windows7
edward
##銇熴倎銇�
development
washington
##nsis
lo
818
##sio
##ym
##bor
planet
##锝�8
##wt
ieee
gpa
##銈併仸
camp
ann
gm
##tw
##oka
connect
##rss
##work
##atus
wall
chicken
soul
2mm
##times
fa
##ather
##cord
009
##eep
hitachi
gui
harry
##pan
e1
disney
##press
##銉笺偡銉с兂
wind
386
frigidaire
##tl
liu
hsu
332
basic
von
ev
銇勩仧
銇︺亶銈�
銈广儧銉炽偟銉笺偟銈ゃ儓
learning
##ull
expedia
archives
change
##wei
santa
cut
ins
6gb
turbo
brand
cf1
508
004
return
747
##rip
h1
##nis
##銈掋亾
128gb
##銇亰
3t
application
銇椼仸銇娿倞
emc
rx
##oon
384
quick
412
15058
wilson
wing
chapter
##bug
beyond
##cms
##dar
##oh
zoom
e2
trip
sb
##nba
rcep
342
aspx
ci
080
gc
gnu
銈併倠
##count
advanced
dance
dv
##url
##ging
367
8591
am09
shadow
battle
346
##锝�
##cia
##銇ㄣ亜銇�
emily
##銇仸銇�
##tation
host
ff
techorz
sars
##mini
##mporary
##ering
nc
4200
798
##next
cma
##mbps
##gas
##ift
##dot
##銈�
455
##锝�17
amana
##銈娿伄
426
##ros
ir
00銕�1
##eet
##ible
##鈫�
710
藡鈻剿�
##aka
dcs
iq
##锝�
l1
##lor
maggie
##011
##iu
588
##锝�1
830
##gt
1tb
articles
create
##burg
##iki
database
fantasy
##rex
##cam
dlc
dean
##you
hard
path
gaming
victoria
maps
cb
##lee
##itor
overchicstoretvhome
systems
##xt
416
p3
sarah
760
##nan
407
486
x9
install
second
626
##ann
##ph
##rcle
##nic
860
##nar
ec
##銇ㄣ亞
768
metro
chocolate
##rian
锝�4
##table
##銇椼仸銇勩伨銇�
skin
##sn
395
mountain
##0mm
inparadise
6m
7x24
ib
4800
##jia
eeworld
creative
g5
g3
357
parker
ecfa
village
銇嬨倝銇�
18000
sylvia
銈点兗銉掋偣
hbl
##ques
##onsored
##x2
##銇嶃伨銇�
##v4
##tein
ie6
383
##stack
389
ver
##ads
##baby
sound
bbe
##110
##lone
##uid
ads
022
gundam
351
thinkpad
006
scrum
match
##ave
mems
##470
##oy
##銇倞銇俱仐銇�
##talk
glass
lamigo
span
##eme
job
##a5
jay
wade
kde
498
##lace
ocean
tvg
##covery
##r3
##ners
##rea
junior
think
##aine
cover
##ision
##sia
鈫撯啌
##bow
msi
413
458
406
##love
711
801
soft
z2
##pl
456
1840
mobil
mind
##uy
427
nginx
##oi
銈併仧
##rr
6221
##mple
##sson
##銉笺偡銇︺仚
371
##nts
91tv
comhd
crv3000
##uard
1868
397
deep
lost
field
gallery
##bia
rate
spf
redis
traction
930
icloud
011
銇倝
fe
jose
372
##tory
into
sohu
fx
899
379
kicstart2
##hia
銇欍亸
##锝�3
##sit
ra
锛掞紨
##walk
##xure
500g
##pact
pacific
xa
natural
carlo
##250
##walker
1850
##can
cto
gigi
516
##銈点兗
pen
##hoo
ob
matlab
##锝�
##yy
13913459
##iti
mango
##bbs
sense
c5
oxford
##銉嬨偄
walker
jennifer
##ola
course
##bre
701
##pus
##rder
lucky
075
##銇�
ivy
銇亰
##nia
sotheby
side
##ugh
joy
##orage
##ush
##bat
##dt
364
r9
##2d
##gio
511
country
wear
##lax
##锝�7
##moon
393
seven
study
411
348
lonzo
8k
##銈�
evolution
##銈ゃ儠
##kk
gs
kd
##銉偣
arduino
344
b12
##lux
arpg
##rdon
cook
##x5
dark
five
##als
##ida
銇ㄣ仸銈�
sign
362
##銇°伄
something
20mm
##nda
387
##posted
fresh
tf
1870
422
cam
##mine
##skip
##form
##ssion
education
394
##tee
dyson
stage
##jie
want
##night
epson
pack
銇傘倞銇俱仚
##ppy
銉嗐儶銉樸儷
##鈻�
wd
##eh
##rence
left
##lvin
golden
mhz
discovery
##trix
##n2
loft
##uch
##dra
##sse
speed
锝�1
1mdb
sorry
welcome
##urn
wave
gaga
##lmer
teddy
##160
銉堛儵銉冦偗銉忋儍銈�
銇涖倛
611
##f2016
378
rp
##sha
rar
##銇傘仾銇熴伀
##銇嶃仧
840
holiday
##銉ャ兗
373
074
##vg
##nos
##rail
gartner
gi
6p
##dium
kit
488
b3
eco
##銈嶃亞
20g
sean
##stone
autocad
nu
##np
f16
write
029
m5
##ias
images
atp
##dk
fsm
504
1350
ve
52kb
##xxx
##銇伀
##cake
414
unit
lim
ru
1v
##ification
published
angela
16g
analytics
ak
##锝�
##nel
gmt
##icon
again
##鈧�
##bby
ios11
445
銇嬨亾銇曘亜銇俱仚
waze
銇勩仸銇�
##銉�
9985
##ust
##銉嗐偅銉�
framework
##007
iptv
delete
52sykb
cl
wwdc
027
30cm
##fw
##銇︺伄
1389
##xon
brandt
##ses
##dragon
tc
vetements
anne
monte
modern
official
##銇搞仸
##ere
##nne
##oud
銈傘仭銈嶃倱
锛曪紣
etnews
##a2
##graphy
421
863
##銇°們銈�
444
##rtex
##銇︺亰
l2
##gma
mount
ccd
銇熴仺
archive
morning
tan
ddos
e7
##銉�
day4
##銈�
gis
453
its
495
factory
bruce
pg
##ito
銇ｃ仸銇忋仧銇曘亜
guest
cdma
##lling
536
n3
銇椼亱銇�
3锝�4
mega
eyes
ro
锛戯紦
women
dac
church
##jun
singapore
##facebook
6991
starbucks
##tos
##stin
##shine
zen
##mu
tina
20鈩�
1893
##銇熴亼銇�
503
465
request
##gence
qt
##銇�
1886
347
363
q7
##zzi
diary
##tore
409
##ead
468
cst
##osa
canada
agent
va
##jiang
##銇°伅
##銉笺偗
##lam
sg
##nix
##sday
##銈堛仯銇�
g6
##master
bing
##zl
charlie
锛戯紪
8mm
nb40
##銉笺兂
thai
##銉儠
ln284ct
##itz
##2f
bonnie
##food
##lent
originals
##stro
##lts
418
鈭熲垼
##bscribe
children
ntd
yesstyle
##銇嬨倐
hmv
##tment
d5
2cm
arts
sms
##pn
##褟
##銇勩亜
topios9
539
lifestyle
virtual
##ague
xz
##deo
muji
024
unt
##nnis
##釁�
faq1
1884
396
##ette
fly
64銕�
銇仐銈併伨銇椼仸
441
curry
##pop
銇亾
release
##鈫�
##鈼嗏梿
##cast
073
銇傘倞銇�
500ml
##ews
5c
##stle
ios7
##ima
787
dog
lenovo
##r4
roger
013
cbs
vornado
100m
417
##desk
##銈痮k
##ald
1867
9595
2900
##van
oil
##锝�
some
break
common
##jy
##lines
g7
twice
419
ella
nano
belle
銇亾
##mes
##self
##note
jb
##銇撱仺銇嬨仸銇嶃伨銇�
benz
##銇ㄣ伄
##ova
451
save
##wing
##銇俱仚銇仸
kai
銈娿伅
##hua
##rect
rainer
##unge
448
##0m
adsl
##銇嬨仾
guestname
##uma
##kins
##zu
tokichoi
##price
county
##med
##mus
rmk
391
address
vm
銇堛仸
openload
##group
##hin
##iginal
amg
urban
##oz
jobs
emi
##public
beautiful
##sch
album
##dden
##bell
jerry
works
hostel
miller
##drive
##rmin
##锛戯紣
376
boot
828
##370
##fx
##cm锝�
1885
##nome
##ctionary
##oman
##lish
##cr
##hm
433
##how
432
francis
xi
c919
b5
evernote
##uc
vga
##3000
coupe
##urg
##cca
##uality
019
6g
銈屻倠
multi
##銇俱仧
##ett
em
hey
##ani
##tax
##rma
inside
than
740
leonnhurt
##jin
ict
銈屻仧
bird
notes
200mm
銇忋伄
##dical
##lli
result
442
iu
ee
438
smap
gopro
##last
yin
pure
998
32g
銇戙仧
5kg
##dan
##rame
mama
##oot
bean
marketing
##hur
2l
bella
sync
xuite
##ground
515
discuz
##getrelax
##ince
##bay
##5s
cj
##銈ゃ偣
gmat
apt
##pass
jing
##rix
c4
rich
##銇ㄣ仸銈�
niusnews
##ello
bag
770
##eting
##mobile
锛戯紭
culture
015
##銇仸銇欍亱
377
1020
area
##ience
616
details
gp
universal
silver
dit
銇亰
private
ddd
u11
kanshu
##ified
fung
##nny
dx
##520
tai
475
023
##fr
##lean
3s
##pin
429
##rin
25000
ly
rick
##bility
usb3
banner
##baru
##gion
metal
dt
vdf
1871
karl
qualcomm
bear
1010
oldid
ian
jo
##tors
population
##ernel
1882
mmorpg
##mv
##bike
603
##漏
ww
friend
##ager
exhibition
##del
##pods
fpx
structure
##free
##tings
kl
##rley
##copyright
##mma
california
3400
orange
yoga
4l
canmake
honey
##anda
##銈炽儭銉炽儓
595
nikkie
##銉儚銈ゃ儓
dhl
publishing
##mall
##gnet
20cm
513
##銈偦銈�
##鈹�
e88
970
##dog
fishbase
##!
##"
###
##$
##%
##&
##'
##(
##)
##*
##+
##,
##-
##.
##/
##:
##;
##<
##=
##>
##?
##@
##[
##\
##]
##^
##_
##{
##|
##}
##~
##拢
##陇
##楼
##搂
##芦
##卤
##鲁
##碌
##路
##鹿
##潞
##禄
##录
##脽
##忙
##梅
##酶
##膽
##艐
##蓴
##蓹
##伞
##拾
##藝
##藞
##藠
##藡
##藣
##藧
##藱
##藲
##刷
##伪
##尾
##纬
##未
##蔚
##畏
##胃
##喂
##魏
##位
##渭
##谓
##慰
##蟺
##蟻
##蟼
##蟽
##蟿
##蠀
##蠁
##蠂
##蠄
##斜
##胁
##谐
##写
##械
##卸
##蟹
##泻
##谢
##屑
##薪
##芯
##锌
##褉
##褋
##褌
##褍
##褎
##褏
##褑
##褔
##褕
##褘
##褜
##褨
##丕
##亘
##丞
##鬲
##丿
##乇
##爻
##毓
##賱
##賲
##賳
##賴
##賵
##賷
##郓
##喔�
##喔�
##喔�
##喔�
##喔�
##喔�
##喔�
##喔�
##喙€
##喙�
##嗉�
##醿�
##釀€
##釀�
##釀�
##釀�
##釀�
##釀�
##釀�
##釀�
##釀�
##釀�
##釀�
##釀�
##釀�
##釀�
##釀�
##釀�
##釁�
##釁�
##釁�
##釁�
##釁�
##釁�
##釁�
##釁�
##釁�
##釁�
##釁�
##釁�
##釁�
##釁�
##釂�
##釂�
##釂�
##釂�
##釛�
##岬�
##岬�
##岬�
##岬�
##岬�
##岬�
##岬�
##鈥�
##鈥�
##鈥�
##鈥�
##鈥�
##鈥�
##鈥�
##鈥�
##鈥�
##鈥�
##鈥�
##鈥�
##鈥�
##鈥�
##鈦�
##鈦�
##鈦�
##鈦�
##鈧�
##鈧�
##鈧�
##鈧�
##鈩�
##鈪�
##鈪�
##鈪�
##鈪�
##鈪�
##鈫�
##鈫�
##鈫�
##鈬�
##鈭€
##鈭�
##鈭�
##鈭�
##鈭�
##鈭�
##鈭�
##鈭�
##鈭�
##鈭�
##鈭�
##鈭�
##鈭�
##鈭�
##鈮�
##鈮�
##鈮�
##鈮�
##鈮�
##鈮�
##鈮�
##鈮�
##鈮�
##鈯�
##鈰�
##鈰�
##鈰�
##鈱�
##鈶�
##鈶�
##鈶�
##鈶�
##鈶�
##鈶�
##鈶�
##鈶�
##鈶�
##鈶�
##鈶�
##鈶�
##鈶�
##鈶�
##鈶�
##鈷�
##鈷�
##鈷�
##鈷�
##鈸�
##鈸�
##鈸�
##鈹�
##鈹�
##鈹�
##鈹�
##鈹�
##鈹�
##鈹�
##鈹�
##鈺�
##鈺�
##鈺�
##鈺�
##鈺�
##鈺�
##鈺�
##鈺�
##鈺�
##鈺�
##鈺�
##鈻�
##鈻�
##鈻�
##鈻�
##鈻�
##鈻�
##鈻�
##鈻�
##鈻�
##鈻�
##鈻�
##鈻�
##鈻�
##鈻�
##鈻�
##鈻�
##鈻�
##鈼�
##鈼�
##鈼�
##鈼�
##鈼�
##鈽€
##鈽�
##鈽�
##鈽�
##鈽�
##鈾€
##鈾�
##鈾�
##鈾�
##鈾�
##鈾�
##鈾�
##鈾�
##鉁�
##鉁�
##鉁�
##鉁�
##鉁�
##鉁�
##鉁�
##鉁�
##鉁�
##鉂€
##鉃�
##鉃�
##猞�
##銆�
##銆�
##銆�
##銆�
##銆�
##銆�
##銆�
##銆�
##銆�
##銆�
##銆�
##銆�
##銆�
##銆�
##銆�
##銆�
##銆�
##銆�
##銆�
##銆�
##銆�
##銆�
##銆�
##銇�
##銇�
##銇�
##銇�
##銇�
##銈€
##銈�
##銈�
##銈�
##銈�
##銈�
##銈�
##銈�
##銈�
##銈�
##銈�
##銈�
##銈�
##銈�
##銈�
##銉�
##銉�
##銉�
##銉�
##銉�
##銉�
##銉�
##銉�
##銉�
##銉�
##銉�
##銉�
##銉�
##銉�
##銉�
##銉�
##銉�
##銊�
##銊�
##銊�
##銊�
##銊�
##銊�
##銊�
##銊�
##銊�
##銊�
##銊�
##銊�
##銊�
##銊�
##銊�
##銊�
##銊�
##銊�
##銊�
##銌�
##銏�
##銑�
##銞�
##涓€
##涓�
##涓�
##涓�
##涓�
##涓�
##涓�
##涓�
##涓�
##涓�
##涓�
##涓�
##涓�
##涓�
##涓�
##涓�
##涓�
##涓�
##涓�
##涓�
##涓�
##涓�
##涓�
##涓�
##涓�
##涓�
##涓�
##涓�
##涓�
##涓�
##涓�
##涓�
##涓�
##涓�
##涓�
##涓�
##涓�
##涓�
##涓�
##涓�
##涓�
##涓�
##涓�
##涓�
##涓�
##涓�
##涔�
##涔�
##涔�
##涔�
##涔�
##涔�
##涔�
##涔�
##涔�
##涔�
##涔�
##涔�
##涔�
##涔�
##涔�
##涔�
##涔�
##涔�
##涔�
##涔�
##涔�
##涔�
##涔�
##涔�
##涔�
##涔�
##涔�
##涔�
##涔�
##涔�
##浜€
##浜�
##浜�
##浜�
##浜�
##浜�
##浜�
##浜�
##浜�
##浜�
##浜�
##浜�
##浜�
##浜�
##浜�
##浜�
##浜�
##浜�
##浜�
##浜�
##浜�
##浜�
##浜�
##浜�
##浜�
##浜�
##浜�
##浜�
##浜�
##浜�
##浜�
##浜�
##浜�
##浜�
##浜�
##浜�
##浜�
##浠€
##浠�
##浠�
##浠�
##浠�
##浠�
##浠�
##浠�
##浠�
##浠�
##浠�
##浠�
##浠�
##浠�
##浠�
##浠�
##浠�
##浠�
##浠�
##浠�
##浠�
##浠�
##浠�
##浠�
##浠�
##浠�
##浠�
##浠�
##浠�
##浠�
##浠�
##浠�
##浠�
##浠�
##浠�
##浠�
##浠�
##浼�
##浼�
##浼�
##浼�
##浼�
##浼�
##浼�
##浼�
##浼�
##浼�
##浼�
##浼�
##浼�
##浼�
##浼�
##浼�
##浼�
##浼�
##浼�
##浼�
##浼�
##浼�
##浼�
##浼�
##浼�
##浼�
##浼�
##浼�
##浼�
##浼�
##浣�
##浣�
##浣�
##浣�
##浣�
##浣�
##浣�
##浣�
##浣�
##浣�
##浣�
##浣�
##浣�
##浣�
##浣�
##浣�
##浣�
##浣�
##浣�
##浣�
##浣�
##浣�
##浣�
##浣�
##浣�
##浣�
##浣�
##浣�
##浣�
##浣�
##浣�
##浣�
##浣�
##浣�
##浣�
##浣�
##渚�
##渚�
##渚�
##渚�
##渚�
##渚�
##渚�
##渚�
##渚�
##渚�
##渚�
##渚�
##渚�
##渚�
##渚�
##渚�
##渚�
##渚�
##渚�
##渚�
##渚�
##渚�
##渚�
##渚�
##渚�
##渚�
##淇�
##淇�
##淇�
##淇�
##淇�
##淇�
##淇�
##淇�
##淇�
##淇�
##淇�
##淇�
##淇�
##淇�
##淇�
##淇�
##淇�
##淇�
##淇�
##淇�
##淇�
##淇�
##淇�
##淇�
##淇�
##淇�
##淇�
##淇�
##鍊�
##鍊�
##鍊�
##鍊�
##鍊�
##鍊�
##鍊�
##鍊�
##鍊�
##鍊�
##鍊�
##鍊�
##鍊�
##鍊�
##鍊�
##鍊�
##鍊�
##鍊�
##鍊�
##鍊�
##鍊�
##鍊�
##鍊�
##鍊�
##鍊�
##鍊�
##鍊�
##鍋�
##鍋�
##鍋�
##鍋�
##鍋�
##鍋�
##鍋�
##鍋�
##鍋�
##鍋�
##鍋�
##鍋�
##鍋�
##鍋�
##鍋�
##鍋�
##鍋�
##鍋�
##鍌€
##鍌�
##鍌�
##鍌�
##鍌�
##鍌�
##鍌�
##鍌�
##鍌�
##鍌�
##鍌�
##鍌�
##鍌�
##鍌�
##鍌�
##鍌�
##鍌�
##鍌�
##鍌�
##鍌�
##鍍�
##鍍�
##鍍�
##鍍�
##鍍�
##鍍�
##鍍�
##鍍�
##鍍�
##鍍�
##鍍�
##鍍�
##鍍�
##鍍�
##鍍�
##鍎€
##鍎�
##鍎�
##鍎�
##鍎�
##鍎�
##鍎�
##鍎�
##鍎�
##鍎�
##鍎�
##鍎�
##鍎�
##鍎�
##鍎�
##鍎�
##鍏€
##鍏�
##鍏�
##鍏�
##鍏�
##鍏�
##鍏�
##鍏�
##鍏�
##鍏�
##鍏�
##鍏�
##鍏�
##鍏�
##鍏�
##鍏�
##鍏�
##鍏�
##鍏�
##鍏�
##鍏�
##鍏�
##鍏�
##鍏�
##鍏�
##鍏�
##鍏�
##鍏�
##鍏�
##鍏�
##鍏�
##鍏�
##鍏�
##鍏�
##鍏�
##鍏�
##鍏�
##鍏�
##鍏�
##鍏�
##鍏�
##鍐€
##鍐�
##鍐�
##鍐�
##鍐�
##鍐�
##鍐�
##鍐�
##鍐�
##鍐�
##鍐�
##鍐�
##鍐�
##鍐�
##鍐�
##鍐�
##鍐�
##鍐�
##鍐�
##鍐�
##鍐�
##鍐�
##鍐�
##鍐�
##鍐�
##鍐�
##鍐�
##鍐�
##鍐�
##鍐�
##鍐�
##鍐�
##鍐�
##鍐�
##鍑€
##鍑�
##鍑�
##鍑�
##鍑�
##鍑�
##鍑�
##鍑�
##鍑�
##鍑�
##鍑�
##鍑�
##鍑�
##鍑�
##鍑�
##鍑�
##鍑�
##鍑�
##鍑�
##鍑�
##鍑�
##鍑�
##鍑�
##鍑�
##鍑�
##鍑�
##鍑�
##鍑�
##鍑�
##鍑�
##鍑�
##鍒€
##鍒�
##鍒�
##鍒�
##鍒�
##鍒�
##鍒�
##鍒�
##鍒�
##鍒�
##鍒�
##鍒�
##鍒�
##鍒�
##鍒�
##鍒�
##鍒�
##鍒�
##鍒�
##鍒�
##鍒�
##鍒�
##鍒�
##鍒�
##鍒�
##鍒�
##鍒�
##鍒�
##鍒�
##鍒�
##鍒�
##鍒�
##鍒�
##鍓�
##鍓�
##鍓�
##鍓�
##鍓�
##鍓�
##鍓�
##鍓�
##鍓�
##鍓�
##鍓�
##鍓�
##鍓�
##鍓�
##鍓�
##鍓�
##鍓�
##鍓�
##鍓�
##鍓�
##鍓�
##鍓�
##鍓�
##鍓�
##鍓�
##鍓�
##鍓�
##鍓�
##鍓�
##鍔�
##鍔�
##鍔�
##鍔�
##鍔�
##鍔�
##鍔�
##鍔�
##鍔�
##鍔�
##鍔�
##鍔�
##鍔�
##鍔�
##鍔�
##鍔�
##鍔�
##鍔�
##鍔�
##鍔�
##鍔�
##鍔�
##鍔�
##鍔�
##鍔�
##鍔�
##鍔�
##鍔�
##鍕�
##鍕�
##鍕�
##鍕�
##鍕�
##鍕�
##鍕�
##鍕�
##鍕�
##鍕�
##鍕�
##鍕�
##鍕�
##鍕�
##鍕�
##鍕�
##鍕�
##鍕�
##鍕�
##鍕�
##鍕�
##鍕�
##鍕�
##鍕�
##鍕�
##鍖€
##鍖�
##鍖�
##鍖�
##鍖�
##鍖�
##鍖�
##鍖�
##鍖�
##鍖�
##鍖�
##鍖�
##鍖�
##鍖�
##鍖�
##鍖�
##鍖�
##鍖�
##鍖�
##鍖�
##鍖�
##鍖�
##鍖�
##鍗€
##鍗�
##鍗�
##鍗�
##鍗�
##鍗�
##鍗�
##鍗�
##鍗�
##鍗�
##鍗�
##鍗�
##鍗�
##鍗�
##鍗�
##鍗�
##鍗�
##鍗�
##鍗�
##鍗�
##鍗�
##鍗�
##鍗�
##鍗�
##鍗�
##鍗�
##鍗�
##鍗�
##鍗�
##鍗�
##鍗�
##鍗�
##鍗�
##鍗�
##鍗�
##鍗�
##鍗�
##鍗�
##鍗�
##鍗�
##鍗�
##鍘�
##鍘�
##鍘�
##鍘�
##鍘�
##鍘�
##鍘�
##鍘�
##鍘�
##鍘�
##鍘�
##鍘�
##鍘�
##鍘�
##鍘�
##鍘�
##鍘�
##鍘�
##鍘�
##鍘�
##鍘�
##鍘�
##鍘�
##鍙�
##鍙�
##鍙�
##鍙�
##鍙�
##鍙�
##鍙�
##鍙�
##鍙�
##鍙�
##鍙�
##鍙�
##鍙�
##鍙�
##鍙�
##鍙�
##鍙�
##鍙�
##鍙�
##鍙�
##鍙�
##鍙�
##鍙�
##鍙�
##鍙�
##鍙�
##鍙�
##鍙�
##鍙�
##鍙�
##鍙�
##鍙�
##鍙�
##鍙�
##鍙�
##鍙�
##鍙�
##鍙�
##鍙�
##鍙�
##鍙�
##鍙�
##鍙�
##鍙�
##鍙�
##鍚�
##鍚�
##鍚�
##鍚�
##鍚�
##鍚�
##鍚�
##鍚�
##鍚�
##鍚�
##鍚�
##鍚�
##鍚�
##鍚�
##鍚�
##鍚�
##鍚�
##鍚�
##鍚�
##鍚�
##鍚�
##鍚�
##鍚�
##鍚�
##鍚�
##鍚�
##鍚�
##鍚�
##鍚�
##鍚�
##鍚�
##鍚�
##鍚�
##鍚�
##鍚�
##鍚�
##鍚�
##鍚�
##鍚�
##鍚�
##鍚�
##鍚�
##鍚�
##鍚�
##鍚�
##鍛€
##鍛�
##鍛�
##鍛�
##鍛�
##鍛�
##鍛�
##鍛�
##鍛�
##鍛�
##鍛�
##鍛�
##鍛�
##鍛�
##鍛�
##鍛�
##鍛�
##鍛�
##鍛�
##鍛�
##鍛�
##鍛�
##鍛�
##鍛�
##鍛�
##鍛�
##鍛�
##鍛�
##鍜€
##鍜�
##鍜�
##鍜�
##鍜�
##鍜�
##鍜�
##鍜�
##鍜�
##鍜�
##鍜�
##鍜�
##鍜�
##鍜�
##鍜�
##鍜�
##鍜�
##鍜�
##鍜�
##鍜�
##鍜�
##鍜�
##鍜�
##鍜�
##鍜�
##鍜�
##鍜�
##鍜�
##鍜�
##鍜�
##鍜�
##鍜�
##鍜�
##鍜�
##鍜�
##鍜�
##鍜�
##鍝€
##鍝�
##鍝�
##鍝�
##鍝�
##鍝�
##鍝�
##鍝�
##鍝�
##鍝�
##鍝�
##鍝�
##鍝�
##鍝�
##鍝�
##鍝�
##鍝�
##鍝�
##鍝�
##鍝�
##鍝�
##鍝�
##鍝�
##鍝�
##鍝�
##鍝�
##鍝�
##鍝�
##鍝�
##鍝�
##鍝�
##鍝�
##鍞�
##鍞�
##鍞�
##鍞�
##鍞�
##鍞�
##鍞�
##鍞�
##鍞�
##鍞�
##鍞�
##鍞�
##鍞�
##鍞�
##鍞�
##鍞�
##鍞�
##鍞�
##鍞�
##鍞�
##鍞�
##鍟�
##鍟�
##鍟�
##鍟�
##鍟�
##鍟�
##鍟�
##鍟�
##鍟�
##鍟�
##鍟�
##鍟�
##鍟�
##鍟�
##鍟�
##鍟�
##鍟�
##鍟�
##鍟�
##鍟�
##鍟�
##鍟�
##鍟�
##鍟�
##鍟�
##鍟�
##鍟�
##鍟�
##鍟�
##鍟�
##鍟�
##鍠€
##鍠�
##鍠�
##鍠�
##鍠�
##鍠�
##鍠�
##鍠�
##鍠�
##鍠�
##鍠�
##鍠�
##鍠�
##鍠�
##鍠�
##鍠�
##鍠�
##鍠�
##鍠�
##鍠�
##鍠�
##鍠�
##鍠�
##鍠�
##鍠�
##鍠�
##鍠�
##鍠�
##鍠�
##鍠�
##鍠�
##鍠�
##鍠�
##鍠�
##鍡�
##鍡�
##鍡�
##鍡�
##鍡�
##鍡�
##鍡�
##鍡�
##鍡�
##鍡�
##鍡�
##鍡�
##鍡�
##鍡�
##鍡�
##鍡�
##鍡�
##鍡�
##鍡�
##鍡�
##鍡�
##鍡�
##鍡�
##鍡�
##鍡�
##鍡�
##鍡�
##鍢€
##鍢�
##鍢�
##鍢�
##鍢�
##鍢�
##鍢�
##鍢�
##鍢�
##鍢�
##鍢�
##鍢�
##鍢�
##鍢�
##鍢�
##鍢�
##鍢�
##鍢�
##鍢�
##鍢�
##鍢�
##鍢�
##鍢�
##鍢�
##鍢�
##鍢�
##鍢�
##鍢�
##鍢�
##鍢�
##鍢�
##鍢�
##鍢�
##鍢�
##鍣�
##鍣�
##鍣�
##鍣�
##鍣�
##鍣�
##鍣�
##鍣�
##鍣�
##鍣�
##鍣�
##鍣�
##鍣�
##鍣�
##鍣�
##鍣�
##鍣�
##鍣�
##鍣�
##鍣�
##鍣�
##鍣�
##鍤€
##鍤�
##鍤�
##鍤�
##鍤�
##鍤�
##鍤�
##鍤�
##鍤�
##鍤�
##鍤�
##鍤�
##鍤�
##鍤�
##鍤�
##鍥�
##鍥�
##鍥�
##鍥�
##鍥�
##鍥�
##鍥�
##鍥�
##鍥�
##鍥�
##鍥�
##鍥�
##鍥�
##鍥�
##鍥�
##鍥�
##鍥�
##鍥�
##鍥�
##鍥�
##鍥�
##鍥�
##鍥�
##鍥�
##鍥�
##鍥�
##鍥�
##鍥�
##鍥�
##鍥�
##鍥�
##鍦�
##鍦�
##鍦�
##鍦�
##鍦�
##鍦�
##鍦�
##鍦�
##鍦�
##鍦�
##鍦�
##鍦�
##鍦�
##鍦�
##鍦�
##鍦�
##鍦�
##鍦�
##鍦�
##鍦�
##鍦�
##鍦�
##鍦�
##鍧€
##鍧�
##鍧�
##鍧�
##鍧�
##鍧�
##鍧�
##鍧�
##鍧�
##鍧�
##鍧�
##鍧�
##鍧�
##鍧�
##鍧�
##鍧�
##鍧�
##鍧�
##鍧�
##鍧�
##鍧�
##鍧�
##鍧�
##鍧�
##鍧�
##鍨�
##鍨�
##鍨�
##鍨�
##鍨�
##鍨�
##鍨�
##鍨�
##鍨�
##鍨�
##鍨�
##鍨�
##鍨�
##鍨�
##鍨�
##鍨�
##鍩�
##鍩�
##鍩�
##鍩�
##鍩�
##鍩�
##鍩�
##鍩�
##鍩�
##鍩�
##鍩�
##鍩�
##鍩�
##鍩�
##鍩�
##鍩�
##鍫€
##鍫�
##鍫�
##鍫�
##鍫�
##鍫�
##鍫�
##鍫�
##鍫�
##鍫�
##鍫�
##鍫�
##鍫�
##鍫�
##鍫�
##鍫�
##鍫�
##鍫�
##鍫�
##濉�
##濉�
##濉�
##濉�
##濉�
##濉�
##濉�
##濉�
##濉�
##濉�
##濉�
##濉�
##濉�
##濉�
##濉�
##澧€
##澧�
##澧�
##澧�
##澧�
##澧�
##澧�
##澧�
##澧�
##澧�
##澧�
##澧�
##澧�
##澧�
##澧�
##澧�
##澧�
##澧�
##澧�
##澹�
##澹�
##澹�
##澹�
##澹�
##澹�
##澹�
##澹�
##澹�
##澹�
##澹�
##澹�
##澹�
##澹�
##澹�
##澹�
##澹�
##澹�
##澹�
##澹�
##澹�
##澹�
##澹�
##澹�
##澹�
##澶�
##澶�
##澶�
##澶�
##澶�
##澶�
##澶�
##澶�
##澶�
##澶�
##澶�
##澶�
##澶�
##澶�
##澶�
##澶�
##澶�
##澶�
##澶�
##澶�
##澶�
##澶�
##澶�
##澶�
##澶�
##澶�
##澶�
##澶�
##澶�
##濂�
##濂�
##濂�
##濂�
##濂�
##濂�
##濂�
##濂�
##濂�
##濂�
##濂�
##濂�
##濂�
##濂�
##濂�
##濂�
##濂�
##濂�
##濂�
##濂�
##濂�
##濂�
##濂�
##濂�
##濂�
##濂�
##濂�
##濂�
##濂�
##濡�
##濡�
##濡�
##濡�
##濡�
##濡�
##濡�
##濡�
##濡�
##濡�
##濡�
##濡�
##濡�
##濡�
##濡�
##濡�
##濡�
##濡�
##濡�
##濡�
##濡�
##濡�
##濡�
##濡�
##濡�
##濡�
##濡�
##濮�
##濮�
##濮�
##濮�
##濮�
##濮�
##濮�
##濮�
##濮�
##濮�
##濮�
##濮�
##濮�
##濮�
##濮�
##濮�
##濮�
##濮�
##濮�
##濮�
##濮�
##濮�
##濮�
##濮�
##濞�
##濞�
##濞�
##濞�
##濞�
##濞�
##濞�
##濞�
##濞�
##濞�
##濞�
##濞�
##濞�
##濞�
##濞�
##濞�
##濞�
##濞�
##濞�
##濞�
##濞�
##濞�
##濠€
##濠�
##濠�
##濠�
##濠�
##濠�
##濠�
##濠�
##濠�
##濠�
##濠�
##濠�
##濠�
##濠�
##濠�
##濠�
##濠�
##濠�
##濯�
##濯�
##濯�
##濯�
##濯�
##濯�
##濯�
##濯�
##濯�
##瀚�
##瀚�
##瀚�
##瀚�
##瀚�
##瀚�
##瀚�
##瀚�
##瀚�
##瀚�
##瀚�
##瀚�
##瀚�
##瀚�
##瀚�
##瀚�
##瀣�
##瀣�
##瀣�
##瀣�
##瀣�
##瀣�
##瀣�
##瀣�
##瀣�
##瀣�
##瀣�
##瀣�
##瀣�
##瀛€
##瀛�
##瀛�
##瀛�
##瀛�
##瀛�
##瀛�
##瀛�
##瀛�
##瀛�
##瀛�
##瀛�
##瀛�
##瀛�
##瀛�
##瀛�
##瀛�
##瀛�
##瀛�
##瀛�
##瀛�
##瀛�
##瀛�
##瀛�
##瀛�
##瀛�
##瀛�
##瀛�
##瀛�
##瀛�
##瀛�
##瀹�
##瀹�
##瀹�
##瀹�
##瀹�
##瀹�
##瀹�
##瀹�
##瀹�
##瀹�
##瀹�
##瀹�
##瀹�
##瀹�
##瀹�
##瀹�
##瀹�
##瀹�
##瀹�
##瀹�
##瀹�
##瀹�
##瀹�
##瀹�
##瀹�
##瀹�
##瀹�
##瀹�
##瀹�
##瀹�
##瀹�
##瀹�
##瀹�
##瀹�
##瀹�
##瀹�
##瀹�
##瀹�
##瀹�
##瀹�
##瀵�
##瀵�
##瀵�
##瀵�
##瀵�
##瀵�
##瀵�
##瀵�
##瀵�
##瀵�
##瀵�
##瀵�
##瀵�
##瀵�
##瀵�
##瀵�
##瀵�
##瀵�
##瀵�
##瀵�
##瀵�
##瀵�
##瀵�
##瀵�
##瀵�
##瀵�
##瀵�
##瀵�
##瀵�
##瀵�
##瀵�
##瀵�
##瀵�
##灏�
##灏�
##灏�
##灏�
##灏�
##灏�
##灏�
##灏�
##灏�
##灏�
##灏�
##灏�
##灏�
##灏�
##灏�
##灏�
##灏�
##灏�
##灏�
##灏�
##灏�
##灏�
##灏�
##灏�
##灏�
##灏�
##灏�
##灏�
##灏�
##灏�
##灏�
##灏�
##灏�
##灞€
##灞�
##灞�
##灞�
##灞�
##灞�
##灞�
##灞�
##灞�
##灞�
##灞�
##灞�
##灞�
##灞�
##灞�
##灞�
##灞�
##灞�
##灞�
##灞�
##灞�
##灞�
##灞�
##灞�
##灞�
##灞�
##灞�
##灞�
##灞�
##宀€
##宀�
##宀�
##宀�
##宀�
##宀�
##宀�
##宀�
##宀�
##宀�
##宀�
##宀�
##宀�
##宀�
##宀�
##宀�
##宀�
##宀�
##宀�
##宀�
##宀�
##宀�
##宄�
##宄�
##宄�
##宄�
##宄�
##宄�
##宄�
##宄�
##宄�
##宄�
##宄�
##宄�
##宄�
##宄�
##宄�
##宄�
##宄�
##宕�
##宕�
##宕�
##宕�
##宕�
##宕�
##宕�
##宕�
##宕�
##宕�
##宕�
##宕�
##宕�
##宕�
##宕�
##宕�
##宓�
##宓�
##宓�
##宓�
##宓�
##宓�
##宓�
##宓�
##宓�
##宥�
##宥�
##宥�
##宥�
##宥�
##宥�
##宥�
##宥�
##宸�
##宸�
##宸�
##宸�
##宸�
##宸�
##宸�
##宸�
##宸�
##宸�
##宸�
##宸�
##宸�
##宸�
##宸�
##宸�
##宸�
##宸�
##宸�
##宸�
##宸�
##宸�
##宸�
##宸�
##宸�
##甯�
##甯�
##甯�
##甯�
##甯�
##甯�
##甯�
##甯�
##甯�
##甯�
##甯�
##甯�
##甯�
##甯�
##甯�
##甯�
##甯�
##甯�
##甯�
##甯�
##甯�
##甯�
##甯�
##甯�
##甯�
##甯�
##甯�
##甯�
##甯�
##甯�
##骞€
##骞�
##骞�
##骞�
##骞�
##骞�
##骞�
##骞�
##骞�
##骞�
##骞�
##骞�
##骞�
##骞�
##骞�
##骞�
##骞�
##骞�
##骞�
##骞�
##骞�
##骞�
##骞�
##骞�
##搴�
##搴�
##搴�
##搴�
##搴�
##搴�
##搴�
##搴�
##搴�
##搴�
##搴�
##搴�
##搴�
##搴�
##搴�
##搴�
##搴�
##搴�
##搴�
##搴�
##搴�
##搴�
##搴�
##搴�
##搴�
##搴�
##搴�
##搴�
##搴�
##寤�
##寤�
##寤�
##寤�
##寤�
##寤�
##寤�
##寤�
##寤�
##寤�
##寤�
##寤�
##寤�
##寤�
##寤�
##寤�
##寤�
##寤�
##寤�
##寤�
##寮€
##寮�
##寮�
##寮�
##寮�
##寮�
##寮�
##寮�
##寮�
##寮�
##寮�
##寮�
##寮�
##寮�
##寮�
##寮�
##寮�
##寮�
##寮�
##寮�
##寮�
##寮�
##寮�
##寮�
##寮�
##寮�
##寮�
##寮�
##寮�
##寮�
##寮�
##寮�
##褰�
##褰�
##褰�
##褰�
##褰�
##褰�
##褰�
##褰�
##褰�
##褰�
##褰�
##褰�
##褰�
##褰�
##褰�
##褰�
##褰�
##褰�
##褰�
##褰�
##褰�
##褰�
##褰�
##褰�
##褰�
##褰�
##褰�
##褰�
##寰€
##寰�
##寰�
##寰�
##寰�
##寰�
##寰�
##寰�
##寰�
##寰�
##寰�
##寰�
##寰�
##寰�
##寰�
##寰�
##寰�
##寰�
##寰�
##寰�
##寰�
##寰�
##寰�
##寰�
##寰�
##寰�
##寰�
##寰�
##寰�
##寰�
##寰�
##寰�
##寰�
##寰�
##蹇�
##蹇�
##蹇�
##蹇�
##蹇�
##蹇�
##蹇�
##蹇�
##蹇�
##蹇�
##蹇�
##蹇�
##蹇�
##蹇�
##蹇�
##蹇�
##蹇�
##蹇�
##蹇�
##蹇�
##蹇�
##蹇�
##蹇�
##蹇�
##蹇�
##鎬€
##鎬�
##鎬�
##鎬�
##鎬�
##鎬�
##鎬�
##鎬�
##鎬�
##鎬�
##鎬�
##鎬�
##鎬�
##鎬�
##鎬�
##鎬�
##鎬�
##鎬�
##鎬�
##鎬�
##鎬�
##鎬�
##鎬�
##鎬�
##鎬�
##鎭�
##鎭�
##鎭�
##鎭�
##鎭�
##鎭�
##鎭�
##鎭�
##鎭�
##鎭�
##鎭�
##鎭�
##鎭�
##鎭�
##鎭�
##鎭�
##鎭�
##鎭�
##鎭�
##鎭�
##鎭�
##鎭�
##鎭�
##鎭�
##鎭�
##鎭�
##鎭�
##鎭�
##鎭�
##鎭�
##鎮�
##鎮�
##鎮�
##鎮�
##鎮�
##鎮�
##鎮�
##鎮�
##鎮�
##鎮�
##鎮�
##鎮�
##鎮�
##鎮�
##鎮�
##鎮�
##鎮�
##鎮�
##鎮�
##鎮�
##鎮�
##鎮�
##鎮�
##鎮�
##鎮�
##鎮�
##鎯�
##鎯�
##鎯�
##鎯�
##鎯�
##鎯�
##鎯�
##鎯�
##鎯�
##鎯�
##鎯�
##鎯�
##鎯�
##鎯�
##鎯�
##鎯�
##鎯�
##鎯�
##鎯�
##鎯�
##鎯�
##鎯�
##鎯�
##鎯�
##鎯�
##鎯�
##鎯�
##鎯�
##鎯�
##鎰�
##鎰�
##鎰�
##鎰�
##鎰�
##鎰�
##鎰�
##鎰�
##鎰�
##鎰�
##鎰�
##鎰�
##鎰�
##鎰�
##鎰�
##鎰�
##鎰�
##鎱�
##鎱�
##鎱�
##鎱�
##鎱�
##鎱�
##鎱�
##鎱�
##鎱�
##鎱�
##鎱�
##鎱�
##鎱�
##鎱�
##鎱�
##鎱�
##鎱�
##鎱�
##鎱�
##鎱�
##鎱�
##鎱�
##鎲�
##鎲�
##鎲�
##鎲�
##鎲�
##鎲�
##鎲�
##鎲�
##鎲�
##鎲�
##鎲�
##鎲�
##鎲�
##鎲�
##鎲�
##鎲�
##鎲�
##鎳�
##鎳�
##鎳�
##鎳�
##鎳�
##鎳�
##鎳�
##鎳�
##鎳�
##鎳�
##鎳�
##鎳�
##鎳�
##鎳�
##鎳�
##鎳�
##鎳�
##鎳�
##鎴€
##鎴�
##鎴�
##鎴�
##鎴�
##鎴�
##鎴�
##鎴�
##鎴�
##鎴�
##鎴�
##鎴�
##鎴�
##鎴�
##鎴�
##鎴�
##鎴�
##鎴�
##鎴�
##鎴�
##鎴�
##鎴�
##鎴�
##鎴�
##鎴�
##鎴�
##鎴�
##鎴�
##鎴�
##鎴�
##鎴�
##鎵€
##鎵�
##鎵�
##鎵�
##鎵�
##鎵�
##鎵�
##鎵�
##鎵�
##鎵�
##鎵�
##鎵�
##鎵�
##鎵�
##鎵�
##鎵�
##鎵�
##鎵�
##鎵�
##鎵�
##鎵�
##鎵�
##鎵�
##鎵�
##鎵�
##鎵�
##鎵�
##鎵�
##鎵�
##鎵�
##鎵�
##鎵�
##鎵�
##鎶€
##鎶�
##鎶�
##鎶�
##鎶�
##鎶�
##鎶�
##鎶�
##鎶�
##鎶�
##鎶�
##鎶�
##鎶�
##鎶�
##鎶�
##鎶�
##鎶�
##鎶�
##鎶�
##鎶�
##鎶�
##鎶�
##鎶�
##鎶�
##鎶�
##鎶�
##鎶�
##鎶�
##鎶�
##鎶�
##鎷�
##鎷�
##鎷�
##鎷�
##鎷�
##鎷�
##鎷�
##鎷�
##鎷�
##鎷�
##鎷�
##鎷�
##鎷�
##鎷�
##鎷�
##鎷�
##鎷�
##鎷�
##鎷�
##鎷�
##鎷�
##鎷�
##鎷�
##鎷�
##鎷�
##鎷�
##鎷�
##鎷�
##鎷�
##鎷�
##鎷�
##鎷�
##鎷�
##鎷�
##鎷�
##鎷�
##鎷�
##鎷�
##鎷�
##鎷�
##鎷�
##鎷�
##鎷�
##鎸�
##鎸�
##鎸�
##鎸�
##鎸�
##鎸�
##鎸�
##鎸�
##鎸�
##鎸�
##鎸�
##鎸�
##鎸�
##鎸�
##鎸�
##鎸�
##鎸�
##鎸�
##鎸�
##鎸�
##鎸�
##鎸�
##鎸�
##鎸�
##鎸�
##鎸�
##鎸�
##鎸�
##鎹�
##鎹�
##鎹�
##鎹�
##鎹�
##鎹�
##鎹�
##鎹�
##鎹�
##鎹�
##鎹�
##鎹�
##鎹�
##鎹�
##鎹�
##鎹�
##鎹�
##鎹�
##鎹�
##鎹�
##鎹�
##鎹�
##鎹�
##鎹�
##鎹�
##鎹�
##鎺€
##鎺�
##鎺�
##鎺�
##鎺�
##鎺�
##鎺�
##鎺�
##鎺�
##鎺�
##鎺�
##鎺�
##鎺�
##鎺�
##鎺�
##鎺�
##鎺�
##鎺�
##鎺�
##鎺�
##鎺�
##鎺�
##鎺�
##鎺�
##鎺�
##鎺�
##鎺�
##鎺�
##鎺�
##鎺�
##鎺�
##鎻€
##鎻�
##鎻�
##鎻�
##鎻�
##鎻�
##鎻�
##鎻�
##鎻�
##鎻�
##鎻�
##鎻�
##鎻�
##鎻�
##鎻�
##鎻�
##鎻�
##鎻�
##鎻�
##鎻�
##鎻�
##鎻�
##鎻�
##鎼€
##鎼�
##鎼�
##鎼�
##鎼�
##鎼�
##鎼�
##鎼�
##鎼�
##鎼�
##鎼�
##鎼�
##鎼�
##鎼�
##鎼�
##鎼�
##鎼�
##鎼�
##鎼�
##鎼�
##鎼�
##鎽€
##鎽�
##鎽�
##鎽�
##鎽�
##鎽�
##鎽�
##鎽�
##鎽�
##鎽�
##鎽�
##鎽�
##鎽�
##鎽�
##鎽�
##鎽�
##鎽�
##鎽�
##鎽�
##鎽�
##鎾�
##鎾�
##鎾�
##鎾�
##鎾�
##鎾�
##鎾�
##鎾�
##鎾�
##鎾�
##鎾�
##鎾�
##鎾�
##鎾�
##鎾�
##鎾�
##鎾�
##鎾�
##鎾�
##鎾�
##鎾�
##鎾�
##鎾�
##鎾�
##鎾�
##鎾�
##鎾�
##鎿€
##鎿�
##鎿�
##鎿�
##鎿�
##鎿�
##鎿�
##鎿�
##鎿�
##鎿�
##鎿�
##鎿�
##鎿�
##鎿�
##鎿�
##鎿�
##鎿�
##鎿�
##鎿�
##鎿�
##鎿�
##鎿�
##鎿�
##鎿�
##鎿�
##鎿�
##鎿�
##鎿�
##鏀€
##鏀�
##鏀�
##鏀�
##鏀�
##鏀�
##鏀�
##鏀�
##鏀�
##鏀�
##鏀�
##鏀�
##鏀�
##鏀�
##鏀�
##鏀�
##鏀�
##鏀�
##鏀�
##鏀�
##鏀�
##鏀�
##鏀�
##鏁�
##鏁�
##鏁�
##鏁�
##鏁�
##鏁�
##鏁�
##鏁�
##鏁�
##鏁�
##鏁�
##鏁�
##鏁�
##鏁�
##鏁�
##鏁�
##鏁�
##鏁�
##鏁�
##鏁�
##鏁�
##鏁�
##鏁�
##鏁�
##鏁�
##鏂�
##鏂�
##鏂�
##鏂�
##鏂�
##鏂�
##鏂�
##鏂�
##鏂�
##鏂�
##鏂�
##鏂�
##鏂�
##鏂�
##鏂�
##鏂�
##鏂�
##鏂�
##鏂�
##鏂�
##鏂�
##鏂�
##鏂�
##鏂�
##鏂�
##鏂�
##鏂�
##鏂�
##鏃�
##鏃�
##鏃�
##鏃�
##鏃�
##鏃�
##鏃�
##鏃�
##鏃�
##鏃�
##鏃�
##鏃�
##鏃�
##鏃�
##鏃�
##鏃�
##鏃�
##鏃�
##鏃�
##鏃�
##鏃�
##鏃�
##鏃�
##鏃�
##鏄€
##鏄�
##鏄�
##鏄�
##鏄�
##鏄�
##鏄�
##鏄�
##鏄�
##鏄�
##鏄�
##鏄�
##鏄�
##鏄�
##鏄�
##鏄�
##鏄�
##鏄�
##鏄�
##鏄�
##鏄�
##鏄�
##鏄�
##鏄�
##鏄�
##鏄�
##鏅�
##鏅�
##鏅�
##鏅�
##鏅�
##鏅�
##鏅�
##鏅�
##鏅�
##鏅�
##鏅�
##鏅�
##鏅�
##鏅�
##鏅�
##鏅�
##鏅�
##鏅�
##鏅�
##鏅�
##鏅�
##鏅�
##鏅�
##鏅�
##鏅�
##鏅�
##鏅�
##鏅�
##鏅�
##鏆�
##鏆�
##鏆�
##鏆�
##鏆�
##鏆�
##鏆�
##鏆�
##鏆�
##鏆�
##鏆�
##鏆�
##鏆�
##鏆�
##鏆�
##鏆�
##鏆�
##鏆�
##鏆�
##鏆�
##鏇�
##鏇�
##鏇�
##鏇�
##鏇�
##鏇�
##鏇�
##鏇�
##鏇�
##鏇�
##鏇�
##鏇�
##鏇�
##鏇�
##鏇�
##鏇�
##鏇�
##鏇�
##鏇�
##鏇�
##鏈€
##鏈�
##鏈�
##鏈�
##鏈�
##鏈�
##鏈�
##鏈�
##鏈�
##鏈�
##鏈�
##鏈�
##鏈�
##鏈�
##鏈�
##鏈�
##鏈�
##鏈�
##鏈�
##鏈�
##鏈�
##鏈�
##鏈�
##鏈�
##鏈�
##鏈�
##鏈�
##鏉€
##鏉�
##鏉�
##鏉�
##鏉�
##鏉�
##鏉�
##鏉�
##鏉�
##鏉�
##鏉�
##鏉�
##鏉�
##鏉�
##鏉�
##鏉�
##鏉�
##鏉�
##鏉�
##鏉�
##鏉�
##鏉�
##鏉�
##鏉�
##鏉�
##鏉�
##鏉�
##鏉�
##鏉�
##鏋�
##鏋�
##鏋�
##鏋�
##鏋�
##鏋�
##鏋�
##鏋�
##鏋�
##鏋�
##鏋�
##鏋�
##鏋�
##鏋�
##鏋�
##鏋�
##鏋�
##鏋�
##鏋�
##鏋�
##鏋�
##鏋�
##鏋�
##鏌�
##鏌�
##鏌�
##鏌�
##鏌�
##鏌�
##鏌�
##鏌�
##鏌�
##鏌�
##鏌�
##鏌�
##鏌�
##鏌�
##鏌�
##鏌�
##鏌�
##鏌�
##鏌�
##鏌�
##鏌�
##鏌�
##鏌�
##鏍€
##鏍�
##鏍�
##鏍�
##鏍�
##鏍�
##鏍�
##鏍�
##鏍�
##鏍�
##鏍�
##鏍�
##鏍�
##鏍�
##鏍�
##鏍�
##鏍�
##鏍�
##鏍�
##鏍�
##鏍�
##鏍�
##鏍�
##妗€
##妗�
##妗�
##妗�
##妗�
##妗�
##妗�
##妗�
##妗�
##妗�
##妗�
##妗�
##妗�
##妗�
##妗�
##妗�
##妗�
##妗�
##妗�
##妗�
##妗�
##妗�
##妗�
##妗�
##妗�
##妗�
##姊�
##姊�
##姊�
##姊�
##姊�
##姊�
##姊�
##姊�
##姊�
##姊�
##姊�
##姊�
##姊�
##姊�
##姊�
##姊�
##姊�
##姊�
##妫€
##妫�
##妫�
##妫�
##妫�
##妫�
##妫�
##妫�
##妫�
##妫�
##妫�
##妫�
##妫�
##妫�
##妫�
##妫�
##妫�
##妫�
##妫�
##妫�
##妫�
##妞�
##妞�
##妞�
##妞�
##妞�
##妞�
##妞�
##妞�
##妞�
##妞�
##妞�
##妞�
##妞�
##妤�
##妤�
##妤�
##妤�
##妤�
##妤�
##妤�
##妤�
##妤�
##妤�
##妤�
##妤�
##妤�
##妤�
##妤�
##妤�
##妤�
##妤�
##妤�
##姒�
##姒�
##姒�
##姒�
##姒�
##姒�
##姒�
##姒�
##姒�
##姒�
##姒�
##姒�
##姒�
##姒�
##姒�
##姒�
##姒�
##姒�
##妲�
##妲�
##妲�
##妲�
##妲�
##妲�
##妲�
##妲�
##妲�
##妲�
##妲�
##妲�
##妲�
##妲�
##妲�
##妲�
##妲�
##妲�
##妯�
##妯�
##妯�
##妯�
##妯�
##妯�
##妯�
##妯�
##妯�
##妯�
##妯�
##妯�
##妯�
##妯�
##妯�
##妯�
##妯�
##妯�
##妯�
##妯�
##妯�
##姗�
##姗�
##姗�
##姗�
##姗�
##姗�
##姗�
##姗�
##姗�
##姗�
##姗�
##姗�
##姗�
##妾€
##妾�
##妾�
##妾�
##妾�
##妾�
##妾�
##妾�
##妾�
##妾�
##妾�
##妾�
##妾�
##娅�
##娅�
##娅�
##娅�
##娅�
##娅�
##娆�
##娆�
##娆�
##娆�
##娆�
##娆�
##娆�
##娆�
##娆�
##娆�
##娆�
##娆�
##娆�
##娆�
##姝�
##姝�
##姝�
##姝�
##姝�
##姝�
##姝�
##姝�
##姝�
##姝�
##姝�
##姝�
##姝�
##姝�
##姝�
##姝�
##姝�
##姝�
##姝�
##姝�
##姝�
##姝�
##姝�
##姝�
##姝�
##姝�
##姝�
##娈�
##娈�
##娈�
##娈�
##娈�
##娈�
##娈�
##娈�
##娈�
##娈�
##娈�
##娈�
##娈�
##娈�
##娈�
##娈�
##娈�
##娈�
##娈�
##娈�
##娈�
##娈�
##娈�
##姣€
##姣�
##姣�
##姣�
##姣�
##姣�
##姣�
##姣�
##姣�
##姣�
##姣�
##姣�
##姣�
##姣�
##姣�
##姣�
##姣�
##姣�
##姣�
##姣�
##姣�
##姘�
##姘�
##姘�
##姘�
##姘�
##姘�
##姘�
##姘�
##姘�
##姘�
##姘�
##姘�
##姘�
##姘�
##姘�
##姘�
##姘�
##姘�
##姘�
##姘�
##姘�
##姘�
##姘�
##姘�
##姘�
##姘�
##姘�
##姘�
##姘�
##姹€
##姹�
##姹�
##姹�
##姹�
##姹�
##姹�
##姹�
##姹�
##姹�
##姹�
##姹�
##姹�
##姹�
##姹�
##姹�
##姹�
##姹�
##姹�
##姹�
##姹�
##姹�
##姹�
##姹�
##姹�
##姹�
##姹�
##姹�
##姹�
##娌�
##娌�
##娌�
##娌�
##娌�
##娌�
##娌�
##娌�
##娌�
##娌�
##娌�
##娌�
##娌�
##娌�
##娌�
##娌�
##娌�
##娌�
##娌�
##娌�
##娌�
##娌�
##娌�
##娌�
##娌�
##娌�
##娌�
##娌�
##娌�
##娌�
##娌�
##娌�
##娌�
##娌�
##娉�
##娉�
##娉�
##娉�
##娉�
##娉�
##娉�
##娉�
##娉�
##娉�
##娉�
##娉�
##娉�
##娉�
##娉�
##娉�
##娉�
##娉�
##娉�
##娉�
##娉�
##娉�
##娉�
##娉�
##娉�
##娉�
##娉�
##娉�
##娉�
##娉�
##娲�
##娲�
##娲�
##娲�
##娲�
##娲�
##娲�
##娲�
##娲�
##娲�
##娲�
##娲�
##娲�
##娲�
##娲�
##娲�
##娲�
##娲�
##娲�
##娲�
##娲�
##娲�
##娴�
##娴�
##娴�
##娴�
##娴�
##娴�
##娴�
##娴�
##娴�
##娴�
##娴�
##娴�
##娴�
##娴�
##娴�
##娴�
##娴�
##娴�
##娴�
##娴�
##娴�
##娴�
##娴�
##娴�
##娴�
##娴�
##娴�
##娑�
##娑�
##娑�
##娑�
##娑�
##娑�
##娑�
##娑�
##娑�
##娑�
##娑�
##娑�
##娑�
##娑�
##娑�
##娑�
##娑�
##娑�
##娑�
##娑�
##娑�
##娑�
##娑�
##娑�
##娑�
##娑�
##娑�
##娑�
##娑�
##娑�
##娑�
##娣€
##娣�
##娣�
##娣�
##娣�
##娣�
##娣�
##娣�
##娣�
##娣�
##娣�
##娣�
##娣�
##娣�
##娣�
##娣�
##娣�
##娣�
##娣�
##娣�
##娣�
##娣�
##娣�
##娣�
##娣�
##娣�
##娣�
##娣�
##娣�
##娣�
##娣�
##娓�
##娓�
##娓�
##娓�
##娓�
##娓�
##娓�
##娓�
##娓�
##娓�
##娓�
##娓�
##娓�
##娓�
##娓�
##娓�
##娓�
##娓�
##娓�
##娓�
##娓�
##娓�
##娓�
##娓�
##娓�
##娓�
##娓�
##娓�
##娓�
##婀�
##婀�
##婀�
##婀�
##婀�
##婀�
##婀�
##婀�
##婀�
##婀�
##婀�
##婀�
##婀�
##婀�
##婀�
##婧€
##婧�
##婧�
##婧�
##婧�
##婧�
##婧�
##婧�
##婧�
##婧�
##婧�
##婧�
##婧�
##婧�
##婧�
##婧�
##婧�
##婧�
##婧�
##婧�
##婧�
##婊�
##婊�
##婊�
##婊�
##婊�
##婊�
##婊�
##婊�
##婊�
##婊�
##婊�
##婊�
##婊�
##婊�
##婊�
##婊�
##婊�
##婊�
##婊�
##婊�
##婊�
##婊�
##婊�
##婊�
##婊�
##婊�
##婊�
##婊�
##婊�
##婊�
##婊�
##婕�
##婕�
##婕�
##婕�
##婕�
##婕�
##婕�
##婕�
##婕�
##婕�
##婕�
##婕�
##婕�
##婕�
##婕�
##婕�
##婕�
##婕�
##婕�
##婕�
##婕�
##婕�
##娼�
##娼�
##娼�
##娼�
##娼�
##娼�
##娼�
##娼�
##娼�
##娼�
##娼�
##娼�
##娼�
##娼�
##娼�
##娼�
##娼�
##娼�
##娼�
##娼�
##娼�
##娼�
##婢€
##婢�
##婢�
##婢�
##婢�
##婢�
##婢�
##婢�
##婢�
##婢�
##婢�
##婢�
##婢�
##婢�
##婵€
##婵�
##婵�
##婵�
##婵�
##婵�
##婵�
##婵�
##婵�
##婵�
##婵�
##婵�
##婵�
##婵�
##婵�
##婵�
##婵�
##婵�
##婵�
##婵�
##鐎�
##鐎�
##鐎�
##鐎�
##鐎�
##鐎�
##鐎�
##鐎�
##鐎�
##鐎�
##鐎�
##鐎�
##鐎�
##鐎�
##鐎�
##鐎�
##鐎�
##鐎�
##鐏�
##鐏�
##鐏�
##鐏�
##鐏�
##鐏�
##鐏�
##鐏�
##鐏�
##鐏�
##鐏�
##鐏�
##鐏�
##鐏�
##鐏�
##鐏�
##鐏�
##鐏�
##鐏�
##鐐€
##鐐�
##鐐�
##鐐�
##鐐�
##鐐�
##鐐�
##鐐�
##鐐�
##鐐�
##鐐�
##鐐�
##鐐�
##鐐�
##鐐�
##鐐�
##鐐�
##鐐�
##鐐�
##鐐�
##鐐�
##鐐�
##鐐�
##鐐�
##鐑�
##鐑�
##鐑�
##鐑�
##鐑�
##鐑�
##鐑�
##鐑�
##鐑�
##鐑�
##鐑�
##鐑�
##鐑�
##鐑�
##鐑�
##鐑�
##鐑�
##鐑�
##鐑�
##鐑�
##鐑�
##鐑�
##鐒�
##鐒�
##鐒�
##鐒�
##鐒�
##鐒�
##鐒�
##鐒�
##鐒�
##鐒�
##鐒�
##鐒�
##鐒�
##鐒�
##鐒�
##鐒�
##鐓�
##鐓�
##鐓�
##鐓�
##鐓�
##鐓�
##鐓�
##鐓�
##鐓�
##鐓�
##鐓�
##鐓�
##鐓�
##鐓�
##鐓�
##鐓�
##鐓�
##鐓�
##鐓�
##鐓�
##鐔�
##鐔�
##鐔�
##鐔�
##鐔�
##鐔�
##鐔�
##鐔�
##鐔�
##鐔�
##鐔�
##鐔�
##鐔�
##鐔�
##鐕�
##鐕�
##鐕�
##鐕�
##鐕�
##鐕�
##鐕�
##鐕�
##鐕�
##鐕�
##鐕�
##鐕�
##鐕�
##鐕�
##鐕�
##鐕�
##鐕�
##鐕�
##鐕�
##鐕�
##鐕�
##鐕�
##鐖�
##鐖�
##鐖�
##鐖�
##鐖�
##鐖�
##鐖�
##鐖�
##鐖�
##鐖�
##鐖�
##鐖�
##鐖�
##鐖�
##鐖�
##鐖�
##鐖�
##鐖�
##鐖�
##鐗�
##鐗�
##鐗�
##鐗�
##鐗�
##鐗�
##鐗�
##鐗�
##鐗�
##鐗�
##鐗�
##鐗�
##鐗�
##鐗�
##鐗�
##鐗�
##鐗�
##鐗�
##鐗�
##鐗�
##鐗�
##鐗�
##鐗�
##鐘€
##鐘�
##鐘�
##鐘�
##鐘�
##鐘�
##鐘�
##鐘�
##鐘�
##鐘�
##鐘�
##鐘�
##鐘�
##鐘�
##鐙€
##鐙�
##鐙�
##鐙�
##鐙�
##鐙�
##鐙�
##鐙�
##鐙�
##鐙�
##鐙�
##鐙�
##鐙�
##鐙�
##鐙�
##鐙�
##鐙�
##鐙�
##鐙�
##鐙�
##鐙�
##鐙�
##鐚�
##鐚�
##鐚�
##鐚�
##鐚�
##鐚�
##鐚�
##鐚�
##鐚�
##鐚�
##鐚�
##鐚�
##鐚�
##鐚�
##鐚�
##鐚�
##鐚�
##鐚�
##鐚�
##鐛�
##鐛�
##鐛�
##鐛�
##鐛�
##鐛�
##鐛�
##鐛�
##鐛�
##鐛�
##鐛�
##鐛�
##鐛�
##鐛�
##鐛�
##鐛�
##鐛�
##鐛�
##鐛�
##鐜�
##鐜�
##鐜�
##鐜�
##鐜�
##鐜�
##鐜�
##鐜�
##鐜�
##鐜�
##鐜�
##鐜�
##鐜�
##鐜�
##鐜�
##鐜�
##鐜�
##鐜�
##鐜�
##鐜�
##鐝€
##鐝�
##鐝�
##鐝�
##鐝�
##鐝�
##鐝�
##鐝�
##鐝�
##鐝�
##鐝�
##鐝�
##鐝�
##鐝�
##鐝�
##鐝�
##鐝�
##鐝�
##鐝�
##鐝�
##鐝�
##鐝�
##鐞�
##鐞�
##鐞�
##鐞�
##鐞�
##鐞�
##鐞�
##鐞�
##鐞�
##鐞�
##鐞�
##鐞�
##鐞�
##鐞�
##鐞�
##鐞�
##鐞�
##鐞�
##鐞�
##鐞�
##鐞�
##鐞�
##鐞�
##鐞�
##鐞�
##鐟€
##鐟�
##鐟�
##鐟�
##鐟�
##鐟�
##鐟�
##鐟�
##鐟�
##鐟�
##鐟�
##鐟�
##鐟�
##鐟�
##鐟�
##鐟�
##鐟�
##鐟�
##鐟�
##鐟�
##鐟�
##鐠€
##鐠�
##鐠�
##鐠�
##鐠�
##鐠�
##鐠�
##鐠�
##鐠�
##鐠�
##鐠�
##鐠�
##鐠�
##鐠�
##鐠�
##鐠�
##鐡�
##鐡�
##鐡�
##鐡�
##鐡�
##鐡�
##鐡�
##鐡�
##鐡�
##鐡�
##鐡�
##鐡�
##鐡�
##鐢�
##鐢�
##鐢�
##鐢�
##鐢�
##鐢�
##鐢�
##鐢�
##鐢�
##鐢�
##鐢�
##鐢�
##鐢�
##鐢�
##鐢�
##鐢�
##鐢�
##鐢�
##鐢�
##鐢�
##鐢�
##鐢�
##鐢�
##鐢�
##鐢�
##鐢�
##鐢�
##鐢�
##鐣€
##鐣�
##鐣�
##鐣�
##鐣�
##鐣�
##鐣�
##鐣�
##鐣�
##鐣�
##鐣�
##鐣�
##鐣�
##鐣�
##鐣�
##鐣�
##鐣�
##鐣�
##鐣�
##鐣�
##鐣�
##鐣�
##鐤�
##鐤�
##鐤�
##鐤�
##鐤�
##鐤�
##鐤�
##鐤�
##鐤�
##鐤�
##鐤�
##鐤�
##鐤�
##鐤�
##鐤�
##鐤�
##鐤�
##鐤�
##鐤�
##鐤�
##鐤�
##鐤�
##鐤�
##鐤�
##鐤�
##鐤�
##鐤�
##鐤�
##鐥�
##鐥�
##鐥�
##鐥�
##鐥�
##鐥�
##鐥�
##鐥�
##鐥�
##鐥�
##鐥�
##鐥�
##鐥�
##鐥�
##鐥�
##鐥�
##鐥�
##鐥�
##鐥�
##鐥�
##鐥�
##鐥�
##鐥�
##鐥�
##鐥�
##鐥�
##鐥�
##鐥�
##鐥�
##鐦€
##鐦�
##鐦�
##鐦�
##鐦�
##鐦�
##鐦�
##鐦�
##鐦�
##鐦�
##鐦�
##鐦�
##鐦�
##鐦�
##鐦�
##鐦�
##鐦�
##鐦�
##鐦�
##鐦�
##鐧�
##鐧�
##鐧�
##鐧�
##鐧�
##鐧�
##鐧�
##鐧�
##鐧�
##鐧�
##鐧�
##鐧�
##鐧�
##鐧�
##鐧�
##鐧�
##鐧�
##鐧�
##鐧�
##鐧�
##鐧�
##鐧�
##鐨�
##鐨�
##鐨�
##鐨�
##鐨�
##鐨�
##鐨�
##鐨�
##鐨�
##鐨�
##鐨�
##鐨�
##鐨�
##鐨�
##鐨�
##鐨�
##鐨�
##鐨�
##鐩�
##鐩�
##鐩�
##鐩�
##鐩�
##鐩�
##鐩�
##鐩�
##鐩�
##鐩�
##鐩�
##鐩�
##鐩�
##鐩�
##鐩�
##鐩�
##鐩�
##鐩�
##鐩�
##鐩�
##鐩�
##鐩�
##鐩�
##鐩�
##鐩�
##鐩�
##鐩�
##鐩�
##鐩�
##鐩�
##鐩�
##鐩�
##鐩�
##鐩�
##鐪�
##鐪�
##鐪�
##鐪�
##鐪�
##鐪�
##鐪�
##鐪�
##鐪�
##鐪�
##鐪�
##鐪�
##鐪�
##鐪�
##鐪�
##鐪�
##鐪�
##鐪�
##鐪�
##鐫€
##鐫�
##鐫�
##鐫�
##鐫�
##鐫�
##鐫�
##鐫�
##鐫�
##鐫�
##鐫�
##鐫�
##鐫�
##鐫�
##鐫�
##鐫�
##鐫�
##鐫�
##鐫�
##鐫�
##鐫�
##鐫�
##鐬�
##鐬�
##鐬�
##鐬�
##鐬�
##鐬�
##鐬�
##鐬�
##鐬�
##鐬�
##鐬�
##鐬�
##鐬�
##鐬�
##鐬�
##鐬�
##鐬�
##鐬�
##鐬�
##鐬�
##鐬�
##鐬�
##鐬�
##鐭�
##鐭�
##鐭�
##鐭�
##鐭�
##鐭�
##鐭�
##鐭�
##鐭�
##鐭�
##鐭�
##鐭�
##鐭�
##鐭�
##鐭�
##鐭�
##鐭�
##鐭�
##鐭�
##鐮�
##鐮�
##鐮�
##鐮�
##鐮�
##鐮�
##鐮�
##鐮�
##鐮�
##鐮�
##鐮�
##鐮�
##鐮�
##鐮�
##鐮�
##鐮�
##鐮�
##鐮�
##鐮�
##鐮�
##鐮�
##鐮�
##纭€
##纭�
##纭�
##纭�
##纭�
##纭�
##纭�
##纭�
##纭�
##纭�
##纭�
##纰�
##纰�
##纰�
##纰�
##纰�
##纰�
##纰�
##纰�
##纰�
##纰�
##纰�
##纰�
##纰�
##纰�
##纰�
##纰�
##纰�
##纰�
##纰�
##纰�
##纰�
##纰�
##纰�
##纾�
##纾�
##纾�
##纾�
##纾�
##纾�
##纾�
##纾�
##纾�
##纾�
##纾�
##纾�
##纾�
##纾�
##绀�
##绀�
##绀�
##绀�
##绀�
##绀�
##绀�
##绀�
##绀�
##绀�
##绀�
##绁€
##绁�
##绁�
##绁�
##绁�
##绁�
##绁�
##绁�
##绁�
##绁�
##绁�
##绁�
##绁�
##绁�
##绁�
##绁�
##绁�
##绁�
##绁�
##绁�
##绁�
##绁�
##绁�
##绁�
##绁�
##绁�
##绁�
##绂€
##绂�
##绂�
##绂�
##绂�
##绂�
##绂�
##绂�
##绂�
##绂�
##绂�
##绂�
##绂�
##绂�
##绂�
##绂�
##绂�
##绂�
##绂�
##绉€
##绉�
##绉�
##绉�
##绉�
##绉�
##绉�
##绉�
##绉�
##绉�
##绉�
##绉�
##绉�
##绉�
##绉�
##绉�
##绉�
##绉�
##绉�
##绉�
##绉�
##绉�
##绋€
##绋�
##绋�
##绋�
##绋�
##绋�
##绋�
##绋�
##绋�
##绋�
##绋�
##绋�
##绋�
##绋�
##绋�
##绋�
##绋�
##绋�
##绋�
##绋�
##绋�
##绋�
##绋�
##绌€
##绌�
##绌�
##绌�
##绌�
##绌�
##绌�
##绌�
##绌�
##绌�
##绌�
##绌�
##绌�
##绌�
##绌�
##绌�
##绐�
##绐�
##绐�
##绐�
##绐�
##绐�
##绐�
##绐�
##绐�
##绐�
##绐�
##绐�
##绐�
##绐�
##绐�
##绐�
##绐�
##绐�
##绐�
##绐�
##绐�
##绐�
##绐�
##绐�
##绐�
##绔�
##绔�
##绔�
##绔�
##绔�
##绔�
##绔�
##绔�
##绔�
##绔�
##绔�
##绔�
##绔�
##绔�
##绔�
##绔�
##绔�
##绔�
##绔�
##绔�
##绗�
##绗�
##绗�
##绗�
##绗�
##绗�
##绗�
##绗�
##绗�
##绗�
##绗�
##绗�
##绗�
##绗�
##绗�
##绗�
##绗�
##绛�
##绛�
##绛�
##绛�
##绛�
##绛�
##绛�
##绛�
##绛�
##绛�
##绛�
##绛�
##绛�
##绛�
##绛�
##绛�
##绛�
##绛�
##绛�
##绛�
##绠€
##绠�
##绠�
##绠�
##绠�
##绠�
##绠�
##绠�
##绠�
##绠�
##绠�
##绠�
##绠�
##绠�
##绠�
##绠�
##绠�
##绡€
##绡�
##绡�
##绡�
##绡�
##绡�
##绡�
##绡�
##绡�
##绡�
##绡�
##绡�
##绡�
##绡�
##绡�
##绡�
##绡�
##绡�
##绨�
##绨�
##绨�
##绨�
##绨�
##绨�
##绨�
##绨�
##绨�
##绨�
##绨�
##绨�
##绨�
##绫�
##绫�
##绫�
##绫�
##绫�
##绫�
##绫�
##绫�
##绫�
##绫�
##绫�
##绫�
##绫�
##绫�
##绫�
##绮�
##绮�
##绮�
##绮�
##绮�
##绮�
##绮�
##绮�
##绮�
##绮�
##绮�
##绮�
##绮�
##绮�
##绮�
##绮�
##绮�
##绮�
##绮�
##绮�
##绮�
##绮�
##绯�
##绯�
##绯�
##绯�
##绯�
##绯�
##绯�
##绯�
##绯�
##绯�
##绯�
##绯�
##绯�
##绯�
##绯�
##绯�
##绯�
##绯�
##绱€
##绱�
##绱�
##绱�
##绱�
##绱�
##绱�
##绱�
##绱�
##绱�
##绱�
##绱�
##绱�
##绱�
##绱�
##绱�
##绱�
##绱�
##绱�
##绱�
##绱�
##绱�
##绱�
##绱�
##绱�
##绱�
##绱�
##绱�
##绲�
##绲�
##绲�
##绲�
##绲�
##绲�
##绲�
##绲�
##绲�
##绲�
##绲�
##绲�
##绲�
##绲�
##绲�
##绲�
##绲�
##绲�
##绲�
##缍�
##缍�
##缍�
##缍�
##缍�
##缍�
##缍�
##缍�
##缍�
##缍�
##缍�
##缍�
##缍�
##缍�
##缍�
##缍�
##缍�
##缍�
##缍�
##缍�
##缍�
##缍�
##缍�
##绶�
##绶�
##绶�
##绶�
##绶�
##绶�
##绶�
##绶�
##绶�
##绶�
##绶�
##绶�
##绶�
##绶�
##绶�
##绶�
##绶�
##绶�
##绺�
##绺�
##绺�
##绺�
##绺�
##绺�
##绺�
##绺�
##绺�
##绺�
##绺�
##绺�
##绺�
##绻�
##绻�
##绻�
##绻�
##绻�
##绻�
##绻�
##绻�
##绻�
##绻�
##绻�
##绻�
##绻�
##绻�
##绻�
##绻�
##绻�
##绻�
##绾�
##绾�
##绾�
##绾�
##绾�
##绾�
##绾�
##绾�
##绾�
##绾�
##绾�
##绾�
##绾�
##绾�
##绾�
##绾�
##绾�
##绾�
##绾�
##绾�
##绾�
##绾�
##绾�
##绾�
##绾�
##绾�
##绾�
##绾�
##绾�
##绾�
##绾�
##绾�
##绾�
##缁€
##缁�
##缁�
##缁�
##缁�
##缁�
##缁�
##缁�
##缁�
##缁�
##缁�
##缁�
##缁�
##缁�
##缁�
##缁�
##缁�
##缁�
##缁�
##缁�
##缁�
##缁�
##缁�
##缁�
##缁�
##缁�
##缁�
##缁�
##缁�
##缁�
##缁�
##缁�
##缁�
##缁�
##缁�
##缁�
##缁�
##缁�
##缁�
##缁�
##缁�
##缁�
##缁�
##缁�
##缁�
##缁�
##缁�
##缁�
##缂€
##缂�
##缂�
##缂�
##缂�
##缂�
##缂�
##缂�
##缂�
##缂�
##缂�
##缂�
##缂�
##缂�
##缂�
##缂�
##缂�
##缂�
##缂�
##缂�
##缂�
##缂�
##缂�
##缂�
##缂�
##缂�
##缂�
##缂�
##缂�
##缂�
##缂�
##缂�
##缃�
##缃�
##缃�
##缃�
##缃�
##缃�
##缃�
##缃�
##缃�
##缃�
##缃�
##缃�
##缃�
##缃�
##缃�
##缃�
##缃�
##缃�
##缃�
##缇�
##缇�
##缇�
##缇�
##缇�
##缇�
##缇�
##缇�
##缇�
##缇�
##缇�
##缇�
##缇�
##缇�
##缇�
##缇�
##缇�
##缇�
##缇�
##缇�
##缇�
##缇�
##缇�
##缈�
##缈�
##缈�
##缈�
##缈�
##缈�
##缈�
##缈�
##缈�
##缈�
##缈�
##缈�
##缈�
##缈�
##缈�
##缈�
##缈�
##缈�
##缈�
##鑰€
##鑰�
##鑰�
##鑰�
##鑰�
##鑰�
##鑰�
##鑰�
##鑰�
##鑰�
##鑰�
##鑰�
##鑰�
##鑰�
##鑰�
##鑰�
##鑰�
##鑰�
##鑰�
##鑰�
##鑰�
##鑰�
##鑰�
##鑰�
##鑱�
##鑱�
##鑱�
##鑱�
##鑱�
##鑱�
##鑱�
##鑱�
##鑱�
##鑱�
##鑱�
##鑱�
##鑱�
##鑱�
##鑱�
##鑱�
##鑱�
##鑱�
##鑱�
##鑱�
##鑱�
##鑱�
##鑲�
##鑲�
##鑲�
##鑲�
##鑲�
##鑲�
##鑲�
##鑲�
##鑲�
##鑲�
##鑲�
##鑲�
##鑲�
##鑲�
##鑲�
##鑲�
##鑲�
##鑲�
##鑲�
##鑲�
##鑲�
##鑲�
##鑲�
##鑲�
##鑲�
##鑲�
##鑲�
##鑲�
##鑲�
##鑲�
##鑲�
##鑳€
##鑳�
##鑳�
##鑳�
##鑳�
##鑳�
##鑳�
##鑳�
##鑳�
##鑳�
##鑳�
##鑳�
##鑳�
##鑳�
##鑳�
##鑳�
##鑳�
##鑳�
##鑳�
##鑳�
##鑳�
##鑳�
##鑳�
##鑳�
##鑳�
##鑳�
##鑳�
##鑳�
##鑳�
##鑴�
##鑴�
##鑴�
##鑴�
##鑴�
##鑴�
##鑴�
##鑴�
##鑴�
##鑴�
##鑴�
##鑴�
##鑴�
##鑴�
##鑴�
##鑴�
##鑴�
##鑴�
##鑴�
##鑴�
##鑴�
##鑴�
##鑴�
##鑴�
##鑴�
##鑴�
##鑵�
##鑵�
##鑵�
##鑵�
##鑵�
##鑵�
##鑵�
##鑵�
##鑵�
##鑵�
##鑵�
##鑵�
##鑵�
##鑵�
##鑵�
##鑵�
##鑵�
##鑵�
##鑵�
##鑵�
##鑵�
##鑵�
##鑵�
##鑵�
##鑵�
##鑵�
##鑵�
##鑵�
##鑶€
##鑶�
##鑶�
##鑶�
##鑶�
##鑶�
##鑶�
##鑶�
##鑶�
##鑶�
##鑶�
##鑶�
##鑶�
##鑶�
##鑶�
##鑶�
##鑶�
##鑶�
##鑶�
##鑶�
##鑷€
##鑷�
##鑷�
##鑷�
##鑷�
##鑷�
##鑷�
##鑷�
##鑷�
##鑷�
##鑷�
##鑷�
##鑷�
##鑷�
##鑷�
##鑷�
##鑷�
##鑷�
##鑷�
##鑷�
##鑷�
##鑷�
##鑷�
##鑸€
##鑸�
##鑸�
##鑸�
##鑸�
##鑸�
##鑸�
##鑸�
##鑸�
##鑸�
##鑸�
##鑸�
##鑸�
##鑸�
##鑸�
##鑸�
##鑸�
##鑸�
##鑸�
##鑸�
##鑸�
##鑸�
##鑸�
##鑸�
##鑸�
##鑸�
##鑸�
##鑸�
##鑸�
##鑸�
##鑸�
##鑸�
##鑹�
##鑹�
##鑹�
##鑹�
##鑹�
##鑹�
##鑹�
##鑹�
##鑹�
##鑹�
##鑹�
##鑹�
##鑹�
##鑹�
##鑹�
##鑺�
##鑺�
##鑺�
##鑺�
##鑺�
##鑺�
##鑺�
##鑺�
##鑺�
##鑺�
##鑺�
##鑺�
##鑺�
##鑺�
##鑺�
##鑺�
##鑺�
##鑺�
##鑺�
##鑺�
##鑺�
##鑺�
##鑺�
##鑺�
##鑺�
##鑺�
##鑺�
##鑺�
##鑺�
##鑻�
##鑻�
##鑻�
##鑻�
##鑻�
##鑻�
##鑻�
##鑻�
##鑻�
##鑻�
##鑻�
##鑻�
##鑻�
##鑻�
##鑻�
##鑻�
##鑻�
##鑻�
##鑻�
##鑻�
##鑻�
##鑻�
##鑻�
##鑻�
##鑻�
##鑻�
##鑼�
##鑼�
##鑼�
##鑼�
##鑼�
##鑼�
##鑼�
##鑼�
##鑼�
##鑼�
##鑼�
##鑼�
##鑼�
##鑼�
##鑼�
##鑼�
##鑼�
##鑼�
##鑼�
##鑼�
##鑼�
##鑼�
##鑼�
##鑼�
##鑽€
##鑽�
##鑽�
##鑽�
##鑽�
##鑽�
##鑽�
##鑽�
##鑽�
##鑽�
##鑽�
##鑽�
##鑽�
##鑽�
##鑽�
##鑽�
##鑽�
##鑽�
##鑽�
##鑽�
##鑽�
##鑽�
##鑽�
##鑽�
##鑽�
##鑽�
##鑽�
##鑽�
##鑽�
##鑽�
##鑾�
##鑾�
##鑾�
##鑾�
##鑾�
##鑾�
##鑾�
##鑾�
##鑾�
##鑾�
##鑾�
##鑾�
##鑾�
##鑾�
##鑾�
##鑾�
##鑾�
##鑾�
##鑾�
##鑾�
##鑾�
##鑾�
##鑾�
##鑿€
##鑿�
##鑿�
##鑿�
##鑿�
##鑿�
##鑿�
##鑿�
##鑿�
##鑿�
##鑿�
##鑿�
##鑿�
##鑿�
##鑿�
##鑿�
##鑿�
##鑿�
##鑿�
##鑿�
##鑿�
##钀�
##钀�
##钀�
##钀�
##钀�
##钀�
##钀�
##钀�
##钀�
##钀�
##钀�
##钀�
##钀�
##钀�
##钀�
##钀�
##钀�
##钀�
##钀�
##钀�
##钀�
##钀�
##钁�
##钁�
##钁�
##钁�
##钁�
##钁�
##钁�
##钁�
##钁�
##钁�
##钁�
##钁�
##钁�
##钁�
##钁�
##钁�
##钁�
##钁�
##钂�
##钂�
##钂�
##钂�
##钂�
##钂�
##钂�
##钂�
##钂�
##钂�
##钂�
##钂�
##钂�
##钂�
##钂�
##钂�
##钃�
##钃�
##钃�
##钃�
##钃�
##钃�
##钃�
##钃�
##钃�
##钃�
##钃�
##钃�
##钃�
##钃�
##钃�
##钄�
##钄�
##钄�
##钄�
##钄�
##钄�
##钄�
##钄�
##钄�
##钄�
##钄�
##钄�
##钄�
##钄�
##钄�
##钄�
##钄�
##钄�
##钑�
##钑�
##钑�
##钑�
##钑�
##钑�
##钑�
##钑�
##钑�
##钑�
##钑�
##钑�
##钑�
##钑�
##钑�
##钑�
##钖�
##钖�
##钖�
##钖�
##钖�
##钖�
##钖�
##钖�
##钖�
##钖�
##钖�
##钖�
##钖�
##钖�
##钖�
##钖�
##钖�
##钖�
##钘�
##钘�
##钘�
##钘�
##钘�
##钘�
##钘�
##钘�
##钘�
##钘�
##钘�
##钘�
##钘�
##钘�
##铇�
##铇�
##铇�
##铇�
##铇�
##铇�
##铇�
##铇�
##铇�
##铇�
##铏�
##铏�
##铏�
##铏�
##铏�
##铏�
##铏�
##铏�
##铏�
##铏�
##铏�
##铏�
##铏�
##铏�
##铏�
##铏�
##铏�
##铏�
##铏�
##铏�
##铓€
##铓�
##铓�
##铓�
##铓�
##铓�
##铓�
##铓�
##铓�
##铓�
##铓�
##铓�
##铓�
##铓�
##铓�
##铓�
##铔€
##铔�
##铔�
##铔�
##铔�
##铔�
##铔�
##铔�
##铔�
##铔�
##铔�
##铔�
##铔�
##铔�
##铔�
##铔�
##铔�
##铔�
##铔�
##铚€
##铚�
##铚�
##铚�
##铚�
##铚�
##铚�
##铚�
##铚�
##铚�
##铚�
##铚�
##铚�
##铚�
##铚�
##铚�
##铚�
##铚�
##铚�
##铚�
##铚�
##铚�
##铚�
##铦�
##铦�
##铦�
##铦�
##铦�
##铦�
##铦�
##铦�
##铦�
##铦�
##铦�
##铦�
##铦�
##铦�
##铦�
##铦�
##铻�
##铻�
##铻�
##铻�
##铻�
##铻�
##铻�
##铻�
##铻�
##锜€
##锜�
##锜�
##锜�
##锜�
##锜�
##锜�
##锜�
##锜�
##锜�
##锜�
##锜�
##锜�
##锠�
##锠�
##锠�
##锠�
##锠�
##锠�
##锠�
##锠�
##锠�
##锠�
##锠�
##锠�
##锠�
##琛€
##琛�
##琛�
##琛�
##琛�
##琛�
##琛�
##琛�
##琛�
##琛�
##琛�
##琛�
##琛�
##琛�
##琛�
##琛�
##琛�
##琛�
##琛�
##琛�
##琛�
##琛�
##琛�
##琛�
##琛�
##琛�
##琛�
##琛�
##琚�
##琚�
##琚�
##琚�
##琚�
##琚�
##琚�
##琚�
##琚�
##琚�
##琚�
##琚�
##琚�
##琚�
##琚�
##琚�
##瑁�
##瑁�
##瑁�
##瑁�
##瑁�
##瑁�
##瑁�
##瑁�
##瑁�
##瑁�
##瑁�
##瑁�
##瑁�
##瑁�
##瑁�
##瑁�
##瑁�
##瑁�
##瑁�
##瑁�
##瑁�
##瑁�
##瑁�
##瑜�
##瑜�
##瑜�
##瑜�
##瑜�
##瑜�
##瑜�
##瑜�
##瑜�
##瑜�
##瑜�
##瑜�
##瑜�
##瑗�
##瑗�
##瑗�
##瑗�
##瑗�
##瑗�
##瑗�
##瑗�
##瑗�
##瑕�
##瑕�
##瑕�
##瑕�
##瑕�
##瑕�
##瑕�
##瑕�
##瑕�
##瑕�
##瑕�
##瑕�
##瑕�
##瑕�
##瑕�
##瑕�
##瑕�
##瑙€
##瑙�
##瑙�
##瑙�
##瑙�
##瑙�
##瑙�
##瑙�
##瑙�
##瑙�
##瑙�
##瑙�
##瑙�
##瑙�
##瑙�
##瑙�
##瑙�
##瑙�
##瑷€
##瑷�
##瑷�
##瑷�
##瑷�
##瑷�
##瑷�
##瑷�
##瑷�
##瑷�
##瑷�
##瑷�
##瑷�
##瑷�
##瑷�
##瑷�
##瑷�
##瑷�
##瑷�
##瑷�
##瑷�
##瑷�
##瑷�
##瑷�
##瑭�
##瑭�
##瑭�
##瑭�
##瑭�
##瑭�
##瑭�
##瑭�
##瑭�
##瑭�
##瑭�
##瑭�
##瑭�
##瑭�
##瑭�
##瑭�
##瑭�
##瑭�
##瑭�
##瑭�
##瑭�
##瑭�
##瑾�
##瑾�
##瑾�
##瑾�
##瑾�
##瑾�
##瑾�
##瑾�
##瑾�
##瑾�
##瑾�
##瑾�
##瑾�
##瑾�
##瑾�
##瑾�
##瑾�
##瑾�
##瑾�
##瑾�
##瑾�
##瑾�
##瑾�
##瑾�
##璜�
##璜�
##璜�
##璜�
##璜�
##璜�
##璜�
##璜�
##璜�
##璜�
##璜�
##璜�
##璜�
##璜�
##璜�
##璜�
##璜�
##璜�
##璜�
##璜�
##璎€
##璎�
##璎�
##璎�
##璎�
##璎�
##璎�
##璎�
##璎�
##璎�
##璎�
##璎�
##璎�
##璎�
##璎�
##璎�
##璎�
##璀�
##璀�
##璀�
##璀�
##璀�
##璀�
##璀�
##璀�
##璀�
##璀�
##璀�
##璀�
##璀�
##璀�
##璀�
##璀�
##璁€
##璁�
##璁�
##璁�
##璁�
##璁�
##璁�
##璁�
##璁�
##璁�
##璁�
##璁�
##璁�
##璁�
##璁�
##璁�
##璁�
##璁�
##璁�
##璁�
##璁�
##璁�
##璁�
##璁�
##璁�
##璁�
##璁�
##璁�
##璁�
##璁�
##璇€
##璇�
##璇�
##璇�
##璇�
##璇�
##璇�
##璇�
##璇�
##璇�
##璇�
##璇�
##璇�
##璇�
##璇�
##璇�
##璇�
##璇�
##璇�
##璇�
##璇�
##璇�
##璇�
##璇�
##璇�
##璇�
##璇�
##璇�
##璇�
##璇�
##璇�
##璇�
##璇�
##璇�
##璇�
##璇�
##璇�
##璇�
##璇�
##璇�
##璇�
##璇�
##璇�
##璇�
##璇�
##璇�
##璇�
##璇�
##璋€
##璋�
##璋�
##璋�
##璋�
##璋�
##璋�
##璋�
##璋�
##璋�
##璋�
##璋�
##璋�
##璋�
##璋�
##璋�
##璋�
##璋�
##璋�
##璋�
##璋�
##璋�
##璋�
##璋�
##璋�
##璋�
##璋�
##璋�
##璋�
##璋�
##璋�
##璋�
##璋�
##璋�
##璋�
##璋�
##璋�
##璋�
##璋�
##璋�
##璋�
##璋�
##璋�
##璞�
##璞�
##璞�
##璞�
##璞�
##璞�
##璞�
##璞�
##璞�
##璞�
##璞�
##璞�
##璞�
##璞�
##璞�
##璞�
##璞�
##璞�
##璨�
##璨�
##璨�
##璨�
##璨�
##璨�
##璨�
##璨�
##璨�
##璨�
##璨�
##璨�
##璨�
##璨�
##璨�
##璨�
##璨�
##璨�
##璨�
##璨�
##璨�
##璨�
##璨�
##璨�
##璨�
##璨�
##璨�
##璨�
##璩€
##璩�
##璩�
##璩�
##璩�
##璩�
##璩�
##璩�
##璩�
##璩�
##璩�
##璩�
##璩�
##璩�
##璩�
##璩�
##璩�
##璩�
##璩�
##璩�
##璩�
##璩�
##璩�
##璩�
##璩�
##璐�
##璐�
##璐�
##璐�
##璐�
##璐�
##璐�
##璐�
##璐�
##璐�
##璐�
##璐�
##璐�
##璐�
##璐�
##璐�
##璐�
##璐�
##璐�
##璐�
##璐�
##璐�
##璐�
##璐�
##璐�
##璐�
##璐�
##璐�
##璐�
##璐�
##璐�
##璐�
##璐�
##璐�
##璐�
##璐�
##璐�
##璐�
##璐�
##璧�
##璧�
##璧�
##璧�
##璧�
##璧�
##璧�
##璧�
##璧�
##璧�
##璧�
##璧�
##璧�
##璧�
##璧�
##璧�
##璧�
##璧�
##璧�
##璧�
##璧�
##璧�
##璧�
##璧�
##璧�
##璧�
##璧�
##璧�
##璧�
##璧�
##璧�
##璧�
##璧�
##璧�
##璧�
##瓒�
##瓒�
##瓒�
##瓒�
##瓒�
##瓒�
##瓒�
##瓒�
##瓒�
##瓒�
##瓒�
##瓒�
##瓒�
##瓒�
##瓒�
##璺�
##璺�
##璺�
##璺�
##璺�
##璺�
##璺�
##璺�
##璺�
##璺�
##璺�
##璺�
##璺�
##璺�
##璺�
##璺�
##璺�
##璺�
##璺�
##璺�
##璺�
##璺�
##璺�
##璺�
##韪�
##韪�
##韪�
##韪�
##韪�
##韪�
##韪�
##韪�
##韪�
##韪�
##韪�
##韪�
##韪�
##韪�
##韪�
##韪�
##韫�
##韫�
##韫�
##韫�
##韫�
##韫�
##韫�
##韫�
##韫�
##韫�
##韫�
##韫�
##韫�
##韫�
##韫�
##韫�
##韫�
##韫�
##韫�
##韫�
##韫�
##韫�
##韫�
##韬�
##韬�
##韬�
##韬�
##韬�
##韬�
##韬�
##韬�
##韬�
##韬�
##韬�
##韬�
##韬�
##杌€
##杌�
##杌�
##杌�
##杌�
##杌�
##杌�
##杌�
##杌�
##杌�
##杌�
##杌�
##杓�
##杓�
##杓�
##杓�
##杓�
##杓�
##杓�
##杓�
##杓�
##杓�
##杓�
##杓�
##杓�
##杓�
##杓�
##杓�
##杞�
##杞�
##杞�
##杞�
##杞�
##杞�
##杞�
##杞�
##杞�
##杞�
##杞�
##杞�
##杞�
##杞�
##杞�
##杞�
##杞�
##杞�
##杞�
##杞�
##杞�
##杞�
##杞�
##杈�
##杈�
##杈�
##杈�
##杈�
##杈�
##杈�
##杈�
##杈�
##杈�
##杈�
##杈�
##杈�
##杈�
##杈�
##杈�
##杈�
##杈�
##杈�
##杈�
##杈�
##杈�
##杈�
##杈�
##杈�
##杈�
##杈�
##杈�
##杈�
##杈�
##杈�
##杈�
##杈�
##杈�
##杈�
##杈�
##杈�
##杈�
##杩�
##杩�
##杩�
##杩�
##杩�
##杩�
##杩�
##杩�
##杩�
##杩�
##杩�
##杩�
##杩�
##杩�
##杩�
##杩�
##杩�
##杩�
##杩�
##杩�
##杩�
##杩�
##杩�
##杩�
##杩�
##杩�
##杩�
##杩�
##杩�
##杩�
##杩�
##杩�
##閫€
##閫�
##閫�
##閫�
##閫�
##閫�
##閫�
##閫�
##閫�
##閫�
##閫�
##閫�
##閫�
##閫�
##閫�
##閫�
##閫�
##閫�
##閫�
##閫�
##閫�
##閫�
##閫�
##閫�
##閫�
##閫�
##閫�
##閫�
##閫�
##閫�
##閫�
##閫�
##閫�
##閬�
##閬�
##閬�
##閬�
##閬�
##閬�
##閬�
##閬�
##閬�
##閬�
##閬�
##閬�
##閬�
##閬�
##閬�
##閬�
##閬�
##閬�
##閬�
##閬�
##閬�
##閬�
##閬�
##閬�
##閬�
##閬�
##閬�
##閬�
##閬�
##閬�
##閬�
##閬�
##閬�
##閬�
##閬�
##閬�
##閬�
##閬�
##閭€
##閭�
##閭�
##閭�
##閭�
##閭�
##閭�
##閭�
##閭�
##閭�
##閭�
##閭�
##閭�
##閭�
##閭�
##閭�
##閭�
##閭�
##閭�
##閭�
##閭�
##閭�
##閭�
##閭�
##閭�
##閭�
##閭�
##閭�
##閭�
##閭�
##閭�
##閮�
##閮�
##閮�
##閮�
##閮�
##閮�
##閮�
##閮�
##閮�
##閮�
##閮�
##閮�
##閮�
##閮�
##閮�
##閮�
##閮�
##閮�
##閮�
##閮�
##閯�
##閯�
##閯�
##閯�
##閯�
##閯�
##閯�
##閯�
##閯�
##閯�
##閯�
##閯�
##閯�
##閰�
##閰�
##閰�
##閰�
##閰�
##閰�
##閰�
##閰�
##閰�
##閰�
##閰�
##閰�
##閰�
##閰�
##閰�
##閰�
##閰�
##閰�
##閰�
##閰�
##閰�
##閰�
##閰�
##閰�
##閰�
##閱�
##閱�
##閱�
##閱�
##閱�
##閱�
##閱�
##閱�
##閱�
##閱�
##閱�
##閱�
##閱�
##閱�
##閱�
##閱�
##閱�
##閱�
##閱�
##閲€
##閲�
##閲�
##閲�
##閲�
##閲�
##閲�
##閲�
##閲�
##閲�
##閲�
##閲�
##閲�
##閲�
##閲�
##閲�
##閲�
##閲�
##閲�
##閲�
##閳€
##閳�
##閳�
##閳�
##閳�
##閳�
##閳�
##閳�
##閳�
##閳�
##閳�
##閳�
##閳�
##閴€
##閴�
##閴�
##閴�
##閴�
##閴�
##閴�
##閴�
##閴�
##閴�
##閴�
##閵€
##閵�
##閵�
##閵�
##閵�
##閵�
##閵�
##閵�
##閵�
##閵�
##閵�
##閵�
##閵�
##閵�
##閶�
##閶�
##閶�
##閶�
##閶�
##閶�
##閶�
##閶�
##閷�
##閷�
##閷�
##閷�
##閷�
##閷�
##閷�
##閷�
##閷�
##閷�
##閷�
##閷�
##閷�
##閷�
##閸�
##閸�
##閸�
##閸�
##閸�
##閸�
##閸�
##閸�
##閸�
##閹�
##閹�
##閹�
##閹�
##閹�
##閹�
##閹�
##閹�
##閹�
##閹�
##閹�
##閹�
##閺�
##閺�
##閺�
##閺�
##閺�
##閺�
##閺�
##閺�
##閺�
##閺�
##閻�
##閻�
##閻�
##閻�
##閻�
##閻�
##閻�
##閼�
##閼�
##閼�
##閼�
##閼�
##閼�
##閼�
##閼�
##閼�
##閼�
##閼�
##閼�
##閽�
##閽�
##閽�
##閽�
##閽�
##閽�
##閽�
##閽�
##閽�
##閽�
##閽�
##閽�
##閽�
##閽�
##閽�
##閽�
##閽�
##閽�
##閽�
##閽�
##閽�
##閽�
##閽�
##閽�
##閽�
##閽�
##閽�
##閽�
##閽�
##閽�
##閽�
##閽�
##閽�
##閽�
##閽�
##閽�
##閾€
##閾�
##閾�
##閾�
##閾�
##閾�
##閾�
##閾�
##閾�
##閾�
##閾�
##閾�
##閾�
##閾�
##閾�
##閾�
##閾�
##閾�
##閾�
##閾�
##閾�
##閾�
##閾�
##閾�
##閾�
##閾�
##閾�
##閾�
##閾�
##閾�
##閾�
##閿€
##閿�
##閿�
##閿�
##閿�
##閿�
##閿�
##閿�
##閿�
##閿�
##閿�
##閿�
##閿�
##閿�
##閿�
##閿�
##閿�
##閿�
##閿�
##閿�
##閿�
##閿�
##閿�
##閿�
##閿�
##閿�
##閿�
##閿�
##閿�
##閿�
##閿�
##闀€
##闀�
##闀�
##闀�
##闀�
##闀�
##闀�
##闀�
##闀�
##闀�
##闀�
##闀�
##闀�
##闀�
##闀�
##闀�
##闀�
##闀�
##闀�
##闀�
##闀�
##闀�
##闁€
##闁�
##闁�
##闁�
##闁�
##闁�
##闁�
##闁�
##闁�
##闁�
##闁�
##闁�
##闁�
##闁�
##闁�
##闁�
##闁�
##闁�
##闁�
##闁�
##闁�
##闁�
##闂�
##闂�
##闂�
##闂�
##闂�
##闂�
##闂�
##闂�
##闂�
##闂�
##闂�
##闂�
##闂�
##闂�
##闂�
##闂�
##闂�
##闂�
##闂�
##闂�
##闂�
##闂�
##闂�
##闂�
##闂�
##闂�
##闂�
##闂�
##闂�
##闃€
##闃�
##闃�
##闃�
##闃�
##闃�
##闃�
##闃�
##闃�
##闃�
##闃�
##闃�
##闃�
##闃�
##闃�
##闃�
##闃�
##闃�
##闃�
##闃�
##闃�
##闃�
##闃�
##闃�
##闃�
##闃�
##闃�
##闃�
##闃�
##闄€
##闄�
##闄�
##闄�
##闄�
##闄�
##闄�
##闄�
##闄�
##闄�
##闄�
##闄�
##闄�
##闄�
##闄�
##闄�
##闄�
##闄�
##闄�
##闄�
##闄�
##闄�
##闄�
##闄�
##闄�
##闄�
##闄�
##闄�
##闄�
##闄�
##闄�
##闄�
##闅�
##闅�
##闅�
##闅�
##闅�
##闅�
##闅�
##闅�
##闅�
##闅�
##闅�
##闅�
##闅�
##闅�
##闅�
##闅�
##闅�
##闅�
##闅�
##闅�
##闅�
##闅�
##闅�
##闅�
##闅�
##闅�
##闅�
##闅�
##闆€
##闆�
##闆�
##闆�
##闆�
##闆�
##闆�
##闆�
##闆�
##闆�
##闆�
##闆�
##闆�
##闆�
##闆�
##闆�
##闆�
##闆�
##闆�
##闆�
##闆�
##闆�
##闆�
##闆�
##闆�
##闆�
##闆�
##闆�
##闆�
##闆�
##闆�
##闆�
##闆�
##闇€
##闇�
##闇�
##闇�
##闇�
##闇�
##闇�
##闇�
##闇�
##闇�
##闇�
##闇�
##闇�
##闇�
##闇�
##闇�
##闇�
##闇�
##闇�
##闇�
##闇�
##闇�
##闇�
##闇�
##闈�
##闈�
##闈�
##闈�
##闈�
##闈�
##闈�
##闈�
##闈�
##闈�
##闈�
##闈�
##闈�
##闈�
##闈�
##闈�
##闈�
##闈�
##闈�
##闈�
##闈�
##闉�
##闉�
##闉�
##闉�
##闉�
##闉�
##闉�
##闉�
##闉�
##闉�
##闊�
##闊�
##闊�
##闊�
##闊�
##闊�
##闊�
##闊�
##闊�
##闊�
##闊�
##闊�
##闊�
##闊�
##闊�
##闋�
##闋�
##闋�
##闋�
##闋�
##闋�
##闋�
##闋�
##闋�
##闋�
##闋�
##闋�
##闋�
##闋�
##闋�
##闋�
##闋�
##闋�
##闋�
##闋�
##闋�
##闋�
##闋�
##闋�
##椤�
##椤�
##椤�
##椤�
##椤�
##椤�
##椤�
##椤�
##椤�
##椤�
##椤�
##椤�
##椤�
##椤�
##椤�
##椤�
##椤�
##椤�
##椤�
##椤�
##椤�
##椤�
##椤�
##椤�
##棰�
##棰�
##棰�
##棰�
##棰�
##棰�
##棰�
##棰�
##棰�
##棰�
##棰�
##棰�
##棰�
##棰�
##棰�
##棰�
##棰�
##棰�
##棰�
##棰�
##棰�
##棰�
##棰�
##棰�
##棰�
##棰�
##棰�
##棰�
##棰�
##棰�
##棰�
##棰�
##棰�
##棰�
##棰�
##椋�
##椋�
##椋�
##椋�
##椋�
##椋�
##椋�
##椋�
##椋�
##椋�
##椋�
##椋�
##椋�
##椋�
##椋�
##椋�
##椋�
##椋�
##椋�
##椋�
##椋�
##椁�
##椁�
##椁�
##椁�
##椁�
##椁�
##椁�
##椁�
##椁�
##椁�
##椁�
##椁�
##椁�
##椁�
##椁�
##椁�
##椁�
##楗�
##楗�
##楗�
##楗�
##楗�
##楗�
##楗�
##楗�
##楗�
##楗�
##楗�
##楗�
##楗�
##楗�
##楗�
##楗�
##楗�
##楗�
##楗�
##楗�
##楗�
##楗�
##楗�
##楗�
##楗�
##楗�
##楗�
##楗�
##棣€
##棣�
##棣�
##棣�
##棣�
##棣�
##棣�
##棣�
##棣�
##棣�
##棣�
##棣�
##棣�
##棣�
##棣�
##棣�
##棣�
##棣�
##棣�
##棣�
##棣�
##椐�
##椐�
##椐�
##椐�
##椐�
##椐�
##椐�
##椐�
##椐�
##椐�
##椐�
##椐�
##楱�
##楱�
##楱�
##楱�
##楱�
##楱�
##楱�
##楱�
##椹€
##椹�
##椹�
##椹�
##椹�
##椹�
##椹�
##椹�
##椹�
##椹�
##椹�
##椹�
##椹�
##椹�
##椹�
##椹�
##椹�
##椹�
##椹�
##椹�
##椹�
##椹�
##椹�
##椹�
##椹�
##椹�
##椹�
##椹�
##楠�
##楠�
##楠�
##楠�
##楠�
##楠�
##楠�
##楠�
##楠�
##楠�
##楠�
##楠�
##楠�
##楠�
##楠�
##楠�
##楠�
##楠�
##楠�
##楠�
##楠�
##楠�
##楠�
##楠�
##楠�
##楠�
##楠�
##楠�
##楠�
##楠�
##楂�
##楂�
##楂�
##楂�
##楂�
##楂�
##楂�
##楂�
##楂�
##楂�
##楂�
##楂�
##楂�
##楂�
##楝�
##楝�
##楝�
##楝�
##楝�
##楝�
##楝�
##楝�
##楝�
##楝�
##楝�
##楝�
##榄�
##榄�
##榄�
##榄�
##榄�
##榄�
##榄�
##榄�
##榄�
##榄�
##榄�
##榄�
##楫�
##楫�
##楫�
##楫�
##楫�
##榀�
##榀�
##榀�
##榀�
##榀�
##榀�
##榀�
##榘�
##榘�
##榘�
##榘�
##榘�
##榘�
##楸�
##楸�
##楸�
##楸�
##楸�
##楸�
##楸�
##楸�
##椴�
##椴�
##椴�
##椴�
##椴�
##椴�
##椴�
##椴�
##椴�
##椴�
##椴�
##椴�
##椴�
##椴�
##椴�
##椴�
##槌�
##槌�
##槌�
##槌�
##槌�
##槌�
##槌�
##槌�
##槌�
##槌�
##槌�
##槌�
##槌�
##槌�
##槌�
##榇�
##榇�
##榇�
##榇�
##榇�
##榇�
##榇�
##榈�
##榈�
##榈�
##榈�
##榈�
##榈�
##榈�
##槎�
##槎�
##槎�
##槎�
##榉�
##榉�
##榉�
##榉�
##楦�
##楦�
##楦�
##楦�
##楦�
##楦�
##楦�
##楦�
##楦�
##楦�
##楦�
##楦�
##楦�
##楦�
##楦�
##楦�
##楦�
##楦�
##楣�
##楣�
##楣�
##楣�
##楣�
##楣�
##楣�
##楣�
##楣�
##楣�
##楣�
##楣�
##楣�
##楣�
##楣�
##楣�
##楣�
##楣�
##楣�
##楣�
##楣�
##楣�
##楣�
##楣�
##楣�
##楣�
##楹�
##楹�
##楹�
##楹�
##楹�
##楹�
##楹�
##楹�
##楹�
##楹�
##楹�
##楹�
##楹�
##楹�
##楹�
##楹�
##楹�
##楹�
##榛�
##榛�
##榛�
##榛�
##榛�
##榛�
##榛�
##榛�
##榛�
##榛�
##榛�
##榛�
##榛�
##榛�
##榛�
##榛�
##榛�
##榧�
##榧�
##榧�
##榧�
##榧�
##榧�
##榧�
##榧�
##榧�
##榻�
##榻�
##榻�
##榻�
##榻�
##榻�
##榻�
##榻�
##榻�
##榻�
##榫�
##榫�
##榫�
##榫�
##榫�
##榫�
##榫�
##榫�
##榫�
##榫�
##榫�
##榫�
##榫�
##榫�
##榫�
##锔�
##锔�
##锔�
##锔�
##锕�
##锕�
##锕�
##锕�
##锕�
##锕�
##锕�
##锕�
##锕�
##锕�
##锕�
##锕�
##锕�
##锕�
##锕�
##锕�
##锕�
##锛�
##锛�
##锛�
##锛�
##锛�
##锛�
##锛�
##锛�
##锛�
##锛�
##锛�
##锛�
##锛�
##锛�
##锛�
##锛�
##锛�
##锛�
##锛�
##锛�
##锛�
##锛�
##锛�
##锛�
##锝€
##锝�
##锝�
##锝�
##锝�
##锝�
##锝�
##锝�
##锝�
##锝�
##锝�
##锝�
##锝�
##锝�
##锝�
##锝�
##锝�
##锝�
##锝�
##锝�
##锞�
##锞�
##锞�
##锞�
##锞�
##锞�
##锞�
##锞�
##锟�
##锟�
##馃憤
##馃敟
##馃槀
##馃槑
