# Supplementary material for: Multi-Model Fusion-Based Hierarchical Extraction for Chinese Epidemic Event
Source: Data Sci Eng. 2023 Jan 2;8(1):73–83. doi: 10.1007/s41019-022-00203-6 (PMC9807097; doi:10.1007/s41019-022-00203-6)
Supplement: Supplementary file 1 — (zip 67849 KB) [file 41019_2022_203_MOESM1_ESM.zip › Bert-Event_classification/ERNIE_pretrain/bert_config.json]

{
    "attention_probs_dropout_prob": 0.1,
    "hidden_act": "relu",
    "hidden_dropout_prob": 0.1,
    "hidden_size": 768,
    "initializer_range": 0.02,
    "max_position_embeddings": 513,
    "num_attention_heads": 12,
    "num_hidden_layers": 12,
    "type_vocab_size": 2,
    "vocab_size": 18000,
    "layer_norm_eps": 1e-05
}
