# Supplementary material for: Multi-Model Fusion-Based Hierarchical Extraction for Chinese Epidemic Event
Source: Data Sci Eng. 2023 Jan 2;8(1):73–83. doi: 10.1007/s41019-022-00203-6 (PMC9807097; doi:10.1007/s41019-022-00203-6)
Supplement: Supplementary file 1 — (zip 67849 KB) [file 41019_2022_203_MOESM1_ESM.zip › Bert-Event_classification/ERNIE_pretrain/ERNIE/ERNIE/vocab.txt]

[PAD]
[CLS]
[SEP]
[MASK]
，
的
、
一
人
有
是
在
中
为
和
了
不
年
学
大
国
生
以
“
”
作
业
个
上
用
,
地
会
成
发
工
时
于
理
出
行
要
.
等
他
到
之
这
可
后
家
对
能
公
与
》
《
主
方
分
经
来
全
其
部
多
产
自
文
高
动
进
法
化
：
我
面
）
（
实
教
建
体
而
长
子
下
现
开
本
力
定
性
过
设
合
小
同
机
市
品
水
新
内
事
也
种
及
制
入
所
心
务
就
管
们
得
展
重
民
加
区
物
者
通
天
政
三
电
关
度
第
名
术
最
系
月
外
资
日
代
员
如
间
位
并
书
科
村
应
量
道
前
当
无
里
相
平
从
计
提
保
任
程
技
都
研
十
基
特
好
被
或
目
将
使
山
二
说
数
点
明
情
元
着
收
组
然
美
各
由
场
金
形
农
期
因
表
此
色
起
还
立
世
安
活
专
质
1
规
社
万
信
西
统
结
路
利
次
南
式
意
级
常
师
校
你
育
果
究
司
服
门
海
导
流
项
她
总
处
两
传
东
正
省
院
户
手
具
2
原
强
北
向
先
但
米
城
企
件
风
军
身
更
知
已
气
战
至
单
口
集
创
解
四
标
交
比
商
论
界
题
变
花
3
改
类
运
指
型
调
女
神
接
造
受
广
只
委
去
共
治
达
持
条
网
头
构
县
些
该
又
那
想
样
办
济
5
格
责
车
很
施
求
己
光
精
林
完
爱
线
参
少
积
清
看
优
报
王
直
没
每
据
游
效
感
五
影
别
获
领
称
选
供
乐
老
么
台
问
划
带
器
源
织
放
深
备
视
白
功
取
装
营
见
记
环
队
节
准
石
它
回
历
负
真
增
医
联
做
职
容
士
包
义
观
团
病
4
府
息
则
考
料
华
州
语
证
整
让
江
史
空
验
需
支
命
给
离
认
艺
较
土
古
养
才
境
推
把
均
图
际
斯
近
片
局
修
字
德
权
步
始
复
转
协
即
打
画
投
决
何
约
反
quot
费
议
护
极
河
房
查
布
思
干
价
儿
非
马
党
奖
模
故
编
音
范
识
率
存
引
客
属
评
采
尔
配
镇
室
再
案
监
习
注
根
克
演
食
族
示
球
状
青
号
张
百
素
首
易
热
阳
今
园
防
版
太
乡
英
6
材
列
便
写
住
置
层
助
确
试
难
承
象
居
10
黄
快
断
维
却
红
速
连
众
0
细
态
话
周
言
药
培
血
亩
龙
越
值
几
边
读
未
曾
测
算
京
景
余
站
低
温
消
必
切
依
随
且
志
卫
域
照
许
限
著
销
落
足
适
争
策
8
控
武
按
7
初
角
核
死
检
富
满
显
审
除
致
亲
占
失
星
章
善
续
千
叶
火
副
告
段
什
声
终
况
走
木
益
戏
独
纪
植
财
群
六
赛
远
拉
亚
密
排
超
像
课
围
往
响
击
疗
念
八
云
险
律
请
革
诗
批
底
压
双
男
训
例
汉
升
拥
势
酒
眼
官
牌
油
曲
友
望
黑
歌
筑
础
香
仅
担
括
湖
严
秀
剧
九
举
执
充
兴
督
博
草
般
李
健
喜
授
普
预
灵
突
良
款
罗
9
微
七
录
朝
飞
宝
令
轻
劳
距
异
简
兵
树
序
候
含
福
尽
留
20
丰
旅
征
临
破
移
篇
抗
典
端
苏
奇
止
康
店
毛
觉
春
售
络
降
板
坚
母
讲
早
印
略
孩
夫
藏
铁
害
互
帝
田
融
皮
宗
岁
载
析
斗
须
伤
12
介
另
00
半
班
馆
味
楼
卡
射
述
杀
波
绿
免
兰
绝
刻
短
察
输
择
综
杂
份
纳
父
词
银
送
座
左
继
固
宣
厂
肉
换
补
税
派
套
欢
播
吸
圆
攻
阿
购
听
右
减
激
巴
背
够
遇
智
玉
找
宽
陈
练
追
毕
彩
软
帮
股
荣
托
予
佛
堂
障
皇
若
守
似
届
待
货
散
额
30
尚
穿
丽
骨
享
差
针
索
稳
宁
贵
酸
液
唐
操
探
玩
促
笔
库
救
虽
久
闻
顶
床
港
鱼
亿
登
11
永
毒
桥
冷
魔
秘
陆
您
童
归
侧
沙
染
封
紧
松
川
刘
15
雄
希
毫
卷
某
季
菜
庭
附
逐
夜
宫
洲
退
顾
尼
胜
剂
纯
舞
遗
苦
梦
挥
航
愿
街
招
矿
夏
盖
献
怎
茶
申
39
吧
脑
亦
吃
频
宋
央
威
厚
块
冲
叫
熟
礼
厅
否
渐
笑
钱
钟
甚
牛
丝
靠
岛
绍
盘
缘
聚
静
雨
氏
圣
顺
唱
刊
阶
困
急
饰
弹
庄
既
野
阴
混
饮
损
齐
末
错
轮
宜
鲜
兼
敌
粉
祖
延
100
钢
辑
欧
硬
甲
诉
册
痛
订
缺
晚
衣
佳
脉
gt
盛
乎
拟
贸
扩
船
仪
谁
警
50
停
席
竞
释
庆
汽
仍
掌
诸
仙
弟
吉
洋
奥
票
危
架
买
径
塔
休
付
恶
雷
怀
秋
借
巨
透
誉
厘
句
跟
胞
婚
幼
烈
峰
寻
君
汇
趣
纸
假
肥
患
杨
雅
罪
谓
亮
脱
寺
烟
判
绩
乱
刚
摄
洞
践
码
启
励
呈
曰
呢
符
哥
媒
疾
坐
雪
孔
倒
旧
菌
岩
鼓
亡
访
症
暗
湾
幸
池
讨
努
露
吗
繁
途
殖
败
蛋
握
刺
耕
洗
沉
概
哈
泛
凡
残
隐
虫
朋
虚
餐
殊
慢
询
蒙
孙
谈
鲁
裂
贴
污
漫
谷
违
泉
拿
森
横
扬
键
膜
迁
尤
涉
净
诚
折
冰
械
拍
梁
沿
避
吴
惊
犯
灭
湿
迷
姓
阅
灯
妇
触
冠
答
俗
档
尊
谢
措
筹
竟
韩
签
剑
鉴
灾
贯
迹
洛
沟
束
翻
巧
坏
弱
零
壁
枝
映
恩
抓
屋
呼
脚
绘
40
淡
辖
2010
伊
粒
欲
震
伯
私
蓝
甘
储
胡
卖
梅
16
耳
疑
润
伴
泽
牧
烧
尾
累
糖
怪
唯
莫
粮
柱
18
竹
灰
岸
缩
井
伦
柔
盟
珠
丹
amp
皆
哪
迎
颜
衡
啊
塑
寒
13
紫
镜
25
氧
误
伍
彻
刀
览
炎
津
耐
秦
尖
潮
描
浓
召
禁
阻
胶
译
腹
泰
乃
盐
潜
鸡
诺
遍
2000
纹
冬
牙
麻
辅
猪
弃
楚
羊
晋
14
鸟
赵
洁
谋
隆
滑
60
2008
籍
臣
朱
泥
墨
辆
墙
浪
姐
赏
纵
2006
拔
倍
纷
摩
壮
苗
偏
塞
贡
仁
宇
卵
瓦
枪
覆
殿
刑
贫
妈
幅
幕
忆
丁
估
废
萨
舍
详
旗
岗
洪
80
贝
2009
迅
凭
勇
雕
奏
旋
杰
煤
阵
乘
溪
奉
畜
挑
昌
硕
庙
惠
薄
逃
爆
哲
浙
珍
炼
栏
暴
币
隔
吨
倾
嘉
址
陶
绕
诊
遭
桃
魂
兽
豆
闲
箱
拓
燃
裁
晶
掉
脂
溶
顿
肤
虑
鬼
2007
灌
徐
龄
陵
恋
侵
坡
寿
勤
磨
妹
瑞
缓
轴
麦
羽
咨
凝
默
驻
敢
债
17
浮
幻
株
浅
敬
敏
陷
凤
坛
虎
乌
铜
御
乳
讯
循
圈
肌
妙
奋
忘
闭
墓
21
汤
忠
2005
跨
怕
振
宾
跑
屏
坦
粗
租
悲
伟
拜
24
妻
赞
兄
宿
碑
貌
勒
罚
夺
偶
截
纤
2011
齿
郑
聘
偿
扶
豪
慧
跳
the
疏
莱
腐
插
恐
郎
辞
挂
娘
肿
徒
伏
磁
杯
丛
旨
琴
19
炮
醒
砖
替
辛
暖
锁
杜
肠
孤
饭
脸
邮
贷
lt
俄
毁
荷
谐
荒
肝
链
2004
2012
尺
尘
援
a
疫
崇
恢
扎
伸
幽
抵
胸
谱
舒
迫
200
畅
泡
岭
喷
70
窗
捷
宏
肯
90
狂
铺
骑
抽
券
俱
徽
胆
碎
邀
褐
斤
涂
赋
署
颗
2003
渠
仿
迪
炉
辉
涵
耗
22
返
邻
斑
董
魏
午
娱
浴
尿
曼
锅
柳
舰
搭
旁
宅
趋
of
凉
赢
伙
爷
廷
戴
壤
奶
页
玄
驾
阔
轨
朗
捕
肾
稿
惯
侯
乙
渡
稍
恨
脏
2002
姆
腔
抱
杆
垂
赴
赶
莲
辽
荐
旦
妖
2013
稀
驱
沈
役
晓
亭
仲
澳
500
炸
绪
28
陕
and
23
恒
堡
纠
仇
懂
焦
搜
s
忍
贤
添
i
艾
赤
犹
尝
锦
稻
撰
填
衰
栽
邪
粘
跃
桌
胃
悬
c
翼
彼
睡
曹
刷
摆
悉
锋
26
摇
抢
乏
廉
鼠
盾
瓷
抑
埃
邦
遂
寸
渔
祥
胎
牵
壳
甜
卓
瓜
袭
遵
巡
逆
玛
韵
2001
桑
酷
赖
桂
郡
肃
仓
寄
塘
瘤
300
碳
搞
燕
蒸
允
忽
斜
穷
郁
囊
奔
昆
盆
愈
递
1000
黎
祭
怒
辈
腺
滚
暂
郭
璃
踪
芳
碍
肺
狱
冒
阁
砂
35
苍
揭
踏
颇
柄
闪
孝
葡
腾
茎
鸣
撤
仰
伐
丘
於
泪
荡
扰
纲
拼
欣
纽
癌
堆
27
菲
b
披
挖
寓
履
捐
悟
乾
嘴
钻
拳
吹
柏
遥
抚
忧
赠
霸
艰
淋
猫
帅
奈
寨
滴
鼻
掘
狗
驶
朴
拆
惜
玻
扣
萄
蔬
宠
2014
缴
赫
凯
滨
乔
腰
葬
孟
吾
枚
圳
忙
扫
杭
凌
1998
梯
丈
隶
1999
剪
盗
擅
疆
弯
携
拒
秒
颁
醇
割
浆
姑
爸
螺
穗
缝
慈
喝
瓶
漏
悠
猎
番
孕
伪
漂
腿
吐
坝
滤
函
匀
偷
浩
矛
僧
辨
俊
棉
铸
29
诞
丧
夹
to
姿
睛
淮
阀
姜
45
尸
猛
1997
芽
账
旱
醉
弄
坊
烤
萧
矣
雾
倡
榜
弗
氨
朵
锡
袋
拨
湘
岳
烦
肩
熙
炭
婆
棋
禅
穴
宙
汗
艳
儒
叙
晨
颈
峡
拖
烂
茂
戒
飘
氛
蒂
撞
瓣
箭
叛
1996
31
鞋
劲
祝
娜
饲
侍
诱
叹
卢
弥
32
鼎
厦
屈
慕
魅
m
厨
嫁
绵
逼
扮
叔
酶
燥
狼
滋
汁
辐
怨
翅
佩
坑
旬
沃
剩
蛇
颖
篮
锐
侠
匹
唤
熊
漠
迟
敦
雌
谨
婴
浸
磷
筒
2015
滩
埋
框
弘
吕
碰
纺
硫
堪
契
蜜
蓄
1995
阐
apos
傲
碱
晰
狭
撑
叉
卧
劫
闹
赐
邓
奴
溉
浦
蹈
辣
遣
耀
耶
翠
t
叠
迈
霍
碧
恰
脊
昭
摸
饱
赔
泄
哭
讼
逝
逻
廊
擦
渗
彰
you
卿
旺
宪
36
顷
妆
陪
葛
仔
淀
翰
悦
穆
煮
辩
弦
in
串
押
蚀
逢
贺
焊
煌
缔
惑
鹿
袁
糊
逸
舟
勃
侦
涯
蔡
辟
涌
枯
痕
疼
莉
柴
1993
眉
1992
罢
催
衔
秉
妃
鸿
傅
400
辰
聪
咸
1994
扇
盈
勘
佐
泊
抛
搬
牢
宴
牲
贾
摘
姻
慎
帕
忌
卒
夕
卜
惟
挺
崖
炒
爵
冻
椒
鳞
祸
潭
腊
蒋
缠
寂
眠
冯
芯
槽
吊
33
150
聊
梗
嫩
凶
铭
爽
筋
韦
脾
铝
肢
栋
勾
萌
渊
掩
狮
撒
漆
骗
禽
38
蕴
坪
洒
冶
兹
椭
喻
泵
哀
翔
1990
棒
芝
x
扑
3000
毅
衍
惨
疯
欺
贼
肖
轰
巢
臂
轩
扁
淘
犬
宰
祠
挡
厌
帐
蜂
狐
垃
昂
圾
秩
芬
瞬
枢
舌
唇
棕
1984
霞
霜
艇
侨
鹤
硅
靖
哦
削
泌
奠
d
吏
夷
咖
彭
窑
胁
肪
120
贞
劝
钙
柜
鸭
75
庞
兔
荆
丙
纱
34
戈
藤
矩
泳
惧
铃
渴
胀
袖
丸
狠
豫
茫
1985
浇
菩
氯
啡
1988
葱
37
梨
霉
脆
氢
巷
丑
娃
锻
愤
贪
蝶
1991
厉
闽
浑
斩
栖
l
茅
昏
龟
碗
棚
滞
慰
600
2016
斋
虹
屯
萝
饼
窄
潘
绣
丢
芦
鳍
42
裕
誓
腻
48
95
锈
吞
蜀
啦
扭
5000
巩
髓
1987
劣
拌
谊
涛
勋
郊
莎
痴
窝
驰
1986
跌
笼
挤
溢
1989
隙
55
鹰
诏
帽
65
芒
爬
凸
牺
熔
吻
竭
瘦
冥
800
搏
屡
昔
萼
愁
捉
翁
怖
汪
烯
疲
缸
溃
85
泼
剖
涨
橡
谜
悔
嫌
盒
苯
凹
绳
畏
罐
虾
柯
邑
馨
兆
帖
陌
禄
垫
壶
逊
骤
祀
晴
蓬
e
苞
煎
菊
堤
甫
拱
氮
罕
舶
伞
姚
弓
嵌
1983
1982
馈
琼
噪
雀
呵
汝
焉
陀
胺
惩
沼
枣
桐
酱
遮
孢
钝
呀
锥
妥
酿
巫
闯
沧
崩
蕊
酬
匠
躲
43
喊
98
琳
46
绎
喉
凰
抬
93
膨
盲
剥
喂
庸
奸
n
钩
冈
募
苑
杏
杉
辱
隋
薪
绒
1980
99
欠
尉
r
攀
抹
巾
1958
渣
苹
猴
悄
屠
41
颂
湛
魄
颠
1949
呆
粤
岂
娇
暑
44
56
52
鹅
筛
膏
樱
p
缆
襄
瑟
恭
泻
匪
兮
恼
吟
仕
蔽
骄
蚕
斥
椅
姬
谦
for
椎
搅
卸
沫
怜
坎
瑰
1978
钦
h
拾
厕
後
逾
薯
衬
钾
崔
稽
蛮
殷
晒
47
菇
臭
弧
擎
粹
纬
1500
焰
玲
竣
咒
歇
糕
诵
茨
妮
酯
麟
卑
浏
咽
罩
舱
酵
晕
顽
赁
咬
枫
冀
贮
艘
亏
薛
瀑
篆
膀
沸
雍
咳
尹
愉
烹
坠
勿
钠
64
坤
甸
墅
闸
藻
韧
鄂
58
51
91
j
瑶
舆
夸
54
蕾
栗
咏
丞
抄
鹏
弊
檐
骂
仆
峻
爪
赚
帆
娶
嘛
钓
澄
猜
1979
裔
抒
铅
卉
彦
f
删
衷
禹
寡
蒲
砌
on
棱
72
拘
堵
雁
仄
荫
53
k
1981
祈
49
奢
赌
寇
3d
隧
摊
雇
卦
婉
敲
挣
皱
虞
亨
懈
挽
珊
饶
滥
锯
闷
it
酮
虐
兑
僵
傻
62
沦
巅
鞭
梳
赣
锌
庐
薇
庵
57
96
慨
肚
妄
g
仗
绑
2017
枕
牡
000
胖
沪
垒
捞
捧
竖
蜡
桩
厢
孵
黏
拯
63
谭
68
诈
灿
釉
1956
裹
钮
俩
o
灶
彝
蟹
涩
醋
110
匙
歧
刹
玫
棘
橙
凑
桶
刃
伽
4000
硝
怡
籽
敞
淳
矮
镶
戚
幢
涡
66
尧
膝
is
哉
肆
畔
溯
97
媚
烘
01
67
窃
焚
澜
愚
棵
乞
86
78
佑
76
iphone
暨
敷
饥
俯
蔓
v
05
88
暮
砍
邵
仑
毗
剿
馀
180
锤
刮
1950
梭
摧
250
掠
躯
诡
匈
侣
胚
疮
59
裙
windows
裸
08
塌
吓
俘
糙
藩
楷
羞
with
鲍
帘
裤
宛
憾
桓
痰
寞
骚
惹
笋
萃
92
栓
61
挫
矢
垦
09
垄
绸
凄
your
镀
熏
钉
1945
led
粪
缅
洽
鞘
蔗
82
迄
沐
凿
勉
昨
喘
700
爹
屑
耻
沥
庶
涅
腕
袍
懒
阜
嗜
朔
1200
蒜
沛
坟
轿
喀
笛
狄
饿
蓉
泣
窟
130
豹
屿
73
崛
迦
诠
贬
腥
83
钥
嗣
瑜
07
倦
萎
拦
冤
讽
潇
谣
趁
1960
妨
84
贩
74
萍
窦
纂
缀
矫
淑
墩
梵
沾
淫
乖
汰
莞
81
旷
浊
挚
撼
69
87
氟
焕
06
庚
掀
诀
kg
盼
71
疹
窖
匆
厥
轧
89
淹
94
160
亥
鸦
棍
谅
歼
汕
挪
蚁
敛
魁
畴
炫
丫
奎
菱
沂
撕
阎
詹
03
蛛
77
靡
瞻
咱
愧
烷
畸
灸
眸
that
觅
芜
1955
廓
斌
躁
麓
摔
1970
烛
睹
孜
缚
堕
昼
睿
琪
琉
贱
6000
渝
跋
1959
茄
1957
舜
1976
诛
1952
捣
芙
04
1961
倚
1938
酰
澈
慌
帜
颤
陇
1962
02
颌
昧
佣
眷
徙
禾
逮
1948
79
莹
碟
梢
朽
粥
喇
1964
榆
驳
楔
1965
啸
肋
dna
踢
1975
1937
u
傍
桔
肴
呕
旭
埠
贿
曝
杖
俭
栩
1953
斧
镁
匾
踩
橘
颅
1963
囚
蛙
1946
膳
坞
琐
荧
瘟
涤
胰
衫
噬
皖
邱
埔
汀
羡
睐
葵
耿
糟
厄
秧
黔
蹄
140
漳
鞍
谏
腋
簇
梧
戎
1977
榴
诣
宦
苔
揽
簧
狸
阙
扯
耍
棠
脓
烫
翘
芭
躺
羁
藉
拐
1966
陡
1954
漓
棺
钧
琅
扔
寝
绚
熬
驿
邹
杠
1972
w
绥
窥
晃
渭
1947
樊
鑫
祁
陋
哺
堰
祛
y
梓
崎
1968
孽
蝴
蔚
抖
苟
肇
溜
绅
妾
1940
跪
沁
q
1973
莽
虏
be
瞄
砸
稚
僚
崭
迭
皂
彬
雏
ip
羲
缕
绞
俞
簿
耸
廖
嘲
can
1969
翌
榄
裴
槐
1939
洼
睁
1951
灼
啤
臀
啥
濒
醛
峨
葫
悍
笨
嘱
1935
稠
360
韶
1941
陛
峭
1974
酚
翩
舅
8000
寅
1936
蕉
阮
垣
戮
me
趾
犀
巍
re
霄
1942
1930
饪
sci
秆
朕
驼
肛
揉
ipad
楠
岚
疡
帧
柑
iso9001
赎
逍
滇
璋
礁
黛
钞
邢
涧
劈
瞳
砚
驴
1944
锣
恳
栅
吵
牟
沌
瞩
咪
毯
炳
淤
盯
芋
粟
350
栈
戊
盏
峪
拂
暇
酥
汛
900
pc
嚣
2500
轼
妒
匿
1934
鸽
蝉
cd
痒
宵
瘫
1927
1943
璧
汲
1971
冢
碌
琢
磅
卤
105
剔
谎
圩
酌
捏
渺
媳
1933
穹
谥
骏
哨
骆
乒
10000
摹
兜
柿
喧
呜
捡
橄
逗
瑚
呐
檀
辜
妊
祯
1931
苷
don
衙
笃
芸
霖
荔
闺
羌
芹
dvd
哼
糯
吼
蕃
嵩
矶
绽
坯
娠
1928
祷
锰
qq
by
瘀
108
岐
1932
茵
筝
斐
肽
歉
1929
嗽
恤
汶
聂
樟
擒
鹃
拙
鲤
絮
鄙
彪
ipod
z
嗓
墟
骼
渤
僻
豁
谕
荟
姨
婷
挠
哇
炙
220
诅
娥
哑
阱
嫉
圭
乓
橱
歪
禧
甩
坷
晏
驯
讳
泗
煞
my
淄
倪
妓
窍
竿
襟
匡
钛
侈
ll
侄
铲
哮
厩
1967
亢
101
辕
瘾
辊
狩
掷
潍
240
伺
嘿
弈
嘎
陨
娅
1800
昊
犁
屁
蜘
170
寥
滕
毙
as
涝
谛
all
郝
痹
溺
汾
脐
馅
蠢
珀
腌
扼
敕
莓
峦
铬
谍
炬
龚
麒
睦
磺
吁
掺
烁
靶
or
圃
饵
褶
娟
滔
挨
android
褒
胱
cpu
晖
脖
垢
抉
冉
茧
from
渲
癫
125
de
悼
嫂
瞒
纶
肘
炖
瀚
皋
姊
颐
1600
俏
颊
gps
讶
札
奕
磊
镖
遐
眺
腑
boss
琦
蚊
窜
渍
嗯
102
1926
touch
夯
1300
笙
蘑
翡
碘
卯
啼
靓
辍
莺
躬
猿
杞
眩
虔
凋
遁
泾
岔
羟
弛
娄
茸
皓
峙
逅
邂
苇
楹
蹲
拢
甄
鳃
104
邯
捆
勺
450
酉
荚
唑
臻
辗
绰
徊
榨
苛
赦
盔
壬
恍
缉
2020
熨
7000
澡
桨
匣
兢
106
驭
x1
镍
孰
绮
馏
蝇
佼
鲸
128
哎
裳
蜕
嚼
嘻
web
庇
绢
倩
钵
ii
恪
帷
莆
柠
藕
砾
115
绊
喙
坂
徘
荀
瞧
蛾
1925
晦
ph
mm
铎
107
紊
锚
酪
稷
聋
闵
熹
冕
诫
珑
曦
篷
320
迥
蘖
胤
103
檬
瑾
钳
遏
辄
嬉
隅
ps
秃
112
帛
聆
芥
诬
1100
挟
宕
2018
鹊
琶
膛
mv
兀
gb
懿
碾
叮
863
蠕
譬
缮
烽
妍
榕
260
1920
邃
焙
倘
210
戌
茹
豚
晾
浒
玺
醚
祐
炽
this
缪
凛
噩
溅
毋
槛
ei
are
嫡
蝠
娴
稣
禀
壑
殆
敖
cm
ios
倭
挛
侃
蚌
咀
盎
殉
岑
浚
谬
狡
1924
癸
280
逛
耽
俺
璨
巳
茜
郸
蒴
琵
we
230
叩
泸
塾
one
稼
reg
侮
锂
曙
3500
up
薰
婿
惶
拭
篱
恬
淌
烙
袜
徵
慷
夭
噶
莘
135
鸳
殡
蚂
1900
憎
喃
佚
龛
潢
烃
at
岱
潺
109
衢
璀
5cm
1400
鹭
揣
痢
know
厮
氓
怠
no
nbsp
痘
硒
镌
乍
咯
惬
not
桦
骇
枉
蜗
睾
淇
耘
娓
弼
鳌
嗅
gdp
狙
箫
朦
椰
胥
丐
陂
唾
鳄
柚
谒
journal
戍
1912
刁
鸾
缭
骸
铣
酋
蝎
掏
耦
怯
娲
拇
汹
胧
疤
118
硼
恕
哗
眶
痫
凳
鲨
擢
歹
樵
瘠
app
茗
翟
黯
蜒
壹
殇
伶
辙
an
瑕
町
孚
痉
铵
搁
漾
戟
镰
鸯
猩
190
蔷
缤
叭
垩
113
曳
usb
奚
毓
ibm
颓
汐
靴
china
傣
尬
濮
赂
媛
懦
扦
111
韬
like
戳
java
雯
114
蜿
116
1923
笺
裘
尴
侗
mba
3g
钨
1919
苓
1922
寰
蛊
扳
搓
涟
睫
淬
5mm
123
ve
121
赈
恺
瞎
蝙
1921
枸
萱
颚
憩
秽
秸
拷
阑
貂
粱
煲
隘
暧
惕
沽
time
菠
1911
趟
磋
偕
涕
邸
so
踞
惫
122
阪
鞠
饺
汞
颍
氰
屹
蛟
跻
哟
have
126
臼
熄
绛
弩
褪
117
渎
亟
匮
撇
internet
霆
攒
舵
扛
彤
nba
蛤
婢
偃
胫
姥
睑
love
iso
pk
诙
what
诲
锭
悚
扒
洱
劾
惰
篡
瓯
徇
铀
骋
flash
1918
out
筷
渚
踵
俨
ceo
榻
糜
捻
釜
哩
萤
270
蛹
隽
垮
鸠
鸥
漕
瑙
礴
憧
殴
潼
悯
砺
拽
钗
ct
酣
镂
mp3
膺
楞
竺
迂
嫣
忱
cad
哄
疣
鹦
1700
枭
憬
疱
will
婪
沮
1914
怅
119
筱
扉
瞰
linux
旌
蔑
铠
瀛
vip
琥
750
127
懵
谴
捍
蟾
漩
1913
拣
汴
university
刨
叱
曜
妞
澎
镑
翎
瞪
sh
倔
芍
璞
瓮
驹
芷
寐
擂
丕
蟠
诃
悸
亘
溴
宸
廿
恃
棣
1917
荼
筠
羚
慑
唉
纣
麼
蹦
锄
145
international
124
淆
甙
132
蚜
椿
禺
绯
冗
168
葩
厝
媲
蒿
痪
650
菁
炊
wifi
俑
new
讥
min
桀
祺
129
吡
迩
do
john
箔
皿
缎
萦
剃
霓
酝
mg
诰
茉
just
get
飙
湍
蜥
箕
蘸
550
4500
柬
韭
溥
but
熠
鹉
咐
剌
138
悖
瞿
槟
娩
闾
pvc
遴
咫
20000
孺
彷
茬
211
蓟
li
if
憨
袅
佬
炯
erp
1910
啶
昙
蚩
136
痔
蕨
瓢
夔
毡
赃
鳖
沅
wang
go
饷
165
臧
掖
褚
羹
ic
勐
tv
谚
畦
眨
贻
攸
涎
弑
咎
铂
瑛
1905
矗
虱
more
133
秤
谟
漱
俸
夙
1915
br
game
雉
螨
恣
斛
175
谙
隍
131
奄
480
yy
1916
壕
髻
155
鄱
嘶
磕
濡
赘
荞
讹
猕
痞
鬓
铮
腱
幡
榭
爻
5m
涓
晤
咕
惭
钼
匕
ok
撮
庾
笠
窘
癖
365
垛
窒
畲
甬
彗
缨
湮
寮
et
衅
谪
156
绫
9000
152
兖
疽
磐
380
菏
沱
骁
嫔
盂
娆
钊
蟒
忏
谤
148
137
server
2200
晟
ng
15000
google
痈
耆
谧
簪
134
ml
疟
扈
脍
琛
咋
胄
142
144
葆
轶
桢
973
攘
was
邕
拧
茯
205
摒
1908
intel
傀
祚
嘟
帼
1906
wto
筵
when
馒
疚
璇
砧
merge
槃
microsoft
犷
exe
腓
煜
弋
疸
濑
310
201
麝
嗟
忻
愣
facebook
斓
吝
咧
矾
愫
151
158
漪
珂
rna
逞
146
206
糠
璐
藓
昕
妩
屌
疵
excel
嘘
he
plc
袂
2400
139
稃
剁
侏
掐
猾
匍
2800
坳
黜
邺
闫
猥
湃
斟
癣
1904
185
匐
粳
sql
330
141
cp
1909
叟
俾
儡
莒
12000
骥
跤
耙
矜
翱
zhang
ms
赡
1907
浣
栾
拈
science
420
螟
aaa
桧
坍
睢
趴
id
伎
2100
婺
霹
痊
膊
眯
豌
202
驮
骈
850
iii
嶂
淞
143
腮
髅
炀
啄
亳
麾
147
筐
叨
徨
跷
ac
楂
郴
绶
hp
羔
xp
ieee
咤
now
there
靳
they
屎
雳
瘘
蹬
2300
惮
acid
涪
阖
煽
蹊
225
栉
153
俟
涸
辫
锢
佟
176
皎
cctv
啮
钰
螂
dc
啪
绷
204
闰
畿
2d
覃
2600
惘
贰
154
碉
卞
酐
枷
葺
芪
207
蕙
192
咚
籁
pro
钴
162
冽
玮
骷
啃
焖
猝
榈
滁
拮
跗
讷
蝗
208
蠡
world
烨
been
hd
gmp
256
脯
歙
泠
刍
掳
pe
his
僳
340
1902
螯
胳
髦
粽
戾
祜
178
186
岷
懋
馥
昵
踊
湄
郢
斡
迢
ce
photoshop
嗪
about
裨
1903
羧
膈
翊
lcd
鲫
163
螃
沓
疝
笈
ktv
榔
157
诘
autocad
195
颉
蛀
鸢
焯
囧
make
梆
npc
潞
戛
see
system
149
佗
艮
chinese
let
霾
鬟
215
net
玖
1898
腭
喔
172
罔
佥
粑
visual
舷
泯
m2
198
has
203
sd
泓
炜
谗
烬
跆
rpg
傩
飓
浔
钤
惚
胭
踝
镯
ep
221
臆
196
蜚
揪
觞
皈
dj
183
api
迸
匝
筏
167
醴
黍
洮
滦
侬
甾
290
way
3200
188
diy
2cm
com
澧
阈
袱
迤
衮
166
濂
娑
砥
砷
铨
缜
箴
30000
逵
猖
159
蛰
箍
侥
2mm
搂
纨
裱
枋
嫦
敝
挝
贲
潦
235
撩
惺
铰
f1
忒
咆
哆
莅
164
炕
抨
涿
龈
猷
got
b1
182
2m
212
遒
缥
vs
捂
俐
la
瘙
搐
牍
isbn
馍
our
痿
袤
峥
184
栎
罹
燎
喵
209
1901
璜
飒
蔼
珞
澹
奘
岖
芡
簸
杵
甥
骊
216
悴
173
惆
5mg
殃
1895
呃
161
5g
祗
3600
髋
169
liu
who
幔
down
榛
犊
霁
芮
520
牒
佰
her
狈
薨
co
吩
鳝
嵘
濠
呤
纫
3mm
檄
214
浜
370
189
缙
缢
煦
蓦
揖
拴
缈
218
褥
铿
312
燮
life
锵
174
荥
187
忿
4s
僖
婶
171
chen
芾
镐
痣
research
眈
460
祇
邈
翳
碣
遨
鳗
诂
never
岫
焘
3cm
co2
茱
tcp
only
255
gsm
say
洵
晁
right
噢
she
over
偈
旖
david
181
232
蚓
柘
珐
遽
岌
桅
213
唔
222
鄞
雹
michael
驸
苻
恻
鬃
玑
磬
崂
304
祉
荤
淼
560
264
肱
呗
pp
b2
骡
囱
10cm
佞
back
1890
226
耒
伫
嚷
粼
aa
歆
佃
旎
惋
殁
杳
their
阡
red
畈
蔺
os
177
map
巽
cbd
昱
啰
吠
179
199
嗔
涮
238
奂
1896
撷
301
袒
720
爰
捶
赭
蜓
姗
蔻
垠
193
gis
噻
ab
峒
皙
want
245
憔
帚
office
xx
杷
蟆
iso14001
觐
钒
岙
2700
1899
栀
幄
啧
癜
擀
轲
铆
them
讴
樽
霏
mtv
肮
枳
骞
诧
瘢
虬
拗
play
219
蕲
316
茁
唆
technology
word
沭
毂
蛎
芊
銮
瞥
呱
223
羿
吒
傥
髯
濯
蜻
皴
802
430
邳
燧
1860
獭
垭
祟
217
虢
how
枇
abs
鹫
194
颞
1894
333
皑
脲
197
舔
魇
霭
org
坨
郧
baby
椽
舫
228
oh
305
荠
琊
溟
1897
煨
265
谯
粲
罂
gonna
屉
佯
郦
亵
诽
芩
嵇
蚤
哒
315
啬
ain
嚎
玥
twitter
191
隼
唢
铛
cause
壅
藜
won
吱
rom
楣
璟
锆
憋
罡
al
咙
1850
腈
oslash
job
233
廪
堑
into
诩
b2c
溧
鹑
讫
哌
铢
蜴
1ml
稹
噜
镉
224
愕
桁
晔
琰
陲
疙
667
崮
need
540
8mm
html
颛
through
asp
桡
钜
580
take
谑
仞
咦
珪
揍
鱿
阉
3800
瘩
410
槌
滓
茴
tft
泮
涣
atm
pci
柞
渥
飨
孪
沔
谲
桉
vcd
慵
318
oem
other
俚
paul
跖
纭
恙
which
fi
佘
236
荃
咄
鞅
叁
james
恽
m3
253
炔
萘
钺
6500
1880
ccd
楫
塬
钡
琮
苄
950
325
275
1g
day
o2o
960
music
骰
偎
粕
amd
咔
鹄
瓒
阆
捅
嬴
adobe
箨
name
390
680
640
氦
倜
b2b
觊
xml
婕
229
jar
锑
撬
chem
掰
嗷
5500
1cm
饯
蓓
234
good
鼬
spa
佤
5a
ss
蚯
挞
臾
where
atp
227
嶙
幂
饬
闱
live
high
煅
嘧
1mm
蹭
sun
abc
瞭
顼
箐
here
徉
231
骜
302
嗨
邛
庑
柩
饕
俎
4mm
15g
嘌
50000
颏
cssci
椁
崧
锉
籼
1870
狞
弁
6mm
羯
踹
糅
248
1840
砼
263
嫖
tmp
252
mac
285
豉
啉
榷
嘈
en
俪
痂
308
inf
630
儋
4a
芎
ai
man
繇
1889
bt
239
meta
蹇
242
530
诋
bbc
煸
峋
淙
324
management
1885
泱
徜
crm
4cm
free
汩
纥
246
蝼
囿
uv
暹
谆
蹂
鞣
3c
mr
螳
cs
馗
幺
鞑
贽
268
istp
243
漯
237
牦
淖
engineering
dr
囤
than
gprs
sp
440
晗
1888
258
忡
懊
呋
埂
pcb
307
first
321
robert
鲈
sup2
阕
3m
幌
cg
303
鳅
勰
find
8cm
萸
剽
蚝
wi
绔
pdf
1250
262
php
辇
10mg
use
ie
麋
1884
陟
宥
oracle
锺
喽
620
1892
1893
淅
熵
荨
247
忤
american
266
seo
轭
嗦
荪
also
骠
鹘
p2p
4g
聿
绾
诶
985
怆
244
喋
恸
湟
睨
翦
fe
蜈
1875
褂
娼
1886
羸
觎
470
瘁
306
蚣
呻
241
1882
昶
谶
猬
荻
school
286
酗
unit
肄
躏
膑
288
2g
嗡
273
iv
cam
510
庠
崽
254
搪
pcr
胯
309
铉
峤
郯
藐
舂
come
蓼
some
薏
窿
羣
氽
徕
冼
rs
阂
欤
殒
窈
脘
780
篝
yang
1861
3300
iso9000
麸
砭
max
砰
骶
豺
lg
窠
獒
think
腴
苕
any
its
缇
骅
劭
college
卅
ups
揆
垅
na
6cm
琏
镗
苜
胛
1881
black
珏
吮
抠
搔
276
rock
251
槎
4200
323
掣
pet
1887
ap
琨
餮
375
舛
give
si
痤
us
311
278
埭
english
peter
1891
820
胪
喹
妲
婀
帙
10g
oa
7500
箩
灏
霎
logo
袄
dsp
bl
镭
蓿
power
long
墉
too
嵊
1862
girl
堇
king
蟋
610
叽
249
钎
30cm
fm
録
group
1883
郓
瘴
vol
丶
呦
邬
頫
272
馁
hiv
鄢
257
1876
ordm
蛭
322
愍
锲
槿
珈
best
4800
mri
1080
fda
10mm
261
nt
660
super
1m
center
ui
335
蜃
298
拎
鎏
裟
沏
np
螭
7mm
觑
墒
捺
轸
micro
榫
based
319
怔
ram
618
昀
even
泷
1864
ca
凫
唠
狰
鲛
氐
呛
绀
碛
茏
盅
蟀
洙
off
訇
蠹
auml
dos
20cm
267
棂
18000
蚴
篾
two
靛
暄
show
1868
泞
cdma
mark
vc
洄
赓
麽
25000
篓
孑
860
烩
980
design
颢
钣
var
髂
蹴
wanna
筮
蝌
醮
home
菖
fun
cmos
獗
friends
business
岘
570
鼐
1865
姣
national
1874
蟑
袈
葶
掬
most
vga
emba
躇
30g
鹌
city
踌
282
钹
蚪
颧
001
13000
鹳
274
km
345
1050
stop
328
then
鲲
驷
潴
295
386
焱
稔
悌
mpeg
st
suv
vista
a1
vi
283
help
basic
唏
11000
苒
蹙
house
heart
ouml
281
氩
bug
mobile
宓
service
dll
綦
苎
application
疃
methyl
攫
rfid
100g
287
掾
1871
徭
490
舀
逶
嗤
760
0m
ge
1872
people
hr
蜷
茔
512
疳
迳
罄
瓠
100mg
讪
psp
av
傈
ppp
杲
灞
氲
鬲
獠
柒
骧
1848
away
william
326
搀
珩
绦
1879
嚏
710
镛
喱
倏
馋
茭
擘
斫
284
1mg
怂
hdmi
唧
犍
谩
赊
317
271
wu
鬻
禛
15cm
259
840
feel
485
圻
10m
蹶
5kg
1877
1873
缄
瘿
黠
甑
矸
嘀
il
蹼
jack
lee
269
叼
di
313
旻
auc
502
1350
鹜
289
fc
稗
336
999
association
many
293
雒
george
td
赉
style
馔
颦
ul
ld50
1867
颔
掇
1863
each
赅
桎
inc
痧
dv
谄
孛
笆
鲶
铳
3100
mc
tell
4m
blue
327
299
bios
龋
385
盱
笏
2030
窕
苴
314
big
1866
296
萋
355
辘
琬
cu
梏
much
蚧
3400
1280
镳
24h
own
670
studio
瞅
keep
6g
ppt
conference
around
information
睬
1878
class
偌
鲵
惦
1830
蜍
mp4
why
靼
1851
332
阗
菟
黝
1650
control
挈
嵴
剡
358
楸
dha
氤
m1
vr
呎
珲
5ml
馄
滂
338
蹉
蓑
锷
297
279
啜
1644
sm
婵
well
鬣
7cm
钿
bbs
晌
蛆
隗
酞
枞
352
work
always
9g
戬
獾
镕
star
easy
饨
娣
缰
邾
334
8m
ni
鹗
277
425
end
had
嗒
苋
薮
棹
type
richard
880
6m
拄
air
埕
勖
鹞
殚
鲢
pop
a4
1750
ftp
16000
啖
ad
沣
501
靥
葭
诿
htc
鸪
007
饴
t1
疖
抟
睽
770
access
tcl
稞
吋
谀
澍
杈
妤
sata
part
峄
systems
漉
40000
ever
気
368
咲
qs
ta
璘
ltd
mol
media
萜
僭
朐
742
1855
cc
圜
癞
藿
555
珉
isp
set
1450
陉
him
僮
292
膻
1853
薹
810
汊
still
锗
昉
pvp
猗
http
1859
3700
strong
3a
锶
real
跛
art
1869
331
1368
嘹
337
瓤
402
衄
1856
1820
1150
matlab
豕
吆
腆
thomas
a2
294
le
366
using
356
bb
喆
smith
different
莴
401
谌
ci
珙
疥
kw
鲑
405
玷
蛔
砀
361
zh
nasa
materials
329
nature
1h
谔
睥
ch
20mg
2mg
du
mail
data
every
蹑
诒
逋
372
while
姝
刈
婧
going
喳
镞
铌
291
712
辎
鹧
檩
740
扪
10ml
霰
ar
裆
ol
嬷
0mm
ufo
charles
20mm
tvb
apple
刎
iec
project
sbs
嵋
342
690
悱
920
嘤
jean
篁
荸
瞑
殓
搽
50mg
343
橇
include
eva
雎
弭
獐
haccp
恿
video
cf
vpn
society
眦
730
铐
song
尕
捎
诟
institute
痨
cn
369
笞
756
version
des
sns
趺
590
award
唬
苣
css
lte
xu
fbi
啾
瘪
垸
357
橹
after
濛
曷
level
樾
very
汨
仟
姒
1858
again
怦
荏
tom
诤
苡
吭
830
dm
before
406
崆
氡
young
脩
lan
胝
钏
3ds
cr
arm
pos
night
屐
395
忐
彧
拚
鏖
344
100ml
525
孳
1024
yu
忑
384
邝
穰
403
摈
庖
351
鸵
398
hello
矽
354
鲟
said
381
768
発
762
sap
1854
msn
菅
book
353
true
339
javascript
348
2900
圪
蹋
衾
簋
璎
367
噎
911
嬗
346
肼
362
359
跎
滟
little
4300
701
戦
嵬
look
仝
phys
club
惇
纾
times
14000
炁
382
xyz
number
ak
mind
huang
闳
骐
秣
眙
谘
碓
iso9002
疔
412
恂
am
top
master
鳕
green
鸱
int
爨
镊
404
were
4600
em
better
钯
圮
楽
堀
1852
408
sat
1857
378
422
膘
705
噗
347
start
486
锹
505
杼
酊
same
376
white
挎
箸
郗
垌
sa
溏
martin
蔫
偻
364
妫
飚
625
601
辔
濬
666
ds
瑄
621
觚
5600
nhk
415
express
铍
bit
跚
9mm
翕
煊
these
50mm
gpu
b6
hip
耄
铋
篦
zhou
阇
骛
nvidia
莪
吲
youtube
唁
870
箧
503
tm
8500
really
珅
潋
迨
哽
without
砦
model
缗
hey
謇
呸
mrna
垓
糍
park
wap
璠
妣
狎
攥
396
闇
york
蛉
瑁
joe
腼
蹒
great
review
200mg
chris
www
嶷
online
莠
沤
哚
475
遑
v1
such
跺
膦
蹿
unix
hard
40cm
50cm
nothing
郫
zhao
玳
ma
boy
埚
url
432
network
aaaa
衿
371
try
醪
full
挹
raid
bg
绡
汜
digital
mb
c1
坩
ccc
旃
5200
607
itunes
powerpoint
鸨
between
407
翈
1842
1844
435
838
抡
chemistry
team
party
die
晞
place
care
盥
藁
蓖
383
cv
臊
made
state
465
羰
388
1620
sas
楝
噱
ji
饽
苌
soho
褓
佶
mp
581
years
1260
1680
hop
稜
瞠
仡
25mm
605
423
341
363
374
627
text
development
518
伉
襁
ug
change
713
涞
1849
蜇
抿
瑗
pda
418
un
line
958
孱
懑
416
von
373
淦
赝
core
dns
747
427
387
would
ipo
醌
551
缫
蠲
alt
嚓
鲷
湫
捋
1845
咩
裏
avi
犒
2050
墀
yeah
god
445
lesson
硐
蔸
399
758
pu
computer
456
钽
1847
麂
brown
store
蒡
鼹
绻
1821
錾
仃
515
篙
蕤
589
applied
737
930
c3
1841
铤
billboard
apec
槁
牖
螈
mary
俦
family
笄
color
啻
対
jsp
郤
next
iq
645
506
hbv
闼
a3
349
value
413
igg
411
426
醺
赍
檗
usa
裾
head
噫
掸
mike
箓
usb2
things
5800
5v
o2
妪
乂
蝈
砻
胍
220v
392
cba
397
535
idc
analysis
25mg
蜱
ti
2h
聃
雠
碚
椤
缯
昴
890
缱
祎
der
缬
ex
508
铙
cnc
pentium
孀
533
advanced
mpa
yl
笳
蘇
愆
685
榉
old
氙
call
alex
燹
撂
菽
583
箬
蛄
瘸
嬛
495
橐
could
60000
something
纡
刽
辂
hong
377
law
蒯
邨
1846
1550
r2
1837
赀
player
414
跸
phone
邙
hold
rgb
421
henry
2025
黟
409
磴
1815
mode
1843
闿
504
letters
1780
428
垟
389
t2
london
528
jpeg
嵯
钚
steve
跄
30min
527
潸
h2
35000
崴
eric
379
run
three
rf
left
455
恁
open
楮
556
bc
476
腧
458
plus
1812
1839
胨
b12
4d
芫
america
est
dream
碴
隰
杓
md
ya
global
436
15mm
2ml
貉
欹
sup3
侑
ea
鳜
910
ben
铄
椴
昇
醍
1020
798
midi
肓
features
lc
brian
akb48
缂
1835
test
铡
light
978
s1
1799
key
sim
1795
simple
energy
蹠
徂
west
725
body
豢
424
face
蒽
lin
805
1120
479
菡
bill
433
衲
阚
believe
brt
pa
last
芗
hu
sam
wei
adsl
602
mk
痍
玠
1832
523
晷
604
jj
468
淝
1560
鄯
ck
473
糗
耨
榧
394
940
eq
498
used
sc
胴
c2
蕈
screen
镬
635
鼾
431
education
wwe
摭
鸮
cl
5400
fpga
恚
419
実
asia
534
552
砝
100mm
pid
741
珣
under
603
寤
埙
mbc
tc
xxx
didn
478
mn
p1
锏
simon
ansi
438
hi
615
喟
蘅
骺
cell
捭
study
586
393
莜
should
xi
缶
f2
games
0g
1760
mini
johnson
jones
yes
锟
1825
叵
cm3
炷
1580
stay
675
another
6800
鲧
1736
ps2
胼
517
査
岬
2019
1640
rose
鹂
牯
珥
entertainment
448
und
496
莼
software
970
邠
5300
h1n1
488
da
眇
卟
変
20m
may
417
lady
galaxy
4100
惴
1789
846
801
渑
907
put
蚱
gone
606
t3
company
632
454
516
998
548
391
4700
瞌
ide
瘰
7200
佝
together
street
旸
626
衽
郅
奁
731
30mg
mvp
1370
60cm
12cm
魑
1828
628
everything
612
san
937
缛
2gb
lu
angel
20ml
576
颙
sony
790
press
镫
hall
簌
beautiful
豇
711
453
pm
姹
thing
442
邋
alpha
leave
暝
441
30mm
chapter
507
100000
526
directx
511
9cm
words
釐
619
洹
444
frank
咿
eyes
483
俳
522
蜊
醐
541
water
499
聩
non
bob
坻
532
757
545
毽
oo
喾
alone
scott
744
辋
river
zhu
倌
媪
蛳
滹
哙
nc
20g
阊
gs
queen
趸
1130
1645
祢
4mg
1814
girls
544
e1
籀
1210
1573
徼
ipv6
訾
髁
1a
jackson
砜
1836
les
4gb
撸
瓘
1790
缁
镓
sars
eps
519
sod
bp
1810
year
縻
sound
617
菀
1125
598
酢
桠
466
emc
撵
怏
429
1838
ready
渌
546
taylor
452
news
1180
568
2a
af
538
list
hot
1380
etc
1796
摞
mo
槲
levels
ht
浠
诜
魉
韫
daniel
亓
盤
pv
瑭
魍
1831
emi
襞
social
dreamweaver
爿
kbs
565
613
990
浃
樯
jb
讵
揩
physics
耋
帏
lng
崃
bs
457
enough
shy
521
596
ec
451
鸩
遢
turn
臃
available
4400
585
粿
1010
禳
hand
439
536
桫
link
side
earth
mx
髹
7m
482
诳
472
1140
707
622
wcdma
513
must
492
462
踉
40mg
948
cmax
郃
1320
v2
542
email
493
嗖
sup
讧
cnn
446
碁
17000
湎
30m
529
653
531
575
阏
sr
united
pm2
mt
媾
443
様
aac
806
哔
舸
vb
611
曩
821
gre
gl
cisco
忝
峁
掂
464
葳
487
437
including
715
鄄
558
both
谵
463
jim
608
m4
5100
彊
锴
war
郜
money
481
葖
1824
tnt
蓇
瓴
鳟
橼
5s
louis
434
鲇
邗
el
犄
秭
3900
records
view
chemical
1001
1mol
dance
668
dl
槭
缵
que
624
rt
1823
1805
005
1826
巯
sgs
user
龊
qc
狍
island
language
space
擞
saint
2n
pt
share
瞽
hotel
christian
557
栲
撅
2b
1801
447
1822
瑀
smt
hk
1834
戢
825
50ml
朓
逖
general
椹
nm
洺
cae
484
艏
wma
zn
苁
single
599
c4
滘
777
铧
侪
ocirc
1kg
684
豳
skf
12mm
489
hla
竦
貔
ld
being
562
圄
van
gm
688
655
special
呷
edition
1s
jiang
131108
514
1792
ncaa
1833
旄
遛
jr
program
656
467
ing
901
755
509
芈
kong
rp
砣
桷
audio
icp
happy
龌
done
疬
japan
ts
mit
p2
524
looking
miss
缟
582
洌
35mm
494
grand
跏
those
joseph
ctrl
547
1040
686
蝮
lp
cod
菰
sio2
txt
1770
1060
帑
767
north
fcc
怙
ester
718
story
edi
634
1360
豸
1660
lh
雩
1230
magic
誊
549
臬
4k
op
1662
651
镣
箇
616
title
sciences
25cm
踱
s2
t4
钍
648
100m
543
588
苫
554
蝽
r1
3mg
amino
1776
浯
609
772
ca2
vlan
469
500mg
単
road
亶
636
metal
device
40mm
囹
穑
1730
佻
1818
绌
12g
537
诔
pve
autodesk
477
v8
ray
gp
span
gc
size
716
鹬
ssl
crt
1670
925
髌
pn
1127
702
658
services
support
1802
蒌
coming
experience
nbc
鳏
631
638
ace
0cm
ems
9001
殄
yen
soc
ethyl
怛
tf
筌
刳
studies
theory
1030
578
radio
翮
卍
畹
471
704
because
1610
箜
save
燔
赳
553
1809
篌
窨
翥
785
炅
钕
lett
803
1827
academy
ed
629
sf
pr
hill
explorer
future
food
莳
662
567
dcs
忖
戡
1086
1190
1829
bad
es
15m
order
spring
沢
south
497
025
move
狒
1630
圉
abb
449
learn
l0
d2
5d
wav
琯
邰
cis
quality
odm
926
acta
root
smart
1661
苾
cm2
photos
l2
via
sk
犸
623
邡
feeling
572
郏
襦
python
bmw
888
guo
epa
williams
沆
813
bot
read
function
wilson
1723
enterprise
玟
50hz
s26
fire
engineer
tony
1819
濉
rh
洎
莨
氘
pb
咛
1720
佺
1460
815
cbs
腩
beta
鳔
1735
yan
1gb
x2
剜
秕
牝
芨
din
関
del
sms
649
pal
1369
far
maya
654
拊
812
595
竑
50m
圹
close
eos
颡
1420
6300
1816
wrong
break
573
765
file
friend
002
摺
683
nx
沩
蜉
please
1170
ro
6400
筚
nick
acm
愔
ati
point
肟
766
俶
fast
ata
d1
678
geforce
1710
yahoo
堃
绉
mysql
1793
奭
gap
iso14000
uk
astm
h2o
n2
film
method
1804
罅
so2
嗳
665
adam
uc
蜢
1806
1775
photo
疠
474
image
200mm
sure
561
帔
髡
643
黥
1813
proceedings
褛
柰
beyond
royal
else
eda
808
ddr
gif
鏊
l1
痼
571
waiting
堞
code
652
rss
learning
嗝
461
beijing
娉
566
577
708
1520
689
kevin
human
661
539
875
1811
ssci
6600
戕
587
735
3s
铱
耜
觥
867
镒
584
呓
1522
904
case
1101
491
1080p
history
蒹
栱
im
564
f4
卮
琚
salt
jason
rohs
12v
hydroxy
逦
modem
font
酩
蓍
cry
65536
health
虺
1798
tonight
small
谠
1570
1220
jane
against
597
751
459
bd
鼋
焗
udp
process
1070
1807
children
8g
eb
62mm
22000
add
1440
褴
rm
25g
ccedil
706
714
5l
砒
赧
蛏
709
蚬
1530
瘕
5h
559
jay
iga
020
fall
scsi
顗
isdn
death
563
today
愠
dvi
勣
wait
1642
飕
徳
滢
琇
鳙
db
瞟
尻
force
400mg
澶
荽
舐
arts
ha
east
lost
effects
1628
album
harry
633
dark
public
2250
soul
826
659
exo
侂
733
se
黼
icu
4h
market
潟
7800
绂
瘗
ngc
1794
crazy
蓥
竽
濞
igm
scdma
6200
cb
835
699
骖
偁
bmp
809
1270
oled
応
1160
1621
锜
g3
ova
cheng
614
匏
thinkpad
赑
fps
create
kim
讦
1480
诨
1540
rev
1v1
罘
fans
巖
1740
ag
嫘
1649
ps3
908
颀
g1
703
岿
v3
虻
936
fl
c2c
罴
environmental
paris
594
hear
囗
jump
communications
溆
talk
噤
824
骝
003
咂
695
728
e2
nec
iptv
1797
kelly
500ml
锛
721
rc
1808
ldl
1240
槊
radeon
676
啕
tang
plant
50g
驽
professional
凇
698
s36
lord
search
alan
籴
pd
1403
硖
1791
816
1636
3h
gsp
811
sky
1632
铯
christmas
怿
笥
matter
574
噙
倨
effect
647
779
1803
657
sorry
awards
igbt
pwm
坭
醅
sos
976
592
滏
10min
682
cs3
悻
did
mater
579
聒
1724
feng
low
mhz
836
722
枥
726
昺
bank
memory
rap
975
663
ips
酆
2kg
787
簟
睇
轫
溱
骢
榘
642
珺
跹
677
series
nlp
raquo
蚶
stone
1672
1817
1646
827
驺
ko
security
perfect
alexander
746
tt
check
804
饧
15mg
sir
moon
doesn
591
inside
tim
672
641
噼
儆
1w
氚
646
哧
1783
旒
鸬
1648
夥
ev
1688
score
standard
玦
723
貅
揄
戗
fx
938
璩
fu
1654
剐
010
cpi
垴
蘼
hz
1521
1067
727
ah
lv
916
裒
639
han
躅
1715
唳
form
second
嗑
荦
674
霈
jin
缦
啭
pi
1788
rx
隈
gao
sdk
zheng
悫
745
href
593
ngo
multi
d3
彀
637
1276
悭
found
jis
5700
焓
1234
80cm
磔
aim
1778
蓊
act
569
xiao
郾
717
786
return
5min
1582
etf
1590
action
1625
sarah
yourself
枧
鹚
10kg
80000
検
775
818
stephen
gui
屃
644
9500
v6
馑
wlan
hs
2048
area
1616
andrew
8226
6mg
1567
1763
1470
嗲
pps
铟
rca
pierre
687
null
manager
738
sdh
828
薤
60g
300mg
jun
1685
favorite
making
playing
summer
754
692
涔
樗
664
忾
収
绺
945
h2s
bis
self
300mm
烊
opengl
912
acute
螫
黩
996
magazine
edward
su
elisa
hdl
cyp3a4
鞫
foundation
alice
ddr3
915
923
tbs
andy
field
date
transactions
limited
during
1126
鲠
1057
fan
嘭
缣
845
681
rw
mean
1566
become
economic
852
johnny
蒺
unique
黒
tu
boys
1330
885
getting
cj
1072
nh
ne
band
cool
724
771
骘
氖
content
842
镝
俅
谮
te
9600
drive
phenyl
1275
屦
cao
menu
823
摁
氪
蘧
active
sb
appl
988
1622
伝
1725
zero
1008
3kg
腠
叡
hit
鲂
mi
0kg
748
lite
enjoy
local
789
続
1506
seen
s3
1765
european
讣
gold
1279
736
965
pl
button
耷
1430
986
763
toefl
燊
鸷
jimmy
dota
955
861
猊
732
xbox
days
dan
673
833
囡
崤
4c
economics
23000
agent
html5
points
ryan
shi
砬
湜
reading
918
mine
adc
917
1592
1781
翚
峯
909
once
exchange
choose
current
symbian
ts16949
dave
machine
鲎
qos
蕖
1785
9m
cia
until
cs4
759
f3
903
24000
968
8mg
lewis
鹈
凼
snh48
866
泫
荑
黻
牂
1722
鄣
篑
ho
1110
1784
髭
陬
寔
dt
shanghai
疴
邽
987
45000
1042
喏
彖
sl
saas
814
28000
a5
彘
赟
819
foxpro
shit
822
盹
诮
鸫
per
does
150mm
products
camp
select
capital
茕
corporation
26000
铖
954
dd
闩
string
page
ba
671
読
782
鄜
漈
盍
dlp
729
甭
愎
outlook
wii
ue
1787
festival
communication
channel
gary
1755
1774
8600
copy
150mg
魃
dragon
1056
c5
炆
track
hdpe
liang
鍊
1800mhz
1619
蛐
995
21000
薜
win
1394
1786
rain
楯
table
鲀
逡
itu
applications
mmorpg
嘞
s7
696
侔
1069
觇
lbs
0mg
car
wave
糸
踮
狷
1552
1627
latest
step
886
761
菘
783
寳
esp
扃
865
jazz
k1
fine
child
kind
anna
60mg
997
maria
nk
792
raw
late
soa
905
cai
ttl
delphi
prince
1340
禊
synthesis
喑
rmb
miller
patrick
933
running
50kg
1398
ast
752
location
dead
塍
chateau
allows
forget
tg
921
栝
5w
kiss
1690
691
arthur
瓿
index
csa
rmvb
msc
廨
cas
known
h1
tj
j2ee
asian
841
1227
g20
cross
cos
ntilde
719
貘
dnf
california
france
modern
pacific
769
1066
turbo
753
795
669
1764
868
馕
僰
union
1772
2150
1063
哏
double
fight
858
math
bo
瑷
men
sea
6700
sem
697
疎
882
note
qi
uml
902
1637
tp
1290
1085
776
蝣
怵
阃
dps
1687
弢
镲
hcl
al2o3
js
auto
螅
1683
v5
culture
935
吖
edge
碲
voice
1007
bridge
855
008
夼
茌
battle
嗬
靺
dp
ae
1090
895
1012
1162
bi
778
髀
1575
pcm
15min
1598
铊
secret
739
200m
6h
matt
谡
card
mic
癔
ecu
16mm
984
镠
5km
dhcp
1753
巻
秾
living
gn
1643
framework
菪
679
赜
1782
four
铈
1777
british
shell
santa
yuan
20ma
fly
927
qu
nds
qaq
bar
髙
arp
1667
1773
693
main
鲳
1510
1002
2022
cdna
box
珰
100km
004
畋
bring
泅
959
hpv
makes
cmv
鲅
tmd
1762
854
泚
ghost
short
mcu
1768
cat
963
1757
1206
1207
puzzle
793
central
859
飏
walter
60hz
anderson
1727
thought
屍
仨
864
molecular
856
dong
financial
1728
surface
g2
mf
葚
叻
solidworks
res
speed
1195
咻
ascii
1404
784
jeff
衩
1371
land
biology
1655
郄
otc
sio
1310
1605
蹩
mems
1618
m16
complete
industrial
acs
1603
kids
tour
u2
allen
1756
743
嬖
踽
davis
柽
鞨
65279
7600
30ml
957
0l
734
p450
956
ir
麴
500mm
casio
1038
roger
library
015
1652
薙
within
hands
874
ntsc
钇
whole
jq
氵
垆
post
sweet
wall
898
cs5
feo
9800
cms
1390
since
medical
犟
1492
罍
stand
justin
lake
i5
1729
bell
ruby
important
bout
images
lab
962
1759
rj
cache
nb
production
経
807
1771
doing
粜
tnf
ws
guide
bim
events
1626
1016
焜
performance
ra
zl
牀
1568
1647
埝
洧
1615
shift
788
shen
1588
60mm
覧
tuv
1673
electronic
mos
蓣
8kg
862
echo
1572
section
981
甯
sg
1664
understand
hsk
delta
x86
eap
block
1578
er
xl
蒐
馐
nox
畑
ib
trying
ann
1635
apache
naoh
12345
缑
礽
1624
694
瞋
1601
浍
983
773
1000m
someone
15kg
25m
847
袢
桕
1037
jerry
843
picture
919
e3
printf
3gs
marie
853
rj45
侩
913
896
lose
unicode
100cm
1711
charlie
詈
戸
1689
room
烝
beat
堌
伋
hplc
9300
110kv
nfc
倬
764
iis
圯
solo
碇
ef
round
chang
1366
781
1585
982
socket
df
892
1536
831
ren
6kg
4900
纰
object
forever
832
951
qr
1023
8800
4kg
磾
泔
1131
纮
蓁
971
building
1021
铗
939
弇
挲
crystal
艉
smtp
鱬
cims
fang
1265
trans
pan
1745
1604
泺
橛
817
796
袴
cosplay
1154
1189
749
794
1068
881
hc
hope
1410
couldn
1638
992
along
age
250mg
clear
aps
1631
1011
provides
1123
1701
36000
csf
韪
n1
works
籓
967
ptc
贶
1111
1651
棰
1726
sar
1666
qvga
hf
coreldraw
possible
趵
1629
943
marc
luo
樨
848
county
944
tb
dts
junior
vba
lot
傕
玕
毎
direct
839
繸
2350
774
劵
fsh
wmv
镧
秫
1094
osi
1602
邶
猞
dior
1766
1623
廛
栌
钲
镦
1607
psa
spss
xy
1769
cells
1465
1577
gon
send
vision
thinking
imf
嘏
carl
蝰
32000
bay
928
is09001
镏
20kg
淠
imax
novel
qt
1684
荇
逄
au
author
mod
80mm
1748
849
1612
yet
嘅
929
6l
karl
6100
students
gmat
myself
kate
jpg
979
1752
829
2450
914
876
祕
瑠
48h
mpv
1734
mis
1565
walk
941
1075
1235
natural
k2
977
炝
杪
4050
1669
p3
1004
fn
埴
1555
vmware
chloride
942
steven
1078
獬
966
1135
country
947
柢
捱
跣
887
涑
75mm
1278
1583
western
watch
撃
伢
堠
1045
12m
museum
1215
document
marketing
952
卽
猁
usb3
906
厣
physical
辏
1668
旆
agp
茆
1488
pg
乜
deep
1082
961
踯
1526
#
[
yam
lofter
##s
##0
##a
##2
##1
##3
##e
##8
##5
##6
##4
##9
##7
##t
##o
##d
##i
##n
##m
##c
##l
##y
##r
##g
##p
##f
pixnet
cookies
tripadvisor
##er
##k
##h
##b
##x
##u
##w
##ing
ctrip
##on
##v
llc
##an
##z
blogthis
##le
##in
##mm
##00
ig
##ng
##us
##te
##ed
ncc
blog
##10
##al
##ic
##ia
##q
##ce
##en
##is
##ra
##es
##j
##cm
tw
##ne
##re
##tion
pony
##2017
##ch
##or
##na
cafe
pinterest
pixstyleme3c
##ta
##2016
##ll
##20
##ie
##ma
##17
##ion
##th
##st
##se
##et
##ck
##ly
web885
##ge
xd
##ry
##11
0fork
##12
##ter
##ar
##la
##os
##30
##el
##50
##ml
tue
posted
##at
##man
##15
ago
##it
##me
##de
##nt
##mb
##16
##ve
##da
##ps
##to
https
momo
##son
##ke
##80
ebd
apk
##88
##um
wiki
brake
mon
po
june
##ss
fb
##as
leonardo
safari
##60
wed
win7
kiehl
##co
##go
vfm
kanye
##90
##2015
##id
##ey
##sa
##ro
##am
##no
thu
fri
##sh
##ki
comments
##pe
##ine
uber
##mi
##ton
wordpress
##ment
win10
##ld
##li
gmail
##rs
##ri
##rd
##21
##io
##99
paypal
policy
##40
##ty
##18
##01
##ba
taiwan
##ga
privacy
agoda
##13
##ny
##24
##22
##by
##ur
##hz
##ang
cookie
netscape
##ka
##ad
nike
survey
##016
wikia
##32
##017
cbc
##tor
##kg
##rt
##14
campaign
##ct
##ts
##ns
##ao
##nd
##70
##ya
##il
##25
0020
897
##23
hotels
##ian
6606
##ers
##26
##day
##ay
##line
##be
talk2yam
yamservice
coco
##dy
##ies
##ha
instagram
##ot
##va
##mo
##land
ltxsw
##ation
##pa
##ol
tag
##ue
##31
oppo
##ca
##om
chrome
##ure
lol
##19
##bo
##100
##way
##ko
##do
##un
##ni
herme
##28
##up
##06
##ds
admin
##48
##015
##35
##ee
tpp
##ive
##cc
##ble
##ity
##ex
##ler
##ap
##book
##ice
##km
##mg
##ms
ebay
##29
ubuntu
##cy
##view
##lo
##oo
##02
step1
july
##net
##ls
##ii
##05
##33
step2
ios9
##box
##ley
samsung
pokemon
##ent
##les
s8
atom
##said
##55
##2014
##66
adidas
amazon
##ber
##ner
visa
##77
##der
connectivity
##hi
firefox
skip
##27
##ir
##61
##ai
##ver
cafe2017
##ron
##ster
##sk
##ft
longchamp
ssd
##ti
reply
##my
apr
##ker
source
##one
##2013
##ow
goods
##lin
##ip
##ics
##45
##03
##ff
##47
ganji
##nce
##per
faq
comment
##ock
##bs
##ah
##lv
##mp
##000
melody
17life
##au
##71
##04
##95
##age
tips
##68
##ting
##ung
wonderland
##ction
mar
article
##db
##07
##ore
##op
##78
##38
##ong
##73
##08
##ica
##36
##wa
##64
homemesh
##85
##tv
##di
macbook
##ier
##si
##75
##ok
goris
lock
##ut
carol
##vi
##ac
anti
jan
tags
##98
##51
august
##86
##fs
##sion
jordan
##tt
##lt
##42
##bc
vivi
##rry
##ted
##rn
usd
##t00
##58
##09
##34
goo
##ui
##ary
item
##pm
##41
##za
##2012
blogabstract
##ger
##62
##44
gr2
asus
cindy
##hd
esc
##od
booking
##53
fed
##81
##ina
chan
distribution
steam
pk10
##ix
##65
##91
dec
##ana
icecat
00z
##46
##ji
##ard
oct
##ain
jp
##ze
##bi
cio
##56
h5
##39
##port
curve
##nm
##dia
utc
12345678910
##52
chanel
##and
##im
##63
vera
vivo
##ei
2756
##69
msci
##po
##89
##bit
##out
##zz
##97
##67
opec
##96
##tes
##ast
##ling
##ory
##ical
kitty
##43
step3
##cn
win8
iphone7
beauty
##87
dollars
##ys
##oc
pay
##2011
##lly
##ks
download
sep
##board
##37
##lan
winrar
##que
##ua
##com
ettoday
##54
##ren
##via
##72
##79
##tch
##49
##ial
##nn
step4
2765
gov
##xx
mandy
##ser
copyright
fashion
##ist
##art
##lm
##ek
##ning
##if
##ite
iot
##84
##2010
##ku
october
##ux
trump
##hs
##ide
##ins
april
##ight
##83
protected
##fe
##ho
ofo
gomaji
march
##lla
##pp
##ec
6s
720p
##rm
##ham
##92
fandom
##ell
info
##82
sina
4066
##able
##ctor
rights
jul
##76
mall
##59
donald
sodu
##light
reserved
htm
##han
##57
##ise
##tions
##shi
doc
055
##ram
shopping
aug
##pi
##well
wam
##hu
##gb
##93
mix
##ef
##uan
bwl
##plus
##res
##ess
tea
hktvmall
##ate
##ese
feb
inn
nov
##ci
pass
##bet
##nk
coffee
airbnb
##ute
woshipm
skype
##fc
##www
##94
##ght
##gs
##ile
##wood
##uo
icon
##em
says
##king
##tive
blogger
##74
##ox
##zy
##red
##ium
##lf
nokia
claire
##ding
november
lohas
##500
##tic
##cs
##che
##ire
##gy
##ult
january
ptt
##fa
##mer
pchome
udn
##time
##tte
garden
eleven
309b
bat
##123
##tra
kindle
##ern
xperia
ces
travel
##ous
##int
edu
cho
##car
##our
##ant
rends
##jo
mastercard
##2000
kb
##min
##ino
##ris
##ud
##set
##her
##ou
taipei
##fi
##ill
aphojoy
december
meiki
##ick
tweet
##av
iphone6
##dd
views
##mark
##ash
##ome
koreanmall
##ak
q2
##200
mlb
##lle
##watch
##und
##tal
##less
4399
##rl
update
shop
##mhz
##house
##key
##001
##hy
##web
##2009
##gg
##wan
##val
2021
##ons
doi
trivago
overdope
##ance
573032185
wx17house
##so
audi
##he
##rp
##ake
beach
cfa
ps4
##800
##link
##hp
ferragamo
##eng
##style
##gi
i7
##ray
##max
##pc
september
##ace
vps
february
pantos
wp
lisa
jquery
offer
##berg
##news
fks
##all
##rus
##888
##works
blogtitle
loftpermalink
ling
##ja
outlet
##ea
##top
##ness
salvatore
##lu
swift
##ul
week
##ean
##300
##gle
##back
powered
##tan
##nes
canon
##zi
##las
##oe
##sd
##bot
##world
##zo
top100
pmi
##vr
ball
vogue
ofweek
##list
##ort
##lon
##tc
##of
##bus
##gen
nas
##lie
##ria
##coin
##bt
nata
vive
cup
##ook
##sy
msg
3ce
##word
ebooks
r8
nice
months
rewards
##ther
0800
##xi
##sc
gg
blogfp
daily
##bb
##tar
##ky
anthony
##yo
##ara
##aa
##rc
##tz
##ston
gear
##eo
##ade
##win
##ura
##den
##ita
##sm
png
rakuten
whatsapp
##use
pad
gucci
##ode
##fo
chicago
##hone
io
sogo
be2
##ology
cloud
##con
##ford
##joy
##kb
##rade
##ach
docker
##ful
##ase
ford
##star
edited
##are
##mc
siri
##ella
bloomberg
##read
pizza
##ison
##vm
node
18k
##play
##cer
##yu
##ings
asr
##lia
step5
##cd
pixstyleme
##600
##tus
tokyo
##rial
##life
##ae
tcs
##rk
##wang
##sp
##ving
premium
netflix
##lton
##ple
##cal
021
##sen
##ville
nexus
##ius
##mah
tila
##tin
resort
##ws
p10
report
##360
##ru
bus
vans
##est
links
rebecca
##dm
azure
##365
##mon
moto
##eam
blogspot
##ments
##ik
##kw
##bin
##ata
##vin
##tu
##ula
station
##ature
files
zara
hdr
top10
s6
marriott
avira
tab
##ran
##home
oculus
##ral
rosie
##force
##ini
ice
##bert
##nder
##mber
plurk
##sis
00kg
##ence
##nc
##name
log
ikea
malaysia
##ncy
##nie
##ye
##oid
##chi
xuehai
##1000
##orm
##rf
##ware
##pro
##era
##ub
##2008
8891
scp
##zen
qvod
jcb
##hr
weibo
##row
##ish
github
mate
##lot
##ane
##tina
ed2k
##vel
##900
final
ns
bytes
##ene
##cker
##2007
##px
topapp
helpapp
14k
g4g
ldquo
##fork
##gan
##zon
##qq
##google
##ism
##zer
toyota
category
##labels
restaurant
##md
posts
##ico
angelababy
123456
sports
candy
##new
##here
swissinfo
dram
##ual
##vice
##wer
sport
q1
ios10
##mll
wan
##uk
x3
0t
##ming
e5
##3d
h7n9
worldcat
##vo
##led
##580
##ax
##ert
polo
##lr
##hing
##chat
##ule
hotmail
##pad
bbq
##ring
wali
2k
costco
switch
##city
philips
##mann
panasonic
##cl
##vd
##ping
##rge
##lk
css3
##ney
##ular
##400
##tter
lz
##tm
##yan
##let
coach
##pt
a8
follow
##berry
##ew
##wn
##og
##code
##rid
villa
git
r11
##cket
error
##anonymoussaid
##ag
##ame
##gc
qa
##lis
##gin
vmalife
##cher
wedding
##tis
demo
bye
##rant
orz
acer
##ats
##ven
macd
yougou
##dn
##ano
##urt
##rent
continue
script
##wen
##ect
paper
##chel
##cat
x5
fox
##blog
loading
##yn
##tp
kuso
799
vdc
forest
prime
ultra
##rmb
square
##field
##reen
##ors
##ju
##air
##map
cdn
##wo
m8
##get
opera
##base
##ood
vsa
##aw
##ail
count
##een
##gp
vsc
tree
##eg
##ose
##ories
##shop
alphago
v4
fluke62max
zip
##sta
bas
##yer
hadoop
##ube
##wi
0755
hola
##low
centre
##fer
##750
##media
##san
##bank
q3
##nge
##mail
##lp
client
event
vincent
##nse
sui
adchoice
##stry
##zone
ga
apps
##ab
##rner
kymco
##care
##pu
##yi
minkoff
annie
collection
kpi
playstation
bh
##bar
armani
##xy
iherb
##ery
##share
##ob
volvo
##ball
##hk
##cp
##rie
##ona
##sl
gtx
rdquo
jayz
##lex
##rum
namespace
##ale
##atic
##erson
##ql
##ves
##type
enter
##168
##mix
##bian
a9
ky
##lc
movie
##hc
tower
##ration
##mit
##nch
ua
tel
prefix
##o2
##point
ott
##http
##ury
baidu
##ink
member
##logy
bigbang
nownews
##js
##shot
##tb
eba
##tics
##lus
spark
##ama
##ions
##lls
##down
##ress
burberry
day2
##kv
related
edit
##ark
cx
32gb
g9
##ans
##tty
s5
##bee
thread
xr
buy
spotify
##ari
##verse
7headlines
nego
sunny
dom
positioning
fit
##tton
alexa
##ties
##llow
amy
##du
##rth
##lar
2345
##des
sidebar
site
##cky
##kit
##ime
##009
season
##fun
gogoro
a7
lily
twd600
##vis
##cture
friday
yi
##tta
##tel
##lock
economy
tinker
8gb
##app
oops
##right
edm
##cent
supreme
##its
##asia
dropbox
##tti
books
##tle
##ller
##ken
##more
##boy
sex
##dom
##ider
##unch
##put
##gh
ka
amoled
div
##tr
##n1
port
howard
##tags
ken
##nus
adsense
buff
thunder
##town
##ique
##body
pin
##erry
tee
##the
##013
udnbkk
16gb
##mic
miui
##tro
##alk
##nity
s4
##oa
docomo
##tf
##ack
fc2
##ded
##sco
##014
##rite
linkedin
##ada
##now
##ndy
ucbug
sputniknews
legalminer
##ika
##xp
##bu
q10
##rman
cheese
ming
maker
##gm
nikon
##fig
ppi
jchere
ted
fgo
tech
##tto
##gl
##len
hair
img
##pper
##a1
acca
##ition
##ference
suite
##ig
##mond
##cation
##pr
101vip
##999
64gb
airport
##over
##ith
##su
town
piece
##llo
no1
##qi
focus
reader
##admin
##ora
false
##log
##ces
##ume
motel
##oper
flickr
netcomponents
##af
pose
##ound
##cg
##site
##iko
con
##ath
##hip
##rey
cream
##cks
012
##dp
facebooktwitterpinterestgoogle
sso
shtml
swiss
##mw
lumia
xdd
tiffany
insee
russell
dell
##ations
camera
##vs
##flow
##late
classic
##nter
##ever
##lab
##nger
qe
##cing
editor
##nap
sunday
##ens
##700
##bra
acg
sofascore
mkv
##ign
jonathan
build
labels
##oto
tesla
moba
gohappy
ajax
##test
##urs
wps
fedora
##ich
mozilla
##480
##dr
urn
##lina
grace
##die
##try
##ader
elle
##chen
price
##ten
uhz
##ough
##hen
states
push
session
balance
wow
##cus
##py
##ward
##ep
34e
wong
prada
##cle
##ree
q4
##ctive
##ool
##ira
##163
rq
buffet
e6
##ez
##card
##cha
day3
eye
##end
adi
tvbs
##ala
nova
##tail
##ries
##ved
base
##ways
hero
hgih
profile
fish
mu
ssh
##wd
click
cake
##ond
pre
##tom
kic
pixel
##ov
##fl
product
6a
##pd
dear
##gate
yumi
##sky
bin
##ture
##ape
isis
nand
##101
##load
##ream
a6
##post
##we
zenfone
##ike
gd
forum
jessica
##ould
##ious
lohasthree
##gar
##ggle
##ric
##own
eclipse
##side
061
##other
##tech
##ator
engine
##ged
plaza
##fit
westbrook
reuters
##ily
contextlink
##hn
##cil
##cel
cambridge
##ize
##aid
##data
frm
##head
butler
##sun
##mar
puma
pmid
kitchen
##lic
day1
##text
##page
##rris
pm1
##ket
trackback
##hai
display
##hl
idea
##sent
airmail
##ug
##men
028
##lution
schemas
asics
wikipedia
##tional
##vy
##dget
##ein
contact
pepper
##uel
##ument
##hang
q5
##sue
##ndi
swatch
##cept
popular
##ste
##tag
trc
##west
##live
honda
ping
messenger
##rap
v9
unity
appqq
leo
##tone
##ass
uniqlo
##010
moneydj
##tical
12306
##m2
coc
miacare
##mn
tmt
##core
vim
kk
##may
target
##2c
##ope
omega
pinkoi
##rain
##ement
p9
rd
##tier
##vic
zone
isofix
cpa
kimi
##lay
lulu
##uck
050
weeks
##hop
##ear
eia
##fly
korea
boost
##ship
eur
valley
##iel
##ude
rn
##ena
feed
5757
qqmei
##thing
aws
pink
##ters
##kin
board
##vertisement
wine
##ien
##dge
##tant
##twitter
##3c
cool1
##012
##150
##fu
##iner
googlemsn
pixnetfacebookyahoo
x7
##uce
sao
##ev
##file
9678
xddd
shirt
##rio
##hat
givenchy
bang
##lio
monday
##abc
ubuntuforumwikilinuxpastechat
##vc
##rity
7866
##ost
imsean
tiger
##fet
dji
##come
##beth
##aft
##don
3p
emma
##khz
x6
##face
pptv
x4
##mate
sophie
##jing
fifa
##mand
sale
inwedding
##gn
##mmy
##pmlast
nana
##wu
note7
##340
##bel
window
##dio
##ht
##ivity
domain
neo
##isa
##lter
5k
f5
##cts
ft
zol
##act
mwc
nbapop
eds
##room
previous
tomtom
##ets
5t
chi
##hg
fairmont
gay
1b
##raph
##ils
i3
avenue
##host
##bon
##tsu
message
navigation
fintech
h6
##ject
##vas
##firm
credit
##wf
xxxx
##nor
##space
huawei
plan
json
sbl
##dc
wish
##120
##sol
windows7
washington
##nsis
lo
##sio
##ym
##bor
planet
##wt
gpa
##tw
##oka
connect
##rss
##work
##atus
chicken
##times
fa
##ather
##cord
009
##eep
hitachi
##pan
disney
##press
wind
frigidaire
##tl
hsu
##ull
expedia
archives
##wei
cut
ins
6gb
brand
cf1
##rip
##nis
128gb
3t
##oon
quick
15058
wing
##bug
##cms
##dar
##oh
zoom
trip
##nba
rcep
aspx
080
gnu
##count
##url
##ging
8591
am09
shadow
##cia
emily
##tation
host
ff
techorz
##mini
##mporary
##ering
##next
cma
##mbps
##gas
##ift
##dot
amana
##ros
##eet
##ible
##aka
##lor
maggie
##011
##iu
##gt
1tb
articles
##burg
##iki
database
fantasy
##rex
##cam
dlc
dean
##you
path
gaming
victoria
maps
##lee
##itor
overchicstoretvhome
##xt
##nan
x9
install
##ann
##ph
##rcle
##nic
##nar
metro
chocolate
##rian
##table
skin
##sn
mountain
##0mm
inparadise
7x24
##jia
eeworld
creative
g5
parker
ecfa
village
sylvia
hbl
##ques
##onsored
##x2
##v4
##tein
ie6
##stack
ver
##ads
##baby
bbe
##110
##lone
##uid
ads
022
gundam
006
scrum
match
##ave
##470
##oy
##talk
glass
lamigo
##eme
##a5
wade
kde
##lace
ocean
tvg
##covery
##r3
##ners
##rea
##aine
cover
##ision
##sia
##bow
msi
##love
soft
z2
##pl
mobil
##uy
nginx
##oi
##rr
6221
##mple
##sson
##nts
91tv
comhd
crv3000
##uard
gallery
##bia
rate
spf
redis
traction
icloud
011
jose
##tory
sohu
899
kicstart2
##hia
##sit
##walk
##xure
500g
##pact
xa
carlo
##250
##walker
##can
cto
gigi
pen
##hoo
ob
##yy
13913459
##iti
mango
##bbs
sense
oxford
walker
jennifer
##ola
course
##bre
##pus
##rder
lucky
075
ivy
##nia
sotheby
##ugh
joy
##orage
##ush
##bat
##dt
r9
##2d
##gio
wear
##lax
##moon
seven
lonzo
8k
evolution
##kk
kd
arduino
##lux
arpg
##rdon
cook
##x5
five
##als
##ida
sign
##nda
##posted
fresh
##mine
##skip
##form
##ssion
##tee
dyson
stage
##jie
##night
epson
pack
##ppy
wd
##eh
##rence
##lvin
golden
discovery
##trix
##n2
loft
##uch
##dra
##sse
1mdb
welcome
##urn
gaga
##lmer
teddy
##160
##f2016
##sha
rar
holiday
074
##vg
##nos
##rail
gartner
gi
6p
##dium
kit
b3
eco
sean
##stone
nu
##np
f16
write
029
m5
##ias
##dk
fsm
52kb
##xxx
##cake
lim
ru
1v
##ification
published
angela
16g
analytics
##nel
gmt
##icon
##bby
ios11
waze
9985
##ust
##007
delete
52sykb
wwdc
027
##fw
1389
##xon
brandt
##ses
##dragon
vetements
anne
monte
official
##ere
##nne
##oud
etnews
##a2
##graphy
##rtex
##gma
mount
archive
morning
tan
ddos
e7
day4
factory
bruce
##ito
guest
##lling
n3
mega
women
dac
church
##jun
singapore
##facebook
6991
starbucks
##tos
##stin
##shine
zen
##mu
tina
request
##gence
q7
##zzi
diary
##tore
##ead
cst
##osa
canada
va
##jiang
##lam
##nix
##sday
g6
##master
bing
##zl
nb40
thai
ln284ct
##itz
##2f
bonnie
##food
##lent
originals
##stro
##lts
##bscribe
ntd
yesstyle
hmv
##tment
d5
##pn
topios9
lifestyle
virtual
##ague
xz
##deo
muji
024
unt
##nnis
faq1
##ette
curry
##pop
release
##cast
073
##ews
5c
##stle
ios7
##ima
dog
lenovo
##r4
013
vornado
##desk
##ald
9595
##van
oil
common
##jy
##lines
g7
twice
ella
nano
belle
##mes
##self
##note
benz
##ova
##wing
kai
##hua
##rect
rainer
##unge
##0m
guestname
##uma
##kins
##zu
tokichoi
##price
##med
##mus
rmk
address
vm
openload
##group
##hin
##iginal
amg
urban
##oz
jobs
##public
##sch
##dden
##bell
hostel
##drive
##rmin
boot
##370
##fx
##nome
##ctionary
##oman
##lish
##cr
##hm
##how
francis
c919
b5
evernote
##uc
##3000
coupe
##urg
##cca
##uality
019
##ett
##ani
##tax
##rma
leonnhurt
##jin
ict
bird
notes
##dical
##lli
result
iu
ee
smap
gopro
##last
yin
pure
32g
##dan
##rame
mama
##oot
bean
##hur
2l
bella
sync
xuite
##ground
discuz
##getrelax
##ince
##bay
##5s
apt
##pass
jing
##rix
rich
niusnews
##ello
bag
##eting
##mobile
##ience
details
universal
silver
dit
private
ddd
u11
kanshu
##ified
fung
##nny
dx
##520
tai
023
##fr
##lean
##pin
##rin
ly
rick
##bility
banner
##baru
##gion
vdf
qualcomm
bear
oldid
ian
jo
##tors
population
##ernel
##mv
##bike
ww
##ager
exhibition
##del
##pods
fpx
structure
##free
##tings
kl
##rley
##copyright
##mma
orange
yoga
4l
canmake
honey
##anda
nikkie
dhl
publishing
##mall
##gnet
e88
##dog
fishbase
###
##[
。
！
？
!
?
；
:
;
##，
##的
##、
##一
##人
##有
##是
##在
##中
##为
##和
##了
##不
##年
##学
##大
##国
##生
##以
##“
##”
##作
##业
##个
##上
##用
##,
##地
##会
##成
##发
##工
##时
##于
##理
##出
##行
##要
##.
##等
##他
##到
##之
##这
##可
##后
##家
##对
##能
##公
##与
##》
##《
##主
##方
##分
##经
##来
##全
##其
##部
##多
##产
##自
##文
##高
##动
##进
##法
##化
##：
##我
##面
##）
##（
##实
##教
##建
##体
##而
##长
##子
##下
##现
##开
##本
##力
##定
##性
##过
##设
##合
##小
##同
##机
##市
##品
##水
##新
##内
##事
##也
##种
##及
##制
##入
##所
##心
##务
##就
##管
##们
##得
##展
##重
##民
##加
##区
##物
##者
##通
##天
##政
##三
##电
##关
##度
##第
##名
##术
##最
##系
##月
##外
##资
##日
##代
##员
##如
##间
##位
##并
##书
##科
##村
##应
##量
##道
##前
##当
##无
##里
##相
##平
##从
##计
##提
##保
##任
##程
##技
##都
##研
##十
##基
##特
##好
##被
##或
##目
##将
##使
##山
##二
##说
##数
##点
##明
##情
##元
##着
##收
##组
##然
##美
##各
##由
##场
##金
##形
##农
##期
##因
##表
##此
##色
##起
##还
##立
##世
##安
##活
##专
##质
##规
##社
##万
##信
##西
##统
##结
##路
##利
##次
##南
##式
##意
##级
##常
##师
##校
##你
##育
##果
##究
##司
##服
##门
##海
##导
##流
##项
##她
##总
##处
##两
##传
##东
##正
##省
##院
##户
##手
##具
##原
##强
##北
##向
##先
##但
##米
##城
##企
##件
##风
##军
##身
##更
##知
##已
##气
##战
##至
##单
##口
##集
##创
##解
##四
##标
##交
##比
##商
##论
##界
##题
##变
##花
##改
##类
##运
##指
##型
##调
##女
##神
##接
##造
##受
##广
##只
##委
##去
##共
##治
##达
##持
##条
##网
##头
##构
##县
##些
##该
##又
##那
##想
##样
##办
##济
##格
##责
##车
##很
##施
##求
##己
##光
##精
##林
##完
##爱
##线
##参
##少
##积
##清
##看
##优
##报
##王
##直
##没
##每
##据
##游
##效
##感
##五
##影
##别
##获
##领
##称
##选
##供
##乐
##老
##么
##台
##问
##划
##带
##器
##源
##织
##放
##深
##备
##视
##白
##功
##取
##装
##营
##见
##记
##环
##队
##节
##准
##石
##它
##回
##历
##负
##真
##增
##医
##联
##做
##职
##容
##士
##包
##义
##观
##团
##病
##府
##息
##则
##考
##料
##华
##州
##语
##证
##整
##让
##江
##史
##空
##验
##需
##支
##命
##给
##离
##认
##艺
##较
##土
##古
##养
##才
##境
##推
##把
##均
##图
##际
##斯
##近
##片
##局
##修
##字
##德
##权
##步
##始
##复
##转
##协
##即
##打
##画
##投
##决
##何
##约
##反
##费
##议
##护
##极
##河
##房
##查
##布
##思
##干
##价
##儿
##非
##马
##党
##奖
##模
##故
##编
##音
##范
##识
##率
##存
##引
##客
##属
##评
##采
##尔
##配
##镇
##室
##再
##案
##监
##习
##注
##根
##克
##演
##食
##族
##示
##球
##状
##青
##号
##张
##百
##素
##首
##易
##热
##阳
##今
##园
##防
##版
##太
##乡
##英
##材
##列
##便
##写
##住
##置
##层
##助
##确
##试
##难
##承
##象
##居
##黄
##快
##断
##维
##却
##红
##速
##连
##众
##细
##态
##话
##周
##言
##药
##培
##血
##亩
##龙
##越
##值
##几
##边
##读
##未
##曾
##测
##算
##京
##景
##余
##站
##低
##温
##消
##必
##切
##依
##随
##且
##志
##卫
##域
##照
##许
##限
##著
##销
##落
##足
##适
##争
##策
##控
##武
##按
##初
##角
##核
##死
##检
##富
##满
##显
##审
##除
##致
##亲
##占
##失
##星
##章
##善
##续
##千
##叶
##火
##副
##告
##段
##什
##声
##终
##况
##走
##木
##益
##戏
##独
##纪
##植
##财
##群
##六
##赛
##远
##拉
##亚
##密
##排
##超
##像
##课
##围
##往
##响
##击
##疗
##念
##八
##云
##险
##律
##请
##革
##诗
##批
##底
##压
##双
##男
##训
##例
##汉
##升
##拥
##势
##酒
##眼
##官
##牌
##油
##曲
##友
##望
##黑
##歌
##筑
##础
##香
##仅
##担
##括
##湖
##严
##秀
##剧
##九
##举
##执
##充
##兴
##督
##博
##草
##般
##李
##健
##喜
##授
##普
##预
##灵
##突
##良
##款
##罗
##微
##七
##录
##朝
##飞
##宝
##令
##轻
##劳
##距
##异
##简
##兵
##树
##序
##候
##含
##福
##尽
##留
##丰
##旅
##征
##临
##破
##移
##篇
##抗
##典
##端
##苏
##奇
##止
##康
##店
##毛
##觉
##春
##售
##络
##降
##板
##坚
##母
##讲
##早
##印
##略
##孩
##夫
##藏
##铁
##害
##互
##帝
##田
##融
##皮
##宗
##岁
##载
##析
##斗
##须
##伤
##介
##另
##半
##班
##馆
##味
##楼
##卡
##射
##述
##杀
##波
##绿
##免
##兰
##绝
##刻
##短
##察
##输
##择
##综
##杂
##份
##纳
##父
##词
##银
##送
##座
##左
##继
##固
##宣
##厂
##肉
##换
##补
##税
##派
##套
##欢
##播
##吸
##圆
##攻
##阿
##购
##听
##右
##减
##激
##巴
##背
##够
##遇
##智
##玉
##找
##宽
##陈
##练
##追
##毕
##彩
##软
##帮
##股
##荣
##托
##予
##佛
##堂
##障
##皇
##若
##守
##似
##届
##待
##货
##散
##额
##尚
##穿
##丽
##骨
##享
##差
##针
##索
##稳
##宁
##贵
##酸
##液
##唐
##操
##探
##玩
##促
##笔
##库
##救
##虽
##久
##闻
##顶
##床
##港
##鱼
##亿
##登
##永
##毒
##桥
##冷
##魔
##秘
##陆
##您
##童
##归
##侧
##沙
##染
##封
##紧
##松
##川
##刘
##雄
##希
##毫
##卷
##某
##季
##菜
##庭
##附
##逐
##夜
##宫
##洲
##退
##顾
##尼
##胜
##剂
##纯
##舞
##遗
##苦
##梦
##挥
##航
##愿
##街
##招
##矿
##夏
##盖
##献
##怎
##茶
##申
##吧
##脑
##亦
##吃
##频
##宋
##央
##威
##厚
##块
##冲
##叫
##熟
##礼
##厅
##否
##渐
##笑
##钱
##钟
##甚
##牛
##丝
##靠
##岛
##绍
##盘
##缘
##聚
##静
##雨
##氏
##圣
##顺
##唱
##刊
##阶
##困
##急
##饰
##弹
##庄
##既
##野
##阴
##混
##饮
##损
##齐
##末
##错
##轮
##宜
##鲜
##兼
##敌
##粉
##祖
##延
##钢
##辑
##欧
##硬
##甲
##诉
##册
##痛
##订
##缺
##晚
##衣
##佳
##脉
##盛
##乎
##拟
##贸
##扩
##船
##仪
##谁
##警
##停
##席
##竞
##释
##庆
##汽
##仍
##掌
##诸
##仙
##弟
##吉
##洋
##奥
##票
##危
##架
##买
##径
##塔
##休
##付
##恶
##雷
##怀
##秋
##借
##巨
##透
##誉
##厘
##句
##跟
##胞
##婚
##幼
##烈
##峰
##寻
##君
##汇
##趣
##纸
##假
##肥
##患
##杨
##雅
##罪
##谓
##亮
##脱
##寺
##烟
##判
##绩
##乱
##刚
##摄
##洞
##践
##码
##启
##励
##呈
##曰
##呢
##符
##哥
##媒
##疾
##坐
##雪
##孔
##倒
##旧
##菌
##岩
##鼓
##亡
##访
##症
##暗
##湾
##幸
##池
##讨
##努
##露
##吗
##繁
##途
##殖
##败
##蛋
##握
##刺
##耕
##洗
##沉
##概
##哈
##泛
##凡
##残
##隐
##虫
##朋
##虚
##餐
##殊
##慢
##询
##蒙
##孙
##谈
##鲁
##裂
##贴
##污
##漫
##谷
##违
##泉
##拿
##森
##横
##扬
##键
##膜
##迁
##尤
##涉
##净
##诚
##折
##冰
##械
##拍
##梁
##沿
##避
##吴
##惊
##犯
##灭
##湿
##迷
##姓
##阅
##灯
##妇
##触
##冠
##答
##俗
##档
##尊
##谢
##措
##筹
##竟
##韩
##签
##剑
##鉴
##灾
##贯
##迹
##洛
##沟
##束
##翻
##巧
##坏
##弱
##零
##壁
##枝
##映
##恩
##抓
##屋
##呼
##脚
##绘
##淡
##辖
##伊
##粒
##欲
##震
##伯
##私
##蓝
##甘
##储
##胡
##卖
##梅
##耳
##疑
##润
##伴
##泽
##牧
##烧
##尾
##累
##糖
##怪
##唯
##莫
##粮
##柱
##竹
##灰
##岸
##缩
##井
##伦
##柔
##盟
##珠
##丹
##皆
##哪
##迎
##颜
##衡
##啊
##塑
##寒
##紫
##镜
##氧
##误
##伍
##彻
##刀
##览
##炎
##津
##耐
##秦
##尖
##潮
##描
##浓
##召
##禁
##阻
##胶
##译
##腹
##泰
##乃
##盐
##潜
##鸡
##诺
##遍
##纹
##冬
##牙
##麻
##辅
##猪
##弃
##楚
##羊
##晋
##鸟
##赵
##洁
##谋
##隆
##滑
##籍
##臣
##朱
##泥
##墨
##辆
##墙
##浪
##姐
##赏
##纵
##拔
##倍
##纷
##摩
##壮
##苗
##偏
##塞
##贡
##仁
##宇
##卵
##瓦
##枪
##覆
##殿
##刑
##贫
##妈
##幅
##幕
##忆
##丁
##估
##废
##萨
##舍
##详
##旗
##岗
##洪
##贝
##迅
##凭
##勇
##雕
##奏
##旋
##杰
##煤
##阵
##乘
##溪
##奉
##畜
##挑
##昌
##硕
##庙
##惠
##薄
##逃
##爆
##哲
##浙
##珍
##炼
##栏
##暴
##币
##隔
##吨
##倾
##嘉
##址
##陶
##绕
##诊
##遭
##桃
##魂
##兽
##豆
##闲
##箱
##拓
##燃
##裁
##晶
##掉
##脂
##溶
##顿
##肤
##虑
##鬼
##灌
##徐
##龄
##陵
##恋
##侵
##坡
##寿
##勤
##磨
##妹
##瑞
##缓
##轴
##麦
##羽
##咨
##凝
##默
##驻
##敢
##债
##浮
##幻
##株
##浅
##敬
##敏
##陷
##凤
##坛
##虎
##乌
##铜
##御
##乳
##讯
##循
##圈
##肌
##妙
##奋
##忘
##闭
##墓
##汤
##忠
##跨
##怕
##振
##宾
##跑
##屏
##坦
##粗
##租
##悲
##伟
##拜
##妻
##赞
##兄
##宿
##碑
##貌
##勒
##罚
##夺
##偶
##截
##纤
##齿
##郑
##聘
##偿
##扶
##豪
##慧
##跳
##疏
##莱
##腐
##插
##恐
##郎
##辞
##挂
##娘
##肿
##徒
##伏
##磁
##杯
##丛
##旨
##琴
##炮
##醒
##砖
##替
##辛
##暖
##锁
##杜
##肠
##孤
##饭
##脸
##邮
##贷
##俄
##毁
##荷
##谐
##荒
##肝
##链
##尺
##尘
##援
##疫
##崇
##恢
##扎
##伸
##幽
##抵
##胸
##谱
##舒
##迫
##畅
##泡
##岭
##喷
##窗
##捷
##宏
##肯
##狂
##铺
##骑
##抽
##券
##俱
##徽
##胆
##碎
##邀
##褐
##斤
##涂
##赋
##署
##颗
##渠
##仿
##迪
##炉
##辉
##涵
##耗
##返
##邻
##斑
##董
##魏
##午
##娱
##浴
##尿
##曼
##锅
##柳
##舰
##搭
##旁
##宅
##趋
##凉
##赢
##伙
##爷
##廷
##戴
##壤
##奶
##页
##玄
##驾
##阔
##轨
##朗
##捕
##肾
##稿
##惯
##侯
##乙
##渡
##稍
##恨
##脏
##姆
##腔
##抱
##杆
##垂
##赴
##赶
##莲
##辽
##荐
##旦
##妖
##稀
##驱
##沈
##役
##晓
##亭
##仲
##澳
##炸
##绪
##陕
##恒
##堡
##纠
##仇
##懂
##焦
##搜
##忍
##贤
##添
##艾
##赤
##犹
##尝
##锦
##稻
##撰
##填
##衰
##栽
##邪
##粘
##跃
##桌
##胃
##悬
##翼
##彼
##睡
##曹
##刷
##摆
##悉
##锋
##摇
##抢
##乏
##廉
##鼠
##盾
##瓷
##抑
##埃
##邦
##遂
##寸
##渔
##祥
##胎
##牵
##壳
##甜
##卓
##瓜
##袭
##遵
##巡
##逆
##玛
##韵
##桑
##酷
##赖
##桂
##郡
##肃
##仓
##寄
##塘
##瘤
##碳
##搞
##燕
##蒸
##允
##忽
##斜
##穷
##郁
##囊
##奔
##昆
##盆
##愈
##递
##黎
##祭
##怒
##辈
##腺
##滚
##暂
##郭
##璃
##踪
##芳
##碍
##肺
##狱
##冒
##阁
##砂
##苍
##揭
##踏
##颇
##柄
##闪
##孝
##葡
##腾
##茎
##鸣
##撤
##仰
##伐
##丘
##於
##泪
##荡
##扰
##纲
##拼
##欣
##纽
##癌
##堆
##菲
##披
##挖
##寓
##履
##捐
##悟
##乾
##嘴
##钻
##拳
##吹
##柏
##遥
##抚
##忧
##赠
##霸
##艰
##淋
##猫
##帅
##奈
##寨
##滴
##鼻
##掘
##狗
##驶
##朴
##拆
##惜
##玻
##扣
##萄
##蔬
##宠
##缴
##赫
##凯
##滨
##乔
##腰
##葬
##孟
##吾
##枚
##圳
##忙
##扫
##杭
##凌
##梯
##丈
##隶
##剪
##盗
##擅
##疆
##弯
##携
##拒
##秒
##颁
##醇
##割
##浆
##姑
##爸
##螺
##穗
##缝
##慈
##喝
##瓶
##漏
##悠
##猎
##番
##孕
##伪
##漂
##腿
##吐
##坝
##滤
##函
##匀
##偷
##浩
##矛
##僧
##辨
##俊
##棉
##铸
##诞
##丧
##夹
##姿
##睛
##淮
##阀
##姜
##尸
##猛
##芽
##账
##旱
##醉
##弄
##坊
##烤
##萧
##矣
##雾
##倡
##榜
##弗
##氨
##朵
##锡
##袋
##拨
##湘
##岳
##烦
##肩
##熙
##炭
##婆
##棋
##禅
##穴
##宙
##汗
##艳
##儒
##叙
##晨
##颈
##峡
##拖
##烂
##茂
##戒
##飘
##氛
##蒂
##撞
##瓣
##箭
##叛
##鞋
##劲
##祝
##娜
##饲
##侍
##诱
##叹
##卢
##弥
##鼎
##厦
##屈
##慕
##魅
##厨
##嫁
##绵
##逼
##扮
##叔
##酶
##燥
##狼
##滋
##汁
##辐
##怨
##翅
##佩
##坑
##旬
##沃
##剩
##蛇
##颖
##篮
##锐
##侠
##匹
##唤
##熊
##漠
##迟
##敦
##雌
##谨
##婴
##浸
##磷
##筒
##滩
##埋
##框
##弘
##吕
##碰
##纺
##硫
##堪
##契
##蜜
##蓄
##阐
##傲
##碱
##晰
##狭
##撑
##叉
##卧
##劫
##闹
##赐
##邓
##奴
##溉
##浦
##蹈
##辣
##遣
##耀
##耶
##翠
##叠
##迈
##霍
##碧
##恰
##脊
##昭
##摸
##饱
##赔
##泄
##哭
##讼
##逝
##逻
##廊
##擦
##渗
##彰
##卿
##旺
##宪
##顷
##妆
##陪
##葛
##仔
##淀
##翰
##悦
##穆
##煮
##辩
##弦
##串
##押
##蚀
##逢
##贺
##焊
##煌
##缔
##惑
##鹿
##袁
##糊
##逸
##舟
##勃
##侦
##涯
##蔡
##辟
##涌
##枯
##痕
##疼
##莉
##柴
##眉
##罢
##催
##衔
##秉
##妃
##鸿
##傅
##辰
##聪
##咸
##扇
##盈
##勘
##佐
##泊
##抛
##搬
##牢
##宴
##牲
##贾
##摘
##姻
##慎
##帕
##忌
##卒
##夕
##卜
##惟
##挺
##崖
##炒
##爵
##冻
##椒
##鳞
##祸
##潭
##腊
##蒋
##缠
##寂
##眠
##冯
##芯
##槽
##吊
##聊
##梗
##嫩
##凶
##铭
##爽
##筋
##韦
##脾
##铝
##肢
##栋
##勾
##萌
##渊
##掩
##狮
##撒
##漆
##骗
##禽
##蕴
##坪
##洒
##冶
##兹
##椭
##喻
##泵
##哀
##翔
##棒
##芝
##扑
##毅
##衍
##惨
##疯
##欺
##贼
##肖
##轰
##巢
##臂
##轩
##扁
##淘
##犬
##宰
##祠
##挡
##厌
##帐
##蜂
##狐
##垃
##昂
##圾
##秩
##芬
##瞬
##枢
##舌
##唇
##棕
##霞
##霜
##艇
##侨
##鹤
##硅
##靖
##哦
##削
##泌
##奠
##吏
##夷
##咖
##彭
##窑
##胁
##肪
##贞
##劝
##钙
##柜
##鸭
##庞
##兔
##荆
##丙
##纱
##戈
##藤
##矩
##泳
##惧
##铃
##渴
##胀
##袖
##丸
##狠
##豫
##茫
##浇
##菩
##氯
##啡
##葱
##梨
##霉
##脆
##氢
##巷
##丑
##娃
##锻
##愤
##贪
##蝶
##厉
##闽
##浑
##斩
##栖
##茅
##昏
##龟
##碗
##棚
##滞
##慰
##斋
##虹
##屯
##萝
##饼
##窄
##潘
##绣
##丢
##芦
##鳍
##裕
##誓
##腻
##锈
##吞
##蜀
##啦
##扭
##巩
##髓
##劣
##拌
##谊
##涛
##勋
##郊
##莎
##痴
##窝
##驰
##跌
##笼
##挤
##溢
##隙
##鹰
##诏
##帽
##芒
##爬
##凸
##牺
##熔
##吻
##竭
##瘦
##冥
##搏
##屡
##昔
##萼
##愁
##捉
##翁
##怖
##汪
##烯
##疲
##缸
##溃
##泼
##剖
##涨
##橡
##谜
##悔
##嫌
##盒
##苯
##凹
##绳
##畏
##罐
##虾
##柯
##邑
##馨
##兆
##帖
##陌
##禄
##垫
##壶
##逊
##骤
##祀
##晴
##蓬
##苞
##煎
##菊
##堤
##甫
##拱
##氮
##罕
##舶
##伞
##姚
##弓
##嵌
##馈
##琼
##噪
##雀
##呵
##汝
##焉
##陀
##胺
##惩
##沼
##枣
##桐
##酱
##遮
##孢
##钝
##呀
##锥
##妥
##酿
##巫
##闯
##沧
##崩
##蕊
##酬
##匠
##躲
##喊
##琳
##绎
##喉
##凰
##抬
##膨
##盲
##剥
##喂
##庸
##奸
##钩
##冈
##募
##苑
##杏
##杉
##辱
##隋
##薪
##绒
##欠
##尉
##攀
##抹
##巾
##渣
##苹
##猴
##悄
##屠
##颂
##湛
##魄
##颠
##呆
##粤
##岂
##娇
##暑
##鹅
##筛
##膏
##樱
##缆
##襄
##瑟
##恭
##泻
##匪
##兮
##恼
##吟
##仕
##蔽
##骄
##蚕
##斥
##椅
##姬
##谦
##椎
##搅
##卸
##沫
##怜
##坎
##瑰
##钦
##拾
##厕
##後
##逾
##薯
##衬
##钾
##崔
##稽
##蛮
##殷
##晒
##菇
##臭
##弧
##擎
##粹
##纬
##焰
##玲
##竣
##咒
##歇
##糕
##诵
##茨
##妮
##酯
##麟
##卑
##浏
##咽
##罩
##舱
##酵
##晕
##顽
##赁
##咬
##枫
##冀
##贮
##艘
##亏
##薛
##瀑
##篆
##膀
##沸
##雍
##咳
##尹
##愉
##烹
##坠
##勿
##钠
##坤
##甸
##墅
##闸
##藻
##韧
##鄂
##瑶
##舆
##夸
##蕾
##栗
##咏
##丞
##抄
##鹏
##弊
##檐
##骂
##仆
##峻
##爪
##赚
##帆
##娶
##嘛
##钓
##澄
##猜
##裔
##抒
##铅
##卉
##彦
##删
##衷
##禹
##寡
##蒲
##砌
##棱
##拘
##堵
##雁
##仄
##荫
##祈
##奢
##赌
##寇
##隧
##摊
##雇
##卦
##婉
##敲
##挣
##皱
##虞
##亨
##懈
##挽
##珊
##饶
##滥
##锯
##闷
##酮
##虐
##兑
##僵
##傻
##沦
##巅
##鞭
##梳
##赣
##锌
##庐
##薇
##庵
##慨
##肚
##妄
##仗
##绑
##枕
##牡
##胖
##沪
##垒
##捞
##捧
##竖
##蜡
##桩
##厢
##孵
##黏
##拯
##谭
##诈
##灿
##釉
##裹
##钮
##俩
##灶
##彝
##蟹
##涩
##醋
##匙
##歧
##刹
##玫
##棘
##橙
##凑
##桶
##刃
##伽
##硝
##怡
##籽
##敞
##淳
##矮
##镶
##戚
##幢
##涡
##尧
##膝
##哉
##肆
##畔
##溯
##媚
##烘
##窃
##焚
##澜
##愚
##棵
##乞
##佑
##暨
##敷
##饥
##俯
##蔓
##暮
##砍
##邵
##仑
##毗
##剿
##馀
##锤
##刮
##梭
##摧
##掠
##躯
##诡
##匈
##侣
##胚
##疮
##裙
##裸
##塌
##吓
##俘
##糙
##藩
##楷
##羞
##鲍
##帘
##裤
##宛
##憾
##桓
##痰
##寞
##骚
##惹
##笋
##萃
##栓
##挫
##矢
##垦
##垄
##绸
##凄
##镀
##熏
##钉
##粪
##缅
##洽
##鞘
##蔗
##迄
##沐
##凿
##勉
##昨
##喘
##爹
##屑
##耻
##沥
##庶
##涅
##腕
##袍
##懒
##阜
##嗜
##朔
##蒜
##沛
##坟
##轿
##喀
##笛
##狄
##饿
##蓉
##泣
##窟
##豹
##屿
##崛
##迦
##诠
##贬
##腥
##钥
##嗣
##瑜
##倦
##萎
##拦
##冤
##讽
##潇
##谣
##趁
##妨
##贩
##萍
##窦
##纂
##缀
##矫
##淑
##墩
##梵
##沾
##淫
##乖
##汰
##莞
##旷
##浊
##挚
##撼
##氟
##焕
##庚
##掀
##诀
##盼
##疹
##窖
##匆
##厥
##轧
##淹
##亥
##鸦
##棍
##谅
##歼
##汕
##挪
##蚁
##敛
##魁
##畴
##炫
##丫
##奎
##菱
##沂
##撕
##阎
##詹
##蛛
##靡
##瞻
##咱
##愧
##烷
##畸
##灸
##眸
##觅
##芜
##廓
##斌
##躁
##麓
##摔
##烛
##睹
##孜
##缚
##堕
##昼
##睿
##琪
##琉
##贱
##渝
##跋
##茄
##舜
##诛
##捣
##芙
##倚
##酰
##澈
##慌
##帜
##颤
##陇
##颌
##昧
##佣
##眷
##徙
##禾
##逮
##莹
##碟
##梢
##朽
##粥
##喇
##榆
##驳
##楔
##啸
##肋
##踢
##傍
##桔
##肴
##呕
##旭
##埠
##贿
##曝
##杖
##俭
##栩
##斧
##镁
##匾
##踩
##橘
##颅
##囚
##蛙
##膳
##坞
##琐
##荧
##瘟
##涤
##胰
##衫
##噬
##皖
##邱
##埔
##汀
##羡
##睐
##葵
##耿
##糟
##厄
##秧
##黔
##蹄
##漳
##鞍
##谏
##腋
##簇
##梧
##戎
##榴
##诣
##宦
##苔
##揽
##簧
##狸
##阙
##扯
##耍
##棠
##脓
##烫
##翘
##芭
##躺
##羁
##藉
##拐
##陡
##漓
##棺
##钧
##琅
##扔
##寝
##绚
##熬
##驿
##邹
##杠
##绥
##窥
##晃
##渭
##樊
##鑫
##祁
##陋
##哺
##堰
##祛
##梓
##崎
##孽
##蝴
##蔚
##抖
##苟
##肇
##溜
##绅
##妾
##跪
##沁
##莽
##虏
##瞄
##砸
##稚
##僚
##崭
##迭
##皂
##彬
##雏
##羲
##缕
##绞
##俞
##簿
##耸
##廖
##嘲
##翌
##榄
##裴
##槐
##洼
##睁
##灼
##啤
##臀
##啥
##濒
##醛
##峨
##葫
##悍
##笨
##嘱
##稠
##韶
##陛
##峭
##酚
##翩
##舅
##寅
##蕉
##阮
##垣
##戮
##趾
##犀
##巍
##霄
##饪
##秆
##朕
##驼
##肛
##揉
##楠
##岚
##疡
##帧
##柑
##赎
##逍
##滇
##璋
##礁
##黛
##钞
##邢
##涧
##劈
##瞳
##砚
##驴
##锣
##恳
##栅
##吵
##牟
##沌
##瞩
##咪
##毯
##炳
##淤
##盯
##芋
##粟
##栈
##戊
##盏
##峪
##拂
##暇
##酥
##汛
##嚣
##轼
##妒
##匿
##鸽
##蝉
##痒
##宵
##瘫
##璧
##汲
##冢
##碌
##琢
##磅
##卤
##剔
##谎
##圩
##酌
##捏
##渺
##媳
##穹
##谥
##骏
##哨
##骆
##乒
##摹
##兜
##柿
##喧
##呜
##捡
##橄
##逗
##瑚
##呐
##檀
##辜
##妊
##祯
##苷
##衙
##笃
##芸
##霖
##荔
##闺
##羌
##芹
##哼
##糯
##吼
##蕃
##嵩
##矶
##绽
##坯
##娠
##祷
##锰
##瘀
##岐
##茵
##筝
##斐
##肽
##歉
##嗽
##恤
##汶
##聂
##樟
##擒
##鹃
##拙
##鲤
##絮
##鄙
##彪
##嗓
##墟
##骼
##渤
##僻
##豁
##谕
##荟
##姨
##婷
##挠
##哇
##炙
##诅
##娥
##哑
##阱
##嫉
##圭
##乓
##橱
##歪
##禧
##甩
##坷
##晏
##驯
##讳
##泗
##煞
##淄
##倪
##妓
##窍
##竿
##襟
##匡
##钛
##侈
##侄
##铲
##哮
##厩
##亢
##辕
##瘾
##辊
##狩
##掷
##潍
##伺
##嘿
##弈
##嘎
##陨
##娅
##昊
##犁
##屁
##蜘
##寥
##滕
##毙
##涝
##谛
##郝
##痹
##溺
##汾
##脐
##馅
##蠢
##珀
##腌
##扼
##敕
##莓
##峦
##铬
##谍
##炬
##龚
##麒
##睦
##磺
##吁
##掺
##烁
##靶
##圃
##饵
##褶
##娟
##滔
##挨
##褒
##胱
##晖
##脖
##垢
##抉
##冉
##茧
##渲
##癫
##悼
##嫂
##瞒
##纶
##肘
##炖
##瀚
##皋
##姊
##颐
##俏
##颊
##讶
##札
##奕
##磊
##镖
##遐
##眺
##腑
##琦
##蚊
##窜
##渍
##嗯
##夯
##笙
##蘑
##翡
##碘
##卯
##啼
##靓
##辍
##莺
##躬
##猿
##杞
##眩
##虔
##凋
##遁
##泾
##岔
##羟
##弛
##娄
##茸
##皓
##峙
##逅
##邂
##苇
##楹
##蹲
##拢
##甄
##鳃
##邯
##捆
##勺
##酉
##荚
##唑
##臻
##辗
##绰
##徊
##榨
##苛
##赦
##盔
##壬
##恍
##缉
##熨
##澡
##桨
##匣
##兢
##驭
##镍
##孰
##绮
##馏
##蝇
##佼
##鲸
##哎
##裳
##蜕
##嚼
##嘻
##庇
##绢
##倩
##钵
##恪
##帷
##莆
##柠
##藕
##砾
##绊
##喙
##坂
##徘
##荀
##瞧
##蛾
##晦
##铎
##紊
##锚
##酪
##稷
##聋
##闵
##熹
##冕
##诫
##珑
##曦
##篷
##迥
##蘖
##胤
##檬
##瑾
##钳
##遏
##辄
##嬉
##隅
##秃
##帛
##聆
##芥
##诬
##挟
##宕
##鹊
##琶
##膛
##兀
##懿
##碾
##叮
##蠕
##譬
##缮
##烽
##妍
##榕
##邃
##焙
##倘
##戌
##茹
##豚
##晾
##浒
##玺
##醚
##祐
##炽
##缪
##凛
##噩
##溅
##毋
##槛
##嫡
##蝠
##娴
##稣
##禀
##壑
##殆
##敖
##倭
##挛
##侃
##蚌
##咀
##盎
##殉
##岑
##浚
##谬
##狡
##癸
##逛
##耽
##俺
##璨
##巳
##茜
##郸
##蒴
##琵
##叩
##泸
##塾
##稼
##侮
##锂
##曙
##薰
##婿
##惶
##拭
##篱
##恬
##淌
##烙
##袜
##徵
##慷
##夭
##噶
##莘
##鸳
##殡
##蚂
##憎
##喃
##佚
##龛
##潢
##烃
##岱
##潺
##衢
##璀
##鹭
##揣
##痢
##厮
##氓
##怠
##痘
##硒
##镌
##乍
##咯
##惬
##桦
##骇
##枉
##蜗
##睾
##淇
##耘
##娓
##弼
##鳌
##嗅
##狙
##箫
##朦
##椰
##胥
##丐
##陂
##唾
##鳄
##柚
##谒
##戍
##刁
##鸾
##缭
##骸
##铣
##酋
##蝎
##掏
##耦
##怯
##娲
##拇
##汹
##胧
##疤
##硼
##恕
##哗
##眶
##痫
##凳
##鲨
##擢
##歹
##樵
##瘠
##茗
##翟
##黯
##蜒
##壹
##殇
##伶
##辙
##瑕
##町
##孚
##痉
##铵
##搁
##漾
##戟
##镰
##鸯
##猩
##蔷
##缤
##叭
##垩
##曳
##奚
##毓
##颓
##汐
##靴
##傣
##尬
##濮
##赂
##媛
##懦
##扦
##韬
##戳
##雯
##蜿
##笺
##裘
##尴
##侗
##钨
##苓
##寰
##蛊
##扳
##搓
##涟
##睫
##淬
##赈
##恺
##瞎
##蝙
##枸
##萱
##颚
##憩
##秽
##秸
##拷
##阑
##貂
##粱
##煲
##隘
##暧
##惕
##沽
##菠
##趟
##磋
##偕
##涕
##邸
##踞
##惫
##阪
##鞠
##饺
##汞
##颍
##氰
##屹
##蛟
##跻
##哟
##臼
##熄
##绛
##弩
##褪
##渎
##亟
##匮
##撇
##霆
##攒
##舵
##扛
##彤
##蛤
##婢
##偃
##胫
##姥
##睑
##诙
##诲
##锭
##悚
##扒
##洱
##劾
##惰
##篡
##瓯
##徇
##铀
##骋
##筷
##渚
##踵
##俨
##榻
##糜
##捻
##釜
##哩
##萤
##蛹
##隽
##垮
##鸠
##鸥
##漕
##瑙
##礴
##憧
##殴
##潼
##悯
##砺
##拽
##钗
##酣
##镂
##膺
##楞
##竺
##迂
##嫣
##忱
##哄
##疣
##鹦
##枭
##憬
##疱
##婪
##沮
##怅
##筱
##扉
##瞰
##旌
##蔑
##铠
##瀛
##琥
##懵
##谴
##捍
##蟾
##漩
##拣
##汴
##刨
##叱
##曜
##妞
##澎
##镑
##翎
##瞪
##倔
##芍
##璞
##瓮
##驹
##芷
##寐
##擂
##丕
##蟠
##诃
##悸
##亘
##溴
##宸
##廿
##恃
##棣
##荼
##筠
##羚
##慑
##唉
##纣
##麼
##蹦
##锄
##淆
##甙
##蚜
##椿
##禺
##绯
##冗
##葩
##厝
##媲
##蒿
##痪
##菁
##炊
##俑
##讥
##桀
##祺
##吡
##迩
##箔
##皿
##缎
##萦
##剃
##霓
##酝
##诰
##茉
##飙
##湍
##蜥
##箕
##蘸
##柬
##韭
##溥
##熠
##鹉
##咐
##剌
##悖
##瞿
##槟
##娩
##闾
##遴
##咫
##孺
##彷
##茬
##蓟
##憨
##袅
##佬
##炯
##啶
##昙
##蚩
##痔
##蕨
##瓢
##夔
##毡
##赃
##鳖
##沅
##饷
##臧
##掖
##褚
##羹
##勐
##谚
##畦
##眨
##贻
##攸
##涎
##弑
##咎
##铂
##瑛
##矗
##虱
##秤
##谟
##漱
##俸
##夙
##雉
##螨
##恣
##斛
##谙
##隍
##奄
##壕
##髻
##鄱
##嘶
##磕
##濡
##赘
##荞
##讹
##猕
##痞
##鬓
##铮
##腱
##幡
##榭
##爻
##涓
##晤
##咕
##惭
##钼
##匕
##撮
##庾
##笠
##窘
##癖
##垛
##窒
##畲
##甬
##彗
##缨
##湮
##寮
##衅
##谪
##绫
##兖
##疽
##磐
##菏
##沱
##骁
##嫔
##盂
##娆
##钊
##蟒
##忏
##谤
##晟
##痈
##耆
##谧
##簪
##疟
##扈
##脍
##琛
##咋
##胄
##葆
##轶
##桢
##攘
##邕
##拧
##茯
##摒
##傀
##祚
##嘟
##帼
##筵
##馒
##疚
##璇
##砧
##槃
##犷
##腓
##煜
##弋
##疸
##濑
##麝
##嗟
##忻
##愣
##斓
##吝
##咧
##矾
##愫
##漪
##珂
##逞
##糠
##璐
##藓
##昕
##妩
##屌
##疵
##嘘
##袂
##稃
##剁
##侏
##掐
##猾
##匍
##坳
##黜
##邺
##闫
##猥
##湃
##斟
##癣
##匐
##粳
##叟
##俾
##儡
##莒
##骥
##跤
##耙
##矜
##翱
##赡
##浣
##栾
##拈
##螟
##桧
##坍
##睢
##趴
##伎
##婺
##霹
##痊
##膊
##眯
##豌
##驮
##骈
##嶂
##淞
##腮
##髅
##炀
##啄
##亳
##麾
##筐
##叨
##徨
##跷
##楂
##郴
##绶
##羔
##咤
##靳
##屎
##雳
##瘘
##蹬
##惮
##涪
##阖
##煽
##蹊
##栉
##俟
##涸
##辫
##锢
##佟
##皎
##啮
##钰
##螂
##啪
##绷
##闰
##畿
##覃
##惘
##贰
##碉
##卞
##酐
##枷
##葺
##芪
##蕙
##咚
##籁
##钴
##冽
##玮
##骷
##啃
##焖
##猝
##榈
##滁
##拮
##跗
##讷
##蝗
##蠡
##烨
##脯
##歙
##泠
##刍
##掳
##僳
##螯
##胳
##髦
##粽
##戾
##祜
##岷
##懋
##馥
##昵
##踊
##湄
##郢
##斡
##迢
##嗪
##裨
##羧
##膈
##翊
##鲫
##螃
##沓
##疝
##笈
##榔
##诘
##颉
##蛀
##鸢
##焯
##囧
##梆
##潞
##戛
##佗
##艮
##霾
##鬟
##玖
##腭
##喔
##罔
##佥
##粑
##舷
##泯
##泓
##炜
##谗
##烬
##跆
##傩
##飓
##浔
##钤
##惚
##胭
##踝
##镯
##臆
##蜚
##揪
##觞
##皈
##迸
##匝
##筏
##醴
##黍
##洮
##滦
##侬
##甾
##澧
##阈
##袱
##迤
##衮
##濂
##娑
##砥
##砷
##铨
##缜
##箴
##逵
##猖
##蛰
##箍
##侥
##搂
##纨
##裱
##枋
##嫦
##敝
##挝
##贲
##潦
##撩
##惺
##铰
##忒
##咆
##哆
##莅
##炕
##抨
##涿
##龈
##猷
##遒
##缥
##捂
##俐
##瘙
##搐
##牍
##馍
##痿
##袤
##峥
##栎
##罹
##燎
##喵
##璜
##飒
##蔼
##珞
##澹
##奘
##岖
##芡
##簸
##杵
##甥
##骊
##悴
##惆
##殃
##呃
##祗
##髋
##幔
##榛
##犊
##霁
##芮
##牒
##佰
##狈
##薨
##吩
##鳝
##嵘
##濠
##呤
##纫
##檄
##浜
##缙
##缢
##煦
##蓦
##揖
##拴
##缈
##褥
##铿
##燮
##锵
##荥
##忿
##僖
##婶
##芾
##镐
##痣
##眈
##祇
##邈
##翳
##碣
##遨
##鳗
##诂
##岫
##焘
##茱
##洵
##晁
##噢
##偈
##旖
##蚓
##柘
##珐
##遽
##岌
##桅
##唔
##鄞
##雹
##驸
##苻
##恻
##鬃
##玑
##磬
##崂
##祉
##荤
##淼
##肱
##呗
##骡
##囱
##佞
##耒
##伫
##嚷
##粼
##歆
##佃
##旎
##惋
##殁
##杳
##阡
##畈
##蔺
##巽
##昱
##啰
##吠
##嗔
##涮
##奂
##撷
##袒
##爰
##捶
##赭
##蜓
##姗
##蔻
##垠
##噻
##峒
##皙
##憔
##帚
##杷
##蟆
##觐
##钒
##岙
##栀
##幄
##啧
##癜
##擀
##轲
##铆
##讴
##樽
##霏
##肮
##枳
##骞
##诧
##瘢
##虬
##拗
##蕲
##茁
##唆
##沭
##毂
##蛎
##芊
##銮
##瞥
##呱
##羿
##吒
##傥
##髯
##濯
##蜻
##皴
##邳
##燧
##獭
##垭
##祟
##虢
##枇
##鹫
##颞
##皑
##脲
##舔
##魇
##霭
##坨
##郧
##椽
##舫
##荠
##琊
##溟
##煨
##谯
##粲
##罂
##屉
##佯
##郦
##亵
##诽
##芩
##嵇
##蚤
##哒
##啬
##嚎
##玥
##隼
##唢
##铛
##壅
##藜
##吱
##楣
##璟
##锆
##憋
##罡
##咙
##腈
##廪
##堑
##诩
##溧
##鹑
##讫
##哌
##铢
##蜴
##稹
##噜
##镉
##愕
##桁
##晔
##琰
##陲
##疙
##崮
##颛
##桡
##钜
##谑
##仞
##咦
##珪
##揍
##鱿
##阉
##瘩
##槌
##滓
##茴
##泮
##涣
##柞
##渥
##飨
##孪
##沔
##谲
##桉
##慵
##俚
##跖
##纭
##恙
##佘
##荃
##咄
##鞅
##叁
##恽
##炔
##萘
##钺
##楫
##塬
##钡
##琮
##苄
##骰
##偎
##粕
##咔
##鹄
##瓒
##阆
##捅
##嬴
##箨
##氦
##倜
##觊
##婕
##锑
##撬
##掰
##嗷
##饯
##蓓
##鼬
##佤
##蚯
##挞
##臾
##嶙
##幂
##饬
##闱
##煅
##嘧
##蹭
##瞭
##顼
##箐
##徉
##骜
##嗨
##邛
##庑
##柩
##饕
##俎
##嘌
##颏
##椁
##崧
##锉
##籼
##狞
##弁
##羯
##踹
##糅
##砼
##嫖
##豉
##啉
##榷
##嘈
##俪
##痂
##儋
##芎
##繇
##蹇
##诋
##煸
##峋
##淙
##泱
##徜
##汩
##纥
##蝼
##囿
##暹
##谆
##蹂
##鞣
##螳
##馗
##幺
##鞑
##贽
##漯
##牦
##淖
##囤
##晗
##忡
##懊
##呋
##埂
##鲈
##阕
##幌
##鳅
##勰
##萸
##剽
##蚝
##绔
##辇
##麋
##陟
##宥
##锺
##喽
##淅
##熵
##荨
##忤
##轭
##嗦
##荪
##骠
##鹘
##聿
##绾
##诶
##怆
##喋
##恸
##湟
##睨
##翦
##蜈
##褂
##娼
##羸
##觎
##瘁
##蚣
##呻
##昶
##谶
##猬
##荻
##酗
##肄
##躏
##膑
##嗡
##庠
##崽
##搪
##胯
##铉
##峤
##郯
##藐
##舂
##蓼
##薏
##窿
##羣
##氽
##徕
##冼
##阂
##欤
##殒
##窈
##脘
##篝
##麸
##砭
##砰
##骶
##豺
##窠
##獒
##腴
##苕
##缇
##骅
##劭
##卅
##揆
##垅
##琏
##镗
##苜
##胛
##珏
##吮
##抠
##搔
##槎
##掣
##琨
##餮
##舛
##痤
##埭
##胪
##喹
##妲
##婀
##帙
##箩
##灏
##霎
##袄
##镭
##蓿
##墉
##嵊
##堇
##蟋
##叽
##钎
##録
##郓
##瘴
##丶
##呦
##邬
##頫
##馁
##鄢
##蛭
##愍
##锲
##槿
##珈
##蜃
##拎
##鎏
##裟
##沏
##螭
##觑
##墒
##捺
##轸
##榫
##怔
##昀
##泷
##凫
##唠
##狰
##鲛
##氐
##呛
##绀
##碛
##茏
##盅
##蟀
##洙
##訇
##蠹
##棂
##蚴
##篾
##靛
##暄
##泞
##洄
##赓
##麽
##篓
##孑
##烩
##颢
##钣
##髂
##蹴
##筮
##蝌
##醮
##菖
##獗
##岘
##鼐
##姣
##蟑
##袈
##葶
##掬
##躇
##鹌
##踌
##钹
##蚪
##颧
##鹳
##鲲
##驷
##潴
##焱
##稔
##悌
##唏
##苒
##蹙
##氩
##宓
##綦
##苎
##疃
##攫
##掾
##徭
##舀
##逶
##嗤
##蜷
##茔
##疳
##迳
##罄
##瓠
##讪
##傈
##杲
##灞
##氲
##鬲
##獠
##柒
##骧
##搀
##珩
##绦
##嚏
##镛
##喱
##倏
##馋
##茭
##擘
##斫
##怂
##唧
##犍
##谩
##赊
##鬻
##禛
##圻
##蹶
##缄
##瘿
##黠
##甑
##矸
##嘀
##蹼
##叼
##旻
##鹜
##稗
##雒
##赉
##馔
##颦
##颔
##掇
##赅
##桎
##痧
##谄
##孛
##笆
##鲶
##铳
##龋
##盱
##笏
##窕
##苴
##萋
##辘
##琬
##梏
##蚧
##镳
##瞅
##睬
##偌
##鲵
##惦
##蜍
##靼
##阗
##菟
##黝
##挈
##嵴
##剡
##楸
##氤
##呎
##珲
##馄
##滂
##蹉
##蓑
##锷
##啜
##婵
##鬣
##钿
##晌
##蛆
##隗
##酞
##枞
##戬
##獾
##镕
##饨
##娣
##缰
##邾
##鹗
##嗒
##苋
##薮
##棹
##拄
##埕
##勖
##鹞
##殚
##鲢
##啖
##沣
##靥
##葭
##诿
##鸪
##饴
##疖
##抟
##睽
##稞
##吋
##谀
##澍
##杈
##妤
##峄
##漉
##気
##咲
##璘
##萜
##僭
##朐
##圜
##癞
##藿
##珉
##陉
##僮
##膻
##薹
##汊
##锗
##昉
##猗
##锶
##跛
##嘹
##瓤
##衄
##豕
##吆
##腆
##喆
##莴
##谌
##珙
##疥
##鲑
##玷
##蛔
##砀
##谔
##睥
##蹑
##诒
##逋
##姝
##刈
##婧
##喳
##镞
##铌
##辎
##鹧
##檩
##扪
##霰
##裆
##嬷
##刎
##嵋
##悱
##嘤
##篁
##荸
##瞑
##殓
##搽
##橇
##雎
##弭
##獐
##恿
##眦
##铐
##尕
##捎
##诟
##痨
##笞
##趺
##唬
##苣
##啾
##瘪
##垸
##橹
##濛
##曷
##樾
##汨
##仟
##姒
##怦
##荏
##诤
##苡
##吭
##崆
##氡
##脩
##胝
##钏
##屐
##忐
##彧
##拚
##鏖
##孳
##忑
##邝
##穰
##摈
##庖
##鸵
##矽
##鲟
##発
##菅
##圪
##蹋
##衾
##簋
##璎
##噎
##嬗
##肼
##跎
##滟
##戦
##嵬
##仝
##惇
##纾
##炁
##闳
##骐
##秣
##眙
##谘
##碓
##疔
##恂
##鳕
##鸱
##爨
##镊
##钯
##圮
##楽
##堀
##膘
##噗
##锹
##杼
##酊
##挎
##箸
##郗
##垌
##溏
##蔫
##偻
##妫
##飚
##辔
##濬
##瑄
##觚
##铍
##跚
##翕
##煊
##耄
##铋
##篦
##阇
##骛
##莪
##吲
##唁
##箧
##珅
##潋
##迨
##哽
##砦
##缗
##謇
##呸
##垓
##糍
##璠
##妣
##狎
##攥
##闇
##蛉
##瑁
##腼
##蹒
##嶷
##莠
##沤
##哚
##遑
##跺
##膦
##蹿
##郫
##玳
##埚
##衿
##醪
##挹
##绡
##汜
##坩
##旃
##鸨
##翈
##抡
##晞
##盥
##藁
##蓖
##臊
##羰
##楝
##噱
##饽
##苌
##褓
##佶
##稜
##瞠
##仡
##伉
##襁
##涞
##蜇
##抿
##瑗
##孱
##懑
##淦
##赝
##醌
##缫
##蠲
##嚓
##鲷
##湫
##捋
##咩
##裏
##犒
##墀
##硐
##蔸
##钽
##麂
##蒡
##鼹
##绻
##錾
##仃
##篙
##蕤
##铤
##槁
##牖
##螈
##俦
##笄
##啻
##対
##郤
##闼
##醺
##赍
##檗
##裾
##噫
##掸
##箓
##妪
##乂
##蝈
##砻
##胍
##蜱
##聃
##雠
##碚
##椤
##缯
##昴
##缱
##祎
##缬
##铙
##孀
##笳
##蘇
##愆
##榉
##氙
##燹
##撂
##菽
##箬
##蛄
##瘸
##嬛
##橐
##纡
##刽
##辂
##蒯
##邨
##赀
##跸
##邙
##黟
##磴
##闿
##垟
##嵯
##钚
##跄
##潸
##崴
##恁
##楮
##腧
##胨
##芫
##碴
##隰
##杓
##貉
##欹
##侑
##鳜
##铄
##椴
##昇
##醍
##肓
##缂
##铡
##蹠
##徂
##豢
##蒽
##菡
##衲
##阚
##芗
##痍
##玠
##晷
##淝
##鄯
##糗
##耨
##榧
##胴
##蕈
##镬
##鼾
##摭
##鸮
##恚
##実
##砝
##珣
##寤
##埙
##锏
##喟
##蘅
##骺
##捭
##莜
##缶
##锟
##叵
##炷
##鲧
##胼
##査
##岬
##鹂
##牯
##珥
##莼
##邠
##眇
##卟
##変
##惴
##渑
##蚱
##瞌
##瘰
##佝
##旸
##衽
##郅
##奁
##魑
##缛
##颙
##镫
##簌
##豇
##姹
##邋
##暝
##釐
##洹
##咿
##俳
##蜊
##醐
##聩
##坻
##毽
##喾
##辋
##倌
##媪
##蛳
##滹
##哙
##阊
##趸
##祢
##籀
##徼
##訾
##髁
##砜
##撸
##瓘
##缁
##镓
##縻
##菀
##酢
##桠
##撵
##怏
##渌
##摞
##槲
##浠
##诜
##魉
##韫
##亓
##盤
##瑭
##魍
##襞
##爿
##浃
##樯
##讵
##揩
##耋
##帏
##崃
##鸩
##遢
##臃
##粿
##禳
##桫
##髹
##诳
##踉
##郃
##嗖
##讧
##碁
##湎
##阏
##媾
##様
##哔
##舸
##曩
##忝
##峁
##掂
##葳
##鄄
##谵
##彊
##锴
##郜
##葖
##蓇
##瓴
##鳟
##橼
##鲇
##邗
##犄
##秭
##槭
##缵
##巯
##龊
##狍
##擞
##瞽
##栲
##撅
##瑀
##戢
##朓
##逖
##椹
##洺
##艏
##苁
##滘
##铧
##侪
##豳
##竦
##貔
##圄
##呷
##旄
##遛
##芈
##砣
##桷
##龌
##疬
##缟
##洌
##跏
##蝮
##菰
##帑
##怙
##豸
##雩
##誊
##臬
##镣
##箇
##踱
##钍
##苫
##蝽
##浯
##単
##亶
##囹
##穑
##佻
##绌
##诔
##鹬
##髌
##蒌
##鳏
##殄
##怛
##筌
##刳
##翮
##卍
##畹
##箜
##燔
##赳
##篌
##窨
##翥
##炅
##钕
##莳
##忖
##戡
##沢
##狒
##圉
##琯
##邰
##苾
##犸
##邡
##郏
##襦
##沆
##玟
##濉
##洎
##莨
##氘
##咛
##佺
##腩
##鳔
##剜
##秕
##牝
##芨
##関
##拊
##竑
##圹
##颡
##摺
##沩
##蜉
##筚
##愔
##肟
##俶
##堃
##绉
##奭
##罅
##嗳
##蜢
##疠
##帔
##髡
##黥
##褛
##柰
##鏊
##痼
##堞
##嗝
##娉
##戕
##铱
##耜
##觥
##镒
##呓
##蒹
##栱
##卮
##琚
##逦
##酩
##蓍
##虺
##谠
##鼋
##焗
##褴
##砒
##赧
##蛏
##蚬
##瘕
##顗
##愠
##勣
##飕
##徳
##滢
##琇
##鳙
##瞟
##尻
##澶
##荽
##舐
##侂
##黼
##潟
##绂
##瘗
##蓥
##竽
##濞
##骖
##偁
##応
##锜
##匏
##赑
##讦
##诨
##罘
##巖
##嫘
##颀
##岿
##虻
##罴
##囗
##溆
##噤
##骝
##咂
##锛
##槊
##啕
##驽
##凇
##籴
##硖
##铯
##怿
##笥
##噙
##倨
##坭
##醅
##滏
##悻
##聒
##枥
##昺
##酆
##簟
##睇
##轫
##溱
##骢
##榘
##珺
##跹
##蚶
##驺
##饧
##噼
##儆
##氚
##哧
##旒
##鸬
##夥
##玦
##貅
##揄
##戗
##璩
##剐
##垴
##蘼
##裒
##躅
##唳
##嗑
##荦
##霈
##缦
##啭
##隈
##悫
##彀
##悭
##焓
##磔
##蓊
##郾
##枧
##鹚
##検
##屃
##馑
##嗲
##铟
##薤
##涔
##樗
##忾
##収
##绺
##烊
##螫
##黩
##鞫
##鲠
##嘭
##缣
##蒺
##黒
##骘
##氖
##镝
##俅
##谮
##屦
##摁
##氪
##蘧
##伝
##腠
##叡
##鲂
##続
##讣
##耷
##燊
##鸷
##猊
##囡
##崤
##砬
##湜
##翚
##峯
##鲎
##蕖
##鹈
##凼
##泫
##荑
##黻
##牂
##鄣
##篑
##髭
##陬
##寔
##疴
##邽
##喏
##彖
##彘
##赟
##盹
##诮
##鸫
##茕
##铖
##闩
##読
##鄜
##漈
##盍
##甭
##愎
##魃
##炆
##鍊
##蛐
##薜
##楯
##鲀
##逡
##嘞
##侔
##觇
##糸
##踮
##狷
##菘
##寳
##扃
##禊
##喑
##塍
##栝
##瓿
##廨
##貘
##馕
##僰
##哏
##瑷
##疎
##蝣
##怵
##阃
##弢
##镲
##螅
##吖
##碲
##夼
##茌
##嗬
##靺
##髀
##铊
##谡
##癔
##镠
##巻
##秾
##菪
##赜
##铈
##髙
##鲳
##珰
##畋
##泅
##鲅
##泚
##飏
##屍
##仨
##葚
##叻
##咻
##衩
##郄
##蹩
##嬖
##踽
##柽
##鞨
##麴
##薙
##钇
##氵
##垆
##犟
##罍
##経
##粜
##焜
##牀
##埝
##洧
##覧
##蓣
##甯
##蒐
##馐
##畑
##缑
##礽
##瞋
##浍
##袢
##桕
##侩
##詈
##戸
##烝
##堌
##伋
##倬
##圯
##碇
##纰
##磾
##泔
##纮
##蓁
##铗
##弇
##挲
##艉
##鱬
##泺
##橛
##袴
##韪
##籓
##贶
##棰
##趵
##樨
##傕
##玕
##毎
##繸
##劵
##镧
##秫
##邶
##猞
##廛
##栌
##钲
##镦
##嘏
##蝰
##镏
##淠
##荇
##逄
##嘅
##祕
##瑠
##炝
##杪
##埴
##獬
##柢
##捱
##跣
##涑
##撃
##伢
##堠
##卽
##猁
##厣
##辏
##旆
##茆
##乜
##踯
##。
##？
##!
##?
##；
[UNK]
