# Supplementary material for: Multi-Model Fusion-Based Hierarchical Extraction for Chinese Epidemic Event
Source: Data Sci Eng. 2023 Jan 2;8(1):73–83. doi: 10.1007/s41019-022-00203-6 (PMC9807097; doi:10.1007/s41019-022-00203-6)
Supplement: Supplementary file 1 — (zip 67849 KB) [file 41019_2022_203_MOESM1_ESM.zip › Bert-Event_classification/ERNIE_pretrain/README.md]

## 此处存放ERNIE预训练模型：  
pytorch_model.bin  
bert_config.json  
vocab.txt  

## 下载地址：  
http://image.nghuyong.top/ERNIE.zip  
