# Supplementary material for: Multi-Model Fusion-Based Hierarchical Extraction for Chinese Epidemic Event
Source: Data Sci Eng. 2023 Jan 2;8(1):73–83. doi: 10.1007/s41019-022-00203-6 (PMC9807097; doi:10.1007/s41019-022-00203-6)
Supplement: Supplementary file 1 — (zip 67849 KB) [file 41019_2022_203_MOESM1_ESM.zip › Bert-Event_classification/pytorch_pretrained/modeling_transfo_xl.py]

# coding=utf-8
# Copyright 2018 Google AI, Google Brain and Carnegie Mellon University Authors and the HuggingFace Inc. team.
# Copyright (c) 2018, NVIDIA CORPORATION.  All rights reserved.
#
# Licensed under the Apache License, Version 2.0 (the "License");
# you may not use this file except in compliance with the License.
# You may obtain a copy of the License at
#
#     http://www.apache.org/licenses/LICENSE-2.0
#
# Unless required by applicable law or agreed to in writing, software
# distributed under the License is distributed on an "AS IS" BASIS,
# WITHOUT WARRANTIES OR CONDITIONS OF ANY KIND, either express or implied.
# See the License for the specific language governing permissions and
# limitations under the License.
""" PyTorch Transformer XL model.
    Adapted from https://github.com/kimiyoung/transformer-xl.
    In particular https://github.com/kimiyoung/transformer-xl/blob/master/pytorch/mem_transformer.py
"""

from __future__ import absolute_import, division, print_function, unicode_literals

import os
import copy
import json
import math
import logging
import tarfile
import tempfile
import shutil
import collections
import sys
from io import open

import torch
import torch.nn as nn
import torch.nn.functional as F
from torch.nn import CrossEntropyLoss
from torch.nn.parameter import Parameter

from .modeling import BertLayerNorm as LayerNorm
from .modeling_transfo_xl_utilities import ProjectedAdaptiveLogSoftmax, sample_logits
from .file_utils import cached_path, CONFIG_NAME, WEIGHTS_NAME

logger = logging.getLogger(__name__)

PRETRAINED_MODEL_ARCHIVE_MAP = {
    'transfo-xl-wt103': "https://s3.amazonaws.com/models.huggingface.co/bert/transfo-xl-wt103-pytorch_model.bin",
}
PRETRAINED_CONFIG_ARCHIVE_MAP = {
    'transfo-xl-wt103': "https://s3.amazonaws.com/models.huggingface.co/bert/transfo-xl-wt103-config.json",
}

TF_WEIGHTS_NAME = 'model.ckpt'

def build_tf_to_pytorch_map(model, config):
    """ A map of modules from TF to PyTorch.
        This time I use a map to keep the PyTorch model as identical to the original PyTorch model as possible.
    """
    tf_to_pt_map = {}

    if hasattr(model, 'transformer'):
        # We are loading in a TransfoXLLMHeadModel => we will load also the Adaptive Softmax
        tf_to_pt_map.update({
            "transformer/adaptive_softmax/cutoff_0/cluster_W": model.crit.cluster_weight,
            "transformer/adaptive_softmax/cutoff_0/cluster_b": model.crit.cluster_bias})
        for i, (out_l, proj_l, tie_proj) in enumerate(zip(
                                model.crit.out_layers,
                                model.crit.out_projs,
                                config.tie_projs)):
            layer_str = "transformer/adaptive_softmax/cutoff_%d/" % i
            if config.tie_weight:
                tf_to_pt_map.update({
                    layer_str + 'b': out_l.bias})
            else:
                raise NotImplementedError
                # I don't think this is implemented in the TF code
                tf_to_pt_map.update({
                    layer_str + 'lookup_table': out_l.weight,
                    layer_str + 'b': out_l.bias})
            if not tie_proj:
                tf_to_pt_map.update({
                    layer_str + 'proj': proj_l
                    })
        # Now load the rest of the transformer
        model = model.transformer

    # Embeddings
    for i, (embed_l, proj_l) in enumerate(zip(model.word_emb.emb_layers, model.word_emb.emb_projs)):
        layer_str = "transformer/adaptive_embed/cutoff_%d/" % i
        tf_to_pt_map.update({
            layer_str + 'lookup_table': embed_l.weight,
            layer_str + 'proj_W': proj_l
            })

    # Transformer blocks
    for i, b in enumerate(model.layers):
        layer_str = "transformer/layer_%d/" % i
        tf_to_pt_map.update({
            layer_str + "rel_attn/LayerNorm/gamma": b.dec_attn.layer_norm.weight,
            layer_str + "rel_attn/LayerNorm/beta": b.dec_attn.layer_norm.bias,
            layer_str + "rel_attn/o/kernel": b.dec_attn.o_net.weight,
            layer_str + "rel_attn/qkv/kernel": b.dec_attn.qkv_net.weight,
            layer_str + "rel_attn/r/kernel": b.dec_attn.r_net.weight,
            layer_str + "ff/LayerNorm/gamma": b.pos_ff.layer_norm.weight,
            layer_str + "ff/LayerNorm/beta": b.pos_ff.layer_norm.bias,
            layer_str + "ff/layer_1/kernel": b.pos_ff.CoreNet[0].weight,
            layer_str + "ff/layer_1/bias": b.pos_ff.CoreNet[0].bias,
            layer_str + "ff/layer_2/kernel": b.pos_ff.CoreNet[3].weight,
            layer_str + "ff/layer_2/bias": b.pos_ff.CoreNet[3].bias,
        })

    # Relative positioning biases
    if config.untie_r:
        r_r_list = []
        r_w_list = []
        for b in model.layers:
            r_r_list.append(b.dec_attn.r_r_bias)
            r_w_list.append(b.dec_attn.r_w_bias)
    else:
        r_r_list = [model.r_r_bias]
        r_w_list = [model.r_w_bias]
    tf_to_pt_map.update({
        'transformer/r_r_bias': r_r_list,
        'transformer/r_w_bias': r_w_list})
    return tf_to_pt_map

def load_tf_weights_in_transfo_xl(model, config, tf_path):
    """ Load tf checkpoints in a pytorch model
    """
    try:
        import numpy as np
        import tensorflow as tf
    except ImportError:
        print("Loading a TensorFlow models in PyTorch, requires TensorFlow to be installed. Please see "
            "https://www.tensorflow.org/install/ for installation instructions.")
        raise
    # Build TF to PyTorch weights loading map
    tf_to_pt_map = build_tf_to_pytorch_map(model, config)

    # Load weights from TF model
    init_vars = tf.train.list_variables(tf_path)
    tf_weights = {}
    for name, shape in init_vars:
        print("Loading TF weight {} with shape {}".format(name, shape))
        array = tf.train.load_variable(tf_path, name)
        tf_weights[name] = array

    for name, pointer in tf_to_pt_map.items():
        assert name in tf_weights
        array = tf_weights[name]
        # adam_v and adam_m are variables used in AdamWeightDecayOptimizer to calculated m and v
        # which are not required for using pretrained model
        if 'kernel' in name or 'proj' in name:
            array = np.transpose(array)
        if ('r_r_bias' in name or 'r_w_bias' in name) and len(pointer) > 1:
            # Here we will split the TF weigths
            assert len(pointer) == array.shape[0]
            for i, p_i in enumerate(pointer):
                arr_i = array[i, ...]
                try:
                    assert p_i.shape == arr_i.shape
                except AssertionError as e:
                    e.args += (p_i.shape, arr_i.shape)
                    raise
                print("Initialize PyTorch weight {} for layer {}".format(name, i))
                p_i.data = torch.from_numpy(arr_i)
        else:
            try:
                assert pointer.shape == array.shape
            except AssertionError as e:
                e.args += (pointer.shape, array.shape)
                raise
            print("Initialize PyTorch weight {}".format(name))
            pointer.data = torch.from_numpy(array)
        tf_weights.pop(name, None)
        tf_weights.pop(name + '/Adam', None)
        tf_weights.pop(name + '/Adam_1', None)

    print("Weights not copied to PyTorch model: {}".format(', '.join(tf_weights.keys())))
    return model


class TransfoXLConfig(object):
    """Configuration class to store the configuration of a `TransfoXLModel`.
    """
    def __init__(self,
                 vocab_size_or_config_json_file=267735,
                 cutoffs=[20000, 40000, 200000],
                 d_model=1024,
                 d_embed=1024,
                 n_head=16,
                 d_head=64,
                 d_inner=4096,
                 div_val=4,
                 pre_lnorm=False,
                 n_layer=18,
                 tgt_len=128,
                 ext_len=0,
                 mem_len=1600,
                 clamp_len=1000,
                 same_length=True,
                 proj_share_all_but_first=True,
                 attn_type=0,
                 sample_softmax=-1,
                 adaptive=True,
                 tie_weight=True,
                 dropout=0.1,
                 dropatt=0.0,
                 untie_r=True,
                 init="normal",
                 init_range=0.01,
                 proj_init_std=0.01,
                 init_std=0.02):
        """Constructs TransfoXLConfig.

        Args:
            vocab_size_or_config_json_file: Vocabulary size of `inputs_ids` in `TransfoXLModel` or a configuration json file.
            cutoffs: cutoffs for the adaptive softmax
            d_model: Dimensionality of the model's hidden states.
            d_embed: Dimensionality of the embeddings
            d_head: Dimensionality of the model's heads.
            div_val: divident value for adapative input and softmax
            pre_lnorm: apply LayerNorm to the input instead of the output
            d_inner: Inner dimension in FF
            n_layer: Number of hidden layers in the Transformer encoder.
            n_head: Number of attention heads for each attention layer in
                the Transformer encoder.
            tgt_len: number of tokens to predict
            ext_len: length of the extended context
            mem_len: length of the retained previous heads
            same_length: use the same attn length for all tokens
            proj_share_all_but_first: True to share all but first projs, False not to share.
            attn_type: attention type. 0 for Transformer-XL, 1 for Shaw et al, 2 for Vaswani et al, 3 for Al Rfou et al.
            clamp_len: use the same pos embeddings after clamp_len
            sample_softmax: number of samples in sampled softmax
            adaptive: use adaptive softmax
            tie_weight: tie the word embedding and softmax weights
            dropout: The dropout probabilitiy for all fully connected
                layers in the embeddings, encoder, and pooler.
            dropatt: The dropout ratio for the attention probabilities.
            untie_r: untie relative position biases           
            embd_pdrop: The dropout ratio for the embeddings.
            init: parameter initializer to use
            init_range: parameters initialized by U(-init_range, init_range).
            proj_init_std: parameters initialized by N(0, init_std)
            init_std: parameters initialized by N(0, init_std)
        """
        if isinstance(vocab_size_or_config_json_file, str) or (sys.version_info[0] == 2
                        and isinstance(vocab_size_or_config_json_file, unicode)):
            with open(vocab_size_or_config_json_file, "r", encoding='utf-8') as reader:
                json_config = json.loads(reader.read())
            for key, value in json_config.items():
                self.__dict__[key] = value
        elif isinstance(vocab_size_or_config_json_file, int):
            self.n_token = vocab_size_or_config_json_file
            self.cutoffs = []
            self.cutoffs.extend(cutoffs)
            self.tie_weight = tie_weight
            if proj_share_all_but_first:
                self.tie_projs = [False] + [True] * len(self.cutoffs)
            else:
                self.tie_projs = [False] + [False] * len(self.cutoffs)
            self.d_model = d_model
            self.d_embed = d_embed
            self.d_head = d_head
            self.d_inner = d_inner
            self.div_val = div_val
            self.pre_lnorm = pre_lnorm
            self.n_layer = n_layer
            self.n_head = n_head
            self.tgt_len = tgt_len
            self.ext_len = ext_len
            self.mem_len = mem_len
            self.same_length = same_length
            self.attn_type = attn_type
            self.clamp_len = clamp_len
            self.sample_softmax = sample_softmax
            self.adaptive = adaptive
            self.dropout = dropout
            self.dropatt = dropatt
            self.untie_r = untie_r
            self.init = init
            self.init_range = init_range
            self.proj_init_std = proj_init_std
            self.init_std = init_std
        else:
            raise ValueError("First argument must be either a vocabulary size (int)"
                             "or the path to a pretrained model config file (str)")

    @classmethod
    def from_dict(cls, json_object):
        """Constructs a `TransfoXLConfig` from a Python dictionary of parameters."""
        config = TransfoXLConfig(vocab_size_or_config_json_file=-1)
        for key, value in json_object.items():
            config.__dict__[key] = value
        return config

    @classmethod
    def from_json_file(cls, json_file):
        """Constructs a `TransfoXLConfig` from a json file of parameters."""
        with open(json_file, "r", encoding='utf-8') as reader:
            text = reader.read()
        return cls.from_dict(json.loads(text))

    def __repr__(self):
        return str(self.to_json_string())

    def to_dict(self):
        """Serializes this instance to a Python dictionary."""
        output = copy.deepcopy(self.__dict__)
        return output

    def to_json_string(self):
        """Serializes this instance to a JSON string."""
        return json.dumps(self.to_dict(), indent=2, sort_keys=True) + "\n"

    def to_json_file(self, json_file_path):
        """ Save this instance to a json file."""
        with open(json_file_path, "w", encoding='utf-8') as writer:
            writer.write(self.to_json_string())


class PositionalEmbedding(nn.Module):
    def __init__(self, demb):
        super(PositionalEmbedding, self).__init__()

        self.demb = demb

        inv_freq = 1 / (10000 ** (torch.arange(0.0, demb, 2.0) / demb))
        self.register_buffer('inv_freq', inv_freq)

    def forward(self, pos_seq, bsz=None):
        sinusoid_inp = torch.ger(pos_seq, self.inv_freq)
        pos_emb = torch.cat([sinusoid_inp.sin(), sinusoid_inp.cos()], dim=-1)

        if bsz is not None:
            return pos_emb[:,None,:].expand(-1, bsz, -1)
        else:
            return pos_emb[:,None,:]


class PositionwiseFF(nn.Module):
    def __init__(self, d_model, d_inner, dropout, pre_lnorm=False):
        super(PositionwiseFF, self).__init__()

        self.d_model = d_model
        self.d_inner = d_inner
        self.dropout = dropout

        self.CoreNet = nn.Sequential(
            nn.Linear(d_model, d_inner), nn.ReLU(inplace=True),
            nn.Dropout(dropout),
            nn.Linear(d_inner, d_model),
            nn.Dropout(dropout),
        )

        self.layer_norm = LayerNorm(d_model)

        self.pre_lnorm = pre_lnorm

    def forward(self, inp):
        if self.pre_lnorm:
            ##### layer normalization + positionwise feed-forward
            core_out = self.CoreNet(self.layer_norm(inp))

            ##### residual connection
            output = core_out + inp
        else:
            ##### positionwise feed-forward
            core_out = self.CoreNet(inp)

            ##### residual connection + layer normalization
            output = self.layer_norm(inp + core_out)

        return output

class MultiHeadAttn(nn.Module):
    def __init__(self, n_head, d_model, d_head, dropout, dropatt=0, 
                 pre_lnorm=False, r_r_bias=None, r_w_bias=None):
        super(MultiHeadAttn, self).__init__()

        self.n_head = n_head
        self.d_model = d_model
        self.d_head = d_head
        self.dropout = dropout

        self.q_net = nn.Linear(d_model, n_head * d_head, bias=False)
        self.kv_net = nn.Linear(d_model, 2 * n_head * d_head, bias=False)

        self.drop = nn.Dropout(dropout)
        self.dropatt = nn.Dropout(dropatt)
        self.o_net = nn.Linear(n_head * d_head, d_model, bias=False)

        self.layer_norm = LayerNorm(d_model)

        self.scale = 1 / (d_head ** 0.5)

        self.pre_lnorm = pre_lnorm

        if r_r_bias is None or r_w_bias is None: # Biases are not shared
            self.r_r_bias = nn.Parameter(torch.Tensor(self.n_head, self.d_head))
            self.r_w_bias = nn.Parameter(torch.Tensor(self.n_head, self.d_head))
        else:
            self.r_r_bias = r_r_bias
            self.r_w_bias = r_w_bias

    def forward(self, h, attn_mask=None, mems=None):
        ##### multihead attention
        # [hlen x bsz x n_head x d_head]

        if mems is not None:
            c = torch.cat([mems, h], 0)
        else:
            c = h

        if self.pre_lnorm:
            ##### layer normalization
            c = self.layer_norm(c)

        head_q = self.q_net(h)
        head_k, head_v = torch.chunk(self.kv_net(c), 2, -1)

        head_q = head_q.view(h.size(0), h.size(1), self.n_head, self.d_head)
        head_k = head_k.view(c.size(0), c.size(1), self.n_head, self.d_head)
        head_v = head_v.view(c.size(0), c.size(1), self.n_head, self.d_head)

        # [qlen x klen x bsz x n_head]
        attn_score = torch.einsum('ibnd,jbnd->ijbn', (head_q, head_k))
        attn_score.mul_(self.scale)
        if attn_mask is not None and attn_mask.any().item():
            if attn_mask.dim() == 2:
                attn_score.masked_fill_(attn_mask[None,:,:,None], -float('inf'))
            elif attn_mask.dim() == 3:
                attn_score.masked_fill_(attn_mask[:,:,:,None], -float('inf'))

        # [qlen x klen x bsz x n_head]
        attn_prob = F.softmax(attn_score, dim=1)
        attn_prob = self.dropatt(attn_prob)

        # [qlen x klen x bsz x n_head] + [klen x bsz x n_head x d_head] -> [qlen x bsz x n_head x d_head]
        attn_vec = torch.einsum('ijbn,jbnd->ibnd', (attn_prob, head_v))
        attn_vec = attn_vec.contiguous().view(
            attn_vec.size(0), attn_vec.size(1), self.n_head * self.d_head)

        ##### linear projection
        attn_out = self.o_net(attn_vec)
        attn_out = self.drop(attn_out)

        if self.pre_lnorm:
            ##### residual connection
            output = h + attn_out
        else:
            ##### residual connection + layer normalization
            output = self.layer_norm(h + attn_out)

        return output

class RelMultiHeadAttn(nn.Module):
    def __init__(self, n_head, d_model, d_head, dropout, dropatt=0,
                 tgt_len=None, ext_len=None, mem_len=None, pre_lnorm=False,
                 r_r_bias=None, r_w_bias=None):
        super(RelMultiHeadAttn, self).__init__()

        self.n_head = n_head
        self.d_model = d_model
        self.d_head = d_head
        self.dropout = dropout

        self.qkv_net = nn.Linear(d_model, 3 * n_head * d_head, bias=False)

        self.drop = nn.Dropout(dropout)
        self.dropatt = nn.Dropout(dropatt)
        self.o_net = nn.Linear(n_head * d_head, d_model, bias=False)

        self.layer_norm = LayerNorm(d_model)

        self.scale = 1 / (d_head ** 0.5)

        self.pre_lnorm = pre_lnorm

        if r_r_bias is None or r_w_bias is None: # Biases are not shared
            self.r_r_bias = nn.Parameter(torch.Tensor(self.n_head, self.d_head))
            self.r_w_bias = nn.Parameter(torch.Tensor(self.n_head, self.d_head))
        else:
            self.r_r_bias = r_r_bias
            self.r_w_bias = r_w_bias

    def _parallelogram_mask(self, h, w, left=False):
        mask = torch.ones((h, w)).byte()
        m = min(h, w)
        mask[:m,:m] = torch.triu(mask[:m,:m])
        mask[-m:,-m:] = torch.tril(mask[-m:,-m:])

        if left:
            return mask
        else:
            return mask.flip(0)

    def _shift(self, x, qlen, klen, mask, left=False):
        if qlen > 1:
            zero_pad = torch.zeros((x.size(0), qlen-1, x.size(2), x.size(3)),
                                    device=x.device, dtype=x.dtype)
        else:
            zero_pad = torch.zeros(0, device=x.device, dtype=x.dtype)

        if left:
            mask = mask.flip(1)
            x_padded = torch.cat([zero_pad, x], dim=1).expand(qlen, -1, -1, -1)
        else:
            x_padded = torch.cat([x, zero_pad], dim=1).expand(qlen, -1, -1, -1)

        x = x_padded.masked_select(mask[:,:,None,None]) \
                    .view(qlen, klen, x.size(2), x.size(3))

        return x

    def _rel_shift(self, x, zero_triu=False):
        zero_pad_shape = (x.size(0), 1) + x.size()[2:]
        zero_pad = torch.zeros(zero_pad_shape, device=x.device, dtype=x.dtype)
        x_padded = torch.cat([zero_pad, x], dim=1)

        x_padded_shape = (x.size(1) + 1, x.size(0)) + x.size()[2:]
        x_padded = x_padded.view(*x_padded_shape)

        x = x_padded[1:].view_as(x)

        if zero_triu:
            ones = torch.ones((x.size(0), x.size(1)))
            x = x * torch.tril(ones, x.size(1) - x.size(0))[:,:,None,None]

        return x

    def forward(self, w, r, attn_mask=None, mems=None):
        raise NotImplementedError

class RelPartialLearnableMultiHeadAttn(RelMultiHeadAttn):
    def __init__(self, *args, **kwargs):
        super(RelPartialLearnableMultiHeadAttn, self).__init__(*args, **kwargs)

        self.r_net = nn.Linear(self.d_model, self.n_head * self.d_head, bias=False)

    def forward(self, w, r, attn_mask=None, mems=None):
        qlen, rlen, bsz = w.size(0), r.size(0), w.size(1)

        if mems is not None:
            cat = torch.cat([mems, w], 0)
            if self.pre_lnorm:
                w_heads = self.qkv_net(self.layer_norm(cat))
            else:
                w_heads = self.qkv_net(cat)
            r_head_k = self.r_net(r)

            w_head_q, w_head_k, w_head_v = torch.chunk(w_heads, 3, dim=-1)
            w_head_q = w_head_q[-qlen:]
        else:
            if self.pre_lnorm:
                w_heads = self.qkv_net(self.layer_norm(w))
            else:
                w_heads = self.qkv_net(w)
            r_head_k = self.r_net(r)

            w_head_q, w_head_k, w_head_v = torch.chunk(w_heads, 3, dim=-1)

        klen = w_head_k.size(0)

        w_head_q = w_head_q.view(qlen, bsz, self.n_head, self.d_head)           # qlen x bsz x n_head x d_head
        w_head_k = w_head_k.view(klen, bsz, self.n_head, self.d_head)           # qlen x bsz x n_head x d_head
        w_head_v = w_head_v.view(klen, bsz, self.n_head, self.d_head)           # qlen x bsz x n_head x d_head

        r_head_k = r_head_k.view(rlen, self.n_head, self.d_head)                # qlen x n_head x d_head

        #### compute attention score
        rw_head_q = w_head_q + self.r_w_bias                                    # qlen x bsz x n_head x d_head
        AC = torch.einsum('ibnd,jbnd->ijbn', (rw_head_q, w_head_k))             # qlen x klen x bsz x n_head

        rr_head_q = w_head_q + self.r_r_bias
        BD = torch.einsum('ibnd,jnd->ijbn', (rr_head_q, r_head_k))              # qlen x klen x bsz x n_head
        BD = self._rel_shift(BD)

        # [qlen x klen x bsz x n_head]
        attn_score = AC + BD
        attn_score.mul_(self.scale)

        #### compute attention probability
        if attn_mask is not None and attn_mask.any().item():
            if attn_mask.dim() == 2:
                attn_score = attn_score.float().masked_fill(
                    attn_mask[None,:,:,None], -1e30).type_as(attn_score)
            elif attn_mask.dim() == 3:
                attn_score = attn_score.float().masked_fill(
                    attn_mask[:,:,:,None], -1e30).type_as(attn_score)

        # [qlen x klen x bsz x n_head]
        attn_prob = F.softmax(attn_score, dim=1)
        attn_prob = self.dropatt(attn_prob)

        #### compute attention vector
        attn_vec = torch.einsum('ijbn,jbnd->ibnd', (attn_prob, w_head_v))

        # [qlen x bsz x n_head x d_head]
        attn_vec = attn_vec.contiguous().view(
            attn_vec.size(0), attn_vec.size(1), self.n_head * self.d_head)

        ##### linear projection
        attn_out = self.o_net(attn_vec)
        attn_out = self.drop(attn_out)

        if self.pre_lnorm:
            ##### residual connection
            output = w + attn_out
        else:
            ##### residual connection + layer normalization
            output = self.layer_norm(w + attn_out)

        return output

class RelLearnableMultiHeadAttn(RelMultiHeadAttn):
    def __init__(self, *args, **kwargs):
        super(RelLearnableMultiHeadAttn, self).__init__(*args, **kwargs)

    def forward(self, w, r_emb, r_w_bias, r_bias, attn_mask=None, mems=None):
        # r_emb: [klen, n_head, d_head], used for term B
        # r_w_bias: [n_head, d_head], used for term C
        # r_bias: [klen, n_head], used for term D

        qlen, bsz = w.size(0), w.size(1)

        if mems is not None:
            cat = torch.cat([mems, w], 0)
            if self.pre_lnorm:
                w_heads = self.qkv_net(self.layer_norm(cat))
            else:
                w_heads = self.qkv_net(cat)
            w_head_q, w_head_k, w_head_v = torch.chunk(w_heads, 3, dim=-1)

            w_head_q = w_head_q[-qlen:]
        else:
            if self.pre_lnorm:
                w_heads = self.qkv_net(self.layer_norm(w))
            else:
                w_heads = self.qkv_net(w)
            w_head_q, w_head_k, w_head_v = torch.chunk(w_heads, 3, dim=-1)

        klen = w_head_k.size(0)

        w_head_q = w_head_q.view(qlen, bsz, self.n_head, self.d_head)
        w_head_k = w_head_k.view(klen, bsz, self.n_head, self.d_head)
        w_head_v = w_head_v.view(klen, bsz, self.n_head, self.d_head)

        if klen > r_emb.size(0):
            r_emb_pad = r_emb[0:1].expand(klen-r_emb.size(0), -1, -1)
            r_emb = torch.cat([r_emb_pad, r_emb], 0)
            r_bias_pad = r_bias[0:1].expand(klen-r_bias.size(0), -1)
            r_bias = torch.cat([r_bias_pad, r_bias], 0)
        else:
            r_emb = r_emb[-klen:]
            r_bias = r_bias[-klen:]

        #### compute attention score
        rw_head_q = w_head_q + r_w_bias[None]                                   # qlen x bsz x n_head x d_head

        AC = torch.einsum('ibnd,jbnd->ijbn', (rw_head_q, w_head_k))             # qlen x klen x bsz x n_head
        B_ = torch.einsum('ibnd,jnd->ijbn', (w_head_q, r_emb))                  # qlen x klen x bsz x n_head
        D_ = r_bias[None, :, None]                                              # 1    x klen x 1   x n_head
        BD = self._rel_shift(B_ + D_)

        # [qlen x klen x bsz x n_head]
        attn_score = AC + BD
        attn_score.mul_(self.scale)

        #### compute attention probability
        if attn_mask is not None and attn_mask.any().item():
            if attn_mask.dim() == 2:
                attn_score.masked_fill_(attn_mask[None,:,:,None], -float('inf'))
            elif attn_mask.dim() == 3:
                attn_score.masked_fill_(attn_mask[:,:,:,None], -float('inf'))

        # [qlen x klen x bsz x n_head]
        attn_prob = F.softmax(attn_score, dim=1)
        attn_prob = self.dropatt(attn_prob)

        #### compute attention vector
        attn_vec = torch.einsum('ijbn,jbnd->ibnd', (attn_prob, w_head_v))

        # [qlen x bsz x n_head x d_head]
        attn_vec = attn_vec.contiguous().view(
            attn_vec.size(0), attn_vec.size(1), self.n_head * self.d_head)

        ##### linear projection
        attn_out = self.o_net(attn_vec)
        attn_out = self.drop(attn_out)

        if self.pre_lnorm:
            ##### residual connection
            output = w + attn_out
        else:
            ##### residual connection + layer normalization
            output = self.layer_norm(w + attn_out)

        return output

class DecoderLayer(nn.Module):
    def __init__(self, n_head, d_model, d_head, d_inner, dropout, **kwargs):
        super(DecoderLayer, self).__init__()

        self.dec_attn = MultiHeadAttn(n_head, d_model, d_head, dropout, **kwargs)
        self.pos_ff = PositionwiseFF(d_model, d_inner, dropout, 
                                     pre_lnorm=kwargs.get('pre_lnorm'))

    def forward(self, dec_inp, dec_attn_mask=None, mems=None):

        output = self.dec_attn(dec_inp, attn_mask=dec_attn_mask,
                               mems=mems)
        output = self.pos_ff(output)

        return output

class RelLearnableDecoderLayer(nn.Module):
    def __init__(self, n_head, d_model, d_head, d_inner, dropout,
                 **kwargs):
        super(RelLearnableDecoderLayer, self).__init__()

        self.dec_attn = RelLearnableMultiHeadAttn(n_head, d_model, d_head, dropout,
                                         **kwargs)
        self.pos_ff = PositionwiseFF(d_model, d_inner, dropout, 
                                     pre_lnorm=kwargs.get('pre_lnorm'))

    def forward(self, dec_inp, r_emb, r_w_bias, r_bias, dec_attn_mask=None, mems=None):

        output = self.dec_attn(dec_inp, r_emb, r_w_bias, r_bias,
                               attn_mask=dec_attn_mask,
                               mems=mems)
        output = self.pos_ff(output)

        return output

class RelPartialLearnableDecoderLayer(nn.Module):
    def __init__(self, n_head, d_model, d_head, d_inner, dropout,
                 **kwargs):
        super(RelPartialLearnableDecoderLayer, self).__init__()

        self.dec_attn = RelPartialLearnableMultiHeadAttn(n_head, d_model,
                            d_head, dropout, **kwargs)
        self.pos_ff = PositionwiseFF(d_model, d_inner, dropout, 
                                     pre_lnorm=kwargs.get('pre_lnorm'))

    def forward(self, dec_inp, r, dec_attn_mask=None, mems=None):

        output = self.dec_attn(dec_inp, r,
                               attn_mask=dec_attn_mask,
                               mems=mems)
        output = self.pos_ff(output)

        return output


class AdaptiveEmbedding(nn.Module):
    def __init__(self, n_token, d_embed, d_proj, cutoffs, div_val=1, 
                 sample_softmax=False):
        super(AdaptiveEmbedding, self).__init__()

        self.n_token = n_token
        self.d_embed = d_embed

        self.cutoffs = cutoffs + [n_token]
        self.div_val = div_val
        self.d_proj = d_proj

        self.emb_scale = d_proj ** 0.5

        self.cutoff_ends = [0] + self.cutoffs

        self.emb_layers = nn.ModuleList()
        self.emb_projs = nn.ParameterList()
        if div_val == 1:
            self.emb_layers.append(
                nn.Embedding(n_token, d_embed, sparse=sample_softmax>0)
            )
            if d_proj != d_embed:
                self.emb_projs.append(nn.Parameter(torch.Tensor(d_proj, d_embed)))
        else:
            for i in range(len(self.cutoffs)):
                l_idx, r_idx = self.cutoff_ends[i], self.cutoff_ends[i+1]
                d_emb_i = d_embed // (div_val ** i)
                self.emb_layers.append(nn.Embedding(r_idx-l_idx, d_emb_i))
                self.emb_projs.append(nn.Parameter(torch.Tensor(d_proj, d_emb_i)))

    def forward(self, inp):
        if self.div_val == 1:
            embed = self.emb_layers[0](inp)
            if self.d_proj != self.d_embed:
                embed  = F.linear(embed, self.emb_projs[0])
        else:
            param = next(self.parameters())
            inp_flat = inp.view(-1)
            emb_flat = torch.zeros([inp_flat.size(0), self.d_proj], 
                dtype=param.dtype, device=param.device)
            for i in range(len(self.cutoffs)):
                l_idx, r_idx = self.cutoff_ends[i], self.cutoff_ends[i + 1]

                mask_i = (inp_flat >= l_idx) & (inp_flat < r_idx)
                indices_i = mask_i.nonzero().squeeze()

                if indices_i.numel() == 0:
                    continue

                inp_i = inp_flat.index_select(0, indices_i) - l_idx
                emb_i = self.emb_layers[i](inp_i)
                emb_i = F.linear(emb_i, self.emb_projs[i])

                emb_flat.index_copy_(0, indices_i, emb_i)

            embed_shape = inp.size() + (self.d_proj,)
            embed = emb_flat.view(embed_shape)

        embed.mul_(self.emb_scale)

        return embed


class TransfoXLPreTrainedModel(nn.Module):
    """ An abstract class to handle weights initialization and
        a simple interface for dowloading and loading pretrained models.
    """
    def __init__(self, config, *inputs, **kwargs):
        super(TransfoXLPreTrainedModel, self).__init__()
        if not isinstance(config, TransfoXLConfig):
            raise ValueError(
                "Parameter config in `{}(config)` should be an instance of class `TransfoXLConfig`. "
                "To create a model from a pretrained model use "
                "`model = {}.from_pretrained(PRETRAINED_MODEL_NAME)`".format(
                    self.__class__.__name__, self.__class__.__name__
                ))
        self.config = config

    def init_weight(self, weight):
        if self.config.init == 'uniform':
            nn.init.uniform_(weight, -self.config.init_range, self.config.init_range)
        elif self.config.init == 'normal':
            nn.init.normal_(weight, 0.0, self.config.init_std)

    def init_bias(self, bias):
        nn.init.constant_(bias, 0.0)

    def init_weights(self, m):
        """ Initialize the weights.
        """
        classname = m.__class__.__name__
        if classname.find('Linear') != -1:
            if hasattr(m, 'weight') and m.weight is not None:
                self.init_weight(m.weight)
            if hasattr(m, 'bias') and m.bias is not None:
                self.init_bias(m.bias)
        elif classname.find('AdaptiveEmbedding') != -1:
            if hasattr(m, 'emb_projs'):
                for i in range(len(m.emb_projs)):
                    if m.emb_projs[i] is not None:
                        nn.init.normal_(m.emb_projs[i], 0.0, self.config.proj_init_std)
        elif classname.find('Embedding') != -1:
            if hasattr(m, 'weight'):
                self.init_weight(m.weight)
        elif classname.find('ProjectedAdaptiveLogSoftmax') != -1:
            if hasattr(m, 'cluster_weight') and m.cluster_weight is not None:
                self.init_weight(m.cluster_weight)
            if hasattr(m, 'cluster_bias') and m.cluster_bias is not None:
                self.init_bias(m.cluster_bias)
            if hasattr(m, 'out_projs'):
                for i in range(len(m.out_projs)):
                    if m.out_projs[i] is not None:
                        nn.init.normal_(m.out_projs[i], 0.0, self.config.proj_init_std)
        elif classname.find('LayerNorm') != -1:
            if hasattr(m, 'weight'):
                nn.init.normal_(m.weight, 1.0, self.config.init_std)
            if hasattr(m, 'bias') and m.bias is not None:
                self.init_bias(m.bias)
        elif classname.find('TransformerLM') != -1:
            if hasattr(m, 'r_emb'):
                self.init_weight(m.r_emb)
            if hasattr(m, 'r_w_bias'):
                self.init_weight(m.r_w_bias)
            if hasattr(m, 'r_r_bias'):
                self.init_weight(m.r_r_bias)
            if hasattr(m, 'r_bias'):
                self.init_bias(m.r_bias)

    def set_num_special_tokens(self, num_special_tokens):
        pass

    @classmethod
    def from_pretrained(cls, pretrained_model_name_or_path, state_dict=None, cache_dir=None,
                        from_tf=False, *inputs, **kwargs):
        """
        Instantiate a TransfoXLPreTrainedModel from a pre-trained model file or a pytorch state dict.
        Download and cache the pre-trained model file if needed.

        Params:
            pretrained_model_name_or_path: either:
                - a str with the name of a pre-trained model to load selected in the list of:
                    . `transfo-xl`
                - a path or url to a pretrained model archive containing:
                    . `transfo_xl_config.json` a configuration file for the model
                    . `pytorch_model.bin` a PyTorch dump of a TransfoXLModel instance
                - a path or url to a pretrained model archive containing:
                    . `bert_config.json` a configuration file for the model
                    . `model.chkpt` a TensorFlow checkpoint
            from_tf: should we load the weights from a locally saved TensorFlow checkpoint
            cache_dir: an optional path to a folder in which the pre-trained models will be cached.
            state_dict: an optional state dictionnary (collections.OrderedDict object) to use instead of pre-trained models
            *inputs, **kwargs: additional input for the specific Bert class
                (ex: num_labels for BertForSequenceClassification)
        """
        if pretrained_model_name_or_path in PRETRAINED_MODEL_ARCHIVE_MAP:
            archive_file = PRETRAINED_MODEL_ARCHIVE_MAP[pretrained_model_name_or_path]
            config_file = PRETRAINED_CONFIG_ARCHIVE_MAP[pretrained_model_name_or_path]
        else:
            archive_file = os.path.join(pretrained_model_name_or_path, WEIGHTS_NAME)
            config_file = os.path.join(pretrained_model_name_or_path, CONFIG_NAME)
        # redirect to the cache, if necessary
        try:
            resolved_archive_file = cached_path(archive_file, cache_dir=cache_dir)
            resolved_config_file = cached_path(config_file, cache_dir=cache_dir)
        except EnvironmentError:
            logger.error(
                "Model name '{}' was not found in model name list ({}). "
                "We assumed '{}' was a path or url but couldn't find files {} and {} "
                "at this path or url.".format(
                    pretrained_model_name_or_path,
                    ', '.join(PRETRAINED_MODEL_ARCHIVE_MAP.keys()),
                    pretrained_model_name_or_path,
                    archive_file, config_file))
            return None
        if resolved_archive_file == archive_file and resolved_config_file == config_file:
            logger.info("loading weights file {}".format(archive_file))
            logger.info("loading configuration file {}".format(config_file))
        else:
            logger.info("loading weights file {} from cache at {}".format(
                archive_file, resolved_archive_file))
            logger.info("loading configuration file {} from cache at {}".format(
                config_file, resolved_config_file))
        # Load config
        config = TransfoXLConfig.from_json_file(resolved_config_file)
        logger.info("Model config {}".format(config))
        # Instantiate model.
        model = cls(config, *inputs, **kwargs)
        if state_dict is None and not from_tf:
            state_dict = torch.load(resolved_archive_file, map_location='cpu')
        if from_tf:
            # Directly load from a TensorFlow checkpoint
            return load_tf_weights_in_transfo_xl(model, config, pretrained_model_name_or_path)

        missing_keys = []
        unexpected_keys = []
        error_msgs = []
        # copy state_dict so _load_from_state_dict can modify it
        metadata = getattr(state_dict, '_metadata', None)
        state_dict = state_dict.copy()
        if metadata is not None:
            state_dict._metadata = metadata

        def load(module, prefix=''):
            local_metadata = {} if metadata is None else metadata.get(prefix[:-1], {})
            module._load_from_state_dict(
                state_dict, prefix, local_metadata, True, missing_keys, unexpected_keys, error_msgs)
            for name, child in module._modules.items():
                if child is not None:
                    load(child, prefix + name + '.')

        start_prefix = ''
        if not hasattr(model, 'transformer') and any(s.startswith('transformer.') for s in state_dict.keys()):
            start_prefix = 'transformer.'
        load(model, prefix=start_prefix)

        if len(missing_keys) > 0:
            logger.info("Weights of {} not initialized from pretrained model: {}".format(
                model.__class__.__name__, missing_keys))
        if len(unexpected_keys) > 0:
            logger.info("Weights from pretrained model not used in {}: {}".format(
                model.__class__.__name__, unexpected_keys))
        if len(error_msgs) > 0:
            raise RuntimeError('Error(s) in loading state_dict for {}:\n\t{}'.format(
                               model.__class__.__name__, "\n\t".join(error_msgs)))
        # Make sure we are still sharing the input and output embeddings
        if hasattr(model, 'tie_weights'):
            model.tie_weights()
        return model


class TransfoXLModel(TransfoXLPreTrainedModel):
    """Transformer XL model ("Transformer-XL: Attentive Language Models Beyond a Fixed-Length Context").

    Transformer XL use a relative positioning (with sinusiodal patterns) and adaptive softmax inputs which means that:
    - you don't need to specify positioning embeddings indices
    - the tokens in the vocabulary have to be sorted to decreasing frequency.

    Params:
        config: a TransfoXLConfig class instance with the configuration to build a new model

    Inputs:
        `input_ids`: a torch.LongTensor of shape [batch_size, sequence_length]
            with the token indices selected in the range [0, self.config.n_token[
        `mems`: optional memomry of hidden states from previous forward passes
            as a list (num layers) of hidden states at the entry of each layer
            each hidden states has shape [self.config.mem_len, bsz, self.config.d_model]
            Note that the first two dimensions are transposed in `mems` with regards to `input_ids` and `target`
    Outputs:
        A tuple of (last_hidden_state, new_mems)
        `last_hidden_state`: the encoded-hidden-states at the top of the model
            as a torch.FloatTensor of size [batch_size, sequence_length, self.config.d_model]
        `new_mems`: list (num layers) of updated mem states at the entry of each layer
            each mem state is a torch.FloatTensor of size [self.config.mem_len, batch_size, self.config.d_model]
            Note that the first two dimensions are transposed in `mems` with regards to `input_ids` and `target`

    Example usage:
    ```python
    # Already been converted into BPE token ids
    input_ids = torch.LongTensor([[31, 51, 99], [15, 5, 0]])
    input_ids_next = torch.LongTensor([[53, 21, 1], [64, 23, 100]])

    config = TransfoXLConfig()

    model = TransfoXLModel(config)
    last_hidden_state, new_mems = model(input_ids)

    # Another time on input_ids_next using the memory:
    last_hidden_state, new_mems = model(input_ids_next, new_mems)
    ```
    """
    def __init__(self, config):
        super(TransfoXLModel, self).__init__(config)
        self.n_token = config.n_token

        self.d_embed = config.d_embed
        self.d_model = config.d_model
        self.n_head = config.n_head
        self.d_head = config.d_head

        self.word_emb = AdaptiveEmbedding(config.n_token, config.d_embed, config.d_model, config.cutoffs, 
                                          div_val=config.div_val)

        self.drop = nn.Dropout(config.dropout)

        self.n_layer = config.n_layer

        self.tgt_len = config.tgt_len
        self.mem_len = config.mem_len
        self.ext_len = config.ext_len
        self.max_klen = config.tgt_len + config.ext_len + config.mem_len

        self.attn_type = config.attn_type

        if not config.untie_r:
            self.r_w_bias = nn.Parameter(torch.Tensor(self.n_head, self.d_head))
            self.r_r_bias = nn.Parameter(torch.Tensor(self.n_head, self.d_head))

        self.layers = nn.ModuleList()
        if config.attn_type == 0: # the default attention
            for i in range(config.n_layer):
                self.layers.append(
                    RelPartialLearnableDecoderLayer(
                        config.n_head, config.d_model, config.d_head, config.d_inner, config.dropout,
                        tgt_len=config.tgt_len, ext_len=config.ext_len, mem_len=config.mem_len,
                        dropatt=config.dropatt, pre_lnorm=config.pre_lnorm,
                        r_w_bias=None if config.untie_r else self.r_w_bias,
                        r_r_bias=None if config.untie_r else self.r_r_bias)
                )
        elif config.attn_type == 1: # learnable embeddings
            for i in range(config.n_layer):
                self.layers.append(
                    RelLearnableDecoderLayer(
                        config.n_head, config.d_model, config.d_head, config.d_inner, config.dropout,
                        tgt_len=config.tgt_len, ext_len=config.ext_len, mem_len=config.mem_len,
                        dropatt=config.dropatt, pre_lnorm=config.pre_lnorm,
                        r_w_bias=None if config.untie_r else self.r_w_bias,
                        r_r_bias=None if config.untie_r else self.r_r_bias)
                )
        elif config.attn_type in [2, 3]: # absolute embeddings
            for i in range(config.n_layer):
                self.layers.append(
                    DecoderLayer(
                        config.n_head, config.d_model, config.d_head, config.d_inner, config.dropout,
                        dropatt=config.dropatt, pre_lnorm=config.pre_lnorm,
                        r_w_bias=None if config.untie_r else self.r_w_bias,
                        r_r_bias=None if config.untie_r else self.r_r_bias)
                )

        self.same_length = config.same_length
        self.clamp_len = config.clamp_len

        if self.attn_type == 0: # default attention
            self.pos_emb = PositionalEmbedding(self.d_model)
        elif self.attn_type == 1: # learnable
            self.r_emb = nn.Parameter(torch.Tensor(
                    self.n_layer, self.max_klen, self.n_head, self.d_head))
            self.r_bias = nn.Parameter(torch.Tensor(
                    self.n_layer, self.max_klen, self.n_head))
        elif self.attn_type == 2: # absolute standard
            self.pos_emb = PositionalEmbedding(self.d_model)
        elif self.attn_type == 3: # absolute deeper SA
            self.r_emb = nn.Parameter(torch.Tensor(
                    self.n_layer, self.max_klen, self.n_head, self.d_head))
        self.apply(self.init_weights)

    def backward_compatible(self):
        self.sample_softmax = -1


    def reset_length(self, tgt_len, ext_len, mem_len):
        self.tgt_len = tgt_len
        self.mem_len = mem_len
        self.ext_len = ext_len

    def init_mems(self, data):
        if self.mem_len > 0:
            mems = []
            param = next(self.parameters())
            for i in range(self.n_layer):
                empty = torch.zeros(self.mem_len, data.size(1), self.config.d_model,
                                    dtype=param.dtype, device=param.device)
                mems.append(empty)

            return mems
        else:
            return None

    def _update_mems(self, hids, mems, qlen, mlen):
        # does not deal with None
        if mems is None: return None

        # mems is not None
        assert len(hids) == len(mems), 'len(hids) != len(mems)'

        # There are `mlen + qlen` steps that can be cached into mems
        # For the next step, the last `ext_len` of the `qlen` tokens
        # will be used as the extended context. Hence, we only cache
        # the tokens from `mlen + qlen - self.ext_len - self.mem_len`
        # to `mlen + qlen - self.ext_len`.
        with torch.no_grad():
            new_mems = []
            end_idx = mlen + max(0, qlen - 0 - self.ext_len)
            beg_idx = max(0, end_idx - self.mem_len)
            for i in range(len(hids)):

                cat = torch.cat([mems[i], hids[i]], dim=0)
                new_mems.append(cat[beg_idx:end_idx].detach())

        return new_mems

    def _forward(self, dec_inp, mems=None):
        qlen, bsz = dec_inp.size()

        word_emb = self.word_emb(dec_inp)

        mlen = mems[0].size(0) if mems is not None else 0
        klen = mlen + qlen
        if self.same_length:
            all_ones = word_emb.new_ones(qlen, klen)
            mask_len = klen - self.mem_len
            if mask_len > 0:
                mask_shift_len = qlen - mask_len
            else:
                mask_shift_len = qlen
            dec_attn_mask = (torch.triu(all_ones, 1+mlen)
                    + torch.tril(all_ones, -mask_shift_len)).byte()[:, :, None] # -1
        else:
            dec_attn_mask = torch.triu(
                word_emb.new_ones(qlen, klen), diagonal=1+mlen).byte()[:,:,None]

        hids = []
        if self.attn_type == 0: # default
            pos_seq = torch.arange(klen-1, -1, -1.0, device=word_emb.device, 
                                   dtype=word_emb.dtype)
            if self.clamp_len > 0:
                pos_seq.clamp_(max=self.clamp_len)
            pos_emb = self.pos_emb(pos_seq)

            core_out = self.drop(word_emb)
            pos_emb = self.drop(pos_emb)

            for i, layer in enumerate(self.layers):
                hids.append(core_out)
                mems_i = None if mems is None else mems[i]
                core_out = layer(core_out, pos_emb, dec_attn_mask=dec_attn_mask, mems=mems_i)
        elif self.attn_type == 1: # learnable
            core_out = self.drop(word_emb)
            for i, layer in enumerate(self.layers):
                hids.append(core_out)
                if self.clamp_len > 0:
                    r_emb = self.r_emb[i][-self.clamp_len :]
                    r_bias = self.r_bias[i][-self.clamp_len :]
                else:
                    r_emb, r_bias = self.r_emb[i], self.r_bias[i]

                mems_i = None if mems is None else mems[i]
                core_out = layer(core_out, r_emb, self.r_w_bias[i],
                        r_bias, dec_attn_mask=dec_attn_mask, mems=mems_i)
        elif self.attn_type == 2: # absolute
            pos_seq = torch.arange(klen - 1, -1, -1.0, device=word_emb.device,
                                   dtype=word_emb.dtype)
            if self.clamp_len > 0:
                pos_seq.clamp_(max=self.clamp_len)
            pos_emb = self.pos_emb(pos_seq)

            core_out = self.drop(word_emb + pos_emb[-qlen:])

            for i, layer in enumerate(self.layers):
                hids.append(core_out)
                mems_i = None if mems is None else mems[i]
                if mems_i is not None and i == 0:
                    mems_i += pos_emb[:mlen]
                core_out = layer(core_out, dec_attn_mask=dec_attn_mask,
                                 mems=mems_i)
        elif self.attn_type == 3:
            core_out = self.drop(word_emb)

            for i, layer in enumerate(self.layers):
                hids.append(core_out)
                mems_i = None if mems is None else mems[i]
                if mems_i is not None and mlen > 0:
                    cur_emb = self.r_emb[i][:-qlen]
                    cur_size = cur_emb.size(0)
                    if cur_size < mlen:
                        cur_emb_pad = cur_emb[0:1].expand(mlen-cur_size, -1, -1)
                        cur_emb = torch.cat([cur_emb_pad, cur_emb], 0)
                    else:
                        cur_emb = cur_emb[-mlen:]
                    mems_i += cur_emb.view(mlen, 1, -1)
                core_out += self.r_emb[i][-qlen:].view(qlen, 1, -1)

                core_out = layer(core_out, dec_attn_mask=dec_attn_mask,
                                 mems=mems_i)

        core_out = self.drop(core_out)

        new_mems = self._update_mems(hids, mems, mlen, qlen)

        return core_out, new_mems

    def forward(self, input_ids, mems=None):
        """ Params:
                input_ids :: [bsz, len]
                mems :: optional mems from previous forwar passes (or init_mems)
                    list (num layers) of mem states at the entry of each layer
                        shape :: [self.config.mem_len, bsz, self.config.d_model]
                    Note that the first two dimensions are transposed in `mems` with regards to `input_ids` and `target`
            Returns:
                tuple (last_hidden, new_mems) where:
                    new_mems: list (num layers) of mem states at the entry of each layer
                        shape :: [self.config.mem_len, bsz, self.config.d_model]
                    last_hidden: output of the last layer:
                        shape :: [bsz, len, self.config.d_model]
        """
        # the original code for Transformer-XL used shapes [len, bsz] but we want a unified interface in the library
        # so we transpose here from shape [bsz, len] to shape [len, bsz]
        input_ids = input_ids.transpose(0, 1).contiguous()

        if mems is None:
            mems = self.init_mems(input_ids)
        last_hidden, new_mems = self._forward(input_ids, mems=mems)

        # We transpose back here to shape [bsz, len, hidden_dim]
        last_hidden = last_hidden.transpose(0, 1).contiguous()
        return (last_hidden, new_mems)


class TransfoXLLMHeadModel(TransfoXLPreTrainedModel):
    """Transformer XL model ("Transformer-XL: Attentive Language Models Beyond a Fixed-Length Context").

    This model add an (adaptive) softmax head on top of the TransfoXLModel

    Transformer XL use a relative positioning (with sinusiodal patterns) and adaptive softmax inputs which means that:
    - you don't need to specify positioning embeddings indices
    - the tokens in the vocabulary have to be sorted to decreasing frequency.

    Call self.tie_weights() if you update/load the weights of the transformer to keep the weights tied.

    Params:
        config: a TransfoXLConfig class instance with the configuration to build a new model

    Inputs:
        `input_ids`: a torch.LongTensor of shape [batch_size, sequence_length]
            with the token indices selected in the range [0, self.config.n_token[
        `target`: an optional torch.LongTensor of shape [batch_size, sequence_length]
            with the target token indices selected in the range [0, self.config.n_token[
        `mems`: an optional memory of hidden states from previous forward passes
            as a list (num layers) of hidden states at the entry of each layer
            each hidden states has shape [self.config.mem_len, bsz, self.config.d_model]
            Note that the first two dimensions are transposed in `mems` with regards to `input_ids` and `target`

    Outputs:
        A tuple of (last_hidden_state, new_mems)
        `softmax_output`: output of the (adaptive) softmax:
            if target is None:
                Negative log likelihood of shape [batch_size, sequence_length] 
            else:
                log probabilities of tokens, shape [batch_size, sequence_length, n_tokens]
        `new_mems`: list (num layers) of updated mem states at the entry of each layer
            each mem state is a torch.FloatTensor of size [self.config.mem_len, batch_size, self.config.d_model]
            Note that the first two dimensions are transposed in `mems` with regards to `input_ids` and `target`

    Example usage:
    ```python
    # Already been converted into BPE token ids
    input_ids = torch.LongTensor([[31, 51, 99], [15, 5, 0]])
    input_ids_next = torch.LongTensor([[53, 21, 1], [64, 23, 100]])

    config = TransfoXLConfig()

    model = TransfoXLModel(config)
    last_hidden_state, new_mems = model(input_ids)

    # Another time on input_ids_next using the memory:
    last_hidden_state, new_mems = model(input_ids_next, mems=new_mems)
    ```
    """
    def __init__(self, config):
        super(TransfoXLLMHeadModel, self).__init__(config)
        self.transformer = TransfoXLModel(config)
        self.sample_softmax = config.sample_softmax
        # use sampled softmax
        if config.sample_softmax > 0:
            self.out_layer = nn.Linear(config.d_model, config.n_token)
            self.sampler = LogUniformSampler(config.n_token, config.sample_softmax)
        # use adaptive softmax (including standard softmax)
        else:
            self.crit = ProjectedAdaptiveLogSoftmax(config.n_token, config.d_embed, config.d_model, 
                                                    config.cutoffs, div_val=config.div_val)
        self.apply(self.init_weights)
        self.tie_weights()

    def tie_weights(self):
        """ Run this to be sure output and input (adaptive) softmax weights are tied """
        # sampled softmax
        if self.sample_softmax > 0:
            if self.config.tie_weight:
                self.out_layer.weight = self.transformer.word_emb.weight
        # adaptive softmax (including standard softmax)
        else:
            if self.config.tie_weight:
                for i in range(len(self.crit.out_layers)):
                    self.crit.out_layers[i].weight = self.transformer.word_emb.emb_layers[i].weight
            if self.config.tie_projs:
                for i, tie_proj in enumerate(self.config.tie_projs):
                    if tie_proj and self.config.div_val == 1 and self.config.d_model != self.config.d_embed:
                        self.crit.out_projs[i] = self.transformer.word_emb.emb_projs[0]
                    elif tie_proj and self.config.div_val != 1:
                        self.crit.out_projs[i] = self.transformer.word_emb.emb_projs[i]

    def reset_length(self, tgt_len, ext_len, mem_len):
        self.transformer.reset_length(tgt_len, ext_len, mem_len)

    def init_mems(self, data):
        return self.transformer.init_mems(data)

    def forward(self, input_ids, target=None, mems=None):
        """ Params:
                input_ids :: [bsz, len]
                target :: [bsz, len]
            Returns:
                tuple(softmax_output, new_mems) where:
                    new_mems: list (num layers) of hidden states at the entry of each layer
                        shape :: [mem_len, bsz, self.config.d_model] :: Warning: shapes are transposed here w. regards to input_ids
                    softmax_output: output of the (adaptive) softmax:
                        if target is None:
                            Negative log likelihood of shape :: [bsz, len] 
                        else:
                            log probabilities of tokens, shape :: [bsz, len, n_tokens]
        """
        bsz = input_ids.size(0)
        tgt_len = input_ids.size(1)

        last_hidden, new_mems = self.transformer(input_ids, mems)

        pred_hid = last_hidden[:, -tgt_len:]
        if self.sample_softmax > 0 and self.training:
            assert self.config.tie_weight
            logit = sample_logits(self.transformer.word_emb, self.out_layer.bias, target, pred_hid, self.sampler)
            softmax_output = -F.log_softmax(logit, -1)[:, :, 0]
        else:
            softmax_output = self.crit(pred_hid.view(-1, pred_hid.size(-1)), target)
            if target is None:
                softmax_output = softmax_output.view(bsz, tgt_len, -1)
            else:
                softmax_output = softmax_output.view(bsz, tgt_len)

        # We transpose back
        return (softmax_output, new_mems)
