# Supplementary material for: Multi-Model Fusion-Based Hierarchical Extraction for Chinese Epidemic Event
Source: Data Sci Eng. 2023 Jan 2;8(1):73–83. doi: 10.1007/s41019-022-00203-6 (PMC9807097; doi:10.1007/s41019-022-00203-6)
Supplement: Supplementary file 1 — (zip 67849 KB) [file 41019_2022_203_MOESM1_ESM.zip › Bert-Event_classification/pytorch_pretrained/__init__.py]

__version__ = "0.6.2"
from .tokenization import BertTokenizer, BasicTokenizer, WordpieceTokenizer
from .tokenization_openai import OpenAIGPTTokenizer
from .tokenization_transfo_xl import (TransfoXLTokenizer, TransfoXLCorpus)
from .tokenization_gpt2 import GPT2Tokenizer

from .modeling import (BertConfig, BertModel, BertForPreTraining,
                       BertForMaskedLM, BertForNextSentencePrediction,
                       BertForSequenceClassification, BertForMultipleChoice,
                       BertForTokenClassification, BertForQuestionAnswering,
                       load_tf_weights_in_bert)
from .modeling_openai import (OpenAIGPTConfig, OpenAIGPTModel,
                              OpenAIGPTLMHeadModel, OpenAIGPTDoubleHeadsModel,
                              load_tf_weights_in_openai_gpt)
from .modeling_transfo_xl import (TransfoXLConfig, TransfoXLModel, TransfoXLLMHeadModel,
                                  load_tf_weights_in_transfo_xl)
from .modeling_gpt2 import (GPT2Config, GPT2Model,
                            GPT2LMHeadModel, GPT2DoubleHeadsModel,
                            load_tf_weights_in_gpt2)

from .optimization import BertAdam
from .optimization_openai import OpenAIAdam

from .file_utils import PYTORCH_PRETRAINED_BERT_CACHE, cached_path, WEIGHTS_NAME, CONFIG_NAME
