# Supplementary material for: Multi-Model Fusion-Based Hierarchical Extraction for Chinese Epidemic Event
Source: Data Sci Eng. 2023 Jan 2;8(1):73–83. doi: 10.1007/s41019-022-00203-6 (PMC9807097; doi:10.1007/s41019-022-00203-6)
Supplement: Supplementary file 1 — (zip 67849 KB) [file 41019_2022_203_MOESM1_ESM.zip › Bert-Event_classification/THUCNews/data/dev.txt]

13:50步行至梅岭国际小区南大门五号岗进入小区;	0
15:19转运至隔离酒店。	0
病例2：蒋某某，芙蓉区确诊病例，女，54岁。	1
曾与确诊病例夏某某近距离相向而行，双方均未戴口罩。3月21日核酸检测阳性，已转运至定点医院隔离诊治，诊断为新冠肺炎确诊病例。	0
经核查，近期主要活动轨迹：	2
3月6日-3月15日：在芙蓉区杜家园巷2号和五一大道351号附近活动。	0
3月16日：7:20从五一大道351号北门步行出发，途经五一大道、韶山北路、八一路至杜家园巷2号南门;	0
15:23从杜家园巷2号步行出发，途经八一路、韶山北路、五一大道至乔庄巷;	0
15:38-15:54在乔庄巷“三千个丑饼乔庄店”购物;	0
15:55进入解放路“chic”门店购物;	0
15:59-16:00在“零食很忙”店购物;	0
16:04-16:28在解放中路“UKKU”店铺购物，后经韭菜园路、五一大道(在五一大道363号前人行道与芙蓉区3月17日公布的确诊病例夏某某近距离相向而行，双方均未戴口罩)至五一大道351号北门返回家中。	0
3月17日：7:59在五一大道351号院内“千惠便利店”购物;	0
8:01从五一大道351号北门步行出发，经五一大道、韶山北路、八一路到达杜家园巷2号南门;	0
9:30-12:03在杜家园巷2号内活动;	0
12:03-12:16从杜家园巷2号西门出发，沿韶山北路、八一路至杜家园巷2号西门返回;	0
12:16-16:16在杜家园巷2号内活动;	0
16:16-16:32从杜家园巷2号南门出发,到“真而实”日化行购物;	0
16:32-16:46沿八一路、韶山北路、五一大道，从五一大道351号北门进入院内;	0
16:49在五一大道351号院内“千惠农业”购物后回家。	0
3月18日：9:00-9:30从五一大道351号步行出发到杜家园巷2号;	0
9:30-17:30在杜家园巷2号院内活动;	0
17:30从杜家园巷2号出发，步行至迎宾路和八一路十字路口“永康堂大药房”购药;	0
18:13在迎宾路“好又多超市”购物后返回五一大道351号。	0
3月19日：在五一大道351号院内活动，	0
10:00-11:00期间曾前往院内快递点取快递、千惠超市购物;	0
19:03在“康帅欧食品店”购物(韭菜园街道八一西路297号)，当天其余时间均在家中无外出。	0
3月20日：在五一大道351号院内活动，	0
11:00-12:30在院内食堂用餐、“千惠农业”购物，	0
14:00从家中出发至院内医务室采样做核酸检测，后返回家中。	0
3月21日：居家未外出，后转运至隔离点。	0
省、市、区三级相关部门正在全面排查该对象活动轨迹、人员接触情况，已追踪到的密接、次密接均已隔离管控和采样检测，相关场所已全面消毒。	2
如与该感染者活动轨迹有交集，请务必第一时间主动向当地防疫机构报告，配合做好隔离医学观察或健康监测等健康管理工作。	2
同时请广大市民朋友关注官方权威发布，不信谣、不传谣，继续增强防范意识，做好自我健康监测，戴好口罩、勤洗手、多通风、勤消毒、不聚集、保持社交距离、主动接种疫苗、按要求进行核酸检测，进入公共场所主动扫“湖南场所码”，外地来(返)长需主动到社区(村)、单位报备，并积极配合落实各项疫情防控措施。	2
手机访问 长沙本地宝首页	2
据长沙发布3月23日消息，长沙市在管控人员中发现3例新冠肺炎确诊病例。	2
病例1：詹某某，天心区确诊病例，女，30岁。	1
系芙蓉区确诊病例夏某某的潜在密接，于3月17日进行集中隔离。3月17日-21日连续五次核酸检测阴性。3月22日，天心区对其新冠病毒核酸检测初筛阳性，后经市疾控中心复核确认阳性，目前已闭环转运至定点医院隔离诊治，诊断为新冠肺炎确诊病例。	1
3月1日-16日之间无市外旅居史。	0
3月16日：8:30到达芙蓉区名汇达大厦11楼。	0
12:00前往五一广场平和堂星巴克，后回到名汇达大厦11楼未再外出。	0
17:30步行至五一广场站5号地铁口乘坐地铁1号线。	0
18:09从铁道学院站2号地铁口出站，步行至金汇社区卫生服务站。	0
18:15从“申奥美域”小区东门进入住所，之后一直未外出。	0
3月17日：8:30乘电梯下楼，步行至新柠路沁园包子店。	0
8:38步行至凯泽兰亭幼儿园。	0
8:51途径兰亭玥岛车库出口，步行至文源街道社区卫生服务中心前坪。	0
8:55步行至“申奥美域”小区，之后无外出。	0
16:00转运至集中隔离场所。	0
病例2：焦某某，开福区确诊病例，男，52岁。	1
与3月17日芙蓉区通报确诊病例夏某某、3月21开福区通报确诊病例王某某(与焦某某为夫妻关系)自外地同车来长，于3月17日进行集中隔离。	1
3月17至21日连续核酸检测阴性，3月22日核酸检测初筛阳性，后经市疾控中心复核确认阳性。目前已转至定点医院隔离治疗，诊断为新冠肺炎确诊病例。	1
经核查，近期主要活动轨迹：	2
3月16日：21:11从百世招待所步行至附近珊珊便利店(留芳岭店)购物，	0
21:14返回百世招待所,后未外出。	0
3月17日：8:36从百世招待所闭环转运至集中隔离医学观察场所。	0
在长期间其他活动轨迹与3月21日开福区通报确诊病例王某某一致。	0
病例3：左某，芙蓉区确诊病例，女，29岁。系芙蓉区确诊病例夏某某的潜在密接，	1
3月17日住所封控，3月19日集中隔离，3月17日至21日核酸检测均为阴性。3月22日，芙蓉区对其新冠病毒核酸检测初筛阳性，后经市疾控中心复核确认阳性，目前该对象已闭环转运至定点医院隔离诊治，诊断为新冠肺炎确诊病例。	1
经核查，近期主要活动轨迹：	2
3月16日：8:10从芙蓉区五一华府南栋416室百年珠宝宿舍到达名汇达大厦5楼百年珠宝店K金柜上班。	0
12:00在名汇达大厦5楼公司食堂就中餐。	0
12:15在名汇达大厦5楼百年珠宝上班。	0
17:30下班后在名汇达大厦5楼公司食堂就晚餐,后在名汇达大厦6楼排演公司活动节目。	0
18:10返回五一华府南栋416室百年珠宝宿舍,之后未离开宿舍。	0
3月17日至3月19日11:00在封控区宿舍隔离。	0
3月19日12:00闭环转运至定点隔离场所。	0
市、区二级相关部门正在全面排查该对象活动轨迹、人员接触情况，已追踪到的密接、次密接均已隔离管控和采样检测，相关场所已全面消毒。	2
如与上述3个确诊活动轨迹有交集，请务必第一时间主动向当地防疫机构报告，配合做好隔离医学观察或健康监测等健康管理工作。	2
同时请广大市民朋友关注官方权威发布，不信谣、不传谣，继续增强防范意识，做好自我健康监测，戴好口罩、勤洗手、多通风、勤消毒、不聚集、保持社交距离、主动接种疫苗、按要求进行核酸检测，进入公共场所主动扫“湖南场所码”，外地来(返)长需主动到社区(村)、单位报备，并积极配合落实各项疫情防控措施。	2
手机访问 长沙本地宝首页	2
据长沙发布3月24日消息，长沙市岳麓区在集中隔离人员例行检测中检出1例新冠肺炎确诊病例。	2
病例：刘某某，男，32岁。系岳麓区在对外省返长集中隔离人员例行核酸检测中发现。	1
该对象3月18日返长，下午自行前往采样点检测，3月19日反馈结果阴性;3月20日，社区通过红码人员排查将其转运至集中隔离点。3月20日、21日、22日三次核酸阴性。3月23日岳麓区对其新冠病毒核酸检测初筛阳性，后经市疾控中心复核确认阳性，目前已闭环转运至定点医院隔离诊治，诊断为新冠肺炎确诊病例。	1
经核查，具体轨迹如下：	2
3月18日：5:02自驾从省外沿长浏高速进入市区;	0
7:00-9:00在洞阳服务区休息，期间未下车;	0
9:30自驾到达浏城桥附近大麓珍宝古玩城门店;	0
12:00驾车从大麓珍宝古玩城前往金科佳苑小区;	0
12:26在金科佳苑附近的陈大勺特色炒码面馆吃饭;	0
12:37驾车前往长房白沙湾小区;	0
14:13自长房白沙湾驾车到达大麓珍宝古玩城;	0
15:50步行至韭菜园核酸采样点，采样后驾车从大麓珍宝古玩城离开;	0
16:20到达梅岭国际小区家中，之后未外出。	0
3月19日：10:20从梅岭国际小区驾车到韭菜园路大麓珍宝古玩城230号门店，期间一直未外出;	0
15:45驾车从大麓珍宝古玩城回家;	0
16:15到达梅岭国际小区，之后未外出。	0
3月20日：上午居家，接到社区排查电话，	0
15:00转运至集中隔离点。	0
市、区二级相关部门正在全面排查该对象活动轨迹、人员接触情况，已追踪到的密接、次密接均已隔离管控和采样检测，相关场所已全面消毒。	2
如与该感染者活动轨迹有交集，请务必第一时间主动向当地防疫机构报告，配合做好隔离医学观察或健康监测等健康管理工作。	2
同时请广大市民朋友关注官方权威发布，不信谣、不传谣，继续增强防范意识，做好自我健康监测，戴好口罩、勤洗手、多通风、勤消毒、不聚集、保持社交距离、主动接种疫苗、按要求进行核酸检测，进入公共场所主动扫“湖南场所码”，外地来(返)长需主动到社区(村)、单位报备，并积极配合落实各项疫情防控措施。	2
手机访问 长沙本地宝首页	2
据长沙发布3月25日消息，长沙市岳麓区在集中隔离人员例行检测中检出1例新冠肺炎确诊病例。	2
病例：周某某，女，26岁，系3月21日通报的外省返长人员毛某的密切接触者，接触后当即被纳入集中隔离管控。3月21日、22日例行核酸检测结果均为阴性，24日检出新冠病毒核酸阳性。目前已闭环转运至定点医院隔离诊治，诊断为新冠肺炎确诊病例。	1
市、区二级相关部门已对相关情况进行排查，密接、次密接均已隔离管控，相关场所已全面消毒。	2
请广大市民朋友关注官方权威发布，不信谣、不传谣，继续增强防范意识，做好自我健康监测，戴好口罩、勤洗手、多通风、勤消毒、不聚集、保持社交距离、主动接种疫苗、按要求进行核酸检测，进入公共场所主动扫“湖南场所码”，外地来(返)长需主动到社区(村)、单位报备，并积极配合落实各项疫情防控措施。	2
手机访问 长沙本地宝首页	2
长沙市新型冠状病毒肺炎防控指挥部办公室发布：长沙市在区域核酸筛查中发现2例新冠肺炎确诊病例。	2
3月26日，长沙从区域核酸检测初筛中发现两例阳性，经市疾控中心复核确认阳性，目前均已闭环转运至定点医院隔离诊治，诊断为新冠肺炎确诊病例。	2
病例1：唐某某，男，44岁。为3月14日岳麓区确诊病例张某的次密切接触者，3月14日至21日，连续7天新冠病毒核酸检测阴性，隔离期满后于3月21日返回居住地进行健康监测。3月26日新冠病毒核酸初筛阳性，后经市疾控中心复核确认阳性。	1
病例2：钟某某，男，58岁。3月23日与病例1有密切接触史。3月17日、20日、23日三次新冠病毒核酸检测阴性。3月26日新冠病毒核酸初筛阳性，后经市疾控中心复核确认阳性。	1
目前均已闭环转运至定点医院隔离诊治，诊断为新冠肺炎确诊病例。	2
经核查，病例具体轨迹如下：	2
病例1：3月21日，13:09从隔离酒店离开，	0
乘车返回阳光100小区家中。	0
3月22日居家未外出。	0
3月23日15：47驾车至湖南大学物理与微电子学院;	0
16：40驾车至湖南大学子弟学校接小孩返回家中，期间未下车;	0
20：10-21：30在阳光100小区一期售楼部地下室打乒乓球。	0
3月24日8：00驾车送小孩上学，期间未下车，	0
随后驾车到湖南大学信息科学与工程学院实验室;	0
11：00步行至教职工餐厅午餐，后步行返回实验室;	0
14：30-16：00步行至信科院会议室开会，会后步行前往信科院拿材料;	0
16：10驾车回家，途中在地下车库丰巢柜取快递。之后未再外出。	0
病例2：3月13日至3月22日未离开长沙，日常出行主要为住所(阳光100小区三期80栋)-单位(雅礼中学)两点一线。	0
3月23日19：06骑共享单车从住处(阳光100小区80栋)至阳光100小区一期售楼部地下室;	0
19：13-21：39在阳光100小区一期售楼部地下室打乒乓球，与病例1密切接触;	0
21：39骑共享单车返回住处，后未外出。	0
3月24日8：52骑共享单位经阳光100小区东门至地铁3号线阳光站3号口;	0
8：56-9：22乘坐地铁至东塘站，后步行至工作单位(雅礼中学)，后在工作单位活动;	0
17：30从工作单位出发，步行至地铁3号线东塘站;	0
17：48到达地铁3号线东塘，并乘坐至阳光站，后骑共享单车经阳光100小区东门返回住处。	0
3月25日6：52从住处出发，骑共享单车经小区东门至地铁3号线阳光站3号口，	0
乘坐地铁至东塘站，步行至工作单位，后在单位活动;	0
17：21从工作单位出发，步行至地铁3号线东塘站;	0
17：40到达阳光站3号口，骑共享单车经阳光100小区东门回住处;	0
市、区二级相关部门正在全面排查该对象活动轨迹、人员接触情况，已追踪到的密接、次密接均已隔离管控和采样检测，相关场所已全面消毒。	2
如与上述两个确诊病例活动轨迹有交集，请务必第一时间主动向当地防疫机构报告，配合做好隔离医学观察或健康监测等健康管理工作。	2
同时请广大市民朋友关注官方权威信息发布，不信谣、不传谣、不恐慌，继续增强防范意识，做好自我健康监测，戴好口罩、勤洗手、多通风、勤消毒、不聚集、保持社交距离、主动接种疫苗、按要求进行区域核酸检测，进入公共场所主动扫“湖南场所码”，外地来(返)长需主动到社区(村)、单位报备，并积极配合落实各项疫情防控措施。	2
长沙市新型冠状病毒肺炎防控指挥部办公室	2
2022年3月26日	2
手机访问 长沙本地宝首页	2
3月28日，天心区在集中隔离管控人员中发现一例新冠肺炎无症状感染者。	2
刘某某，男，35岁，系岳麓区确诊病例钟某某的密切接触者，于3月27日纳入集中隔离。3月25日、27日核酸检测结果均为阴性，3月28日新冠病毒核酸初筛阳性，经市疾控中心复核确认阳性。目前已闭环转运至定点医院隔离诊治，诊断为无症状感染者。	1
市、区两级相关部门已全面排查该对象的活动轨迹、人员接触情况，已追踪到的密接者、次密接者均已隔离管控和采样检测，相关场所已全面消毒。	2
经核查，具体轨迹如下：	2
3月24日7:20-7：55自省林业科学院家中出门步行至井坡子公交车站搭乘145路公交车至东塘南下车，	0
步行至雅礼中学。	0
7:55-17:40在雅礼中学校内活动。	0
17:40-18:15离校，步行至雅礼中学公交车站搭乘145路公交车至林科大站下车，	0
步行至林科院家中后未外出。	0
3月25日7:21-7：55自省林业科学院家中出门步行至井坡子公交车站搭乘145路公交车至东塘南下车，	0
步行至雅礼中学。	0
7:55-17:40在雅礼中学校内活动。	0
17:40-18:12离校，步行至雅礼中学公交车站搭乘145路公交车至林科大站下车，	0
步行至林科院家中后未外出。	0
3月26日在家未外出	0
3月27日在家未外出，上午11：00天心区将其闭环转运至定点隔离酒店。	0
如与该名无症状感染者活动轨迹有交集，请务必第一时间主动向当地防疫机构报告，配合做好隔离医学观察或健康监测等健康管理工作。	2
同时请广大市民朋友关注官方权威信息发布，不信谣、不传谣，继续增强防范意识，做好自我健康监测，戴好口罩、勤洗手、多通风、勤消毒、不聚集、保持社交距离、主动接种疫苗、按要求进行区域核酸检测，进入公共场所主动扫“湖南场所码”，外地来（返）长人员需主动到社区（村）、单位报备，并积极配合落实各项疫情防控措施。	2
原文链接>>>长沙市在管控人员例行核酸检测中发现1例无症状感染者	2
手机访问 长沙本地宝首页	2
据长沙发布3月28日消息，长沙市在管控人员例行核酸检测中发现3例新冠肺炎确诊病例。	2
目前，3例病例均已闭环转运至定点医院隔离诊治，诊断为新冠肺炎确诊病例，病情稳定。	2
病例1：唐某某，女，11岁，岳麓区确诊病例。系3月26日岳麓区确诊病例唐某某的密切接触者（父女关系），3月26日纳入集中隔离。3月21日、3月25日、3月26日核酸检测结果均为阴性，3月27日晚新冠病毒核酸初筛阳性，3月28日凌晨经市疾控中心复核确认阳性。	1
病例2：李某某，女，15岁，开福区确诊病例。系3月26日岳麓区确诊病例钟某某密切接触者，3月26日纳入集中隔离。3月25日、26日核酸检测结果均阴性，3月27日晚新冠病毒核酸初筛阳性，3月28日凌晨经市疾控中心复核确认阳性。	1
病例3：龚某某，男，16岁，雨花区确诊病例。曾与3月26日岳麓区确诊病例钟某某有时空交集。3月25日、27日核酸检测结果均为阴性，3月28日凌晨新冠病毒核酸初筛阳性，后经市疾控中心复核确认阳性。	1
经核查，病例具体轨迹如下：	2
病例1：3月21日16:59-17:10由母亲自驾从湖南大学子弟学校接回到阳光100小区，未再外出。	0
3月22日7:30-8:12由母亲自驾从阳光100送至湖南大学子弟学校，期间在登高路千惠超市购物。	0
8:12-11:57在湖南大学子弟学校学习。	0
11:57-14:08从湖南大学子弟学校步行至枫树村7栋一单元托管班午餐午休。	0
14:08-14:24从托管步行至湖南大学子弟学校，	0
期间在登高路白鹤文具店购物。	0
14:24-16:28在湖南大学子弟学校学习。	0
16:28-16:45由母亲自驾从学校接回阳光100小区。	0
16:45在阳光100小区鹭岛面包店买面包后回家，未再外出。	0
3月23日7:50-8:23由母亲自驾从阳光100送至湖南大学子弟学校。	0
8:23-11:55在湖南大学子弟学校学习。	0
11:55-14:08从湖南大学子弟学校步行至枫树村7栋一单元托管班午餐午休。	0
14:08-14:20离开托管步行至湖南大学子弟学校，	0
期间在白鹤文具店购物。	0
14:20-16:28在湖南大学子弟学校学习。	0
16:28放学，在校门口等待期间在登高路白鹤文具店购物。	0
16:40由父亲自驾接回阳光100小区家中，未再外出。	0
3月24日8:00-8:26由母亲自驾从阳光100到湖南大学子弟学校。	0
8:26-11:55在湖南大学子弟学校学习。	0
11:55-14:00从湖南大学子弟学校步行至枫树村7栋一单元托管班午餐午休。	0
14:00-14:20离开托管步行至湖南大学子弟学校，	0
期间在登高路白鹤文具店购物。	0
14:20-16:28在湖南大学子弟学校学习。	0
16:28放学，由父亲自驾接回阳光100小区家中，未再外出。	0
3月25日上午在家未外出。	0
15:00-15:10步行至阳光100小区4期核酸采样处做核酸。	0
15:21在阳光100小区1期老百姓大药房阳光100新城二分店购物。	0
15:26在阳光100“好想你”门店购物。	0
15:30在阳光100小区1期正门口“知花知果”门店取团购物品，后步行回家，未再外出。	0
3月26日 在家未外出，后闭环转运至定点酒店隔离。	0
病例2：3月24日7:10—17:40在长沙市雅礼中学学习。	0
17:40—17:50从学校步行至对面书亦烧仙草旁小笼包包子铺购买包子。	0
17:50—18:50经过雅礼通道商场步行至中百罗森(雨花区劳动西路107号)吃晚餐。	0
18:50左右返回学校，后未外出。	0
3月25日7:30—7:40步行至学校内小卖部购物。	0
7:40—12:10在学校学习。	0
12:10—12:30步行前往茶颜悦色(汽贸大厦店)购物。	0
12:30—12:35步行前往大米先生（劳动西路梓园分店），在门口停留，未进店。	0
12:35—12:40步行至蜜雪冰城(雨花区劳动西路雅礼通道地下商场)购物。	0
12:40—12:48步行至7-ELEVEn(雨花区劳动西路428号)购物，后返回学校。	0
12:48—14:10在学校内活动。	0
14:10—14:42步行至雅礼中学公交站，乘坐116路公交车到开福区政府公交站下车。	0
14:42—14:48步行回家（开福区浏阳河街道珠江郦城），在家未外出。	0
15:02—15:40步行至浏阳河街道捞刀河滨水市民公园采样点（长沙市开福区浏阳河街道福元西路199号）进行核酸采样。	0
15:40-16:10返回家中，再未外出。	0
3月26日在家未外出，后闭环转运至定点酒店隔离。	0
病例3：3月24日7:30-7:40由母亲自驾从枫树山社区马家冲小区送至雅礼中学。	0
7:40-12:30在雅礼中学学习。	0
12:30-14:00离开学校到雅礼教师宿舍7栋托管午餐、午休。	0
14:00-20:30在雅礼中学学习后步行回家,	0
期间在罗森尼娜蛋糕店（侯家塘分店）购物停留，后未出门。	0
3月25日7:30-7:40由母亲自驾从枫树山社区马家冲小区送至雅礼中学。	0
7:40-12:30在雅礼中学学习。	0
12:30-13:40离开学校到雅礼教师宿舍7栋托管午餐、午休。	0
14:00-20:30在雅礼中学学习后步行回家，后未出门。	0
3月26日和3月27日均在家未外出。	0
3月28日在家未外出，后闭环转运至定点酒店隔离。	0
市、区二级相关部门正在全面排查确诊病例活动轨迹、人员接触情况，已追踪到的密接、次密接均已隔离管控和采样检测，相关场所已全面消毒。	2
如与上述3个确诊病例活动轨迹有交集，请务必第一时间主动向当地防疫机构报告，配合做好隔离医学观察或健康监测等健康管理工作。	2
同时请广大市民朋友关注官方权威信息发布，不信谣、不传谣、不恐慌，继续增强防范意识，做好自我健康监测，戴好口罩、勤洗手、多通风、勤消毒、不聚集、保持社交距离、主动接种疫苗、按要求进行区域核酸检测，进入公共场所主动扫“湖南场所码”，外地来（返）长需主动到社区（村）、单位报备，并积极配合落实各项疫情防控措施。	2
原文链接>>>长沙市在管控人员例行核酸检测中发现3例新冠肺炎确诊病例	2
手机访问 长沙本地宝首页	2
3月28日，按照疫情防控规定，长沙在对外省入长人员例行核酸检测中发现1例新冠肺炎确诊病例。目前，市、县二级相关部门已对相关情况进行排查，密接、次密接均已隔离管控，相关场所已全面消毒。	2
病例：柳某某，男，37岁，省外某物流公司货车司机。3月17日起，驾驶货车经山东、福建、上海来长，于3月27日下高速公路到达长沙县境内（持有48小时核酸证明），3月28日前往长沙县第二人民医院做核酸检测，后继续前往目的地，在浏阳市境内接到电话告知初筛阳性后就地停车等待转运，后经市疾控中心复核确认阳性。目前已闭环转运至定点医院隔离诊治，判定为新冠肺炎确诊病例。	1
经核查，活动轨迹如下：	2
3月27日17：00与妻子驾驶货车在干杉高速口下高速到达长沙县境内，	0
在长沙县树新路188号三湘缘麻将机总部卸货；	0
18：30 将车移至三湘缘麻将机总部外约500米（树新路往南处，黄兴镇东四路和县道046交汇处约100米处）停泊，	0
随后柳某下车活动，同时其妻子步行前往十字路口个体户生鲜店买菜（鱼、小菜，付款时间18时50分），之后两人回到车上，未再下车。	0
3月28日8：40 夫妻2人乘坐出租车抵达长沙县第二人民医院进行核酸采集；	0
9：03 2人离开长沙县第二人民医院，进入医院对面公共洗手间如厕；	0
9：12 2人进入厕所旁佳程电器超市购物；	0
9:23 2人进入佳程电器东南侧的乐尔乐超市购物（支付时间9时28分）；	0
9：29 2人搭乘滴滴网约车返回黄兴镇货车停放点的货车上（9时45分抵达），之后在车上休息未下车；	0
12：57 2人驾车前往浏阳市；	0
13：59 在长沙县湘府东路中石油加油站购买车用尿素液；	0
14:48 到达浏阳市镇头镇金牌村马井片长生组X020卡点；	0
15：24 到达浏阳市镇头镇S207路段时，接到长沙县疾控中心电话告知其新冠核酸检测阳性后就地停车，后转运至定点医院。	0
如与该名确诊病例活动轨迹有交集，请务必第一时间主动向当地防疫机构报告，配合做好隔离医学观察或健康监测等健康管理工作。	2
请广大市民朋友关注官方权威发布，不信谣、不传谣，继续增强防范意识，做好自我健康监测，戴好口罩、勤洗手、多通风、勤消毒、不聚集、保持社交距离、主动接种疫苗、按要求进行核酸检测，进入公共场所主动扫“湖南场所码”，外地来（返）长人员需主动到社区（村）、单位报备，并积极配合落实各项疫情防控措施。	2
原文链接>>>长沙市在省外来长货车司机中检出1例新冠肺炎确诊病例	2
手机访问 长沙本地宝首页	2
3月29日，长沙雨花区在管控人员例行核酸检测中发现1例新冠肺炎无症状感染者。目前，省、市、区三级有关部门已对相关情况进行排查，已追踪的密接、次密接均已隔离管控，相关场所已全面消毒。	2
病例：王某某，男，15岁。为3月26日确诊病例钟某某的密切接触者，于3月26日纳入管控。3月25、26、27日连续3次核酸检测结果均为阴性，3月29日新冠病毒核酸初筛阳性，当日经市疾控中心复核确认阳性。	1
经核查，活动轨迹如下：	2
3月24日7：20-7：40从家里（雨花区东塘街道东塘现代华都）步行至雅礼中学；	0
7：40-22：20雅礼中学学习；	0
22：20-22：40步行回家，后未出门。	0
3月25日7：20-7：40从家里步行至雅礼中学；	0
7：40-12：00雅礼中学学习；	0
12：00-12：20前往足球场跑步；	0
