# Supplementary material for: Multi-Model Fusion-Based Hierarchical Extraction for Chinese Epidemic Event
Source: Data Sci Eng. 2023 Jan 2;8(1):73–83. doi: 10.1007/s41019-022-00203-6 (PMC9807097; doi:10.1007/s41019-022-00203-6)
Supplement: Supplementary file 1 — (zip 67849 KB) [file 41019_2022_203_MOESM1_ESM.zip › Bert-Event_classification/THUCNews/data/test.txt]

12：20-13：30前往食堂2楼用餐，	0
后经长雅楼门口回教室休息；	0
13：30-14：10前往学校核酸采样点进行核酸检测，采样后回教室自习；	0
14：10-17：45上课；	0
17：45-18：00前往食堂2楼吃饭；	0
18：00-18：10在足球场跑步10分钟，后回教室；	0
18：15-22：20在科学馆5楼502教室自习，	0
期间前往隔壁信息楼4楼上洗手间；	0
22：20步行回家，后再未外出。	0
3月26日在家未外出	0
3月27日凌晨1时闭环转运至定点酒店隔离。	0
如与该名无症状感染者活动轨迹有交集，请务必第一时间主动向当地防疫机构报告，配合做好隔离医学观察或健康监测等健康管理工作。	2
请广大市民朋友关注官方权威发布，不信谣、不传谣，继续增强防范意识，做好自我健康监测，戴好口罩、勤洗手、多通风、勤消毒、不聚集、保持社交距离、主动接种疫苗、按要求进行核酸检测，进入公共场所主动扫“湖南场所码”，外地来（返）长人员需主动到社区（村）、单位报备，并积极配合落实各项疫情防控措施。	2
原文链接>>>长沙市雨花区在管控人员中检出1例无症状感染者	2
手机访问 长沙本地宝首页	2
3月29日，长沙在对省外入长管控人员核酸检测中发现1例新冠肺炎确诊病例（王某某，女，35岁）。	1
该病例与3月28日已公布的确诊病例柳某某（外地货车司机）为夫妻关系，3月28日作为密接人员纳入隔离管控，目前已闭环转运至定点医院隔离诊治，诊断为新冠肺炎确诊病例，病情稳定。	1
目前，市、县二级有关部门已对相关情况进行排查，已追踪的密接、次密接均已隔离管控，相关场所已全面消毒。	2
该病例王某某，除3月28日12时59分在长沙县黄兴镇树新路130号路边摊购买桔子短暂停留外，	0
其余活动轨迹与3月28日已公布的确诊病例柳某某轨迹一致。	0
如与上述病例活动轨迹有交集，请务必第一时间主动向当地防疫机构报告，配合做好隔离医学观察或健康监测等健康管理工作。	2
请广大市民朋友关注官方权威发布，不信谣、不传谣，继续增强防范意识，做好自我健康监测，戴好口罩、勤洗手、多通风、勤消毒、不聚集、保持社交距离、主动接种疫苗、按要求进行核酸检测，进入公共场所主动扫“湖南场所码”，外地来（返）长人员需主动到社区（村）、单位报备，并积极配合落实各项疫情防控措施。	2
原文链接>>>长沙市在省外入长管控人员中检出1例新冠肺炎确诊病例	2
手机访问 长沙本地宝首页	2
3月30日，长沙市在管控人员例行核酸检测中发现３例无症状感染者。目前，省、市、区三级有关部门已对相关情况进行排查，对追踪到的密接、次密接均已隔离管控，相关场所已全面消毒。	2
无症状感染者1：肖某，女，37岁，雅礼中学后勤工作人员，为3月26日岳麓区通报病例钟某的关联人员，现住雨花区左家塘曙光中路69号天润花园。3月26日居家隔离，3月29日转集中隔离，3月29日核酸检测初筛阳性，后经市疾控中心复核确认阳性。	1
无症状感染者2：袁某，男，65岁，退休职工，现住天心区新开铺街道长沙天翔新新家园小区。为3月26日岳麓区通报病例唐某某的密切接触者。3月30日核酸检测初筛阳性，后经市疾控中心复核确认阳性。	1
无症状感染者3：刘某某，女，55岁，现住天心区新开铺街道长沙天翔新新家园小区，为阳性感染者2（袁某）的密切接触者。3月30日核酸检测初筛阳性，后经市疾控中心复核确认阳性。	1
以上对象均已闭环转运至定点医院隔离诊治，诊断为新冠肺炎无症状感染者。	2
经核查，活动轨迹如下:	2
无症状感染者1（肖某）3月15日至3月23日在本市工作和生活，无外地旅居史。	0
3月24日9:30-9:44从家中（雨花区左家塘曙光中路69号天润花园）出发，	0
步行经过王公塘街前往曙光路人民路口南公交车站；	0
9:44-10:10搭乘917路公交车（清水路方向）在东塘西公交站下车，	0
步行前往雅礼中学；	0
10:10-13:00雅礼中学内工作；	0
13:00-15:40乘坐702路公交车在人民路立交桥西公交站下车，	0
步行经过王公塘街从小区正门返回家里，	0
后在家里活动；	0
15:40-19:00从家里出发，	0
步行经过王公塘街前往曙光路人民路口南公交车站，	0
搭乘912路公交车（莲坪路方向），在东塘北下车，	0
步行前往雅礼中学，	0
后在雅礼中学内工作；	0
19:00-19:30下班后步行前往东塘西公交站，	0
乘坐702路公交车（圭塘河方向）经天润花园小区正门返回家中，后无外出。	0
3月25日6:25-6:48从家中出发，	0
步行经过王公塘街前往曙光路人民路口南公交车站，	0
搭乘912路公交车（莲坪路方向）东塘北公交站下车；	0
6:48-6:57在东塘北公交站下车，	0
步行沿韶山路往南至劳动路，	0
右拐往西至雅礼中学门口地下通道，	0
由地下通道过马路前往学校；	0
6:57-13:30雅礼中学内工作；	0
13:30-13:36下班后步行前往雅礼中学公交站；	0
13:36-13:47搭乘702路公交车（圭塘河方向）在人民路立交桥西公交站下车，	0
在嘉嘉粉面店（雨花区王公塘街窑岭东村小区东北侧）短暂停留后，	0
步行经过王公塘街从小区正门返回家中；	0
18:50-19:05前往徐记酥铺（人民中路与港岛路交叉西100米）购买食品；	0
19:05-19:10乐悠优超市（人民中路与港岛路交叉西100米）购买零食；	0
19:10经过王公塘街返回家中，后无外出。	0
3月26日至3月28日居家隔离，未外出。	0
3月29日转运至集中隔离点。	0
无症状感染者2（袁某）3月23日20:00在阳光100小区一期售楼部地下室打乒乓球；	0
21:30骑自行车沿猴子石大桥返回家中；	0
21:45到家后未外出。	0
3月24日8:03前往岳麓区长沙蓝剑山庄，并在该山庄活动；	0
17:52离开长沙蓝剑山庄回家；	0
18:53到达长沙天翔新新家园小区，后再无外出。	0
3月25日8:43离开长沙天翔新新家园小区；	0
9:13经木莲西路、猴子石大桥、潇湘中路到长沙岳麓科技园；	0
9:31返回长沙天翔新新家园小区；	0
10:00前往湘江锦绣打乒乓球；	0
11:30离开湘江锦绣到达长沙方圆商务楼（桔园小区）；	0
11:45回到长沙天翔新新家园小区家中；	0
14:30前往阳光100小区一期售楼部地下室打乒乓球；	0
17:00回到长沙天翔新新家园小区家中；	0
19:30乘坐电梯到长沙天翔新新家园小区B栋楼下做核酸检测，	0
后返回家中未外出。	0
3月26日未外出。	0
3月27日13:13步行前往新开铺社区卫生服务中心进行核酸检测，	0
后返回家中未外出。	0
3月28日8:51步行出门（由南往北）沿河边散步；	0
10:41前往新市街综合农贸市场买菜；	0
11:02买菜后返回小区；	0
11:17到达长沙天翔新新家园小区；	0
19:30外出骑自行车（从紫薇路到河边）；	0
20:00返回家中，后未外出。	0
3月29日10:10外出散步（从紫薇路到河边）；	0
10:30沿桥下的南二环路返回家中，后未外出。	0
3月30日转运至定点医院。	0
无症状感染者3（刘某某）3月23日晚上在家里未出门。	0
3月24日5:00骑电动车从长沙天翔新新家园小区前往雨花区雅士亚豪生酒店上班，在酒店自助早餐厅工作；	0
12:00在酒店员工食堂就餐；	0
13:00下班后骑电动车沿104路公交车线路回家，	0
到家后未外出。	0
3月25日8:48从长沙天翔新新家园小区北门出发，	0
前往南郊公园，停留约50分钟；	0
9:36前往步步高超市南国店；	0
10:07前往永辉超市南郊公园店；	0
11:29从长沙天翔新新家园小区北门进入小区，在小区内进行核酸检测，	0
后返回家中。	0
19:05前往南郊公园，	0
在小区周边沿南二环、湘江中路、殷家冲街、新力街、金岭路、书院南路散步；	0
20:01到达南郊广场，	0
随后回家再未出门。	0
3月26日11:45前往福膳源（新开铺竹塘西路店）吃午饭；	0
12:50在福膳源（新开铺竹塘西路店）食用完午饭步行回家，之后未外出。	0
3月27日13:03出门	0
13:10到达新开铺街道社区卫生服务中心	0
13:15在新开铺街道社区卫生服务中心进行核酸检测后回家；	0
14:18回家后未外出。	0
3月28日8:50步行前往新市街综合农贸市场买菜（途径新开铺路往南到湘府路，往西到湘江路，往北到万科紫台）；	0
10:41进入新市街农贸市场买菜；	0
11:17买菜后步行回到长沙天翔新新家园小区；	0
17:31到达书院路爱玛电动车维修店；	0
18:09回到长沙天翔新新家园小区，后无外出。	0
3月29日13:27在长沙天翔新新家园小区进行核酸检测，	0
后返回家中未再出门。	0
3月30日转运至定点医院。	0
如与以上无症状感染者活动轨迹有交集，请务必第一时间主动向当地防疫机构报告，配合做好隔离医学观察或健康监测等健康管理工作。	2
请广大市民朋友关注官方权威发布，不信谣、不传谣，继续增强防范意识，做好自我健康监测，戴好口罩、勤洗手、多通风、勤消毒、不聚集、保持社交距离、主动接种疫苗、按要求进行核酸检测，进入公共场所主动扫“湖南场所码”，外地来（返）长人员需主动到社区（村）、单位报备，并积极配合落实各项疫情防控措施。	2
原文链接>>>长沙市在管控人员例行核酸检测中发现3例无症状感染者	2
手机访问 长沙本地宝首页	2
3月31日，长沙市天心区在外地来长人员中检出一例新冠肺炎感染者。	2
黄某某，男，40岁，3月29日从上海抵长，在长沙南站进行了免费落地核酸检测，结果为阴性。30日再次进行核酸检测，3月31日上午核酸检测初筛结果阳性，后经市疾控中心复核确认阳性，目前该对象已闭环转运至定点医院隔离治疗，诊断为无症状感染者。	0
市、区二级相关部门正在全面排查该对象的活动轨迹、人员接触情况，已追踪到的密接者、次密接者均已隔离管控，相关场所已全面消毒。	2
经核查，黄某的主要活动轨迹：	2
3月29日12:50乘坐G1772次高铁4车厢03A座位从上海抵达长沙火车南站；	0
12：57从高铁南站南1出口出验票闸机（出闸机时脱下口罩）；	0
13:00在高铁南站东广场核酸检测点排队做核酸检测；	0
13:55在高铁南站西广场逗留；	0
13:58到达高铁南站西广场的士通道乘坐出租车（车牌：湘AT0713），	0
前往雨花区才子嘉都1期北门；	0
14：16在和顺石油时代阳光加油站附近才子嘉都南门下车；	0
14:17进入才子嘉都小区1期地下车库；	0
14：20到达才子嘉都小区1期4栋负一楼电梯口，乘坐电梯到达14楼，	0
在家门口接到卫健部门电话通知后，未进家门直接乘电梯到达负一楼，	0
从地下车库走往小区1期南门。	0
14：30出才子嘉都1期南门。	0
14:30-17:30骑电动车在才子嘉都小区附近活动；	0
17:30入住天心区金桂小区C区23栋洪玉宾馆，之后没有外出。	0
3月30日18：27-18：55乘坐出租车（车牌：湘ADX1546）到达雨花区洞井中路山水采样点做核酸检测；	0
18：55-19:13乘坐出租车（车牌：湘ADX4868）回洪玉宾馆后未再外出。	0
3月31日闭环转运至定点医院。	0
如与该感染者活动轨迹有交集，请务必第一时间主动向当地防疫机构报告，配合做好医学隔离观察或健康监测等健康管理工作。	2
同时请广大市民朋友关注官方权威发布，不信谣、不传谣，继续增强防范意识，做好自我健康监测，戴好口罩、勤洗手、多通风、勤消毒、少聚集、保持社交距离、主动接种疫苗、按要求进行核酸检测，进入公共场所主动扫“湖南场所码”，外地来（返）长人员需主动到社区（村）、单位报备，并积极配合落实各项疫情防控措施。	2
原文链接>>>长沙市天心区在外地来长人员中发现1例无症状感染者	2
手机访问 长沙本地宝首页	2
长沙市在隔离管控人员核酸检测中发现李某某、蒋某某2例新冠肺炎无症状感染者，已闭环转运至定点医院隔离治疗。目前，省、市、区三级有关部门已对相关情况进行排查，对追踪到的密接、次密接均已隔离管控，相关场所已全面消毒。	2
无症状感染者1:李某某，女，58岁，住天心区城南路街道熙台岭席草田巷，系3月30日公布的无症状感染者刘某某的密切接触者，纳入隔离管控。3月27日、29日核酸检测阴性。3月31日核酸检测初筛阳性，后经市疾控中心复核阳性。	1
无症状感染者2:蒋某某，女，65岁，住天心区新开铺街道天翔新新家园，系3月30日公布的无症状感染者袁某的密切接触者，并纳入隔离管控。3月27日、3月29日核酸检测阴性，4月1日确诊为新冠肺炎无症状感染者。	1
经核查，主要活动轨迹如下：	2
无症状感染者1（李某某）3月24日-27日 均在长沙市内生活，无外出旅居史。	0
3月28日上午、中午在家；	0
14：00-17：00从家中步行前往辖区白沙街南福巷小区朋友家中聚会；	0
17：00步行前往里仁坡菜市场买菜；	0
17：20步行返回家中，后未外出。	0
3月29日9：00-10：00在家中前坪与朋友聊天；	0
10：00步行至席草田巷农夫萝卜白菜生鲜店买菜，	0
随后至白沙井社区义茶亭1号朋友家中；	0
11：13步行至城南路好牙依口腔连锁（华盛店）门前进行核酸检测，	0
随后步行返回家中；	0
13：00在家中前坪晾晒衣物，后未外出。	0
3月30日转运至天心区集中隔离场所。	0
无症状状感染者2：（蒋某某）3月24日9：29从新新家园小区离开。	0
9：40步行至南郊公园对面公交站，	0
随后乘坐905路公交车；	0
9：44至广厦新村站下车，	0
步行前往兴威农贸市场；	0
11：42从兴威农贸市场出来，	0
沿着书院南路返回新新家园小区。	0
11：54回家后当天未外出。	0
3月25日6：02从新新家园步行外出；	0
6：14到达天心区南二环立交桥下的新开铺路口站；	0
6：28乘坐803路公交车至七里庙站；	0
6：41步行至雨花区新宇社区雨花巷子内的菜市场；	0
6：50前往雨花区雨花巷31号并停留；	0
11：39由家人开车接回家中；	0
11：42在新新家园小区B栋采集核酸，	0
采完核酸后步行回家，之后未外出。	0
3月26日9：43从新新家园小区西门步行出门，	0
前往南二环南郊公园口公交车站乘坐912路公交车；	0
9：49至广厦新村站下车；	0
9：50步行进入湖开小区南侧门面的菜市场购买蔬菜和零食；	0
10：43离开菜市场回家;	0
10：56到达新新家园小区家中；	0
11：44与朋友在竹塘西路停留；	0
12：51步行回家未外出。	0
3月27日17：39在新新家园小区B栋采集核酸，其余时间一直居家未外出；	0
3月28日6：08步行前往803路首发站新开铺路口站；	0
6：21在七里庙公交车站下车，	0
步行前往雨花区雨花巷31号并停留；	0
11：13乘坐的士（车牌：湘ADX1602）回家，后未外出。	0
3月29日11：15在新新家园小区B栋采集核酸，其余时间一直居家未外出。	0
3月30日作为密接，纳入隔离管控。	0
如与上述病例活动轨迹有交集，请务必第一时间主动向当地防疫机构报告，配合做好隔离医学观察或健康监测等健康管理工作。	2
请广大市民朋友关注官方权威发布，不信谣、不传谣，继续增强防范意识，做好自我健康监测，戴好口罩、勤洗手、多通风、勤消毒、不聚集、保持社交距离、主动接种疫苗、按要求进行核酸检测，进入公共场所主动扫“湖南场所码”，外地来（返）长人员需主动到社区（村）、单位报备，并积极配合落实各项疫情防控措施。	2
原文链接>>>长沙市在隔离管控人员中发现2例新冠肺炎无症状感染者	2
手机访问 长沙本地宝首页	2
长沙市在隔离管控人员核酸检测中发现1例新冠肺炎无症状感染者。目前，省、市、区三级有关部门已对相关情况进行排查，对追踪到的密接、次密接均已隔离管控，相关场所已全面消毒。	2
病例：解某某，女，26岁，为3月28日通报病例柳某某的潜在密接者，现住长沙县海伦春天小区，为佳程电器店经营者。3月28日集中隔离，4月1日核酸检测初筛阳性，后经市疾控中心复核确认阳性，诊断为新冠肺炎无症状感染者。	1
经核查，活动轨迹如下：	2
3月28日9:00解某某一家四人自驾到㮾梨街道佳程电器店上班；	0
10:14步行至隔壁第二间门店“零食满屋”购物，随后返回佳程电器店；	0
14:45步行至“八田日”（陶公庙镇碑附近）做护理；	0
15:30到㮾梨街道“百盛快递”取件后返回佳程电器店内，后未外出；	0
22:50转运至定点酒店进行集中隔离。	0
如与以上无症状感染者活动轨迹有交集，请务必第一时间主动向当地防疫机构报告，配合做好隔离医学观察或健康监测等健康管理工作。	2
请广大市民朋友关注官方权威发布，不信谣、不传谣，继续增强防范意识，做好自我健康监测，戴好口罩、勤洗手、多通风、勤消毒、不聚集、保持社交距离、主动接种疫苗、按要求进行核酸检测，进入公共场所主动扫“湖南场所码”，外地来（返）长人员需主动到社区（村）、单位报备，并积极配合落实各项疫情防控措施。	2
原文链接>>>长沙市在隔离管控人员中检出1例新冠肺炎无症状感染者	2
手机访问 长沙本地宝首页	2
4月3日，长沙市在隔离管控人员核酸检测中发现2例新冠肺炎无症状感染者。目前，2例病例已闭环转运至定点医院隔离治疗。省、市、区三级有关部门已对相关情况进行排查，对追踪到的密接、次密接均已隔离管控，相关场所已全面消毒。	2
无症状感染者1: 王某某，男，59岁，住天心区城南路街道熙台岭席草田巷，系3月31日公布的无症状感染者李某某的密切接触者，已于3月30日纳入集中隔离管控。3月30日、31日、4月1日、2日连续4次核酸检测结果阴性，4月3日新冠肺炎核酸检测初筛结果阳性，后经复核阳性。	1
无症状感染者2: 江某某，男，47岁，住天心区城南路街道熙台岭席草田巷，系3月31日公布的无症状感染者李某某的密切接触者，已于3月30日纳入集中隔离管控。3月30日、31日、4月1日、2日连续4次核酸检测结果阴性，4月3日新冠肺炎核酸检测初筛结果阳性，后经复核阳性。	1
经核查，主要活动轨迹如下：	2
无症状感染者1（王某某）3月28日6:50-8:00步行至长沙简牍博物馆周边散步，	0
回家后未外出；	0
12:55-15:30步行至白沙路体育彩票店，	0
之后回家，未外出；	0
19:20步行前往长沙简牍博物馆周围散步；	0
20:20步行返回家中，后未外出。	0
3月29日6:50-8:20步行前往长沙简牍博物馆周围散步，	0
返回家中后未外出；	0
9:20-10:10步行至城南路好牙依口腔连锁（华盛店）门前进行核酸检测，	0
步行返回家中，后未外出；	0
13:29-17:25步行至白沙路体育彩票店，	0
步行返回家中，后未外出。	0
3月30日9:00沿熙台岭巷从北往南步行，	0
途径白沙公寓2单元，	0
约半小时后返回家中，未外出；	0
13:00-17:02步行至白沙路体育彩票店二楼，步行返回家中。之后纳入集中隔离管控。	0
无症状感染者2：（江某某）3月28日6:30骑电动车从家中至岳麓区潇湘大道外滩远洋1号1楼门面上班；	0
18:00下班骑电动车原路返回家中；	0
19:20步行前往天心区城南西路216号中国福利彩票店购买彩票，未出店外；	0
20:32从彩票店出来步行至熙台岭巷与席草田巷交叉口极兔速递取快递；	0
20:36步行回彩票店放快递后步行回家，后未外出。	0
3月29日6:36骑电动车从家中至岳麓区潇湘大道外滩远洋1号1楼门面上班；	0
18:43骑电动车回家吃晚饭；	0
19:12骑电动车至吴家坪菜市场宁记银洲米粉店内买米粉，后回家；	0
19:21步行至天心区城南西路216号中国福利彩票店买彩票，未出店外；	0
20:34离开彩票店步行返回家中。	0
3月30日6:46骑电动车从家中前往岳麓区潇湘大道外滩远洋1号1楼门面上班；	0
18:49骑电动车下班回家。之后纳入集中隔离管控。	0
如与上述病例活动轨迹有交集，请务必第一时间主动向当地防疫机构报告，配合做好隔离医学观察或健康监测等健康管理工作。	2
请广大市民朋友关注官方权威发布，不信谣、不传谣，继续增强防范意识，做好自我健康监测，戴好口罩、勤洗手、多通风、勤消毒、不聚集、保持社交距离、主动接种疫苗、按要求进行核酸检测，进入公共场所主动扫“湖南场所码”，外地来（返）长人员需主动到社区（村）、单位报备，并积极配合落实各项疫情防控措施。	2
原文链接>>>长沙市在隔离管控人员中发现2例新冠肺炎无症状感染者	2
手机访问 长沙本地宝首页	2
