# Supplementary material for: Multi-Model Fusion-Based Hierarchical Extraction for Chinese Epidemic Event
Source: Data Sci Eng. 2023 Jan 2;8(1):73–83. doi: 10.1007/s41019-022-00203-6 (PMC9807097; doi:10.1007/s41019-022-00203-6)
Supplement: Supplementary file 1 — (zip 67849 KB) [file 41019_2022_203_MOESM1_ESM.zip › Bert-Event_classification/THUCNews/data/train.txt]

4月5日，北湖区在集中隔离人员中发现1例境外入沪返湘新冠肺炎核酸检测阳性人员。目前，已闭环转运至定点医院隔离治疗。	0
何某某，男，系3月29日下午境外入沪返湘人员。3月30日、31日，4月1日，新冠病毒核酸检测结果均为阴性。4月5日新冠病毒核酸检测初筛阳性，经市疾控中心复核确认阳性。	1
目前市、区两级相关部门已全面排查该对象的活动轨迹、人员接触情况，对已追踪到的密接者、次密接者均已隔离管控，相关场所已全面消毒。	2
经核查，具体轨迹如下：	2
3月14日,何某某与母亲袁某某从香港经上海入境，在上海定点隔离14天后，	0
于3月28日解除隔离，期间核酸检测均为阴性	0
3月28日 ,当晚两人在浦东附近全季上海虹桥连锁酒店住一晚，与其母亲同房间居住	0
3月29日,10:18 何某某、袁某某乘G1301（何某某座位号05车厢08B、袁某某座位号05车厢08A）高铁自上海虹桥站至萍乡站	0
15：37何某某换至同趟列车04车厢04D，袁某某换至同趟列车05车厢06D	0
17:26 抵达郴州西站	0
17:31 在高铁站临时隔离点登记信息，之后由转运车辆将其闭环转运至华茂酒店集中隔离	0
3月29日-4月5日,在隔离点未外出	0
如与该感染者活动轨迹有交集，请务必第一时间主动向当地防疫机构报告和进行核酸检测，配合做好医学隔离观察或健康监测等健康管理工作。	2
请广大人民群众关注官方权威发布，不信谣、不传谣，继续增强防范意识，做好自我健康监测，戴好口罩、勤洗手、多通风、勤消毒、少聚集、保持社交距离、主动接种疫苗和进行核酸检测、进入公共场所主动扫“湖南场所码”和行程卡，外地来（返）郴人员需主动到村（社区）、单位报备，并积极配合落实各项疫情防控措施。	2
原文链接>>>北湖区在集中隔离人员中发现1例境外入沪返湘新冠肺炎核酸检测阳性人员	2
手机访问 长沙本地宝首页	2
3月30日湘西州花垣县在外省返湘集中隔离人员例行核酸检测中发现一例新冠肺炎确诊病例。	2
龙某某，女，33岁，系3月28日晚上海返湘人员。3月29日新冠病毒核酸检测结果为阴性。3月30日新冠病毒核酸检测初筛阳性，经州、县疾控中心复核确认阳性。	1
目前州、县两级相关部门已全面排查该对象的活动轨迹、人员接触情况，对已追踪到的密接者、次密接者均已隔离管控和采样检测，相关场所已全面消毒。	2
经核查，具体轨迹如下：	2
3月28日10:48乘G2193(08车厢03B座)高铁自上海虹桥站至怀化南站	0
17:58抵达怀化南站，高铁站内转车	0
18:32乘G688(07车厢01C座)高铁自怀化南站至吉首东站	0
19:17抵达吉首高铁东站，在高铁站临时隔离点等待转运	0
21:00专车将其由吉首高铁站闭环转运至花垣县隔离点集中隔离管控	0
3月29日隔离点未外出	0
3月30日隔离点未外出	0
如与该感染者活动轨迹有交集，请务必第一时间主动向当地防疫机构报告和进行核酸检测，配合做好医学隔离观察或健康监测等健康管理工作。	2
请广大人民群众关注官方权威发布，不信谣、不传谣，继续增强防范意识，做好自我健康监测，戴好口罩、勤洗手、多通风、勤消毒、少聚集、保持社交距离、主动接种疫苗和进行核酸检测、进入公共场所主动扫“湖南场所码”和行程卡，外地来(返)县人员需主动到村(社区)、单位报备，并积极配合落实各项疫情防控措施。	2
花垣县委新冠肺炎疫情防控领导小组办公室	2
2022年3月30日	2
附：湘西州县市疾控中心咨询电话衡东县隔离管控人员中新增1例新冠肺炎确诊病例(轻型)4月2日，衡东县隔离管控人员中新增1例新冠肺炎确诊病例(轻型)。目前，已对相关情况进行排查，密接、次密接已隔离管控，相关场所已全面消毒。	2
病例陈某妤：女，2岁，为3月30日公布的确诊病例陈某桂之孙女、3月31日公布的确诊病例夏某红之女，此前已作为密接人员纳入隔离管控，目前已闭环转运至定点医院隔离诊治。	1
陈某妤的主要活动轨迹如下：3月27日,乘坐父母自驾车从广州市增城区出发，	0
17:50左右到达衡东县石滩乡石金村小泉屋组家中。	0
3月28日、29日,在自家附近活动未外出，与家中此前已确诊的病例有接触。	0
3月30日,未外出，后被专车转运至隔离点集中隔离。	0
为做好疫情防控工作，在此呼吁广大群众，与上述确诊病例有过接触史或活动轨迹有交集的人员，请在做好个人防护的情况下，立即向村(社区)或县疾控中心报告，按要求配合落实相关疫情管控措施。同时请广大群众关注官方权威发布，严格遵守疫情防控要求，不信谣、不传谣、不造谣，进一步提高防范意识，戴口罩、勤洗手、多通风、不聚集、保持社交距离，自觉配合公共场所测温查码等防控要求，保护自己和家人，共同构筑全民防疫屏障。	2
中共衡东县委新型冠状病毒感染的肺炎疫情防控工作领导小组	2
2022年4月2日3月31日衡东县隔离管控人员中新增2例新冠肺炎确诊病例3月31日，衡东县隔离管控人员中新增2例新冠肺炎确诊病例。目前，已对相关情况进行排查，密接、次密接已隔离管控，相关场所已全面消毒。	2
病例夏某红：女，28岁，为3月30日公布的确诊病例陈某桂之儿媳，已作为密接人员纳入隔离管控。	1
病例陈某：男，1岁，为3月30日公布的确诊病例陈某桂之孙子，已作为密接人员纳入隔离管控。目前均已闭环转运至定点医院隔离诊治。	1
夏某红的主要活动轨迹如下：3月27日：和丈夫驾车从广州市增城区出发，17:50左右到达衡东县石滩乡石金村小泉屋组家中。	0
3月28日：居家未外出。与确诊病例陈某桂及其他家人共进早、中餐。	0
3月29日：9:45带小孩到石滩乡卫生院接种疫苗。	0
10:57到石滩乡嘉新超市购物，停留5分钟左右。	0
12:00左右到家，之后未外出。	0
3月30日：未外出，后被专车转运至隔离点集中隔离。	0
陈某的主要活动轨迹如下：3月16日-27日：住衡东县石滩乡石金村小泉屋组，未离开过石滩乡。	0
3月28日：在家未外出，与确诊病例陈某桂有接触史。	0
3月29日：在家未外出。	0
3月30日：未外出，后被专车转运至隔离点集中隔离。	0
为做好疫情防控工作，在此呼吁广大群众，与上述确诊病例有过接触史或活动轨迹有交集的人员，请在做好个人防护的情况下，立即向村(社区)或县疾控中心报告，按要求配合落实相关疫情管控措施。同时请广大群众关注官方权威发布，严格遵守疫情防控要求，不信谣、不传谣、不造谣，进一步提高防范意识，戴口罩、勤洗手、多通风、不聚集、保持社交距离，自觉配合公共场所测温查码等防控要求，加快完成新冠疫苗全程接种和加强针接种，保护自己和家人，共同构建全民免疫屏障。	2
中共衡东县委新型冠状病毒感染	2
的肺炎疫情防控工作领导小组	2
2022年3月31日	2
2022年3月30日，衡东县在省外返衡人员中检出1例新冠肺炎确诊病例，已闭环转运至市定点医院进行隔离治疗。衡东县第一时间启动流调溯源、人员排查管控、临时封控、区域核酸检测等工作，并对其居住及其活动场所开展环境监测和消毒。下一步，衡东县将根据流调情况继续做好重点人员和区域管控，动态发布疫情调查及处置情况。	2
为做好疫情防控工作，在此呼吁广大群众，与该病例有过接触史或活动轨迹有交集的人员，请在做好个人防护的情况下，立即向村(社区)或县疾控中心(24小时值班电话：0734-5222338)报告，按要求配合落实相关疫情管控措施。同时请广大群众关注官方权威发布，严格遵守疫情防控要求，不信谣、不传谣、不造谣，进一步提高防范意识，戴口罩、勤洗手、多通风、不聚集、保持社交距离，自觉配合公共场所测温查码等防控要求，加快完成新冠疫苗全程接种和加强针接种，保护自己和家人，共同构建全民免疫屏障。	2
经核查，确诊病例陈某桂，男，55岁，系省外返衡东人员，家住衡东县石滩乡石金村。	1
2022年4月5日，娄底市娄星区在重点人群常态化核酸检测中发现1例新冠肺炎确诊病例(轻型)、1例无症状感染者。接报后，相关部门及时进行处置，现将有关情况通报如下：	2
陈某，女，39岁，娄底市中心医院独立传染病区护士，每日进行新冠病毒核酸检测，4月3日核酸检测初筛呈阳性，4日晚复采复检呈阳性。经专家会诊，综合临床表现、流行病学调查和实验室检测结果，判定为新冠肺炎确诊病例(轻型)，现已收入娄底市中心医院隔离病区治疗。	1
肖某某，女，26岁，娄底市中心医院独立传染病区医生，确诊病例陈某的密切接触者，每日进行新冠病毒核酸检测，4月5日核酸检测初筛呈阳性，复采复检呈阳性，经专家会诊，综合临床表现、流行病学调查和实验室检测结果，判定为无症状感染者，现已收入娄底市中心医院隔离病区治疗。	1
疫情发生后，在省疫情防控指挥部专家组指导下，娄星区第一时间启动应急机制，严格按规范流程全力做好各项防控工作，流调溯源、排查管控等正有序进行。	2
请市民朋友们及时关注官方权威信息发布，不信谣、不传谣，继续增强防范意识，做好自我健康监测，戴好口罩、多通风、勤消毒、不聚集、保持社交距离、主动接种疫苗、进入公共场所主动扫“湖南场所码”，娄底市外来(返)娄人员主动到社区(村)、单位报备，并积极配合落实各项疫情防控措施。	2
娄星区新冠肺炎疫情防控工作指挥部	2
2022年4月5日	2
原文链接>>>关于在重点人群常态化新冠肺炎核酸检测中发现1例确诊病例、1例无症状感染者的情况通报	2
手机访问 长沙本地宝首页	2
4月3日，涟源市在G2190次列车集中隔离管控人员中发现1例新冠肺炎确诊病例(轻型)。具体情况如下：	2
高某某，女，32岁，3月30日在四川宜宾高铁西站乘坐G2190次列车前往上海，因G2190次列车发现确诊病例，紧急停靠娄底高铁南站;3月31日凌晨作为同一车厢密接人员被闭环转运至涟源市集中隔离。4月1日、2日核酸检测结果均为阴性，4月3日，经娄底市疾控中心核酸检测复核为阳性。经专家组会诊，高某某被确定为新冠肺炎确诊病例(轻型)，随即转运至定点医院隔离诊治。	1
涟源市第一时间进行应急处置，迅速开展核酸检查、现场处置、信息推送、流调溯源等工作，相关场所已全面消毒。	2
涟源市新冠肺炎疫情防控工作指挥部提醒广大市民朋友，高某某作为G2190次列车确诊病例的密接人员，严格闭环转运进行集中隔离，期间未在涟源有过活动轨迹。请市民朋友们及时关注官方权威信息发布，不信谣、不传谣，继续增强防范意识，做好自我健康监测，戴好口罩、多通风、勤消毒、不聚集、保持社交距离、主动接种疫苗、进入公共场所主动扫“湖南场所码”，娄底市外来(返)涟人员主动到社区(村)、单位报备，并积极配合落实各项疫情防控措施。	2
原文链接>>>G2190次列车隔离人员中发现1例新冠肺炎确诊病例	2
手机访问 长沙本地宝首页	2
涟源市在外地返涟人员中发现一例新冠肺炎确诊病例(轻型)	2
3月29日，涟源市在集中隔离管控的外地返乡人员中发现一例新冠肺炎确诊病例(轻型)。	2
谭某某，女，35岁，系上海市徐汇区返涟人员，2022年3月27日持上海核酸检测阴性证明返回娄底高铁南站，于当日纳入集中隔离。3月28日,涟源市疾控中心核酸检测结果为阳性。3月29日，经娄底市疾控中心复核为阳性，确认为新冠肺炎确诊病例(轻型)。目前已转运至定点医院隔离诊治。	1
涟源市第一时间启动应急响应，迅速开展流调溯源、排查管控、核酸检查、现场处置等工作，相关场所已全面消毒。	2
经核查，具体轨迹如下：	2
3月27日,15:08-19：33乘坐高铁G1357(二等座03车厢05C座)从上海虹桥站到长沙高铁南站;	0
19:33-20:05在长沙高铁南站候车室候车，从A4A5检票口进站;	0
20:05-20:47乘坐高铁G6161(二等座03车厢12F座)从长沙高铁南站至娄底高铁南站;	0
20:47-21:01在娄底高铁南站外来人员等候区登记相关信息;	0
21:01-21:31在娄底高铁南站转运等候区及高铁南站广场外马路旁候车;	0
21:31-21:38乘坐湘KQG026在娄底高铁南站广场外马路绕行至原乘车点;	0
21:38-21:50在娄底高铁南站转运等候区等候120转运车;	0
21:50-22:25由涟源市中医院120转运车转运至涟源市煤勘二队集中隔离点。	0
如与该名感染者活动轨迹有交集的，请第一时间主动向当地防疫机构报告，配合做好隔离医学观察或健康监测等健康管理工作，涟源市疾控中心联系电话：07384431098，07384425859。	2
涟源市新冠肺炎防控工作指挥部提醒广大市民朋友关注官方权威信息发布，不信谣、不传谣，继续增强防范意识，做好自我健康监测，戴好口罩、勤洗手、多通风、勤消毒、不聚集、保持社交距离、主动接种疫苗、进入公共场所主动扫“湖南场所码”，外地来(返)涟人员主动到社区(村)、单位报备，并积极配合落实各项疫情防控措施。	2
原文链接>>>【关注】涟源市在外地返涟人员中发现一例新冠肺炎确诊病例(轻型)	2
手机访问 长沙本地宝首页	2
3月12日15：15湘潭市第一人民医院一名外省返潭人员核酸检测初筛阳性；19：30湘潭市疾病预防控制中心复核阳性。经市级专家组会诊，诊断为新冠肺炎确诊病例（轻型），目前已转运至市中心医院公共卫生临床中心隔离治疗。	1
市、区两级已第一时间启动应急响应，迅速开展流调溯源、排查管控、核酸检测、现场处置等工作，并对感染者居住及其他所涉及活动场所开展环境检测和终末消毒。	2
主要活动轨迹：	2
3月9日 17：45从深圳福田站乘坐G6014次08车厢于21：05到达株洲西站，	0
后乘私家车于21：35到达湘潭高新区五岳新城小区，当天居家未外出。	0
3月10日 10：12乘坐滴滴专车至湘潭市第一人民医院核酸检测；	0
10：49搭乘出租车返回家中；	0
11：32到楼下快递柜取快递；	0
14：00左右，在居住小区周围散步约40分钟，期间佩戴口罩；其余时间居家未外出。	0
3月11日 19：00左右，在居住小区周围散步，期间佩戴口罩；其余时间居家未外出。	0
3月12日 7：50乘私家车至湘潭市第一人民医院核酸检测；	0
9：13乘私家车返家后未外出；目前已转运至湘潭市中心医院公共卫生临床中心隔离治疗。	0
请与确诊病例上述活动轨迹有交叉、同乘列车的市民，立即向居住地社区（村组）及单位主动报备，配合属地落实健康监测、核酸检测等防控措施。请广大市民朋友关注官方权威发布，不信谣、不传谣、不造谣，进一步提高防范意识，关注自身健康状况，做好个人防护，保持安全社交距离，加快完成新冠疫苗全程接种和加强针接种，为疫情防控贡献力量。手机访问 长沙本地宝首页	2
卢某某，男，38岁，自行驾车从广东返回。3月18日上午到永州市中医医院进行核酸采样检测，初筛结果为阳性，后经市疾控中心复核检测确认阳性。目前该对象已闭环转运至定点医院隔离治疗，诊断为新冠肺炎确诊病例（轻型），病情稳定。	1
疫情发生后，我市立即启动应急处置预案，迅速进入应急状态，第一时间开展流调溯源、追踪排查管控、重点人群核酸检测工作，并对卢某某居住及其他所涉及活动场所开展外环境检测和终末消毒。	2
确诊病例主要活动轨迹：	2
3月15日,13：30左右卢某某驾车从零陵区珠山高速收费站下高速到珠山镇“老美饭店”。	0
15：46到永州中医医院附近的阳光宾馆，	0
18：47驾车前往永州大市场。	0
21：05驾车到冷水滩区湖塘东路四海汽车养护中心，	0
21：30乘坐出租车返回珊瑚路车站新村。	0
21：35到珊瑚路车站新村小卖部购物，返回车站新村家中。	0
3月16日,11：30从车站新村家中乘坐出租车至湖塘东路四海汽车养护中心，	0
12：16驾车离开四海汽车养护中心。	0
12：21-12：38在车站路“一日三餐”饭店，然后返回珊瑚路车站新村家中。	0
16：44-17：19驾车来到创发城步步高超市1楼联通专卖店购物。	0
17：25到紫霞路城市绿岛小区亲戚家，留宿一晚。	0
3月17日,10：27-11：03驾车送其妹夫去珊瑚社区卫生服务中心做核酸检测，经检测，其妹夫核酸检测结果为阴性。	0
11：05驾车到城市绿岛小区亲戚家，	0
11：52独自驾车返回车站新村家中。	0
18：17-18：48在车站路“湘汇”饭店，然后独自驾车返回车站新村家中。	0
3月18日,11时许，自行驾车到永州市中医医院核酸采样后，返回珊瑚路车站新村家中无外出。	0
18时许，由永州市第三人民医院负压救护车闭环转运至永州市中心医院零陵院区隔离治疗。	0
市疫情防控指挥部在此呼吁：在3月15日至3月18日期间，与卢某某有过接触史或活动轨迹有交集的人员，请在做好个人防护的情况下，立即向当地防疫机构报告，并配合做好相关疫情管控措施。同时请市民关注官方权威发布，不信谣、不传谣、不造谣，进一步提高防范意识，主动接种新冠疫苗，戴口罩、勤洗手、多通风、不聚集、保持社交距离，积极配合政府落实各项防疫措施。近期如无必要，不离市、不出省、不前往中高风险地区。	2
原文链接>>>永州在外省返永人员中发现1例新冠肺炎确诊病例	2
手机访问 长沙本地宝首页	2
3月18日新宁县在管控的密接者筛查中发现2例新冠肺炎确诊病例经核查，	2
确诊病例一主要活动轨迹为：3月14日：8时10分至8时15分一人骑摩托车到时代广场梦金园金店门口，	0
8时23分进入店内上班，	0
14时35分下班从店里出来骑摩托车经过春风路口、春风路农贸市场回到租房，到达租房后未外出，	0
17时至17时30分在春风路农贸市场对面大众超市购买食品，后返回租房未外出。	0
3月15日：7时12分至7时15分一人从租房出来步行到焦家垅学校给其儿子送碗，	0
7时16分步行返回租房后未外出，	0
13时41分步行路过建设路藕塘学校、建设路中段、大兴路建设路交叉口农业银行、一中前面岔路口、金源大酒店，	0
14时4分步行进入到时代广场梦金园金店，在时代广场梦金园金店上班至21时5分（期间18时24分在长征街路口沙县小吃买馄饨），	0
21时6分步行经一中门前、大兴路建设路交叉口的农业银行、建设路藕塘学校后，	0
21时15分到租房，后未外出。	0
3月16日：8时12分从家里骑摩托车到达时代广场梦金园金店门口，	0
8时48分步行到箭楼街路口老何早餐店买包子后返回金店工作，	0
14时32分从时代广场梦金园金店下班骑车回租房，	0
14时37分至16时34分一直待在租房，	0
16时34分从家里出来步行至焦家垅学校门口接儿子放学回租房，	0
16时40分在焦家垅洪必亮生活超市买食品后回租房未外出。	0
3月17日：12时被转运至隔离酒店集中管控。	0
经核查，确诊病例二主要活动轨迹为：3月15日：14时到时代广场梦金园金店上班，	0
21时5分下班乘坐同事电动车经过一中到达大兴路与园艺路交叉口下车，	0
21时13分步行到达园艺小区家里，后未外出。	0
3月16日：8时10分从家里出发，	0
8时20分步行到店上班，	0
8时44分到箭楼街新德园包点买早餐，	0
8时45分至14时30分在店上班，	0
14时32分下班乘坐同事电动车经过一中到达大兴路与园艺路交叉口下车，	0
14时42分步行到达园艺小区一直在家里。	0
3月17日：12时被转运至隔离酒店集中管控。	0
为做好疫情防控工作，在此呼吁广大群众，3月14日至3月16日期间与两病例有过接触史或活动轨迹有交集的人员，请在做好个人防护的情况下，立即向村（社区）或县疾控中心（24小时值班电话：0739-4822330）报告，按要求配合做好相关疫情管控措施。同时请广大群众关注官方权威发布，严格遵守疫情防控要求，不信谣、不传谣、不造谣，进一步提高防范意识，戴口罩、勤洗手、多通风、不聚集、保持社交距离，自觉配合公共场所测温查码等防控要求，加快完成新冠疫苗全程接种和加强针接种，保护自己和家人，共同构建全民免疫屏障。	2
3月19日新宁县管控区人员中检出2例新冠肺炎确诊病例经核查，确诊病例一，女，39岁，家住御景花园D17栋。	1
主要活动轨迹为：3月15日：15时从御景花园小区打的到湘桂市场梦金园金店，	0
15时34分从湘桂市场梦金园金店到时代广场梦金园金店，与某确诊病例有接触，	0
15时43分从时代广场梦金园金店出来到对面打的，	0
15时45分在县人民医院后门下车，（的士车牌湘EX9381），	0
15时46分在县人民医院后门门口买口罩佩戴后进入医院看望住院病人，	0
18时21分从医院后门与园艺路交叉口处打的（车牌号码湘EX8723）到李家塘村老家中停留1小时左右，再骑摩托车到松风亭5组娘家吃晚饭，	0
21时骑摩托车回到御景花园小区家中后未外出。	0
3月16日：10时45分骑电动车出御景花园西门，	0
10时53分至10时55分把电动车停人民医院后门步行进入县人民医院看望住院病人，	0
17时36分从医院后门离开医院，在娘家晚餐，21时回到御景花园小区家后未外出。	0
3月17日：10时8分从御景花园家里骑摩托车出来，经过古田加油站回到李家塘村老家。	0
13时44分从李家塘村老家出来回御景花园家里后未外出。	0
3月18日：白天未外出，21时被转运至隔离酒店集中管控。	0
经核查，确诊病例二，男，39岁，摩的司机，家住御景花园D9栋。	1
主要活动轨迹为：3月14日：10时6分出发去县汽车西站接一人，在县城老广场附近下车。	0
10时58分开始先后在县人民医院门口、县汽车西站、大兴路与松枫路南交叉口、农业银行门口、御景花园小区门口、舜皇大道爱尚KTV门口等地等客和接送客人，	0
21时57分从县汽车西站进站口送一名女乘客至万塘乡双石村下车，后返回御景花园小区家里后未外出。	0
3月15日：9时45分去县汽车西站旁边早餐店吃早餐。	0
10时5分开始先后在西站、县人民医院、大兴路、县农机局、崀山宏基大酒店、春风路与建设路口、水头廉租房、白公渡、县城老广场等地等客或接送客，	0
12时25分在玲珑超市旁吃中餐，	0
14时9分后先后在县汽车西站、县人民医院、老楚才中学、舜皇里、建设北路十字路口、金园路、建设路与大兴路交叉口、长征路中段等地等客或接送乘客。	0
18时45分返回御景花园小区家中后未外出。	0
3月16日：9时4分开始，先后在松园路可可智能酒店、阳光医院、老高桥路口、双拥路与春风路交叉口、春风路与建设路交叉口、县法院门口中国石化加油、县国税局门前、县人民医院后门、大兴路与广兴路交叉口、公路局门口、舜皇大道与人民路十字路口、县法院门口、县交警队门口、观瀑桥头钢材店、西站门口附近公交站前等地等客或接送客。	0
19时57分送客到华城青庭小区后，回御景花园小区家中后未外出。	0
3月17日：9时16分开始先后在御景花园小区门口、城防办前三岔口、崀山大道与舜皇大道交叉口、西站加油站门口等地等客或接送客。	0
12时20分回到御景花园小区家里。	0
17时从御景花园小区出来到西站候客，	0
21时做核酸检测后回到御景花园小区家中。	0
3月18日：11时许从御景花园出来到西站候客。	0
12点30分被转运至隔离酒店集中管控。	0
益阳市南县发现1例新冠肺炎确诊病例	2
3月22日，南县对集中隔离医学观察点隔离人员进行核酸检测时，发现1例新冠肺炎确诊病例。昌某某，女，25岁，系外省回南县人员。确诊病例已闭环转运至市定点医院进行隔离治疗。	1
经调查，确诊病例主要活动轨迹为：	2
3月19日,8:25，乘坐G576(座位：6车厢12A)列车从上海驶往岳阳东站;	0
14:31，到达岳阳东站;	0
15:03，在岳阳东站接受核酸采样检测;	0
15:29，乘坐岳阳至南县的商务车(湘FK1709);	0
17:20，到达南县南洲镇桂花广场;	0
17:30，从南县南洲镇步步高商场麦当劳入口处进入商场，乘扶梯到达三楼乖乖真棒(儿童游乐场所)，随后乘扶梯前往四楼蛙小柒点餐，期间到商场内浏阳蒸菜、老长沙恰货铺购买菜品后返回蛙小柒继续就餐;	0
18:50，乘电梯到负一楼开车回到南洲镇中央公园小区家中，后未再外出。	0
3月20日,8:00，戴口罩步行前往南洲镇兴盛菜市场(兴盛大酒店处)买菜;	0
9:56，步行至南洲镇宝塔湖边放生鱼类，回家后未再外出。	0
3月21日,8:30，戴口罩步行前往南洲镇兴盛菜市场(兴盛大酒店处)买菜，后步行至宝塔湖边放生鱼类，回家后未再外出;	0
15:25，南洲镇政府工作人员收到“大数据”推送，昌某某健康码为红码;南县新冠肺炎疫情防控指挥部派救护车将其闭环转运至南县集中隔离医学观察酒店。	0
如在3月19日至3月21日期间，与确诊病例有过接触史或活动轨迹有交集的人员，请在做好个人防护的情况下，立即向村(社区)或南县疾控中心(24小时值班电话：0737-5221649)报告，按要求配合落实相关疫情管控措施。	2
南县第一时间启动应急机制，目前，对调查到的密切接触者、次密切接触者进行紧急排查，并对排查到的人员采取流调溯源、隔离管控、核酸检测、环境消毒等处置措施。	2
请广大群众关注官方权威发布，严格遵守疫情防控要求，不信谣、不传谣、不造谣，进一步提高防范意识，戴口罩、勤洗手、多通风、不聚集、保持社交距离，主动落实公共场所测温查码等常态化疫情防控要求，加快完成新冠疫苗全程接种和加强针接种，保护自己和家人，共同构建全民免疫屏障。	2
益阳市新冠肺炎疫情防控指挥部	2
2022年3月23日	2
官方原文>>>益阳市南县发现1例新冠肺炎确诊病例	2
手机访问 长沙本地宝首页	2
3月17日，怀化市湖南医药学院第一附属医院核酸采样检测发现1例新冠肺炎阳性人员，女，9岁，为鹤城区某小学学生，现已转送至定点医疗机构隔离治疗，诊断为新冠肺炎确诊病例，病情稳定。	1
确诊病例主要活动轨迹：	2
3月4日，正常上下学（上学时间为8:20—17:25）。	0
3月5日，13:30—15:00在人民路京御名都2栋205汲墨书院上书法课；	0
16:00—17:30在红星北路电力西三苑一英语培训班上课；	0
17:30—21:30随其母亲前往澳海公园1号朋友家。	0
3月6日，10:30—12:00在凯邦万象城虹羽艺术学校上舞蹈课；	0
12:00—12:40与其母亲在富程路大润发超市。	0
3月7—11日，正常上下学。	0
3月12日，10:30—12:00在凯邦万象城虹羽艺术学校上舞蹈课；	0
13:30—15:00在人民路京御名都2栋205汲墨书院上书法课；	0
16:00—17:30在红星北路电力西三苑一英语培训班上课。	0
18:00—20:00在太平桥华盛堂老旧小区朋友家。	0
20:00—21:11与其母亲在华盛堂佳惠超市。	0
3月13日，10:30—12:00在凯邦万象城虹羽艺术学校上舞蹈课；	0
15:00—18:00与其父母弟弟一起爬中坡山，期间乘坐半小时游船。	0
3月14日，正常上下学。	0
3月15日，除正常上下学外，19:00—20:30在阳光华庭小区内运动健身处玩耍。	0
3月16日，除正常上下学外，16:00—17:10身体不适，其母亲前往学校接其至湖南医药学院附属医院进行核酸采样检测；	0
17:10—17:37前往怀化大厦诊所就诊；	0
17:37—17:47回家途中随其母在新街灌汤包店购买包子、路边购买菜。	0
3月17日，15:16与其母亲在新街德园包子铺买包子；	0
15:19与其母亲在新街酱饼店买饼；	0
15:19—17:13步行到地下商业街，从潮流特区入，新悦城出，期间逛了两家手机店，随后在昌顺广场一楼购买步步高学习机。	0
如与确诊病例活动轨迹有交集，请务必第一时间主动向当地防疫机构报告，（联系电话：怀化市疾控中心0745-2213061；鹤城区疾控中心0745-2261219）配合做好医学隔离观察或健康监测等健康管理工作。	2
怀化市第一时间启动应急机制，目前正在对其密切接触者、次密切接触者进行紧急排查，排查到的人员已纳入管控并开展核酸采样检测，流调追踪、隔离管控、核酸检测、医疗救治、环境消毒等工作正进一步开展。	2
市委疫情防控工作指挥部在此呼吁：请市民(村民)关注官方权威发布，不信谣、不传谣、不造谣，进一步提高防范意识，主动接种新冠疫苗，戴口罩、勤洗手、多通风、不聚集、保持社交距离，积极配合政府落实各项防疫措施。	2
原文链接>>>怀化市发现1例新冠肺炎确诊病例	2
手机访问 长沙本地宝首页	2
3月18日，怀化市在管控的密接者筛查中发现2例新冠肺炎确诊病例，已闭环转运至定点医院进行隔离治疗，并第一时间启动流调溯源、人员排查管控等工作，同时对两病例居住及其他活动场所开展环境监测和消毒。	2
确诊病例：女，9岁，鹤城区人民路小学学生，是3月17日确诊病例的书法班同学，经市级专家组诊断为新冠肺炎确诊病例（轻型）。	1
主要活动轨迹：	2
3月4日，正常上下学。	0
3月5日，10:30-12:00在万象宏宇舞蹈学校六级班跳舞；	0
13:30-15:00在人民路小学后汲墨书院上书法班。	0
3月6日，在阳光华庭小区家中。	0
3月7-11日，正常上下学。	0
3月12日，10:30-12:00在万象宏宇舞蹈学校六级班跳舞；	0
13:30-15:00在人民路小学后汲墨书院上书法班。	0
3月13日，10:30-12:00在万象宏宇舞蹈学校六级班跳舞，后回到阳光华庭小区无外出。	0
3月14日-15日，正常上下学，下午放学后在阳光华庭小区内运动健身区玩耍。	0
3月16日，除正常上下学外，下午放学后在阳光华庭小区内运动健身区玩耍半小时左右，	0
20：18—20:30在大润发超市活动。	0
3月17日，正常上下学，下午放学后在阳光华庭小区内运动健身区玩耍。	0
3月18日，上午居家，12时左右转送至定点医院进行隔离医学观察。	0
确诊病例：男，8岁，鹤城区人民路小学学生，是3月17日确诊病例的同班同学，经市级专家组诊断为新冠肺炎确诊病例（轻型）。	1
主要活动轨迹：	2
3月4日，正常上下学。	0
3月5日，8:30-10:30在英达少儿教育（中心市场旁苏宁电器7楼）参加口才培训班（教师1班）；	0
14:00-15:00前往昌顺广场5楼的尚武跆拳道学习跆拳道。	0
3月6日，8:30-10:30前往英达少儿教育（中心市场旁苏宁电器7楼）参加口才培训班（教师1班），结束后回富程路消防中队巷家里吃午饭后居家休息。	0
3月7日-11日，正常上下学。	0
3月12日，10:30左右，其母亲曾带着他和妹妹前往三角坪佳家加超市购物，后在家休息；	0
14:00-15:00前往昌顺广场5楼的尚武跆拳道学习跆拳道。	0
3月13日，8:30-10:30前往英达少儿教育（中心市场旁苏宁电器7楼）参加口才培训班（教师1班），结束后回家吃午饭，午休期间与家附近经常性玩伴一起玩耍后在家休息。	0
3月14日-17日，正常上下学。	0
3月18日，上午居家，12时左右转送至定点医院进行隔离医学观察。	0
为做好疫情防控工作，在此呼吁广大群众，在上述时间与两病例有过接触史或活动轨迹有交集的人员，请在做好个人防护的情况下，立即向当地防疫机构报告（联系电话：怀化市疾控中心0745-2213061；鹤城区疾控中心0745-2261219），按要求配合做好相关疫情管控措施。同时请广大群众关注官方权威发布，严格遵守疫情防控要求，不信谣、不传谣、不造谣，进一步提高防范意识，戴口罩、勤洗手、多通风、不聚集、保持社交距离，自觉配合公共场所测温查码等防控要求，加快完成新冠疫苗全程接种和加强针接种，保护自己和家人，共同构建全民免疫屏障。	2
原文链接>>>怀化在管控的密接者筛查中发现2例新冠肺炎确诊病例	2
手机访问 长沙本地宝首页	2
3月20日，怀化市新增3例新冠肺炎确诊病例(轻型，系父子3人)，现均已闭环转运至定点医疗机构隔离治疗。另有3名初筛阳性，目前正在复核，均已落实相关隔离措施。怀化市第一时间启动流调溯源、人员排查管控等工作，同时对相关人员居住及其他活动场所开展环境监测和消毒。	2
一、确诊病例：男，11岁，居住在怀化市鹤城区轮胎市场，为鹤城区舞水路小学学生。	1
主要活动轨迹：	2
3月1-4日，7:00步行途经沿河路至舞水路小学上学，	0
18:00步行回家。	0
3月5-6日，在家，未外出。	0
3月7-11日，7:00步行途经沿河路至舞水路小学上学，	0
18:00步行回家。	0
3月12日，9:30前往河西商贸城11栋惠信副食店看店，	0
约11点步行回家。	0
3月13日，在家，未外出。	0
3月14-16日，7:00步行途经沿河路至舞水路小学上学，	0
18:00步行回家。	0
3月17日，7:00步行途经沿河路至舞水路小学上学，	0
18:00步行回家后随父亲前往鹤城区西兴街社区舅舅家做客，	0
19:30骑车回家。	0
3月18日，在家，未外出。	0
3月19日，00:30在轮胎市场核酸采样点采样，	0
1:00左右回家，	0
11:30-13:30和家人去附近沿河路放风筝，回家后未外出。	0
3月20日，转运至定点医疗机构隔离治疗。	0
二、确诊病例：男，15岁，系前述病例亲哥哥，怀化市二中学生，居住在怀化市鹤城区轮胎市场。	1
主要活动轨迹：	2
3月1-4日，6:45步行途径沿河路至怀化市二中上学，	0
晚自习后步行约21:10至家。	0
3月5-6日，在家，未外出。	0
3月7-11日，6:45步行途径沿河路至怀化市二中上学，	0
晚自习后步行约21:10至家。	0
3月12日，8:00步行途径沿河路至怀化市二中参加体育训练，	0
10:00在佳惠超市(在水一方店)购物约10分钟后步行回家。	0
3月13日，8:00步行途径沿河路到怀化市二中参加体育训练，	0
10:00步行回家。	0
3月14-17日，6:45步行途径沿河路至怀化市二中上学，	0
晚自习后步行约21:10至家。	0
3月18日，在家，未外出。	0
3月19日，00:30在轮胎市场核酸采样点采样，	0
1:00左右回家，	0
11:30-13:30和家人去附近沿河路放风筝，回家后未外出。	0
三、确诊病例：男，43岁，系前述病例父亲，居住在怀化市鹤城区轮胎市场。	1
主要活动轨迹：	2
3月5日，7:30骑车至佳惠物流园装卸货物，	0
11:45在佳惠物流园内的安江满哥餐馆用餐，	0
13:00骑车回家，	0
14:00到河西商贸城11栋惠信副食店，	0
16:00骑车回家。	0
3月6日，在家，未外出。	0
3月7日，7:30骑车至佳惠物流园装卸货物，	0
12:30在佳惠物流园内安港佬餐馆用餐，	0
13:00骑车回家未外出。	0
3月8-9日，在家，未外出。	0
3月10日，8:00骑车至沿河路正太广场装卸货物，	0
约12:00骑车至三医院对面铁坡大碗饭就餐，	0
13:00沿河路正太广场装卸货物，	0
17:00收工骑车回家未外出。	0
3月11日，7:30骑车至佳惠物流园装卸货物，	0
12:30在佳惠物流园内安港佬餐馆用餐，	0
13:00骑车回家未外出。	0
3月12-14日，在家，未外出。	0
3月15日，7:30骑车至太平桥铁路四公司装卸货物，	0
12:30在阳家田后门王记大碗饭用餐，	0
13:00骑车回家未外出。	0
3月16日，8:00骑车至沿河路正太广场装卸货物，	0
13:00左右骑车回家未外出。	0
3月17日，8:00骑车至沿河路正太广场装卸货物，	0
约12:00骑车至三医院对面铁坡大碗饭就餐，	0
13:00继续到沿河路正太广场装卸货物，	0
17:00左右收工骑车回家，	0
18:00前往鹤城区西兴街社区大舅子家做客，	0
19:30骑车回家。	0
3月18日，6:30骑车至太平桥铁路四公司装卸货物，	0
约10:00骑车至沿河路正太广场装卸货物，	0
13:00左右收工骑车回家未外出。	0
3月19日，00:30在轮胎市场核酸采样点采样，	0
1:00左右回家，	0
11:30-13:30和家人去附近沿河路放风筝，回家后未外出。	0
3月20日，转运至定点医疗机构隔离治疗。	0
为做好疫情防控工作，在此呼吁广大群众，在上述时间与3病例有过接触史或活动轨迹有交集的人员，请在做好个人防护的情况下，立即向当地防疫机构报告(联系电话：怀化市疾控中心0745-2213061;鹤城区疾控中心0745-2261219)，按要求配合做好相关疫情管控措施。同时请广大群众关注官方权威发布，严格遵守疫情防控要求，不信谣、不传谣、不造谣，进一步提高防范意识，戴口罩、勤洗手、多通风、不聚集、保持社交距离，自觉配合公共场所测温查码等防控要求，加快完成新冠疫苗全程接种和加强针接种，保护自己和家人，共同构建全民免疫屏障。	2
手机访问 长沙本地宝首页	2
3月19日，怀化城区发现1例新冠肺炎阳性人员，男，9岁，为鹤城区某小学学生，经市级专家组诊断为新冠肺炎确诊病例（轻型），现已转送至定点医疗机构隔离治疗，病情稳定。	1
确诊病例主要活动轨迹：	2
3月4日，7:00-17:30其母亲骑车接送前往某小学上下学，无其他行程。	0
3月5-6日，13:30-15:00其母亲电动车接送三角坪优果超市五楼艺美艺术培训班学画画。	0
3月7-11日，7:00-17:30其母亲骑车接送前往某小学上下学，无其他行程。	0
3月12日，9:00河西公园对面的杀猪粉店吃早餐；	0
9:30前往人民南路新华书店购买了书籍，逗留约半小时；	0
10:00人民南路从新华书店入口进入地下商场，在商场入口不远处的服装店购买了几件衣服，又从新华书店入口出来；	0
约12:00在三角坪附近玩耍并在附近吃了中餐；	0
13:30-15:00三角坪优果超市五楼艺美艺术培训班学画画。	0
3月13日，9:00天星坪天星粉店吃早餐；	0
9:30前往人民南路新华书店购买书籍，停留约半小时；	0
10:00从中心市场入口进入地下商场逛街，后从新华书店入口出来，停留约半小时。	0
3月14-17日，其母亲骑电动车接送上下学，无其他行程。	0
3月18日，一直在家未外出，	0
19：00一家四口骑电动车前往团结村排队采核酸，	0
22:00采完核酸骑车回家后未外出。	0
3月19日，一直在家未外出，直至转运至怀化市第一人民医院。	0
为做好疫情防控工作，在此呼吁广大群众，在上述时间与病例有过接触史或活动轨迹有交集的人员，请在做好个人防护的情况下，立即向当地防疫机构报告（联系电话：怀化市疾控中心0745-2213061；鹤城区疾控中心0745-2261219），按要求配合做好相关疫情管控措施。同时请广大群众关注官方权威发布，严格遵守疫情防控要求，不信谣、不传谣、不造谣，进一步提高防范意识，戴口罩、勤洗手、多通风、不聚集、保持社交距离，自觉配合公共场所测温查码等防控要求，加快完成新冠疫苗全程接种和加强针接种，保护自己和家人，共同构建全民免疫屏障。	2
原文链接>>>怀化新增1例确诊病例，截至19日晚共发现4例新冠肺炎确诊病例(内附活动轨迹)	2
手机访问 长沙本地宝首页	2
3月20日下午，经市级专家组诊断，怀化市鹤城区上午发布的3名初筛阳性人员，确诊为新冠肺炎确诊病例，现均已闭环转运至定点医疗机构隔离治疗。怀化市第一时间启动流调溯源、人员排查管控等工作，同时对相关人员居住及活动场所开展环境监测和消毒。自3月18日公布本轮疫情第一例确诊病例以来，累计确诊新冠肺炎确诊病例10例。相关情况如下：	2
确诊病例1(已公布)：女，9岁，系病例10的女儿、病例3的同班同学，鹤城区人民路小学学生，住鹤城区城中街道阳光华庭，为新冠肺炎确诊病例(轻型)。	1
确诊病例2(已公布)：女，9岁，系病例1的书法班同学、病例8的女儿，鹤城区人民路小学学生，住鹤城区城中街道阳光华庭，为新冠肺炎确诊病例(轻型)。	1
确诊病例3(已公布)：男，8岁，系病例9的儿子、病例1的同班同学，鹤城区人民路小学学生，住鹤城区富程路消防中队巷，为新冠肺炎确诊病例(轻型)。	1
确诊病例4(已公布)：男，9岁，鹤城区舞水路小学学生，住鹤城区怀西路(芷江路)鑫雨宾馆楼上私房，新冠肺炎确诊病例(轻型)。	1
确诊病例5(已公布)：男，11岁，系病例6的弟弟、病例7的小儿子，住鹤城区轮胎市场，为鹤城区舞水路小学学生，为新冠肺炎确诊病例(轻型)。	1
确诊病例6(已公布)：男，15岁，系病例5的哥哥、病例7的大儿子，怀化市二中学生，住鹤城区轮胎市场，为新冠肺炎确诊病例(轻型)	1
确诊病例7(已公布)：男，43岁，系病例5、病例6的父亲，住鹤城区轮胎市场，为新冠肺炎确诊病例(轻型)	1
本次新增3例确诊病例情况如下：	2
确诊病例8：男，55岁，系病例2的父亲，怀化市某房地产开发有限公司员工，住鹤城区城中街道阳光华庭，为新冠肺炎确诊病例(普通型)。	1
主要活动轨迹：	2
3月6日在家中，无外出;	0
3月7-11日8:00步行至公司上班，	0
中午12:00返家吃中饭，	0
14:15步行至公司上班，	0
17:20下班步行至新街农贸市场买菜后返家。	0
3月12日11:07在阳光华庭小区门口小卖部买烟，	0
12:25至佳惠超市(中心市场店)购物停留约10分钟后回家。	0
3月13日10:00步行至公司上班，	0
11:00左右步行返家，	0
17:45步行至新街农贸市场买菜后返家。	0
3月14日8:00步行至公司上班，	0
中午12:00返家吃中饭，	0
14:15步行至公司上班，	0
17:57下班步行至新街农贸市场买菜后返家。	0
3月15日8:00步行至公司上班，	0
中午12:00返家吃中饭，	0
14:15步行至公司上班，	0
17:20左右下班步行至新街农贸市场买菜后返家。	0
3月16日8:00步行至公司上班，	0
中午12:00返家吃中饭，	0
14:15步行至公司上班，	0
17:20下班步行返家。	0
20:18-20:30大润发超市购物后步行回家。	0
3月17日8:00步行至公司上班，	0
中午12:00返家吃中饭，	0
14:15步行至公司上班，	0
17:20左右下班步行至新街农贸市场买菜后返家。	0
3月18日10:00闭环转运至集中隔离点进行医学观察。	0
确诊病例9：46岁，男，系病例3的父亲，怀化某专业校车服务有限公司职工，住鹤城区富程路消防中队巷，为新冠肺炎确诊病例(轻型)。	1
主要活动轨迹：	2
3月5-6日11：00步行前往公交总公司食堂，	0
11：30自驾前往河西创业园朋友公司喝茶，	0
16：50自驾至公交总公司食堂吃饭，	0
17：30步行回家，未再外出。	0
3月7-9日，正常上下班，无其他外出。	0
3月10日，上午正常上班，中午在公交总公司食堂吃饭。	0
12：30分左右，与同事一起前往芷江县巴黎春天小区参加丧事，	0
14：30返程，16：00返回公司，	0
16：30独自步行回家，	0
17：00返回公交总公司食堂吃饭，饭后在附近散步，	0
17:30回家后未再外出。	0
3月11日，上午正常上班，	0
11：10在公交总公司食堂吃饭，后与家人前往中方栗山村参加满月酒。	0
18时返回家中，未再外出。	0
3月12-13日，上午10：00到公交总公司食堂吃饭，随后返回家中，	0
居家至17：00，后到公交总公司食堂，	0
18：00-20:00在富程国际附近散步，	0
20：00许回家未再外出。	0
3月14日，上午正常上班，	0
14：40于富程路公交站乘坐15路公交车去鹤城区财政局，	0
15:10于鹤城区财政局公交站乘坐15路公交车在怀化曙光生殖医学医院下车，	0
16：00左右回到家中休息，	0
18：30自驾车到河西曾掌柜土鸡馆大厅吃饭;	0
19：00与朋友自驾车到河西创业园喝茶，	0
21：20返回家中。	0
3月15日，10:00与朋友驾车前往鹤城区财政局，	0
12：00驾车回公交总公司，	0
14:20-17:30在公司上班，在公交总公司食堂吃晚饭后回家休息，未再外出。	0
3月16日，7:50乘车前往火车站海逸国际酒店开会，	0
12：10在酒店用餐，	0
13：00-16：00在酒店开会，	0
16：00回家后未再外出。	0
3月17日，7：40自驾车前往鹤城区象鼻子附近某专业校车服务有限公司，	0
9：30在单位参加会议，	0
10：00-12:00在校车服务有限公司逗留。	0
12：03与同事返回公交总公司，	0
13：00返回家中;	0
14：30-17：30在公司上班，	0
18:00到公交总公司食堂吃晚饭，随后回家未外出。	0
3月18日，2:00转运至集中隔离点。	0
确诊病例10：32岁，女，系病例1的母亲，住鹤城区城中街道阳光华庭，新冠肺炎确诊病例(轻型)。	1
主要活动轨迹：	2
3月7日，鹤城区城中街道阳光华庭家中，未外出;	0
3月8日，12:00在万象城和怀化大厦逛街购物，	0
17:00左右接在万象城上培训班的小孩下课后回家，此后未外出。	0
3月9日，8:00前往老街坊买菜，其后回家未外出。	0
3月10日，下午1点左右出门前往老街坊买菜后回家。	0
3月11日，8:00-10:00南站菜市场买菜;乘坐汽车回到家中，时间约20分钟;	0
18:00从家中出发在一临时摊位买鱼，随后至红星桥垃圾站附近接弟弟回阳光华庭家中吃饭;	0
19:40-19:50地下商场买奶茶，随后在鹤州路买鞋，停留时间约30分钟，	0
21:00左右回到家中。	0
3月12日，10:00送女儿到万象城虹羽舞蹈学校;	0
11:42前往中心市场;	0
13:30送女儿到人民路小学京御名都上课;	0
18:00-20:00佳惠华盛堂老旧小区;	0
21:11在佳惠华盛堂超市购物后回家。	0
3月13日，9:00五三五医院看病;	0
11:37五三五医院食堂买餐后去附近鱼塘;	0
15:00一家四口前往中坡山;	0
17：25与儿子、女儿游船半小时;	0
18:00回家。	0
3月14日，7:00佳惠物流城蔬菜批发店买菜;	0
15:00-17:00岳麓欧城依云堡朋友家中做客;	0
17:00湖天大桥农家乐吃晚饭后回家。	0
3月15日，8:31新街菜市场买肉;	0
9:46十字路口兴隆粮油买油;	0
19:00地下商场逛街;	0
19:56优优奶茶附近贴膜摊贴膜;	0
20:53童装批发店买裤子;	0
21:08新街购物后回家再无外出。	0
3月16日，8:00新街菜市场;	0
8:30与丈夫前往美年大健康体检;	0
12:00汽车南站佳惠物流城买菜;	0
13:25涵洞垃圾站旁购买水果后回到家中;	0
14:00前往河西一装修公司;	0
16:00去学校接女儿后前往湖南医药学院第一附属医院检查;	0
17：07-17:37怀化大厦诊所看病;	0
17:47新街买包子、买菜后回家。	0
3月17日，7:40送儿子去人民路小学上学;	0
8：12新街菜市场买肉，在路边菜摊买了青菜后便回到家中;	0
12:00阳光华庭小区门口的中通快递点拿快递后回家;	0
15:16德源包子铺买包子，新街酱饼店买饼，随后从潮流特区入口进入地下商业街，新悦城出口出，期间逛两家手机柜台，随后前往昌顺广场一楼购买步步高学习机，与柜台工作人员聊天2个小时左右后回家;	0
17:00到人民路小学接儿子放学后立即送女儿(身体不适)前往湖南医药学院第一附属医院就诊。	0
3月18日凌晨被转运至集中隔离点。	0
原文链接>>>怀化市鹤城区20日下午新增3例确诊病例（附行程轨迹）	2
手机访问 长沙本地宝首页	2
3月21日0—12时,怀化市鹤城区新增确诊病例2例(轻型）。	2
自3月18日来，本轮疫情累计确诊病例12例，其中轻型病例11例，普通型病例1例。在院治疗12例。累计追踪到密切接触者632人，次密切接触者1121人。	2
新增确诊病例情况如下（确诊病例1-10已公布）：	2
确诊病例11：女，11岁，系确诊病例1、2的密切接触者，鹤城区舞水路小学学生，住鹤城区城南街道岳麓青城一期，新冠肺炎确诊病例（轻型）。	1
主要活动轨迹	2
3月4日，6:50其父乘私家车从麻阳路口送至三角坪，下车步行到舞水路小学；	0
17:45由其父骑摩托车接到修理厂（红星桥红十字会医院后面）；	0
18:00和其父一起回家，未外出。	0
3月5日，8:00其父开私家车送至万象虹羽舞蹈班跳舞；	0
10:30下课后去其母服装店里（怀化大厦）吃中饭，饭后从新街步行至其父的修理厂；	0
17:20由其父接回，未外出。	0
3月6日，8:00由其父开私家车送至万象虹羽舞蹈班跳舞；	0
10:30放学后自行乘坐204路公交车回家，未外出。	0
3月7～10日，每天早上约7点父女三人由其父开私家车，	0
于7:10将其妹送到岳麓欧城小学之后，	0
再于7:45将其送至舞水小学后门，	0
17:45放学后自行乘坐204公交车回家，未外出。	0
3月11日，7:00由爸爸送去学校正常上学；	0
17:45自行乘坐204路公交车回家；	0
18:20由其父开车回到石门乡青水井外婆家吃晚饭；	0
20:00一起回岳麓青城。	0
3月12日，8:00其父开私家车送至万象虹羽舞蹈班；	0
10:30下课后和其母步行至其父修理厂；	0
11：00乘出租车回岳麓青城，在同学家；	0
20:00和其父一起去自家楼下超市购买榴莲后回家。	0
3月13日，8:00其父开私家车送去万象虹羽舞蹈班；	0
16:00其父开车带一家人去宏宇新城南区22栋过生日；	0
20:00开车回家中。	0
3月14～17日，正常由其父送去上学，下课后自行回家（同平时上课一样），未外出。	0
3月18-19日，居家未外出。	0
确诊病例12：女，31岁，系确诊病例10的密切接触者，住岳麓欧城依云堡，为新冠肺炎确诊病例（轻型）。	1
主要活动轨迹	2
3月6日，8-19:42，在金时花园“一擀面杖”上班，上班时间未外出；	0
19：42下班后返家，未外出。	0
3月7日，8：00-14：00，在金时花园“一擀面杖”上班；	0
14：06-18：00，在体育中心附近；	0
18：00-21：00在鹤城区盛世华都西（就餐）；	0
21：00回家后未外出。	0
3月8-10日，8：00-20：00在金时花园“一擀面杖”上班；	0
20:00回家后未外出。	0
3月11日—15日，在金时花园“一擀面杖”上班（面馆），工作时间为上午8点至晚上8点，上班期间未去其它地方；	0
3月15日辞职在家。	0
3月16日，上午居家未外出，	0
15:00前往岳麓青城朋友家吃饭，	0
晚餐后到楼下绿叶水果店买水果后直接回家。	0
3月17日，上午居家未外出；	0
12:00和朋友一起到芷江公坪镇长泥坪水电站农家乐游玩；	0
17:00吃完晚饭后，共同前往怀化恒大电影院看电影。	0
3月18日，居家未外出。	0
3月19日，上午到岳麓欧城小区做核酸检测，	0
12点到佳惠超市买东西后回家。	0
下午14点和朋友外出，后返回家中。	0
3月20日，上午在社区核酸检测，后被隔离。	0
手机访问 长沙本地宝首页	2
3月21日13—24时,怀化市鹤城区新增确诊病例4例(3例轻型、1例普通型）。	2
自3月18日来，本轮疫情累计确诊病例16例，其中轻型病例14例，普通型病例2例。在院治疗16例。累计追踪到密切接触者891人，次密切接触者1629人。	2
新增确诊病例情况如下（确诊病例1-12已公布）：	2
确诊病例13：男，35岁，系确诊病例11的父亲、确诊病例14的丈夫，个体工商户，住鹤城区城南街道岳麓青城一期，新冠肺炎确诊病例（轻型）。	1
主要活动轨迹	2
3月6日，8：00开私家车送两个女儿至万象虹羽舞蹈学校后去自家汽修厂上班。	0
3月7日-10日，7:00开私家车先送小女儿至岳麓欧城小学；	0
7:10-7:45开私家车送大女儿至舞水路小学后门；后驾车去自家汽修厂上班，小孩放学后，接小孩回家。	0
3月11日，7：00送两个女儿上学；	0
9：30左右在市四医院后门附近修车后去自家汽修厂上班；	0
18：20开车到石门乡青水井村岳母家吃晚饭；	0
20:00自驾车与家人返回岳麓青城。	0
3月12日，8：00送女儿到万象虹羽舞蹈学校跳舞，后正常上班；	0
20：00到达万达佳惠超市购物后回家。	0
3月13日，8：00开车送两个女儿万象虹羽舞蹈学校跳舞，后正常上班；	0
16：00到宏宇新城南区22栋姐姐家；	0
20：00左右回家。	0
3月14-17日，早上送两个女儿上学，去自家汽修厂上班，	0
下午接女儿放学。	0
3月18日，居家未外出。	0
3月19日，上午在家；	0
14：00-16:00在万达广场逗留，后回家，未外出。	0
3月20日，7：00-8：50在南郡小区逗留；	0
9：00在南郡小区旁乐家超市购物；	0
9：04岳麓青城旁美宜佳超市购物。后居家，未外出。	0
确诊病例14：女，33岁，系确诊病例11的母亲、确诊病例13的妻子，个体工商户。住鹤城区城南街道岳麓青城一期，新冠肺炎确诊病例（普通型）。	1
主要活动轨迹	2
3月10日，11:00-17:00侗文化城野炊。	0
3月11日，18:30-21:00垞院街道青水井母亲家吃饭。	0
3月12日，10:00-16:00怀化大厦上班。	0
3月13日，9:00-10:30新天地普锐斯健身；	0
15:30-21:00怀化大厦上班。	0
3月14日，10:00-16:00怀化大厦上班；	0
16:16-16:36万事得汽修厂门口呆了20分钟左右；	0
20:00左右佳惠超市（万达广场店）买菜。	0
3月15日，7:00左右送小孩去欧城小学上学；	0
8:00-9:00新天地普锐斯健身房健身；	0
15:00-21：00怀化大厦上班。	0
3月16日，7:20-9:20新天地普锐斯健身房健身，期间在有氧区、器械区、洗澡房逗留过；	0
15:30去岳麓欧城小学接放学的小孩。	0
3月17日，12:00与朋友在芷江公坪镇长泥坪水电站农家乐聚餐，餐后由朋友严某开车送回；	0
19:20-21:00恒大电影院看电影。	0
3月18日，9:22左右在麻阳路口洪福雅苑附近小卖部买东西；	0
17:00-18：00在鸿福雅苑附近逗留。	0
3月19日，11:40左右，在鸿福雅苑附近小卖部购物；	0
12:00左右，由朋友驾车从鸿福雅苑送至岳麓青城；	0
14:00后回家，未外出。	0
3月20号，7:20在岳麓青城小区附近活动；	0
7:50在南郡大门口逗留，之后步行回家，未外出。	0
确诊病例15：男，12岁，系确诊病例11密切接触者，鹤城区舞水路小学学生，住鹤城区中叉里，新冠肺炎确诊病例（轻型）。	1
主要活动轨迹：	2
3月6日，9：00-9：05从家中步行至某画室（原中方县委大院）学习画画；	0
12：00下课后步行回家；	0
12：30-15：00午饭后在住房楼下玩耍，玩耍后回家写作业；	0
18：00与母亲步行至舞水二桥附近散步；	0
20：10两人步行回家，后未外出。	0
3月7-11日，7：00-7：10步行至学校上学，中午在学校食堂就餐；	0
17：30-17：40放学后步行回家，期间无逗留，回家后，未外出。	0
3月12日，9：00-9：05从家中步行至某画室（同上）学习画画；	0
12：00下课后步行回家；	0
12：00-15：00午饭后在住家小区内玩耍；	0
18：00与朋友在小区内打球；	0
19：00步行回家，后未外出。	0
3月13日，9：00从家中步行至某画室（同上）学习画画；	0
12：00下课后步行回家；	0
12：00-16：00在家午饭后与朋友在小区内下象棋，后回家，未外出。	0
3月14-17日，7：00-7：10步行至学校上学，	0
中午在学校食堂就餐；	0
17：30-17：40放学后步行回家，后未外出。	0
3月18日，居家无外出。	0
3月19日，白天居家无外出，	0
晚上22：00许，在中叉里村委会逗留，后回家，未外出。	0
3月20日，7：00-8：30在沿河路逗留，后回家，未外出。	0
确诊病例16：男，11岁，系确诊病例5的密切接触者，鹤城区舞水路小学学生，住鹤城区迎丰西路紫荆庭院B栋，新冠肺炎确诊病例（轻型）。	1
主要活动轨迹：	2
3月7-11日，正常上学，放学回家，未外出。	0
3月12-13日，上午居家，未外出；	0
下午与姐姐在家附近骑单车。	0
3月14-17日，7:40乘坐父亲骑电动车到学校；	0
16:30步行回家，未外出。	0
3月18日，学校放假，居家；	0
19:30与其母骑电动车到市体育中心采样检测；	0
21:16返回家中，后未外出。	0
3月19日，居家，未外出。	0
3月20日，10:10与父亲骑电动车前往轮胎市场逗留；	0
10:40，返回家中，未再外出。	0
原文链接>>>怀化市鹤城区21日下午新增确诊病例4例	2
手机访问 长沙本地宝首页	2
3月23日0—16时,怀化市鹤城区新增确诊病例4例(3例轻型，1例普通型）。自3月18日来，本轮疫情累计确诊病例20例，其中轻型病例16例，普通型病例4例。在院治疗20例。累计追踪到密切接触者1209人，次密切接触者4798人。	2
新增确诊病例情况如下（确诊病例1-16已公布）：	2
确诊病例17：女，33岁，与确诊病例18系夫妻关系，个体工商户，住鹤城区河西办事处溪坪村剪岔坡村民小组，为新冠肺炎确诊病例（轻型）。	1
主要活动轨迹	2
3月8-13日，9:30左右在河西花背村南杂店大门口乘坐公交车（103路）至怀化大厦公交站台下车，经钱周率地下通道步行去怀化大厦爱逛街1楼某美甲店上班，上班后未外出；	0
20:30在新天地公交站台乘坐公交车（3路）至中方中心市场公交车站下车，下车后乘坐其丈夫驾驶的私家车回家，后未外出。	0
3月14日，9:30在河西花背村南杂店大门口乘坐公交车（103）至怀化大厦公交站台下车，	0
经钱周率地下通道步行去怀化大厦爱逛街1楼某美甲店上班，上班后未外出；	0
21:09新天地公交站台乘坐公交车（15路）至紫金城公交站台；	0
21：31紫金城大门对面的打印店打印资料；	0
21：54“零食很忙”购物，随后前往紫金城小区，后未外出。	0
3月15日，9:35紫金城出发乘坐公交车（15路）至新天地公交站台，	0
下车后步行至怀化大厦爱逛街1楼某美甲店上班；	0
20:31从某美甲店步行至新天地公交站台乘坐公交车（3路）至中方县中心市场公交车站下车，	0
下车后乘坐其丈夫驾驶的私家车回家，后未外出。	0
3月16日，9：10坐自家车至红雅医院附近下车，	0
随即步行至德天广场公交站台；	0
9：43德天广场公交站台乘坐公交车（30路）至新天地公交站，	0
步行至怀化大厦爱逛街1楼某美甲店。	0
10：20坐摩托车去市正清路德龙大酒店附近办事；	0
11：08乘坐公交车（106路）于一杆称站下车，	0
经钱周率地下通道步行去怀化大厦爱逛街1楼某美甲店上班；	0
21:21从怀化大厦爱逛街1楼某美甲店步行至新天地公交站台乘坐公交车（3路）至中方县中心市场公交车站下车，	0
下车后乘坐其丈夫驾驶的私家车回家，后未外出。	0
3月17日，8:48在河西花背村南杂店大门口乘坐公交车（103）至怀化大厦公交站台下车，	0
经钱周率地下通道步行去怀化大厦爱逛街1楼某美甲店上班；	0
20：35，从怀化大厦爱逛街1楼某美甲店步行至新天地公交站台乘坐公交车（3路）至中方县中心市场公交车站下车，	0
下车后乘坐自家车回家，后未外出。	0
3月18日，居家无外出。	0
3月19日，10:54，在河西溪坪小学参加全员核酸筛查，随后到村里诊所输液；	0
14:00许，返回家中，后未外出。	0
3月20日，9：48，在河西溪坪小学参加全员核酸筛查，	0
11：30，返回家中，后未外出。	0
3月21日，上午居家；13:10与家人前往河西溪坪小学参加全员核酸筛查，后返回家中，后未外出。	0
3月22日，居家无外出。	0
确诊病例18：男，35岁，与确诊病例17系夫妻关系，住鹤城区河西办事处溪坪村剪岔坡村民小组，为新冠肺炎确诊病例（轻型）。	1
主要活动轨迹	2
3月8-11日，6:00—6:30从家里出发，自驾到达中方县政府中央空调机房上班；	0
18:00自驾回家；	0
21:30自驾车去中方县中心市场公交车站接其妻回家，后未外出。	0
3月12-13日，白天居家未外出，	0
21:30自驾车去中方中心市场公交车站接其妻回家，后未外出。	0
3月14-16日，7:00自驾从家里出发，	0
7:30到达工作地点；	0
18:00自驾从工作地出发返回家中；	0
其中，3月15日21:00自驾车去中方中心市场公交车站接其妻回家，	0
3月16日22:00自驾车去中方中心市场公交车站接其妻回家，后未外出。	0
3月17日，7:00，自驾赶到中方县政府机房上班，中午在食堂就餐；	0
18:30，下班自驾至河西“吃×××大”饭店聚餐，	0
19:53自驾返回家中；	0
21:00自驾去中方中心市场公交车站接其妻回家，后未外出。	0
3月18日，7:00-7:30自驾前往工作地点；	0
18:00自驾从工作地出发返回家中，后未外出。	0
3月19日，10:54，在河西溪坪小学参加全员核酸筛查，随后返回家中，后未外出。	0
3月20日，9：48在河西溪坪小学参加全员核酸筛查；	0
11：30返回家中，后未外出。	0
3月21日，5:30自驾去上班；	0
6:00到达中方县政府大楼；	0
7:30在县政府机关食堂吃早餐；	0
12:30自驾到中方县同乐路后面某纯牛奶店购买牛奶；	0
12:41到中方中心市场旁边购买桶装水；	0
13:10自驾回到家中，带家人前往河西溪坪小学参加全员核酸筛查，后返回家中，后未外出。	0
3月22日，居家，后未外出。	0
确诊病例19，男，29岁，自由职业，住怀化市鹤城区河西管委会花背村23组，为新冠肺炎确诊病例（轻型）。	1
主要活动轨迹：	2
3月8日，12：00到五桥世锦城小区送货，送完货后到河西“好XXX菜馆”就餐。	0
3月9日，12:00-18:00从家出门，自驾至河西舞阳新苑某汽修厂停留约4小时；	0
18:00-20:30自驾至河西“鹅XXX”饭店吃晚饭；	0
20:31-23:00在怀电二期的好声音KTV唱歌；	0
后返回某汽修厂。	0
3月10日，11:00-12:00在红星路小学附近活动；	0
12:00经红星路涵洞-阳光华庭小区大门口-“XX水”斜对面停留，	0
后沿新天地经钱周率，从新天地入口进，步步高入口出至附近某粉店吃粉，	0
后沿路返回骑上电瓶车；18:00-19:00在湖南医药学院后门某炸酱面店就餐；	0
19:01前往河西“XX纳”酒店；	0
24:00自驾回家，后未外出。	0
3月11日，居家，未外出。	0
3月12日，10:00前往河西舞阳新苑某汽修厂，	0
18：30返回家中，后未外出。	0
3月13日，16:00-17:30从家出门，自驾前往中方县万达酒楼参加喜宴，	0
17:31结束后自驾回家，后未外出。	0
3月14日，9:00从家出门，自驾至红星小学门口约半小时；	0
9:30沿鸿涛翡翠湾步行至天星桥附近游乐场，	0
后沿步行返回某修理厂路口的麻将馆停留约10分钟，后送朋友至云溪名都的朋友家直至吃晚饭；	0
20:00离开云溪名都小区到苏荷酒吧对面的某麻辣烫店铺；	0
22:00朋友开车送至红星小学取车；	0
23:00自驾回家，后未外出。	0
3月15日，14:00从家出门，自驾至鹤城区鸿大第六区某车行；	0
18:00自驾前往老街“XXX锅”就餐;	0
20:00自驾前往五桥河边钓鱼，	0
约凌晨00:00回家，后未外出。	0
3月16日,11:30前往河西管委会花背村山上挖笋，	0
15:00返家，后未外出。	0
3月17日,10:00从家出门，自驾至怀化市清华实验学校接人，	0
将其送至市二中茶园路大众超市旁边的居民楼二楼朋友家门口即离开；	0
13:00至舞阳新苑某汽修厂；	0
17:00自驾回家，后未外出。	0
3月18日，居家，未外出。	0
3月19日，12:00-14:00出门至河西管委会花背村对面山上挖竹笋，	0
后至同村朋友家停留；	0
15:00返回家中；	0
16:00前往锦园居巷某名车店停留约10分钟，	0
后自驾前往市中心血站给朋友送笋子停留约15分钟；	0
17：00返回家中；	0
23:00到花背村溪坪小学采样点进行核酸采样后回家，未外出。	0
3月20日，11:30从家出门，前往中方县铜锣接人至花背村溪坪小学采样点进行核酸采样，停留约30分钟；	0
13:15至花背村伯伯家停留；	0
15:00送人回中方县城木兰路，后自驾回家，后未外出。	0
3月21日，15:37从家出门，至花背村溪坪小学参加全员核酸筛查；	0
15:45回家，后未外出。	0
3月22日，居家，未外出。	0
确诊病例20，女，11岁，系怀化市舞水路小学学生，家庭住址为芷江公坪镇顺溪铺村，新冠肺炎确诊病例（普通型）。	1
主要活动轨迹：	2
3月9-11日，7:20-17:20每天由其母驾车送其至舞水路小学上学；	0
17:30-20：00在鹤城区三角坪银行旁的巷子进行课后补习；	0
20:00由其母驾车接回家中，后未外出。	0
3月12-13日，9:00搭乘10路公交车从家里出发，在怀化风湿病医院公交站下车；	0
10:00到达舞水路雅XX舞蹈学校学跳舞；	0
12:00-13:30在雅XX舞蹈学校明星班学习舞蹈；	0
15:00-17:00在雅XX舞蹈学校银牌班学习跳舞；	0
17:00搭乘10路公交车返回家中，后未外出。	0
3月14-17日，7:20-17:20每天由其母驾车送其至舞水路小学上学；	0
17:30-20：00在鹤城区三角坪银行旁的巷子进行课后补习；	0
20:01由其母驾车接回家中。	0
3月18-22日，居家，未外出。	0
原文链接>>>怀化市鹤城区23日新增确诊病例4例(附主要活动轨迹)	2
手机访问 长沙本地宝首页	2
3月25日0—24时,怀化市鹤城区从集中隔离管控人员中发现并确诊病例1例(普通型），自3月18日来，本轮疫情累计确诊病例21例。	2
确诊病例21，女，11岁，系确诊病例4的密切接触者，鹤城区舞水路小学学生，为新冠肺炎确诊病例（普通型，集中隔离人员集中隔离期例行检测中查出），现已转送至定点医疗机构隔离治疗，病情稳定。	1
主要活动轨迹为：	2
3月10-11日，7:00由其母亲骑电动车送去上学；	0
17:20由其母亲骑电动车从学校接回家后未出门。	0
3月12-13日，6:50在杨家田公交车站乘坐15路公交车到达三角坪站，转乘3路公交车前往摩托车二手车市场二楼舞蹈室；	0
16:00与堂姐一起乘坐3路公交车到达三角坪站，转乘15路公交车前往杨家田公交车站；	0
后其母亲骑电动车接送至伯父家，后未出门。	0
3月14-17日，7:00由其母亲骑电动车送去上学；	0
17:20由其母亲骑电动车从学校接回家后未出门。	0
3月18日，7:40与其母亲骑电动车到芷江路轮胎市场菜市场；	0
9:00到杨家田最大的超市购物；	0
19:00一家四口骑电动车前往团结村排队采核酸；采完核酸骑车回家后未外出；	0
3月19日，11:00转运至集中隔离点医学观察。	0
其后，一直在集中隔离点隔离管控。	0
原文链接>>>3月25日怀化市鹤城区从集中隔离管控人员中发现并确诊病例1例	2
手机访问 长沙本地宝首页	2
3月26日16—22时,怀化市鹤城区从集中隔离管控人员中发现并确诊新冠肺炎病例2例(轻型），自3月18日来，本轮疫情怀化市鹤城区累计确诊病例23例。	2
新增确诊病例情况如下：	2
确诊病例22，女，37岁，系确诊病例16的密切接触者，步步高商场某服装销售人员，住鹤城区迎丰西路紫荆庭院，为新冠肺炎确诊病例（轻型，集中隔离人员集中隔离期例行检测中查出），现已转送至定点医疗机构隔离治疗，病情稳定。	1
主要活动轨迹为：	2
3月18日，16:30前居家未外出；	0
后自驾车带儿子前往体育中心进行核酸检测，因等待人员较多，即返回家中；	0
19:30自驾车再次前往体育中心西北门进行核酸检测，	0
22：00返回家中，未再外出。	0
3月19日，上午居家，	0
13:00-13：30在紫荆庭院附近铁路边休闲，之后返回家中，未再外出。	0
3月20日，10:10，骑电动车与家人前往轮胎市场核酸采样点做核酸检测；	0
16:00前往杨家田好得超市买菜，	0
随后返回家中，此后未外出。	0
3月21日，居家，未外出。	0
3月22日，16:00前，居家未外出，之后转运至集中隔离点进行医学观察。	0
3月23-25日，集中隔离进行医学观察。	0
确诊病例23，女，13岁，系确诊病例16的密切接触者，鹤城区人民路小学学生，住鹤城区迎丰西路紫荆庭院，为新冠肺炎确诊病例（轻型，集中隔离人员集中隔离期例行检测中查出），现已转送至定点医疗机构隔离治疗，病情稳定。	1
主要活动轨迹为：	2
3月18日，9：00，与父亲骑电动车前往体育中心做核酸检测，做完后回家，未外出。	0
3月19日，上午居家，	0
13:00-13：30在紫荆庭院附近铁路边休闲，之后返回家中，未再外出。	0
3月20日，约10:00由父亲骑电动车带至轮胎市场做核酸检测，做完后回家，未外出。	0
3月21日，居家，未外出。	0
3月22日，16:00前，居家未外出，之后转运至集中隔离点进行医学观察。	0
3月23-25日，集中隔离进行医学观察。	0
原文链接>>>3月26日怀化市鹤城区从集中隔离管控人员中发现并确诊病例2例	2
手机访问 长沙本地宝首页	2
据长沙发布消息，长沙在省外来长人员中检出1例新冠肺炎确诊病例，具体内容如下。	2
确诊病例：男，67岁，	1
3月13日乘坐G1010车次1车厢于14：28抵达长沙南站(高铁站)，	0
出站后前往车站省外来长人员免费核酸检测点采集咽拭子标本后，	0
乘坐网约车于16时左右抵达岳麓区朗豪酒店入住，之后未外出。	0
3月14日，接到反馈该对象新冠病毒核酸检测初筛阳性后，立即采取应急处置措施。经市、区疾控中心复核为阳性，现已转送至定点医疗机构隔离治疗，诊断为新冠肺炎确诊病例，目前病情稳定。	2
省、市、区三级相关部门正在全面追踪调查该对象的活动轨迹、人员接触情况，已追踪到的密接者、次密接者均已按要求隔离管控和采样，活动过的重点场所已进行终末消毒。	2
主要活动轨迹：	2
3月13日11：10从广东省深圳高铁北站乘坐G1010次01车厢于14:28抵达长沙高铁南站。	0
3月13日14：29从G1010车01号车厢下车，	0
自北侧B4-5楼梯下站台，	0
经北侧B7副通道北1闸机口于15：10分到达东出站口省外来长人员免费核酸检测点进行核酸采样;	0
15：16分到达网约车乘车点，	0
15：21乘网约车离开，	0
于15：53抵达岳麓区大王山朗豪酒店。	0
3月13日16：00入住酒店，入住后未外出。	0
如与确诊病例活动轨迹有交集，请务必第一时间主动向当地防疫机构报告，配合做好医学隔离观察或健康监测等健康管理工作。	2
请广大市民朋友关注官方权威发布，不信谣、不传谣，继续增强防范意识，做好自我健康监测，戴好口罩、勤洗手、多通风、勤消毒、少聚集、保持社交距离、主动接种疫苗、进入公共场所主动扫“湖南场所码”，并积极配合落实各项疫情防控措施。	2
手机访问 长沙本地宝首页	2
据长沙发布3月15日消息，外省来长确诊病例在管同行人员中检出1例新冠病毒核酸阳性。	2
阳性对象：女，8岁，3月13日乘坐G1010车次抵达长沙南站(高铁站)，系3月14日长沙市通报的省外来长新冠肺炎确诊病例(基因测序结果为奥密克戎变异株BA.2进化分支)同行人员(亲属关系)，3月15日在隔离管控期间检出新冠病毒核酸阳性，现已闭环转运至定点医院隔离治疗，诊断为新冠肺炎确诊病例，病情稳定。	1
主要活动轨迹：同3月14日长沙市发布的外省来长新冠肺炎确诊病例一致。	0
如与该对象活动轨迹有交集，请务必第一时间主动向当地防疫机构报告，配合做好医学隔离观察或健康监测等健康管理工作。	2
请广大市民朋友关注官方权威发布，不信谣、不传谣，继续增强防范意识，做好自我健康监测，要继续坚持科学佩戴口罩，不握手、勤洗手、常通风、勤消毒、少聚集、保持社交距离、主动接种疫苗，进入公共场所主动扫“湖南场所码”，并积极配合落实各项疫情防控措施。	2
手机访问 长沙本地宝首页	2
据长沙发布3月17日消息，长沙市在外地来长人员中发现1例新冠肺炎确诊病例。	2
确诊病例：男，54岁，	1
3月16日从外地拼车于10时40分抵长，	0
乘出租车至芙蓉区名汇达大厦活动，	0
并在大厦食堂就餐，	0
午餐后前往市八医院东院区(五一大道39号)进行核酸采样检测，	0
后返回名汇达大厦附近活动，	0
入住五一华府宾馆(犁头后街2号)。	0
3月17日凌晨，市八医院反馈新冠病毒核酸初筛阳性，后经市疾控中心复核检测确认阳性。	0
该病例现已转送至定点医疗机构隔离治疗，诊断为新冠肺炎确诊病例(普通型)，病情稳定。	2
省、市、区三级相关部门正在全面排查该对象的活动轨迹、人员接触情况，已追踪到的密接者、次密接者均已隔离管控和采样。	2
主要活动轨迹：	2
3月13日：，16:20乘坐G1681次高铁14车10F抵长。	0
16:20—16:38乘坐地铁2号线至锦泰广场站。	0
16:38—17:47在锦泰广场停留等车，期间曾前往“香他她煲仔饭店”(锦泰名郡商业街A-808)上洗手间。	0
17:47从锦泰广场拼车离长。	0
3月14-15日：在外地市活动。	0
3月16日：10:21拼车抵达雨花区东二环高桥汽配城南栋。	0
10:21—10:51乘坐出租车(湘AT1398)至芙蓉区名汇达大厦。	0
10:51—11:36在名汇达大厦三楼数个黄金店停留。	0
11:36—11:49在名汇达大厦二楼餐厅用餐。	0
11:49—12:09离开二楼餐厅到五楼活动。	0
12:09—12:24乘坐电动摩托车到达锦泰广场四号地铁口。	0
12:24—12:42在锦泰广场“饭功夫”(锦泰名郡商业街A-1008)门前人行道护栏处休息。	0
12:42—13:33步行至锦泰广场城际铁路进站口旁的黄码人员登记处咨询政策，随后步行前往市八医院东院。	0
13:33—14:17在市八医院东院正门导诊棚停留。	0
14:17—14:46在该院核酸采样点停留。	0
14:46—15:01在该院花坛长椅休息。	0
15:01—15:40在该院导诊棚内停留。	0
15:40—17:00离开该院，步行返回名汇达大厦。	0
17:00—17:25从名汇达大厦步行到青石井巷东进入巷子，在“正宗浏阳蒸菜馆”(青石井巷28号)用餐，后从青石井巷东离开。	0
17:25到达五一华府宾馆，入住后未外出。	0
如与确诊病例活动轨迹有交集，请务必第一时间主动向当地防疫机构报告，配合做好医学隔离观察或健康监测等健康管理工作。	2
请广大市民朋友关注官方权威发布，不信谣、不传谣，继续增强防范意识，做好自我健康监测，戴好口罩、勤洗手、多通风、勤消毒、少聚集、保持社交距离、主动接种疫苗、进入公共场所主动扫“湖南场所码”，并积极配合落实各项疫情防控措施。	2
手机访问 长沙本地宝首页	2
据长沙发布3月18日消息，长沙市在外地来长人员中发现1例新冠肺炎确诊病例	2
确诊病例：	2
王某某，男，51岁，	1
于3月15日上午11:00从外省自驾来长，	0
当日23:39，到达长沙市天心区黑石铺路火云山庄烤全羊店后，未外出。	0
3月16日，王某某主要在火云山庄烤全羊店活动，期间曾在店外附近散步。	0
3月17日上午，天心区接外地通报，该对象为外地新冠肺炎确诊病例密切接触者，遂将其纳入隔离管控。	0
当日，天心区对其新冠病毒核酸检测初筛阳性，后经市疾控中心复核检测确认阳性，目前该对象已转至定点医院隔离治疗，诊断为新冠肺炎确诊病例，病情稳定。	2
省、市、区三级相关部门正在全面排查该对象的活动轨迹、人员接触情况，已追踪到的密接者、次密接者均已隔离管控，相关场所已全面消毒。	2
主要活动轨迹：	2
3月15日：11:00从外省自驾私家车经高速于23:39到达长沙市天心区黑石铺路火云山庄烤全羊(湘江南路店)，晚上住该店内。	0
3月16日：11:20在火云山庄烤全羊(湘江南路店)店外旁边的转盘处散步，	0
11:32左右返回店内再未外出。	0
19：30从火云山庄烤全羊(湘江南路店)出门右拐，经牛冻路散步至中黄路赛车馆然后掉头，经黑石铺大桥桥下道路往西右拐，沿湘江南路往北，	0
于20:07返回店内后再未外出。	0
3月17日：10:35离开火云山庄烤全羊(湘江南路店)，步行至湘府路大桥桥东路边活动，未前往其他区域。	0
12:39天心区卫健局将其转运至天心区隔离酒店。	0
如与该感染者活动轨迹有交集，请务必第一时间主动向当地防疫机构报告和进行核酸检测，配合做好医学隔离观察或健康监测等健康管理工作。	2
请广大市民朋友关注官方权威发布，不信谣、不传谣，继续增强防范意识，做好自我健康监测，戴好口罩、勤洗手、多通风、勤消毒、少聚集、保持社交距离、主动接种疫苗和进行核酸检测、进入公共场所主动扫“湖南场所码”，并积极配合落实各项疫情防控措施。	2
手机访问 长沙本地宝首页	2
据长沙发布3月19日消息，长沙市芙蓉区封控区人员中检出1例新冠肺炎确诊病例。	2
3月19日，芙蓉区新增1例新冠肺炎确诊病例，系从封控区人员中发现。	2
病例曾某某，女，33岁，系3月17日公布芙蓉区病例夏某某同时空暴露人员。	1
3月16日8:10至17:30在名汇达大厦5楼工作，	0
中午在5楼食堂用餐，	0
下班后直接回五一华府南栋4楼宿舍，之后未外出。	0
3月17日，所居住楼栋纳入封控区管理，当日核酸检测结果阴性。	0
3月18日采集标本送检，	0
3月19日反馈初筛阳性，经复核检测确认阳性。现已转运至定点医院隔离治疗，诊断为新冠肺炎确诊病例。	0
如与该感染者活动轨迹有交集，请务必第一时间主动向当地防疫机构报告和进行核酸检测，配合做好医学隔离观察或健康监测等健康管理工作。	2
请广大市民朋友关注官方权威发布，不信谣、不传谣，继续增强防范意识，做好自我健康监测，戴好口罩、勤洗手、多通风、勤消毒、少聚集、保持社交距离、主动接种疫苗和进行核酸检测、进入公共场所主动扫“湖南场所码”，并积极配合落实各项疫情防控措施。	2
手机访问 长沙本地宝首页	2
据长沙发布3月21日消息，长沙市新增2例新冠肺炎确诊病例。	2
病例1：毛某，岳麓区确诊病例，男，32岁。	1
3月20日乘坐G85次列车(座位：7车11F)从上海抵长，	0
即到我市专设高铁站来长人员免费核酸检测点采样检测，于当日实施集中隔离;	0
3月21日核酸检测复核阳性，已转运至定点医院隔离诊治，诊断为新冠肺炎确诊病例。	0
3月20日主要活动轨迹：	0
8:00从上海乘坐G85次到长沙;	0
12:18高铁到达南站，步行至我市免费采样点;	0
12:33从长沙南站3号出入口扶梯进入站厅;	0
12:35从长沙南站东广场进入站厅;	0
12:39从站厅B端通过闸机口进入地铁站;	0
12:40从站台B端自动扶梯下到站台，乘坐地铁2号线;	0
13:26到达梅溪湖西地铁站出站(4号口出站)，出站后步行至“海王星辰药房”(和泓四季店)，约8分钟;	0
13:50步行至梅岭国际小区南大门五号岗进入小区;	0
15:19转运至隔离酒店。	0
病例2：蒋某某，芙蓉区确诊病例，女，54岁。	1
曾与确诊病例夏某某近距离相向而行，双方均未戴口罩。3月21日核酸检测阳性，已转运至定点医院隔离诊治，诊断为新冠肺炎确诊病例。	1
经核查，近期主要活动轨迹：	2
3月6日-3月15日：在芙蓉区杜家园巷2号和五一大道351号附近活动。	0
3月16日：7:20从五一大道351号北门步行出发，途经五一大道、韶山北路、八一路至杜家园巷2号南门;	0
15:23从杜家园巷2号步行出发，途经八一路、韶山北路、五一大道至乔庄巷;	0
15:38-15:54在乔庄巷“三千个丑饼乔庄店”购物;	0
15:55进入解放路“chic”门店购物;	0
15:59-16:00在“零食很忙”店购物;	0
16:04-16:28在解放中路“UKKU”店铺购物，后经韭菜园路、五一大道(在五一大道363号前人行道与芙蓉区3月17日公布的确诊病例夏某某近距离相向而行，双方均未戴口罩)至五一大道351号北门返回家中。	0
3月17日：7:59在五一大道351号院内“千惠便利店”购物;	0
8:01从五一大道351号北门步行出发，经五一大道、韶山北路、八一路到达杜家园巷2号南门;	0
9:30-12:03在杜家园巷2号内活动;	0
12:03-12:16从杜家园巷2号西门出发，沿韶山北路、八一路至杜家园巷2号西门返回;	0
12:16-16:16在杜家园巷2号内活动;	0
16:16-16:32从杜家园巷2号南门出发,到“真而实”日化行购物;	0
16:32-16:46沿八一路、韶山北路、五一大道，从五一大道351号北门进入院内;	0
16:49在五一大道351号院内“千惠农业”购物后回家。	0
3月18日：9:00-9:30从五一大道351号步行出发到杜家园巷2号;	0
9:30-17:30在杜家园巷2号院内活动;	0
17:30从杜家园巷2号出发，步行至迎宾路和八一路十字路口“永康堂大药房”购药;	0
18:13在迎宾路“好又多超市”购物后返回五一大道351号。	0
3月19日：在五一大道351号院内活动，	0
10:00-11:00期间曾前往院内快递点取快递、千惠超市购物;	0
19:03在“康帅欧食品店”购物(韭菜园街道八一西路297号)，	0
当天其余时间均在家中无外出。	0
3月20日：在五一大道351号院内活动，	0
11:00-12:30在院内食堂用餐、“千惠农业”购物，	0
14:00从家中出发至院内医务室采样做核酸检测，后返回家中。	0
3月21日：居家未外出，后转运至隔离点。	0
省、市、区三级相关部门正在全面排查该对象活动轨迹、人员接触情况，已追踪到的密接、次密接均已隔离管控和采样检测，相关场所已全面消毒。	2
如与该感染者活动轨迹有交集，请务必第一时间主动向当地防疫机构报告，配合做好隔离医学观察或健康监测等健康管理工作。	2
同时请广大市民朋友关注官方权威发布，不信谣、不传谣，继续增强防范意识，做好自我健康监测，戴好口罩、勤洗手、多通风、勤消毒、不聚集、保持社交距离、主动接种疫苗、按要求进行核酸检测，进入公共场所主动扫“湖南场所码”，外地来(返)长需主动到社区(村)、单位报备，并积极配合落实各项疫情防控措施。	2
手机访问 长沙本地宝首页	2
据长沙发布3月21日消息，长沙市开福区在集中隔离医学观察对象中发现1例新冠肺炎确诊病例。	2
新冠肺炎确诊病例：	2
王某某，女，49岁，系3月17日芙蓉区通报的确诊病例夏某某外地同车来长密接人员，已于3月17日进行集中隔离医学观察。3月17至19日连续三次核酸检测阴性，3月20日晚核酸检测初筛阳性，3月21日经长沙市疾控中心复核确认阳性。目前该感染者已转至定点医院隔离治疗，诊断为新冠肺炎确诊病例(轻型)，病情稳定。	1
省、市、区三级相关部门正在全面排查该对象活动轨迹、人员接触情况，已追踪到的密接、次密接均已隔离管控和采样检测，相关场所已全面消毒。	2
主要活动轨迹：	2
3月16日：5时30分左右与新冠肺炎确诊病例夏某某拼车从外地来长，	0
9时30分左右抵达长沙市长芷高速岳麓收费站;	0
9时40分左右在岳麓收费站换乘网约车前往中南大学湘雅医院，	0
10时30分左右抵达中南大学湘雅医院门诊，	0
11时12分左右离开;	0
11时26分入住留芳岭巷的百世招待所，	0
12时07分至附近的湘阴粉面家菜馆用中餐，	0
13时26分离开该餐馆返回百世招待所休息，	0
18时14分步行前往附近大兴旺自助餐馆晚餐。	0
餐后18时28分在华研皮肤病医院门口短暂停留离开，	0
18时38分进入泊富ICITY美好生活中心，	0
19时02分返回百世招待所后再未外出。	0
3月17日：早晨未外出，	0
8时36分从百世招待所闭环转运至开福区集中隔离医学观察场所。	0
如与该感染者活动轨迹有交集，请务必第一时间主动向当地防疫机构报告，配合做好隔离医学观察或健康监测等健康管理工作。	2
同时请广大市民朋友关注官方权威发布，不信谣、不传谣，继续增强防范意识，做好自我健康监测，戴好口罩、勤洗手、多通风、勤消毒、不聚集、保持社交距离、主动接种疫苗、按要求进行核酸检测，进入公共场所主动扫“湖南场所码”，外地返长需主动到社区(村)报备，并积极配合落实各项疫情防控措施。	2
手机访问 长沙本地宝首页	2
3月20日，天心区在集中隔离管控人员中发现一例新冠肺炎无症状感染者：李某某，女，51岁，系天心区3月18日公布的确诊病例王某某的妻子，已于3月17日进行集中隔离。3月17日-3月19日连续三次核酸检测阴性。3月20日18:00，天心区对其新冠病毒核酸检测初筛阳性，后经市疾控中心复核确认阳性，目前该对象已闭环转运至定点医院隔离诊治，诊断为新冠肺炎无症状感染者。	1
市、区二级相关部门已全面排查该对象的活动轨迹、人员接触情况，追踪到的密接者、次密接者均已隔离管控，相关场所已全面消毒。	2
经核查，主要活动轨迹：	2
2月6日至3月15日之间无区外旅居史。	0
3月15日：23：39丈夫王某某从外地到达长沙市天心区火云山庄烤全羊店(湘江南路店)后，李某某一直在店内未外出。	0
3月16日：10:36分前未外出。	0
10:36分从店内出来，在附近路边树林放羊。	0
10:50分返回店内。然后骑电动车前往新开铺路上的乐尔乐超市。	0
11:16分进入新开铺路乐尔乐超市购物。	0
11:40分离开超市，骑电动车返回。	0
11:43分在大丰物流附近菜鸟驿站快递点取快递，呆了约3分钟左右。	0
11:50分返回店内，未再外出。	0
3月17日：12:30离开火云山庄烤全羊(湘江南路店)，步行至湘府路大桥桥东路边活动，未前往其他区域。	0
12:39天心区将其转运至天心区隔离酒店。	0
如与该感染者活动轨迹有交集，请务必第一时间主动向当地防疫机构报告(24小时值班电话0731-85286911)，配合做好医学隔离观察或健康监测等健康管理工作。	2
根据疫情防控形势，为有效阻断疫情传播扩散风险，依据疫情防控有关规定，经专家评估，天心区新型冠状病毒肺炎疫情防控指挥部研究决定：自2022年3月20日起，将天心区大托铺街道火云山庄烤全羊店(湘江南路店)确定为中风险地区，天心区其他区域风险等级不变。	2
同时请广大市民朋友关注官方权威发布，不信谣、不传谣，继续增强防范意识，做好自我健康监测，戴好口罩、勤洗手、多通风、勤消毒、不聚集、保持社交距离、主动接种疫苗、按要求进行核酸检测，进入公共场所主动扫“湖南场所码”，外地返长需主动到社区(村)报备，并积极配合落实各项疫情防控措施。	2
手机访问 长沙本地宝首页	2
据长沙发布3月21日消息，长沙市新增2例新冠肺炎确诊病例。	2
病例1：毛某，岳麓区确诊病例，男，32岁。	1
3月20日乘坐G85次列车(座位：7车11F)从上海抵长，	0
即到我市专设高铁站来长人员免费核酸检测点采样检测，于当日实施集中隔离;	0
3月21日核酸检测复核阳性，已转运至定点医院隔离诊治，诊断为新冠肺炎确诊病例。	0
3月20日主要活动轨迹：8:00从上海乘坐G85次到长沙;	0
12:18高铁到达南站，步行至我市免费采样点;	0
12:33从长沙南站3号出入口扶梯进入站厅;	0
12:35从长沙南站东广场进入站厅;	0
12:39从站厅B端通过闸机口进入地铁站;	0
12:40从站台B端自动扶梯下到站台，乘坐地铁2号线;	0
13:26到达梅溪湖西地铁站出站(4号口出站)，出站后步行至“海王星辰药房”(和泓四季店)，约8分钟;	0
