# Supplementary material for: Multi-Model Fusion-Based Hierarchical Extraction for Chinese Epidemic Event
Source: Data Sci Eng. 2023 Jan 2;8(1):73–83. doi: 10.1007/s41019-022-00203-6 (PMC9807097; doi:10.1007/s41019-022-00203-6)
Supplement: Supplementary file 1 — (zip 67849 KB) [file 41019_2022_203_MOESM1_ESM.zip › CCR/covid_news.csv]

adoptType	createTime	dataInfoOperator	dataInfoState	dataInfoTime	entryWay	id	infoSource	infoType	modifyTime	provinceId	pubDate	pubDateStr	sourceUrl	summary	title
1	1582167379000		0	1582167379000	1	5449	人民日报	1	1582167379000	1	1582167016000	12分钟前	http://m.weibo.cn/2803301701/4473995094751309	据日本广播协会电视台20日报道，2名在“钻石公主”号邮轮上感染冠肺炎的患者死亡。这首次出现在“钻石公主”号邮轮感染新冠肺炎后死亡的病例。截至目前，日本国内新冠肺炎死亡病例增至3例。	钻石公主号2名新冠肺炎感染者死亡
1	1582166419000		0	1582166419000	1	5446	人民日报	1	1582166419000	100，全国	1582166267000	24分钟前	http://m.weibo.cn/2803301701/4473991953264899	2月19日0-24时，上海、江苏、辽宁、福建、山西、贵州、宁夏、云南、青海、新疆、西藏报告无新增新冠肺炎确诊病例；19日8时—20日8时，内蒙古报告无新增确诊病例；18日20时至19日20时，甘肃报告无新增确诊病例。且其余省区市新增确诊病例均为个位数。	全国13地新增病例为0
1	1582164617000		0	1582164617000	1	5438	人民网	1	1582164617000	100，全国	1582164273000	58分钟前	http://m.weibo.cn/2286908003/4473983589954353	据国家卫健委数据统计，2月19日0—24时，全国除湖北以外地区新增确诊病例45例，连续第16日呈下降态势。前几日这一数据分别为：890例（3日）、731例（4日）、707例（5日)、696例（6日）、558例（7日）、509例（8日）、444例（9日）、381例（10日）、377例（11日）、312例（12日）、267例（13日）、221例（14日）、166例（15日）、115例（16日），79例（17日），56例（18日）。	湖北以外新增病例16连降
1	1582164255000		0	1582164255000	1	5435	人民日报	1	1582164255000	100，全国	1582163974000	1小时前	http://m.weibo.cn/2803301701/4473982336318492	2月19日0—24时，31个省（自治区、直辖市）和新疆生产建设兵团报告新增确诊病例394例，新增死亡病例114例，新增疑似病例1277例。截至2月19日24时，据31个省（自治区、直辖市）和新疆生产建设兵团报告，现有确诊病例56303例，累计治愈出院病例16155例，累计死亡病例2118例，累计报告确诊病例74576例，现有疑似病例4922例。累计追踪到密切接触者589163人，尚在医学观察的密切接触者126363人。	全国新增394例新冠肺炎，累计确诊新冠肺炎74576例
1	1582163814000		0	1582163814000	1	5432	央视新闻	1	1582163814000	1	1582163619000	1小时前	http://m.weibo.cn/2656274875/4473980846903958	据韩国卫生部门消息：截至当地时间20日上午9时，韩国新型冠状病毒感染者人数已达82人。新增的31例确诊患者中，有30人来自韩国南部的大邱市及周边的庆尚北道地区。经初步流行病学调查，18日该地区出现首例确诊病例，此后新增的确诊感染者大部分都与其有关联。	韩国累计确诊82例新冠肺炎
1	1582162387000		0	1582162387000	1	5423	陕西卫健委	1	1582162387000	61，陕西省	1582162387000	1小时前	http://sxwjw.shaanxi.gov.cn/art/2020/2/20/art_9_68169.html	截至2月20日9时，陕西新增3例新冠肺炎确诊病例，新增疑似病例8例，死亡1例。新增确诊病例中，西安市2例、安康市1例。陕西累计报告新冠肺炎确诊病例245例（105例治愈出院）。全省新增密切接触者383人，累计17654人，均集中医学观察。新增解除密切接触者493人，累计解除密切接触者12606人。	陕西新增3例确诊病例，累计245例
1	1582160583000		0	1582160583000	1	5414	江西卫健委	1	1582160583000	36，江西省	1582160583000	1小时前	http://hc.jiangxi.gov.cn/doc/2020/02/20/139215.shtml	2020年2月19日0-24时，江西省报告新型冠状病毒肺炎新增确诊病例1例，新增治愈出院病例70例。截至2月19日24时，江西省现有住院确诊病例501例。累计报告新型冠状病毒肺炎确诊病例934例，其中治愈出院病例432例，死亡病例1例。目前追踪到密切接触者25287人，解除医学观察22166人，尚有3121人正在接受医学观察。	江西新增1例，累计934例
1	1582161179000		0	1582161179000	1	5419	浙江卫健委	1	1582161179000	33，浙江省	1582160580000	1小时前	https://www.zjwjw.gov.cn/art/2020/2/20/art_1202101_41949223.html	2020年2月19日0-24时，浙江省报告新型冠状病毒肺炎新增确诊病例2例，新增出院病例65例。 截至2月19日24时，浙江省累计报告新型冠状病毒肺炎确诊病例1175例，现有重症病例57例，累计出院609例。全省共追踪到密切接触者39900人，当日解除医学观察1018人，尚有5732人正在接受医学观察。	浙江新增2例，累计1175例
1	1582161190000		0	1582161190000	1	5420	宁夏卫健委	1	1582161190000	64，宁夏回族自治区	1582160460000	2小时前	http://wsjkw.nx.gov.cn/info/1262/14578.htm	2020年2月19日0-24时，全区无新增新型冠状病毒肺炎确诊病例。截至2月19日24时，全区现有确诊病例29例，累计出院病例42例。目前，累计解除隔离医学观察2928人,尚集中隔离医学观察1140人。	宁夏无新增确诊，累计确诊29例
1	1582160061000		0	1582160061000	1	5411	青海卫健委	1	1582160061000	63，青海省	1582160061000	2小时前	https://wsjkw.qinghai.gov.cn/ztbd/yqjk/yqtb/2020/02/20/1582159175806.html	2020年2月19日0-24时，青海省报告新型冠状病毒肺炎新增确诊病例0例，新增重症病例0例，新增死亡病例0例，新增出院病例1例。 截至2月19日24时，青海省累计报告新型冠状病毒肺炎确诊病例18例，目前累计追踪到密切接触者437人，已解除医学观察382人，尚有55人正在接受医学观察。	青海无新增确诊，新增出院1例，累计18例确诊
1	1582160061000		0	1582160061000	1	5412	河南卫健委	1	1582160061000	41，河南省	1582160061000	2小时前	http://www.hnwsjsw.gov.cn/contents/858/48613.shtml	2020年2月19日0-24时，河南省新增新型冠状病毒肺炎确诊病例4例,新增出院病例62例。截至2月19日24时，全省累计报告新型冠状病毒肺炎确诊病例1265例，目前累计追踪到密切接触者37617人，2月19日已解除观察6334人，诊断为疑似53人，共有7498人正在接受医学观察。	河南新增4例，累计1265例
1	1582160583000		0	1582160583000	1	5413	广东卫健委	1	1582160583000	44，广东省	1582159817000	2小时前	http://wsjkw.gd.gov.cn/xxgzbdfk/yqtb/content/post_2902343.html	截至2月19日24时，全省累计报告新冠肺炎确诊病例1332例。19日当天全省新增确诊病例1例，为东莞市1例。新增出院病例中，5例为重型病例治愈出院，其他为普通型或者轻型治愈出院。另有疑似病例1例。有2172名密切接触者正在接受医学观察。	广东新增1例，累计1332例
1	1582160583000		0	1582160583000	1	5415	辽宁卫健委	1	1582160583000	21，辽宁省	1582159800000	2小时前	http://wsjk.ln.gov.cn/wst_zdzt/xxgzbd/yqtb/202002/t20200220_3745133.html	2020年2月19日0时至24时，辽宁省无新增新型冠状病毒肺炎确诊病例。全省累计报告新型冠状病毒肺炎确诊病例121例，治愈出院58例，死亡1例。目前累计追踪到密切接触者2716人，已解除医学观察2328人，现有388人正在接受医学观察。	辽宁无新增确诊，累计121确诊
1	1582160061000		0	1582160061000	1	5410	江苏卫健委	1	1582160061000	32，江苏省	1582159743000	2小时前	http://wjw.jiangsu.gov.cn/art/2020/2/20/art_7290_8978359.html	2020年2月19日0-24时，江苏省无新增新型冠状病毒肺炎确诊病例。新增出院病例29例。新增重型病例1例（原为普通型病例）,1例重型病例转为普通型病例。	江苏无新增确诊病例，新增出院29例
1	1582160050000		0	1582160050000	1	5408	湖南卫健委	1	1582160050000	43，湖南省	1582159080000	2小时前	http://wjw.hunan.gov.cn/wjw/qwfb/202002/t20200220_11185419.html	2020年2月19日0-24时，湖南省报告新型冠状病毒肺炎新增确诊病例2例，新增重症病例1例，新增死亡病例0例，新增出院病例36例。目前追踪到密切接触者26483人，已解除医学观察24234人，尚有2249人正在接受医学观察。	湖南新增2例，累计1010例
1	1582159047000		0	1582159047000	1	5402	吉林卫健委	1	1582159047000	22，吉林省	1582159047000	2小时前	http://www.jl.gov.cn/szfzt/jlzxd/yqtb/202002/t20200220_6841029.html	2月19日0-24时，全省新增确诊病例1例，为重症病例。新增治愈出院4例。截至2月19日24时，全省累计报告确诊病例91例，累计治愈出院40例，现在院隔离治疗确诊病例50例。上述确诊病例的密切接触者3832人，已解除医学观察3372人，正在指定地点隔离或居家隔离医学观察460人。	吉林新增1例，累计91例
1	1582159035000		0	1582159035000	1	5401	北京卫健委	1	1582159035000	11，北京市	1582159035000	2小时前	http://wjw.beijing.gov.cn/xwzx_20031/xwfb/202002/t20200220_1662461.html	2月19日0时至24时，本市新增2例新冠肺炎确诊病例，均为确诊病例的密切接触者，已送至定点医疗机构进行救治。新增疑似病例25例，现有疑似病例125例。新增密切接触者16例，累计确定密切接触者2091例，其中1419例已解除医学观察。治愈出院8例。截至2月19日24时，本市累计确诊病例395例。	北京新增2例确诊病例，累计395例
1	1582159551000		0	1582159551000	1	5403	福建卫健委	1	1582159551000	35，福建省	1582159020000	2小时前	http://wjw.fujian.gov.cn/ztzl/gzbufk/yqtb/202002/t20200220_5199154.htm	2月19日0—24时，福建省报告新增新型冠状病毒肺炎确诊病例0例，新增治愈出院病例16例，死亡病例1例。截至2月19日24时，福建省累计报告新型冠状病毒肺炎确诊病例293例（危重型7例、重型7例，死亡病例1例）。目前，确诊、疑似病例的密切接触者已解除医学观察8566人，尚有2226人正在接受医学观察。	福建无新增确诊，累计293例
1	1582160594000		0	1582160594000	1	5417	贵州卫健委	1	1582160594000	52，贵州省	1582158958000	2小时前	http://www.gzhfpc.gov.cn/ztzl_500663/xxgzbdgrdfyyqfk/yqdt/202002/t20200220_50274143.html	2020年2月19日12—24时，全省新型冠状病毒肺炎无新增确诊病例,新增治愈出院病例2例，全省累计报告新型冠状病毒肺炎病例146例。累计追踪密切接触者2574人，已解除医学观察2154人，尚在接受医学观察342人。	贵州无新增确诊，累计确诊146
1	1582158544000		0	1582158544000	1	5397	四川卫健委	1	1582158544000	51，四川省	1582158544000	2小时前	http://wsjkw.sc.gov.cn/scwsjkw/gzbd01/2020/2/20/2c138f9dbc1e484a9276bfb41df843a1.shtml	2月19日0-24时，我省新型冠状病毒肺炎新增确诊病例6例，新增疑似病例26例，新增治愈出院病例21例，无新增死亡病例。截至2月20日0时，我省累计报告新型冠状病毒肺炎确诊病例520例，正在住院隔离治疗319人（其中危重17人），已治愈出院198人，死亡3人。当日解除医学观察606人，现有2458人正在接受医学观察。	四川新增6例，累计520例
1	1582159034000		0	1582159034000	1	5399	安徽卫健委	1	1582159034000	34，安徽省	1582158360000	2小时前	http://wjw.ah.gov.cn/news_details_55156.html	2020年2月19日0-24时，安徽省报告新增确诊病例1例，无新增疑似病例，新增治愈出院病例63例。截至2月19日24时，安徽省累计报告确诊病例987例，累计治愈出院病例424例，累计死亡病例6例，累计医学观察密切接触者25646人，尚在医学观察3245人。	安徽新增1例，累计987例
0	1582157461000		0	1582157461000	0	5394	广西卫健委	1	1582157461000	45，广西壮族自治区	1582157626000	2小时前		2月19日0-24时，我区共新增新型冠状病毒肺炎确诊病例1例（防城港市1例）；新增疑似病例17例；新增治愈出院病例11例；无新增死亡病例。目前全区累计报告确诊病例245例，累计出院病例87例，累计死亡病例2例。本日追踪到密切接触者147人，现有1381人正在接受医学观察。	广西新增1例，累计245例
1	1582157290000		0	1582157290000	1	5392	内蒙古卫健委	1	1582157290000	15，内蒙古自治区	1582156887000	3小时前	http://wjw.nmg.gov.cn/doc/2020/02/20/292709.shtml	2020年2月19日8时至20日8时，内蒙古自治区报告无新增新冠肺炎确诊病例，无新增疑似病例，新增出院病例2例，2例重症病例转为普通病例。截至2月20日8时，内蒙古自治区累计报告新冠肺炎确诊病例75例，出院病例11例，重症病例2例，危重病例6例。	内蒙古无新增确诊，累计75例
1	1582156670000		0	1582156670000	1	5391	黑龙江卫健委	1	1582156670000	23，黑龙江省	1582156669000	3小时前	http://wsjkw.hlj.gov.cn/index.php/Home/Zwgk/show/newsid/7975/navid/42/stypeid/	2020年2月19日0-24时,黑龙江省报告新型冠状病毒肺炎新增确诊病例6例。新增治愈出院病例15例。新增疑似病例4例。截至2月19日24时,黑龙江省报告新型冠状病毒肺炎确诊病例476例；现有重症病例70例。全省当日发热门诊诊疗人数2240人。目前追踪到密切接触者15574人,已解除医学观察12438人，尚有2939人正在接受医学观察。	黑龙江新增6例，累计476例
1	1582154293000		0	1582154293000	1	5388	人民网	1	1582154293000	42，湖北省	1582154016000	3小时前	http://m.weibo.cn/2286908003/4473940569446281	2020年2月19日0—24时，湖北新增出院1209例。截至2020年2月19日24时，湖北累计治愈出院10337例。	好消息！湖北累计治愈出院人数过万
1	1582153642000		0	1582153642000	1	5386	重庆卫健委	1	1582153642000	50，重庆市	1582153642000	3小时前	http://wsjkw.cq.gov.cn/yqxxyqtb/20200220/255218.html	2020年2月19日0—24时，重庆市报告新冠肺炎新增确诊病例5例，新增治愈出院病例20例。截至2月19日24时，重庆市现有在院确诊病例281例，累计死亡病例5例，累计治愈出院病例274例，累计报告确诊病例560例。累计追踪到密切接触者22700人，已解除医学观察20385人，尚有2315人正在接受医学观察。	重庆新增确诊5例，累计560例，新增治愈出院20例
1	1582153934000		0	1582153934000	1	5387	人民网	1	1582153934000	42，湖北省	1582153632000	3小时前	http://m.weibo.cn/2286908003/4473938958829866	2020年2月19日0—24时，全省新增新冠肺炎确诊病例349例。截至2020年2月19日24时，湖北省累计报告新冠肺炎病例62031例。全省累计治愈出院10337例。全省累计病亡2029例，目前仍在院治疗43745例，其中：重症9128例、危重症2050例，均在定点医疗机构接受隔离治疗。	湖北新增349例累计62031例，新增病例降至三位数
1	1582151178000		0	1582151178000	1	5380	人民日报	1	1582151178000	1	1582150951000	4小时前	http://m.weibo.cn/2803301701/4473927718035126	据伊朗《德黑兰时报》报道，伊朗卫生部今天证实，伊朗境内出现两例新型冠状病毒肺炎确诊病例，两名患者均来自什叶派圣城库姆。随后，伊朗卫生部发言人贾汉普尔在其推特上证实，因年龄和免疫能力等原因，两名患者已死亡。	伊朗首现新冠肺炎死亡病例
1	1582137389000		0	1582137389000	1	5379	云南卫健委	1	1582137389000	53，云南省	1582137389000	8小时前	http://ynswsjkw.yn.gov.cn/wjwWebsite/web/doc/UU158213709322465262	2月19日12时至24时，无新增确诊病例。截至2月19日24时，全省累计确诊病例172例（昆明市核减1例），治愈出院60例，死亡1例，现有确诊病例111例，其中危重症2例，重症9例。现有疑似病例61例。密切接触者当日解除医学观察682人，正在观察1613人。	云南无新增，累计确诊172例
1	1582162397000		0	1582162397000	1	5424	甘肃卫健委	1	1582162397000	62，甘肃省	1582120530000	13小时前	http://wsjk.gansu.gov.cn/single/11218/84273.html	2月18日20时至2月19日20时，甘肃省无新增新型冠状病毒肺炎确诊病例。新增出院3例。截至2月19日20时，甘肃累计报告新型冠状病毒肺炎确诊病例91例，累计治愈出院65例，累计死亡病例2例。目前，累计追踪到密切接触者4082人，已解除医学观察3520人，其余562人正在接受医学观察。	甘肃无新增确诊病例，累计91例
1	1582117337000		0	1582117337000	1	5347	天津卫健委	1	1582117337000	12，天津市	1582117337000	14小时前	http://wsjk.tj.gov.cn/art/2020/2/19/art_87_71195.html	2月19日6时至2月19日18时，天津市新增新冠肺炎确诊病例2例，累计确诊病例130例。 第129例病例，男，90岁，现居住于天津市宝坻区宝平街，无武汉旅行和工作史，系我市第72例、第85例（曾到宝坻百货大楼购物）、第86例确诊病例密切接触者。	天津市新增2例确诊
1	1582111582000		0	1582111582000	1	5337	人民日报	1	1582111582000	53，云南省	1582111318000	15小时前	http://m.weibo.cn/2803301701/4473761480440510	记者19日从云南省卫生健康委了解到，当日0时至12时，该省出现首例新冠肺炎死亡病例。死亡患者为72岁男性，云南玉溪人。	云南首例新冠肺炎死亡病例
1	1582100954000		0	1582100954000	1	5318	北京卫健委	1	1582100954000	11，北京市	1582100954000	18小时前	http://wjw.beijing.gov.cn/xwzx_20031/xwfb/202002/t20200219_1662260.html	北京市又有23例新冠肺炎患者，经过医护人员精心治疗后，符合出院标准，于2月18日分别从地坛医院、佑安医院、解放军总医院第五医学中心、海淀医院、房山区结核病防治所、丰台中西医结合医院，潞河医院牛堡屯院区、顺义区医院出院。23名患者中，有10名男性，13名女性；年龄最小的2岁，最大的75岁。	北京市新增23例治愈
1	1582100298000		0	1582100298000	1	5316	人民网	2	1582100298000	100，全国	1582099832000	18小时前	http://m.weibo.cn/2286908003/4473713305157941	19日起，“钻石公主”号乘客开始分批下船。在中央政府的统筹下，经中国驻日本大使馆、外交部驻香港公署、香港特别行政区政府有关部门紧密协调，特区政府将派包机撤离中国乘客前往香港。首架包机将于2月20日凌晨1：45从东京羽田机场起飞。	钻石公主号下船中国同胞乘包机返港
1	1582097930000		0	1582097930000	1	5300	云南卫健委	2	1582097930000	53，云南省	1582097930000	19小时前	http://ynswsjkw.yn.gov.cn/wjwWebsite/web/doc/UU158209708076694345	2月19日0时至12时，云南省报告新型冠状病毒肺炎新增确诊病例为零，新增治愈出院病例3例（昆明市2例、保山市1例），新增死亡病例1例（玉溪市）。全省现有确诊病例112例，均在定点医院接受隔离治疗，其中危重1例，重症10例。现有疑似病例55例。截至2月19日12时，全省累计确诊病例173例（已治愈出院60例）。其中：昆明市53例（治愈出院15例）昭通市25例（治愈出院2例）西双版纳州15例（治愈出院4例）玉溪市14例（治愈出院3例，死亡1例）曲靖市13例（治愈出院6例）大理州13例（治愈出院10例）保山市9例（治愈出院3例）红河州8例（治愈出院3例）丽江市7例（治愈出院7例）德宏州5例（治愈出院2例）楚雄州4例（治愈出院1例）普洱市4例（治愈出院3例）文山州2例（治愈出院0例）临沧市1例（治愈出院1例）	云南新增为0死亡1例
1	1582096611000		0	1582096611000	1	5297	山东卫健委	2	1582096611000	37，山东省	1582096611000	19小时前	http://wsjkw.shandong.gov.cn/ztzl/rdzt/qlzhfkgz/tzgg/202002/t20200219_2580805.html	2020年2月19日0-12时，山东省无新增新型冠状病毒肺炎确诊病例，累计确诊病例544例(含重症病例13例，危重症病例12例，治愈出院225例，死亡病例3例);新增疑似病例2例，现有疑似病例36例。截至目前，追踪到密切接触者16126人，已解除医学观察13403人，诊断为疑似或确诊病例291例，尚有2432人正在接受医学观察。详见下表(单位:例):备注:根据要求，按病例确诊时医院所在县区统计。	山东省无新增，累计确诊病例544例
1	1582092261000		0	1582092261000	1	5284	人民日报	2	1582092261000	100，全国	1582092059000	21小时前	http://m.weibo.cn/2803301701/4473680703011856	【#第六版诊疗方案公布#：#治愈出院后第2和第4周到医院随访复诊#】《新型冠状病毒肺炎诊疗方案（试行第六版）》公布，其中：①经呼吸道飞沫和密切接触传播是主要的传播途径；②在相对封闭的环境中长时间暴露于高浓度气溶胶情况下中存在经气溶胶传播的可能；③#增加康复者血浆治疗#，建议适用于病情进展较快、重型和危重型患者；④增加“出院后注意事项”。详戳↓↓	第六版诊疗方案公布
1	1582084095000		0	1582084095000	1	5270	人民网	2	1582084095000	42，湖北省	1582083838000	23小时前	http://m.weibo.cn/2286908003/4473646225213739	湖北省推迟原定于3月份进行的以下报名及考试组织工作：1.2月20日至3月4日高等教育自学考试2020年4月份考试的报名;2.3月14日至15日高等教育自学考试计算机化考试；3.3月19日至22日湖北省英语口语等级（三级）考试；4.3月21日湖北省成人学士学位外语考试；新的报名、考试时间将根据情况另行通知。教育部考试中心已就3月份有关全国性考试作出推迟安排，湖北省遵照执行。	湖北3月部分考试推迟
1	1582079789000		0	1582079789000	1	5261	江西卫健委	2	1582079789000	36，江西省	1582079789000	1天前	http://hc.jiangxi.gov.cn/doc/2020/02/19/139133.shtml	2月18日，江西省疫情防控应急指挥部综合组组长、省卫生健康委副主任龚建平在省新冠肺炎疫情防控工作新闻发布会（第十一场）上，通报了江西省最新疫情防治情况。	江西省疫情防控从“胶着对垒”转向“持续向好”
1	1582079659000		0	1582079659000	1	5259	人民日报	2	1582079659000	100，全国	1582079390000	1天前	http://m.weibo.cn/2803301701/4473627565411919	针对当前个别地方在疫情防控工作中存在的简单粗暴等问题，18日，国务委员、公安部党委书记、部长赵克志对公安民警依法开展疫情防控工作提出明确要求。他强调，要坚持严格规范公正文明执法，严禁过度执法、粗暴执法。	公安部要求严禁过度执法粗暴执法
1	1582075898000		0	1582075898000	1	5246	天津卫健委	1	1582075898000	12，天津市	1582075897000	1天前	http://wsjk.tj.gov.cn/art/2020/2/19/art_87_71167.html	2020年2月18日0－24时，天津市报告新型冠状病毒肺炎新增确诊病例3例，新增危重型病例0例，新增重型病例0例，新增死亡病例0例，新增出院病例2例。其中：新增确诊病例中宝坻区3例。	天津市新增确诊病例3例，新增出院病例2例
1	1582074451000		0	1582074451000	1	5239	陕西卫健委	1	1582074451000	61，陕西省	1582074451000	1天前	http://sxwjw.shaanxi.gov.cn/art/2020/2/19/art_9_68128.html	截至2月19日9时，陕西新增2例新冠肺炎确诊病例，新增疑似病例19例。新增确诊病例中，西安市1例、汉中市1例。陕西累计报告新冠肺炎确诊病例242例（89例治愈出院）。	陕西新增2例新冠肺炎，确诊病例累计242例
1	1582074726000		0	1582074726000	1	5242	浙江卫健委	1	1582074726000	33，浙江省	1582074240000	1天前	https://www.zjwjw.gov.cn/art/2020/2/19/art_1202101_41943016.html	2020年2月18日0-24时，浙江省报告新型冠状病毒肺炎新增确诊病例1例，新增出院病例30例。截至2月18日24时，浙江省累计报告新型冠状病毒肺炎确诊病例1173例，现有重症病例63例（其中危重22例），累计出院544例。	浙江省新增确诊病例1例，新增出院病例30例
1	1582074135000		0	1582074135000	1	5237	上海卫健委	1	1582074135000	31，上海市	1582074134000	1天前	http://wsjkw.sh.gov.cn/xwfb/20200219/645a012cb78a4c109ace96293ecd0e2e.html	2020年2月18日12—24时，上海市排除新型冠状病毒肺炎疑似病例26例；无新增确诊病例。截至2月18日24时，上海市已累计排除疑似病例1880例，发现确诊病例333例。	上海无新增确诊病例
1	1582074114000		0	1582074114000	1	5234	江西卫健委	1	1582074114000	14，山西省	1582074114000	1天前	http://hc.jiangxi.gov.cn/doc/2020/02/19/139117.shtml	2020年2月18日0-24时，江西省报告新型冠状病毒肺炎新增确诊病例1例，新增治愈出院病例52例。截至2月18日24时，江西省现有住院确诊病例571例。累计报告新型冠状病毒肺炎确诊病例934例，其中治愈出院病例362例，死亡病例1例。	江西省报新增确诊病例1例，新增治愈52例
1	1582074452000		0	1582074452000	1	5241	宁夏卫健委	1	1582074452000	64，宁夏回族自治区	1582074060000	1天前	http://wsjkw.nx.gov.cn/info/1262/14472.htm	2020年2月18日0-24时，全区新增新型冠状病毒肺炎确诊病例1例（同心县1例），新增出院病例7例。截至2月18日24时，全区现有确诊病例29例，累计出院病例42例；现有疑似病例25例（较17日减少2例）。	宁夏新增确诊病例1例，新增出院病例7例
1	1582074747000		0	1582074747000	1	5243	广东卫健委	1	1582074747000	44，广东省	1582074011000	1天前	http://wsjkw.gd.gov.cn/xxgzbdfk/yqtb/content/post_2900972.html	截至2月18日24时，全省累计报告新冠肺炎确诊病例1331例。18日当天全省新增确诊病例3例，为惠州市3例。新增出院41例，累计出院571例。新增出院病例中，8例为重型病例治愈出院，其他为普通型或者轻型治愈出院。新增死亡病例1例，为珠海市1例，累计死亡5例。另有疑似病例1例。有2543名密切接触者正在接受医学观察。	广东新增确诊病例3例，新增出院41例
1	1582074451000		0	1582074451000	1	5240	内蒙古卫健委	1	1582074451000	15，内蒙古自治区	1582073928000	1天前	http://wjw.nmg.gov.cn/doc/2020/02/19/292632.shtml	2020年2月18日9时至19日8时，内蒙古自治区报告新增新冠肺炎确诊病例2例，新增疑似病例3例，新增出院病例1例，排除疑似病例1例。	内蒙古自治区新增确诊病例2例，新增出院病例1例
1	1582073828000		0	1582073828000	1	5231	北京卫健委	1	1582073828000	11，北京市	1582073828000	1天前	http://wjw.beijing.gov.cn/xwzx_20031/xwfb/202002/t20200219_1657553.html	2月18日0时至24时，本市新增6例新冠肺炎确诊病例，本市累计确诊病例393例。其中出院145例，死亡4例。	北京市新增6例新冠肺炎确诊病例，23例治愈出院
1	1582073828000		0	1582073828000	1	5232	江苏卫健委	1	1582073828000	32，江苏省	1582073471000	1天前	http://wjw.jiangsu.gov.cn/art/2020/2/19/art_7290_8976979.html	2020年2月18日0-24时，江苏省报告新型冠状病毒肺炎新增确诊病例2例，均为普通型病例。新增出院病例33例。	江苏新增2例新型冠状病毒肺炎确诊病例
1	1582073817000		0	1582073817000	1	5230	安徽卫健委	1	1582073817000	34，安徽省	1582073460000	1天前	http://wjw.ah.gov.cn/news_details_55120.html	2020年2月18日0-24时，安徽省报告新增确诊病例4例，无新增疑似病例，新增治愈出院病例68例。累计报告确诊病例986例，累计治愈出院病例361例，累计死亡病例6例，累计医学观察密切接触者24600人，尚在医学观察3602人。	安徽省新增确诊4例，新增治愈出院病例68例
1	1582073828000		0	1582073828000	1	5233	新疆卫健委	1	1582073828000	65，新疆维吾尔自治区	1582073400000	1天前	http://www.xjhfpc.gov.cn/info/2070/18750.htm	2020年2月18日0-24时，新疆（含兵团）报告新型冠状病毒肺炎新增确诊病例0例，新增死亡病例0例，新增治愈出院病例2例。截至2月18日24时，新疆（含兵团）累计报告新型冠状病毒肺炎确诊病例76例（新疆维吾尔自治区52例、新疆生产建设兵团24例），累计死亡病例1例，累计治愈出院病例14例。	新疆（含兵团）新增确诊0例，新增死亡0例，新增治愈出2例
1	1582074114000		0	1582074114000	1	5235	辽宁卫健委	1	1582074114000	21，辽宁省	1582073400000	1天前	http://wsjk.ln.gov.cn/wst_zdzt/xxgzbd/yqtb/202002/t20200219_3744182.html	2020年2月18日0时至24时，辽宁省无新增新型冠状病毒肺炎确诊病例。新增12例治愈出院病例，其中大连市4例、本溪市2例、阜新市3例、辽阳市1例、葫芦岛市2例。全省累计报告新型冠状病毒肺炎确诊病例121例，治愈出院55例，死亡1例。	辽宁省无新增确诊病例，新增12例治愈出院病例
1	1582074114000		0	1582074114000	1	5236	贵州卫健委	1	1582074114000	52，贵州省	1582073234000	1天前	http://www.gzhfpc.gov.cn/ztzl_500663/xxgzbdgrdfyyqfk/yqdt/202002/t20200219_50042146.html	2020年2月18日12—24时，全省新型冠状病毒肺炎无新增确诊病例,新增治愈出院病例3例（遵义市3例）。截至2月18日24时，全省累计报告新型冠状病毒肺炎病例146例，治愈出院69例，轻症及普通型67例，重症4例，危重症4例，死亡2例。	贵州省无新增确诊病例,新增治愈出院病例3例
1	1582072616000		0	1582072616000	1	5227	四川卫健委	1	1582072616000	51，四川省	1582072616000	1天前	http://wsjkw.sc.gov.cn/scwsjkw/gzbd01/2020/2/19/6634b956576942cc91356ceec1a1f692.shtml	2月18日0-24时，我省新型冠状病毒肺炎新增确诊病例6例，新增治愈出院病例14例，新增疑似病例40例，无新增死亡病例。截至2月19日0时，我省累计报告新型冠状病毒肺炎确诊病例514例，涉及21个市（州）。现有疫情县（市、区）98个（增加龙马潭区1个，减少九寨沟县、九龙县、新龙县、冕宁县等4个）。	四川新增确诊病例6例，新增治愈14例
1	1582072616000		0	1582072616000	1	5228	青海卫健委	1	1582072616000	63，青海省	1582072616000	1天前	https://wsjkw.qinghai.gov.cn/ztbd/yqjk/yqtb/2020/02/19/1582072145467.html	2020年2月18日0-24时，青海省报告新型冠状病毒肺炎新增确诊病例0例，新增重症病例0例，新增死亡病例0例，新增出院病例2例。当日无新增确诊病例和疑似病例。截至2月18日24时，青海省累计报告新型冠状病毒肺炎确诊病例18例，其中：重症病例1例，死亡病例0例，出院病例15例。	青海省无新增确诊病例和疑似病例
1	1582071770000		0	1582071770000	1	5223	福建卫健委	1	1582071770000	35，福建省	1582071300000	1天前	http://wjw.fujian.gov.cn/ztzl/gzbufk/yqtb/202002/t20200219_5198075.htm	2月18日0—24时，福建省报告新增新型冠状病毒肺炎确诊病例1例。其中：宁德市1例（古田县1例）。新增治愈出院病例5例。	福建省报告新增新型冠状病毒肺炎确诊病例1例
1	1582067513000		0	1582067513000	1	5206	重庆卫健委	1	1582067513000	50，重庆市	1582067513000	1天前	http://wsjkw.cq.gov.cn/yqxxyqtb/20200219/255031.html	2020年2月18日12—24时，重庆市报告新冠肺炎新增确诊病例2例，新增治愈出院病例19例。截至2月18日24时，重庆市现有在院确诊病例296例（其中重型病例34例、危重型病例13例），累计死亡病例5例，累计治愈出院病例254例，累计报告确诊病例555例。	重庆市新增确诊病例2例，新增治愈出院病例19例
1	1582065616000		0	1582065616000	1	5203	央视新闻	1	1582065616000	42，湖北省	1582065372000	1天前	http://m.weibo.cn/2656274875/4473568769231074	2020年2月18日0时—24时，湖北省新增新冠肺炎确诊病例1693例，新增病亡132例，新增出院1266例。截至2020年2月18日24时，湖北省累计报告新冠肺炎病例61682例。	湖北省新增新冠肺炎1693例，新增出院1266例
1	1582065254000		0	1582065254000	1	5201	人民日报	2	1582065254000	42，湖北省	1582064672000	1天前	http://m.weibo.cn/2803301701/4473565833030457	18日，武汉市卫健委官网发布最新消息，公布全市非新冠肺炎特殊患者医疗救治医院名单。涉及急性心脑血管、外伤等急危重症、血液透析、孕产妇、儿童（含新生儿）、恶性肿瘤（含恶性血液病）及慢性疾病等患者。	武汉非新冠肺炎救治医院最新名单
1	1582158532000		0	1582158532000	1	5396	山东卫健委	1	1582158532000	37，山东省	1582041600000	1天前	http://wsjkw.shandong.gov.cn/ztzl/rdzt/qlzhfkgz/tzgg/202002/t20200220_2580992.html	2020年2月19日12-24时，山东省报告新增新型冠状病毒肺炎确诊病例2例，累计确诊病例546例；新增疑似病例8例，现有疑似病例38例。截至目前，追踪到密切接触者16183人，已解除医学观察13603人，诊断为疑似或确诊病例291例，尚有2289人正在接受医学观察。	山东新增2例，累计546例
1	1582162621000		0	1582162621000	1	5426	西藏卫健委	1	1582162621000	54，西藏自治区	1582041600000	1天前	http://wjw.xizang.gov.cn/xwzx/wsjkdt/202002/t20200220_132710.html	截止2月19日24时，我区现有新冠肺炎确诊病例0例，重症病例0例，死亡病例0例，疑似病例0例，治愈出院病例1例，累计确诊新冠肺炎病例1例。连续21天无新增确诊或疑似病例。	西藏连续21天无新增确诊
1	1582071781000		0	1582071781000	1	5224	甘肃卫健委	1	1582071781000	62，甘肃省	1582036211000	1天前	http://wsjk.gansu.gov.cn/single/11218/84225.html	2月17日20时至2月18日20时，甘肃省无新增新型冠状病毒肺炎确诊病例。新增出院4例。截至2月18日20时，甘肃累计报告新型冠状病毒肺炎确诊病例91例。累计治愈出院62例，累计死亡病例2例。	甘肃无新增新型冠状病毒肺炎确诊病例累计91例
1	1582032085000		0	1582032085000	1	5181	贵州卫健委	1	1582032085000	52，贵州省	1582031063000	1天前	http://www.gzhfpc.gov.cn/ztzl_500663/xxgzbdgrdfyyqfk/yqdt/202002/t20200218_49962617.html	2020年2月18日0—12时，全省新型冠状病毒肺炎无新增确诊病例。截至2月18日12时，全省累计报告新型冠状病毒肺炎病例146例。	2月18日0—12时贵州无新增确诊
1	1582026017000		0	1582026017000	1	5170	人民日报	2	1582026017000	100，全国	1582025536000	1天前	http://m.weibo.cn/2803301701/4473401685053375	国务院总理李克强2月18日主持召开国务院常务会议，部署不误农时切实抓好春季农业生产；决定阶段性减免企业社保费和#实施企业缓缴住房公积金政策#，多措并举稳企业稳就业。会议指出，要贯彻党中央、国务院要求，统筹抓好疫情防控和经济社会发展。	国务院阶段性减免企业社保费
1	1582019297000		0	1582019297000	1	5148	人民网	2	1582019297000	1	1582019109000	1天前	http://m.weibo.cn/2286908003/4473374727750929	日本厚生劳动省18日称，“钻石公主号”邮轮新增88名新冠肺炎患者。钻石公主号累计确诊542例新冠肺炎病例。	钻石公主号新增确诊88例，累计确诊542例
1	1582016677000		0	1582016677000	1	5139	山东卫健委	1	1582016677000	37，山东省	1582016677000	1天前	http://wsjkw.shandong.gov.cn/ztzl/rdzt/qlzhfkgz/tzgg/202002/t20200218_2580215.html	2020年2月18日0-12时，山东省无新增新型冠状病毒肺炎确诊病例，累计确诊病例543例(含重症病例13例，危重症病例13例，治愈出院198例，泰安市新报告死亡病例1例);新增疑似病例1例，现有疑似病例42例。截至目前，追踪到密切接触者16021人，已解除医学观察12852人，诊断为疑似或确诊病例289例，尚有2880人正在接受医学观察。	山东最新报告无新增确诊病例
1	1582016255000		0	1582016255000	1	5138	云南卫健委	1	1582016255000	53，云南省	1582016255000	1天前	http://ynswsjkw.yn.gov.cn/wjwWebsite/web/doc/UU158201507058171136	2月18日0时至12时，云南省报告新型冠状病毒肺炎新增确诊病例为零。全省现有确诊病例115例，均在定点医院接受隔离治疗，其中危重1例，重症11例，无死亡病例。现有疑似病例63例，密切接触者医学观察2328人。	云南最新报告无新增确诊病例
1	1582014223000		0	1582014223000	1	5133	北京卫健委	1	1582014223000	11，北京市	1582014223000	1天前	http://wjw.beijing.gov.cn/xwzx_20031/xwfb/202002/t20200218_1657321.html	北京市又有8例新冠肺炎患者，经过医护人员精心治疗后，符合出院标准，于2月17日分别从地坛医院、佑安医院、朝阳区三间房社区卫生服务中心出院。8名患者中，有5名男性，3名女性；年龄最小的26岁，最大的57岁。	北京新增8例治愈病例
1	1582013026000		0	1582013026000	1	5122	重庆卫健委	2	1582013026000	50，重庆市	1582013026000	1天前	http://wsjkw.cq.gov.cn/yqxxyqtb/20200218/254985.html	好消息！重庆又有10例确诊患者治愈出院。其中，万州区5例、忠县1例、云阳县1例、奉节县1例、巫山县1例、石柱县1例。以上10名患者，经定点医院和医护人员精心诊治和护理，专家组评估，认为符合国家卫生健康委最新的新冠肺炎确诊病例解除隔离和出院标准，于今日出院。目前，全市共有235名新冠肺炎患者治愈出院。	重庆新增治愈10例，累计治愈235例
1	1581996441000		0	1581996441000	1	5077	天津卫健委	2	1581996441000	12，天津市	1581996441000	1天前	http://wsjk.tj.gov.cn/art/2020/2/18/art_87_71053.html	截至2月18日6时，天津市新增2例新型冠状病毒肺炎确诊病例，目前均已转往海河医院治疗，对已判定的密切接触者进行隔离医学观察，其他密切接触者正在排查中。本市累计报告新冠肺炎确诊病例127例，其中男性68例，女性59例。	天津市新增确诊2例，累计确诊127例
1	1581992775000		0	1581992775000	1	5064	人民网	2	1581992775000	1	1581992273000	2天前	http://m.weibo.cn/2286908003/4473262174614644	17日，世卫组织总干事谭德塞表示，世卫组织维持此前评估，即新冠肺炎并非全球性流行病，也不会提高疫情的全球范围风险级别。世卫组织还表示，采用新冠肺炎康复者血浆治疗新冠肺炎的疗法值得进一步研究。	世卫组织不提高疫情全球风险级别
1	1581991267000		0	1581991267000	1	5058	北京卫健委	1	1581991267000	11，北京市	1581991267000	2天前	http://wjw.beijing.gov.cn/xwzx_20031/xwfb/202002/t20200218_1648505.html	2月17日0时至24时，本市新增6例新冠肺炎确诊病例，均为确诊病例的密切接触者，已送至定点医疗机构进行救治。截至2月17日24时，本市累计确诊病例387例。其中出院122例，死亡4例。	北京市新增6例，累计387例
1	1581991459000		0	1581991459000	1	5059	人民日报	2	1581991459000	1	1581990961000	2天前	http://m.weibo.cn/2803301701/4473256667034405	日本厚生劳动大臣加藤胜信18日表示，目前“钻石公主号”邮轮上的所有人员用于检测新冠肺炎的样本已经采集完毕。钻石公主号无感染人员19日起下船，预计21日钻石公主号所有人将下船。	钻石公主号所有人员样本采集完毕
1	1581999714000		0	1581999714000	1	5084	内蒙古卫健委	2	1581999714000	15，内蒙古自治区	1581989764000	2天前	http://wjw.nmg.gov.cn/doc/2020/02/18/292469.shtml	2020年2月17日9时至18日9时，内蒙古自治区报告新增新冠肺炎确诊病例1例，无新增疑似病例。其中：新增确诊病例1例为通辽市的霍林郭勒市1例。内蒙古自治区累计报告新冠肺炎确诊病例73例，出院病例8例，重症病例4例，危重病例6例。	内蒙古新增确诊1例，累计确诊73例
1	1581988654000		0	1581988654000	1	5051	上海卫健委	1	1581988654000	31，上海市	1581988654000	2天前	http://wsjkw.sh.gov.cn/xwfb/20200218/150ca61b54ca433aa8d76e223184742a.html	2020年2月17日12—24时，上海市排除新型冠状病毒肺炎疑似病例60例；新增确诊病例1例，为外地来沪人员。1目前，153例病情平稳，14例病情危重，4例重症，161例治愈出院，1例死亡。尚有97例疑似病例正在排查中。	上海新增1例新型冠状病毒肺炎确诊病例
1	1581988654000		0	1581988654000	1	5050	天津卫健委	1	1581988654000	12，天津市	1581988653000	2天前	http://wsjk.tj.gov.cn/art/2020/2/18/art_87_71050.html	2020年2月17日0-24时，天津市报告新型冠状病毒肺炎新增确诊病例1例，新增危重型病例1例，新增重型病例0例，新增死亡病例0例，新增出院病例1例。截至2月17日24时，天津市累计报告新型冠状病毒肺炎确诊病例125例，目前追踪到密切接触者1646人，已解除医学观察920人，尚有686人正在接受医学观察。	天津新增1例，累计125例
1	1581988123000		0	1581988123000	1	5046	陕西卫健委	1	1581988123000	61，陕西省	1581988123000	2天前	http://sxwjw.shaanxi.gov.cn/art/2020/2/18/art_9_68105.html	截至2月18日9时，陕西今日无新增新冠肺炎确诊病例。新增疑似病例22例。陕西累计报告新冠肺炎确诊病例240例，其中输入性病例116例，密切接触者109例，无明确接触史病例15例。全省现有疑似病例79例。全省新增密切接触者322人，累计16650人，均集中医学观察。新增解除密切接触者667人，累计解除密切接触者11339人。	陕西无新增新冠肺炎，确诊病例累计240例
1	1581988984000		0	1581988984000	1	5052	浙江卫健委	1	1581988984000	33，浙江省	1581987900000	2天前	https://www.zjwjw.gov.cn/art/2020/2/18/art_1202101_41935961.html	2020年2月17日0-24时，浙江省报告新型冠状病毒肺炎新增确诊病例1例，新增出院病例44例。截至2月17日24时，浙江省累计报告新型冠状病毒肺炎确诊病例1172例，现有重症病例67例（其中危重22例），累计出院514例。 全省共追踪到密切接触者38524人，当日解除医学观察1474人，尚有6738人正在接受医学观察。	浙江新增1例，累计1172例
1	1581988653000		0	1581988653000	1	5049	广东卫健委	1	1581988653000	44，广东省	1581987783000	2天前	http://wsjkw.gd.gov.cn/xxgzbdfk/yqtb/content/post_2899609.html	截至2月17日24时，全省累计报告新冠肺炎确诊病例1328例。17日当天全省新增确诊病例6例，新增出院57例，累计出院530例。新增出院病例中，8例为重型或危重型病例治愈出院，其他为普通型或者轻型治愈出院。新增确诊病例中，东莞市2例，深圳市、珠海市、惠州市和肇庆市各1例。无疑似病例。有2612名密切接触者正在接受医学观察。	广东省新增6例，累计1328例
1	1581987822000		0	1581987822000	1	5044	辽宁卫健委	1	1581987822000	21，辽宁省	1581987240000	2天前	http://wsjk.ln.gov.cn/wst_zdzt/xxgzbd/yqtb/202002/t20200218_3743153.html	2020年2月17日0时至24时，辽宁省无新增新型冠状病毒肺炎确诊病例。新增2例治愈出院病例，均为盘锦市确诊病例。目前，辽宁省累计报告新型冠状病毒肺炎确诊病例121例，治愈出院43例，死亡1例。目前累计追踪到密切接触者2691人，已解除医学观察2097人，现有594正在接受医学观察。	辽宁无新增确诊，新增2例治愈出院
1	1581987439000		0	1581987439000	1	5040	江苏卫健委	1	1581987439000	32，江苏省	1581987089000	2天前	http://wjw.jiangsu.gov.cn/art/2020/2/18/art_7290_8975671.html	2020年2月17日0-24时，江苏省报告新型冠状病毒肺炎新增确诊病例3例，均为普通型病例。新增出院病例37例。	江苏新增3例新型冠状病毒肺炎确诊病例
1	1581986998000		0	1581986998000	1	5039	青海卫健委	1	1581986998000	63，青海省	1581986998000	2天前	https://wsjkw.qinghai.gov.cn/ztbd/yqjk/yqtb/2020/02/18/1581986063434.html	2020年2月17日0-24时，青海省报告新型冠状病毒肺炎新增确诊病例0例，新增重症病例0例，新增死亡病例0例，新增出院病例0例。当日无新增确诊病例和疑似病例。 截至2月17日24时，青海省累计报告新型冠状病毒肺炎确诊病例18例， 目前累计追踪到密切接触者437人，已解除医学观察318人，尚有119人正在接受医学观察。	青海无新增，累计18例
1	1581988111000		0	1581988111000	1	5045	湖南卫健委	1	1581988111000	43，湖南省	1581986880000	2天前	http://wjw.hunan.gov.cn/wjw/xxgk/gzdt/zyxw_1/202002/t20200218_11181994.html	2020年2月17日0-24时，湖南省报告新型冠状病毒肺炎新增确诊病例1例，新增重症病例0例，新增死亡病例1例，新增出院病例34例。截至2月17日24时，湖南省累计报告新型冠状病毒肺炎确诊病例1007例，累计报告重症病例138例，现有重症病例47例，死亡病例4例，出院病例501例，在院治疗502例。目前追踪到密切接触者26282人，已解除医学观察23066人，尚有3216人正在接受医学观察。	湖南新增1例，累计1007例
1	1581986987000		0	1581986987000	1	5037	安徽卫健委	1	1581986987000	34，安徽省	1581986460000	2天前	http://wjw.ah.gov.cn/news_details_55070.html	2020年2月17日0-24时，安徽省报告新增确诊病例9例，新增疑似病例7例，新增治愈出院病例27例。截至2月17日24时，安徽省累计报告确诊病例982例，累计治愈出院病例293例，累计死亡病例6例，累计医学观察密切接触者23670人，尚在医学观察3650人。	安徽新增9例，累计982例
1	1581986998000		0	1581986998000	1	5038	宁夏卫健委	1	1581986998000	64，宁夏回族自治区	1581986400000	2天前	http://wsjkw.nx.gov.cn/info/1262/14378.htm	2020年2月17日0-24时，全区无新增新型冠状病毒肺炎确诊病例。新增出院病例2例（兴庆区1例、金凤区1例）。截至2月17日24时，全区累计报告确诊病例70例。现有疑似病例27例。目前，累计解除隔离医学观察2362人,尚集中隔离医学观察1390人。	宁夏无新增，新增出院病例2例
1	1581986256000		0	1581986256000	1	5034	四川卫健委	1	1581986256000	51，四川省	1581986256000	2天前	http://wsjkw.sc.gov.cn/scwsjkw/gzbd01/2020/2/18/c98d7866fe8a40dbbd5f70cdaf4d8005.shtml	2月17日0-24时，我省新型冠状病毒肺炎新增确诊病例13例，新增治愈出院病例27例，新增疑似病例31例，无新增死亡病例。截至2月18日0时，我省累计报告新型冠状病毒肺炎确诊病例508例，508名确诊患者中，正在住院隔离治疗342人（其中危重16人），已治愈出院163人，死亡3人。当日解除医学观察912人，现有3093人正在接受医学观察。	四川新增13例，累计508例
1	1581986257000		0	1581986257000	1	5036	新疆卫健委	1	1581986257000	65，新疆维吾尔自治区	1581985980000	2天前	http://www.xjhfpc.gov.cn/info/2070/18681.htm	2020年2月17日0-24时，新疆（含兵团）报告新型冠状病毒肺炎新增确诊病例1例，新增死亡病例0例，新增治愈出院病例0例。截至2月17日24时，新疆（含兵团）累计报告新型冠状病毒肺炎确诊病例76例（新疆维吾尔自治区52例、新疆生产建设兵团24例），累计死亡病例1例，累计治愈出院病例12例。目前尚有5245人正在接受医学观察。	新疆(含兵团)新增1例，累计76例
1	1581987439000		0	1581987439000	1	5041	贵州卫健委	1	1581987439000	52，贵州省	1581985424000	2天前	http://www.gzhfpc.gov.cn/ztzl_500663/xxgzbdgrdfyyqfk/yqdt/202002/t20200218_49824431.html	2020年2月17日12—24时，全省新型冠状病毒肺炎无新增确诊病例,新增治愈出院病例11例。截至2月17日24时，全省累计报告新型冠状病毒肺炎病例146例。累计追踪密切接触者2532人，已解除医学观察2033人，尚在接受医学观察412人。	贵州无新增，新增出院11例
1	1581985652000		0	1581985652000	1	5029	福建卫健委	1	1581985652000	35，福建省	1581985200000	2天前	http://wjw.fujian.gov.cn/ztzl/gzbufk/yqtb/202002/t20200218_5197248.htm	2月17日0—24时，福建省报告新增新型冠状病毒肺炎确诊病例2例。至2月17日24时，福建省累计报告新型冠状病毒肺炎确诊病例292例（危重型8例、重型10例，无死亡病例）。累计治愈出院病例91例，目前住院病例201例。目前，确诊、疑似病例的密切接触者已解除医学观察8042人，尚有2608人正在接受医学观察。	福建新增2例，累计292例
1	1581984156000		0	1581984156000	1	5022	吉林卫健委	1	1581984156000	22，吉林省	1581984156000	2天前	http://www.jl.gov.cn/szfzt/jlzxd/yqtb/202002/t20200218_6839715.html	2月17日0-24时，全省无新增确诊病例。新增治愈出院4例。截至2月17日24时，全省累计报告确诊病例89例，累计治愈出院34例，死亡1例，现在院隔离治疗确诊病例54例。2月17日0-24时，全省原有36例疑似病例中，排除16例；新增疑似病例14例；现有疑似病例34例，已全部隔离治疗，目前正在进一步明确诊断。	吉林无新增，累计89例确诊病例
1	1581984156000		0	1581984156000	1	5023	广西卫健委	1	1581984156000	45，广西壮族自治区	1581984003000	2天前	http://wsjkw.gxzf.gov.cn/zhuantiqu/ncov/ncovyqtb/2020/0218/68998.html	2月17日0-24时，我区共新增新型冠状病毒肺炎确诊病例4例；新增疑似病例21例；新增治愈出院病例7例；无新增死亡病例。目前全区累计报告确诊病例242例，累计出院病例58例，累计死亡病例2例，现有确诊病例182例，均在院治疗，其中重症病例3例，危重病例7例。现有疑似病例93例。	广西新增4例，累计242例
1	1581984258000		0	1581984258000	1	5025	央视新闻	1	1581984258000	100，全国	1581983862000	2天前	http://m.weibo.cn/2656274875/4473226891842811	据国家卫健委数据统计，2月17日0-24时，全国除湖北以外地区新增确诊病例79例，连续第14日呈下降态势。过去这一数据分别为：890例（3日）、731例（4日）、707例（5日）、696例（6日）、558例（7日）、509例（8日）、444例（9日）、381例（10日）、377例（11日）、312例（12日）、267例（13日）、221例（14日）、166例（15日）、115例（16日）。	湖北以外新增新冠肺炎14连降，新增病例降至两位数
1	1581983831000		0	1581983831000	1	5021	黑龙江卫健委	1	1581983831000	23，黑龙江省	1581983831000	2天前	http://wsjkw.hlj.gov.cn/index.php/Home/Zwgk/show/newsid/7909/navid/42/stypeid/	2020年2月17日0-24时,黑龙江省报告新型冠状病毒感染的肺炎新增确诊病例7例。新增治愈出院病例5例。新增疑似病例32例。截至2月17日24时,黑龙江省报告新型冠状病毒感染的肺炎确诊病例464例，全省当日发热门诊诊疗人数2075人。目前追踪到密切接触者15338人,已解除医学观察11264人，尚有3957人正在接受医学观察。	黑龙江新增确诊病例7例，累计464例
1	1581983777000		0	1581983777000	1	5020	人民日报	1	1581983777000	100，全国	1581983615000	2天前	http://m.weibo.cn/2803301701/4473225855861222	2月17日0—24时，31个省（自治区、直辖市）和新疆生产建设兵团报告新增确诊病例1886例，新增重症病例1097例，新增死亡病例98例，新增疑似病例1432例，新增治愈出院病例1701例。截至2月17日24时，据31个省（自治区、直辖市）和新疆生产建设兵团报告，现有确诊病例58016例，累计治愈出院病例12552例，累计死亡病例1868例，累计报告确诊病例72436例，现有疑似病例6242例。	全国新增1886例新冠肺炎，累计72436例
1	1581983420000		0	1581983420000	1	5018	人民日报	2	1581983420000	100，全国	1581982995000	2天前	http://m.weibo.cn/2803301701/4473223255335752	据TOEFL托福考试官方社区，根据当前中国各省市针对新型冠状病毒疫情突发公共卫生事件一级响应的要求，托福考试决定取消在中国大陆地区三月份所有考试。至此，中国大陆地区二、三月份所有托福考试均已取消。所有原定于3月考试的考生可以免费转考至其他月份。	托福取消三月份考试
1	1581980181000		0	1581980181000	1	5010	人民日报	1	1581980181000	42，湖北省	1581979959000	2天前	http://m.weibo.cn/2803301701/4473210521661612	2020年2月17日0—24时，全省新增新冠肺炎确诊病例1807例。全省新增病亡93例。全省新增出院1223例。截至2020年2月17日24时，湖北省累计报告新冠肺炎病例59989例。全省累计治愈出院7862例。全省累计病亡1789例，现有疑似病例4194人，当日新增788人，当日排除1370人，集中隔离4062人。累计追踪密切接触者199322人，尚在接受医学观察69270人。	湖北新增1807例，累计59989例
1	1581979923000		0	1581979923000	1	5009	重庆卫健委	1	1581979923000	50，重庆市	1581979922000	2天前	http://wsjkw.cq.gov.cn/yqxxyqtb/20200218/254857.html	好消息！重庆又有15例确诊患者治愈出院。15名患者，经定点医院和医护人员精心诊治和护理，专家组评估，认为符合国家卫生健康委最新的新冠肺炎确诊病例解除隔离和出院标准，于2月17日出院。目前，全市共有225名新冠肺炎患者治愈出院。	好消息！重庆又有15例确诊患者出院，目前共有225例出院
1	1581964898000		0	1581964898000	1	5007	山西卫健委	1	1581964898000	14，山西省	1581964644000	2天前	http://wjw.shanxi.gov.cn:80/wjywl02/24957.hrh	2020年2月17日0时至24时，山西省报告新增新型冠状病毒肺炎确诊病例1例，累计确诊病例130例。新增治愈出院3例，累计治愈出院53例。现有在院隔离治疗77例，其中重症4例，危重症4例。新增疑似病例6例，现有疑似病例26例。目前累计追踪到密切接触者3973人，当日解除医学观察81人，共有467人正在接受医学观察。	山西新增1例，累计130例
1	1582076361000		0	1582076361000	1	5248	西藏卫健委	1	1582076361000	54，西藏自治区	1581955200000	2天前	http://wjw.xizang.gov.cn/xwzx/wsjkdt/202002/t20200219_132612.html	截止2月18日24时，我区现有新冠肺炎确诊病例0例，重症病例0例，死亡病例0例，疑似病例0例，治愈出院病例1例，累计确诊新冠肺炎病例1例。连续20天无新增确诊或疑似病例。	西藏连续20天无新增确诊或疑似病例
1	1581950895000		0	1581950895000	1	4999	人民日报	1	1581950895000	100，全国	1581950483000	2天前	http://m.weibo.cn/2803301701/4473086889580491	西藏、湖北神农架林区新冠肺炎确诊病例已经清零，青海连续11天零新增，海南、宁夏连续2天零新增。让我们共同期待，下一个零的到来！	西藏、湖北神农架林区确诊病例已经清零
1	1581989520000		0	1581989520000	1	5053	甘肃卫健委	1	1581989520000	62，甘肃省	1581949804000	2天前	http://wsjk.gansu.gov.cn/single/11218/84198.html	2月16日20时至2月17日20时，甘肃省新增1例新型冠状病毒肺炎确诊病例，兰州市1例。新增出院4例。截至2月17日20时，甘肃累计报告新型冠状病毒肺炎确诊病例91例。累计治愈出院58例，累计死亡病例2例。目前，累计追踪到密切接触者4002人，已解除医学观察3265人，其余737人正在接受医学观察。	甘肃新增1例确诊病例，累计91例
1	1581950058000		0	1581950058000	1	4997	人民日报	2	1581950058000	42，湖北省	1581949449000	2天前	http://m.weibo.cn/2803301701/4473082557034579	按照武汉市委“要把强化患者救治作为重中之重，继续新建‘方舱医院’，打好提前量，力争‘床等人’”的防控疫情部署要求，武汉各区正在新改扩建大小型10座方舱医院，共计新增约11465个床位，用来收治新型肺炎感染的轻症患者。	武汉再建10座方舱医院
1	1581948126000		0	1581948126000	1	4995	重庆卫健委	1	1581948126000	50，重庆市	1581948126000	2天前	http://wsjkw.cq.gov.cn/yqxxyqtb/20200217/254773.html	2020年2月17日0—12时，重庆市报告新冠肺炎新增确诊病例1例，新增治愈出院病例3例。新增确诊病例为渝北区1例；新增治愈出院病例中，巫溪县1例、石柱县2例。截至2月17日12时，重庆市现有在院确诊病例337例（其中重型病例37例、危重型病例13例），累计死亡病例5例，累计治愈出院病例210例，累计报告确诊病例552例。	重庆新增确诊1例，新增治愈3例
1	1581941055000		0	1581941055000	1	4972	人民日报	1	1581941055000	42，湖北省	1581940729000	2天前	http://m.weibo.cn/2803301701/4473045982529067	2020年2月16日0时至24时，神农架林全区无新增新冠肺炎疑似病例，无新增确诊病例。2月17日上午8时，又有两例确诊患者治愈出院。至此，林区10例确诊病例全部治愈，实现医务人员零感染，完成确诊病例治愈“清零”目标。	神农架林区确诊病例全部治愈
1	1581934695000		0	1581934695000	1	4961	央视新闻	1	1581934695000	1	1581934621000	2天前	http://m.weibo.cn/2656274875/4473020360318688	日本厚生劳动省今天下午公布：停靠在横滨的“钻石公主号”邮轮上新增99名新冠肺炎确诊病例，其中有70人没有症状。目前，“钻石公主号”邮轮上已有1723名乘客接受检查，共确诊454人感染新冠肺炎。	钻石公主号确诊454例新冠肺炎
1	1581932223000		0	1581932223000	1	4955	云南卫健委	1	1581932223000	53，云南省	1581932223000	2天前	http://ynswsjkw.yn.gov.cn/wjwWebsite/web/doc/UU158193168574178528	2月17日0时至12时，云南省报告新型冠状病毒肺炎新增确诊病例为零。全省现有确诊病例124例，均在定点医院接受隔离治疗，其中危重1例，重症13例，无死亡病例。	2月17日12时云南无新增确诊病例
1	1581931542000		0	1581931542000	1	4952	福建卫健委	2	1581931542000	35，福建省	1581930900000	2天前	http://wjw.fujian.gov.cn/ztzl/gzbufk/yqtb/202002/t20200217_5197084.htm	根据我省新冠肺炎病例迄今发生数量、涉及本地感染的聚集性疫情状况和地理传播风险，将省各县（市、区）划分为无疫情区、零星散发疫情区、一般疫情区和较多病例疫情区等四类并动态更新。现将截至2月16日24时分布情况公布如详情。	福建省发布新型冠状病毒肺炎疫情分布情况
1	1581930348000		0	1581930348000	1	4949	贵州卫健委	1	1581930348000	52，贵州省	1581928859000	2天前	http://www.gzhfpc.gov.cn/ztzl_500663/xxgzbdgrdfyyqfk/yqdt/202002/t20200217_49682251.html	2020年2月17日0—12时，全省新型冠状病毒肺炎无新增确诊病例,新增治愈出院病例8例,其中：贵阳市1例、遵义市5例、毕节市2例。截至2月17日12时，全省累计报告新型冠状病毒肺炎病例146例。其中，51例有武汉旅居史，14例有武汉外湖北其他地区旅居史，15例有湖北以外地区旅居史；治愈出院55例，轻症及普通型81例，重症2例，危重症7例，死亡1例；男性74例，女性72例；年龄最大87岁，最小1个月（确诊时间）；贵阳市36例（11例已治愈），遵义市32例（10例已治愈），六盘水市10例（3例已治愈），安顺市4例(1例已治愈），毕节市23例（9例已治愈），铜仁市10例（7例已治愈），黔东南州10例（4例已治愈），黔南州17例（6例已治愈），黔西南州4例（4例已治愈）。现有疑似病例34例。累计追踪密切接触者2529人，已解除医学观察1959人，尚在接受医学观察483人。注：媒体引用时，请标注…	2020年2月17日0—12时贵州省新型冠状病毒肺炎疫情情况
1	1581910814000		0	1581910814000	1	4888	人民日报	2	1581910814000	42，湖北省	1581910527000	2天前	http://m.weibo.cn/2803301701/4472919302543072	17日，十堰市新冠肺炎疫情防控指挥部发布无偿献血倡议书，称受疫情影响，十堰市无偿献血工作无法正常开展，血液库存已经告急，临床血液供应面临着严峻考验。呼吁：十堰市18周岁至55周岁、身体健康、符合献血条件的公民，特别是党员干部、行政事业单位干部职工、医务人员、现役军人、大学生充分发扬无私奉献、大爱无疆的精神，积极参加无偿献血。	十堰血库告急呼吁积极献血
1	1581908175000		0	1581908175000	1	4884	人民网	1	1581908175000	54，西藏自治区	1581907984000	3天前	http://m.weibo.cn/2286908003/4472908636607445	西藏连续18天无新增确诊病例。截止2月16日24时，西藏现有新冠肺炎确诊病例0例，重症病例0例，死亡病例0例，疑似病例0例，治愈出院病例1例。累计确诊新冠肺炎病例1例。	西藏连续18天无新增确诊病例
1	1581904788000		0	1581904788000	1	4874	云南卫健委	1	1581904788000	53，云南省	1581904788000	3天前	http://ynswsjkw.yn.gov.cn/wjwWebsite/web/doc/UU158190443191134387	2月16日12时至24时，云南省报告新型冠状病毒肺炎新增确诊病例为零。全省现有确诊病例129例，均在定点医院接受隔离治疗，其中危重1例，重症14例，无死亡病例。截至2月16日24时，全省累计确诊病例171例（已治愈出院42例）。	云南省全省无新增确诊病例
1	1581903742000		0	1581903742000	1	4872	新疆卫健委	1	1581903742000	65，新疆维吾尔自治区	1581903300000	3天前	http://www.xjhfpc.gov.cn/info/2070/18550.htm	2020年2月16日0-24时，新疆（含兵团）报告新型冠状病毒肺炎新增确诊病例4例，新增死亡病例0例，新增治愈出院病例1例。截至2月16日24时，新疆（含兵团）累计报告新型冠状病毒肺炎确诊病例75例（新疆维吾尔自治区52例、新疆生产建设兵团23例），累计死亡病例1例，累计治愈出院病例12例。	新疆（含兵团）新增确诊病例4例，新增治愈1例
1	1581903741000		0	1581903741000	1	4871	内蒙古卫健委	1	1581903741000	15，内蒙古自治区	1581903042000	3天前	http://wjw.nmg.gov.cn/doc/2020/02/17/292307.shtml	2020年2月16日9时至17日9时，内蒙古自治区报告新增新冠肺炎确诊病例2例，新增疑似病例3例，新增出院病例1例，重症转普通1例，危重转重症1例，排除疑似病例3例。	内蒙古全区新增确诊2例，新增治愈1例
1	1581902588000		0	1581902588000	1	4864	天津卫健委	1	1581902588000	12，天津市	1581902588000	3天前	http://wsjk.tj.gov.cn/art/2020/2/17/art_87_71003.html	2020年2月16日0-24时，天津市报告新型冠状病毒肺炎新增确诊病例2例，新增死亡病例0例，新增出院病例8例。截至2月16日24时，天津市累计报告新型冠状病毒肺炎确诊病例124例，危重型病例3例，重型病例23例，死亡病例3例，出院病例45例。	天津新增确诊病例2例，治愈出院8例
1	1581902779000		0	1581902779000	1	4867	人民网	2	1581902779000	100，全国	1581902550000	3天前	http://m.weibo.cn/2286908003/4472885844499740	今天，空军再次出动运-20等三型多架运输机，从上海虹桥等七个机场起飞，向武汉紧急空运军队支援湖北医疗队队员和物资。	运20再向武汉空运军队支援队员和物资
1	1581902779000		0	1581902779000	1	4865	央视新闻	2	1581902779000	42，湖北省	1581902245000	3天前	http://m.weibo.cn/2656274875/4472884564802827	今天，军队增派支援武汉抗击新冠肺炎疫情的又一批1200名医护人员抵达武汉。这批医护人员和卫生物资，分别通过航空和铁路输送。至此，军队增派的2600名医护人员全部抵达武汉。今天抵达的医护人员将根据湖北省妇幼保健院光谷院区建设进度，第一时间展开相关医疗救治工作。	军队增派2600名医护人员全部抵达武汉
1	1581902296000		0	1581902296000	1	4862	人民网	1	1581902296000	46，海南省	1581901975000	3天前	http://m.weibo.cn/2286908003/4472883432990907	截至2月17日8时，海南累计报告确诊病例162例，重症病例19例，累计治愈52例，累计死亡4例。截至2月17日8时，海南已连续56小时无新增确诊病例报告。	海南省全省无新增确诊病例
1	1581902576000		0	1581902576000	1	4863	浙江卫健委	1	1581902576000	33，浙江省	1581901860000	3天前	https://www.zjwjw.gov.cn/art/2020/2/17/art_1202101_41924242.html	2020年2月16日0-24时，浙江省报告新型冠状病毒肺炎新增确诊病例4例，新增出院病例33例。其中： 新增确诊病例中，杭州市2例、宁波市1例、温州市1例；新增出院病例中，杭州市6例、宁波市9例、温州市13例、绍兴市1例、台州市3例、丽水市1例。	浙江省新增确诊病例4例，治愈出院病例33例
1	1581901769000		0	1581901769000	1	4859	江西卫健委	1	1581901769000	36，江西省	1581901769000	3天前	http://hc.jiangxi.gov.cn/doc/2020/02/17/138962.shtml	2020年2月16日0-24时，江西省报告新型冠状病毒肺炎新增确诊病例5例，新增治愈出院病例36例。截至2月16日24时，江西省现有确诊病例654例。累计报告新型冠状病毒肺炎确诊病例930例，其中治愈出院病例275例，死亡病例1例。现有重症病例38例。现有疑似病例19例。	江西省新增5例确诊病例，新增治愈出院病例36例
1	1581901770000		0	1581901770000	1	4861	陕西卫健委	1	1581901770000	61，陕西省	1581901769000	3天前	http://sxwjw.shaanxi.gov.cn/art/2020/2/17/art_9_68076.html	截至2月17日9时，陕西新增4例新冠肺炎确诊病例，新增疑似病例15例。新增确诊病例中，西安市3例、安康市1例。陕西累计报告新冠肺炎确诊病例240例（74例治愈出院），其中输入性病例116例，密切接触者109例，无明确接触史病例15例。	陕西新增4例新冠肺炎，确诊病例累计240例
1	1581901293000		0	1581901293000	1	4855	青海卫健委	1	1581901293000	63，青海省	1581901293000	3天前	https://wsjkw.qinghai.gov.cn/ztbd/yqjk/yqtb/2020/02/17/1581901096352.html	2020年2月16日0-24时，青海省报告新型冠状病毒肺炎新增确诊病例0例，新增重症病例0例，新增死亡病例0例，新增出院病例0例。截至2月16日24时，青海省累计报告新型冠状病毒肺炎确诊病例18例。	青海省全省无新增确诊病例和疑似病例
1	1581901769000		0	1581901769000	1	4860	广东卫健委	1	1581901769000	44，广东省	1581901200000	3天前	http://wsjkw.gd.gov.cn/xxgzbdfk/yqtb/content/post_2897820.html	截至2月16日24时，全省累计报告新冠肺炎确诊病例1322例。16日当天全省新增确诊病例6例，新增出院37例，累计出院473例。	广东省新增确诊病例6例，新增出院37例
1	1581901012000		0	1581901012000	1	4853	北京卫健委	1	1581901012000	11，北京市	1581901011000	3天前	http://wjw.beijing.gov.cn/xwzx_20031/xwfb/202002/t20200217_1643766.html	2月16日0时至24时，北京市新增1例新冠肺炎确诊病例，现有疑似病例116例。新增密切接触者71例，累计确定密切接触者1920例，其中1132例已解除医学观察。治愈出院9例。截至2月16日24时，本市累计确诊病例381例。其中出院114例，死亡4例。	北京市新增1例新冠肺炎确诊病例，9例治愈出院
1	1581901303000		0	1581901303000	1	4856	宁夏卫健委	1	1581901303000	64，宁夏回族自治区	1581900840000	3天前	http://wsjkw.nx.gov.cn/info/1262/14264.htm	2020年2月16日0-24时，全区无新增新型冠状病毒肺炎确诊病例。截至2月16日24时，全区累计报告确诊病例70例，累计出院病例33例。现有疑似病例28例（较15日减少2例）。	宁夏全区无新增新型冠状病毒肺炎确诊病例
1	1581901011000		0	1581901011000	1	4852	江苏卫健委	1	1581901011000	32，江苏省	1581900796000	3天前	http://wjw.jiangsu.gov.cn/art/2020/2/17/art_7290_8974342.html	2020年2月16日0-24时，江苏省报告新型冠状病毒肺炎新增确诊病例9例。其中，轻型病例1例，普通型病例8例。新增出院病例36例。	江苏新增9例新型冠状病毒肺炎确诊病例
1	1581900982000		0	1581900982000	1	4851	央视新闻	1	1581900982000	100，全国	1581900509000	3天前	http://m.weibo.cn/2656274875/4472877283551158	2月16日0—24时，31个省（自治区、直辖市）和新疆生产建设兵团报告新增确诊病例2048例，新增死亡病例105例（湖北100例，河南3例，广东2例），新增疑似病例1563例。当日新增治愈出院病例1425例，解除医学观察的密切接触者28179人，重症病例减少628例。截至2月16日24时，据31个省（自治区、直辖市）和新疆生产建设兵团报告，现有确诊病例57934例（其中重症病例10644例），累计治愈出院病例10844例，累计死亡病例1770例，累计报告确诊病例70548例，现有疑似病例7264例。累计追踪到密切接触者546016人，尚在医学观察的密切接触者150539人。	全国新增新冠肺炎2048例，累计确诊70548例
1	1581901012000		0	1581901012000	1	4854	辽宁卫健委	1	1581901012000	21，辽宁省	1581900240000	3天前	http://wsjk.ln.gov.cn/wst_zdzt/xxgzbd/yqtb/202002/t20200217_3742422.html	2020年2月16日0时至24时，辽宁省新增1例新型冠状病毒肺炎确诊病例，为大连市病例，属普通型病例。新增9例治愈出院病例，其中沈阳市2例、阜新市3例、铁岭市1例、朝阳市1例、盘锦市2例。目前，辽宁省累计报告新型冠状病毒肺炎确诊病例121例，治愈出院41例，死亡1例。	辽宁省新增确诊病例1例，累计确诊121例，新增治愈出院9例
1	1581900023000		0	1581900023000	1	4846	央视新闻	2	1581900023000	41，河南省	1581899863000	3天前	http://m.weibo.cn/2656274875/4472874574188786	河南信阳新县昨天通报了2例确诊病例的情况：2例确诊病例潜伏时间长、传染源不明确、确诊困难，并且具有较强传染性。	河南信阳出现两例超常规病例：密切接触30多天才确诊
1	1581900023000		0	1581900023000	1	4845	人民日报	2	1581900023000	33，浙江省	1581899815000	3天前	http://m.weibo.cn/2803301701/4472874377538516	2月16日，杭州东站，工作人员拉出“杭州欢迎您回家”条幅迎接返岗员工。当日，为满足企业复工的用工需求，降低返程运输的疫情传播风险，60余家杭州企业的近300名贵州员工乘坐G4138次列车到达杭州东站，这是中国铁路部门节后开行的服务企业外地员工返程的首趟复工人员定制专列。	中国铁路首趟复工人员定制专列开行
1	1581899656000		0	1581899656000	1	4843	人民网	2	1581899656000	42，湖北省	1581899329000	3天前	http://m.weibo.cn/2286908003/4472872334688741	16日，武汉市卫健委发布公告，为满足慢性重症患者、孕产妇、儿童、血液透析患者的医疗需求，公布六家接诊非新冠肺炎患者的医疗机构名单：武汉市中医院汉口院区、武汉市中心医院南京路院区、武汉市第一医院、武汉市第三医院首义院区、武汉儿童医院、武汉市第六医院。	武汉6家非新冠肺炎患者救治医院
1	1581899291000		0	1581899291000	1	4842	四川卫健委	1	1581899291000	51，四川省	1581899291000	3天前	http://wsjkw.sc.gov.cn/scwsjkw/gzbd01/2020/2/17/633c60b2216a4ca0ac863411d1b0d7cf.shtml	四川省新型冠状病毒肺炎新增确诊病例14例，新增治愈出院病例9例，新增疑似病例40例，无新增死亡病例。新增确诊病例中，甘孜州7例、遂宁市5例、达州市2例。	四川省新增确诊14例，累计495例，新增治愈9例
1	1581899806000		0	1581899806000	1	4844	安徽卫健委	1	1581899806000	34，安徽省	1581899100000	3天前	http://wjw.ah.gov.cn/news_details_55022.html	2020年2月16日0-24时，安徽省报告新增确诊病例11例，累计报告确诊病例973例，新增疑似病例9例，新增治愈出院病例34例。	安徽省新增确诊病例11例，新增治愈出院34例
1	1581898901000		0	1581898901000	1	4841	福建卫健委	1	1581898901000	35，福建省	1581898500000	3天前	http://wjw.fujian.gov.cn/ztzl/gzbufk/yqtb/202002/t20200217_5196442.htm	2月16日0—24时，福建省报告新增新型冠状病毒肺炎确诊病例3例，新增治愈出院病例7例。截至2月16日24时，福建省累计报告新型冠状病毒肺炎确诊病例290例（危重型8例、重型11例，无死亡病例）。	福建省新增确诊3例，累计290例，新增治愈7例
1	1581898417000		0	1581898417000	1	4837	上海卫健委	1	1581898417000	31，上海市	1581898417000	3天前	http://wsjkw.sh.gov.cn/xwfb/20200217/a4aa37e9760d4e46884d9072d6948ed3.html	2020年2月16日12—24时，上海市排除新型冠状病毒肺炎疑似病例57例；新增确诊病例3例，为本市常住人口。截至2月16日24时，上海市已累计排除疑似病例1749例，发现确诊病例331例。	上海新增确诊3例，累计确诊病例331例
1	1581898216000		0	1581898216000	1	4834	央视新闻	2	1581898216000	42，湖北省	1581897865000	3天前	http://m.weibo.cn/2656274875/4472866193966051	日前，湖北黄冈市出台文件提出，全面落实医疗卫生人才各项待遇，给予人事政策倾斜。对参加疫情防控工作的医护人员优先晋升聘用岗位，加大职称评定倾斜力度。黄冈市将在职称评定量化评审时，对参加疫情防控工作的医生、护士、检疫检验、防疫科研攻关等专业技术人员，予以加分，同等条件下优先推荐。	湖北黄冈抗疫一线医护人员优先评定职称晋升岗位
1	1581897717000		0	1581897717000	1	4831	吉林卫健委	1	1581897717000	22，吉林省	1581897717000	3天前	http://www.jl.gov.cn/szfzt/jlzxd/yqtb/202002/t20200217_6838924.html	2月16日0-24时，全省无新增确诊病例。新增治愈出院2例（长春市2例）。截至2月16日24时，全省累计报告确诊病例89例，累计治愈出院30例，死亡1例（四平市），现在院隔离治疗确诊病例58例。	吉林省全省无新增确诊病例，新增治愈出院2例
1	1581897717000		0	1581897717000	1	4832	广西卫健委	1	1581897717000	45，广西壮族自治区	1581897603000	3天前	http://wsjkw.gxzf.gov.cn/zhuantiqu/ncov/ncovyqtb/2020/0217/68900.html	2月16日0-24时，广西共新增新型冠状病毒肺炎确诊病例1例（南宁市1例）；新增疑似病例26例；新增治愈出院病例5例（南宁市3例、北海市2例）；无新增死亡病例。目前全区累计报告确诊病例238例，累计出院病例51例。	广西新增确诊病例1例，累计238例，新增治愈出院病例5例
1	1581897472000		0	1581897472000	1	4830	黑龙江卫健委	1	1581897472000	23，黑龙江省	1581897472000	3天前	http://wsjkw.hlj.gov.cn/index.php/Home/Zwgk/show/newsid/7883/navid/42/stypeid/	2020年2月16日0-24时,黑龙江省报告新型冠状病毒感染的肺炎新增确诊病例12例。新增治愈出院病例10例。新增重症病例6例。新增疑似病例27例。截至2月16日24时,黑龙江省报告新型冠状病毒感染的肺炎确诊病例457例。	黑龙江省新增确诊病例12例，新增治愈10例
1	1581896896000		0	1581896896000	1	4829	人民网	2	1581896896000	100，全国	1581896433000	3天前	http://m.weibo.cn/2286908003/4472860188223374	今天，空军出动多架运输机，从上海虹桥等7个机场起飞，向武汉紧急空运军队支援湖北医疗队队员和物资。此前，军队已3次派出医疗队前往湖北。#万众一心抗击疫情#，等你们平安凯旋！（央视）再出发！军队支援湖北医疗队队员和物资第四次启程前往湖北	再出发！军队支援湖北医疗队第四次启程
1	1581896059000		0	1581896059000	1	4827	人民日报	2	1581896059000	100，全国	1581895636000	3天前	http://m.weibo.cn/2803301701/4472856844964958	根据两高两部联合发布的《关于依法惩治妨害新型冠状病毒感染肺炎疫情防控违法犯罪的意见》规定，生产不符合保障人体健康的国家标准、行业标准的医用口罩、护目镜等医用器材，或者销售明知是不符合标准的医用器材，足以严重危害人体健康的，以生产、销售不符合标准的医用器材罪定罪处罚，最高可判处无期徒刑，并处没收个人全部财产。	生产销售问题医用口罩最高可判无期
1	1581895498000		0	1581895498000	1	4825	重庆卫健委	1	1581895498000	50，重庆市	1581895498000	3天前	http://wsjkw.cq.gov.cn/yqxxyqtb/20200217/254605.html	2020年2月16日12—24时，重庆市报告新冠肺炎新增确诊病例4例，新增治愈出院病例20例。截至2月16日24时，重庆市现有在院确诊病例339例（其中重型病例37例、危重型病例13例），累计死亡病例5例，累计治愈出院病例207例，累计报告确诊病例551例。	重庆市新增确诊病例4例，累计339例,新增治愈出院病例20例
1	1581895497000		0	1581895497000	1	4824	重庆卫健委	1	1581895497000	50，重庆市	1581895497000	3天前	http://wsjkw.cq.gov.cn/yqxxyqtb/20200217/254599.html	重庆又有20例确诊患者治愈出院。其中，渝中区5例、大渡口区1例、沙坪坝区1例、九龙坡区1例、南岸区1例、渝北区2例、綦江区1例、大足区1例、璧山区1例、铜梁区1例、荣昌区3例、开州区1例、垫江县1例。目前，全市共有207名新冠肺炎患者治愈出院。	重庆又有20例确诊患者治愈出院，目前共有207例出院
1	1581893774000		0	1581893774000	1	4820	央视新闻	1	1581893774000	42，湖北省	1581893413000	3天前	http://m.weibo.cn/2656274875/4472847521360662	2020年2月16日0—24时，全省新增新冠肺炎确诊病例1933例，全省新增病亡100例，截至2020年2月16日24时，湖北省累计报告新冠肺炎病例58182例，全省累计治愈出院6639例。全省累计病亡1696例。	湖北累计确诊新冠肺炎58182例
1	1581985929000		0	1581985929000	1	5030	山东卫健委	1	1581985929000	37，山东省	1581868800000	3天前	http://wsjkw.shandong.gov.cn/ztzl/rdzt/qlzhfkgz/tzgg/202002/t20200218_2579598.html	2020年2月17日12-24时，山东省报告新增新型冠状病毒肺炎确诊病例2例，累计确诊病例543例(含重症病例13例，危重症病例14例，治愈出院193例，死亡病例2例);新增疑似病例15例，现有疑似病例61例。截至目前，追踪到密切接触者15909人，已解除医学观察12650人，诊断为疑似或确诊病例289例，尚有2970人正在接受医学观察。	山东新增2例，累计确诊543例
1	1582113217000		0	1582113217000	1	5342	西藏卫健委	2	1582113217000	100，全国	1581868800000	3天前	http://wjw.xizang.gov.cn/xwzx/wsjkdt/202002/t20200219_132695.html	中共中央总书记、国家主席、中央军委主席习近平近日就关心爱护参与疫情防控工作的医务人员专门作出重要指示，强调医务人员是战胜疫情的中坚力量，务必高度重视对他们的保护、关心、爱护，从各个方面提供支持保障，使他们始终保持强大战斗力、昂扬斗志、旺盛精力，持续健康投入战胜疫情斗争。	习近平：务必高度重视对医务人员的保护关心爱护
1	1581903263000		0	1581903263000	1	4870	甘肃卫健委	1	1581903263000	62，甘肃省	1581858602000	3天前	http://wsjk.gansu.gov.cn/single/11218/84166.html	2月15日20时至2月16日20时，甘肃无新增新型冠状病毒肺炎确诊病例。新增出院5例。截至2月16日20时，甘肃累计报告确诊病例90例，累计治愈出院54例，累计死亡病例2例。	甘肃无新增确诊病例，新增出院5例
1	1581855410000		0	1581855410000	1	4775	重庆卫健委	1	1581855410000	50，重庆市	1581855410000	3天前	http://wsjkw.cq.gov.cn/yqxxyqtb/20200216/254535.html	2020年2月16日0—12时，重庆市报告新冠肺炎新增确诊病例3例，新增治愈出院病例3例。新增确诊病例中，万州区1例、璧山区1例、云阳县1例；新增治愈出院病例中，万州区1例、忠县1例、奉节县1例。	重庆新增确诊3例，新增治愈3例
1	1581855497000		0	1581855497000	1	4776	人民日报	2	1581855497000	42，湖北省	1581855092000	3天前	http://m.weibo.cn/2803301701/4472686791540867	2月16日，武汉雷神山医院ICU病房正式投入使用，并第6次开舱收治新冠肺炎患者，当日收治患者百余人，有效床位利用率100%。截至2月16日18时，共收治百余名新冠肺炎患者，患者总人数近600人。	雷神山医院收治患者近600人
1	1581852374000		0	1581852374000	1	4770	央视新闻	1	1581852374000	68	台湾	1581852226000	3天前	http://m.weibo.cn/2656274875/4472674769838654	台湾流行疫情指挥中心今天宣布，#台湾新增2例新冠肺炎病例#。其中一人为台湾中部60多岁男性，无出境旅游史也非已知病例密切接触者，1月27日出现咳嗽症状，2月3日就医诊断为肺炎后，15日死亡；另一例为已知病例家属。	台湾出现首例死亡病例
1	1581846974000		0	1581846974000	1	4754	人民网	1	1581846974000	52，贵州省	1581846571000	3天前	http://m.weibo.cn/2286908003/4472651051344921	2020年2月16日0—12时，贵州省无新增新冠肺炎确诊病例，新增治愈出院病例9例（贵阳市4例、遵义市2例、安顺市1例、毕节市1例、黔南州1例）。截至2月16日12时，贵州省累计报告新型冠状病毒肺炎病例144例。	贵州无新增确诊病例
1	1581845653000		0	1581845653000	1	4752	人民日报	1	1581845653000	46，海南省	1581845387000	3天前	http://m.weibo.cn/2803301701/4472646085566448	16日，海南省人民医院12例新冠肺炎确诊病例患者经过综合诊治，符合国家卫健委新冠肺炎确诊病例解除隔离和出院标准，于今天同时出院。据了解，治愈患者出院后将送属地疾病控制中心对患者集中管理，护理团队也将严密随访。截至目前，海南省人民医院已有32例患者出院。	海南12名新冠肺炎患者治愈出院
1	1581845177000		0	1581845177000	1	4751	央视新闻	2	1581845177000	42，湖北省	1581844899000	3天前	http://m.weibo.cn/2656274875/4472644038164853	湖北省人民政府发布“进一步强化新冠肺炎疫情防控”的通告：所有非必需的公共场所一律关闭，一切群众聚集性活动一律停止。对所有居民开展拉网式动态滚动筛查，做到“不漏一户、不落一人、不断一天”，确保全覆盖、无盲区。	湖北发布强化疫情防控通告
1	1581843992000		0	1581843992000	1	4746	云南卫健委	1	1581843992000	53，云南省	1581843992000	3天前	http://ynswsjkw.yn.gov.cn/wjwWebsite/web/doc/UU158184329559194473	2月16日0时至12时，云南省报告新型冠状病毒肺炎新增确诊病例2例（昆明市）。全省现有确诊病例129例，均在定点医院接受隔离治疗，其中危重1例，重症14例，无死亡病例。现有疑似病例101例，密切接触者医学观察2501人。	云南新增确诊2例
1	1581844219000		0	1581844219000	1	4748	央视新闻	1	1581844219000	1	1581843980000	3天前	http://m.weibo.cn/2656274875/4472640184073065	据日本厚生劳动省，东京新确认4人感染新冠肺炎，都和此前确诊的出租车司机有过密切接触。目前，日本累计确诊56人，#钻石公主号确诊355例新冠肺炎#，共411人。	东京新增4例新冠肺炎
1	1581841578000		0	1581841578000	1	4738	人民网	2	1581841578000	100，全国	1581841122000	3天前	http://m.weibo.cn/2286908003/4472628200493415	国家卫生健康委疾控局副局长周宇辉：可以在小区出入口设置体温监测点、严格人员登记，但不应限制外出工作人员回到小区。	国家卫健委：不应限制外出工作人员回小区
1	1581838293000		0	1581838293000	1	4722	重庆卫健委	1	1581838293000	50，重庆市	1581838293000	3天前	http://wsjkw.cq.gov.cn/yqxxyqtb/20200216/254533.html	重庆又有3例确诊患者治愈出院。其中，万州区1例、忠县1例、奉节县1例。以上3名患者，经定点医院和医护人员精心诊治和护理，专家组评估，认为符合国家卫生健康委最新的新冠肺炎确诊病例解除隔离和出院标准，于今日出院。目前，全市共有187名新冠肺炎患者治愈出院。	重庆3例确诊患者治愈出院
1	1581838040000		0	1581838040000	1	4721	山东卫健委	1	1581838040000	37，山东省	1581838040000	3天前	http://wsjkw.shandong.gov.cn/ztzl/rdzt/qlzhfkgz/tzgg/202002/t20200216_2578799.html	2020年2月16日0-12时，山东省无新增新型冠状病毒肺炎确诊病例，累计确诊病例537例(含重症病例17例，危重症病例13例，治愈出院166例，死亡病例2例);新增疑似病例4例，现有疑似病例66例。截至目前，追踪到密切接触者15534人，已解除医学观察11904人，诊断为疑似或确诊病例286例，尚有3344人正在接受医学观察。	山东省无新增确诊病例
1	1581837497000		0	1581837497000	1	4719	人民日报	2	1581837497000	100，全国	1581837322000	3天前	http://m.weibo.cn/2803301701/4472612262169458	国家卫健委发言人米锋表示，截至2月15日24时，武汉、湖北、全国重症病例占确诊病例的比例均明显下降，其中武汉重症占确诊病例的比例，由1月28日的最高点32.4%波动下降至2月15日的21.6%，湖北其他地市重症占确诊病例的比例，由1月27日的最高点18.4%下降至2月15日的11.1%，全国其他省份重症占确诊病例的比例，由1月27日的最高点15.9%下降至2月15日的7.2%，以上变化说明，全国各地的疫情防控效果已经显现。	国家卫健委：全国疫情防控效果已经显现
1	1581822616000		0	1581822616000	1	4679	人民日报	1	1581822616000	42，湖北省	1581822325000	3天前	http://m.weibo.cn/2803301701/4472549360993596	近日，武汉市纪检监察机关先后查处4起在疫情防控工作中不认真履职尽责案件，共有13人被查处。其中，被中央指导组指出工作不够细、不到位的武汉市洪山区，副区长王在桥因严重失职失责问题受到政务撤职处分。硚口区长丰街#漏报信息致患者自缢武汉多人被处理#，另有多人因擅自外出离岗、未落实工作人员到岗等问题受到处分。	武汉查处抗疫失职失责13人
1	1581821782000		0	1581821782000	1	4676	人民网	2	1581821782000	100，全国	1581821270000	4天前	http://m.weibo.cn/2286908003/4472544931471961	2月15日，12省市22支医疗队2100余名医护人员冒雪驰援湖北武汉及荆州各医院。此次医疗队将在各医院继续实行分级分类诊断救治，实现确认者应收尽收，对重症、危重症病例集中救治、全力救治，特别是孕产妇、婴幼儿等病例。	12省市22支医疗队再援湖北
1	1581818785000		0	1581818785000	1	4667	上海卫健委	1	1581818785000	31，上海市	1581818785000	4天前	http://wsjkw.sh.gov.cn/xwfb/20200216/bc828ec964b643f4acff985a8e5a376f.html	2020年2月15日12—24时，上海市排除新型冠状病毒肺炎疑似病例38例；新增确诊病例2例，截至2月15日24时，上海市已累计排除疑似病例1660例，发现确诊病例328例。目前，186例病情平稳，13例病情危重，4例重症，124例治愈出院，1例死亡。尚有142例疑似病例正在排查中。	上海新增确诊病例2例
1	1581817733000		0	1581817733000	1	4658	央视新闻	1	1581817733000	1	1581817215000	4天前	http://m.weibo.cn/2656274875/4472527923106979	日本厚生劳动省今天上午确认：停靠在横滨的“钻石公主号”邮轮上新增70名新冠肺炎确诊病例。目前，“钻石公主号”邮轮上共确诊355例新冠肺炎感染者。	钻石公主号新增70例新冠肺炎
1	1581817610000		0	1581817610000	1	4657	江苏卫健委	1	1581817610000	32，江苏省	1581817180000	4天前	http://wjw.jiangsu.gov.cn/art/2020/2/16/art_7290_8974157.html	2020年2月15日0-24时，江苏省报告新型冠状病毒肺炎新增确诊病例13例。其中，轻型病例1例，普通型病例12例。新增出院病例30例。新增重型病例3例，1例重型病例符合新冠肺炎出院标准，1例转为普通型病例，1例转为危重型病例。新增危重型病例1例，另有1例危重型病例转为重型病例。	江苏新增13例，累计617例
1	1581816729000		0	1581816729000	1	4654	北京卫健委	1	1581816729000	11，北京市	1581816729000	4天前	http://wjw.beijing.gov.cn/xwzx_20031/xwfb/202002/t20200216_1632327.html	2月15日0时至24时，本市新增5例新冠肺炎确诊病例。现有疑似病例122例。新增密切接触者6例，累计确定密切接触者1849例，其中988例已解除医学观察。治愈出院8例。截至2月15日24时，本市累计确诊病例380例。	北京市新增5例，累计380例
1	1581815507000		0	1581815507000	1	4649	安徽卫健委	1	1581815507000	34，安徽省	1581815400000	4天前	http://wjw.ah.gov.cn/news_details_55003.html	2020年2月15日0-24时，安徽省报告新增确诊病例12例，新增疑似病例6例，新增治愈出院病例34例。截至2月15日24时，安徽省累计报告确诊病例962例，累计治愈出院病例232例，累计死亡病例6例，累计医学观察密切接触者21796人，尚在医学观察4089人。	安徽省新增确诊病例12例，累计962例
1	1581815194000		0	1581815194000	1	4644	陕西卫健委	1	1581815194000	61，陕西省	1581815194000	4天前	http://sxwjw.shaanxi.gov.cn/art/2020/2/16/art_9_68068.html	截至2月16日9时，陕西新增4例新冠肺炎确诊病例，新增疑似病例15例。陕西累计报告新冠肺炎确诊病例236例，其中输入性病例116例，密切接触者105例，无明确接触史病例15例。全省现有疑似病例189例。全省新增密切接触者920人，累计15673人，均集中医学观察。新增解除密切接触者642人，累计解除密切接触者9990人。	陕西新增4例新冠肺炎，确诊36例
1	1581815506000		0	1581815506000	1	4648	浙江卫健委	1	1581815506000	33，浙江省	1581814980000	4天前	https://www.zjwjw.gov.cn/art/2020/2/16/art_1202101_41921015.html	2020年2月15日0-24时，浙江省报告新型冠状病毒肺炎新增确诊病例5例，新增出院病例28例。 截至2月15日24时，浙江省累计报告新型冠状病毒肺炎确诊病例1167例，现有重症病例76例，累计出院437例。全省共追踪到密切接触者37639人，当日解除医学观察1587人，尚有9019人正在接受医学观察。	浙江新增确诊病例5例，累计1167例
1	1581815056000		0	1581815056000	1	4643	人民日报	2	1581815056000	63，青海省	1581814872000	4天前	http://m.weibo.cn/2803301701/4472518095863859	记者从青海省卫健委获悉，2月15日0-24时，青海省报告新型冠状病毒肺炎新增确诊病例0例，新增重症病例0例，新增死亡病例0例，新增出院病例2例。当日无新增确诊病例和疑似病例。青海已连续十天无新增。截至2月15日24时，青海省累计报告新型冠状病毒肺炎确诊病例18例。目前累计追踪到密切接触者437人，已解除医学观察126人，尚有311人正在接受医学观察。	青海10天无新增确诊病例
1	1581815056000		0	1581815056000	1	4641	人民网	2	1581815056000	100，全国	1581814638000	4天前	http://m.weibo.cn/2286908003/4472517118516452	据国家卫健委数据统计，2月15日0-24时，全国除#湖北以外地区新增166例#，连续第12日呈下降态势。过去这一数据分别为：890例(3日)、731例(4日)、707例(5日)、696例(6日)、558例(7日)、509例(8日)、444例(9日)、381例(10日)、377例(11日)、312例（12日）、267例（13日）、221例（14日）。	湖北以外新增病例12连降
1	1581814923000		0	1581814923000	1	4639	辽宁卫健委	1	1581814923000	21，辽宁省	1581814320000	4天前	http://wsjk.ln.gov.cn/wst_zdzt/xxgzbd/yqtb/202002/t20200216_3742011.html	2020年2月15日10时至24时，辽宁省新增1例新型冠状病毒肺炎确诊病例，目前，辽宁省累计报告新型冠状病毒肺炎确诊病例120例，治愈出院32例，死亡1例。目前累计追踪到密切接触者2461人，已解除医学观察1888人，现有573人正在接受医学观察。	辽宁省新增1例，累计120例
1	1581814576000		0	1581814576000	1	4634	湖南卫健委	1	1581814576000	43，湖南省	1581813960000	4天前	http://wjw.hunan.gov.cn/wjw/qwfb/202002/t20200216_11180446.html	2020年2月15日0-24时,湖南省报告新型冠状病毒肺炎新增确诊病例3例，截至2月15日24时,湖南省累计报告新型冠状病毒肺炎确诊病例1004例，目前追踪到密切接触者25691人,已解除医学观察21402人,尚有4289人正在接受医学观察。	湖南省卫生健康委员会
1	1581815507000		0	1581815507000	1	4650	贵州卫健委	1	1581815507000	52，贵州省	1581813894000	4天前	http://www.gzhfpc.gov.cn/ztzl_500663/xxgzbdgrdfyyqfk/yqdt/202002/t20200216_49400070.html	2020年2月15日12—24时，全省新型冠状病毒肺炎新增确诊病例1例（遵义市1例），新增治愈出院病例1例（铜仁市1例）。截至2月15日24时，全省累计报告新型冠状病毒肺炎病例144例。	贵州新增1例，累计144例
1	1581814215000		0	1581814215000	1	4632	央视新闻	1	1581814215000	100，全国	1581813828000	4天前	http://m.weibo.cn/2656274875/4472513717724375	2月15日0—24时，31个省（自治区、直辖市）和新疆生产建设兵团报告新增确诊病例2009例,当日新增治愈出院病例1323例，解除医学观察的密切接触者29788人。截至2月15日24时，据31个省（自治区、直辖市）和新疆生产建设兵团报告，现有确诊病例57416例（其中重症病例11272例），累计治愈出院病例9419例。累计追踪到密切接触者529418人，尚在医学观察的密切接触者158764人。	全国新增2009例，累计确诊新冠肺炎68500例
1	1581813685000		0	1581813685000	1	4629	天津卫健委	1	1581813685000	12，天津市	1581813685000	4天前	http://wsjk.tj.gov.cn/art/2020/2/16/art_87_70945.html	2020年2月15日0－24时，天津市报告新型冠状病毒肺炎新增确诊病例2例，新增危重型病例1例，新增重型病例0例，新增死亡病例0例，新增出院病例5例。截至2月15日24时，天津市累计报告新型冠状病毒肺炎确诊病例122例。目前追踪到密切接触者1467人，已解除医学观察681人，尚有749人正在接受医学观察。	天津新增2例，累计122例
1	1581812801000		0	1581812801000	1	4625	福建卫健委	1	1581812801000	35，福建省	1581812640000	4天前	http://wjw.fujian.gov.cn/ztzl/gzbufk/yqtb/202002/t20200216_5196270.htm	2月15日0—24时，福建省报告新增新型冠状病毒肺炎确诊病例2例，截至2月15日24时，福建省累计报告新型冠状病毒肺炎确诊病例287例，累计治愈出院病例77例，目前住院病例210例。目前，确诊、疑似病例的密切接触者已解除医学观察7320人，尚有2821人正在接受医学观察。	福建省新增2例，累计287例
1	1581812778000		0	1581812778000	1	4624	央视新闻	1	1581812778000	41，河南省	1581812472000	4天前	http://m.weibo.cn/2656274875/4472508029943016	2020年2月15日0-24时，河南省新增新型冠状病毒肺炎确诊病例19例,新增出院病例42例。截至2月15日24时，全省累计报告新型冠状病毒肺炎确诊病例1231例，累计死亡病例13例，累计出院病例397例（核减1例）。目前累计追踪到密切接触者33787人，2月15日已解除观察6006人，诊断为疑似63人，共有8136人正在接受医学观察。	河南新增19例新冠肺炎，累计确诊1231例
1	1581811345000		0	1581811345000	1	4620	吉林卫健委	1	1581811345000	22，吉林省	1581811345000	4天前	http://www.jl.gov.cn/szfzt/jlzxd/yqtb/202002/t20200216_6838654.html	2月15日0-24时，全省新增确诊病例1例（长春市），系由疑似病例转为确诊病例。新增治愈出院3例（长春市1例，四平市2例）。截至2月15日24时，全省累计报告确诊病例89例，累计治愈出院28例，死亡1例，现在院隔离治疗确诊病例60例。	吉林省新增1例，累计89例
1	1581811344000		0	1581811344000	1	4619	广西卫健委	1	1581811344000	45，广西壮族自治区	1581811201000	4天前	http://wsjkw.gxzf.gov.cn/zhuantiqu/ncov/ncovyqtb/2020/0216/68858.html	2月15日0-24时，我区共新增新型冠状病毒肺炎确诊病例2例，其中南宁市1例、防城港市1例；新增疑似病例49例；新增治愈出院病例6例；无新增死亡病例。目前全区累计报告确诊病例237例，累计出院病例46例。现有疑似病例156例，重症病例3例，危重病例6例，累计死亡病例2例。	广西新增2例，累计报告确诊病例237例
1	1581810999000		0	1581810999000	1	4618	黑龙江卫健委	1	1581810999000	23，黑龙江省	1581810999000	4天前	http://wsjkw.hlj.gov.cn/index.php/Home/Zwgk/show/newsid/7840/navid/42/stypeid/	2020年2月15日0-24时,黑龙江省报告新型冠状病毒感染的肺炎新增确诊病例20例。新增治愈出院病例22例。新增重症病例7例。新增疑似病例44例。截至2月15日24时,黑龙江省报告新型冠状病毒感染的肺炎确诊病例445例，全省当日发热门诊诊疗人数1941人。目前追踪到密切接触者14912人,已解除医学观察10121人，尚有4685人正在接受医学观察。	黑龙江新增确诊病例20例，累计445例
1	1581808025000		0	1581808025000	1	4613	重庆卫健委	1	1581808025000	50，重庆市	1581808024000	4天前	http://wsjkw.cq.gov.cn/yqxxyqtb/20200216/254438.html	2020年2月15日12—24时，重庆市报告新冠肺炎新增确诊病例6例，新增治愈出院病例18例。截至2月15日24时，重庆市现有在院确诊病例355例，累计死亡病例5例，累计治愈出院病例184例，累计报告确诊病例544例。累计追踪到密切接触者21589人，已解除医学观察16708人，尚有4881人正在接受医学观察。	重庆市新增6例，累计544例
1	1581806060000		0	1581806060000	1	4611	央视新闻	1	1581806060000	42，湖北省	1581805637000	4天前	http://m.weibo.cn/2656274875/4472479366173193	2020年2月15日0—24时，湖北全省新增新冠肺炎确诊病例1843例(含临床诊断病例888例)，全省新增出院849例。截至2020年2月15日24时，湖北省累计报告新冠肺炎病例56249例，全省累计治愈出院5623例，全省累计病亡1596例，目前仍在院治疗39447例，其中：重症8439例、危重症1957例。累计追踪密切接触者183183人，尚在接受医学观察74261人。	湖北新增1843例，累计56249例
1	1581790571000		0	1581790571000	1	4610	山西卫健委	1	1581790571000	14，山西省	1581790335000	4天前	http://wjw.shanxi.gov.cn:80/wjywl02/24924.hrh	2020年2月15日0时至24时，山西省报告新增新型冠状病毒肺炎确诊病例1例，累计确诊病例128例。新增治愈出院8例，累计治愈出院46例。现有在院隔离治疗82例，其中重症6例，危重症4例。新增疑似病例15例，现有疑似病例43例。目前累计追踪到密切接触者3870人，当日解除医学观察189人，共有569人正在接受医学观察。	山西新增1例，累计128例
1	1581898890000		0	1581898890000	1	4840	山东卫健委	1	1581898890000	37，山东省	1581782400000	4天前	http://wsjkw.shandong.gov.cn/ztzl/rdzt/qlzhfkgz/tzgg/202002/t20200217_2578881.html	2020年2月16日0时至24时山东省新增新型冠状病毒肺炎病例4例：烟台市1例，潍坊市1例，济宁市1例，滨州市1例。	山东省新增确诊4例
1	1581774979000		0	1581774979000	1	4596	人民日报	2	1581774979000	100，全国	1581774737000	4天前	http://m.weibo.cn/2803301701/4472349762021505	新冠肺炎最新数据：11连降，部分省份出现0增长：①湖北以外新增病例11连降；②现有疑似病例6连降；③新增疑似病例5连降；④14日23省区市新增确诊病例个位数；⑤10省区市新确诊病例连续3天小于5例	新冠肺炎最新数据：11连降，部分省份出现0增长
1	1581770054000		0	1581770054000	1	4581	人民网	2	1581770054000	1	1581769803000	4天前	http://m.weibo.cn/2286908003/4472329062863145	2月14日，泰国一学校约3000名学生齐聚，一起为中国抗“疫”加油打气，他们用中文高呼“中国加油”，并比出“心”型手势。更特别的是，两头大象也加入其中，在学生喊出“武汉加油”时，大象也发出一阵吼声。	泰国3000学生比心高呼中国加油
1	1581770054000		0	1581770054000	1	4580	央视新闻	2	1581770054000	23，黑龙江省	1581769456000	4天前	http://m.weibo.cn/2656274875/4472327607887574	据黑龙江齐齐哈尔市纪委监委，齐齐哈尔市建华区委书记郭玉航，对疫情防控工作重视不够，防控措施不力，失职失责，造成建华区疫情扩散，后果严重。今天，齐齐哈尔市委常委会决定免去其建华区委书记职务，由纪检监察机关依纪依法调查处理。	齐齐哈尔建华区委书记被免职
1	1581767181000		0	1581767181000	1	4575	重庆卫健委	1	1581767181000	50，重庆市	1581767181000	4天前	http://wsjkw.cq.gov.cn/yqxxyqtb/20200215/254426.html	好消息！重庆又有18例确诊患者治愈出院。其中，渝中区2例、九龙坡区4例、长寿区1例、合川区1例、綦江区2例、大足区1例、铜梁区1例、武隆区1例、丰都县1例、垫江县1例、两江新区3例。目前，全市共有184名新型冠状病毒肺炎患者治愈出院。	重庆又有18例确诊患者痊愈出院，目前共有184例出院
1	1581764657000		0	1581764657000	1	4566	人民日报	2	1581764657000	1	1581764105000	4天前	http://m.weibo.cn/2803301701/4472305164483110	据新华社，2月14日，新型冠状病毒全球研究与创新论坛在瑞士日内瓦闭幕，论坛确定了新冠肺炎疫情的9个优先研究领域，包括病理模型开发、识别动物宿主、了解病毒传播过程、提高临床治疗效果、加强医卫人员保护和疫苗开发等。	世卫组织公布新冠病毒9个研究重点
1	1581763218000		0	1581763218000	1	4562	央视新闻	1	1581763218000	1	1581762932000	4天前	http://m.weibo.cn/2656274875/4472300244359639	法国当地时间2月15日，法国卫生部长布赞表示，之前在法国确诊的一例新冠肺炎患者于当地时间昨天晚上（2月14日）去世。据报道，此病患是一名中国游客，来自湖北，今年80岁。他和家人于1月16日抵达法国，在随后出现感染症状后，于1月25日开始在巴黎一家医院接受隔离治疗。据悉，此患者在被确诊并接受隔离治疗后，情况一直不乐观，医院已连续多日对其实施紧急抢救。	法国出现一例新冠肺炎死亡病例
1	1581763218000		0	1581763218000	1	4561	人民日报	2	1581763218000	42，湖北省	1581762861000	4天前	http://m.weibo.cn/2803301701/4472299946376094	15日，据湖北黄冈市新冠肺炎疫情防控指挥部，该市再次改造两所医院，即黄冈市妇幼保健院新院区和黄冈市传染病医院，用作新冠肺炎患者备用收治定点医院，共新增床位500余张。	黄冈再改造2所医院，增500余张床位
1	1581762376000		0	1581762376000	1	4559	央视新闻	1	1581762376000	1	1581762175000	4天前	http://m.weibo.cn/2656274875/4472297068886138	截至目前，停泊在横滨港的“钻石公主号”邮轮上新增67例新冠肺炎确诊病例，“钻石公主号”邮轮上共确诊285例新冠肺炎病例。	日本邮轮新增67例累计285例确诊
1	1581756975000		0	1581756975000	1	4542	人民日报	2	1581756975000	1	1581756611000	4天前	http://m.weibo.cn/2803301701/4472273736087850	日本厚生劳动大臣加藤胜信15日傍晚在记者会上表示，停泊在横滨港的“钻石公主号”邮轮上新增67名新冠肺炎确诊病例，其中38人没有任何症状。截至15日傍晚，“钻石公主号”邮轮上共确诊285例新冠肺炎病例。	钻石公主号邮轮新增确诊67例，累计确诊285例
1	1581757341000		0	1581757341000	1	4543	贵州卫健委	2	1581757341000	52，贵州省	1581756575000	4天前	http://www.gzhfpc.gov.cn/ztzl_500663/xxgzbdgrdfyyqfk/yqdt/202002/t20200215_49262761.html	2020年2月15日0—12时，全省新型冠状病毒肺炎无新增确诊病例,新增治愈出院病例3例,其中：贵阳市2例、毕节市1例。截至2月15日12时，全省累计报告新型冠状病毒肺炎病例143例。	贵州省无新增确诊，新增治愈3例
1	1581751567000		0	1581751567000	1	4515	山东卫健委	2	1581751567000	37，山东省	1581751567000	4天前	http://wsjkw.shandong.gov.cn/ztzl/rdzt/qlzhfkgz/tzgg/202002/t20200215_2578470.html	2020年2月15日0-12时，山东省报告新增新型冠状病毒肺炎确诊病例2例，累计确诊病例532例(含重症病例17例，危重症病例11例，治愈出院151例，死亡病例2例);新增疑似病例9例，现有疑似病例72例。	山东新增确诊2例，累计确诊532例
1	1581749579000		0	1581749579000	1	4504	重庆卫健委	2	1581749579000	50，重庆市	1581749579000	4天前	http://wsjkw.cq.gov.cn/yqxxyqtb/20200215/254390.html	好消息！重庆又有14例确诊患者治愈出院。其中，万州区7例、梁平区2例、云阳县3例、奉节县1例、巫溪县1例。以上14名患者，经定点医院和医护人员精心诊治和护理，专家组评估，认为符合国家卫生健康委最新的新型冠状病毒肺炎确诊病例解除隔离和出院标准，于今日出院。目前，全市共有166名新型冠状病毒肺炎患者治愈出院。	重庆新增治愈14例，累计治愈166例
1	1581741703000		0	1581741703000	1	4481	北京卫健委	2	1581741703000	11，北京市	1581741702000	4天前	http://wjw.beijing.gov.cn/xwzx_20031/xwfb/202002/t20200215_1632230.html	2月14日0时至24时，北京市新增3例新冠肺炎确诊病例，其中2例为确诊病例的密切接触者。确诊病例均已送至定点医疗机构进行救治。北京市累计确诊病例375例，出院97例，死亡4例。	北京新增确诊3例，累计确诊375例
0	1581740854000		0	1581740854000	0	4480	云南卫健委	1	1581740854000	53，云南省	1581740849000	4天前	http://ynswsjkw.yn.gov.cn/wjwWebsite/web/doc/UU158173863933096852	云南新增6例	云南新增6例
1	1581740174000		0	1581740174000	1	4477	云南卫健委	1	1581740174000	53，云南省	1581740174000	4天前	http://ynswsjkw.yn.gov.cn/wjwWebsite/web/doc/UU158173863933096852	2月14日12时至24时，云南省报告新型冠状病毒肺炎新增确诊病例6例（昭通市）。全省累计报告确诊病例168例，除治愈出院者外，现均在定点医院接受隔离治疗。现有危重2例，重症14例，治愈出院35例，疑似病例103例，无死亡病例。密切接触者当日解除医学观察563，正在观察2747人。确诊病例中，昆明市48例、昭通市25例、西双版纳州15例、玉溪市14例、曲靖市13例、大理州13例、保山市9例、红河州8例、丽江市7例、德宏州5例、楚雄州4例、普洱市4例、文山州2例、临沧市1例。新增确诊患者情况：第163例：26岁女性，云南昭通人，1月25至29日与本村确诊病例有接触，2月8日经排查集中医学观察后在昭通医疗机构收治入院隔离治疗。第164例：24岁男性，云南昭通人，1月25至28日与本村确诊病例有接触，2月8日经排查集中医学观察后在昭通医疗机构收治入院隔离治疗。第165例：31岁女性，云南昭通人，…	云南省新增确诊病例6例，全省累计报告确诊病例168例
1	1581733881000		0	1581733881000	1	4460	天津卫健委	1	1581733881000	12，天津市	1581733881000	5天前	http://wsjk.tj.gov.cn/art/2020/2/15/art_87_70906.html	至2月15日6时，天津市新增新型冠状病毒肺炎确诊病例1例，累计确诊病例121例。该患者2月10日被转送至隔离点进行隔离医学观察，12日至宝坻区人民医院发热门诊就诊，被收入隔离病房留观治疗；15日核酸检测结果为阳性，经市专家组确诊为天津市第121例确诊病例，为普通型。	天津新增1例，累计确诊病例121例
1	1581732609000		0	1581732609000	1	4453	陕西卫健委	1	1581732609000	61，陕西省	1581732609000	5天前	http://sxwjw.shaanxi.gov.cn/art/2020/2/15/art_9_68059.html	截至2月15日10时，陕西新增2例新冠肺炎确诊病例，新增疑似病例37例。陕西累计报告新冠肺炎确诊病例232例（53例治愈出院）。全省现有疑似病例245例。全省新增密切接触者454人，累计14753人，均集中医学观察。	陕西新增2例，确诊病例累计232例
1	1581732859000		0	1581732859000	1	4456	辽宁卫健委	1	1581732859000	21，辽宁省	1581732060000	5天前	http://wsjk.ln.gov.cn/wst_zdzt/xxgzbd/yqtb/202002/t20200215_3741566.html	2020年2月14日22时至2月15日10时，辽宁省无新增新型冠状病毒肺炎确诊病例、无新增治愈出院病例。目前，辽宁省累计报告新型冠状病毒肺炎确诊病例119例，治愈出院29例，死亡1例。目前累计追踪到密切接触者2318人，已解除医学观察1867人，现有451人正在接受医学观察。	辽宁无新增病例，累计119例
1	1581731163000		0	1581731163000	1	4447	内蒙古卫健委	1	1581731163000	15，内蒙古自治区	1581730784000	5天前	http://wjw.nmg.gov.cn/doc/2020/02/15/292105.shtml	2020年2月14日9时至15日9时，内蒙古自治区报告新增新冠肺炎确诊病例3例。新增疑似病例7例。截至2月15日9时，内蒙古自治区累计报告新冠肺炎确诊病例68例，出院病例6例，重症病例4例，危重病例5例。	内蒙古新增3例，累计68例
1	1581730004000		0	1581730004000	1	4445	安徽卫健委	1	1581730004000	34，安徽省	1581729600000	5天前	http://wjw.ah.gov.cn/news_details_54969.html	2020年2月14日0-24时，安徽省报告新增确诊病例16例，新增疑似病例13例，新增治愈出院病例32例。截至2月14日24时，安徽省累计报告确诊病例950例，累计治愈出院病例198例，累计死亡病例6例，累计医学观察密切接触者20646人，尚在医学观察4570人。	安徽省新增16例，累计950例
1	1581729080000		0	1581729080000	1	4443	新疆卫健委	1	1581729080000	65，新疆维吾尔自治区	1581728700000	5天前	http://www.xjhfpc.gov.cn/info/2070/18481.htm	2020年2月14日0-24时，新疆（含兵团）报告新型冠状病毒肺炎新增确诊病例5例，新增死亡病例0例，新增治愈出院病例0例。截至2月14日24时，新疆（含兵团）累计报告新型冠状病毒肺炎确诊病例70例（新疆维吾尔自治区49例、新疆生产建设兵团21例），累计死亡病例1例，累计治愈出院病例6例。	新疆(含兵团)新增5例，累计70例
1	1581730003000		0	1581730003000	1	4444	广东卫健委	1	1581730003000	44，广东省	1581728685000	5天前	http://wsjkw.gd.gov.cn/xxgzbdfk/yqtb/content/post_2896928.html	截至2月14日24时，全省累计报告新冠肺炎确诊病例1294例。14日当天全省新增确诊病例33例，新增出院54例，累计出院386例。截至2月14日24时，在院的906例确诊病例中，轻型82例，普通型721例，重型68例，危重型35例。累计死亡2例。	广东省新增33例，累计1294例
1	1581728515000		0	1581728515000	1	4438	江西卫健委	1	1581728515000	36，江西省	1581728515000	5天前	http://hc.jiangxi.gov.cn/doc/2020/02/15/138898.shtml	2020年2月14日0-24时，江西省报告新型冠状病毒肺炎新增确诊病例13例，新增治愈出院病例23例。截至2月14日24时，江西省累计报告新型冠状病毒肺炎确诊病例913例，其中治愈出院病例210例，死亡病例1例，现有重症病例63例目前追踪到密切接触者23837人，解除医学观察17945人，尚有5892人正在接受医学观察。	江西新增13例，累计913例
1	1581728668000		0	1581728668000	1	4439	人民日报	2	1581728668000	100，全国	1581728171000	5天前	http://m.weibo.cn/2803301701/4472154449898837	据报道，首批献血者来自武汉市江夏区中医医院19名新冠肺炎治愈医务人员。经过隔离观察期后，他们累计捐献6600毫升血浆，经检测可用于临床的有3000毫升。9名患者接受输注200毫升特免血浆，治疗12至24小时后，血氧饱和度明显上升，主要炎症指标明显下降，淋巴细胞比例上升等重点指标全面向好，临床体征和症状均开始好转。	19名康复医务人员捐献血浆
1	1581727881000		0	1581727881000	1	4434	青海卫健委	1	1581727881000	63，青海省	1581727881000	5天前	https://wsjkw.qinghai.gov.cn/ztbd/yqjk/yqtb/2020/02/15/1581727540580.html	2020年2月14日0-24时，青海省报告新型冠状病毒肺炎新增确诊病例0例，新增重症病例0例，新增死亡病例0例，新增出院病例0例。当日无新增确诊病例和疑似病例。截至2月14日24时，青海省累计报告新型冠状病毒肺炎确诊病例18例，尚有7例确诊患者住院治疗。目前累计追踪到密切接触者437人，已解除医学观察109人，尚有328人正在接受医学观察。	青海无新增，累计18例
1	1581727880000		0	1581727880000	1	4432	江苏卫健委	1	1581727880000	32，江苏省	1581727656000	5天前	http://wjw.jiangsu.gov.cn/art/2020/2/15/art_7290_8973431.html	2020年2月14日0-24时，江苏省报告新型冠状病毒肺炎新增确诊病例11例，均为普通型病例。新增出院病例23例。	江苏新增11例新型冠状病毒肺炎确诊病例
1	1581727627000		0	1581727627000	1	4431	上海卫健委	1	1581727627000	31，上海市	1581727627000	5天前	http://wsjkw.sh.gov.cn/xwfb/20200215/07fc3f67bda84c0495565b938ac5cb9a.html	2020年2月14日12—24时，上海市排除新型冠状病毒肺炎疑似病例47例；新增确诊病例8例，其中7例为外地来沪人员，1例为本市常住人口。截至2月14日24时，上海市已累计排除疑似病例1586例，发现确诊病例326例。	上海新增8例，累计326例
1	1581730417000		0	1581730417000	1	4446	湖南卫健委	1	1581730417000	43，湖南省	1581727320000	5天前	http://wjw.hunan.gov.cn/wjw/xxgk/gzdt/zyxw_1/202002/t20200215_11180017.html	2020年2月14日0-24时，湖南省报告新型冠状病毒肺炎新增确诊病例13例，新增重症病例4例，新增死亡病例0例，新增出院病例37例。截至2月14日24时，湖南省累计报告新型冠状病毒肺炎确诊病例1001例，死亡病例2例，出院病例389例。目前追踪到密切接触者25375人，已解除医学观察20641人，尚有4734人正在接受医学观察。	湖南省新增13例，累计1001例
1	1581726989000		0	1581726989000	1	4429	四川卫健委	1	1581726989000	51，四川省	1581726989000	5天前	http://wsjkw.sc.gov.cn/scwsjkw/gzbd01/2020/2/15/601d789cc26947f1bbfb6b2da11301b2.shtml	2月14日0-24时，我省新型冠状病毒肺炎新增确诊病例7例，新增治愈出院病例10例。截至2月14日24时，我省累计报告新型冠状病毒肺炎确诊病例470例，正在住院隔离治疗354人，已治愈出院115人，死亡1人。当日解除医学观察905人，现有4907人正在接受医学观察。	四川新增7例，累计470例
1	1581725899000		0	1581725899000	1	4428	人民网	1	1581725899000	42，湖北省	1581725795000	5天前	http://m.weibo.cn/2286908003/4472144483899867	据国家卫健委数据统计，2月14日0-24时，全国除湖北以外地区新增确诊病例221例，连续第11日呈下降态势。过去这一数据分别为：3日890例、4日731例、5日707例、696例、7558例、8日509例、9日444例、10日381例、11日377例、12日312例、13日267例。	湖北以外新增病例11连降
1	1581725785000		0	1581725785000	1	4426	福建卫健委	1	1581725785000	35，福建省	1581725520000	5天前	http://wjw.fujian.gov.cn/ztzl/gzbufk/yqtb/202002/t20200215_5196081.htm	2月14日0—24时，福建省报告新增新型冠状病毒肺炎确诊病例4例。截至2月14日24时，福建省累计报告新型冠状病毒肺炎确诊病例285例，累计治愈出院病例66例，目前住院病例219例。目前，确诊、疑似病例的密切接触者已解除医学观察7014人，尚有2893人正在接受医学观察。	福建新增4例，累计285例
1	1581725492000		0	1581725492000	1	4425	天津卫健委	1	1581725492000	12，天津市	1581725492000	5天前	http://wsjk.tj.gov.cn/art/2020/2/15/art_87_70897.html	2020年2月14日0-24时，天津市报告新型冠状病毒肺炎新增确诊病例1例，新增出院病例11例。截至2月14日24时，天津市累计报告新型冠状病毒肺炎确诊病例120例，危重型病例4例，目前追踪到密切接触者1325人，已解除医学观察539人，尚有749人正在接受医学观察。	天津新增1例，累计120例
1	1581725490000		0	1581725490000	1	4423	吉林卫健委	1	1581725490000	22，吉林省	1581725490000	5天前	http://www.jl.gov.cn/szfzt/jlzxd/yqtb/202002/t20200215_6838359.html	2月14日0-24时，全省新增确诊病例2例（长春市1例，辽源市1例），全省累计报告确诊病例88例，累计治愈出院25例，死亡1例（四平市），现在院隔离治疗确诊病例62例。	吉林新增确诊2，累计88例
1	1581725055000		0	1581725055000	1	4421	人民日报	1	1581725055000	100，全国	1581724915000	5天前	http://m.weibo.cn/2803301701/4472140789472104	2月14日0—24时，31个省（自治区、直辖市）和新疆生产建设兵团报告新增确诊病例2641例，当日新增治愈出院病例1373例，解除医学观察的密切接触者30081人。截至2月14日24时，，现有确诊病例56873例（其中重症病例11053例），累计治愈出院病例8096例，累计死亡病例1523例，累计报告确诊病例66492例，现有疑似病例8969例。累计追踪到密切接触者513183人，尚在医学观察的密切接触者169039人。	全国新增新冠肺炎2641例，累计66492例
1	1581725491000		0	1581725491000	1	4424	广西卫健委	1	1581725491000	45，广西壮族自治区	1581724806000	5天前	http://wsjkw.gxzf.gov.cn/zhuantiqu/ncov/ncovyqtb/2020/0215/68832.html	2月14日0-24时，我区共新增新型冠状病毒肺炎确诊病例9例，；新增疑似病例44例；新增治愈出院病例5例；无新增死亡病例。目前全区累计报告确诊病例235例，累计出院病例40例。现有疑似病例181例，重症病例6例，危重病例6例，累计死亡病例2例。目前累计追踪到密切接触者14280人，正在接受医学观察2397人。	广西新增9例，累计确诊病例235例
1	1581724574000		0	1581724574000	1	4417	黑龙江卫健委	1	1581724574000	23，黑龙江省	1581724574000	5天前	http://wsjkw.hlj.gov.cn/index.php/Home/Zwgk/show/newsid/7776/navid/42/stypeid/	2020年2月14日0-24时,黑龙江省报告新型冠状病毒感染的肺炎新增确诊病例7例。截至2月14日24时,黑龙江省报告新型冠状病毒感染的肺炎确诊病例425例，现有疑似病例135例。全省当日发热门诊诊疗人数1904人。目前追踪到密切接触者14518人,已解除医学观察9670人，尚有4749人正在接受医学观察。	黑龙江新增确诊病例7例，累计425例
1	1581721940000		0	1581721940000	1	4410	央视新闻	1	1581721940000	42，湖北省	1581721637000	5天前	http://m.weibo.cn/2656274875/4472127040128904	2月14日0—24时，湖北省新增新冠肺炎病例2420例(含临床诊断病例1138例、核减前一日临床诊断病例22例)全省累计治愈出院4774例(含临床诊断病例631例)。全省累计病亡1457例(含临床诊断病例69例)。现有疑似病例5534人，当日排除1702人，集中隔离5149人。累计追踪密切接触者176148人，尚在接受医学观察77323人。	湖北新增2420例，累计54406例
1	1581721599000		0	1581721599000	1	4409	重庆卫健委	1	1581721599000	50，重庆市	1581721599000	5天前	http://wsjkw.cq.gov.cn/yqxxyqtb/20200215/254237.html	2020年2月14日12—24时，重庆市报告新冠肺炎新增确诊病例5例，新增治愈出院病例13例。截至2月14日24时，重庆市现有确诊病例380例，累计死亡病例5例，累计治愈出院病例152例，累计报告确诊病例537例。累计追踪到密切接触者21158人，已解除医学观察15566人，尚有5592人正在接受医学观察。	截至2020年2月14日24时重庆市新冠肺炎疫情情况
1	1581720494000		0	1581720494000	1	4407	人民日报	1	1581720494000	1	1581720097000	5天前	http://m.weibo.cn/2803301701/4472120584803860	埃及卫生和人口部当地时间14日晚发布声明称，该国发现首例新冠肺炎确诊病例，并指出该病例是一名外籍人士。媒体指出，这也是新冠肺炎在非洲大陆首例确诊病例。埃及卫生和人口部发言人哈立德·穆贾希德表示，该病例的冠状病毒检测结果呈阳性，但其未出现不适症状。目前其状况稳定，已被转移并单独隔离治疗。	埃及发现首例新冠肺炎确诊病例
1	1581703286000		0	1581703286000	1	4406	山西卫健委	1	1581703286000	14，山西省	1581703090000	5天前	http://wjw.shanxi.gov.cn:80/wjywl02/24899.hrh	2020年2月14日0时至24时，山西省报告新增新型冠状病毒肺炎确诊病例1例，累计确诊病例127例。新增治愈出院2例，累计治愈出院38例。现有在院隔离治疗89例，其中重症6例，危重症4例。新增疑似病例12例，现有疑似病例62例。目前累计追踪到密切接触者3838人，当日解除医学观察231人，共有727人正在接受医学观察。	山西新增确诊病例1例，累计127例
1	1581811957000		0	1581811957000	1	4622	山东卫健委	1	1581811957000	37，山东省	1581696000000	5天前	http://wsjkw.shandong.gov.cn/ztzl/rdzt/qlzhfkgz/tzgg/202002/t20200216_2578619.html	2020年2月15日12-24时，山东省报告新增新型冠状病毒肺炎确诊病例5例，累计确诊病例537例(含重症病例16例，危重症病例12例，治愈出院164例，死亡病例2例);新增疑似病例13例，现有疑似病例66例。截至目前，追踪到密切接触者15446人，已解除医学观察11801人，诊断为疑似或确诊病例281例，尚有3364人正在接受医学观察。	山东新增5例，累计确诊病例537例
1	1581692180000		0	1581692180000	1	4387	央视新闻	2	1581692180000	11，北京市	1581692026000	5天前	http://m.weibo.cn/2656274875/4472002842849222	北京新型冠状病毒肺炎疫情防控工作领导小组办公室发布通告，从即日起，所有返京人员到京后，均应居家或集中观察14天。拒绝接受居家观察、集中观察等防控措施的，依法追究责任。回京前，须提前向在京所在单位及居住的社区（村）报告。	返京人员到京均应居家或集中观察14天
1	1581689421000		0	1581689421000	1	4372	人民网	2	1581689421000	21，辽宁省	1581688982000	5天前	http://m.weibo.cn/2286908003/4471990075561264	继2月12日辽宁省对口支援襄阳第一批医疗队83名队员奔赴襄阳后，辽宁省对口支援襄阳第二批医疗队233名白衣战士乘坐南航两架包机分别于今晚19：40、19：50到达襄阳。医疗队成员今晚就将前往各个援助县市区的医院。	辽宁第二批233人对口支援襄阳医疗队驰援
1	1581677300000		0	1581677300000	1	4351	人民日报	2	1581677300000	42，湖北省	1581676968000	5天前	http://m.weibo.cn/2803301701/4471939684667085	为支援湖北新冠肺炎疫情防控工作，社会各界慷慨解囊，踊跃捐赠。现将接收捐赠和分配情况公告如下：截至2020年2月13日12时，全省累计接收社会捐赠资金1,080,938.13万元。其中，省本级525,563.09万元，武汉市419,452.65万元。截至2020年2月13日12时，全省累计接收社会捐赠物资5,638.18万件（套、个、瓶）。	湖北累计接收社会捐赠资金108亿
1	1581674179000		0	1581674179000	1	4344	人民日报	2	1581674179000	13，河北省	1581673970000	5天前	http://m.weibo.cn/2803301701/4471927110513528	2月14日，“河南省新型冠状病毒感染的肺炎疫情防控工作”第九场新闻发布会上，省教育厅党组书记、厅长郑邦山表示，各级各类学校开学日期将延迟至3月1日之后，具体开学时间视疫情形势另行通知。此外，严禁任何学校(含公办、民办)擅自提前开学，正式开学前学生不得返校。任何学校不得组织高三、初三年级学生提前补课。	河南3月1日以后开学
1	1581672380000		0	1581672380000	1	4337	人民网	2	1581672380000	100，全国	1581671840000	5天前	http://m.weibo.cn/2286908003/4471918176883209	为配合新冠肺炎的防控工作，经与教育部考试中心研究商讨决定自即日起在全国范围内取消2020年3月所有各类雅思考试，考试费将全额退还至考生个人报名账户。	3月全国范围取消雅思考试
1	1581669757000		0	1581669757000	1	4327	重庆卫健委	1	1581669757000	50，重庆市	1581669757000	5天前	http://wsjkw.cq.gov.cn/yqxxyqtb/20200214/254189.html	2020年2月14日0—12时，重庆市报告新冠肺炎新增确诊病例3例，新增死亡病例1例，新增出院病例11例。新增确诊病例中，万州区1例、江北区1例、綦江区1例；新增死亡病例为万州区1例；新增出院病例中，万州区4例、潼南区1例、忠县2例、云阳县1例、奉节县1例、石柱县2例。截至2月14日12时，重庆市累计报告新冠肺炎确诊病例532例；现有重型病例27例，危重型病例24例，死亡病例5例，出院病例139例。	重庆市新冠肺炎新增确诊病例3例，新增死亡病例1例，新增出院病例11例
1	1581671332000		0	1581671332000	1	4332	贵州卫健委	1	1581671332000	52，贵州省	1581669548000	5天前	http://www.gzhfpc.gov.cn/ztzl_500663/xxgzbdgrdfyyqfk/yqdt/202002/t20200214_49041771.html	2020年2月14日0—12时，全省新型冠状病毒肺炎无新增确诊病例。截至2月14日12时，全省累计报告新型冠状病毒肺炎病例140例。其中，51例有武汉旅居史，14例有武汉外湖北其他地区旅居史，14例有湖北以外地区旅居史；治愈出院28例，病情平稳98例，重症8例，危重症5例，死亡1例；男性70例，女性70例；年龄最大87岁，最小1个月（确诊时间）；贵阳市34例（4例已治愈），遵义市28例（1例已治愈），六盘水市10例（3例已治愈），安顺市4例，毕节市23例（4例已治愈），铜仁市10例（6例已治愈），黔东南州10例（2例已治愈），黔南州17例（5例已治愈），黔西南州4例（3例已治愈）。现有疑似病例48例。累计追踪密切接触者2153人，已解除医学观察1280人，尚在接受医学观察796人。	贵州省累计报告新型冠状病毒肺炎病例140例
1	1581664167000		0	1581664167000	1	4294	天津卫健委	1	1581664167000	12，天津市	1581664167000	5天前	http://wsjk.tj.gov.cn/art/2020/2/14/art_87_70862.html	begin-->2月14日6时至11时，天津市新增新型冠状病毒肺炎确诊病例1例，累计确诊病例120例。第120例患者，女，49岁，居住于天津市武清区汊沽港，无武汉旅行或工作史，系第109例确诊病例的姐姐，为密切接触者。该患者2月12日由120急救转送到武清区中医医院发热门诊进行隔离排查；14日转至武清区第二人民医院，体温等无异常，当日核酸检测结果为阳性，经市专家组确诊为我市第120例病例，为普通型。目前已转往海河医院，对已判定的密切接触者进行隔离医学观察，其他密切接触者正在排查中，已对其住所进行终末消毒。天津市卫生健康委员会2020年2月14日end-->	天津市新增1例新型冠状病毒肺炎确诊病例累计确诊病例120例
1	1581651995000		0	1581651995000	1	4250	北京卫健委	1	1581651995000	11，北京市	1581651995000	5天前	http://wjw.beijing.gov.cn/xwzx_20031/xwfb/202002/t20200214_1630734.html	2月13日0时至24时，本市新增6例新冠肺炎确诊病例。5例为确诊病例的密切接触者,1例无湖北接触史，均已送至定点医疗机构进行救治。现有疑似病例167例。新增密切接触者74例，累计确定密切接触者1776例，其中798例已解除医学观察。治愈出院11例。	北京市新增6例新冠肺炎确诊病例11例治愈出院
1	1581647654000		0	1581647654000	1	4230	人民日报	1	1581647654000	100，全国	1581647370000	6天前	http://m.weibo.cn/2803301701/4471815541984279	2月13日0—24时，31个省（自治区、直辖市）和新疆生产建设兵团报告新增确诊病例5090例，新增重症病例2174例，新增死亡病例121例（湖北116例，黑龙江2例，安徽、河南、重庆各1例），新增疑似病例2450例。	全国新增确诊病例5090例
1	1581647170000		0	1581647170000	1	4228	辽宁卫健委	1	1581647170000	21，辽宁省	1581645660000	6天前	http://wsjk.ln.gov.cn/wst_zdzt/xxgzbd/yqtb/202002/t20200214_3740944.html	2020年2月13日22时至2月14日10时，辽宁省新增2例治愈出院病例，为沈阳市确诊病例。截至2020年2月14日10时，辽宁省累计报告新型冠状病毒肺炎确诊病例117例，治愈出院24例，死亡1例。	辽宁省新增2例治愈
1	1581645382000		0	1581645382000	1	4221	天津卫健委	1	1581645382000	12，天津市	1581645382000	6天前	http://wsjk.tj.gov.cn/art/2020/2/14/art_87_70856.html	截至2月13日24时，天津市新增2例新型冠状病毒肺炎确诊病例，累计确诊病例119例。	天津市新增2例确诊，累计确诊119例
1	1581644415000		0	1581644415000	1	4214	人民日报	1	1581644415000	46，海南省	1581644231000	6天前	http://m.weibo.cn/2803301701/4471802375648514	2020年2月13日0时-24时，海南省报告新型冠状病毒肺炎新增确诊病例0例，新增重症病例2例，新增死亡病例0例，新增出院病例3例；新增重症病例中，三亚市2例；新增出院病例中，三亚市3例。截至2月13日24时，海南省累计报告新型冠状病毒肺炎确诊病例157例，重症病例13例，死亡病例4例，出院病例30例。	昨日海南无新增确诊病例
1	1581643235000		0	1581643235000	1	4212	上海卫健委	1	1581643235000	31，上海市	1581643235000	6天前	http://wsjkw.sh.gov.cn/xwfb/20200214/9988262ea507402485725c224e1a169f.html	2020年2月13日12—24时，上海市排除新型冠状病毒肺炎疑似病例83例；新增确诊病例3例，其中外地来沪人员1例，本市常住人口2例。	上海新增3例确诊病例
1	1581643235000		0	1581643235000	1	4211	安徽卫健委	1	1581643235000	34，安徽省	1581642720000	6天前	http://wjw.ah.gov.cn/news_details_54929.html	2020年2月13日0-24时，安徽省报告新增确诊病例24例，新增疑似病例16例，新增死亡病例1例，新增治愈出院病例38例。	安徽省新增确诊24例，新增疑似16例，新增死亡1例，新增治愈出院38例
1	1581642401000		0	1581642401000	1	4206	青海卫健委	1	1581642401000	63，青海省	1581642401000	6天前	https://wsjkw.qinghai.gov.cn/ztbd/yqjk/yqtb/2020/02/14/1581641932155.html	2020年2月13日0-24时，青海省报告新型冠状病毒肺炎新增确诊病例0例，新增重症病例0例，新增死亡病例0例，新增出院病例2例。当日无新增确诊病例和疑似病例。	青海新增确诊病例0例
1	1581641782000		0	1581641782000	1	4200	新疆卫健委	1	1581641782000	65，新疆维吾尔自治区	1581641520000	6天前	http://www.xjhfpc.gov.cn/info/2070/18431.htm	2020年2月13日0-24时，新疆（含兵团）报告新型冠状病毒肺炎新增确诊病例2例，新增死亡病例0例，新增治愈出院病例3例。	新疆新增确诊2例，新增治愈出院3例
1	1581641243000		0	1581641243000	1	4196	河南卫健委	1	1581641243000	41，河南省	1581641243000	6天前	http://hnwsjsw.gov.cn/contents/854/48274.shtml	2020年2月13日0-24时，河南省新增新型冠状病毒肺炎确诊病例15例,新增治愈病例55例，新增死亡病例1例。新增确诊病例中，信阳市3例、驻马店市3例、许昌市3例、南阳市1例、郑州市1例、周口市1例、平顶山市1例、新乡市1例、商丘市1例。	河南新增确诊15例,新增治愈55例，新增死亡1例
1	1581641299000		0	1581641299000	1	4197	人民日报	1	1581641299000	32，江苏省	1581641165000	6天前	http://m.weibo.cn/2803301701/4471789520626903	2020年2月13日0-24时，江苏省报告新型冠状病毒肺炎新增确诊病例23例。其中，轻型病例2例，普通型病例21例。新增出院病例6例。新增重型病例1例（原为普通型病例），新增危重型病例1例（原为重型病例）。	江苏新增新冠肺炎23例
1	1581651995000		0	1581651995000	1	4251	贵州卫健委	1	1581651995000	52，贵州省	1581641132000	6天前	http://www.gzhfpc.gov.cn/ztzl_500663/xxgzbdgrdfyyqfk/yqdt/202002/t20200214_48951996.html	2020年2月13日14—24时，全省新型冠状病毒肺炎新增确诊病例5例，新增治愈出院病例1例，其中：新增确诊病例中，贵阳市1例、遵义市3例、毕节市1例。新增治愈出院病例中，铜仁市1例。截至2月13日24时，全省累计报告新型冠状病毒肺炎病例140例。其中，51例有武汉旅居史，14例有武汉外湖北其他地区旅居史，14例有湖北以外地区旅居史；治愈出院28例，病情平稳98例，重症8例，危重症5例，死亡1例；男性70例，女性70例；年龄最大87岁，最小1个月（确诊时间）；贵阳市34例（4例已治愈），遵义市28例（1例已治愈），六盘水市10例（3例已治愈），安顺市4例，毕节市23例（4例已治愈），铜仁市10例（6例已治愈），黔东南州10例（2例已治愈），黔南州17例（5例已治愈），黔西南州4例（3例已治愈）。现有疑似病例47例。累计追踪密切接触者2153人，已解除医学观察1280人，尚在接受医学观察7…	贵州省累计报告新型冠状病毒肺炎病例140例
1	1581639977000		0	1581639977000	1	4189	四川卫健委	1	1581639977000	51，四川省	1581639977000	6天前	http://wsjkw.sc.gov.cn/scwsjkw/gzbd01/2020/2/14/293299f6284b4692aaeabadfd3e94849.shtml	2月13日0-24时，我省新型冠状病毒肺炎新增确诊病例12例，新增治愈出院病例12例，无新增死亡病例。新增确诊病例中，甘孜州6例、成都市4例、巴中市2例。	四川新增确诊12例，新增治愈12例
1	1581639988000		0	1581639988000	1	4191	福建卫健委	1	1581639988000	35，福建省	1581639540000	6天前	http://wjw.fujian.gov.cn/ztzl/gzbufk/yqtb/202002/t20200214_5195287.htm	2月13日0—24时，福建省报告新增新型冠状病毒肺炎确诊病例2例，报告新增新型冠状病毒肺炎疑似病例23例。截至2月13日24时，福建省累计报告新型冠状病毒肺炎确诊病例281例（危重型8例、重型13例，无死亡病例），累计治愈出院病例59例，目前住院病例222例。	福建省新增确诊病例2例
1	1581639615000		0	1581639615000	1	4188	人民日报	1	1581639615000	23，黑龙江省	1581639340000	6天前	http://m.weibo.cn/2803301701/4471781865642763	2020年2月13日0-24时，黑龙江省报告新型冠状病毒感染的肺炎新增确诊病例23例。新增治愈出院病例6例。新增死亡病例2例。新增疑似病例35例。	黑龙江新增23例新冠肺炎
1	1581638779000		0	1581638779000	1	4184	吉林卫健委	1	1581638779000	22，吉林省	1581638778000	6天前	http://www.jl.gov.cn/szfzt/jlzxd/yqtb/202002/t20200214_6837530.html	2月13日0-24时，全省新增确诊病例2例（长春市1例，四平市1例），均由疑似病例转为确诊病例。新增出院患者3例（长春市2例，梅河口市1例）。	吉林省新增确诊病例2例
1	1581638779000		0	1581638779000	1	4185	广西卫健委	1	1581638779000	45，广西壮族自治区	1581638402000	6天前	http://wsjkw.gxzf.gov.cn/zhuantiqu/ncov/ncovyqtb/2020/0214/68790.html	2月13日0-24时，我区共新增新型冠状病毒肺炎确诊病例4例，其中南宁市3例、北海市1例；新增疑似病例79例；新增治愈出院病例2例（贵港市2例）；无新增死亡病例。目前全区累计报告确诊病例226例，累计出院病例35例。现有疑似病例232例，重症病例11例（南宁市2例、桂林市1例、北海市1例、防城港市1例、贵港市1例、玉林市1例、河池市4例），危重病例5例（南宁市1例、桂林市1例、防城港市1例、河池市2例），累计死亡病例2例（河池市1例、北海市1例）。累计确诊病例中，南宁市47例、柳州市22例、桂林市31例、梧州市5例、北海市40例、防城港市17例、钦州市8例、贵港市8例、玉林市9例、百色市3例、贺州市4例、河池市21例、来宾市11例。目前累计追踪到密切接触者13811人，正在接受医学观察3237人。为阻断新冠肺炎家庭聚集性疫情传播的渠道。专家建议，要突出抓好“三个”重点环节。一是抓好预防措…	广西新增确诊病例4例
1	1581638655000		0	1581638655000	1	4182	人民日报	1	1581638655000	13，河北省	1581638383000	6天前	http://m.weibo.cn/2803301701/4471777847829637	2020年2月13日0—24时，河北省报告新型冠状病毒肺炎新增确诊病例18例，、新增治愈出院病例15例，新增疑似病例12例。	河北新增18例确诊病例
1	1581637696000		0	1581637696000	1	4178	央视新闻	1	1581637696000	42，湖北省	1581637436000	6天前	http://m.weibo.cn/2656274875/4471773875386065	2月13日0—24时，湖北省新增新冠肺炎病例4823例(含临床诊断病例3095例)，全省新增病亡116例（含临床诊断病例8例），新增出院690例（含临床诊断病例214例）。	湖北新增4823例新冠肺炎
1	1581634611000		0	1581634611000	1	4171	重庆卫健委	1	1581634611000	50，重庆市	1581634610000	6天前	http://wsjkw.cq.gov.cn/yqxxyqtb/20200214/254065.html	2020年2月13日12—24时，重庆市报告新冠肺炎新增确诊病例4例，新增死亡病例1例，新增出院病例14例。新增确诊病例中，南岸区1例、合川区2例、奉节县1例；新增死亡病例为万州区1例；新增出院病例中，涪陵区1例、渝中区2例、大渡口区1例、渝北区1例、合川区1例、璧山区1例、铜梁区1例、开州区1例、垫江县2例、奉节县1例、两江新区1例、高新区1例。	重庆市新增确诊4例，死亡1例，出院14例
1	1581616557000		0	1581616557000	1	4169	山西卫健委	1	1581616557000	14，山西省	1581616105000	6天前	http://wjw.shanxi.gov.cn:80/wjywl02/24873.hrh	2020年2月13日0时至24时，山西省无报告新增新型冠状病毒肺炎确诊病例，累计确诊病例126例。新增治愈出院3例，累计治愈出院36例。现有在院隔离治疗90例，其中重症6例，危重症5例。目前累计追踪到密切接触者3728人，当日解除医学观察120人，共有851人正在接受医学观察。	山西省无报告新增新型冠状病毒肺炎确诊病例
1	1581727586000		0	1581727586000	1	4430	山东卫健委	1	1581727586000	37，山东省	1581609600000	6天前	http://wsjkw.shandong.gov.cn/ztzl/rdzt/qlzhfkgz/tzgg/202002/t20200215_2578289.html	2020年2月14日12-24时，山东省报告新增新型冠状病毒肺炎确诊病例7例，累计确诊病例530例(含重症病例17例，危重症病例11例，治愈出院139例，死亡病例2例);新增疑似病例18例，现有疑似病例73例。截至目前，追踪到密切接触者15074人，已解除医学观察11324人，诊断为疑似或确诊病例264例，尚有3486人正在接受医学观察。	山东省卫生健康委员会
1	1581607094000		0	1581607094000	1	4163	人民网	1	1581607094000	1	1581606692000	6天前	http://m.weibo.cn/2286908003/4471644926254214	据《南德意志报》当地时间13日下午消息，德国1名新冠病毒感染者痊愈出院，系伟博思通的员工，这也是德国确诊患者中首个痊愈出院者。收治该名患者的慕尼黑施瓦宾医院表示，该患者已不具传染性，可以完全正常生活。	德国首例新冠肺炎患者出院
1	1581604815000		0	1581604815000	1	4154	人民网	2	1581604815000	45，广西壮族自治区	1581604418000	6天前	http://m.weibo.cn/2286908003/4471635387779412	据广西卫健委2月13日消息，根据疫情防控形势，广西再次延迟开学时间，全区各级各类学校在2020年3月1日前不得开学，具体开学时间，视疫情防控情况另行确定。高等学校、区直中职学校要提前谋划错时开学、错峰返校工作，形成工作方案，于开学前15天报送自治区教育厅。各类教育培训机构一律暂缓开展线下服务。	广西各学校3月1日前不得开学
1	1581603107000		0	1581603107000	1	4146	辽宁卫健委	1	1581603107000	21，辽宁省	1581602520000	6天前	http://wsjk.ln.gov.cn/wst_zdzt/xxgzbd/yqtb/202002/t20200213_3740786.html	2020年2月13日17时至22时，辽宁省大连市新增1例新型冠状病毒肺炎确诊病例，累计报告新型冠状病毒肺炎确诊病例117例，治愈出院22例，死亡1例。目前累计追踪到密切接触者2302人，已解除医学观察1788人，现有514人正在接受医学观察。	辽宁新增1例确诊病例，累计117例
1	1581601764000		0	1581601764000	1	4139	重庆卫健委	1	1581601764000	50，重庆市	1581601764000	6天前	http://wsjkw.cq.gov.cn/yqxxyqtb/20200213/254061.html	12名患者，经定点医疗机构医护人员精心诊治和护理，专家组评估，认为符合国家卫生健康委最新的新型冠状病毒肺炎确诊病例解除隔离和出院标准，于今日出院。目前，全市共有128名新型冠状病毒肺炎患者治愈出院。	重庆又有12例出院，目前共有128例出院
1	1581595816000		0	1581595816000	1	4122	人民日报	2	1581595816000	1	1581595421000	6天前	http://m.weibo.cn/2803301701/4471597652388808	日本厚生劳动省2月13日晚上称，一名家住神奈川县的80多岁的女性因感染新冠肺炎而死亡。这是日本国内出现的首例感染新冠肺炎死亡的病例。	日本出现首例新冠肺炎死亡病例
1	1581592928000		0	1581592928000	1	4115	重庆卫健委	1	1581592928000	50，重庆市	1581592928000	6天前	http://wsjkw.cq.gov.cn/yqxxyqtb/20200213/254021.html	胡某某，男，34岁。1月21日就诊于垫江县人民医院。向某某，男，29岁。1月29日就诊于垫江县人民医院，1月30日转入重庆市公共卫生医疗救治中心。以上2名患者，经定点医疗机构医护人员精心诊治和护理，专家组评估，认为符合国家卫生健康委最新的新型冠状病毒肺炎确诊病例解除隔离和出院标准，于今日出院。	重庆又有2例确诊出院，共有116例出院
1	1581591375000		0	1581591375000	1	4112	人民网	2	1581591375000	23，黑龙江省	1581590860000	6天前	http://m.weibo.cn/2286908003/4471578521639624	13日，哈尔滨医科大学附属第一医院、哈尔滨医科大学附属第二医院分别派出160名医护人员组成黑龙江省驰援湖北第四批医疗队，共计320人，前往武汉定点医院支援。截至目前，黑龙江省已派出四批共计892人前往湖北驰援。	黑龙江再派320人医疗队驰援武汉
1	1581588283000		0	1581588283000	1	4103	人民日报	2	1581588283000	42，湖北省	1581587646000	6天前	http://m.weibo.cn/2803301701/4471565040959220	2月11日，经过17天的治疗，32岁的新冠肺炎孕妈妈程潇(化名)终于顺利出院，回家隔离休养，并将按照医嘱定时产检。目前，她腹中30周大的胎儿发育正常。	武大人民医院首例新冠肺炎孕妇出院
1	1581586992000		0	1581586992000	1	4099	天津卫健委	2	1581586992000	12，天津市	1581586992000	6天前	http://wsjk.tj.gov.cn/art/2020/2/13/art_87_70845.html	2月13日6时至15时，天津新增新冠肺炎确诊病例4例，累计报告新冠肺炎确诊病例117例，其中男性63例，女性54例。	天津新增确诊4例，累计确诊117例
1	1581603096000		0	1581603096000	1	4145	辽宁卫健委	1	1581603096000	21，辽宁省	1581586860000	6天前	http://wsjk.ln.gov.cn/wst_zdzt/xxgzbd/yqtb/202002/t20200213_3740707.html	2020年2月12日19时至2月13日17时，辽宁省新增2例治愈出院病例，其中本溪市1例、丹东市1例。截至2020年2月13日17时，辽宁省累计报告新型冠状病毒肺炎确诊病例116例，治愈出院22例，死亡1例。	辽宁省新增2例治愈出院病例
1	1581583694000		0	1581583694000	1	4086	人民网	2	1581583694000	100，全国	1581583436000	6天前	http://m.weibo.cn/2286908003/4471547382826331	因新冠肺炎导致呼吸衰竭，在“鬼门关”走了一遭的1岁男童牛牛（化名），经武汉儿童医院重症医学科全力救治保住性命。2月13日，家人将已确认符合出院标准的牛牛接回家继续隔离观察。	全国首例儿童新冠肺炎重症患者治愈
1	1581581896000		0	1581581896000	1	4082	人民网	2	1581581896000	100，全国	1581581654000	6天前	http://m.weibo.cn/2286908003/4471539908533377	全国累计确诊59804例，新增确诊病例15152例，其中湖北临床诊断病例13332例，重症病例减少174例，新增死亡病例254例（湖北242例），新增疑似病例2807例，新增治愈病例1171例，解除医学观察的密切接触者29429人。	全国新增15152例累计确诊59804例
1	1581573373000		0	1581573373000	1	4054	人民日报	2	1581573373000	100，全国	1581573218000	6天前	http://m.weibo.cn/2803301701/4471504526158684	被确诊为新冠肺炎重症患者、1岁2个多月的刘宝贝（化名）已治愈，今日可出院。刘宝贝小朋友是全国首例治愈出院的新冠肺炎儿童重症患者。刘宝贝小朋友春节前出现感冒、拉肚子等症状。其家属说，1月24日（大年三十），孩子患病症状加剧，紧急送往武汉儿童医院救治。	全国首例儿童新冠肺炎重症患者治愈
1	1581571084000		0	1581571084000	1	4045	上海卫健委	1	1581571084000	31，上海市	1581571084000	6天前	http://wsjkw.sh.gov.cn/xwfb/20200213/0fecc6450e794d47b134ed359a3813c8.html	上海市卫生健康委今日（13日）通报：5例新型冠状病毒肺炎病例，经定点医疗机构医护人员精心诊治和护理，专家组评估，认为符合国家卫生健康委最新的新型冠状病毒肺炎确诊病例解除隔离和出院标准，于今日出院。	上海有5例确诊病例2月13日出院
1	1581565817000		0	1581565817000	1	4035	人民日报	1	1581565817000	1	1581565230000	6天前	http://m.weibo.cn/2803301701/4471471021256196	【#日本钻石公主号新增44例确诊##日本钻石公主号累计确诊218例#】据中国日报网，日本放送协会(NHK)报道，日本政府表示，正停泊在日本横滨近海的游轮“钻石公主”号上，新增44例新型冠状病毒感染病例。报道称，游轮上累计确诊病例已达218例。	日本钻石公主号新增44例确诊，累计确诊218例
1	1581564376000		0	1581564376000	1	4034	天津卫健委	1	1581564376000	12，天津市	1581564376000	6天前	http://wsjk.tj.gov.cn/art/2020/2/13/art_87_70821.html	截至2月13日6时，天津市新增1例新冠肺炎确诊病例，累计确诊病例113例。第113例患者，男，85岁，现居天津市北辰区瑞景街，无武汉旅行或工作史，系本市第100例确诊病例的丈夫、103例确诊病例的岳父、108例确诊病例的父亲。	截至2月13日6时天津市新增确诊1例，累计113例
1	1581563900000		0	1581563900000	1	4031	央视新闻	2	1581563900000	41，河南省	1581563421000	6天前	http://m.weibo.cn/2656274875/4471463434306967	据河南省教育厅新冠肺炎疫情防控工作领导小组关于近期严禁师生返校的紧急通知：各地、各级各类学校在接到河南省疫情防控指挥部教育系统工作专班批准开学前，不得安排学生返校。除需要返校参加本校疫情防控工作的教职工外，不得安排其他教职工返校。各级各类学校开学时间，以河南省疫情防控指挥部教育系统工作专班正式批准的方案为准。	河南近期严禁师生返校，开学时间待定
1	1581561727000		0	1581561727000	1	4029	云南卫健委	1	1581561727000	53，云南省	1581561727000	20-02-1310:42	http://ynswsjkw.yn.gov.cn/wjwWebsite/web/doc/UU158156146086517844	2月12日12时至24时，云南省报告新型冠状病毒肺炎新增确诊病例1例（昆明市）。全省累计报告确诊病例155例，除治愈出院者外，现均在定点医院接受隔离治疗。现有危重2例，重症15例，治愈出院23例，疑似病例100例，无死亡病例。	云南省新增确诊病例1例，累计155例
1	1581560531000		0	1581560531000	1	4022	北京卫健委	1	1581560531000	11，北京市	1581560531000	20-02-1310:22	http://wjw.beijing.gov.cn/xwzx_20031/xwfb/202002/t20200213_1629513.html	2月12日0时至24时，本市新增14例新冠肺炎确诊病例。截至2月12日24时,本市累计确诊病例366例。其中出院68例，死亡3例，295例在定点医院进行隔离治疗。	北京新增14例确诊病例，累计366例
1	1581560776000		0	1581560776000	1	4024	人民日报	1	1581560776000	54，西藏自治区	1581560415000	20-02-1310:20	http://m.weibo.cn/2803301701/4471450825680143	西藏自治区卫健委13上午发布新型冠状病毒感染的肺炎疫情情况：截至2月12日24时，西藏自治区现有确诊病例0例，重症病例0例，死亡病例0例，疑似病例0例，治愈出院病例1例。累计确诊新型冠状病毒感染的肺炎病例1例。因此，西藏自治区已经连续14天没有新增确诊病例或疑似病例报告。2月12日下午，西藏唯一的确诊病例治愈出院。	西藏连续14天无新增病例，现有病例为0
1	1581559591000		0	1581559591000	1	4019	陕西卫健委	1	1581559591000	61，陕西省	1581559591000	20-02-1310:06	http://sxwjw.shaanxi.gov.cn/art/2020/2/13/art_9_67993.html	截至2月13日10时，陕西新增4例新冠肺炎确诊病例，新增疑似病例53例。新增确诊病例中，西安市4例。陕西累计报告新冠肺炎确诊病例229例（42例治愈出院），其中输入性病例115例，密切接触者100例，无明确接触史病例14例。	陕西新增4例新冠肺炎，确诊病例累计229例
1	1581559813000		0	1581559813000	1	4020	人民日报	1	1581559813000	63，青海省	1581559574000	20-02-1310:06	http://m.weibo.cn/2803301701/4471447298251767	2月12日0-24时，青海省报告新型冠状病毒肺炎新增确诊病例0例，新增重症病例0例，新增死亡病例0例，新增出院病例4例。当日无新增确诊病例和疑似病例。 截至2月12日24时，青海省累计报告新型冠状病毒肺炎确诊病例18例，其中：重症病例3例，死亡病例0例，出院病例9例。	青海一周无新增
1	1581558978000		0	1581558978000	1	4017	广东卫健委	1	1581558978000	44，广东省	1581558765000	20-02-1309:52	http://wsjkw.gd.gov.cn/xxgzbdfk/yqtb/content/post_2893603.html	截至2月12日24时，全省累计报告新冠肺炎确诊病例1241例。12日当天全省新增确诊病例22例，新增出院43例，累计出院284例。新增死亡病例1例，为东莞市1例，累计死亡2例。另有疑似病例123例。有3123名密切接触者正在接受医学观察。	广东省新增确诊病例22例，累计1241例
1	1581557415000		0	1581557415000	1	4015	天津卫健委	1	1581557415000	12，天津市	1581557415000	20-02-1309:30	http://wsjk.tj.gov.cn/art/2020/2/13/art_87_70817.html	020年2月12日0－24时，天津市报告新冠肺炎新增确诊病例6例，新增危重型病例0例，新增重型病例0例，新增死亡病例0例，新增出院病例1例。截至2月12日24时，天津市累计报告新冠肺炎确诊病例112例，危重型病例4例，重型病例28例，死亡病例2例，出院病例11例。	天津市新增确诊病例6例，累计112例
1	1581556889000		0	1581556889000	1	4011	上海卫健委	1	1581556889000	31，上海市	1581556889000	20-02-1309:21	http://wsjkw.sh.gov.cn/xwfb/20200213/4e46a89e2ddc4cc1a1c3286782a76eb7.html	2020年2月12日12—24时，上海市排除新型冠状病毒肺炎疑似病例51例；新增确诊病例2例，均为本市常住人口。截至2月12日24时，上海市已累计排除疑似病例1391例，发现确诊病例313例。	上海新增2例确诊病例
1	1581557178000		0	1581557178000	1	4013	人民日报	2	1581557178000	100，全国	1581556652000	20-02-1309:17	http://m.weibo.cn/2803301701/4471435043412986	2月12日，全国又有12支医疗队1485名医疗队员支援湖北疫情防控。截至12日，共有190支医疗队、23103名医疗队员，支援湖北疫情防控。安排在武汉市的有159支医疗队、18541名医疗队员，另有31支医疗队、4562名医务人员分配到其他16个市州、直管市、林区。	12日新增1485人驰援湖北
1	1581556597000		0	1581556597000	1	4010	宁夏卫健委	1	1581556597000	64，宁夏回族自治区	1581556380000	20-02-1309:13	http://wsjkw.nx.gov.cn/info/1262/13964.htm	2020年2月12日0-24时，全区报告新增确诊病例6例，新增出院病例2例。截至2月12日24时，全区累计报告确诊病例64例。累计出院病例24例。现有疑似病例28例（较11日减少3例）。	宁夏新增确诊病例6例，新增出院病例2例
1	1581556218000		0	1581556218000	1	4008	人民日报	1	1581556218000	43，湖南省	1581555952000	20-02-1309:05	http://m.weibo.cn/2803301701/4471432107200048	2020年2月12日0-24时，湖南省报告新型冠状病毒肺炎新增确诊病例22例，新增重症病例2例，新增死亡病例0例，新增出院病例49例。	湖南新增确诊22例，累计确诊968例
1	1581555854000		0	1581555854000	1	4006	央视新闻	1	1581555854000	36，江西省	1581555695000	20-02-1309:01	http://m.weibo.cn/2656274875/4471431028581900	2020年2月12日0-24时，江西省报告新型冠状病毒肺炎新增确诊病例28例，新增治愈出院病例18例。截至2月12日24时，江西省累计报告新型冠状病毒肺炎确诊病例872例，其中治愈出院病例170例，死亡病例1例，现有重症病例54例。	江西新增28例新冠肺炎，累计872例
1	1581556401000		0	1581556401000	1	4009	内蒙古卫健委	1	1581556401000	15，内蒙古自治区	1581555684000	20-02-1309:01	http://wjw.nmg.gov.cn/doc/2020/02/13/291911.shtml	2020年2月12日9时至13日9时，内蒙古自治区报告新增新冠肺炎确诊病例1例。新增疑似病例3例。截至2月13日9时，内蒙古自治区累计报告新冠肺炎确诊病例61例，出院病例6例，重症病例4例，危重病例5例。	内蒙古自治区新增确诊病例1例，累计61例
1	1581554796000		0	1581554796000	1	3992	青海卫健委	1	1581554796000	63，青海省	1581554796000	20-02-1308:46	https://wsjkw.qinghai.gov.cn/ztbd/yqjk/yqtb/2020/02/13/1581554404817.html	2020年2月12日0-24时，青海省报告新型冠状病毒肺炎新增确诊病例0例，新增重症病例0例，新增死亡病例0例，新增出院病例4例。当日无新增确诊病例和疑似病例。截至2月12日24时，青海省累计报告新型冠状病毒肺炎确诊病例18例。	青海省新增确诊病例0例，新增出院病例4例
1	1581554896000		0	1581554896000	1	3995	人民日报	1	1581554896000	32，江苏省	1581554773000	20-02-1308:46	http://m.weibo.cn/2803301701/4471427161518131	2020年2月12日0-24时，江苏省报告新型冠状病毒肺炎新增确诊病例27例。其中，轻型病例6例，普通型病例21例。新增出院病例37例。	江苏新增确诊病例27例，累计确诊570例出院131例
1	1581555399000		0	1581555399000	1	4001	新疆卫健委	1	1581555399000	65，新疆维吾尔自治区	1581554700000	20-02-1308:45	http://www.xjhfpc.gov.cn/info/2070/18371.htm	2020年2月12日0-24时，新疆（含兵团）报告新型冠状病毒肺炎新增确诊病例4例，新增死亡病例1例，新增治愈出院病例0例。截至2月12日24时，新疆（含兵团）累计报告新型冠状病毒肺炎确诊病例63例（新疆维吾尔自治区44例、新疆生产建设兵团19例），累计死亡病例1例，累计治愈出院病例3例。	新疆(含兵团)新增确诊病例4例，新增死亡病例1例
1	1581555401000		0	1581555401000	1	4002	贵州卫健委	1	1581555401000	52，贵州省	1581554263000	20-02-1308:37	http://www.gzhfpc.gov.cn/ztzl_500663/xxgzbdgrdfyyqfk/yqdt/202002/t20200213_48770147.html	2020年2月12日12—24时，全省新型冠状病毒肺炎新增确诊病例2例，新增治愈出院病例2例。其中：新增确诊病例中，贵阳市2例。新增治愈出院病例中，黔西南州2例。截至2月12日24时，全省累计报告新型冠状病毒肺炎病例135例。	贵州省新增确诊病例2例，新增治愈出院病例2例
1	1581553659000		0	1581553659000	1	3985	四川卫健委	1	1581553659000	51，四川省	1581553659000	20-02-1308:27	http://wsjkw.sc.gov.cn/scwsjkw/gzbd01/2020/2/13/dc069d3b4f5c4db5b793a8e507c0a60d.shtml	2月12日0-24时，我省新型冠状病毒肺炎新增确诊病例15例，新增治愈出院病例8例，无新增死亡病例。截至2月12日24时，我省累计报告新型冠状病毒肺炎确诊病例451例，涉及21个市（州）、125个县（市、区）。	四川新增确诊病例15例，治愈新增8例
1	1581553325000		0	1581553325000	1	3982	河南卫健委	1	1581553325000	41，河南省	1581553325000	20-02-1308:22	http://hnwsjsw.gov.cn/contents/854/48267.shtml	2020年2月12日0-24时，河南省新增新型冠状病毒肺炎确诊病例34例,新增出院病例27例，新增死亡病例2例。截至2月12日24时，全省累计报告新型冠状病毒肺炎确诊病例1169例，累计死亡病例10例，累计治愈病例258例。	河南省新增确诊病例34例，累计1169例
1	1581554199000		0	1581554199000	1	3989	福建卫健委	1	1581554199000	35，福建省	1581553260000	20-02-1308:21	http://wjw.fujian.gov.cn/ztzl/gzbufk/yqtb/202002/t20200213_5194344.htm	2月12日0—24时，福建省报告新增新型冠状病毒肺炎确诊病例7例。报告新增新型冠状病毒肺炎疑似病例16例。截至2月12日24时，福建省累计报告新型冠状病毒肺炎确诊病例279例（危重型8例、重型15例，无死亡病例）。累计治愈出院病例54例，目前住院病例225例。现有报告新型冠状病毒肺炎疑似病例共69例。	福建省新增确诊病例7例，累计279例
1	1581552583000		0	1581552583000	1	3980	吉林卫健委	1	1581552583000	22，吉林省	1581552583000	20-02-1308:09	http://www.jl.gov.cn/szfzt/jlzxd/yqtb/202002/t20200213_6836775.html	2月12日0-24时，全省新增确诊病例1例（四平市），系由疑似病例转为确诊病例。新增出院患者4例（吉林市1例，四平市1例，辽源市1例，公主岭市1例）。新增重症病例1例（长春市）。截至2月12日24时，全省累计报告确诊病例84例，累计治愈出院22例。	吉林新增确诊病例1例，累计确诊84例
1	1581552584000		0	1581552584000	1	3981	广西卫健委	1	1581552584000	45，广西壮族自治区	1581552006000	20-02-1308:00	http://wsjkw.gxzf.gov.cn/zhuantiqu/ncov/ncovyqtb/2020/0213/68734.html	2月12日0-24时，我区无新增新型冠状病毒肺炎确诊病例；新增疑似病例81例；新增治愈出院病例2例（南宁市1例、柳州市1例）；新增死亡病例1例（北海市1例）。目前全区累计报告确诊病例222例，累计出院病例33例。	广西无新增确诊病例，治愈出院病例2例
1	1581551845000		0	1581551845000	1	3978	河北卫健委	1	1581551845000	13，河北省	1581551845000	20-02-1307:57	http://www.hebwst.gov.cn/index.do?id=398190&templet=content&cid=3714	2020年2月12日0—24时，河北省报告新型冠状病毒肺炎新增确诊病例14例，其中，沧州市5例、张家口市4例、唐山市2例、邯郸市2例、廊坊市1例。新增治愈出院病例6例。新增疑似病例11例，其中，邢台市4例、唐山市2例、沧州市2例、石家庄市1例、秦皇岛市1例、定州市1例。截至2月12日24时，河北省累计报告确诊病例265例，其中死亡3例，现有重症病例19例，累计治愈出院54例。目前累计追踪到密切接触者9634人，当日解除隔离医学观察284人，现有4287人正在接受隔离医学观察。	河北新增确诊病例14例，累计265例
1	1581551841000		0	1581551841000	1	3977	黑龙江卫健委	1	1581551841000	23，黑龙江省	1581551841000	20-02-1307:57	http://wsjkw.hlj.gov.cn/index.php/Home/Zwgk/show/newsid/7774/navid/42/stypeid/	2020年2月12日0-24时,黑龙江省报告新型冠状病毒感染的肺炎新增确诊病例17例。新增出院病例3例。新增死亡病例1例。新增疑似病例56例。截至2月12日24时,黑龙江省报告新型冠状病毒感染的肺炎确诊病例395例，现有疑似病例146例。全省当日发热门诊诊疗人数2180人。目前追踪到密切接触者12787人,已解除医学观察8603人，尚有4360人正在接受医学观察。	黑龙江新增确诊病例17例，累计395例
1	1581551299000		0	1581551299000	1	3974	央视新闻	1	1581551299000	42，湖北省	1581551173000	20-02-1307:46	http://m.weibo.cn/2656274875/4471412062825345	2020年2月12日0时-24时，湖北省新增新冠肺炎病例14840例(含临床诊断病例13332例)，全省新增病亡242例（含临床诊断病例135例）。新增出院802例（含临床诊断病例423例）。截至2020年2月12日24时，湖北省累计报告新冠肺炎病例48206例（含临床诊断病例13332例）。	湖北新增确诊14840例，含临床诊断病例13332例
1	1581548903000		0	1581548903000	1	3969	重庆卫健委	1	1581548903000	50，重庆市	1581548903000	20-02-1307:08	http://wsjkw.cq.gov.cn/yqxxyqtb/20200213/253855.html	2020年2月12日12—24时，重庆市报告新冠肺炎新增确诊病例9例，新增重型病例1例，重型病例转普通型病例1例，重型病例转危重型病例2例，危重型病例转重型病例2例，新增出院病例15例。。截至2月12日24时，重庆市累计报告新冠肺炎确诊病例518例；现有重型病例29例，危重型病例24例，死亡病例3例，出院病例102例。累计追踪到密切接触者18925人，已解除医学观察11755人，尚有7170人正在接受医学观察。	重庆市新增确诊病例9例，累计518例
1	1581536212000		0	1581536212000	1	3967	山西卫健委	1	1581536212000	14，山西省	1581536039000	20-02-1303:33	http://wjw.shanxi.gov.cn:80/wjywl02/24848.hrh	2020年2月12日0时至24时，山西省报告新增新型冠状病毒肺炎确诊病例2例，累计确诊病例126例。新增治愈出院3例，累计治愈出院33例。现有在院隔离治疗93例，其中重症10例，危重症3例。目前累计追踪到密切接触者3597人，当日解除医学观察172人，共有850人正在接受医学观察。	山西省新增确诊2例，累计确诊病例126例
1	1581639385000		0	1581639385000	1	4186	山东卫健委	1	1581639385000	37，山东省	1581523200000	20-02-1300:00	http://wsjkw.shandong.gov.cn/ztzl/rdzt/qlzhfkgz/tzgg/202002/t20200214_2558366.html	2020年2月13日12-24时，山东省报告新增新型冠状病毒肺炎确诊病例10例，累计确诊病例519例(含重症病例16例，危重症病例10例，治愈出院111例，死亡病例2例);新增疑似病例29例，现有疑似病例83例。	山东省新增确诊病例10例
1	1581506972000		0	1581506972000	1	3924	西藏卫健委	2	1581506972000	54，西藏自治区	1581506972000	20-02-1219:29	http://wjw.xizang.gov.cn/xwzx/wsjkdt/202002/t20200212_132187.html	西藏唯一新冠肺炎患者治愈出院，实现确诊病例和疑似病例清零。2月12日下午，自治区卫生健康委党组书记王云亭在自治区第三人民医院现场接受央视网、新华网、人民日报、西藏卫视等媒体采访。王云亭书记表示，西藏唯一新冠肺炎患者治愈出院，标志着在全国31个省（自治区、直辖市）中，我区首先实现确诊病例和疑似病例清零。	西藏唯一新冠肺炎患者治愈出院
1	1581504500000		0	1581504500000	1	3919	人民日报	2	1581504500000	63，青海省	1581504093000	20-02-1218:41	http://m.weibo.cn/2803301701/4471214594432686	人民日报记者姜峰从青海省卫健委获悉，2月12日下午，四例新冠肺炎患者从青海省第四人民医院治愈出院，其中包括全省首例确诊患者。至此，青海省确诊的18例患者中已有9例出院，治愈率达50%。	青海四名患者出院
1	1581498102000		0	1581498102000	1	3904	云南卫健委	2	1581498102000	53，云南省	1581498102000	20-02-1217:01	http://ynswsjkw.yn.gov.cn/wjwWebsite/web/doc/UU158149724685341457	2月12日0时至12时，云南省报告新型冠状病毒肺炎新增确诊病例为零。全省累计报告确诊病例154例，除治愈出院者外，现均在定点医院接受隔离治疗。现有危重2例，重症15例，治愈出院23例，疑似病例69例，密切接触者医学观察2839人，无死亡病例。	云南省新增确诊病例为零
1	1581497212000		0	1581497212000	1	3900	重庆卫健委	2	1581497212000	50，重庆市	1581497212000	20-02-1216:46	http://wsjkw.cq.gov.cn/yqxxyqtb/20200212/253777.html	2020年2月12日0—12时，重庆市报告新冠肺炎新增确诊病例4例，新增出院病例8例。新增确诊病例中，万州区1例、南岸区1例、綦江区2例；新增出院病例中，万州区1例、开州区1例、梁平区1例、忠县1例、云阳县1例、巫溪县2例、两江新区1例。截至2月12日12时，重庆市累计报告新冠肺炎确诊病例509例；现有重型病例29例，危重型病例24例，死亡病例3例，出院病例87例。累计追踪到密切接触者18092人，已解除医学观察11349人，尚有6743人正在接受医学观察。具体情况如下：	重庆市新增确诊4例，累计确诊509例；新增治愈8例，累计治愈87例。
1	1581496904000		0	1581496904000	1	3898	天津卫健委	2	1581496904000	12，天津市	1581496904000	20-02-1216:41	http://wsjk.tj.gov.cn/art/2020/2/12/art_87_70801.html	2月12日6时至15时，天津市新增新冠肺炎确诊病例3例，累计确诊病例110例。目前已对判定的密切接触者进行隔离医学观察，其他密切接触者排查和流行病学调查工作正在进行中。	天津市新增确诊3例，累计确诊110例
1	1581491898000		0	1581491898000	1	3876	央视新闻	2	1581491898000	100，全国	1581491533000	20-02-1215:12	http://m.weibo.cn/2656274875/4471161914001154	国务院举行联防联控机制发布会，国家卫生健康委新闻发言人、宣传司副司长米锋：当前疫情形势依然十分严峻，但在一系列有利措施的推动下，疫情形势总体上也出现了一些积极变化。新增报告的病例波动下降，治愈出院人数较快增长。治愈比例由最低时1月27日1.3%，上升到2月11日的10.6%。	治愈比例上升至10.6%
1	1581489258000		0	1581489258000	1	3862	人民日报	2	1581489258000	54，西藏自治区	1581488956000	20-02-1214:29	http://m.weibo.cn/2803301701/4471151104967663	今天下午，西藏唯一确诊新冠肺炎病例张某某，办理完所有治愈出院手续，离开西藏自治区第三人民医院。据西藏自治区第三人医院肺二科主任、救治组组长花德米介绍说，该病例2月9日第一次检测结果为是阴性，2月11日重新检测结果依然是阴性，目前包括CT等临床证据都显示已病愈，临床组经过讨论并上报医院和西藏自治区卫健委，经过自治区和上海北京专家评估后，该病例达到治愈出院标准。	西藏唯一确诊病例治愈出院
1	1581479779000		0	1581479779000	1	3838	央视新闻	2	1581479779000	1	1581479376000	20-02-1211:49	http://m.weibo.cn/2656274875/4471110928455186	据日本共同社消息：日本厚生劳动省12日宣布，日本邮轮新增39例新冠肺炎。已从“钻石公主号”邮轮被送往医疗机构的搭乘者中，4人为重症患者。日本国内感染者总计达203人。据日本放送协会消息，203人中包括174名邮轮乘客和乘务员、1名在船内进行检疫的检疫官、12名日本包机从湖北返回的日本人和其他16名游客。（总台央视记者何欣蕾）	日本邮轮新增39例，累计确诊203例
1	1581476176000		0	1581476176000	1	3829	人民日报	2	1581476176000	42，湖北省	1581475800000	20-02-1210:50	http://m.weibo.cn/2803301701/4471095925393575	据湖北省卫健委数据统计，2月9日—2月11日，湖北省新增新冠肺炎病例连续下降2天，2月9日为2618例，2月10日为2097例，2月11日为1638例。	湖北新增病例2连降
0	1581474514000		0	1581474514000	0	3818	北京卫健委	1	1581474514000	11，北京市	1581474676000	20-02-1210:31		2月11日0时至24时，本市新增10例新冠肺炎确诊病例，截至2月11日24时,本市累计确诊病例352例。其中出院56例，死亡3例，293例在定点医院进行隔离治疗。	北京新增10例，累计352例
1	1581474854000		0	1581474854000	1	3819	人民网	2	1581474854000	100，全国	1581474261000	20-02-1210:24	http://m.weibo.cn/2286908003/4471089470309615	据国家卫健委数据统计，2月11日0-24时，全国湖北以外地区新增确诊病例377例，连续第8日呈下降态势。而过去8日这一数据分别为：890例(3日)、731例(4日)、707例(5日)、696例(6日)，558例（7日），509（8日），444例（9日），381例（10日）。	湖北以外地区新增确诊病例八连降
1	1581473418000		0	1581473418000	1	3814	央视新闻	1	1581473418000	100，全国	1581473181000	20-02-1210:06	http://m.weibo.cn/2656274875/4471084944727955	2月11日0—24时，31个省（自治区、直辖市）和新疆生产建设兵团报告，新增确诊病例2015例（湖北1638例），解除医学观察的密切接触者30068人。截至2月11日24时，据31个省（自治区、直辖市）和新疆生产建设兵团报告，现有确诊病例38800例（其中重症病例8204例），累计治愈出院病例4740例，累计死亡病例1113例，累计报告确诊病例44653例，现有疑似病例16067例。	全国新增2015例新冠肺炎，累计44653例
0	1581472278000		0	1581472278000	0	3808	宁夏卫健委	1	1581472278000	64，宁夏回族自治区	1581472374000	20-02-1209:52		2020年2月11日0-24时，全区报告新增确诊病例5例，新增出院病例8例，截至2月11日24时，全区累计报告确诊病例58例，累计解除隔离医学观察1517人，尚集中隔离医学观察1432人。	宁夏新增确诊病例5例，累计报告确诊病例58例
1	1581471627000		0	1581471627000	1	3806	上海卫健委	1	1581471627000	31，上海市	1581471627000	20-02-1209:40	http://wsjkw.sh.gov.cn/xwfb/20200212/50b579229a114580bc41aaf5f04af92e.html	2020年2月11日12—24时，上海市排除新型冠状病毒肺炎疑似病例80例；新增治愈出院1例；新增确诊病例3例。截至2月11日24时，上海市已累计排除疑似病例1309例，发现确诊病例306例。目前，233例病情平稳，10例病情危重，9例重症，53例治愈出院，1例死亡。尚有177例疑似病例正在排查中。	上海新增3例，累计306例
1	1581471087000		0	1581471087000	1	3803	内蒙古卫健委	1	1581471087000	15，内蒙古自治区	1581470576000	20-02-1209:22	http://wjw.nmg.gov.cn/doc/2020/02/12/291760.shtml	2020年2月11日9时至12日9时，内蒙古自治区报告新增新冠肺炎确诊病例2例。截至2月12日9时，内蒙古自治区累计报告新冠肺炎确诊病例60例，重症病例3例，危重病例5例，出院病例5例。目前，尚在接受医学观察的密切接触者988人。当日解除医学观察333人。	内蒙古自治区新增2例，累计60例
1	1581470781000		0	1581470781000	1	3800	人民日报	2	1581470781000	63，青海省	1581470559000	20-02-1209:22	http://m.weibo.cn/2803301701/4471073942815205	2020年2月11日0-24时，青海省报告新型冠状病毒肺炎新增确诊病例0例，新增重症病例0例，新增死亡病例0例，新增出院病例2例。当日无新增确诊病例和疑似病例。截至2月11日24时，青海省累计报告新型冠状病毒肺炎确诊病例18例，目前累计追踪到密切接触者435人，已解除医学观察68人，尚有367人正在接受医学观察。	青海连续6天无新增病例
1	1581470822000		0	1581470822000	1	3802	新疆卫健委	1	1581470822000	65，新疆维吾尔自治区	1581470100000	20-02-1209:15	http://www.xjhfpc.gov.cn/info/2070/18331.htm	2020年2月11日0-24时，新疆（含兵团）报告新型冠状病毒肺炎新增确诊病例4例，截至2月11日24时，新疆（含兵团）累计报告新型冠状病毒肺炎确诊病例59例（新疆维吾尔自治区41例、新疆生产建设兵团18例），累计出院病例3例，累计死亡病例0例，目前尚有4133人正在接受医学观察。	新疆(含兵团)新增4例，累计59例
1	1581470355000		0	1581470355000	1	3799	湖南卫健委	1	1581470355000	43，湖南省	1581469440000	20-02-1209:04	http://wjw.hunan.gov.cn/wjw/xxgk/gzdt/zyxw_1/202002/t20200212_11176787.html	2020年2月11日0-24时，湖南省报告新型冠状病毒肺炎新增确诊病例34例，截至2月11日24时，湖南省累计报告新型冠状病毒肺炎确诊病例946例，累计报告重症病例125例，现有重症病例62例，死亡病例2例，出院病例263例。目前追踪到密切接触者23698人，已解除医学观察16913人，尚有6785人正在接受医学观察。	湖南新增34例，累计946例
1	1581470820000		0	1581470820000	1	3801	广东卫健委	1	1581470820000	44，广东省	1581469348000	20-02-1209:02	http://wsjkw.gd.gov.cn/xxgzbdfk/yqtb/content/post_2892322.html	截至2月11日24时，全省累计报告新冠肺炎确诊病例1219例。11日当天全省新增确诊病例42例，新增出院60例，累计出院241例截至2月11日24时，在院的977例确诊病例中，轻型74例，普通型785例，重型79例，危重型39例。	广东新增42例，累计1219例
1	1581469815000		0	1581469815000	1	3792	央视新闻	1	1581469815000	43，湖南省	1581469321000	20-02-1209:02	http://m.weibo.cn/2656274875/4471068749741094	2月11日0—24时，湖南省报告新型冠状病毒肺炎新增确诊病例34例。截至2月11日24时，湖南省累计报告新型冠状病毒肺炎确诊病例946例，累计报告重症病例125例，现有重症病例62例，死亡病例2例，出院病例263例。目前追踪到密切接触者23698人，已解除医学观察16913人，尚有6785人正在接受医学观察。	湖南累计确诊946例，新增34例新冠肺炎
1	1581469274000		0	1581469274000	1	3789	江西卫健委	1	1581469274000	36，江西省	1581469274000	20-02-1209:01	http://hc.jiangxi.gov.cn/doc/2020/02/12/138684.shtml	2020年2月11日0-24时，江西省报告新型冠状病毒肺炎新增确诊病例40例，新增治愈出院病例25例。截至2月11日24时，江西省累计报告新型冠状病毒肺炎确诊病例844例，其中治愈出院病例152例，死亡病例1例，现有重症病例53例。目前追踪到密切接触者21693人，解除医学观察12624人，尚有9069人正在接受医学观察。	江西新增40例，累计844例
1	1581469845000		0	1581469845000	1	3794	浙江卫健委	1	1581469845000	33，浙江省	1581469260000	20-02-1209:01	https://www.zjwjw.gov.cn/art/2020/2/12/art_1202101_41903468.html	2020年2月11日0-24时，浙江省报告新型冠状病毒肺炎新增确诊病例14例，新增出院病例28例。截至2月11日24时，浙江省累计报告新型冠状病毒肺炎确诊病例1131例，累计出院279例。全省共追踪到密切接触者33462人，当日解除医学观察1564人，尚有11631人正在接受医学观察。	浙江新增14例，累计1131例
1	1581468703000		0	1581468703000	1	3786	天津卫健委	1	1581468703000	12，天津市	1581468703000	20-02-1208:51	http://wsjk.tj.gov.cn/art/2020/2/12/art_87_70784.html	2020年2月11日0－24时，天津市报告新型冠状病毒感染的肺炎新增确诊病例11例，截至2月11日24时，天津市累计报告新型冠状病毒感染的肺炎确诊病例106例，危重型病例4例，重型病例29例，死亡病例2例，出院病例10例。目前追踪到密切接触者1041人，已解除医学观察291人，尚有720人正在接受医学观察。	天津新增确诊11例，累计106例
1	1581468499000		0	1581468499000	1	3784	央视新闻	1	1581468499000	32，江苏省	1581468188000	20-02-1208:43	http://m.weibo.cn/2656274875/4471063998082964	2020年2月11日0-24时，江苏省报告新型冠状病毒肺炎新增确诊病例28例。截至2月11日24时，江苏省累计报告新型冠状病毒肺炎确诊病例543例。目前，江苏省追踪到密切接触者11302人，已解除医学观察6345人，尚有4957人在接受医学观察。	江苏新增28例，累计确诊新冠肺炎543例
1	1581468015000		0	1581468015000	1	3779	人民日报	1	1581468015000	1	1581467887000	20-02-1208:38	http://m.weibo.cn/2803301701/4471062736039862	据日本厚生劳动省12日消息，停靠日本横滨港外的“钻石公主”号邮轮上新增39例确诊有新型冠状病毒肺炎病例，其中包括一名检疫人员。加上之前船上已确诊感染的135人，“钻石公主”号邮轮相关的新冠肺炎感染人数为174人。	钻石公主号邮轮感染人数增为174人
1	1581467842000		0	1581467842000	1	3776	吉林卫健委	1	1581467842000	22，吉林省	1581467842000	20-02-1208:37	http://www.jl.gov.cn/szfzt/jlzxd/yqtb/202002/t20200212_6836270.html	2月11日0-24时，全省新增确诊病例2例（长春市）。截至2月11日24时，全省累计报告确诊病例83例，累计治愈出院18例，死亡1例，现在院隔离治疗确诊病例64例。	吉林新增2例，累计83例
1	1581467841000		0	1581467841000	1	3773	四川卫健委	1	1581467841000	51，四川省	1581467841000	20-02-1208:37	http://wsjkw.sc.gov.cn/scwsjkw/gggs/2020/2/12/1af606f1e4c84a0e83f0f593d3d46703.shtml	2月11日0-24时，我省新型冠状病毒肺炎新增确诊病例19例，新增治愈出院病例3例，无新增死亡病例。截至2月11日24时，我省累计报告新型冠状病毒肺炎确诊病例436例，涉及21个市（州）、125个县（市、区）。当日解除医学观察1362人，现有5805人正在接受医学观察。	四川新增19例，累计436例
1	1581468015000		0	1581468015000	1	3777	央视新闻	1	1581468015000	34，安徽省	1581467748000	20-02-1208:35	http://m.weibo.cn/2656274875/4471062152796081	根据安徽省卫健委发布的消息：2020年2月11日0-24时，安徽省报告新增确诊病例29例，截至2月11日24时，安徽省累计报告确诊病例889例，累计治愈出院病例108例，累计死亡病例4例，累计医学观察密切接触者19276人。	安徽新增29例，累计确诊新冠肺炎889例
1	1581467842000		0	1581467842000	1	3775	福建卫健委	1	1581467842000	35，福建省	1581467040000	20-02-1208:24	http://wjw.fujian.gov.cn/ztzl/gzbufk/yqtb/202002/t20200212_5193592.htm	2月11日0—24时，福建省报告新增新型冠状病毒肺炎确诊病例5例。截至2月11日24时，福建省累计报告新型冠状病毒肺炎确诊病例272例，累计治愈出院病例46例，目前住院病例226例。确诊、疑似病例的密切接触者已解除医学观察5940人，尚有3154人正在接受医学观察。	福建新增确诊5例，累计272例
1	1581467176000		0	1581467176000	1	3771	央视新闻	1	1581467176000	41，河南省	1581466971000	20-02-1208:22	http://m.weibo.cn/2656274875/4471058893419811	2020年2月11日0-24时，河南省新增新型冠状病毒肺炎确诊病例30例，新增出院病例33例，新增死亡病例1例。截至2月11日24时，全省累计报告新型冠状病毒肺炎确诊病例1135例。目前累计追踪到密切接触者27752人，2月11日已解除观察4618人，诊断为疑似60人，共有10432人正在接受医学观察。	河南新增30例新冠肺炎，累计确诊1135例
1	1581468400000		0	1581468400000	1	3782	贵州卫健委	1	1581468400000	52，贵州省	1581466155000	20-02-1208:09	http://www.gzhfpc.gov.cn/ztzl_500663/xxgzbdgrdfyyqfk/yqdt/202002/t20200212_48539710.html	2020年2月11日14—24时，全省新型冠状病毒肺炎新增确诊病例4例,新增治愈出院病例4例。截至2月11日24时，全省累计报告新型冠状病毒肺炎病例131例。	贵州新增确诊4例，累计131例
1	1581465706000		0	1581465706000	1	3769	广西卫健委	1	1581465706000	45，广西壮族自治区	1581465602000	20-02-1208:00	http://wsjkw.gxzf.gov.cn/zhuantiqu/ncov/ncovyqtb/2020/0212/68697.html	2月11日0-24时，我区共新增新型冠状病毒肺炎确诊病例7例。目前全区累计报告确诊病例222例，累计出院病例31例。目前累计追踪到密切接触者12519人，正在接受医学观察3803人。家庭是社区综合防控新冠肺炎疫情扩散和蔓延的重要内容之一。	广西新增确诊7例，累计222例
1	1581465383000		0	1581465383000	1	3768	黑龙江卫健委	1	1581465383000	23，黑龙江省	1581465383000	20-02-1207:56	http://wsjkw.hlj.gov.cn/index.php/Home/Zwgk/show/newsid/7772/navid/42/stypeid/	2020年2月11日0-24时,黑龙江省报告新型冠状病毒感染的肺炎新增确诊病例18例。截至2月11日24时,黑龙江省报告新型冠状病毒感染的肺炎确诊病例378例。治愈出院病例28例。全省当日发热门诊诊疗人数1979人。目前追踪到密切接触者12736人,已解除医学观察8024人，尚有4606人正在接受医学观察。	黑龙江新增18例，累计378例
1	1581464761000		0	1581464761000	1	3765	河北卫健委	1	1581464761000	13，河北省	1581464761000	20-02-1207:46	http://www.hebwst.gov.cn/index.do?id=398018&templet=content&cid=3714	2020年2月11日0—24时，河北省报告新型冠状病毒肺炎新增确诊病例12例，新增治愈出院病例7例，新增疑似病例20例。截至2月11日24时，河北省累计报告确诊病例251例，其中死亡2例，现有重症病例22例，累计治愈出院48例。目前累计追踪到密切接触者8771人，当日解除隔离医学观察534人，现有3716人正在接受隔离医学观察。	河北新增12例，累计251例
1	1581462255000		0	1581462255000	1	3761	人民日报	1	1581462255000	50，重庆市	1581462084000	20-02-1207:01	http://m.weibo.cn/2803301701/4471038396258707	2020年2月11日12—24时，重庆市报告新冠肺炎新增确诊病例16例，新增出院病例7例。截至2月11日24时，重庆市累计报告新冠肺炎确诊病例505例；现有重型病例29例，危重型病例24例，死亡病例3例，出院病例79例。累计追踪到密切接触者17910人，已解除医学观察11262人，尚有6648人正在接受医学观察。	重庆新增确诊16例，累计确诊505例
1	1581459502000		0	1581459502000	1	3756	人民日报	1	1581459502000	42，湖北省	1581459366000	20-02-1206:16	http://m.weibo.cn/2803301701/4471026996430384	2020年2月11日0时-24时，湖北省新增新冠肺炎病例1638例，新增出院417例，截至2020年2月11日24时，湖北省累计报告新冠肺炎病例33366例，全省累计治愈出院2639例。全省累计死亡1068例，病死率3.20%，目前仍在院治疗26121例。累计追踪密切接触者152251人，尚在接受医学观察77195人。	湖北新增病例1638例，累计病例33366例
1	1581442859000		0	1581442859000	1	3754	山西卫健委	1	1581442859000	14，山西省	1581442508000	20-02-1201:35	http://wjw.shanxi.gov.cn:80/wjywl02/24841.hrh	2020年2月11日0时至24时，山西省报告新增新型冠状病毒肺炎确诊病例2例，累计确诊病例124例。新增治愈出院4例，累计治愈出院30例。现有在院隔离治疗94例，其中重症9例，危重症3例。目前累计追踪到密切接触者3475人，当日解除医学观察227人，共有899人正在接受医学观察。	山西新增2例，累计124例
1	1581424819000		0	1581424819000	1	3721	央视新闻	1	1581424819000	46，海南省	1581424736000	20-02-1120:38	http://m.weibo.cn/2656274875/4470881747314179	今天上午，仅三个月大的女婴甜甜（化名）从海口市人民医院出院，这是海南首个治愈出院的新冠肺炎确诊儿童病例。甜甜是海南第7号确诊病例，常住地为湖北汉川市。1月20日随家人自驾到武汉，1月27日被确诊为新冠肺炎。	三个月大入院女婴治愈出院
1	1581417260000		0	1581417260000	1	3705	央视新闻	2	1581417260000	100，全国	1581417072000	20-02-1118:31	http://m.weibo.cn/2656274875/4470849602518152	教育部、财政部近日发出通知，要求各地各校对受到疫情影响的家庭经济困难学生及时予以资助。通知说，各地各校学生资助管理部门要根据有关部门及学校掌握的疫情信息，及时了解本地本校家庭经济困难学生的身体和生活等情况。要重点聚焦疫情严重地区、贫困地区、农村地区、边远地区，重点关注建档立卡、低保、特困救助供养、残疾等特殊困难学生群体。各地各校应充分考虑疫情期间家庭经济困难学生的实际需求，及时足额发放国家助学金等资助资金。	受疫情影响的家庭困难学生将获资助
1	1581415459000		0	1581415459000	1	3698	央视新闻	2	1581415459000	32，江苏省	1581415302000	20-02-1118:01	http://m.weibo.cn/2656274875/4470842181956240	今天下午，江苏援黄石医疗支援队共310名队员从南京禄口机场出发，奔赴湖北省黄石市开展对口支援新冠肺炎防治工作。310名队员来自58家医疗机构，其中年龄最大的60岁，年龄最小的23岁。	江苏援黄石医疗队出征
1	1581414976000		0	1581414976000	1	3697	人民网	2	1581414976000	100，全国	1581414643000	20-02-1117:50	http://m.weibo.cn/2286908003/4470839414027388	11日，湖北武汉协和医院西院，广东医疗队武汉前方ICU团队与后方广州医科大学附属第一医院举行远程视频会诊。会诊期间，钟南山院士通过连线回答公众关切问题。钟南山表示，我估计2月中下旬到峰值，至于拐点，要看二次返程情况。	钟南山估计2月中下旬峰值到来
1	1581414976000		0	1581414976000	1	3696	人民日报	1	1581414976000	64，宁夏回族自治区	1581414555000	20-02-1117:49	http://m.weibo.cn/2803301701/4470839045474471	今天下午，宁夏第四人民医院再次传来好消息，经过专家组和医护人员的精心治疗、护理，又有8名确诊患者治愈出院。年龄最大的患者76岁，最小的11岁。截至目前，宁夏共有22例新型肺炎确诊患者治愈出院，治愈率达到41.5%。	宁夏治愈率41.5%：累计治愈22人
1	1581415638000		0	1581415638000	1	3699	贵州卫健委	1	1581415638000	52，贵州省	1581413710000	20-02-1117:35	http://www.gzhfpc.gov.cn/ztzl_500663/xxgzbdgrdfyyqfk/yqdt/202002/t20200211_48421135.html	2020年2月11日0—14时，全省新型冠状病毒肺炎新增确诊病例9例,新增治愈出院病例3例。其中：新增确诊病例中，遵义市1例，黔南州8例。新增治愈出院病例中，贵阳市1例、六盘水市1例、黔西南州1例。	贵州省新增确诊病例9例,新增治愈出院病例3例
1	1581413578000		0	1581413578000	1	3693	辽宁卫健委	1	1581413578000	21，辽宁省	1581412920000	20-02-1117:22	http://wsjk.ln.gov.cn/wst_zdzt/xxgzbd/yqtb/202002/t20200211_3739138.html	2020年2月11日14时至2月11日16时，辽宁省新增3例新型冠状病毒肺炎确诊病例。其中沈阳市1例、葫芦岛市2例（为无症状感染者确诊病例），均为普通型病例。铁岭市治愈出院1例。截至2020年2月11日16时，辽宁省累计报告新型冠状病毒肺炎确诊病例111例，治愈出院18例。	辽宁省新增3例新型冠状病毒肺炎确诊病例
1	1581411068000		0	1581411068000	1	3689	云南卫健委	1	1581411068000	53，云南省	1581411068000	20-02-1116:51	http://ynswsjkw.yn.gov.cn/wjwWebsite/web/doc/UU158140985445278423	2月11日0时至12时，云南省报告新型冠状病毒肺炎新增确诊病例4例（昭通市2例，昆明市、曲靖市各1例）。全省累计报告确诊病例153例，除治愈出院者外，现均在定点医院接受隔离治疗。现有危重2例，重症16例，治愈出院20例，疑似病例85例，密切接触者医学观察3139人，无死亡病例。	云南省报告新型冠状病毒肺炎新增确诊病例4例
1	1581407517000		0	1581407517000	1	3668	天津卫健委	1	1581407517000	12，天津市	1581407517000	20-02-1115:51	http://wsjk.tj.gov.cn/art/2020/2/11/art_87_70760.html	截至2月11日12时，天津市新增新冠肺炎确诊病例2例，累计确诊病例104例。	天津市新增2例新冠肺炎确诊病例累计确诊病例104例
1	1581404564000		0	1581404564000	1	3651	辽宁卫健委	1	1581404564000	21，辽宁省	1581404040000	20-02-1114:54	http://wsjk.ln.gov.cn/wst_zdzt/xxgzbd/yqtb/202002/t20200211_3738942.html	2020年2月10日14时至2月11日14时，辽宁省无新增新型冠状病毒肺炎确诊病例。新增出院病例5例,其中沈阳市2例、营口市1例、朝阳市2例。截至2020年2月11日14时，辽宁省累计报告新型冠状病毒肺炎确诊病例108例，治愈出院17例。	辽宁省无新增新型冠状病毒肺炎确诊病例，新增出院病例5例
1	1581401501000		0	1581401501000	1	3643	上海卫健委	1	1581401501000	31，上海市	1581401501000	20-02-1114:11	http://wsjkw.sh.gov.cn/xwfb/20200211/2eba2df4d8af4c5489443a528a1c9bea.html	市卫健委今日（11日）通报：2020年2月11日0—12时，上海市排除新型冠状病毒肺炎疑似病例43例；新增治愈出院4例；新增确诊病例1例，为外地来沪人员。	上海新增1例新冠肺炎确诊病例
0	1581392956000		0	1581392956000	0	3628	宁夏卫健委	1	1581392956000	64，宁夏回族自治区	1581392570000	20-02-1111:42	https://m.weibo.cn/status/4470721726609147?sudaref=login.sina.com.cn	2020年2月10日0—24时，宁夏报告新增确诊病例4例；新增治愈出院病例1例；无新增疑似病例。	宁夏新增确诊4，累计确诊53
0	1581392536000		0	1581392536000	0	3626	海南卫健委	1	1581392536000	46，海南省	1581392397000	20-02-1111:39	http://wst.hainan.gov.cn/swjw/rdzt/yqfk/index.html	2020年2月10日0时-24时，海南省报告新型冠状病毒肺炎新增确诊病例6例，新增重症病例0例，新增死亡病例0例，新增重症病例转轻症病例1例，新增出院病例0例；新增确诊病例中，海口市1例、三亚市4例、万宁市1例；新增重症病例转轻症病例中，万宁市1例。	海南新增确诊病例6例，累计142例
1	1581392057000		0	1581392057000	1	3625	人民日报	1	1581392057000	53，云南省	1581391871000	20-02-1111:31	http://m.weibo.cn/2803301701/4470743900993985	2月10日12时至24时，云南省报告新型冠状病毒肺炎新增确诊病例为零。全省累计报告确诊病例149例，除治愈出院者外，现均在定点医院接受隔离治疗。现有危重3例，重症15例，治愈出院19例，疑似病例109例，无死亡病例。	云南无新增确诊，累计确诊149例
1	1581386771000		0	1581386771000	1	3600	内蒙古卫健委	1	1581386771000	15，内蒙古自治区	1581385263000	20-02-1109:41	http://wjw.nmg.gov.cn/doc/2020/02/11/291565.shtml	2020年2月10日10时至11日9时，内蒙古自治区报告无新冠肺炎新增确诊病例。新增疑似病例2例。截至2月11日9时，内蒙古自治区累计报告新冠肺炎确诊病例58例，重症病例3例，危重病例5例，出院病例5例。	内蒙古无新增确诊，累计确诊58例
1	1581426714000		0	1581426714000	1	3729	宁夏卫健委	1	1581426714000	64，宁夏回族自治区	1581383400000	20-02-1109:10	http://wsjkw.nx.gov.cn/info/1262/13834.htm	2月11日，宁夏应对新型冠状病毒肺炎疫情工作指挥部发布最新全区新型冠状病毒肺炎疫情通报。2020年2月10日0-24时，全区报告新增确诊病例4例;新增治愈出院病例1例；无新增疑似病例。	宁夏全区报告新增确诊病例4例;新增治愈出院病例1例
1	1581383208000		0	1581383208000	1	3583	浙江卫健委	1	1581383208000	33，浙江省	1581382860000	20-02-1109:01	https://www.zjwjw.gov.cn/art/2020/2/11/art_1202101_41899040.html	2020年2月10日0-24时，浙江省报告新型冠状病毒肺炎新增确诊病例25例，新增出院病例50例。截至2月10日24时，浙江省累计报告新型冠状病毒肺炎确诊病例1117例，现有重症病例87例（其中危重30例），出院病例250例。	浙江新增确诊25例，累计确诊1117例
1	1581382871000		0	1581382871000	1	3581	江苏卫健委	1	1581382871000	32，江苏省	1581382771000	20-02-1108:59	http://wjw.jiangsu.gov.cn/art/2020/2/11/art_7290_8967924.html	2020年2月10日0-24时，江苏省报告新型冠状病毒肺炎新增确诊病例23例。其中，轻型病例7例，普通型病例16例。新增出院病例12例。截至2月10日24时，江苏省累计报告新型冠状病毒肺炎确诊病例515例。	江苏新增23例，累计515例
1	1581384037000		0	1581384037000	1	3586	湖南卫健委	1	1581384037000	43，湖南省	1581382140000	20-02-1108:49	http://wjw.hunan.gov.cn/wjw/qwfb/202002/t20200211_11175774.html	2020年2月10日0-24时,湖南省报告新型冠状病毒肺炎新增确诊病例33例,新增重症病例5例,新增死亡病例0例,新增出院病例27例。截至2月10日24时,湖南省累计报告新型冠状病毒肺炎确诊病例912例,累计报告重症病例122例,现有重症病例62例,死亡病例1例,出院病例213例。目前追踪到密切接触者22969人,已解除医学观察15683人,尚有7286人正在接受医学观察。	湖南新增确诊33例，累计确诊912例
1	1581382580000		0	1581382580000	1	3579	贵州卫健委	1	1581382580000	52，贵州省	1581381738000	20-02-1108:42	http://www.gzhfpc.gov.cn/ztzl_500663/xxgzbdgrdfyyqfk/yqdt/202002/t20200211_48345381.html	2020年2月10日12—24时，全省新型冠状病毒肺炎新增确诊病例9例,新增治愈出院病例3例。截至2月10日24时，全省累计报告新型冠状病毒肺炎病例118例。	贵州新增确诊9例，累计确诊118例
1	1581382066000		0	1581382066000	1	3573	福建卫健委	1	1581382066000	35，福建省	1581381480000	20-02-1108:38	http://wjw.fujian.gov.cn/ztzl/gzbufk/yqtb/202002/t20200211_5192923.htm	2月10日0—24时，福建省报告新增新型冠状病毒肺炎确诊病例6例。其中：厦门市3例（海沧区2例、湖里区1例）；漳州市1例（长泰县1例）；泉州市1例（丰泽区1例）；南平市1例（浦城县1例）。新增治愈出院病例4例。截至2月10日24时，福建省累计报告新型冠状病毒肺炎确诊病例267例。目前确诊、疑似病例的密切接触者已解除医学观察5389人，尚有3117人正在接受医学观察。	福建新增确诊病例6例，累计267例
1	1581381523000		0	1581381523000	1	3570	安徽卫健委	1	1581381523000	34，安徽省	1581381180000	20-02-1108:33	http://wjw.ah.gov.cn/news_details_54806.html	2020年2月10日0-24时，安徽省报告新增确诊病例30例，新增疑似病例33例，新增治愈出院病例15例，新增死亡病例1例。新增确诊病例中，合肥3例、淮北1例、宿州2例、蚌埠8例、阜阳7例、淮南1例、六安2例、马鞍山1例、芜湖1例、铜陵2例、安庆2例，均病情平稳。截至2月10日24时，安徽省累计报告确诊病例860例，累计治愈出院病例88例，累计死亡病例4例，累计医学观察密切接触者18667人。	安徽新增确诊病例30例，累计860例
1	1581381107000		0	1581381107000	1	3568	新疆卫健委	1	1581381107000	65，新疆维吾尔自治区	1581380760000	20-02-1108:26	http://www.xjhfpc.gov.cn/info/2070/18299.htm	2020年2月10日0-24时，新疆（含兵团）报告新型冠状病毒肺炎新增确诊病例6例，新增死亡病例0例，新增出院病例0例。截至2月10日24时，新疆（含兵团）累计报告新型冠状病毒肺炎确诊病例55例（新疆维吾尔自治区39例、新疆生产建设兵团16例），现有重症病例11例、危重症病例5例；累计死亡病例0例，累计出院病例0例。目前尚有3842人正在接受医学观察。	新疆新增确诊6例，累计确诊55例
1	1581379659000		0	1581379659000	1	3555	中国卫健委	1	1581379659000	45，广西壮族自治区	1581379202000	20-02-1108:00	http://wsjkw.gxzf.gov.cn/zhuantiqu/ncov/ncovyqtb/2020/0211/68654.html	2月10日0-24时，我区共新增新型冠状病毒肺炎确诊病例5例，其中南宁市4例、北海市1例。新增疑似病例114例。目前全区累计报告确诊病例215例，累计出院病例30例。现有疑似病例257例。	广西新增确诊5例，累计确诊215例
1	1581376215000		0	1581376215000	1	3546	人民网	1	1581376215000	50，重庆市	1581375808000	20-02-1107:03	http://m.weibo.cn/2286908003/4470676528701588	2020年2月10日12—24时，重庆市报告新冠肺炎新增确诊病例13例，新增重型病例3例，重型病例转普通型病例1例，新增出院病例6例。	重庆新增13例累计486例
1	1581374414000		0	1581374414000	1	3540	人民网	1	1581374414000	42，湖北省	1581374164000	20-02-1106:36	http://m.weibo.cn/2286908003/4470669633093808	2020年2月10日0时-24时，湖北省新增新冠肺炎病例2097例，全省新增死亡103例，新增出院427例。截至2020年2月10日24时，湖北省累计报告新冠肺炎病例31728例，全省累计死亡974例，病死率3.07%，目前仍在院治疗25087例，，均在定点医疗机构接受隔离治疗。现有疑似病例16687人，其中集中隔离17259人（含临床确诊病例），当日排除3390人。累计追踪密切接触者144279人，尚在接受医学观察76207人。	湖北新增确诊2097例
1	1581363671000		0	1581363671000	1	3536	山西卫健委	1	1581363671000	14，山西省	1581363413000	20-02-1103:36	http://wjw.shanxi.gov.cn:80/wjywl02/24821.hrh	2020年2月10日0时至24时，山西省报告新增新型冠状病毒肺炎确诊病例3例，累计确诊病例122例。新增治愈出院1例，累计治愈出院26例。现有在院隔离治疗96例，其中重症12例，危重症5例。目前累计追踪到密切接触者3332人，当日解除医学观察152人，共有985人正在接受医学观察。	山西新增确诊3例，累计确诊122例
1	1581384702000		0	1581384702000	1	3590	甘肃卫健委	1	1581384702000	62，甘肃省	1581350928000	20-02-1100:08	http://wsjk.gansu.gov.cn/single/11218/83962.html	截至2月10日20时，甘肃新增3例新型冠状病毒肺炎确诊病例。新增确诊病例中，兰州市2例、平凉市1例。新增治愈出院5例。甘肃累计报告新型冠状病毒肺炎确诊病例86例，累计治愈出院21例，累计死亡病例2例，63例在定点医院进行隔离治疗。兰州市19例、天水市11例、平凉市8例、定西市6例、甘南州6例、陇南市4例、白银市4例、庆阳市3例、张掖市1例、临夏州1例。现有重型病例7例，危重型病例1例。	甘肃新增确诊病例3例，累计86例
1	1581386771000		0	1581386771000	1	3599	陕西卫健委	1	1581386771000	61，陕西省	1581350400000	20-02-1100:00	http://sxwjw.shaanxi.gov.cn/art/2020/2/11/art_9_67931.html	截至2月11日10时，陕西新增6例新冠肺炎确诊病例，新增疑似病例71例。新增确诊病例中，西安市6例。陕西累计报告新冠肺炎确诊病例219例（31例治愈出院）。全省现有疑似病例389例。	陕西新增确诊6例，累计确诊219例
1	1581387990000		0	1581387990000	1	3608	青海卫健委	1	1581387990000	63，青海省	1581350400000	20-02-1100:00	https://wsjkw.qinghai.gov.cn/ztbd/yqjk/yqtb/2020/02/11/1581387578350.html	2020年2月10日0-24时，青海省报告新型冠状病毒肺炎新增确诊病例0例，新增重症病例2例，新增死亡病例0例，新增出院病例0例。当日无新增确诊病例和疑似病例。截至2月10日24时，青海省累计报告新型冠状病毒肺炎确诊病例18例，其中：重症病例3例，死亡病例0例，出院病例3例。累计确诊病例中，西宁市15例，海北州3例，尚有15例确诊患者住院治疗。	青海无新增确诊，累计确诊18例
1	1581389486000		0	1581389486000	1	3615	北京卫健委	1	1581389486000	11，北京市	1581350400000	20-02-1100:00	http://wjw.beijing.gov.cn/xwzx_20031/xwfb/202002/t20200211_1627700.html	2月10日0时至24时，本市新增5例新冠肺炎确诊病例。1例有湖北及其他省份接触史；3例为确诊病例的密切接触者；1例无湖北接触史。均已送至定点医疗机构进行救治。现有疑似病例236例，新增密切接触者37例，累计确定密切接触者1502例，其中677例已解除医学观察。出院4例，死亡1例。 截至2月10日24时,本市累计确诊病例342例。其中出院48例，死亡3例，291例在定点医院进行隔离治疗。	北京新增确诊5例，累计确诊342例
1	1581378691000		0	1581378691000	1	3550	河北卫健委	1	1581378691000	13，河北省	1581350400000	20-02-1100:00	http://www.hebwst.gov.cn/index.do?id=397919&templet=content&cid=3714	2020年2月10日0—24时，河北省报告新型冠状病毒肺炎新增确诊病例21例，其中，保定市4例、沧州市4例、张家口市4例、唐山市3例、石家庄市2例、廊坊市2例、秦皇岛市2例。新增治愈出院病例6例，其中，沧州市2例、衡水市2例、保定市1例、邯郸市1例。新增疑似病例15例。截至2月10日24时，河北省累计报告确诊病例239例，其中死亡2例，现有重症病例21例，累计治愈出院41例。现有疑似病例44例。目前累计追踪到密切接触者8138人，当日解除隔离医学观察497人，现有3633人正在接受隔离医学观察。	河北新增确诊21例累计239例
1	1581379005000		0	1581379005000	1	3551	黑龙江卫健委	1	1581379005000	23，黑龙江省	1581350400000	20-02-1100:00	http://wsjkw.hlj.gov.cn/index.php/Home/Zwgk/show/newsid/7771/navid/42/stypeid/	2020年2月10日0-24时,黑龙江省报告新型冠状病毒感染的肺炎新增确诊病例29例。新增出院病例12例。新增重症病例8例。新增死亡病例1例。新增疑似病例77例。截至2月10日24时,黑龙江省报告新型冠状病毒感染的肺炎确诊病例360例，现有重症病例52例。死亡病例8例。治愈出院病例27例。现有疑似病例181例。全省当日发热门诊诊疗人数1928人。目前追踪到密切接触者10800人,已解除医学观察6492人，尚有4348人正在接受医学观察。	黑龙江新增确诊29例，累计确诊360例
1	1581379298000		0	1581379298000	1	3553	吉林卫健委	1	1581379298000	22，吉林省	1581350400000	20-02-1100:00	http://www.jl.gov.cn/szfzt/jlzxd/yqtb/202002/t20200211_6835226.html	2月10日0-24时，全省新增确诊病例1例（长春市）。截至2月10日24时，全省累计报告确诊病例81例，累计治愈出院13例（长春市6例，吉林市2例，延边州2例，四平市1例，松原市1例，公主岭市1例），死亡1例（四平市），现在院隔离治疗确诊病例67例。	吉林新增确诊1例，累计确诊81例
1	1581380359000		0	1581380359000	1	3563	上海卫健委	1	1581380359000	31，上海市	1581350400000	20-02-1100:00	http://wsjkw.sh.gov.cn/xwfb/20200211/d4f8535e123943959675ff120d8cb367.html	2020年2月10日12—24时，上海市排除新型冠状病毒肺炎疑似病例56例；新增确诊病例3例，均为本市常住人口。具体情况如下：截至2月10日24时，上海市已累计排除疑似病例1186例，发现确诊病例302例。确诊病例中，男性158例，女性144例；年龄最大88岁，最小7月龄；143例有湖北居住或旅行史，24例有湖北以外地区居住或旅行史，132例有相关病例接触史，3例正在流行病学调查中；外地来沪人员97例，本市常住人口205例。目前，233例病情平稳，10例病情危重，10例重症，48例治愈出院，1例死亡。尚有180例疑似病例正在排查中。	上海新增确诊病例3例，累计302例
1	1581380925000		0	1581380925000	1	3567	河南卫健委	1	1581380925000	41，河南省	1581350400000	20-02-1100:00	http://hnwsjsw.gov.cn/contents/854/48232.shtml	2020年2月10日0-24时，河南省新增新型冠状病毒肺炎确诊病例32例,新增出院病例29例，新增死亡病例1例。截至2月10日24时，全省累计报告新型冠状病毒肺炎确诊病例1105例，现有重症病例60例，现有危重病例31例，累计死亡病例7例，累计治愈病例198例。	河南新增确诊32例，累计确诊1105例
1	1581382066000		0	1581382066000	1	3572	四川卫健委	1	1581382066000	51，四川省	1581350400000	20-02-1100:00	http://wsjkw.sc.gov.cn/scwsjkw/gggs/2020/2/11/51b4573f2ff744d7b943dcfca0276e33.shtml	2月10日0-24时，我省新型冠状病毒肺炎新增确诊病例12例，新增治愈出院病例6例，无新增死亡病例。截至2月10日24时，我省累计报告新型冠状病毒肺炎确诊病例417例，涉及21个市（州）、125个县（市、区）。417名确诊患者中，正在住院隔离治疗334人（其中危重17人），已治愈出院82人，死亡1人。当日解除医学观察1388人，现有6104人正在接受医学观察。	四川新增确诊12例，累计确诊417例
1	1581382870000		0	1581382870000	1	3580	江西卫健委	1	1581382870000	36，江西省	1581350400000	20-02-1100:00	http://hc.jiangxi.gov.cn/doc/2020/02/11/138604.shtml	2020年2月10日0-24时，江西省报告新型冠状病毒肺炎新增确诊病例32例，新增治愈出院病例25例。截至2月10日24时，江西省累计报告新型冠状病毒肺炎确诊病例804例（上饶市核增1例），其中重症病例58例，治愈出院病例127例，死亡病例1例。	江西新增确诊32例，累计确诊804例
1	1581335820000		0	1581335820000	1	3501	重庆卫健委	2	1581335820000	50，重庆市	1581336000000	20-02-1020:00	http://wsjkw.cq.gov.cn/yqxxyqtb/20200210/253280.html	重庆6名患者经定点医疗机构医护人员精心诊治和护理，专家组评估，认为符合国家卫生健康委最新的新型冠状病毒肺炎确诊病例解除隔离和出院标准，于今日出院。目前，全市共有66名新型冠状病毒肺炎患者治愈出院。	重庆又有6例确诊病例痊愈出院，目前共有66例出院
1	1581327626000		0	1581327626000	1	3485	人民网	1	1581327626000	53，云南省	1581327261000	20-02-1017:34	http://m.weibo.cn/2286908003/4470472907699424	2月10日0时至12时，云南省报告新型冠状病毒肺炎新增确诊病例8例。全省累计报告确诊病例149例，除治愈出院者外，现均在定点医院接受隔离治疗。	云南新增8例，累计确诊149例
1	1581324019000		0	1581324019000	1	3475	人民日报	2	1581324019000	42，湖北省	1581323887000	20-02-1016:38	http://m.weibo.cn/2803301701/4470458756364219	湖北省卫健委官网今日通报，2月9日0时至24时，全省新增新型冠状病毒感染的肺炎病例2618例、死亡91例、出院356例。全省累计报告确诊病例29631例、已治愈出院1795例、死亡871例。相比8日排除疑似病例1128人，9日排除7194人，排除速度大幅加快。	湖北排除疑似病例速度加快，一天排除7194
1	1581321169000		0	1581321169000	1	3462	辽宁卫健委	1	1581321169000	21，辽宁省	1581320520000	20-02-1015:42	http://wsjk.ln.gov.cn/wst_zdzt/xxgzbd/yqtb/202002/t20200210_3738258.html	截至2020年2月10日14时，辽宁省累计报告新型冠状病毒肺炎确诊病例108例，治愈出院12例。目前96名在治患者均在定点医疗机构隔离治疗，目前累计追踪到密切接触者2093人，已解除医学观察1442人，现有640人正在接受医学观察。	辽宁省阜新市新增1例确诊病例
1	1581319098000		0	1581319098000	1	3456	央视新闻	2	1581319098000	100，全国	1581318725000	20-02-1015:12	http://m.weibo.cn/2656274875/4470437105033939	其中全国治愈比例8.2%，1月27日为1.3%；湖北治愈比例6.1%，1月27日为1.7%；武汉治愈比例是6.2%，1月27日为2.6%。	全国新冠肺炎治愈比例明显上升
1	1581316457000		0	1581316457000	1	3443	人民网	2	1581316457000	43，湖南省	1581316209000	20-02-1014:30	http://m.weibo.cn/2286908003/4470426552014489	10日，在郴州第二人民医院，经专家组评估，按照最新版的新冠肺炎诊疗方案标准，达到解除隔离和出院标准的患者再增5人。其中一名年龄最小的患者才7个月，为目前所知，湖南最小感染者。	湖南7个月最小患者出院
1	1581316457000		0	1581316457000	1	3442	央视新闻	1	1581316457000	1	1581316036000	20-02-1014:27	http://m.weibo.cn/2656274875/4470425825916542	据日本NHK报道，日本厚生劳动省称，停靠在日本横滨港的“钻石公主号”邮轮新增60名新型冠状病毒确诊患者，目前船上总计130人感染。	钻石公主号邮轮新增新冠肺炎60例
1	1581309617000		0	1581309617000	1	3422	人民日报	2	1581309617000	100，全国	1581309151000	20-02-1012:32	http://m.weibo.cn/2803301701/4470396948428039	2月9日，来自辽宁、上海、天津、河北、山西、江苏、浙江、广东、四川、山东、河南、福建等省近6000人组成的多支医疗队乘坐41架次包机陆续抵汉。这是疫情以来，机场迎接运输保障医疗队人数最多的一天。他们将以“一省包一市”的方式，支持湖北省16个市的疫情防控救治工作。	一省包一市强援抵达：41架包机近6000人同天抵达武汉
1	1581302898000		0	1581302898000	1	3400	人民日报	1	1581302898000	54，西藏自治区	1581302451000	20-02-1010:40	http://m.weibo.cn/2803301701/4470368846986588	【#西藏连续11天无新增病例#】西藏自治区卫健委今天上午发布新型冠状病毒感染的肺炎疫情情况：截至2月9日24时，西藏累计报告新型冠状病毒感染的肺炎确诊病例1例，重症病例0例，死亡病例0例，出院病例0例。目前，这名来自武汉的张姓患者生命体征平稳，其密切接触者已于2月8日全部解除医学观察。因此，西藏自治区已经连续11天没有新增确诊病例或疑似病例报告。	西藏连续11天无新增病例
1	1581300257000		0	1581300257000	1	3379	人民日报	1	1581300257000	44，广东省	1581299800000	20-02-1009:56	http://m.weibo.cn/2803301701/4470357731409503	【#广东新增确诊31例#，#广东累计确诊1151例#】截至2月9日24时，全省累计报告新冠肺炎确诊病例1151例。2月9日当天全省新增确诊病例31例。新增确诊病例中，广州市9例、中山市5例、深圳市4例、惠州市3例、佛山市3例、珠海市2例、江门市2例、东莞市2例、茂名市1例。另有疑似病例169例。有3158名密切接触者正在接受医学观察。	广东新增确诊31例，累计确诊1151例
1	1581297979000		0	1581297979000	1	3365	人民日报	1	1581297979000	32，江苏省	1581297593000	20-02-1009:19	http://m.weibo.cn/2803301701/4470348474967272	【#江苏新增确诊24例#，#江苏累计确诊492例#】2020年2月9日0-24时，江苏省报告新型冠状病毒肺炎新增确诊病例24例。其中，轻型病例4例，普通型病例20例。新增出院病例21例。新增确诊病例中，南京市7例、无锡市3例、徐州市4例、苏州市2例、南通市1例、连云港市3例、淮安市2例、盐城市1例、泰州市1例。截至2月9日24时，江苏省累计报告新型冠状病毒肺炎确诊病例492例。出院病例72例。确诊病例中，南京市78例、无锡市41例、徐州市60例、常州市31例、苏州市77例、南通市33例、连云港市35例、淮安市46例、盐城市18例、扬州市18例、镇江市12例、泰州市31例、宿迁市12例。重型病例中，南京市1例、徐州市1例、苏州市1例、南通市1例、盐城市1例。危重型病例中，徐州市1例、连云港市1例、淮安市1例。目前，江苏省追踪到密切接触者10296人，已解除医学观察5070人，尚有5226人…	江苏新增确诊24例，累计确诊492例
1	1581297137000		0	1581297137000	1	3364	人民网	1	1581297137000	36，江西省	1581296861000	20-02-1009:07	http://m.weibo.cn/2286908003/4470345400136039	【#江西首次报告死亡病例#】2020年2月9日0-24时，江西省报告新型冠状病毒肺炎新增确诊病例32例，新增死亡病例1例，新增治愈出院病例30例。新增确诊病例中，南昌市11例、新余市5例、上饶市5例、宜春市4例、赣州市2例、九江市1例、萍乡市1例、鹰潭市1例、吉安市1例、抚州市1例。新增治愈出院病例中，南昌市8例、新余市5例、上饶市5例、赣州市4例、宜春市4例、抚州市2例、九江市1例、吉安市1例。新增死亡病例为赣州市1例（林某某，女，79岁）。截至2月9日24时，江西省累计报告新型冠状病毒肺炎确诊病例771例（核减宜春市1例），其中重症病例57例，治愈出院病例102例，死亡病例1例。目前追踪到密切接触者19427人，解除医学观察9735人，尚有9692人正在接受医学观察。网页链接	江西首次报告死亡病例
1	1581297137000		0	1581297137000	1	3363	人民日报	1	1581297137000	43，湖南省	1581296548000	20-02-1009:02	http://m.weibo.cn/2803301701/4470344088149566	【#湖南新增确诊41例#，#湖南累计确诊879例#】2020年2月9日0-24时，湖南省报告新型冠状病毒肺炎新增确诊病例41例，新增重症病例9例，新增死亡病例0例，新增出院病例27例。其中:新增确诊病例中，长沙市8例、株洲市3例、湘潭市3例、邵阳市2例、岳阳市9例、常德市6例、益阳市7例、永州市1例、娄底市2例。截至2月9日24时，湖南省累计报告新型冠状病毒肺炎确诊病例879例，累计报告重症病例117例，现有重症病例65例，死亡病例1例，出院病例186例。目前追踪到密切接触者22289人，已解除医学观察14154人，尚有8135人正在接受医学观察。（王云娜）	湖南新增确诊41例，累计确诊879
1	1581296659000		0	1581296659000	1	3360	人民日报	1	1581296659000	33，浙江省	1581296381000	20-02-1008:59	http://m.weibo.cn/2803301701/4470343387414762	【#浙江新增确诊29例#，#浙江累计确诊1092例#】2020年2月9日0-24时，浙江省报告新型冠状病毒肺炎新增确诊病例29例，新增出院病例28例。其中：新增确诊病例中，杭州市2例、宁波市3例、温州市16例、嘉兴市2例、绍兴市3例、台州市3例；新增出院病例中，杭州市12例、宁波市2例、温州市8例、嘉兴市2例、金华市2例、台州市2例。截至2月9日24时，浙江省累计报告新型冠状病毒肺炎确诊病例1092例（杭州市核减12例），现有重症病例80例（其中危重24例），累计出院201例。全省共追踪到密切接触者30795人，当日解除医学观察2508人，尚有13293人正在接受医学观察。	浙江新增确诊29例，累计确诊1092例
1	1581296659000		0	1581296659000	1	3359	人民网	1	1581296659000	34，安徽省	1581296206000	20-02-1008:56	http://m.weibo.cn/2286908003/4470342653651769	#新冠肺炎最新动态#【安徽新增51例累计830例#安徽新增死亡病例2例#】2020年2月9日0-24时，安徽省报告新增确诊病例51例，新增疑似病例61例，新增危重病例1例，新增治愈出院病例14例，新增死亡病例2例。新增确诊病例中，合肥11例、亳州5例、宿州3例、蚌埠11例、阜阳7例、淮南1例、滁州1例、六安3例、芜湖1例、宣城1例、铜陵1例、池州3例、安庆3例，除危重病例外，其余均病情平稳。截至2月9日24时，安徽省累计报告确诊病例830例，累计治愈出院病例73例，累计死亡病例3例，累计医学观察密切接触者17384人。	安徽新增51例累计830例
1	1581296180000		0	1581296180000	1	3356	央视新闻	1	1581296180000	63，青海省	1581295639000	20-02-1008:47	http://m.weibo.cn/2656274875/4470340275604941	【#青海连续4天无新增病例#】2020年2月9日0-24时，青海省报告新型冠状病毒肺炎新增确诊病例0例，新增重症病例0例，新增死亡病例0例，新增出院病例0例。当日无新增确诊病例和疑似病例。截至2月9日24时，青海省累计报告新型冠状病毒肺炎确诊病例18例，其中：重症病例1例，死亡病例0例，出院病例3例。累计确诊病例中，西宁市15例，海北州3例，尚有15例确诊患者住院治疗。目前累计追踪到密切接触者433人，已解除医学观察45人，尚有388人正在接受医学观察。	青海连续4天无新增病例
1	1581296771000		0	1581296771000	1	3362	贵州卫健委	1	1581296771000	52，贵州省	1581295594000	20-02-1008:46	http://www.gzhfpc.gov.cn/ztzl_500663/xxgzbdgrdfyyqfk/yqdt/202002/t20200210_48158684.html	2020年2月9日14—24时，全省新型冠状病毒肺炎新增确诊病例10例,新增治愈出院病例0例。其中：新增确诊病例中，贵阳市3例、遵义市4例、铜仁市1例、黔东南州1例、黔南州1例。截至2月9日24时，全省累计报告新型冠状病毒肺炎病例109例。其中，45例有武汉旅居史，7例有武汉外湖北其他地区旅居史，9例有湖北以外地区旅居史；治愈出院7例，病情平稳80例，重症14例，危重症7例，死亡1例；男性57例，女性52例；年龄最大87岁，最小1个月。	贵州新增确诊病例10例，累计109例
1	1581295214000		0	1581295214000	1	3349	人民网	1	1581295214000	12，天津市	1581295075000	20-02-1008:37	http://m.weibo.cn/2286908003/4470337909269066	#新冠肺炎最新动态#【#天津新增3例累计91例#】2020年2月9日0-24时，天津市报告新冠肺炎新增确诊病例3例，新增危重型病例0例，新增重型病例0例，新增死亡病例0例，新增出院病例0例。其中：新增确诊病例中宝坻区3例。截至2月9日24时，天津市累计报告新冠肺炎确诊病例91例，危重型病例6例，重型病例27例，死亡病例1例，出院病例4例。其中：确诊病例中，宝坻区32例、河东区10例、河北区10例、和平区6例、河西区4例、宁河区4例、东丽区4例、西青区4例、南开区3例、滨海新区3例、红桥区2例、津南区1例、北辰区1例、武清区1例、外地来津6例；出院病例中，河东区1例、红桥区1例、和平区1例、河北区1例。目前追踪到密切接触者731人，已解除医学观察138人，尚有568人正在接受医学观察。@天津健康	天津新增3例累计91例
1	1581295577000		0	1581295577000	1	3351	福建卫健委	1	1581295577000	35，福建省	1581294120000	20-02-1008:22	http://wjw.fujian.gov.cn/ztzl/gzbufk/yqtb/202002/t20200210_5192203.htm	2月9日0—24时，福建省报告新增新型冠状病毒肺炎确诊病例11例。累计报告新型冠状病毒肺炎确诊病例261例（危重型8例、重型13例，无死亡病例）。福州市63例，厦门市28例，漳州市16例，泉州市42例，三明市13例，莆田市51例，南平市18例，龙岩市6例，宁德市24例，累计治愈出院病例35例，目前住院病例226例。目前，确诊、疑似病例的密切接触者已解除医学观察4772人，尚有3185人正在接受医学观察。	福建新增确认病例11例，累计261例
1	1581294015000		0	1581294015000	1	3343	人民网	1	1581294015000	37，山东省	1581293789000	20-02-1008:16	http://m.weibo.cn/2286908003/4470332515754944	【#山东新增15例累计459例#】2020年2月9日12-24时，山东省报告新型冠状病毒肺炎新增确诊病例15例，累计确诊病例459例(含重症病例23例，危重症病例6例，治愈出院63例，死亡病例1例);新增疑似病例18例，现有疑似病例75例。截至目前，追踪到密切接触者12629人，已解除医学观察8544人，诊断为疑似或确诊229例，尚有3856人正在接受医学观察。（山东卫健委）	山东新增15例累计459例
1	1581294015000		0	1581294015000	1	3340	人民网	1	1581294015000	100，全国	1581293600000	20-02-1008:13	http://m.weibo.cn/2286908003/4470331727583442	【#全国累计治愈出院超3000例#】2月9日0—24时，当日新增治愈出院病例632例（湖北356例），解除医学观察的密切接触者29307人。截至2月9日24时，累计治愈出院病例3281例。#新冠肺炎最新动态#	全国累计治愈出院超3000例
1	1581294015000		0	1581294015000	1	3339	人民网	1	1581294015000	22，吉林省	1581293545000	20-02-1008:12	http://m.weibo.cn/2286908003/4470331496680255	#新冠肺炎最新动态#【#吉林新增2例累计80例#】2月9日0-24时，吉林省新增确诊病例2例（长春市2例），由疑似病例转为确诊病例1例，在密切接触者中主动开展核酸检测筛查出1例。新增出院患者7例（长春市5例，延边州2例）。截至2月9日24时，全省累计报告确诊病例80例，累计治愈出院12例，现在院隔离治疗确诊病例67例。其中长春市33例，吉林市3例，延边州3例，四平市11例，通化市3例，白城市1例，辽源市6例，松原市1例，公主岭市5例，梅河口市1例。上述确诊病例的密切接触者2806人，已解除医学观察1732人，正在指定地点隔离或居家隔离医学观察1074人。累计在密切接触者中主动开展核酸检测筛查出感染者10例。2月9日0-24时，全省原有56例疑似病例中，转为确诊病例1例，排除疑似病例30例；新增疑似病例15例；现有疑似病例40例，已全部隔离治疗，目前正在进一步明确诊断。（吉林卫健委）网页链接	吉林新增2例累计80例
1	1581294015000		0	1581294015000	1	3338	人民网	1	1581294015000	45，广西壮族自治区	1581293472000	20-02-1008:11	http://m.weibo.cn/2286908003/4470331186405542	#新冠肺炎最新动态#【#广西新增15例累计210例#】2月9日0-24时，广西共新增新型冠状病毒肺炎确诊病例15例，其中南宁市2例、柳州市2例、桂林市1例、北海市2例、防城港市1例、贵港市1例、河池市2例、来宾市4例。新增疑似病例81例。目前全区累计报告确诊病例210例，累计出院病例18例。现有疑似病例243例，现有重症病例5例（南宁市1例、北海市1例、贵港市1例、河池市2例），危重病例9例（。累计确诊病例中，南宁市37例、柳州市22例、桂林市30例、梧州市5例、北海市35例、防城港市17例、钦州市8例、贵港市8例、玉林市9例、百色市3例、贺州市4例、河池市21例、来宾市11例。目前累计追踪到密切接触者11025人，正在接受医学观察3911人。网页链接	广西新增15例累计210例
1	1581293413000		0	1581293413000	1	3336	人民网	1	1581293413000	31，上海市	1581293271000	20-02-1008:07	http://m.weibo.cn/2286908003/4470330343075872	#新冠肺炎最新动态#【#上海新增2例累计295例#】2020年2月9日12—24时，上海市排除新型冠状病毒感染的肺炎疑似病例60例；新增确诊病例2例，均为本市常住人口。截至2月9日24时，上海市已累计排除疑似病例1062例，发现确诊病例295例。确诊病例中，男性155例，女性140例；年龄最大88岁，最小7月龄；141例有湖北居住或旅行史，24例有湖北以外地区居住或旅行史，127例有相关病例接触史，3例正在流行病学调查中；外地来沪人员97例，本市常住人口198例。目前，230例病情平稳，10例病情危重，10例重症，44例治愈出院，1例死亡。尚有223例疑似病例正在排查中。@上海发布	上海新增2例累计295例
1	1581293413000		0	1581293413000	1	3334	人民网	1	1581293413000	23，黑龙江省	1581293033000	20-02-1008:03	http://m.weibo.cn/2286908003/4470329344303018	#新冠肺炎最新动态#【#黑龙江新增24例累计331例#】2020年2月9日0-24时,黑龙江省报告新型冠状病毒感染的肺炎新增确诊病例24例。新增出院病例2例。新增死亡病例1例。新增疑似病例65例。截至2月9日24时,黑龙江省报告新型冠状病毒感染的肺炎确诊病例331例，其中：哈尔滨市128例、双鸭山市38例、绥化市37例、鸡西市34例、齐齐哈尔市30例、佳木斯市14例、七台河市14例、大庆市13例、牡丹江市12例、鹤岗市5例、黑河市4例、大兴安岭地区2例；现有重症病例44例。死亡病例7例，治愈出院病例15例。现有疑似病例224例。全省当日发热门诊诊疗人数1849人。目前追踪到密切接触者9922人,已解除医学观察5516人，尚有4445人正在接受医学观察。网页链接	黑龙江新增24例累计331例
1	1581293057000		0	1581293057000	1	3333	人民网	1	1581293057000	13，河北省	1581292863000	20-02-1008:01	http://m.weibo.cn/2286908003/4470328631443248	#新冠肺炎最新动态#【#河北新增12例累计218例#】2020年2月9日0—24时，河北省报告新型冠状病毒肺炎新增确诊病例12例，其中，保定市5例、张家口3例、廊坊市2例、石家庄市1例、唐山市1例。新增治愈出院病例5例，其中，沧州市2例、承德市1例、张家口市1例、廊坊市1例。新增疑似病例9例。截至2月9日24时，河北省累计报告确诊病例218例，其中死亡2例，现有重症病例22例，累计治愈出院35例。目前累计追踪到密切接触者7691人，当日解除隔离医学观察227人，现有3688人正在接受隔离医学观察。	河北新增12例累计218例
1	1581290301000		0	1581290301000	1	3323	人民网	1	1581290301000	50，重庆市	1581289780000	20-02-1007:09	http://m.weibo.cn/2286908003/4470315701002755	#新冠肺炎最新动态#【#重庆新增18例累计468例#】2020年2月9日12—24时，重庆市报告新冠肺炎新增确诊病例18例，新增重型病例6例，重型病例转危重型病例1例，新增危重型病例1例，新增出院病例10例。新增确诊病例中，万州区12例、江北区1例、九龙坡区1例、渝北区1例、合川区1例、垫江县1例、巫山县1例；新增重型病例中，万州区1例、江北区1例、长寿区1例、合川区1例、大足区2例；重型病例转危重型病例为万州区1例；新增危重型病例为渝中区1例；新增出院病例中，万州区3例、合川区1例、开州区3例、云阳县2例、巫溪县1例。截至2月9日24时，重庆市累计报告新冠肺炎确诊病例468例；现有重型病例34例，危重型病例22例，死亡病例2例，出院病例51例。累计追踪到密切接触者15668人，已解除医学观察9114人，尚有6554人正在接受医学观察。网页链接	重庆新增18例累计468例
1	1581288014000		0	1581288014000	1	3322	人民网	1	1581288014000	42，湖北省	1581287664000	20-02-1006:34	http://m.weibo.cn/2286908003/4470306825261900	#新冠肺炎最新动态#【#湖北新增确诊2618例#，#湖北累计确诊29631例#】2020年2月9日0时-24时，湖北省新增新型冠状病毒肺炎病例2618例，其中：武汉市1921例、黄冈市115例、孝感市105例、鄂州市89例、随州市65例、襄阳市57例、黄石市52例、荆州市48例、宜昌市45例、仙桃市37例、恩施州21例、天门市20例、十堰市14例、咸宁市14例、荆门市12例、潜江市3例。全省新增死亡91例，其中：武汉市73例、孝感市4例、鄂州市3例、襄阳市2例、荆州市2例、黄冈市2例、仙桃市2例、黄石市1例、荆门市1例、随州市1例。新增出院356例，截至2020年2月9日24时，湖北省累计报告新型冠状病毒肺炎病例29631例，其中：武汉市16902例、孝感市2541例、黄冈市2252例、随州市1049例、荆州市1045例、襄阳市1019例、黄石市805例、宜昌市749例、鄂州市725例、…	湖北新增确诊2618例，累计确诊29631例
1	1581276159000		0	1581276159000	1	3319	山西卫健委	1	1581276159000	14，山西省	1581273859000	20-02-1002:44	http://wjw.shanxi.gov.cn:80/wjywl02/24790.hrh	2020年2月9日0时至24时，山西省报告新增新型冠状病毒肺炎确诊病例4例。其中：太原市2例（迎泽区2例）、朔州市1例（朔城区1例）、忻州市1例（五台县1例）。新增疑似病例18例，现有疑似病例63例。截至2月9日24时，山西省11个市累计报告新型冠状病毒肺炎确诊病例119例。新增治愈出院4例。现有在院隔离治疗94例，其中重症10例，危重症5例。目前病情平稳。其余79名普通病例正在市级定点医院隔离治疗，目前病情平稳，部分病例病情好转。目前累计追踪到密切接触者3269人，当日解除医学观察183人，共有1077人正在接受医学观察。	山西确诊病例新增4例，累计119例
1	1581292905000		0	1581292905000	1	3331	云南卫健委	1	1581292905000	53，云南省	1581264000000	20-02-1000:00	http://ynswsjkw.yn.gov.cn/wjwWebsite/web/doc/UU158129128784094710	2月9日12时至24时，云南省报告新型冠状病毒肺炎新增病例为零。全省累计报告确诊病例141例，除治愈出院者外，现均在定点医院接受隔离治疗。现有危重3例，重症14例，治愈出院18例，疑似病例125例，无死亡病例。密切接触者当日解除医学观察454人，正在观察2984人。	云南省新增病例为零
1	1581295576000		0	1581295576000	1	3350	四川卫健委	1	1581295576000	51，四川省	1581264000000	20-02-1000:00	http://wsjkw.sc.gov.cn/scwsjkw/gggs/2020/2/10/7070a169269f415782b8351d78caf228.shtml	2月9日0-24时，我省新型冠状病毒肺炎新增确诊病例19例，新增治愈出院病例16例，无新增死亡病例。新增确诊病例中，甘孜州6例、成都市3例、达州市3例、遂宁市2例、泸州市1例、绵阳市1例、南充市1例、巴中市1例、凉山州1例。新增治愈出院病例中，攀枝花市4例、成都市3例、宜宾市3例、绵阳市1例、广元市1例、南充市1例、雅安市1例、资阳市1例、凉山州1例。截至2月9日24时，我省累计报告新型冠状病毒肺炎确诊病例405例，涉及21个市（州）、124个县（市、区）。405名确诊患者中，正在住院隔离治疗328人（其中危重18人），已治愈出院76人，死亡1人。当日解除医学观察1079人，现有6912人正在接受医学观察。	四川新增确诊病例19例，累计405例
1	1581389048000		0	1581389048000	1	3611	西藏卫健委	1	1581389048000	54，西藏自治区	1581264000000	20-02-1000:00	http://wjw.xizang.gov.cn/xwzx/wsjkdt/202002/t20200211_132042.html	截至2020年2月10日24时，西藏自治区累计报告新型冠状病毒感染的肺炎确诊病例1例。现有确诊病例1例，重症病例0例，死亡病例0例，出院病例0例。目前，确诊患者生命体征平稳。其密切接触者已全部解除医学隔离。	西藏无新增确诊，累计确诊1例
1	1581298096000		0	1581298096000	1	3368	河南卫健委	1	1581298096000	41，河南省	1581264000000	20-02-1000:00	http://hnwsjsw.gov.cn/contents/854/48218.shtml	2020年2月9日0-24时，河南省新增新型冠状病毒肺炎确诊病例40例,新增出院病例38例。新增确诊病例中，信阳市15例（含固始县5例）、驻马店市7例、郑州市4例、周口市3例、平顶山市2例、洛阳市2例、新乡市2例（含长垣市1例）、濮阳市1例、安阳市1例、商丘市1例、南阳市1例、焦作市1例。截至2月9日24时，全省累计报告新型冠状病毒肺炎确诊病例1073例，现有重症病例63例，现有危重病例31例，累计死亡病例6例，累计治愈病例169例。目前累计追踪到密切接触者24627人，2月9日已解除观察3890人，诊断为疑似56人，共有10199人正在接受医学观察。	河南新增确诊病例40例，累计1073例
1	1581309968000		0	1581309968000	1	3423	天津卫健委	1	1581309968000	12，天津市	1581264000000	20-02-1000:00	http://wsjk.tj.gov.cn/art/2020/2/10/art_87_70712.html	截至2月10日6时，天津市新增新冠肺炎确诊病例3例，累计确诊病例94例。截至目前，我市累计报告新冠肺炎确诊病例94例，其中男性51例，女性43例。	天津新增3例确诊，累计确诊94例
1	1581314322000		0	1581314322000	1	3435	上海卫健委	1	1581314322000	31，上海市	1581264000000	20-02-1000:00	http://wsjkw.sh.gov.cn/xwfb/20200210/d4ec136461ed478ca4a10a71fb3305d3.html	市卫生健康委今日（10日）通报：4例新型冠状病毒肺炎病例，经定点医疗机构医护人员精心诊治和护理，专家组评估，认为符合国家卫生健康委最新的新型冠状病毒肺炎确诊病例解除隔离和出院标准，于今日出院。	上海有4例确诊病例2月10日出院
1	1581316031000		0	1581316031000	1	3441	重庆卫健委	1	1581316031000	50，重庆市	1581264000000	20-02-1000:00	http://wsjkw.cq.gov.cn/yqxxyqtb/20200210/253183.html	重庆9名患者，经定点医疗机构医护人员精心诊治和护理，专家组评估，认为符合国家卫生健康委最新的新型冠状病毒肺炎确诊病例解除隔离和出院标准，于今日出院。目前，全市共有60名新型冠状病毒肺炎患者治愈出院。	重庆又有9例确诊病例出院，共有60例出院
1	1581321787000		0	1581321787000	1	3464	重庆卫健委	1	1581321787000	50，重庆市	1581264000000	20-02-1000:00	http://wsjkw.cq.gov.cn/yqxxyqtb/20200210/253220.html	2020年2月10日0—12时，重庆市报告新冠肺炎新增确诊病例5例，新增出院病例9例。截至2月10日12时，重庆市累计报告新冠肺炎确诊病例473例；现有重型病例34例，危重型病例22例，死亡病例2例，出院病例60例。累计追踪到密切接触者15770人，已解除医学观察9231人，尚有6539人正在接受医学观察。	重庆新增确诊病例5例，累计473例
1	1581323464000		0	1581323464000	1	3474	北京卫健委	1	1581323464000	11，北京市	1581264000000	20-02-1000:00	http://wjw.beijing.gov.cn/xwzx_20031/xwfb/202002/t20200210_1627442.html	北京市又有7例新冠肺炎患者，经过医护人员精心治疗后，符合出院标准，于2月9日先后从地坛医院、佑安医院、解放军总医院第五医学中心出院。截至2月9日24时,北京市累计确诊病例337例。目前，北京市死亡2例，出院44例，291例在定点医院进行隔离治疗，其中危重型17例。	北京市新增7例，累计确诊病例337例
1	1581380357000		0	1581380357000	1	3559	山东卫健委	1	1581380357000	37，山东省	1581264000000	20-02-1000:00	http://wsjkw.shandong.gov.cn/ztzl/rdzt/qlzhfkgz/tzgg/202002/t20200211_2518566.html	2020年2月10日12-24时，山东省报告新型冠状病毒肺炎新增确诊病例20例，累计确诊病例486例(含重症病例18例，危重症病例9例，治愈出院71例，死亡病例1例);新增疑似病例13例，现有疑似病例66例。截至目前，追踪到密切接触者13119人，已解除医学观察9410人，诊断为疑似或确诊241例，尚有3468人正在接受医学观察。详见下表(单位:例):备注:根据要求，按病例确诊时医院所在县区统计。	山东新增确诊20例，累计确诊486例
1	1581254778000		0	1581254778000	1	3292	人民日报	2	1581254778000	100，全国	1581254533000	20-02-0921:22	http://m.weibo.cn/2803301701/4470167864009106	有研究提出穿山甲可能是新冠病毒的中间宿主，中国工程院院士、省新冠肺炎疫情防控科研攻关组专家、华中农业大学教授陈焕春表示：新冠病毒可能存在多个中间宿主。当今#人类新发传染病78%与野生动物有关#，要尽量少养野生动物，更不能吃野生动物。	专家：新冠病毒可能存在多个中间宿主
1	1581250439000		0	1581250439000	1	3282	辽宁卫健委	1	1581250439000	21，辽宁省	1581248760000	20-02-0919:46	http://wsjk.ln.gov.cn/wst_zdzt/xxgzbd/yqtb/202002/t20200209_3737099.html	2020年2月9日17时至19时，辽宁省锦州市新增1例新型冠状病毒肺炎确诊病例,为普通型病例。截至2020年2月9日19时，辽宁省累计报告新型冠状病毒肺炎确诊病例107例，治愈出院12例。	辽宁省锦州市新增1例新型冠状病毒肺炎确诊病例
1	1581236777000		0	1581236777000	1	3246	人民日报	1	1581236777000	37，山东省	1581236332000	20-02-0916:18	http://m.weibo.cn/2803301701/4470091523664901	据山东省卫健委网站9日消息，2月8日12至24时，山东省报告新型冠状病毒感染的肺炎死亡病例1例，这也是山东省首例。据悉，患者李某某，女，85岁，既往有糖尿病、高血压、冠心病、心功能衰竭、子宫肌瘤等病史。	山东出现首例死亡病例
1	1581236296000		0	1581236296000	1	3243	人民日报	1	1581236296000	44，广东省	1581235809000	20-02-0916:10	http://m.weibo.cn/2803301701/4470089334080151	据广东省卫健委通报，截至2月9日12时，广东省累计报告新型冠状病毒感染的肺炎确诊病例1131例。9日当天0-12时广东省新增确诊病例11例。新增确诊病例中，广州市3例、深圳市2例、江门市2例、佛山市2例、茂名市1例、惠州市1例。	广东新增确诊病例11例
1	1581235872000		0	1581235872000	1	3241	广东卫健委	1	1581235872000	44，广东省	1581235247000	20-02-0916:00	http://wsjkw.gd.gov.cn/xxgzbdfk/yqtb/content/post_2888906.html	截至2月9日12时，全省累计报告新型冠状病毒感染的肺炎确诊病例1131例。9日当天0-12时全省新增确诊病例11例。新增确诊病例中，广州市3例、深圳市2例、江门市2例、佛山市2例、茂名市1例、惠州市1例。	广东省新增确诊病例11例
1	1581233658000		0	1581233658000	1	3229	央视新闻	2	1581233658000	100，全国	1581233068000	20-02-0915:24	http://m.weibo.cn/2656274875/4470077833245348	国家卫健委新闻发言人米锋：从昨晚到现在，又有辽宁大连、锦州两支医疗队的千余名医生和护士告别家人，赶赴武汉，支援雷神山医院的患者救治工作。截至目前，国家卫生健康委累计从全国调派11921名医护人员驰援湖北。致敬疫情前线医护人员！	全国累计调派11921名医护人员驰援湖北
1	1581228616000		0	1581228616000	1	3211	央视新闻	2	1581228616000	100，全国	1581228460000	20-02-0914:07	http://m.weibo.cn/2656274875/4470058505888969	专家回应气溶胶传播：目前#新型冠状病毒通过气溶胶传播尚无证据。中国疾控中心传染病处研究员冯录召：气溶胶传播是指飞沫在空气悬浮过程中失去水分而剩下的蛋白质和病原体组成的核，形成飞沫核，可通过气溶胶形式造成远距离传播。目前，尚没有证据显示新型冠状病毒通过气溶胶传播。目前主要的传播途径还是呼吸道飞沫传播和接触传播，气溶胶和粪—口等传播途径尚待进一步明确。	新型冠状病毒通过气溶胶传播尚无证据
1	1581228258000		0	1581228258000	1	3208	人民日报	2	1581228258000	100，全国	1581228062000	20-02-0914:01	http://m.weibo.cn/2803301701/4470056836381397	快递会传播新型冠状病毒吗？据中国疾病预防控制中心疾控科普：一般情况下，快递运输过程被污染可能性较小，目前尚未有因接收快递而感染的报道。在有新冠肺炎传播的地区，为避免接触风险，接收快递时最好佩戴口罩和手套，处理完包裹要及时摘下手套并用流水洗手或使用手消毒剂。	快递运输过程被污染可能性较小
1	1581225719000		0	1581225719000	1	3203	人民日报	2	1581225719000	37，山东省	1581225397000	20-02-0913:16	http://m.weibo.cn/2803301701/4470045659226334	山东省教育厅发布通知，决定山东再次延迟开学时间。高等学校、技师学院、中职学校（含技工学校）和普通中小学、幼儿园，2月底前不开学。具体开学时间，将视疫情防控进展情况，经科学评估并确定，提前向社会公布。	山东2月底前不开学
1	1581218332000		0	1581218332000	1	3182	福建卫健委	1	1581218332000	35，福建省	1581217200000	20-02-0911:00	http://wjw.fujian.gov.cn/xxgk/gzdt/wsjsyw/202002/t20200209_5192015.htm	2月8日0—24时，福建省报告新增新型冠状病毒肺炎确诊病例11例。截至2月8日24时，福建省累计报告新型冠状病毒肺炎确诊病例250例	福建新增确诊11例，累计确诊250例
1	1581216978000		0	1581216978000	1	3174	人民网	2	1581216978000	100，全国	1581216605000	20-02-0910:50	http://m.weibo.cn/2286908003/4470008782399540	国家发改委、财政部、工信部9日发布通知，支持生产《政府兜底采购收储的产品目录（第一批）》所列疫情防控重点医疗物资的企业抓紧释放已有产能，进一步增加产量，尽快实现满负荷复工复产。实施疫情防控重点医疗物资政府兜底采购收储，对《产品目录》中企业多生产的重点医疗防护物资，全部由政府兜底采购收储。	国家发改委：第一批政府兜底采购收储产品目录公布
1	1581215654000		0	1581215654000	1	3167	人民日报	1	1581215654000	54，西藏自治区	1581215244000	20-02-0910:27	http://m.weibo.cn/2803301701/4470003078601009	截至2月8日24时，西藏自治区累计报告新型冠状病毒感染的肺炎确诊病例1例，重症病例0例，死亡病例0例，出院病例0例。据介绍，目前，这名张姓患者生命体征平稳。追踪到的32名密切接触者，已于2月8日全部解除医学观察。因此，西藏自治区已经连续10天没有新增确诊病例或疑似病例报告。	西藏连续10天无新增病例
1	1581214615000		0	1581214615000	1	3164	内蒙古卫健委	1	1581214615000	15，内蒙古自治区	1581213009000	20-02-0909:50	http://wjw.nmg.gov.cn/doc/2020/02/09/291236.shtml	2020年2月8日10时至9日9时，内蒙古自治区报告新冠肺炎新增确诊病例2例。	内蒙古新增确诊2例，累计确诊54例
1	1581212060000		0	1581212060000	1	3145	人民网	1	1581212060000	46，海南省	1581211634000	20-02-0909:27	http://m.weibo.cn/2286908003/4469987932166581	2月8日0时-24时，海南省报告新型冠状病毒肺炎新增确诊病例6例，新增重症病例5例，新增死亡病例0例，新增解除重症2例，新增出院病例4例，新增订正病例1例。截至2月8日24时，海南省累计报告新型冠状病毒肺炎确诊病例128例，重症病例16例，死亡病例2例，出院病例15例。	海南新增确诊6例，累计128例
1	1581211575000		0	1581211575000	1	3137	人民日报	2	1581211575000	63，青海省	1581211418000	20-02-0909:23	http://m.weibo.cn/2803301701/4469987026794216	2020年2月8日0-24时，青海省报告新型冠状病毒肺炎新增确诊病例0例，新增重症病例0例，新增死亡病例0例，新增出院病例0例。当日无新增确诊病例和疑似病例。已连续三天无新增病例。 截至2月8日24时，青海省累计报告新型冠状病毒肺炎确诊病例18例。	青海连续3天无新增病例
1	1581211575000		0	1581211575000	1	3136	人民日报	1	1581211575000	44，广东省	1581211382000	20-02-0909:23	http://m.weibo.cn/2803301701/4469986875570761	截至2月8日24时，全省累计报告新型冠状病毒感染的肺炎确诊病例1120例。2月8日当天全省新增确诊病例45例。	广东新增确诊45例，累计确诊1120例
1	1581211217000		0	1581211217000	1	3134	人民网	1	1581211217000	14，山西省	1581210925000	20-02-0909:15	http://m.weibo.cn/2286908003/4469984959200622	2月8日0时至24时，山西省报告新增新型冠状病毒肺炎确诊病例12例。截至2月8日24时，山西省11个市累计报告新型冠状病毒肺炎确诊病例115例。	山西新增确诊12例，累计115例
1	1581213041000		0	1581213041000	1	3155	宁夏卫健委	1	1581213041000	64，宁夏回族自治区	1581210660000	20-02-0909:11	http://wsjkw.nx.gov.cn/info/1262/13673.htm	2020年2月8日0-24时，全区报告新增确诊病例1例，订正排除确诊病例1例,累计确诊病例数无变化。截至2月8日24时，全区累计报告确诊病例45例。	宁夏累计确诊45例
1	1581210737000		0	1581210737000	1	3130	人民网	1	1581210737000	52，贵州省	1581210480000	20-02-0909:08	http://m.weibo.cn/2286908003/4469983092724285	2月8日12—24时，全省新型冠状病毒感染的肺炎新增确诊病例7例。截至2月8日24时，全省累计报告新型冠状病毒感染的肺炎病例96例。	贵州新增确诊7例，累计确诊96例
1	1581210737000		0	1581210737000	1	3129	人民日报	1	1581210737000	33，浙江省	1581210305000	20-02-0909:05	http://m.weibo.cn/2803301701/4469982358737771	2020年2月8日0-24时，浙江省报告新型冠状病毒感染的肺炎新增确诊病例27例。截至2月8日24时，浙江省累计报告新型冠状病毒感染的肺炎确诊病例1075例。	浙江新增确诊27例，累计1075例
1	1581210737000		0	1581210737000	1	3127	人民网	1	1581210737000	22，吉林省	1581210164000	20-02-0909:02	http://m.weibo.cn/2286908003/4469981770930700	2月8日0-24时，全省新增确诊病例9例。截至2月8日24时，全省累计报告确诊病例78例，累计治愈出院5例，现在院隔离治疗确诊病例72例。	吉林新增确诊9例，累计确诊78例
1	1581209778000		0	1581209778000	1	3116	人民网	1	1581209778000	32，江苏省	1581209350000	20-02-0908:49	http://m.weibo.cn/2286908003/4469978352547751	2020年2月8日0-24时，江苏省报告新型冠状病毒肺炎新增确诊病例29例。截至2月8日24时，江苏省累计报告新型冠状病毒肺炎确诊病例468例。	江苏新增确诊29例，累计确诊468例
1	1581209778000		0	1581209778000	1	3115	人民网	1	1581209778000	31，上海市	1581209233000	20-02-0908:47	http://m.weibo.cn/2286908003/4469977861792316	2月8日12—24时，上海市新增确诊病例6例。截至2月8日24时，上海市已累计发现确诊病例292例。	上海新增确诊6例，累计确诊292例
1	1581210338000		0	1581210338000	1	3125	新疆卫健委	1	1581210338000	65，新疆维吾尔自治区	1581208920000	20-02-0908:42	http://www.xjhfpc.gov.cn/info/2070/18230.htm	2020年2月8日0-24时，新疆（含兵团）报告新型冠状病毒肺炎新增确诊病例3例。截至2月8日24时，新疆（含兵团）累计报告新型冠状病毒肺炎确诊病例45例（新疆维吾尔自治区37例、新疆生产建设兵团8例）。	新疆新增确诊3例，累计确诊45例
1	1581209421000		0	1581209421000	1	3111	人民网	1	1581209421000	41，河南省	1581208904000	20-02-0908:41	http://m.weibo.cn/2286908003/4469976481975962	2月8日0-24时，河南省新增新型冠状病毒肺炎确诊病例53例。截至2月8日24时，全省累计报告新型冠状病毒肺炎确诊病例1033例。	河南新增确诊53例，累计确诊1033例
1	1581209421000		0	1581209421000	1	3110	人民日报	1	1581209421000	43，湖南省	1581208782000	20-02-0908:39	http://m.weibo.cn/2803301701/4469975970773315	2020年2月8日0-24时，湖南省报告新型冠状病毒肺炎新增确诊病例35例。截至2月8日24时，湖南省累计报告新型冠状病毒肺炎确诊病例838例。	湖南新增确诊35例，累计确诊838例
1	1581209421000		0	1581209421000	1	3109	人民网	1	1581209421000	51，四川省	1581208764000	20-02-0908:39	http://m.weibo.cn/2286908003/4469975894854227	2月8日0-24时，四川省新型冠状病毒肺炎新增确诊病例23例。截至2月8日24时，我省累计报告新型冠状病毒肺炎确诊病例386例。	四川新增确诊23例，累计确诊386例
1	1581210338000		0	1581210338000	1	3123	安徽卫健委	1	1581210338000	34，安徽省	1581208680000	20-02-0908:38	http://wjw.ah.gov.cn/news_details_54709.html	2020年2月8日0-24时，安徽省报告新增确诊病例46例。截至2月8日24时，安徽省累计报告确诊病例779例。	安徽新增确诊46例，累计确诊779例
1	1581207978000		0	1581207978000	1	3104	央视新闻	1	1581207978000	100，全国	1581207759000	20-02-0908:22	http://m.weibo.cn/2656274875/4469971679969822	2月8日0—24时，31个省（自治区、直辖市）和新疆生产建设兵团报告，新增确诊病例2656例。截至2月8日24时，据31个省（自治区、直辖市）和新疆生产建设兵团报告，现有确诊病例33738例。累计收到港澳台地区通报确诊病例53例：香港特别行政区26例（死亡1例），澳门特别行政区10例（治愈出院1例），台湾地区17例（治愈出院1例）。	全国新增确诊2656例，累计37198例
1	1581207617000		0	1581207617000	1	3098	人民网	1	1581207617000	45，广西壮族自治区	1581206966000	20-02-0908:09	http://m.weibo.cn/2286908003/4469968353684318	2月8日0-24时，我区共新增新型冠状病毒感染的肺炎确诊病例12例。目前全区累计报告确诊病例195例。	广西新增确诊12例，累计195例
1	1581207014000		0	1581207014000	1	3097	人民网	1	1581207014000	50，重庆市	1581206896000	20-02-0908:08	http://m.weibo.cn/2286908003/4469968059797385	2月8日12—24时，重庆市报告新型冠状病毒肺炎（简称新冠肺炎）新增确诊病例18例。截至2月8日24时，重庆市累计报告新冠肺炎确诊病例446例。	重庆新增确诊18例，累计446例
1	1581207014000		0	1581207014000	1	3096	人民网	1	1581207014000	23，黑龙江省	1581206741000	20-02-0908:05	http://m.weibo.cn/2286908003/4469967410215865	2020年2月8日0-24时,黑龙江省报告新型冠状病毒感染的肺炎新增确诊病例26例。截至2月8日24时,黑龙江省报告新型冠状病毒感染的肺炎现有确诊病例307例。	黑龙江新增确诊26例，累计确诊307例
1	1581206656000		0	1581206656000	1	3091	人民网	1	1581206656000	13，河北省	1581206363000	20-02-0907:59	http://m.weibo.cn/2286908003/4469965828235926	2020年2月8日0—24时，河北省报告新型冠状病毒肺炎新增确诊病例11例。截至2月8日24时，河北省累计报告确诊病例206例。	河北新增确诊11例，累计确诊206例
1	1581200300000		0	1581200300000	1	3085	人民日报	1	1581200300000	42，湖北省	1581200219000	20-02-0906:16	http://m.weibo.cn/2803301701/4469940054769086	2020年2月8日0时-24时，湖北省新增新型冠状病毒肺炎病例2147例。截至2020年2月8日24时，湖北省累计报告新型冠状病毒肺炎病例27100例。	湖北新增确诊2147，累计确诊27100
0	1581205529000		0	1581205529000	0	3087	山西卫健委	1	1581205529000	14，山西省	1581191788000	20-02-0903:56	http://wjw.shanxi.gov.cn/wjywl02/24775.hrh	2020年2月8日0时至24时，山西省报告新增新型冠状病毒肺炎确诊病例12例。截至2月8日24时，山西省11个市累计报告新型冠状病毒肺炎确诊病例115例。	山西新增确诊12，累计确诊115
1	1581206747000		0	1581206747000	1	3093	云南卫健委	1	1581206747000	53，云南省	1581177600000	20-02-0900:00	http://ynswsjkw.yn.gov.cn/wjwWebsite/web/doc/UU158120469383659749	2月8日12时至24时，云南省报告新型冠状病毒肺炎新增病例2例（昭通市）。全省累计报告确诊病例140例，除治愈出院者外，现均在定点医院接受隔离治疗。	云南新增确诊2，累计确诊140
1	1581210317000		0	1581210317000	1	3122	江西卫健委	1	1581210317000	36，江西省	1581177600000	20-02-0900:00	http://hc.jiangxi.gov.cn/doc/2020/02/09/138450.shtml	2020年2月8日0-24时，江西省报告新型冠状病毒肺炎新增确诊病例42例。截至2月8日24时，江西省累计报告新型冠状病毒肺炎确诊病例740例。	江西新增确诊42例，累计确诊740例
1	1581211638000		0	1581211638000	1	3141	天津卫健委	1	1581211638000	12，天津市	1581177600000	20-02-0900:00	http://wsjk.tj.gov.cn/art/2020/2/9/art_87_70691.html	2020年2月8日0-24时，天津市报告新型冠状病毒感染的肺炎新增确诊病例7例，新增危重型病例1例，新增重型病例0例，新增死亡病例0例，新增出院病例2例。截至2月8日24时，天津市累计报告新型冠状病毒感染的肺炎确诊病例88例，危重型病例6例，重型病例29例，死亡病例1例，出院病例4例。	天津新增确诊7例，累计确诊88例
1	1581214600000		0	1581214600000	1	3163	陕西卫健委	1	1581214600000	61，陕西省	1581177600000	20-02-0900:00	http://sxwjw.shaanxi.gov.cn/art/2020/2/9/art_9_67878.html	截至2月9日10时，陕西新增13例新冠肺炎确诊病例。陕西累计报告新冠肺炎确诊病例208例（20例治愈出院）。	陕西新增确诊13例，累计确诊208例
1	1581219469000		0	1581219469000	1	3188	北京卫健委	1	1581219469000	11，北京市	1581177600000	20-02-0900:00	http://wjw.beijing.gov.cn/xwzx_20031/xwfb/202002/t20200209_1626973.html	2月8日0时至24时，本市新增11例新冠肺炎确诊病例。截至2月8日24时,本市累计确诊病例326例。其中出院37例，死亡2例，287例在定点医院进行隔离治疗。	北京新增确诊11例，累计确诊326例
1	1581233224000		0	1581233224000	1	3227	云南卫健委	1	1581233224000	53，云南省	1581177600000	20-02-0900:00	http://ynswsjkw.yn.gov.cn/wjwWebsite/web/doc/UU158123176127641423	2月9日0时至12时，云南省报告新型冠状病毒肺炎新增病例1例（昆明市）。全省累计报告确诊病例141例，除治愈出院者外，现均在定点医院接受隔离治疗。现有危重3例，重症14例，治愈出院18例，疑似病例127例，密切接触者医学观察2886人，无死亡病例。	云南省报告新型冠状病毒肺炎新增病例1例
1	1581233224000		0	1581233224000	1	3228	天津卫健委	1	1581233224000	12，天津市	1581177600000	20-02-0900:00	http://wsjk.tj.gov.cn/art/2020/2/9/art_87_70703.html	至2月9日6时，天津市新增新冠肺炎确诊病例2例，累计确诊病例90例。第89例患者，女，34岁，居住于天津市宝坻区史各庄镇，宝坻百货大楼男装区临时销售人员，无武汉旅行或工作史。	天津市新增2例确诊病例累计确诊病例90例
1	1581234662000		0	1581234662000	1	3233	山东卫健委	1	1581234662000	37，山东省	1581177600000	20-02-0900:00	http://wsjkw.shandong.gov.cn/ztzl/rdzt/qlzhfkgz/tzgg/202002/t20200209_2517573.html	2020年2月9日0-12时，山东省报告新型冠状病毒肺炎新增确诊病例9例，累计确诊病例444例(含重症病例26例，危重症病例7例，治愈出院53例，死亡病例1例);新增疑似病例8例，现有疑似病例85例。	山东省报告新型冠状病毒肺炎新增确诊病例9例
1	1581235883000		0	1581235883000	1	3242	重庆卫健委	1	1581235883000	50，重庆市	1581177600000	20-02-0900:00	http://wsjkw.cq.gov.cn/yqxxyqtb/20200209/252980.html	2020年2月9日0—12时，重庆市报告新冠肺炎新增确诊病例4例，新增出院病例2例。新增确诊病例中，万州区1例、大足区1例、忠县2例；新增出院病例中，巴南区1例、长寿区1例。	重庆市报告新冠肺炎新增确诊病例4例
1	1581243366000		0	1581243366000	1	3262	重庆卫健委	1	1581243366000	50，重庆市	1581177600000	20-02-0900:00	http://wsjkw.cq.gov.cn/yqxxyqtb/20200209/252995.html	重庆又有9例确诊病例痊愈出院，目前共有50例出院。目前，全市共有50名新型冠状病毒感染的肺炎患者治愈出院。	好消息！重庆又有9例确诊病例痊愈出院，目前共有50例出院
1	1581244502000		0	1581244502000	1	3270	山东卫健委	1	1581244502000	37，山东省	1581177600000	20-02-0900:00	http://wsjkw.shandong.gov.cn/ztzl/rdzt/qlzhfkgz/tzgg/202002/t20200209_2517629.html	济南市新增确诊病例1例:患者吴某某，女，34岁，江西省南昌市人，济南市工作，家居济南市历下区姚家街道万科城。	山东省济南市新增确诊病例1例
1	1581171979000		0	1581171979000	1	3069	人民网	2	1581171979000	100，全国	1581171492000	20-02-0822:18	http://m.weibo.cn/2286908003/4469819564546724	2月8日元宵夜，500名医护人员从大连出发乘四架包机飞赴武汉，以全力支援湖北医疗救治。据悉，2月9日，另500名医护人员也将从沈阳出发驰援武汉。他们舍弃团圆的元宵节，奔赴疫情一线，致敬疫情中的逆行者，愿平安凯旋！	辽宁500名医护元宵夜飞赴武汉
1	1581162009000		0	1581162009000	1	3039	辽宁卫健委	2	1581162009000	21，辽宁省	1581161340000	20-02-0819:29	http://wsjk.ln.gov.cn/wst_zdzt/xxgzbd/yqtb/202002/t20200208_3736669.html	2020年2月8日13时至18时，辽宁省新增2例新型冠状病毒肺炎确诊病例,其中沈阳市1例、锦州市1例，均为普通型病例。沈阳市治愈出院1例。截至2020年2月8日18时，辽宁省累计报告新型冠状病毒肺炎确诊病例105例，治愈出院8例。105例确诊病例中，沈阳市26例、大连市16例、鞍山市3例、本溪市3例、丹东市7例、锦州市10例、营口市1例、阜新市7例、辽阳市3例、铁岭市3例、朝阳市6例、盘锦市11例、葫芦岛市9例。目前97名在治患者均在定点医疗机构隔离治疗，其中重型病例14例，危重型病例1例。97名在治患者中，67例病例为输入性病例，30例病例为本地感染病例。目前累计追踪到密切接触者1944人，已解除医学观察1113人，现有788人正在接受医学观察,43人正在追踪中。	辽宁新增确诊2例，累计确诊105例
1	1581160698000		0	1581160698000	1	3037	人民网	2	1581160698000	64，宁夏回族自治区	1581160220000	20-02-0819:10	http://m.weibo.cn/2286908003/4469772286619509	2月8日，经过宁夏新型冠状病毒肺炎诊疗组精心治疗，经专家组会诊后，在医护人员护送下，宁夏10名新冠肺炎确诊患者今日正式解除隔离，治愈出院。	宁夏新增10例治愈出院
1	1581158055000		0	1581158055000	1	3030	人民日报	2	1581158055000	42，湖北省	1581157893000	20-02-0818:31	http://m.weibo.cn/2803301701/4469762527051423	武汉雷神山医院各项准备工作正有序进行中，今日将交付使用，首批医疗队员已经进驻，全力救治已确诊的新型冠状病毒肺炎患者。雷神山医院开设1500张床位、32个病区，除重症病区外，病房均为2人间。该院只设住院不设门诊。	雷神山医院今日交付使用
1	1581154460000		0	1581154460000	1	3018	央视新闻	1	1581154460000	1	1581153856000	20-02-0817:24	http://m.weibo.cn/2656274875/4469745598201538	日本横滨附近海域，搭乘了3700多人的“钻石公主号”游轮上目前有64人确诊感染新冠肺炎。感染人数持续增加，游轮上的全部人员被要求在船上隔离14天。	日本邮轮累计确诊64人
1	1581151007000		0	1581151007000	1	3006	广东卫健委	1	1581151007000	44，广东省	1581149123000	20-02-0816:05	http://wsjkw.gd.gov.cn/xxgzbdfk/yqtb/content/post_2888193.html	截至2月8日12时，全省累计报告新型冠状病毒感染的肺炎确诊病例1095例。8日当天0-12时全省新增确诊病例20例。新增确诊病例中，惠州市6例、佛山市4例、深圳市3例、广州市3例、茂名市2例、珠海市1例、江门市1例。	广东新增确诊20例，累计确诊1095例
1	1581148577000		0	1581148577000	1	2981	人民网	2	1581148577000	100，全国	1581148070000	20-02-0815:47	http://m.weibo.cn/2286908003/4469721326007093	7日，国家邮政局召开部分快递企业专题电话会议指出，分阶段确定快递企业恢复生产目标，积极推进网购快递的生产恢复，以满足百姓网购快递需求。计划在本月中旬，快递业生产要恢复到正常产能的4成以上；到本月下旬，根据疫情变化和形势发展，继续提高产能比重。	国家邮政局：快递2月中旬恢复到4成以上
1	1581148264000		0	1581148264000	1	2980	央视新闻	2	1581148264000	100，全国	1581147921000	20-02-0815:45	http://m.weibo.cn/2656274875/4469720700817749	今天，上海疫情防控工作发布会介绍：卫生防疫专家强调，目前可以确定的新冠肺炎传播途径主要为直接传播、气溶胶传播和接触传播。直接传播是指患者喷嚏、咳嗽、说话的飞沫，呼出的气体近距离直接吸入导致的感染；气溶胶传播是指飞沫混合在空气中，形成气溶胶，吸入后导致感染；接触传播是指飞沫沉积在物品表面，接触污染手后，再接触口腔、鼻腔、眼睛等粘膜，导致感染。	新冠肺炎传播途径含气溶胶传播
1	1581146782000		0	1581146782000	1	2926	人民日报	2	1581146782000	42，湖北省	1581146375000	20-02-0815:19	http://m.weibo.cn/2803301701/4469714216219398	从湖北省新冠肺炎疫情防控指挥部了解到，今天省内企业自产N95口罩超过12万只，预计下周可实现N95口罩自产自足，供需矛盾大大缓解。	今天湖北企业自产N95口罩超12万，预计下周可自产自足
1	1581146321000		0	1581146321000	1	2904	央视新闻	1	1581146321000	34，安徽省	1581146203000	20-02-0815:16	http://m.weibo.cn/2656274875/4469713495107536	今天，安徽有12名新冠肺炎患者治愈出院。其中，合肥2例，铜陵2例，淮北1例，宿州1例，阜阳2例，淮南1例，六安1例，马鞍山2例。截至今天，安徽累计治愈出院的人数已达有59名。	安徽新增治愈12，累计治愈59
1	1581146321000		0	1581146321000	1	2903	人民日报	2	1581146321000	100，全国	1581145907000	20-02-0815:11	http://m.weibo.cn/2803301701/4469712253795751	新闻发言人介绍新型冠状病毒感染的肺炎统一称谓为“新型冠状病毒肺炎”，简称“新冠肺炎”，英文简称“NCP”。	国家卫健委：新冠肺炎英文简称NCP
1	1581144621000		0	1581144621000	1	2874	辽宁卫健委	1	1581144621000	21，辽宁省	1581144060000	20-02-0814:41	http://wsjk.ln.gov.cn/wst_zdzt/xxgzbd/yqtb/202002/t20200208_3736524.html	2020年2月7日22时至2月8日13时，辽宁省新增4例新型冠状病毒感染的肺炎确诊病例,其中大连市2例，1例为普通型病例、1例为重型病例；辽阳市1例，为普通型病例；锦州市1例，为普通型病例。截至2020年2月8日13时，辽宁省累计报告新型冠状病毒感染的肺炎确诊病例103例，治愈出院7例。目前累计追踪到密切接触者1923人，已解除医学观察1113人，现有767人正在接受医学观察,43人正在追踪中。	辽宁新增确诊4例，累计确诊103例
1	1581140054000		0	1581140054000	1	2868	央视新闻	1	1581140054000	31，上海市	1581139609000	20-02-0813:26	http://m.weibo.cn/2656274875/4469685842067584	上海市卫健委今天通报：11例新冠肺炎病例，经定点医疗机构医护人员精心诊治和护理，专家组评估，认为符合国家卫生健康委最新的新冠肺炎确诊病例解除隔离和出院标准，于今日出院。	上海新增治愈11，累计治愈41
1	1581131898000		0	1581131898000	1	2851	人民网	1	1581131898000	35，福建省	1581131753000	20-02-0811:15	http://m.weibo.cn/2286908003/4469652887505637	2月7日0-24时，福建省报告新增新型冠状病毒肺炎确诊病例15例。报告新增新型冠状病毒肺炎疑似病例38例。截至2月7日24时，福建省累计报告新型冠状病毒肺炎确诊病例239例。累计治愈出院病例20例，目前住院病例219例。目前，确诊、疑似病例的密切接触者已解除医学观察3249人，尚有3330人正在接受医学观察。	福建新增15例，累计239例
1	1581132362000		0	1581132362000	1	2852	内蒙古卫健委	1	1581132362000	15，内蒙古自治区	1581130813000	20-02-0811:00	http://wjw.nmg.gov.cn/doc/2020/02/08/291119.shtml	2020年2月7日9时至8日10时，内蒙古自治区报告新型冠状病毒感染的肺炎新增确诊病例2例。截至2月8日10时，内蒙古自治区累计报告新型冠状病毒感染的肺炎确诊病例52例，目前，尚在接受医学观察的密切接触者1451人。当日解除医学观察113人。	内蒙古新增确诊病例2例，累计52例
1	1581131078000		0	1581131078000	1	2848	人民网	1	1581131078000	11，北京市	1581130542000	20-02-0810:55	http://m.weibo.cn/2286908003/4469647812542639	2月7日0时至24时，北京市新增18例新型冠状病毒感染的肺炎病例。截至2月7日24时，北京市累计确诊病例315例。其中出院34例，死亡2例，279例在定点医院进行隔离治疗。	北京新增18例，累计315例
1	1581127457000		0	1581127457000	1	2838	人民网	1	1581127457000	52，贵州省	1581127229000	20-02-0810:00	http://m.weibo.cn/2286908003/4469633911975612	2020年2月7日12—24时，全省新型冠状病毒感染的肺炎新增确诊病例8例,新增治愈出院病例0例。其中：新增确诊病例中，遵义市3例，毕节市4例，黔西南州1例。截至2月7日24时，全省累计报告新型冠状病毒感染的肺炎病例89例。目前累计追踪密切接触者1285人，已解除医学观察564人，尚在接受医学观察678人。	贵州新增8例，累计89例
1	1581126496000		0	1581126496000	1	2835	人民网	2	1581126496000	42，湖北省	1581126308000	20-02-0809:45	http://m.weibo.cn/2286908003/4469630049543788	据国家卫健委数据统计，2月7日0—24时，全国湖北以外地区新增确诊病例558例，连续第4日呈下降态势。而过去4日这一数据分别为：890例(3日)、731例(4日)、707例(5日)、696例(6日)。	湖北以外地区新增病例连降4天
1	1581126496000		0	1581126496000	1	2834	人民网	1	1581126496000	64，宁夏回族自治区	1581126103000	20-02-0809:41	http://m.weibo.cn/2286908003/4469629193798369	2月8日，宁夏应对新型冠状病毒感染肺炎疫情工作指挥部发布最新全区新型冠状病毒感染的肺炎疫情通报。2020年2月7日0-24时，全区报告新增确诊病例2例；新增疑似病例4例。截至2月7日24时，全区累计报告确诊病例45例。目前累计追踪到密切接触者2079人，累计解除医学观察757人。	宁夏新增2例，累计45例
1	1581124817000		0	1581124817000	1	2823	央视新闻	1	1581124817000	44，广东省	1581124588000	20-02-0809:16	http://m.weibo.cn/2656274875/4469622834888584	截至2月7日24时，广东省累计报告新型冠状病毒感染的肺炎确诊病例1075例。2月7日当天全省新增确诊病例57例。截至2月7日24时，在院的977例确诊病例中，轻型42例，普通型813例，重型85例，危重型37例。新增出院29例，累计出院97例。累计死亡1例。	广东新增57例，累计确诊1075例
1	1581124817000		0	1581124817000	1	2822	人民网	1	1581124817000	63，青海省	1581124571000	20-02-0809:16	http://m.weibo.cn/2286908003/4469622763441202	2020年2月7日0-24时，青海省报告新型冠状病毒感染的肺炎新增确诊病例0例，新增重症病例0例，新增死亡病例0例，新增出院病例0例。截至2月7日24时，青海省累计报告新型冠状病毒感染的肺炎确诊病例18例，目前累计追踪到密切接触者411人，已解除医学观察41人，尚有370人正在接受医学观察。	2月7日青海无新增病例，青海累计确诊18例
1	1581124817000		0	1581124817000	1	2816	央视新闻	1	1581124817000	36，江西省	1581123889000	20-02-0809:04	http://m.weibo.cn/2656274875/4469619902951551	2020年2月7日0-24时，江西省报告新型冠状病毒感染的肺炎新增确诊病例37例，新增治愈出院病例10例。截至2月7日24时，江西省累计报告新型冠状病毒感染的肺炎确诊病例698例，其中重症病例61例，治愈出院病例55例。目前追踪到密切接触者17856人，解除医学观察6783人，尚有11073人正在接受医学观察。	江西新增37例，累计确诊698例
1	1581123977000		0	1581123977000	1	2810	人民网	1	1581123977000	41，河南省	1581123562000	20-02-0808:59	http://m.weibo.cn/2286908003/4469618531860175	2020年2月7日0-24时，河南省新增新型冠状病毒感染的肺炎确诊病例67例,新增出院病例29例，新增死亡病例1例。截至2月7日24时，全省累计报告新型冠状病毒感染的肺炎确诊病例981例，现有重症病例58例，现有危重病例28例，累计死亡病例4例，累计治愈病例97例。目前累计追踪到密切接触者20928人，2月7日已解除观察3516人，诊断为疑似56人，共有10187人正在接受医学观察。	河南新增67例，累计981例
1	1581123977000		0	1581123977000	1	2809	央视新闻	1	1581123977000	33，浙江省	1581123537000	20-02-0808:58	http://m.weibo.cn/2656274875/4469618426626283	2020年2月7日0-24时，浙江省报告新型冠状病毒感染的肺炎新增确诊病例42例，新增出院病例29例。截至2月7日24时，浙江省累计报告新型冠状病毒感染的肺炎确诊病例1048例，现有重症病例78例（其中危重25例）。全省共追踪到密切接触者25936人，当日解除医学观察1864人，尚有14526人正在接受医学观察。	浙江新增42例，累计确诊1048例
1	1581123977000		0	1581123977000	1	2803	人民网	1	1581123977000	51，四川省	1581122962000	20-02-0808:49	http://m.weibo.cn/2286908003/4469616015191183	2月7日0-24时，我省新型冠状病毒肺炎新增确诊病例19例，新增治愈出院病例13例，无新增死亡病例。截至2月7日24时，我省累计报告新型冠状病毒肺炎确诊病例363例。363名确诊患者中，正在住院隔离治疗312人（其中危重20人），已治愈出院50人，死亡1人。当日解除医学观察1237人，现有7207人正在接受医学观察。	四川新增19例，累计363例
1	1581123977000		0	1581123977000	1	2802	央视新闻	1	1581123977000	43，湖南省	1581122933000	20-02-0808:48	http://m.weibo.cn/2656274875/4469615893625003	2020年2月7日0-24时，湖南省报告新型冠状病毒感染的肺炎新增确诊病例31例，新增重症病例11例，新增死亡病例0例，新增出院病例28例。截至2月7日24时，湖南省累计报告新型冠状病毒感染的肺炎确诊病例803例，累计报告重症病例106例，现有重症病例57例，死亡病例0例，出院病例119例。目前追踪到密切接触者20119人，已解除医学观察10778人，尚有9341人正在接受医学观察。	湖南新增31例，累计确诊803例
1	1581123021000		0	1581123021000	1	2797	央视新闻	1	1581123021000	32，江苏省	1581122764000	20-02-0808:46	http://m.weibo.cn/2656274875/4469615188708391	2020年2月7日0-24时，江苏省报告新型冠状病毒肺炎新增确诊病例31例。截至2月7日24时，江苏省累计报告新型冠状病毒肺炎确诊病例439例。其中，轻型病例18例，普通型病例415例，重型病例4例，危重型病例2例。出院病例43例。目前，江苏省追踪到密切接触者8533人，已解除医学观察3077人，尚有5456人在接受医学观察。	江苏新增31例，累计确诊439例
1	1581123021000		0	1581123021000	1	2796	人民网	1	1581123021000	23，黑龙江省	1581122722000	20-02-0808:45	http://m.weibo.cn/2286908003/4469615009000259	2020年2月7日0-24时，黑龙江省报告新型冠状病毒感染的肺炎新增疑似病例117例，无症状感染者13例，新增确诊病例5例。新增重症病例11例。新增出院病例4例。新增死亡病例2例。截至2月7日24时，黑龙江省报告新型冠状病毒感染的肺炎现有疑似病例234例。无症状感染者13例。目前追踪到密切接触者7965人，已解除医学观察3817人，尚有4121人正在接受医学观察。	黑龙江新增确诊5例，累计234例
1	1581123021000		0	1581123021000	1	2795	人民网	1	1581123021000	34，安徽省	1581122604000	20-02-0808:43	http://m.weibo.cn/2286908003/4469614513948374	2020年2月7日0-24时，安徽省报告新增确诊病例68例，新增疑似病例70例，新增治愈出院13例。截至2月7日24时，安徽省累计报告确诊病例733例，累计治愈出院病例47例，无死亡病例，累计医学观察密切接触者15611人。	安徽新增68例，累计733例
1	1581122062000		0	1581122062000	1	2791	央视新闻	1	1581122062000	100，全国	1581121762000	20-02-0808:29	http://m.weibo.cn/2656274875/4469610981930220	2月7日0—24时，31个省（自治区、直辖市）和新疆生产建设兵团报告新增治愈出院510例（湖北298例），解除医学观察的密切接触者26702人，累计报告累计治愈出院2050例。	全国累计治愈出院超2千例
1	1581122062000		0	1581122062000	1	2789	央视新闻	1	1581122062000	100，全国	1581121080000	20-02-0808:18	http://m.weibo.cn/2656274875/4469608121852346	2月7日0—24时，31个省（自治区、直辖市）和新疆生产建设兵团报告，新增确诊病例3399例（湖北2841例），新增重症病例1280例（湖北1193例），新增死亡病例86例（湖北81例，黑龙江2例，北京、河南、甘肃各1例），新增疑似病例4214例（湖北2073例）。当日新增治愈出院510例（湖北298例），解除医学观察的密切接触者26702人。	全国累计确诊新冠肺炎34546例，新增3399例
1	1581121219000		0	1581121219000	1	2785	人民网	1	1581121219000	45，广西壮族自治区	1581120598000	20-02-0808:09	http://m.weibo.cn/2286908003/4469606099822822	2月7日0-24时，广西共新增新型冠状病毒感染的肺炎确诊病例11例。新增疑似病例123例，现有疑似病例295例。目前广西全区累计报告确诊病例183例，累计出院病例17例。目前累计追踪到密切接触者8877例，尚在接受医学观察4072例。	广西新增11例，累计183例
1	1581121219000		0	1581121219000	1	2783	人民网	1	1581121219000	22，吉林省	1581120448000	20-02-0808:07	http://m.weibo.cn/2286908003/4469605475029507	2月7日0-24时，吉林省新增确诊病例4例，由疑似病例转为确诊病例1例，在密切接触者中主动开展核酸检测筛查出3例。截至2月7日24时，吉林省累计报告确诊病例69例，累计治愈出院4例，死亡1例，现在院隔离治疗确诊病例64例。2月7日0-24时，全省原有71例疑似病例中，转为确诊病例1例，排除疑似病例16例；新增疑似病例13例；现有疑似病例67例，目前正在进一步明确诊断。	吉林新增4例，累计69例
1	1581121219000		0	1581121219000	1	2781	央视新闻	1	1581121219000	13，河北省	1581120224000	20-02-0808:03	http://m.weibo.cn/2656274875/4469604535935240	2020年2月7日0—24时，河北省报告新型冠状病毒感染的肺炎新增确诊病例24例。新增治愈出院病例9例。新增疑似病例36例。截至2月7日24时，河北省累计报告确诊病例195例，其中死亡1例，现有重症病例16例，累计治愈出院25例。目前累计追踪到密切接触者6720人，当日解除隔离医学观察657人，现有3423人正在接受隔离医学观察。	河北新增24例，累计确诊195例
1	1581120265000		0	1581120265000	1	2778	人民网	1	1581120265000	31，上海市	1581119222000	20-02-0807:47	http://m.weibo.cn/2286908003/4469600328756675	2020年2月7日12—24时，上海市排除新型冠状病毒感染的肺炎疑似病例70例；新增确诊病例4例，其中1例为外地来沪人员，3例为本市常住人口。目前，230例病情平稳，8例病情危重，12例重症，30例治愈出院，1例死亡。尚有181例疑似病例正在排查中。	上海新增4例，累计281例
1	1581118460000		0	1581118460000	1	2777	人民网	1	1581118460000	53，云南省	1581117824000	20-02-0807:23	http://m.weibo.cn/2286908003/4469594464837302	2月7日12时至24时，云南省报告新型冠状病毒感染肺炎新增病例2例（曲靖市、玉溪市各1例）。全省累计报告确诊病例138例，除治愈出院者外，现均在定点医院接受隔离治疗。密切接触者当日解除医学观察660人，正在观察3099人。	云南新增2例累计138例
1	1581118460000		0	1581118460000	1	2776	人民网	1	1581118460000	50，重庆市	1581117823000	20-02-0807:23	http://m.weibo.cn/2286908003/4469594460278164	2020年2月7日12—24时，重庆市报告新型冠状病毒感染的肺炎新增确诊病例11例。截至2月7日24时，重庆市累计报告新型冠状病毒感染的肺炎确诊病例426例；现有重型病例31例，危重型病例17例，死亡病例2例，出院病例31例。累计追踪到密切接触者14114人，已解除医学观察6640人，尚有7474人正在接受医学观察。	重庆新增11例累计426例
1	1581118460000		0	1581118460000	1	2775	人民网	1	1581118460000	14，山西省	1581117616000	20-02-0807:20	http://m.weibo.cn/2286908003/4469593592863907	2020年2月7日0时至24时，山西省报告新型冠状病毒感染的肺炎新增确诊病例8例。新增疑似病例29例，现有疑似病例58例。截至2月7日24时，山西省11个市累计报告新型冠状病毒感染的肺炎确诊病例104例。其余77名普通病例正在市级定点医院隔离治疗。目前累计追踪到密切接触者2895人，当日解除医学观察286人，共有1096人正在接受医学观察。	山西新增8例，累计104例
1	1581113903000		0	1581113903000	1	2772	人民日报	1	1581113903000	42，湖北省	1581113634000	20-02-0806:13	http://m.weibo.cn/2803301701/4469576891182947	2020年2月7日0时-24时，湖北省新增新型冠状病毒感染的肺炎病例2841例，全省新增死亡81例，新增出院298例。截至2020年2月7日24时，湖北省累计报告新型冠状病毒感染的肺炎病例24953例，其中：重症4188例、危重症1007例，均在定点医疗机构接受隔离治疗。累计追踪密切接触者114044人，尚在接受医学观察67802人。	湖北新增病例2841例，累计确诊24953例
1	1581215637000		0	1581215637000	1	3166	山东卫健委	1	1581215637000	37，山东省	1581091200000	20-02-0800:00	http://wsjkw.shandong.gov.cn/ztzl/rdzt/qlzhfkgz/tzgg/202002/t20200209_2517459.html	2020年2月8日12-24时，山东省报告新型冠状病毒肺炎新增确诊病例19例，累计确诊病例435例(含重症病例26例，危重症病例6例，治愈出院50例，死亡病例1例)。	山东新增确诊19例，累计确诊435例
1	1581160918000		0	1581160918000	1	3038	重庆卫健委	2	1581160918000	50，重庆市	1581091200000	20-02-0800:00	http://wsjkw.cq.gov.cn/yqxxyqtb/20200208/252819.html	好消息！重庆又有8例确诊病例痊愈出院，目前，全市共有39名新型冠状病毒感染的肺炎患者治愈出院。	重庆又增治愈8例，累计治愈39例
1	1581090020000		0	1581090020000	1	2765	人民网	2	1581090020000	32，江苏省	1581089865000	20-02-0723:37	http://m.weibo.cn/2286908003/4469477196200527	据南京市卫健委消息，今天下午，南京有2位患者经反复核酸检测均为阴性，经专家组评估，符合肺炎确诊病例解除隔离和出院标准。其中，1例患者出院，另1例患者已95岁，其家人因感染正隔离治疗，老人目前无人照顾，转出隔离病房后将留院进行康复治疗。	南京95岁确诊患者治愈
1	1581087381000		0	1581087381000	1	2756	人民网	2	1581087381000	100，全国	1581087129000	20-02-0722:52	http://m.weibo.cn/2286908003/4469465724977463	按照党中央、国务院总体部署，国家发展改革委紧急下达第二批中央预算内投资2亿元，专项补助承担重症感染患者救治任务的华中科技大学同济医学院附属同济医院、华中科技大学同济医学院附属协和医院、湖北省人民医院的重症治疗病区建设，重点用于购置无创呼吸机、心电监护仪、床旁血滤机（CRRT）、体外膜肺氧合仪（ECMO）等重要医疗设备，保障重症患者得到集中统一救治，努力提高治愈率、降低病死率。	发改委下达2亿补助湖北重症救治
1	1581083298000		0	1581083298000	1	2747	人民日报	2	1581083298000	100，全国	1581082995000	20-02-0721:43	http://m.weibo.cn/2803301701/4469448381191260	人社部等7日印发《关于做好新型冠状病毒感染肺炎疫情防控期间稳定劳动关系支持企业复工复产的意见》，对因依法被隔离导致不能提供正常劳动的职工，要指导企业按正常劳动支付其工资；隔离期结束后，对仍需停止工作进行治疗的职工，按医疗期有关规定支付工资。对在春节假期延长假期间因疫情防控不能休假的职工，指导企业应先安排补休，对不能安排补休的，依法支付加班工资。	春节延长假期间上班先安排补休
1	1581078960000		0	1581078960000	1	2735	辽宁卫健委	1	1581078960000	21，辽宁省	1581078000000	20-02-0720:20	http://wsjk.ln.gov.cn/wst_zdzt/xxgzbd/yqtb/202002/t20200207_3736270.html	2020年2月7日13时至19时，辽宁省沈阳市新增1例新型冠状病毒感染的肺炎确诊病例,为普通型病例。沈阳市治愈出院1例。截至2020年2月7日19时，辽宁省累计报告新型冠状病毒感染的肺炎确诊病例96例，治愈出院7例。96例确诊病例中，沈阳市25例、大连市14例、鞍山市3例、本溪市3例、丹东市7例、锦州市7例、营口市1例、阜新市7例、辽阳市2例、铁岭市3例、朝阳市6例、盘锦市11例、葫芦岛市7例。目前89名在治患者均在定点医疗机构隔离治疗，其中重型病例11例，危重型病例1例。89名在治患者中，64例病例为输入性病例，25例病例为本地感染病例。目前累计追踪到密切接触者1850人，已解除医学观察1015人，现有835人正在接受医学观察。	辽宁新增确诊1例累计96例
1	1581074298000		0	1581074298000	1	2719	人民日报	2	1581074298000	100，全国	1581074199000	20-02-0719:16	http://m.weibo.cn/2803301701/4469411488466860	确诊患者个人费用财政兜底，疫情防控人员享工伤待遇，餐饮、住宿等行业享税费优惠，免征货物捐赠关税，灵活调整住房按揭和信用卡还款安排，四大行定期存款到期自动延期，2月6日前购买的火车票可免费退…还有哪些政策帮助你我安然度过疫情？戳图了解！	12项疫情防控惠民政策
1	1581074298000		0	1581074298000	1	2718	人民日报	2	1581074298000	100，全国	1581073938000	20-02-0719:12	http://m.weibo.cn/2803301701/4469410393593075	2月7日，教育部召开全国教育系统应对新型冠状病毒感染肺炎疫情防控工作视频会议。指出严格管控学校校门，未经学校批准学生一律不准返校，校外无关人员一律不准进校门，师生进入校门一律核验身份和检测体温，对发烧咳嗽者一律实行医学隔离观察，不服从管理者一律严肃处理。学生公寓封闭管理。	教育部：未经学校批准不准返校
1	1581072976000		0	1581072976000	1	2715	人民网	1	1581072976000	52，贵州省	1581072703000	20-02-0718:51	http://m.weibo.cn/2286908003/4469405213435428	2月7日0—12时，全省新型冠状病毒感染的肺炎新增确诊病例4例，新增治愈出院病例0例。其中：新增确诊病例中，毕节市4例。截至2月7日12时，全省累计报告新型冠状病毒感染的肺炎病例81例。	贵州新增确诊4例累计81例
1	1581070697000		0	1581070697000	1	2710	人民网	1	1581070697000	46，海南省	1581070586000	20-02-0718:16	http://m.weibo.cn/2286908003/4469396334635705	7日下午，三亚中心医院又有2例新冠肺炎确诊病例患者经过综合诊治，符合国家卫生健康委新型冠状病毒感染的肺炎确诊病例解除隔离和出院标准，于当天出院。截至2月7日，海南省累计10例确诊病例痊愈出院。	三亚治愈新增2例累计治愈10例
1	1581069379000		0	1581069379000	1	2701	人民日报	2	1581069379000	42，湖北省	1581068933000	20-02-0717:48	http://m.weibo.cn/2803301701/4469389400757412	7日10时许，91岁高龄的新冠肺炎患者王某从宜昌市第三人民医院出院，这是目前年龄最大的治愈患者。“能够治愈出院，非常开心”，老人表示，自己参加过解放战争，和打仗比起来，这个病没什么可怕的。据了解，老人1月19日出现发热、咳嗽、乏力等症状，23日入院治疗，两天后确诊患病。	全国年龄最大治愈患者出院：湖北91岁患者治愈出院
1	1581068894000		0	1581068894000	1	2699	人民网	1	1581068894000	64，宁夏回族自治区	1581068351000	20-02-0717:39	http://m.weibo.cn/2286908003/4469386960072294	2月7日16时30分，经过自治区新型冠状病毒感染的肺炎疫情专家诊疗组和医护人员的精心救治，日前被确诊为新冠肺炎的银川市永宁县患者谢某和兴庆区患者闫某救治情况良好，正式治愈出院。	宁夏又有两例确诊患者出院
1	1581066616000		0	1581066616000	1	2694	人民网	2	1581066616000	32，江苏省	1581066483000	20-02-0717:08	http://m.weibo.cn/2286908003/4469379124938671	据健康南京，南京市中医院新型冠状病毒感染肺炎防治工作小组组长、副院长徐辉同志，因突发疾病，抢救无效，于2020年2月7日凌晨不幸逝世，享年51岁。南京卫健委哀悼抗疫女医生徐辉，向徐辉同志家属表示诚挚慰问。南京市卫健委向徐辉同志表示深切哀悼。	南京抗疫女医生突发疾病逝世
1	1581064940000		0	1581064940000	1	2687	人民网	1	1581064940000	11，北京市	1581064733000	20-02-0716:38	http://m.weibo.cn/2286908003/4469371785690519	截至2月6日24时，本市累计疑似病例157例，确诊病例297例。目前，本市死亡1例，出院33例，263例在定点医院进行隔离治疗，其中危重型15例。	北京首次公布疑似病例数量：累计157例
1	1581063625000		0	1581063625000	1	2681	人民网	1	1581063625000	44，广东省	1581063419000	20-02-0716:16	http://m.weibo.cn/2286908003/4469366274006432	截至2月7日12时，全省累计报告新型冠状病毒感染的肺炎确诊病例1034例。7日当天0-12时全省新增确诊病例16例。截至2月7日12时，在院的959例确诊病例中，轻型51例，普通型787例，重型85例，危重型36例。新增出院6例，累计出院74例。累计死亡1例。	广东新增16例，累计1034例
1	1581063625000		0	1581063625000	1	2679	人民网	1	1581063625000	50，重庆市	1581063274000	20-02-0716:14	http://m.weibo.cn/2286908003/4469365665918923	2月7日0—12时，重庆市报告新型冠状病毒感染的肺炎新增确诊病例4例，新增出院病例1例。截至2月7日12时，重庆市累计报告新型冠状病毒感染的肺炎确诊病例415例；现有重型病例29例，危重型病例16例，死亡病例2例，出院病例25例。累计追踪到密切接触者13222人，已解除医学观察5882人，尚有7340人正在接受医学观察。	重庆新增4例累计415例，新增出院病例1例
1	1581063018000		0	1581063018000	1	2674	人民日报	2	1581063018000	100，全国	1581062797000	20-02-0716:06	http://m.weibo.cn/2803301701/4469363668716791	今天，中央纪委国家监委网站发布消息：经中央批准，国家监察委员会决定派出调查组赴湖北省武汉市，就群众反映的涉及李文亮医生的有关问题作全面调查。李文亮医生在抗击疫情中感染新型冠状病毒肺炎，不幸逝世，引发网友刷屏关注。此前，在发布病情的微博里，他表示“等我病好了我就会上一线。”这种事不避难、义不逃责的担当，令人肃然起敬。 如今，国家监察委派出调查组作全面调查，回应了公众关切，也让人对还原事实真相抱有期待。	人民锐评：全面调查李文亮事件，让正义抵达人心
1	1581061695000		0	1581061695000	1	2666	人民网	1	1581061695000	37，山东省	1581061596000	20-02-0715:46	http://m.weibo.cn/2286908003/4469358627316520	2020年2月7日0—12时，山东省报告新型冠状病毒感染肺炎新增确诊病例7例，累计确诊病例386例(含重症病例22例，危重症病例6例，出院36例，无死亡病例);新增疑似病例9例，现有疑似病例87例。截至目前，追踪到密切接触者12120人，已解除医学观察6584人，诊断为疑似或确诊198例，尚有5338人正在接受医学观察。	山东新增7例，累计386例
1	1581060017000		0	1581060017000	1	2661	人民网	1	1581060017000	53，云南省	1581059734000	20-02-0715:15	http://m.weibo.cn/2286908003/4469350817733246	2月7日0时至12时，云南省报告新型冠状病毒感染肺炎新增病例1例（昆明市）。全省累计报告确诊病例136例，除治愈出院者外，现均在定点医院接受隔离治疗。现有危重3例，重症15例，治愈出院12例，疑似病例122例，密切接触者医学观察3105人。	云南新增1例，累计136例
1	1581060017000		0	1581060017000	1	2660	人民网	1	1581060017000	21，辽宁省	1581059614000	20-02-0715:13	http://m.weibo.cn/2286908003/4469350314408565	2020年2月6日18时至2月7日13时，辽宁省沈阳市新增1例输入性新型冠状病毒感染的肺炎确诊病例,为普通型病例。截至2020年2月7日13时，辽宁省累计报告新型冠状病毒感染的肺炎确诊病例95例，治愈出院6例。目前累计追踪到密切接触者1782人，已解除医学观察1015人，现有767人正在接受医学观察。	辽宁新增1例，累计95例
1	1581056779000		0	1581056779000	1	2647	央视新闻	2	1581056779000	31，上海市	1581056435000	20-02-0714:20	http://m.weibo.cn/2656274875/4469336980719335	上海卫健委新闻发言人郑锦：截至昨天24时，上海共发现确诊病例269例，报告聚集性的疫情有45起，其中家庭亲属聚集的有38起，单位同事有3起，混合的包括家庭亲属和单位同事都有聚集的有3起，同一航班有1起。转发提醒，疫情防控期间，不要组织和参加亲友之间的聚会聚餐！	上海发现38起家庭聚集性疫情
1	1581055467000		0	1581055467000	1	2641	人民网	1	1581055467000	31，上海市	1581055061000	20-02-0713:57	http://m.weibo.cn/2286908003/4469331218388438	2020年2月7日0—12时，上海市排除新型冠状病毒感染的肺炎疑似病例23例，新增治愈出院5例；新增确诊病例8例，其中1例为外地来沪人员，7例为本市常住人口。截至2月7日12时，上海市已累计排除疑似病例796例，发现确诊病例277例。尚有211例疑似病例正在排查中。	上海新增8例确诊，累计确诊新冠肺炎277例
1	1581053669000		0	1581053669000	1	2638	央视新闻	2	1581053669000	100，全国	1581053368000	20-02-0713:29	http://m.weibo.cn/2656274875/4469324121534694	武汉市中心医院李文亮医生在抗击疫情中感染新型冠状病毒肺炎，经全力救治不幸逝世，国家卫健委表示深切哀悼，向李文亮医生的家属表示诚挚慰问。疫情发生以来，广大医务工作者不顾个人安危，舍小家，为大家，迎难而上，英勇奋战在抗疫最前线，为保护人民生命健康作出了重大贡献，我们表示崇高敬意。当前，抗击疫情正处于关键时期，防控形势依然严峻复杂，需要全社会更加关心关爱医务人员，团结一致，万众一心，共克时艰，坚决打赢疫情防控阻击战。	国家卫健委向李文亮表示深痛哀悼
1	1581051380000		0	1581051380000	1	2635	央视新闻	1	1581051380000	34，安徽省	1581051102000	20-02-0712:51	http://m.weibo.cn/2656274875/4469314612377545	今天，安徽有13名新型冠状病毒感染的肺炎患者治愈出院，其中，合肥2例，阜阳2例，蚌埠1例，芜湖1例，铜陵3例，安庆3例，黄山1例。截至目前，安徽累计治愈出院47例。	安徽13名患者治愈出院，累计治愈出院47例
1	1581049099000		0	1581049099000	1	2627	人民网	1	1581049099000	42，湖北省	1581048873000	20-02-0712:14	http://m.weibo.cn/2286908003/4469305263579349	武汉大学中南医院急救中心的4名医护人员郭琴、赵智刚、李春芳、柏慧，在工作中不慎感染新型冠状病毒，经过治疗康复后主动返回各自岗位。2月6日，他们将自己的经历分享给患者，鼓励他们保持乐观心态战胜病情。	武汉4名医护人员病愈后返岗上班
1	1581045621000		0	1581045621000	1	2612	人民网	1	1581045621000	35，福建省	1581045149000	20-02-0711:12	http://m.weibo.cn/2286908003/4469289648291462	2月6日0—24时，福建省报告新增新型冠状病毒感染的肺炎确诊病例9例。截至2月6日24时，福建省累计报告新型冠状病毒感染的肺炎确诊病例224例（危重症8例、重症11例，无死亡病例）。	福建新增9例累计224例
1	1581044654000		0	1581044654000	1	2609	人民网	1	1581044654000	11，北京市	1581044331000	20-02-0710:58	http://m.weibo.cn/2286908003/4469286217524960	2月6日0时至24时，北京市新增23例新型冠状病毒感染的肺炎病例。10例有湖北及其他省份接触史，14例为确诊病例的密切接触者,其中3例既有湖北及其他省份接触史又是确诊病例的密切接触者。2例无湖北接触史。均已送至定点医疗机构进行救治。截至2月6日24时,北京市累计确诊病例297例。@首都健康	北京新增23例累计确诊297例
1	1581044654000		0	1581044654000	1	2607	央视新闻	2	1581044654000	100，全国	1581044241000	20-02-0710:57	http://m.weibo.cn/2656274875/4469285835721740	财政部副部长余蔚平在新闻发布会上说，截至2月6日，财政部会同有关部门已经出台十余条财税支持措施。明确患者治疗费用，对确诊患者个人负担费用实行财政兜底，中央财政补助60％；对疑似患者，由就医地制定财政补助政策，中央财政视情给予适当补助。	财政部：新冠肺炎患者中央财政补助60％
1	1581043215000		0	1581043215000	1	2600	人民日报	1	1581043215000	54，西藏自治区	1581042967000	20-02-0710:36	http://m.weibo.cn/2803301701/4469280491543936	西藏自治区卫健委今天上午发布新型冠状病毒感染的肺炎疫情情况：截至2月6日24时，西藏自治区累计报告新型冠状病毒感染的肺炎确诊病例1例，重症病例0例，死亡病例0例，出院病例0例。	西藏连续8天无新增或疑似
1	1581042378000		0	1581042378000	1	2595	央视新闻	2	1581042378000	100，全国	1581041957000	20-02-0710:19	http://m.weibo.cn/2656274875/4469276256000775	财政部副部长余蔚平：截至昨天下午17时，各级财政共安排疫情防控资金是667.4亿元，实际支出284.8亿元。目前看，#各地疫情防控经费有保障#，中央财政正将根据疫情发展的态势和防控的需要，继续做好经费的保障工作，管好用好资金。	各级财政共安排疫情防控资金667.4亿元
1	1581041421000		0	1581041421000	1	2590	央视新闻	1	1581041421000	100，全国	1581041181000	20-02-0710:06	http://m.weibo.cn/2656274875/4469273001245599	截至2月7日0时，31个省（自治区、直辖市）和新疆生产建设兵团报告新增治愈出院病例387例（湖北省184例），累计治愈出院病例1540例。	全国累计治愈出院1540例
1	1581040100000		0	1581040100000	1	2585	人民网	1	1581040100000	15，内蒙古自治区	1581039780000	20-02-0709:43	http://m.weibo.cn/2286908003/4469267124868831	#新冠肺炎最新动态#【#内蒙古新增4例累计50例#】截至2020年2月7日9时,内蒙古自治区累计报告新型冠状病毒感染的肺炎确诊病例50例，其中：1.鄂尔多斯市11例2.包头市9例3.呼和浩特市7例4.呼伦贝尔市5例5.巴彦淖尔市4例7.乌兰察布市3例（化德县2例、四子王旗1例）8.乌海市海勃湾区2例9.锡林郭勒盟2例10.通辽市2例11.兴安盟乌兰浩特市1例；乌海市乌达区1例；包头市土默特右旗1例；呼伦贝尔市海拉尔区1例、牙克石市1例）。均在定点医院接受隔离治疗。鄂尔多斯市达拉特旗1例疑似病例排除。目前，尚在接受医学观察的密切接触者1289人。当日解除医学观察195人。（内蒙古卫健委）网页链接	内蒙古新增4例累计50例
1	1581040100000		0	1581040100000	1	2584	人民网	1	1581040100000	46，海南省	1581039572000	20-02-0709:39	http://m.weibo.cn/2286908003/4469266252453993	#新冠肺炎最新动态#【#海南新增11例累计111例#】2020年2月6日0-24时，海南省报告新型冠状病毒感染的肺炎新增确诊病例11例，新增重症病例1例，新增死亡病例1例，新增解除重症0例，新增出院病例3例；新增确诊病例中，海口市3例、三亚市2例、儋州市1例、文昌市2例、澄迈县2例、昌江县1例；新增重症病例中，临高县1例；新增死亡病例中，三亚市1例；新增出院病例中，海口市1例、三亚市1例、澄迈县1例。截至2月6日24时，海南省累计报告新型冠状病毒感染的肺炎确诊病例111例，重症病例15例，死亡病例2例，出院病例8例。确诊病例中，海口市19例、三亚市32例、儋州市11例、文昌市3例、琼海市6例、万宁市11例、东方市3例、澄迈县6例、临高县5例、陵水县4例、琼中县1例、定安县3例、昌江县4例、乐东县1例、保亭县2例。截至2月6日24时，追踪到密切接触者2570人，已解除医学观察1367人，尚…	海南新增11例累计111例
1	1581039259000		0	1581039259000	1	2581	人民日报	1	1581039259000	44，广东省	1581039111000	20-02-0709:31	http://m.weibo.cn/2803301701/4469264318369619	【#广东累计确诊1018例#，#广东首次报告死亡病例#】截至2月6日24时，全省累计报告新型冠状病毒感染的肺炎确诊病例1018例。6日当天全省新增确诊病例74例。新增确诊病例中，广州市29例、深圳市20例、佛山市7例、东莞市6例、惠州市4例、中山市2例、汕头市2例、江门市2例、肇庆市1例、河源市1例。新增死亡病例1例，为肇庆市1例。另有疑似病例170例。有3522名密切接触者正在接受医学观察。	广东累计确诊1018例，首次报告死亡病例
1	1581038776000		0	1581038776000	1	2572	人民日报	1	1581038776000	23，黑龙江省	1581038608000	20-02-0709:23	http://m.weibo.cn/2803301701/4469262208563929	【#黑龙江新增确诊病例50例#，#黑龙江累计确诊277例#】2020年2月6日0-24时,黑龙江省报告新型冠状病毒感染的肺炎新增确诊病例50例。新增重症病例5例。新增出院病例1例。新增疑似病例88例。截至2月6日24时,黑龙江省累计报告新型冠状病毒感染的肺炎确诊病例277例，其中：哈尔滨市94例、绥化市39例、双鸭山市36例、鸡西市29例、齐齐哈尔市27例、佳木斯市13例、大庆市13例、牡丹江市11例、七台河市10例、鹤岗市2例、大兴安岭地区2例、黑河市1例；现有重症病例28例。死亡病例3例目前追踪到密切接触者7144人,已解除医学观察3273人，尚有3442人正在接受医学观察。	黑龙江新增确诊病例50例，累计277例
1	1581038415000		0	1581038415000	1	2569	央视新闻	1	1581038415000	36，江西省	1581038184000	20-02-0709:16	http://m.weibo.cn/2656274875/4469260430681517	#江西新增61例新冠肺炎#【#江西累计确诊病例661例#】2月6日0-24时，江西省报告新型冠状病毒感染的肺炎新增确诊病例61例，新增治愈出院病例8例。新增确诊病例中，南昌市13例、抚州市10例、新余市9例、宜春市8例、上饶市8例、赣州市7例、九江市3例、萍乡市1例、鹰潭市1例、吉安市1例。新增治愈出院病例中，南昌市4例、抚州市2例、九江市1例、宜春市1例。截至2月6日24时，江西省累计报告新型冠状病毒感染的肺炎确诊病例661例，其中重症病例58例，治愈出院病例45例。目前追踪到密切接触者16631人，解除医学观察5102人，尚有11529人正在接受医学观察。	江西新增61例，累计661例
1	1581037822000		0	1581037822000	1	2561	央视新闻	1	1581037822000	33，浙江省	1581037403000	20-02-0709:03	http://m.weibo.cn/2656274875/4469257154949776	#浙江新增52例新冠肺炎#【#浙江累计确诊病例超千例#】2月6日0-24时，浙江省报告新型冠状病毒感染的肺炎新增确诊病例52例，新增出院病例17例。其中：新增确诊病例中，杭州市5例、宁波市10例、温州市25例、嘉兴市5例、绍兴市1例、金华市1例、台州市5例；新增出院病例中，杭州市1例、宁波市3例、温州市8例、嘉兴市1例、金华市1例、舟山市1例、丽水市2例。截至2月6日24时，浙江省累计报告新型冠状病毒感染的肺炎确诊病例1006例，现有重症病例72例（其中危重21例），累计出院98例。目前，全省共追踪到密切接触者22270人，已解除医学观察7441人，尚有13333人正在接受医学观察。（总台央视记者高珧）	浙江累计确诊病例超千例
1	1581037598000		0	1581037598000	1	2547	人民日报	1	1581037598000	43，湖南省	1581037184000	20-02-0708:59	http://m.weibo.cn/2803301701/4469256236006330	【#湖南新增确诊61例#，#湖南累计确诊772例#】2020年2月6日0-24时，湖南省报告新型冠状病毒感染的肺炎新增确诊病例61例，新增重症病例2例，新增死亡病例0例，新增出院病例35例。其中:新增确诊病例中，长沙市11例、株洲市5例、湘潭市1例、邵阳市9例、岳阳市14例、常德市2例、张家界市2例、益阳市2例、郴州市4例、永州市6例、怀化市2例、娄底市2例、湘西自治州1例。新增重症病例中，株洲市1例、邵阳市1例。截至2月6日24时，湖南省累计报告新型冠状病毒感染的肺炎确诊病例772例，累计报告重症病例95例，现有重症病例57例，死亡病例0例，出院病例91例。目前追踪到密切接触者19031人，已解除医学观察9141人，尚有9890人正在接受医学观察。（王云娜）	湖南新增确诊61例，累计确诊772例
0	1581036903000		0	1581036903000	0	2540	央视新闻	1	1581036903000	23，黑龙江省	1581036866000	20-02-0708:54	https://weibo.com/2656274875/It3uy9HhL?from=page_1002062656274875_profile&wvr=6&mod=weibotime&type=comment#_rnd1581036800096	#黑龙江新增50例新冠肺炎#【#黑龙江累计确诊277例#】2020年2月6日0-24时，黑龙江省报告新型冠状病毒感染的肺炎新增确诊病例50例。新增重症病例5例。新增出院病例1例。新增疑似病例88例。截至2月6日24时,黑龙江省累计报告新型冠状病毒感染的肺炎确诊病例277例，其中：哈尔滨市94例、绥化市39例、双鸭山市36例、鸡西市29例、齐齐哈尔市27例、佳木斯市13例、大庆市13例、牡丹江11例、七台河10例、鹤岗市2例、大兴安岭地区2例、黑河市1例；现有重症病例28例。死亡病例3例为绥化市确诊病例2例、大庆市确诊病例1例。出院病例8例为黑龙江省传染病防治院治愈患者2例、哈尔滨市传染病医院治愈患者4例、双鸭山市人民医院治愈患者1例、佳木斯市传染病医院治愈患者1例。现有疑似病例210例。全省当日发热门诊诊疗人数1899人。目前追踪到密切接触者7144人,已解除医学观察3273人，尚有34…	黑龙江新增50例，确诊277例
1	1581037598000		0	1581037598000	1	2549	人民网	1	1581037598000	52，贵州省	1581036807000	20-02-0708:53	http://m.weibo.cn/2286908003/4469254654579276	#新冠肺炎最新动态#【#贵州新增6例累计77例#】2020年2月6日12—24时，贵州省新型冠状病毒感染的肺炎新增确诊病例6例,新增治愈出院病例0例。其中：新增确诊病例中，贵阳市3例，遵义市1例，安顺市1例，黔南州1例。截至2月6日24时，全省累计报告新型冠状病毒感染的肺炎病例77例。36例有武汉旅居史，4例有除武汉外湖北其他地区旅居史，6例有湖北以外地区旅居史。治愈出院6例，病情平稳60例，重症4例，危重症6例，死亡1例；男性38例，女性39例；年龄最大80岁，最小1个月（确诊时间）；贵阳市18例（1例已治愈出院），遵义市12例，六盘水9例，安顺市4例，毕节市13例，铜仁市6例（2例已治愈出院），黔东南州5例，黔南州7例（3例已治愈出院），黔西南州3例。现有疑似病例54例。目前累计追踪密切接触者1045人，已解除医学观察369人，尚在接受医学观察648人。（贵州卫健委）网页链接	贵州新增6例累计77例
1	1581037598000		0	1581037598000	1	2551	人民日报	1	1581037598000	41，河南省	1581036035000	20-02-0708:40	http://m.weibo.cn/2803301701/4469251417128460	【#河南新增确诊病例63例#，#河南累计确诊914例#】2020年2月6日0-24时，河南省新增新型冠状病毒感染的肺炎确诊病例63例，新增出院病例14例，新增死亡病例1例。新增确诊病例中，郑州市10例、开封市2例（含兰考县1例）、洛阳市3例、平顶山市5例、安阳市3例、鹤壁市1例、焦作市1例、许昌市2例、南阳市7例（含邓州市1例）、商丘市7例（含永城市1例）、信阳市12例（含固始县3例）、周口市1例、驻马店市8例（含新蔡县1例）、济源示范区1例。截至2月6日24时，河南省累计报告新型冠状病毒感染的肺炎确诊病例914例，现有重症病例48例，现有危重病例27例，累计死亡病例3例，累计治愈病例68例。目前累计追踪到密切接触者19555人，2月6日已解除观察3356人，诊断为疑似66人，共有10138人正在接受医学观察。	河南新增确诊病例63例，累计914例
0	1581035883000		0	1581035883000	0	2521	人民网	1	1581035883000	51，四川省	1581035852000	20-02-0708:37	https://weibo.com/2286908003/It3uc2v1M?from=page_1002062286908003_profile&wvr=6&mod=weibotime&type=comment#_rnd1581035766904	#新冠肺炎最新动态#【#四川新增23例累计344例#】2月6日0-24时，我省新型冠状病毒肺炎新增确诊病例23例，新增治愈出院病例10例，无新增死亡病例。新增确诊病例中，成都市5例、甘孜州5例、广安市3例、达州市3例、泸州市1例、绵阳市1例、内江市1例、乐山市1例、南充市1例、宜宾市1例、巴中市1例。新增治愈出院病例中，成都市6例、达州市3例、遂宁市1例。截至2月6日24时，我省累计报告新型冠状病毒肺炎确诊病例344例，涉及21个市（州）、120个县（市、区）。344名确诊患者中，正在住院隔离治疗306人（其中危重19人），已治愈出院37人，死亡1人。当日解除医学观察1166人，现有7226人正在接受医学观察。@健康四川官微	四川新增23例累计344例
0	1581034661000		0	1581034661000	0	2517	人民网	1	1581034661000	45，广西壮族自治区	1581034657000	20-02-0708:17	https://weibo.com/2286908003/It3mZwsLu?from=page_1002062286908003_profile&wvr=6&mod=weibotime&type=comment#_rnd1581034550358	#新冠肺炎最新动态#【#广西新增4例累计172例#】2月6日0-24时，我区共新增新型冠状病毒感染的肺炎确诊病例4例，其中南宁市1例、桂林市1例、百色市1例、来宾市1例。目前全区累计报告确诊病例172例，累计出院病例17例。现有重症病例9例（南宁市2例、桂林市2例、防城港市4例、贵港市1例），危重病例6例（南宁市1例、桂林市1例、玉林市1例、河池市3例），无死亡病例。累计确诊病例中，南宁市31例、柳州市20例、桂林市28例、梧州市5例、北海市31例、防城港市15例、钦州市7例、贵港市7例、玉林市8例、百色市3例、贺州市4例、河池市11例、来宾市2例。目前累计追踪到密切接触者8008人，正在接受医学观察4099人。	广西新增4例累计172例
0	1581033293000		0	1581033293000	0	2512	人民网	1	1581033293000	31，上海市	1581033281000	20-02-0707:54	https://weibo.com/2286908003/It3evhHTg?from=page_1002062286908003_profile&wvr=6&mod=weibotime&type=comment#_rnd1581033211141	#新冠肺炎最新动态#【#上海新增12例累计269例#】上海市卫健委今早（2月7日）通报：2020年2月6日12—24时，上海市排除新型冠状病毒感染的肺炎疑似病例97例；新增确诊病例12例，其中3例为外地来沪人员，9例为本市常住人口。截至2月6日24时，上海市已累计排除疑似病例773例，发现确诊病例269例。确诊病例中，男性140例，女性129例；年龄最大88岁，最小7月龄；134例有湖北居住或旅行史，19例有湖北以外地区居住或旅行史，114例有相关病例接触史，2例正在流行病学调查中；外地来沪人员92例，本市常住人口177例。目前，225例病情平稳，8例病情危重，10例重症，25例治愈出院，1例死亡。尚有166例疑似病例正在排查中。@上海发布	上海新增12例累计269例
0	1581031374000		0	1581031374000	0	2508	重庆市卫健委	1	1581031374000	50，重庆市	1581031272000	20-02-0707:21	http://wsjkw.cq.gov.cn/yqxxyqtb/20200207/252409.html	2020年2月6日12—24时，重庆市报告新型冠状病毒感染的肺炎新增确诊病例11例，新增重型病例2例，重型病例转危重型病例5例，新增出院病例9例。新增确诊病例中，万州区3例、渝中区1例、江北区1例、綦江区1例、大足区1例、潼南区3例、忠县1例；新增重型病例中，忠县1例、奉节县1例；重型病例转危重型病例中，万州区2例、綦江区1例、云阳县1例、奉节县1例；新增出院病例中，大渡口区1例、渝北区2例、长寿区2例、开州区2例、城口县1例、云阳县1例。截至2月6日24时，重庆市累计报告新型冠状病毒感染的肺炎确诊病例411例；现有重型病例29例，危重型病例16例，死亡病例2例，出院病例24例。累计追踪到密切接触者13066人，已解除医学观察5627人，尚有7439人正在接受医学观察。具体情况如下：	重庆新增确诊病例11例，累计411例
1	1581029495000		0	1581029495000	1	2506	人民日报	1	1581029495000	42，湖北省	1581027347000	20-02-0706:15	http://m.weibo.cn/2803301701/4469214977346455	【#湖北新增2447例#，#湖北累计确诊超过两万#】2020年2月6日0时-24时，湖北省新增新型冠状病毒感染的肺炎病例2447例，其中：武汉市1501例、孝感市255例、黄冈市90例、荆州市84例、随州市81例、黄石市69例、襄阳市51例、鄂州市48例、宜昌市47例、荆门市45例、咸宁市44例、十堰市42例、仙桃市42例、天门市25例、恩施州13例、潜江市10例。全省新增死亡69例，其中：武汉市64例、襄阳市1例、宜昌市1例、黄冈市3例。新增出院184例，其中：武汉市103例、黄石市6例、十堰市10例、襄阳市19例、宜昌市2例、荆州市4例、荆门市3例、鄂州市1例、孝感市16例、黄冈市6例、咸宁市3例、仙桃市11例。截至2020年2月6日24时，湖北省累计报告新型冠状病毒感染的肺炎病例22112例，其中：武汉市11618例、孝感市2141例、黄冈市1897例、随州市915例、荆州市885…	湖北新增2447例，累计确诊超过两万
1	1581000018000		0	1581000018000	1	2494	人民网	2	1581000018000	21，辽宁省	1580999856000	20-02-0622:37	http://m.weibo.cn/2286908003/4469099670819056	2月6日起，沈阳将在全市公共交通和出租车行业实施实名登记乘车。市民乘车时，使用微信扫描张贴在地铁车厢、公交车、出租车上的专用二维码，即可自动导入联系方式。如完成初次登记，再次乘车3秒搞定。老人、儿童及未携带手机者将由他人代为录入。​	沈阳实施实名登记乘车
1	1580996058000		0	1580996058000	1	2482	人民网	2	1580996058000	42，湖北省	1580995887000	20-02-0621:31	http://m.weibo.cn/2286908003/4469083024427677	武汉市即日起将开展全民体温监测工作。每日每户每人监测一次并电话、微信报告，体温异常者由工作人员上门检查。发热或相关症状人员，由社区组织其及时到社区卫生服务中心诊断筛查，根据诊断情况分类集中收治或隔离医学观察。如遇不配合排查工作的市民，必要时可由公安机关依法采取强制措施。	武汉市全民体温监测上门排查与自查自报相结合
1	1580997536000		0	1580997536000	1	2489	辽宁卫健委	1	1580997536000	21，辽宁省	1580995620000	20-02-0621:27	http://wsjk.ln.gov.cn/wst_zdzt/xxgzbd/yqtb/202002/t20200206_3735571.html	2020年2月6日14时至18时，辽宁省盘锦市新增3例新型冠状病毒感染的肺炎确诊病例,均为普通型病例。丹东市1例治愈出院。截至2020年2月6日18时，辽宁省累计报告新型冠状病毒感染的肺炎确诊病例94例，治愈出院5例。	辽宁新增3例累计94例
1	1580996058000		0	1580996058000	1	2481	人民网	2	1580996058000	100，全国	1580995488000	20-02-0621:24	http://m.weibo.cn/2286908003/4469081350320436	6日，文化和旅游部发布《关于延期公布2019年全国导游资格考试结果的通知》：为落实新型冠状病毒感染的肺炎疫情防控工作有关要求，经研究决定，延期公布2019年全国导游资格考试考试结果（原定于2020年2月21日）。具体公布时间另行通知。	2019年导游资格考试结果延期公布具体公布时间另行通知
1	1580995580000		0	1580995580000	1	2480	人民日报	2	1580995580000	100，全国	1580995428000	20-02-0621:23	http://m.weibo.cn/2803301701/4469081098537125	在湖北疫情防控发布会上，湖北副省长杨云彦表示，截至2月5日，全国共有107支医疗队，10596名医疗队员支援湖北省医疗救治工作。对此，湖北人民表示深深的感谢。	全国1万多医疗队员支援湖北
1	1580995580000		0	1580995580000	1	2479	人民网	2	1580995580000	100，全国	1580995211000	20-02-0621:20	http://m.weibo.cn/2286908003/4469080188831135	6日，文化和旅游部发布通知，为进一步做好文化和旅游系统疫情防控工作，支持旅行社积极应对当前经营困难，履行社会责任，文化和旅游部决定向旅行社暂退80%旅游服务质量保证金。自通知印发之日起两年内，接受暂退保证金的各旅行社应在2022年2月5日前将本次暂退的保证金如数交还。	暂退旅行社80%旅游服务质量保证金两年内交还
1	1580992819000		0	1580992819000	1	2417	人民网	2	1580992819000	41，河南省	1580992500000	20-02-0620:35	http://m.weibo.cn/2286908003/4469068818270878	历时11天，河南版“小汤山”医院今日完成验收移交。医院分为四大功能区，采用防渗膜全覆盖，雨污水全收集消毒；病患、医护、污物、后勤动线分离处理，最大程度做到“洁污分流、医患分流”。	河南版小汤山医院正式交付
1	1580992819000		0	1580992819000	1	2416	人民日报	2	1580992819000	12，天津市	1580992421000	20-02-0620:33	http://m.weibo.cn/2803301701/4469068486852706	2月6日，记者从天津市新型冠状病毒感染的肺炎疫情防控工作指挥部获悉，指挥部发布《关于进一步加强疫情防控期间居民小区管理的通告》，自发布之日起，全市居民小区实施封闭式管理。	天津全市小区封闭式管理
1	1580992458000		0	1580992458000	1	2414	人民日报	2	1580992458000	100，全国	1580992019000	20-02-0620:26	http://m.weibo.cn/2803301701/4469066800421653	近日，人力资源社会保障部办公厅印发通知，要求暂停各地人力资源服务机构疫情防控期间举办的现场招聘会、跨地区劳务协作、人力资源培训、供需对接会等聚集性活动。强化网络招聘等线上服务，针对高校毕业生、农民工等重点群体，通过短信、微信公众号、网络发布岗位供求信息，采取电子邮件、传真、视频等形式开展远程笔试面试和人力资源培训等非现场服务，特别是加大疫情防控物资生产等企业招用工帮助支持力度。	暂停人力资源服务机构现场招聘
1	1580988861000		0	1580988861000	1	2406	人民网	2	1580988861000	42，湖北省	1580988472000	20-02-0619:27	http://m.weibo.cn/2286908003/4469051923018013	6日下午，武汉儿童医院的医务人员准备了5份特殊的礼物，早早等在内科综合病房楼下。大家等待的是湖北省首批5名新型冠状病毒感染肺炎的康复患儿，他们中年龄最大的14岁，最小的仅2岁。经过武汉儿童医院的系统治疗治愈康复，正式出院。	湖北首批5名儿童患者出院
1	1580985257000		0	1580985257000	1	2398	人民网	2	1580985257000	44，广东省	1580984998000	20-02-0618:29	http://m.weibo.cn/2286908003/4469037352052652	2月4日，由深航青年突击队承运的100箱共计10万只口罩抵达深圳。深圳海关特事特办，30分钟火速清关。	深圳青年接力护送10万只爱心口罩由泰国抵深
1	1580982494000		0	1580982494000	1	2390	人民网	1	1580982494000	21，辽宁省	1580982134000	20-02-0617:42	http://m.weibo.cn/2286908003/4469025340136096	2月5日22时至2月6日14时，辽宁省鞍山市新增2例本地感染新型冠状病毒感染的肺炎确诊病例,其中1例为重型病例，1例为普通型病例。截至2020年2月6日14时，辽宁省累计报告新型冠状病毒感染的肺炎确诊病例91例，治愈出院4例。	辽宁新增2例累计91例
1	1580981654000		0	1580981654000	1	2388	人民网	1	1580981654000	52，贵州省	1580981384000	20-02-0617:29	http://m.weibo.cn/2286908003/4469022193855089	2月6日0—12时，全省新型冠状病毒感染的肺炎新增确诊病例2例，新增治愈出院病例0例。其中：新增确诊病例中，遵义市2例。截至2月6日12时，全省累计报告新型冠状病毒感染的肺炎病例71例。	贵州新增2例累计71例
1	1580980696000		0	1580980696000	1	2386	人民网	2	1580980696000	42，湖北省	1580980198000	20-02-0617:09	http://m.weibo.cn/2286908003/4469017224139453	6日下午，河南郑州，6.5吨污水处理药剂装车完毕，悬挂河南省“新型冠状病毒感染的肺炎疫情防控应急物资及人员运输车辆通行证”，紧急送往武汉火神山医院。据悉，武汉火神山医院污水处理药剂存量有限，急需补充。此次6.5吨药剂，可供火神山医院使用两个月。	郑州6.5吨药剂急送火神山医院
1	1580978539000		0	1580978539000	1	2375	人民日报	2	1580978539000	11，北京市	1580978137000	20-02-0616:35	http://m.weibo.cn/2803301701/4469008575647672	2月5日0时至24时，北京市新增21例新型冠状病毒感染的肺炎病例，均已送至定点医疗机构进行救治。为帮助市民及时了解疾病线索，北京市疾病预防控制中心发布2月5日新发病例活动过的小区或场所。	北京公布新发病例活动地点
1	1580977576000		0	1580977576000	1	2366	人民网	1	1580977576000	44，广东省	1580977317000	20-02-0616:21	http://m.weibo.cn/2286908003/4469005135802695	截至2月6日12时，全省累计报告新型冠状病毒感染的肺炎确诊病例970例。6日当天0-12时全省新增确诊病例26例。新增确诊病例中，广州市15例、佛山市7例、深圳市2例、肇庆市1例、汕头市1例。另有疑似病例167例。有3530名密切接触者正在接受医学观察。	广东新增26例累计970例
1	1580977576000		0	1580977576000	1	2365	人民网	1	1580977576000	50，重庆市	1580977223000	20-02-0616:20	http://m.weibo.cn/2286908003/4469004741317375	2020年2月6日0—12时，重庆市报告新型冠状病毒感染的肺炎新增确诊病例11例。万盛经开区为报告首例确诊病例。新增确诊病例中，万州区2例、渝中区1例、合川区4例、梁平区1例、垫江县1例、奉节县1例、万盛经开区1例。截至2月6日12时，重庆市累计报告新型冠状病毒感染的肺炎确诊病例400例；现有重型病例32例，危重型病例11例，死亡病例2例，出院病例15例。累计追踪到密切接触者11986人，已解除医学观察4794人，尚有7192人正在接受医学观察。（重庆卫健委）	重庆新增11例累计400例
1	1580977576000		0	1580977576000	1	2364	人民网	1	1580977576000	11，北京市	1580977216000	20-02-0616:20	http://m.weibo.cn/2286908003/4469004711858688	北京市卫健委通报，北京市又有7例新型冠状病毒感染的肺炎患者，经过医护人员精心治疗后，符合出院标准，于2月5日从地坛医院、佑安医院出院。7名患者中，年龄最小的17岁，最大的61岁。	北京又有7位患者治愈出院
1	1580973984000		0	1580973984000	1	2347	央视新闻	2	1580973984000	100，全国	1580973653000	20-02-0615:20	http://m.weibo.cn/2656274875/4468989767644296	今天，国务院联防联控机制在国家卫健委西直门办公区新闻发布厅召开新闻发布会，介绍春运错峰返程疫情防控、交通运输服务保障等相关工作情况。	直播！国家卫健委介绍春运错峰返程疫情防控
1	1580970379000		0	1580970379000	1	2312	人民网	1	1580970379000	31，上海市	1580969892000	20-02-0614:18	http://m.weibo.cn/2286908003/4468973992927911	2020年2月6日0—12时，上海市排除新型冠状病毒感染的肺炎疑似病例12例，新增治愈出院10例；新增确诊病例3例，其中1例为外地来沪人员，2例为本市常住人口。截至2月6日12时，上海市已累计排除疑似病例676例，发现确诊病例257例。@上海发布	上海新增4例累计257例
1	1580969901000		0	1580969901000	1	2311	人民网	1	1580969901000	42，湖北省	1580969740000	20-02-0614:15	http://m.weibo.cn/2286908003/4468973355919583	6日，湖北省襄阳市传染病医院15名患者经过治疗达到临床治愈标准，集体出院。他们中年龄最大的72岁。目前15名患者均退烧三天以上，两次核算检测呈阴性，已达到临床治愈标准，符合出院条件。患者出院后，依然需要在家隔离观察两周。@湖北之声	襄阳15名患者治愈集体出院
1	1580969054000		0	1580969054000	1	2308	人民网	1	1580969054000	12，天津市	1580968603000	20-02-0613:56	http://m.weibo.cn/2286908003/4468968586795866	2月5日18时至2月6日12时，天津市新增新型冠状病毒肺炎确诊病例9例，累计确诊病例78例。@天津发布	天津新增确诊病例9例，累计78例
1	1580966298000		0	1580966298000	1	2303	人民日报	2	1580966298000	100，全国	1580966211000	20-02-0613:16	http://m.weibo.cn/2803301701/4468958554088392	国务院台湾事务办公室负责人2月6日就世界卫生组织涉台问题发表谈话，全文如下：连日来，在全国人民众志成城抗击新型冠状病毒感染的肺炎疫情的同时，台湾民进党当局和“台独”分裂势力伺机鼓噪所谓台湾参与世界卫生组织议题，企图利用疫情趁火打劫，拓展所谓台湾的“国际空间”。国务院台办特就此表明严正立场。台湾是中国的一部分，一个中国原则是国际社会普遍共识和公认的国际准则，不容挑战和践踏。世界卫生组织是仅限主权国家加入的联合国专门机构。根据联合国大会，世界卫生组织有关决议和世卫组织《组织法》，台湾作为中国一部分无权加入。任何有关中国台湾地区参与国际组织活动的问题都必须在一个中国原则下解决。	国台办：以疫谋独绝不会得逞
1	1580966298000		0	1580966298000	1	2301	人民日报	2	1580966298000	36，江西省	1580965821000	20-02-0613:10	http://m.weibo.cn/2803301701/4468956917964727	【#江西所有村组小区封闭管理#】2月6日，江西省新型冠状病毒感染的肺炎疫情防控应急指挥部发布《关于进一步强化疫情防控十条措施的公告》，要求所有村组（小区）一律实行封闭式管理，本村组（小区）居住人员凭有效证件进出，进行体温检测。	江西发布强化疫情防控十条措施
1	1580964973000		0	1580964973000	1	2298	人民网	1	1580964973000	61，陕西省	1580964561000	20-02-0612:49	http://m.weibo.cn/2286908003/4468951633234836	2月6日，陕西收治的武汉9岁确诊患者小晗治愈出院，这也是陕西目前年龄最小的治愈患者。治疗期间，小晗十分配合治疗，体温已连续8天正常，2次核酸检测阴性，达到出院指征。@陕视新闻	陕西9岁确诊女孩出院
1	1580960056000		0	1580960056000	1	2278	人民日报	1	1580960056000	31，上海市	1580959886000	20-02-0611:31	http://m.weibo.cn/2803301701/4468932024657201	6日上午，在上海新冠病毒感染肺炎患者集中收治点上海公共卫生临床中心，又有10名患者治愈出院，至此，上海治愈患者累计已有25名。截至2月5日24时，上海市已累计发现确诊病例254例，治愈患者占比已近10%。（人民日报记者巨云鹏）	上海又有10人出院
1	1580959214000		0	1580959214000	1	2276	人民网	1	1580959214000	31，上海市	1580958988000	20-02-0611:16	http://m.weibo.cn/2286908003/4468928258951668	经上海市专家组评估，上海又有10例新型冠状病毒感染的肺炎患者痊愈出院，目前共有25例确诊病例出院。@上海发布	上海又有10位患者治愈，共有25例确诊病例出院
1	1580959214000		0	1580959214000	1	2275	人民网	1	1580959214000	35，福建省	1580958830000	20-02-0611:13	http://m.weibo.cn/2286908003/4468927595754557	2月5日0—24时，福建省报告新增新型冠状病毒感染的肺炎确诊病例10例。报告新增新型冠状病毒感染的肺炎疑似病例22例。截至2月5日24时，福建省累计报告新型冠状病毒感染的肺炎确诊病例215例。目前，确诊、疑似病例的密切接触者已解除医学观察1801人，尚有4159人正在接受医学观察。	福建新增10例，累计215例
1	1580959214000		0	1580959214000	1	2274	人民网	1	1580959214000	42，湖北省	1580958735000	20-02-0611:12	http://m.weibo.cn/2286908003/4468927197501601	今天上午，湖北省中西医结合医院出院18人。住院天数最长18天，住院天数最短6天。通过中西医结合治疗，痊愈出院。	湖北又有18位患者治愈出院
1	1580958618000		0	1580958618000	1	2272	央视新闻	1	1580958618000	1	1580958416000	20-02-0611:06	http://m.weibo.cn/2656274875/4468925858865451	日本厚生劳动省今日确认，停靠在横滨港口的“钻石公主号”游轮上再确认10人感染新型冠状病毒，目前已确认游轮上有20人感染。游轮上的3700多人需要在客舱内隔离14天。	日本邮轮3700人海上隔离，确认10人感染新型冠状病毒
1	1580957420000		0	1580957420000	1	2266	人民日报	2	1580957420000	54，西藏自治区	1580956630000	20-02-0610:37	http://m.weibo.cn/2803301701/4468918368346117	西藏自治区卫健委今天上午发布新型冠状病毒感染的肺炎疫情情况：截至2月5日24时，西藏自治区累计报告新型冠状病毒感染的肺炎确诊病例1例，重症病例0例，死亡病例0例，出院病例0例。据介绍，目前，这名患者生命体征平稳，追踪到的密切接触者正在接受医学观察。因此，西藏自治区已经连续7天没有新增确诊病例或疑似病例报告。	西藏连续7天无新增或疑似
1	1580957420000		0	1580957420000	1	2265	人民网	1	1580957420000	11，北京市	1580956629000	20-02-0610:37	http://m.weibo.cn/2286908003/4468918367932704	2月5日0时至24时，北京市新增21例新型冠状病毒感染的肺炎病例。8例有湖北及其他省份接触史，10例为确诊病例的密切接触者,其中1例既有湖北及其他省份接触史又是确诊病例的密切接触者。4例无湖北接触史。均已送至定点医疗机构进行救治。截至2月5日24时,本市累计确诊病例274例。	北京新增21例，累计274例
1	1580956454000		0	1580956454000	1	2260	人民网	2	1580956454000	42，湖北省	1580956203000	20-02-0610:30	http://m.weibo.cn/2286908003/4468916581968903	2月5日晚11点30开始，来自武汉市武昌区各社区的第一批轻症新型冠状病毒肺炎确诊病例，被陆续转送至位于洪山体育馆的武汉大学人民医院武昌方舱医院接受治疗。	武昌方舱医院开始收治轻症确诊患者
1	1580955500000		0	1580955500000	1	2255	人民网	1	1580955500000	61，陕西省	1580955206000	20-02-0610:13	http://m.weibo.cn/2286908003/4468912395170853	截至2月6日10时，陕西新增8例新型冠状病毒感染的肺炎确诊病例。陕西累计报告新型冠状病毒感染的肺炎确诊病例173例（6例治愈出院），其中输入性病例101例，密切接触者65例，无明确接触史病例7例。全省现有疑似病例238例。全省新增密切接触者615人，累计7655人，均集中医学观察。新增解除密切接触者641人，累计解除密切接触者2393人。	陕西新增8例累计173例，6例治愈出院
1	1580954657000		0	1580954657000	1	2251	人民网	1	1580954657000	46，海南省	1580953900000	20-02-0609:51	http://m.weibo.cn/2286908003/4468906917662145	2月5日0-24时，海南省报告新型冠状病毒感染的肺炎新增确诊病例11例，新增重症病例4例，新增死亡病例0例，新增解除重症1例，新增出院病例1例。截至2月5日24时，海南省累计报告新型冠状病毒感染的肺炎确诊病例100例。截至2月5日24时，追踪到密切接触者2198人，已解除医学观察1183人，尚有1015人正在接受居家或集中医学观察。	海南新增11例，累计100例
1	1580954657000		0	1580954657000	1	2249	人民网	1	1580954657000	15，内蒙古自治区	1580953623000	20-02-0609:47	http://m.weibo.cn/2286908003/4468905755793693	截至2020年2月6日9时，内蒙古自治区累计报告新型冠状病毒感染的肺炎确诊病例46例，目前，尚在接受医学观察的密切接触者1321人。当日解除医学观察150人。	内蒙古新增4例，累计46例
1	1580953696000		0	1580953696000	1	2247	人民网	1	1580953696000	63，青海省	1580952983000	20-02-0609:36	http://m.weibo.cn/2286908003/4468903075418422	2020年2月5日0-24时，青海省报告新型冠状病毒感染的肺炎新增确诊病例1例，新增重症病例0例，新增死亡病例0例，新增出院病例3例。截至2月5日24时，青海省累计报告新型冠状病毒感染的肺炎确诊病例18例。目前累计追踪到密切接触者372人，当日解除医学观察6人，现有366人正在接受医学观察。	青海新增1例，累计18例
1	1580952857000		0	1580952857000	1	2243	人民网	1	1580952857000	64，宁夏回族自治区	1580952162000	20-02-0609:22	http://m.weibo.cn/2286908003/4468899627838269	2020年2月5日0-24时，全区报告新增确诊病例6例；新增疑似病例15例。截至2月5日24时，全区累计报告确诊病例40例；现有重症病例3例；现有疑似病例39例。目前累计追踪到密切接触者1580人，累计解除医学观察353人。	宁夏新增6例，累计40例
1	1580952018000		0	1580952018000	1	2237	人民网	1	1580952018000	36，江西省	1580951445000	20-02-0609:10	http://m.weibo.cn/2286908003/4468896620427145	2020年2月5日0-24时，江西省报告新型冠状病毒感染的肺炎新增确诊病例52例，新增治愈出院病例10例。截至2月5日24时，江西省累计报告新型冠状病毒感染的肺炎确诊病例600例，其中重症病例53例，治愈出院病例37例。目前追踪到密切接触者14972人，解除医学观察3823人，尚有11149人正在接受医学观察。	江西新增52例，累计600例
1	1580952018000		0	1580952018000	1	2236	人民日报	1	1580952018000	44，广东省	1580951338000	20-02-0609:08	http://m.weibo.cn/2803301701/4468896176621606	截至2月5日24时，全省累计报告新型冠状病毒感染的肺炎确诊病例944例。5日当天全省新增确诊病例74例。截至2020年2月5日24时，在院的895例确诊病例中，轻型21例，普通型759例，重型83例，危重型32例。新增出院17例，累计出院49例。无死亡病例。	广东新增74例，累计确诊944例
1	1580952018000		0	1580952018000	1	2233	人民日报	1	1580952018000	33，浙江省	1580950954000	20-02-0609:02	http://m.weibo.cn/2803301701/4468894561555704	2020年2月5日0-24时，浙江省报告新型冠状病毒感染的肺炎新增确诊病例59例，新增出院病例18例。截至2月5日24时，浙江省累计报告新型冠状病毒感染的肺炎确诊病例954例，现有重症病例66例，累计出院81例。目前，全省共追踪到密切接触者20191人，已解除医学观察5407人，尚有13979人正在接受医学观察。	浙江新增确诊59例，累计确诊954例
1	1580951056000		0	1580951056000	1	2229	人民网	1	1580951056000	23，黑龙江省	1580950882000	20-02-0609:01	http://m.weibo.cn/2286908003/4468894259687824	2020年2月5日0-24时,黑龙江省报告新型冠状病毒感染的肺炎新增确诊病例37例。新增重症病例4例。新增出院病例3例。新增死亡病例1例。新增疑似病例110例。截至2月5日24时，黑龙江省累计报告新型冠状病毒感染的肺炎确诊病例227例。目前追踪到密切接触者6323人,已解除医学观察2649人，尚有3247人正在接受医学观察。	黑龙江新增37例，累计227例
1	1580951056000		0	1580951056000	1	2226	人民网	1	1580951056000	51，四川省	1580950324000	20-02-0608:52	http://m.weibo.cn/2286908003/4468891923569091	2月5日0-24时，四川省新型冠状病毒肺炎新增确诊病例20例，新增治愈出院病例4例，无新增死亡病例。截至2月5日24时，四川省累计报告新型冠状病毒肺炎确诊病例321例，321名确诊患者中，正在住院隔离治疗293人，已治愈出院27人，死亡1人。当日解除医学观察777人，现有6782人正在接受医学观察。	四川新增20例，累计321例
1	1580950218000		0	1580950218000	1	2223	人民日报	1	1580950218000	32，江苏省	1580949917000	20-02-0608:45	http://m.weibo.cn/2803301701/4468890212185138	2020年2月5日0-24时，江苏省报告新型冠状病毒感染的肺炎新增确诊病例32例。其中，轻型病例5例，普通型病例27例。新增出院病例13例。截至2月5日24时，江苏省累计报告新型冠状病毒感染的肺炎确诊病例373例。目前，江苏省追踪到密切接触者7053人，已解除医学观察1382人，尚有5671人在接受医学观察。	江苏新增确诊32例，累计确诊373例
1	1580950218000		0	1580950218000	1	2222	人民日报	1	1580950218000	43，湖南省	1580949881000	20-02-0608:44	http://m.weibo.cn/2803301701/4468890060579780	2020年2月5日0-24时，湖南省报告新型冠状病毒感染的肺炎新增确诊病例50例，新增重症病例16例，新增死亡病例0例，新增出院病例21例。截至2月5日24时，湖南省累计报告新型冠状病毒感染的肺炎确诊病例711例，累计报告重症病例93例，现有重症病例61例，死亡病例0例，出院病例56例。目前追踪到密切接触者17020人，已解除医学观察7008人，尚有10012人正在接受医学观察。	湖南新增确诊50例，累计确诊711例
1	1580950218000		0	1580950218000	1	2220	人民网	1	1580950218000	34，安徽省	1580949630000	20-02-0608:40	http://m.weibo.cn/2286908003/4468889007844863	根据安徽省卫健委消息：2020年2月5日0-24时，安徽省报告新增确诊病例61例，新增疑似病例84例，新增重症病例1例，新增治愈出院3例。截至2月5日24时，安徽省累计报告确诊病例591例，累计治愈出院病例23例，无死亡病例，累计医学观察密切接触者12753人。	安徽新增61例，累计591例
1	1580949259000		0	1580949259000	1	2210	央视新闻	1	1580949259000	41，河南省	1580948845000	20-02-0608:27	http://m.weibo.cn/2656274875/4468885715977478	2月5日0-24时，河南省新增新型冠状病毒感染的肺炎确诊病例87例，新增出院病例13例。截至2月5日24时，全省累计报告新型冠状病毒感染的肺炎确诊病例851例，现有重症病例38例，现有危重病例24例，累计死亡病例2例，累计治愈病例54例。目前累计追踪到密切接触者17467人，2月5日已解除观察2415人，诊断为疑似45人，共有9950人正在接受医学观察。	河南新增87例确诊病例，累计确诊851例
1	1580949259000		0	1580949259000	1	2209	人民网	1	1580949259000	22，吉林省	1580948595000	20-02-0608:23	http://m.weibo.cn/2286908003/4468884666877804	2月5日0-24时，吉林省新增确诊病例5例。截至2月5日24时，全省累计报告确诊病例59例，治愈出院2例，现在院隔离治疗确诊病例57例。2月5日0-24时，吉林省原有58例疑似病例中，转为确诊病例4例，排除疑似病例21例；新增疑似病例37例，其中1例转为确诊病例；现有疑似病例69例，已全部隔离治疗，目前正在进一步明确诊断。	吉林新增5例，累计59例
1	1580948415000		0	1580948415000	1	2205	人民网	1	1580948415000	45，广西壮族自治区	1580947989000	20-02-0608:13	http://m.weibo.cn/2286908003/4468882129280139	2月5日0-24时，广西壮族自治区新增确诊病例18例，新增疑似病例144例，新增重症病例2例，无新增危重病例，无死亡病例，治愈出院4例。截至2月5日24时，累计收到13个市报告确诊病例168例，现有疑似病例391例。当前，我区一些地方出现了家族式聚集的新型冠状病毒感染的肺炎病人，采取社区防控综合措施显得非常紧迫而重要。	广西新增18例，累计168例
1	1580948415000		0	1580948415000	1	2204	人民网	1	1580948415000	37，山东省	1580947788000	20-02-0608:09	http://m.weibo.cn/2286908003/4468881282785881	2020年2月5日12—24时，山东省报告新型冠状病毒感染的肺炎新增确诊病例36例，累计确诊病例343例；新增疑似病例23例，现有疑似病例85例。截至目前，追踪到密切接触者11277人，已解除医学观察5105人，诊断为疑似或确诊157例，尚有6015人正在接受医学观察。	山东新增36例，累计343例
1	1580948415000		0	1580948415000	1	2203	人民网	1	1580948415000	12，天津市	1580947602000	20-02-0608:06	http://m.weibo.cn/2286908003/4468880506707012	截至2月5日0-24时，天津市新增2例新型冠状病毒感染的肺炎确诊病例，确诊病例增69例。	天津新增确诊病例2例，累计69例
1	1580947456000		0	1580947456000	1	2200	人民网	1	1580947456000	13，河北省	1580947298000	20-02-0608:01	http://m.weibo.cn/2286908003/4468879227267427	2020年2月5日0—24时，河北省报告新型冠状病毒感染的肺炎新增确诊病例22例，新增治愈出院病例3例。截至2月5日24时，河北省累计报告确诊病例157例，其中死亡1例，现有重症病例13例，累计治愈出院7例。目前累计追踪到密切接触者5357人，当日解除隔离医学观察290人，现有3077人正在接受隔离医学观察。	河北新增22例，累计157例
1	1580947456000		0	1580947456000	1	2199	人民网	1	1580947456000	31，上海市	1580946987000	20-02-0607:56	http://m.weibo.cn/2286908003/4468877922292425	上海市卫健委今早通报：2020年2月5日12—24时，上海市排除新型冠状病毒感染的肺炎疑似病例73例；新增确诊病例11例，其中2例为外地来沪人员，9例为本市常住人口。截至2月5日24时，上海市已累计排除疑似病例664例，目前，222例病情平稳，8例病情危重，8例重症，15例治愈出院，1例死亡。尚有196例疑似病例正在排查中。	上海新增11例，累计254例
1	1580946496000		0	1580946496000	1	2197	人民网	1	1580946496000	100，全国	1580945604000	20-02-0607:33	http://m.weibo.cn/2286908003/4468872121628387	2月5日0～24时，31个省和新疆生产建设兵团报告新增确诊病例3694例，新增治愈出院病例261例，当日解除医学观察的密切接触者21365人。新增重症病例640例，新增死亡病例73例，新增疑似病例5328例。截至2月5日24时，31个省和新疆生产建设兵团累计报告确诊病例28018例，累计治愈出院1153例，隔离治疗26302例，累计死亡病例563例，现有疑似病例24702例。累计收到港澳台地区通报确诊病例42例：香港特别行政区21例（死亡1例），澳门特别行政区10例，台湾地区11例。	全国新增3694例，累计确诊28018例
1	1580944697000		0	1580944697000	1	2196	人民网	1	1580944697000	50，重庆市	1580943907000	20-02-0607:05	http://m.weibo.cn/2286908003/4468865004309019	2020年2月5日12—24时，重庆市报告新型冠状病毒感染的肺炎新增确诊病例13例，新增出院病例1例。截至2月5日24时，重庆市累计报告新型冠状病毒感染的肺炎确诊病例389例；现有重型病例32例，危重型病例11例，死亡病例2例，出院病例15例。累计追踪到密切接触者11700人，已解除医学观察4461人，尚有7239人正在接受医学观察。	重庆新增13例，累计389例
1	1580944697000		0	1580944697000	1	2195	人民网	1	1580944697000	53，云南省	1580943809000	20-02-0607:03	http://m.weibo.cn/2286908003/4468864597175712	2月5日12时至24时，云南省报告新型冠状病毒感染肺炎新增病例4例。全省累计报告确诊病例128例，除治愈出院者外，现均在定点医院接受隔离治疗。现有危重2例，重症13例，治愈出院5例，疑似病例149例，无死亡病例。密切接触者当日解除医学观察525人，正在观察3659人。	云南新增4例，累计128例
1	1580943855000		0	1580943855000	1	2194	人民网	1	1580943855000	42，湖北省	1580943692000	20-02-0607:01	http://m.weibo.cn/2286908003/4468864102870502	2020年2月5日0时-24时，湖北省新增新型冠状病毒感染的肺炎病例2987例，全省新增死亡70例，新增出院113例。截至2020年2月5日24时，湖北省累计报告新型冠状病毒感染的肺炎病例19665例。目前仍在院治疗14314例，其中：重症2328例、危重症756例，均在定点医疗机构接受隔离治疗。累计追踪密切接触者90997人，尚在接受医学观察64127人。	湖北新增2987例，累计19665例
1	1580917697000		0	1580917697000	1	2185	人民日报	2	1580917697000	13，河北省	1580917446000	20-02-0523:44	http://m.weibo.cn/2803301701/4468754018796013	2月5日，河北省市场监管局公布第八批疫情防控期间市场监管领域违法典型案件。其中，衡水颖诺医疗器械商贸有限公司虚假宣传案引发关注。根据群众举报，衡水市冀州区市场监督管理局依法对衡水颖诺医疗器械商贸有限公司开展立案调查。经查，该店在销售防护口罩等防护产品时，其天猫店铺网页发布“医用三层一次性无纺布口罩”“外科口罩N95”等虚假宣传内容，且存在哄抬价格违法行为。衡水市冀州区市场监督管理局责令立即改正，并罚款180万元。当事人涉嫌销售假冒伪劣口罩问题已移交当地公安机关。河北市场监管部门提示，群众若发现市场监管领域违法违规问题，请拨打12315投诉举报，各级市场监管部门将从严从快查处。	河北一企业销售假劣口罩被罚180万
1	1580915417000		0	1580915417000	1	2178	人民网	2	1580915417000	35，福建省	1580915189000	20-02-0523:06	http://m.weibo.cn/2286908003/4468744551725622	福建泉州晋江市发生一起新型冠状病毒感染的肺炎家族聚集性发病案例，当地从严从快落实疫情防控措施。目前已全面调查密切接触者并落实轨迹追溯，进行全程管控。晋江市公安机关对涉嫌危害公共安全罪的张某某立案侦查并采取强制措施。晋江同时对5名履职不力责任人进行问责处理。	晋江发生一起家族聚集性病例
1	1580915417000		0	1580915417000	1	2177	人民网	1	1580915417000	21，辽宁省	1580914951000	20-02-0523:02	http://m.weibo.cn/2286908003/4468743558269521	2月5日15时30分至22时，辽宁省沈阳市新增1例新型冠状病毒感染的肺炎确诊病例,属普通型病例。截至2020年2月5日22时，辽宁省累计报告新型冠状病毒感染的肺炎确诊病例89例，重型病例7例，治愈出院4例。	辽宁新增1例累计89例
1	1580914575000		0	1580914575000	1	2173	人民网	1	1580914575000	62，甘肃省	1580914317000	20-02-0522:51	http://m.weibo.cn/2286908003/4468740894271514	2月5日，甘肃临夏州两例新型冠状病毒感染的肺炎患者，符合出院标准，解除隔离出院。	甘肃两例确诊患者治愈出院
1	1580908695000		0	1580908695000	1	2162	人民网	2	1580908695000	100，全国	1580908609000	20-02-0521:16	http://m.weibo.cn/2286908003/4468716953923865	中国国家铁路集团有限公司决定，自2020年2月6日0时起，此前在车站、12306网站等各渠道已购买的全国铁路火车票，旅客在开车前自愿改变行程需退票的，铁路部门均不收取退票手续费，购买铁路乘意险的一同办理。对无法在网上办理退票的旅客，铁路部门继续推出延长退票时限的服务措施。凡是于2月5日24时前使用现金购票或已于2月5日24时前换取纸质车票（含报销凭证）的旅客，如开车前无法到车站办理退票的，可延期至3月31日24时前办理退票；凡是火车票票面发站所在地车站进站通道关闭的，在进站通道恢复之日起30日内均可办理退票；退票须在购票地或出发地各车站办理，办理时继续免收退票费，铁路乘意险一同办理。	2月6日前购票可免费退票
1	1580906089000		0	1580906089000	1	2156	人民网	2	1580906089000	42，湖北省	1580905661000	20-02-0520:27	http://m.weibo.cn/2286908003/4468704588872302	5日下午，武汉江汉方舱医院正式交接给华中科技大学附属协和医院，这也标志着江汉方舱医院正式投入使用。方舱医院医疗队由国家医疗队和武汉医疗队组成，其中国家医疗队共9家，分别有广东、天津、浙江、海南、辽宁、河南、广西、吉大一院、广东疾控，武汉医疗队共6家，有协和医院、同济医院、武汉市第一医院、湖北省第三医院、武汉市第四医院、武汉市儿童医院。	15家医疗队齐聚 武汉江汉方舱医院正式投入使用
1	1580904260000		0	1580904260000	1	2149	人民日报	2	1580904260000	42，湖北省	1580903957000	20-02-0519:59	http://m.weibo.cn/2803301701/4468697442053173	按照湖北省新型冠状病毒感染肺炎疫情防控指挥部的工作部署，省发展改革委、省财政厅在1月31日紧急下达2亿元救治场所建设补助资金的基础上，2月5日再紧急下达2亿元资金，专项补助各地救治场所建设。省指挥部要求各地迅速将资金落实到具体项目，加快推进项目建设，抓实抓细各项工作，千方百计尽快提升救治能力。	湖北再次紧急下达2亿补助救治场所
1	1580903417000		0	1580903417000	1	2147	人民网	2	1580903417000	52，贵州省	1580903056000	20-02-0519:44	http://m.weibo.cn/2286908003/4468693662765335	2月5日，铜仁市首例新冠肺炎患者经过医护人员倾尽全力的救治，各项生理指标逐渐恢复正常，复查胸部CT片显示肺部炎症已逐渐吸收，4次复查咽/鼻拭子新型冠状病毒核酸检测均呈阴性，达到出院标准。这是贵州首例危重型新冠肺炎患者治愈出院。	贵州首例危重型患者治愈出院
1	1580902461000		0	1580902461000	1	2142	人民网	2	1580902461000	42，湖北省	1580901860000	20-02-0519:24	http://m.weibo.cn/2286908003/4468688646250877	2月5日，武汉“火眼”实验室正式启动试运行，新型冠状病毒核酸检测日通量可达万人。“火眼”实验室仅用5天时间，完成实验室主体施工，投入运行后将提供充足的检测能力和科学依据。	武汉火眼实验室今日试运行核酸检测日通量可达万人
1	1580897900000		0	1580897900000	1	2128	人民日报	2	1580897900000	12，天津市	1580897631000	20-02-0518:13	http://m.weibo.cn/2803301701/4468670913287733	天津市卫健委副主任顾清5日透露，从疫情发展看，天津已出现多起聚集性疫情，而且以家庭聚集为主，呈本地扩散趋势。该市发生家庭聚集性疫情从一周前的4起，到目前发生了14起，涉及35例病例，占确诊病例数的50%。	天津已现14起聚集性疫情，天津聚集性疫情占确诊病例50%
1	1580897418000		0	1580897418000	1	2126	央视新闻	2	1580897418000	42，湖北省	1580897059000	20-02-0518:04	http://m.weibo.cn/2656274875/4468668508937270	今天，武汉儿童医院确诊两例新生儿新型冠状病毒肺炎病例。最小的确诊宝宝出生仅30小时，该新生儿母亲为新型冠状病毒肺炎确诊患者，目前该新生儿生命体征稳定。专家提示，可能存在母婴垂直感染传播途径，应引起重视。	武汉出生30小时新生儿确诊，可能存在母婴垂直感染
1	1580896579000		0	1580896579000	1	2123	人民网	1	1580896579000	52，贵州省	1580896257000	20-02-0517:50	http://m.weibo.cn/2286908003/4468665145157592	2月5日0—12时，贵州全省新型冠状病毒感染的肺炎无新增确诊病例。截至5日12时，贵州全省累计报告新型冠状病毒感染的肺炎病例64例。2月5日0-12时贵州无新增病例，死亡1例，累计确诊64例	贵州无新增病例死亡1例
1	1580894297000		0	1580894297000	1	2117	人民日报	2	1580894297000	44，广东省	1580894087000	20-02-0517:14	http://m.weibo.cn/2803301701/4468656044011970	广州市公安局新闻办公室今天通报：2月4日，海珠区公安分局依法对余某以涉嫌妨害传染病防治罪立案侦查。余某在明知家人出入过疫情发生地、已被确诊感染新型冠状病毒肺炎，且本人检测新型冠状病毒核酸结果均呈阳性的情况下，却故意隐瞒不配合工作人员排查，导致其感染的新型冠状病毒存在继续传播的严重社会危险，其行为涉嫌妨害传染病防治罪。	广州一确诊患者隐瞒病情不核查被立案侦查
1	1580891175000		0	1580891175000	1	2103	人民网	1	1580891175000	15，内蒙古自治区	1580890780000	20-02-0516:19	http://m.weibo.cn/2286908003/4468642172929232	2月5日，鄂尔多斯市新型冠状病毒感染肺炎防控工作指挥部发布消息，经自治区和鄂尔多斯市专家组会诊，鄂尔多斯市第2例新冠肺炎治愈患者出院。经专家组与医院医务人员积极治疗，患者临床症状消失，2次核酸检测结果均为阴性。经自治区和鄂尔多斯市两级专家组确认，符合解除隔离出院标准条件，于2月5日下午出院。至此，鄂尔多斯市已有2例新冠肺炎患者治愈出院。	鄂尔多斯市第2例确诊患者治愈出院
1	1580889014000		0	1580889014000	1	2095	人民网	1	1580889014000	53，云南省	1580888400000	20-02-0515:40	http://m.weibo.cn/2286908003/4468632190921733	2月5日0时至12时，云南省报告新型冠状病毒感染肺炎新增病例2例。全省累计报告确诊病例124例，除治愈出院者外，现均在定点医院接受隔离治疗。现有危重2例，重症13例，治愈出院5例，疑似病例138例，密切接触者医学观察3628人，无死亡病例。	云南新增2例，累计124例
1	1580888420000		0	1580888420000	1	2094	人民网	1	1580888420000	42，湖北省	1580888340000	20-02-0515:39	http://m.weibo.cn/2286908003/4468631939144402	2月5日上午，华中科技大学附属协和医院的医护人员经过治疗后，临床症状得到有效控制，经专家组讨论，符合出院标准，协和医院第三批共有5名医护人员出院。截止目前，该院14名医务人员已出院。	武汉协和医院14名感染医护出院
1	1580887097000		0	1580887097000	1	2089	人民网	1	1580887097000	37，山东省	1580886732000	20-02-0515:12	http://m.weibo.cn/2286908003/4468625194897550	2020年2月5日0—12时，山东省报告新型冠状病毒感染的肺炎新增确诊病例9例，累计确诊病例307例(含重症病例21例，危重症病例6例，出院13例，无死亡病例);新增疑似病例11例，现有疑似病例89例。截至目前，追踪到密切接触者10826人，已解除医学观察4422人，诊断为疑似或确诊144例，尚有6260人正在接受医学观察。	山东新增9例，累计307例
1	1580886261000		0	1580886261000	1	2086	央视新闻	2	1580886261000	31，上海市	1580886061000	20-02-0515:01	http://m.weibo.cn/2656274875/4468622380114326	上海市教委发布通知：根据疫情发展情况，为确保学生安全，决定上海各级各类学校2月底前不开学。将密切跟踪疫情发展，及时作出研判。开学时间一经确定，将提前向社会公布，以留出时间方便师生家长作出合理安排。	上海开学日期延至3月
1	1580882181000		0	1580882181000	1	2075	人民网	1	1580882181000	31，上海市	1580881954000	20-02-0513:52	http://m.weibo.cn/2286908003/4468605154675128	上海市卫健委今天（2月5日）通报：2020年2月5日0—12时，上海市排除新型冠状病毒感染的肺炎疑似病例6例；新增治愈出院3例；新增确诊病例10例，其中1例重症。新增确诊病例中，2例为外地来沪人员，8例为本市常住人口。截至2月5日12时，上海市已累计排除疑似病例591例，发现确诊病例243例。有237例疑似病例正在排查中。	上海新增10例，累计243例
1	1580880861000		0	1580880861000	1	2070	人民日报	1	1580880861000	11，北京市	1580880425000	20-02-0513:27	http://m.weibo.cn/2803301701/4468598745993889	2月4日0时至24时，北京市新增25例新型冠状病毒感染的肺炎病例，其中14例有湖北及其他省份接触史，10例为确诊病例的密切接触者,1例无湖北接触史。均已送至定点医疗机构进行救治。截至2月4日24时,北京市累计确诊病例253例。	北京新增25例确诊病例，累计确诊253例
1	1580878576000		0	1580878576000	1	2064	人民网	1	1580878576000	35，福建省	1580878119000	20-02-0512:48	http://m.weibo.cn/2286908003/4468589068843300	2月4日0—24时，福建省报告新增新型冠状病毒感染的肺炎确诊病例11例。新增治愈出院病例6例。报告新增新型冠状病毒感染的肺炎疑似病例40例。截至2月4日24时，福建省累计报告新型冠状病毒感染的肺炎确诊病例205例。目前，确诊、疑似病例的密切接触者已解除医学观察1077人，尚有4193人正在接受医学观察。	福建新增11例，累计确诊205例
1	1580874978000		0	1580874978000	1	2058	人民日报	1	1580874978000	35，福建省	1580874537000	20-02-0511:48	http://m.weibo.cn/2803301701/4468574045275911	继2月3日福建首例患者治愈出院后，4日，福建又有6例新型冠状病毒感染的肺炎确诊患者治愈出院，包括福州2例，宁德1例，泉州3例。（刘晓宇）	好消息！福建已有7例患者治愈出院
1	1580874016000		0	1580874016000	1	2057	人民网	1	1580874016000	12，天津市	1580873760000	20-02-0511:36	http://m.weibo.cn/2286908003/4468570790459858	2月5日凌晨，本市一名新型冠状病毒肺炎确诊病例出现急性左心功能衰竭、急性冠脉综合征，经海河医院奋力抢救无效死亡，为本市首例死亡病例。@天津发布	天津现首例死亡病例
1	1580871862000		0	1580871862000	1	2047	人民网	1	1580871862000	54，西藏自治区	1580871498000	20-02-0510:58	http://m.weibo.cn/2286908003/4468561298669471	2月5日上午，西藏自治区卫健委通报新型冠状病毒感染的肺炎疫情情况：截至2月4日24时，西藏自治区累计报告新型冠状病毒感染的肺炎确诊病例1例，重症病例0例，死亡病例0例，出院病例0例。目前，患者生命体征平稳，追踪到的密切接触者正在接受医学观察。因此，西藏自治区已经连续6天没有新增病例或疑似病例报告。	西藏连续6天无新增病例
1	1580871381000		0	1580871381000	1	2045	人民网	1	1580871381000	63，青海省	1580871150000	20-02-0510:52	http://m.weibo.cn/2286908003/4468559839043628	2月5日，3名在青海省第四人民医院救治的新冠肺炎患者，符合出院标准准备出院。3名患者中，年龄最小的7岁，最大的42岁，系一家人。马某某一家系湟中县上新庄镇上峡门村人，一家人长期居住武汉市从事餐饮服务。@人民网青海频道	好消息！青海3名新冠肺炎患者出院
1	1580870061000		0	1580870061000	1	2043	人民网	1	1580870061000	61，陕西省	1580869736000	20-02-0510:28	http://m.weibo.cn/2286908003/4468553908450885	截至2月5日10时，陕西新增23例新型冠状病毒感染的肺炎确诊病例（首次在孕妇中发现确诊病例），新增疑似病例41例。新增确诊病例中，西安市10例、咸阳市4例、渭南市3例、汉中市3例、安康市2例、商洛市1例。陕西累计报告新型冠状病毒感染的肺炎确诊病例165例（2例治愈出院），其中输入性病例100例，密切接触者58例，无明确接触史病例7例。（陕西卫健委）	陕西新增23例累计确诊165例
1	1580869099000		0	1580869099000	1	2042	人民网	2	1580869099000	37，山东省	1580868672000	20-02-0510:11	http://m.weibo.cn/2286908003/4468549445817141	【山东潍坊#患者隐瞒情况致68名医务人员被隔离#，警方立案】据@潍坊公安通报：2月3日，潍坊市公安局奎文分局依法对故意隐瞒旅行史和接触史的新型冠状病毒感染的肺炎患者张某芳立案侦查。	山东潍坊患者隐瞒情况致68名医务人员被隔离
1	1580868615000		0	1580868615000	1	2040	央视新闻	1	1580868615000	44，广东省	1580868503000	20-02-0510:08	http://m.weibo.cn/2656274875/4468548736794032	截至2月4日24时，广东全省累计报告新型冠状病毒感染的肺炎确诊病例870例，4日当天全省新增确诊病例73例。累计报告确诊病例中，男性424例，女性446例，年龄介于10月龄-86岁之间。	广东新增73例确诊病例
1	1580868615000		0	1580868615000	1	2039	人民网	1	1580868615000	46，海南省	1580868250000	20-02-0510:04	http://m.weibo.cn/2286908003/4468547680117886	2020年2月4日0-24时，海南省报告新型冠状病毒感染的肺炎新增确诊病例11例，新增重症病例1例，新增死亡病例0例，新增解除重症0例，新增出院病例1例，新增订正病例1例。截至2月4日24时，海南省累计报告新型冠状病毒感染的肺炎确诊病例89例，重症病例11例，死亡病例1例，出院病例4例。	海南新增11例累计89例
1	1580867418000		0	1580867418000	1	2036	人民网	1	1580867418000	44，广东省	1580867042000	20-02-0509:44	http://m.weibo.cn/2286908003/4468542608702553	截至2月4日24时，广东省累计报告新型冠状病毒感染的肺炎确诊病例870例。4日当天全省新增确诊病例73例。在院的838例确诊病例中，危重型29例，重型69例，普通型740例。新增出院12例，累计出院32例。无死亡病例。（广东卫健委）网页链接	广东新增73例累计870例
1	1580867418000		0	1580867418000	1	2034	人民网	1	1580867418000	65，新疆维吾尔自治区	1580866904000	20-02-0509:41	http://m.weibo.cn/2286908003/4468542030267164	2020年2月4日0-24时，新疆（含兵团）报告新型冠状病毒感染的肺炎新增确诊病例3例，新增死亡病例0例，新增出院病例0例。确诊病例中，乌鲁木齐市12例、伊犁州9例、昌吉州2例、吐鲁番市1例、阿克苏地区1例，兵团第六师五家渠市1例、兵团第七师1例、兵团第八师石河子市1例、兵团第九师4例；现有重症病例8例、危重症病例2例；累计死亡病例0例，累计出院病例0例。目前尚有1929人正在接受医学观察。	新疆新增3例累计32例
1	1580867418000		0	1580867418000	1	2033	人民网	1	1580867418000	15，内蒙古自治区	1580866834000	20-02-0509:40	http://m.weibo.cn/2286908003/4468541736689041	截至2020年2月5日9时，内蒙古自治区累计报告新型冠状病毒感染的肺炎确诊病例42例，均在定点医院接受隔离治疗。目前，追踪到的密切接触者1181人，尚在接受医学观察中。当日解除医学观察51人。（内蒙古卫健委）	内蒙古累计确诊42例
1	1580866816000		0	1580866816000	1	2031	人民网	1	1580866816000	64，宁夏回族自治区	1580866446000	20-02-0509:34	http://m.weibo.cn/2286908003/4468540109599294	2020年2月4日0-24时，宁夏报告无新增确诊病例；新增疑似病例6例。截至2月4日24时，宁夏累计报告确诊病例34例，其中银川市20例（兴庆区6例、金凤区8例、西夏区4例、永宁县2例）、石嘴山市1例（大武口区）、吴忠市7例（利通区4例、红寺堡区3例）、固原市2例（原州区2例）、中卫市3例（沙坡头区2例、中宁县1例）、宁东1例（宁东镇）；出院病例1例（西夏区）；现有重症病例5例；累计有疑似病例24例。目前累计追踪到密切接触者1262人，正在接受集中或居家隔离医学观察。@人民网宁夏频道	宁夏昨日无新增确诊病例
1	1580865615000		0	1580865615000	1	2024	人民日报	1	1580865615000	36，江西省	1580865080000	20-02-0509:11	http://m.weibo.cn/2803301701/4468534380167927	【#江西新增确诊72例#，#江西累计确诊548例#】2020年2月4日0-24时，江西省报告新型冠状病毒感染的肺炎新增确诊病例72例，新增治愈出院病例8例。新增确诊病例中，上饶市19例、南昌市13例、新余市10例、抚州市10例、九江市8例、赣州市6例、宜春市3例、萍乡市2例、鹰潭市1例。新增治愈出院病例中，南昌市3例、宜春市2例、新余市1例、上饶市1例、抚州市1例。截至2月4日24时，江西省累计报告新型冠状病毒感染的肺炎确诊病例548例，其中重症病例43例，治愈出院病例27例。目前追踪到密切接触者13753人，解除医学观察2362人，尚有11391人正在接受医学观察。	江西新增确诊72例
1	1580865138000		0	1580865138000	1	2023	人民网	1	1580865138000	33，浙江省	1580864849000	20-02-0509:07	http://m.weibo.cn/2286908003/4468533411397869	#新冠肺炎最新动态#【#浙江新增66例累计895例#】2020年2月4日0-24时，浙江省报告新型冠状病毒感染的肺炎新增确诊病例66例，新增出院病例15例。其中：新增确诊病例中，杭州市9例、宁波市18例、温州市24例、嘉兴市4例、金华市4例、台州市7例；新增出院病例中，杭州市1例、宁波市3例、温州市11例。截至2月4日24时，浙江省累计报告新型冠状病毒感染的肺炎确诊病例895例，现有重症病例65例（其中危重16例），累计出院63例。目前，全省共追踪到密切接触者16360人，已解除医学观察3955人，尚有11886人正在接受医学观察。@浙江发布	浙江新增66例累计895例
1	1580865138000		0	1580865138000	1	2022	人民日报	1	1580865138000	33，浙江省	1580864843000	20-02-0509:07	http://m.weibo.cn/2803301701/4468533385808235	2020年2月4日0-24时，浙江省报告新型冠状病毒感染的肺炎新增确诊病例66例，新增出院病例15例。其中：新增确诊病例中，杭州市9例、宁波市18例、温州市24例、嘉兴市4例、金华市4例、台州市7例；新增出院病例中，杭州市1例、宁波市3例、温州市11例。	浙江新增确诊66例，累计确诊895例
1	1580865138000		0	1580865138000	1	2019	人民日报	1	1580865138000	32，江苏省	1580864716000	20-02-0509:05	http://m.weibo.cn/2803301701/4468532857218304	【#江苏新增确诊33例#，#江苏累计确诊341例#】2020年2月4日0-24时，江苏省报告新型冠状病毒感染的肺炎新增确诊病例33例。其中，南京市3例、无锡市1例、徐州市6例、常州市5例、苏州市3例、南通市3例、连云港市3例、淮安市4例、镇江市1例、泰州市3例、宿迁市1例。新增重症病例3例，新增出院病例5例。新增确诊病例中，年龄最大的97岁，最小的20岁。截至2月4日24时，江苏省累计报告新型冠状病毒感染的肺炎确诊病例341例。目前，江苏省追踪到密切接触者6476人，已解除医学观察895人，尚有5581人在接受医学观察。	江苏新增确诊33例累计341例
1	1580864776000		0	1580864776000	1	2017	人民日报	1	1580864776000	23，黑龙江省	1580864428000	20-02-0509:00	http://m.weibo.cn/2803301701/4468531644964865	【#黑龙江新增确诊35例#，#黑龙江累计确诊190例#】2020年2月4日0—24时，黑龙江省报告新型冠状病毒感染的肺炎新增确诊病例35例。新增重症病例4例。新增出院病例2例。新增疑似病例78例。截至2月4日24时，黑龙江省累计报告新型冠状病毒感染的肺炎确诊病例190例，其中：哈尔滨市73例、齐齐哈尔市20例、牡丹江市9例、佳木斯市11例、大庆市11例、鸡西市12例、双鸭山市16例、七台河市9例、鹤岗市2例、黑河市1例、绥化市24例、大兴安岭地区2例；现有重症病例21例。死亡病例2例为绥化市确诊病例，出院病例4例为哈尔滨市传染病医院治愈患者2例、黑龙江省传染病防治院治愈患者2例。现有疑似病例184例。	黑龙江新增确诊35例
1	1580864175000		0	1580864175000	1	2015	央视新闻	1	1580864175000	41，河南省	1580863986000	20-02-0508:53	http://m.weibo.cn/2656274875/4468529791025566	【#河南新增89例累计确诊764例#】2月4日0-24时，河南省新增新型冠状病毒感染的肺炎确诊病例89例,新增出院病例21例。截至4日24时，河南累计报告新型冠状病毒感染的肺炎确诊病例764例，现有重症病例38例，危重病例19例，累计死亡病例2例，累计治愈病例41例。目前累计追踪到密切接触者16088人，2月4日已解除观察2285人，诊断为疑似52人，共有9695人正在接受医学观察。	河南新增89例累计确诊764例
1	1580864175000		0	1580864175000	1	2014	人民网	1	1580864175000	63，青海省	1580863932000	20-02-0508:52	http://m.weibo.cn/2286908003/4468529564391873	#新冠肺炎最新动态#【#青海新增2例累计17例#】2020年2月4日0-24时，青海省报告新型冠状病毒感染的肺炎新增确诊病例2例，新增重症病例0例，新增死亡病例0例，新增出院病例0例,其中：西宁市报告新增确诊病例2例，其他市州无报告病例。截至2月4日24时，青海省累计报告新型冠状病毒感染的肺炎确诊病例17例，其中：重症病例1例，死亡病例0例，出院病例0例。确诊病例中，西宁市14例，海北州3例。目前追踪到密切接触者331人，当日解除医学观察7人，尚有324人正在接受医学观察。	青海新增2例累计17例
1	1580864175000		0	1580864175000	1	2012	人民日报	1	1580864175000	43，湖南省	1580863667000	20-02-0508:47	http://m.weibo.cn/2803301701/4468528453761858	【#湖南新增确诊病例68例#，#湖南累计确诊661例#】2020年2月4日0-24时，湖南省报告新型冠状病毒感染的肺炎新增确诊病例68例，新增重症病例4例，新增死亡病例0例，新增出院病例13例。其中:新增确诊病例中，长沙市16例、衡阳市4例、株洲市4例、湘潭市2例、邵阳市13例、岳阳市6例、常德市6例、益阳市5例、郴州市2例、永州市4例、娄底市5例、湘西自治州1例。新增重症病例中，长沙市1例、邵阳市2例、永州市1例。新增出院病例中，长沙市4例、衡阳市1例、株洲市1例、湘潭市1例、邵阳市1例、常德市3例、怀化市1例、娄底市1例。截至2月4日24时，湖南省累计报告新型冠状病毒感染的肺炎确诊病例661例，累计报告重症病例77例，现有重症病例57例，死亡病例0例，出院病例35例。其中:确诊病例中，长沙市164例、衡阳市39例、株洲市38例、湘潭市23例、邵阳市68例、岳阳市89例、常德市56例、…	湖南新增确诊病例68例，累计确诊661例
1	1580863816000		0	1580863816000	1	2011	人民网	1	1580863816000	34，安徽省	1580863582000	20-02-0508:46	http://m.weibo.cn/2286908003/4468528096894201	#新冠肺炎最新动态#【#安徽新增50例累计530例#】2020年2月4日0-24时，安徽省报告新增确诊病例50例，新增疑似病例63例，新增治愈出院6例。新增确诊病例中，合肥12例、淮北3例、亳州10例、宿州1例、蚌埠5例、阜阳5例、淮南4例、六安4例、马鞍山2例、芜湖2例、池州1例、安庆1例，均病情平稳。新增疑似病例中，合肥7例、淮北6例、亳州2例、宿州1例、蚌埠8例、阜阳14例、六安14例、芜湖2例、宣城1例、铜陵1例、安庆7例。新增治愈出院病例中，阜阳3例、安庆3例。截至2月4日24时，安徽省累计报告确诊病例530例，其中合肥93例、淮北14例、亳州58例、宿州24例、蚌埠48例、阜阳84例、淮南12例、滁州11例、六安34例、马鞍山30例、芜湖23例、宣城4例、铜陵19例、池州11例、安庆56例、黄山9例。累计治愈出院病例20例，其中合肥5例、亳州2例、阜阳3例、滁州2例、六安1例…	安徽新增50例累计530例
1	1580863816000		0	1580863816000	1	2010	人民网	1	1580863816000	52，贵州省	1580863336000	20-02-0508:42	http://m.weibo.cn/2286908003/4468527064774197	#新冠肺炎最新动态#【#贵州新增6例累计64例#】2020年2月4日12—24时，全省新型冠状病毒感染的肺炎新增确诊病例6例。其中，外地来黔人员3例，本省常住人口3例。贵阳市2例、安顺市1例、毕节市2例、黔东南州1例。截至2月4日24时，全省累计报告新型冠状病毒感染的肺炎病例64例。其中，外地来黔返黔人员38例，本省常住人口26例；治愈出院5例，病情平稳51例，重症2例，危重症6例；男性33例，女性31例；年龄最大80岁，最小1个月；贵阳市12例（1例已治愈），遵义市9例，六盘水9例，安顺市3例，毕节市11例，铜仁市6例（1例已治愈），黔东南州5例，黔南州6例（3例已治愈），黔西南州3例。现有疑似病例33例。累计追踪密切接触者793人，已解除医学观察142人，尚在接受医学观察630人。（贵州卫健委）网页链接	贵州新增6例累计64例
1	1580863219000		0	1580863219000	1	2007	人民网	1	1580863219000	41，河南省	1580863086000	20-02-0508:38	http://m.weibo.cn/2286908003/4468526016478869	#新冠肺炎最新动态#【#河南新增89例累计764例#】2020年2月4日0-24时，河南省新增新型冠状病毒感染的肺炎确诊病例89例,新增出院病例21例。新增确诊病例中，郑州市7例、开封市5例、洛阳市5例、平顶山市6例、安阳市2例、新乡市6例、焦作市3例、许昌市5例、漯河市1例、南阳市8例、商丘市1例、信阳市26例（含固始县1例）、周口市4例（含鹿邑县1例）、驻马店市10例。截至2月4日24时，全省累计报告新型冠状病毒感染的肺炎确诊病例764例，现有重症病例38例，现有危重病例19例，累计死亡病例2例，累计治愈病例41例。其中：确诊病例中，郑州市92例（含巩义市8例,巩义核增1例）、开封市17例（含兰考县4例）、洛阳市17例、平顶山市34例（含汝州市1例）、安阳市35例（含滑县1例）、鹤壁市10例、新乡市39例（含长垣市3例）、焦作市15例、濮阳市4例、许昌市24例、漯河市24例、三门峡市…	河南新增89例累计764例
1	1580863219000		0	1580863219000	1	2006	人民网	1	1580863219000	37，山东省	1580862938000	20-02-0508:35	http://m.weibo.cn/2286908003/4468525400003932	#新冠肺炎最新动态#【#山东新增23例累计298例#】2020年2月4日12—24时，山东省报告新型冠状病毒感染的肺炎新增确诊病例23例，累计确诊病例298例(含重症病例21例，危重症病例4例，出院13例，无死亡病例);新增疑似病例38例，现有疑似病例94例。截至目前，追踪到密切接触者10264人，已解除医学观察4058人，诊断为疑似或确诊139例，尚有6067人正在接受医学观察。（山东卫健委）网页链接	山东新增23例累计298例
1	1580863219000		0	1580863219000	1	2005	人民网	1	1580863219000	51，四川省	1580862783000	20-02-0508:33	http://m.weibo.cn/2286908003/4468524745567582	#新冠肺炎最新动态#【#四川新增19例累计301例#】2月4日0-24时，四川省新增新型冠状病毒肺炎确诊病例19例，新增治愈出院病例9例。新增确诊病例中，成都市5例、达州市4例、巴中市3例、甘孜州2例、攀枝花市1例、泸州市1例、南充市1例、雅安市1例、凉山州1例。新增治愈出院病例中，成都市7例、绵阳市1例、眉山市1例。截至2月4日24时，四川省累计报告新型冠状病毒肺炎确诊病例301例，涉及21个市（州）。其中成都市92例、南充市28例、广安市24例、绵阳市17例、达州市17例、内江市15例、巴中市15例、德阳市12例、攀枝花市11例、泸州市10例、甘孜州10例、自贡市9例、宜宾市7例、凉山州7例、广元市6例、雅安市6例、遂宁市5例、眉山市5例、乐山市2例、资阳市2例、阿坝州1例。301名患者中，危重14人，死亡1人，治愈出院23人。当日解除医学观察824人，现有6393人正在接受医学观察…	四川新增19例累计301例
1	1580862017000		0	1580862017000	1	2002	央视新闻	1	1580862017000	100，全国	1580861518000	20-02-0508:11	http://m.weibo.cn/2656274875/4468519443378257	2月4日0—24时，31个省（自治区、直辖市）和新疆生产建设兵团报告新增治愈出院病例262例（湖北省125例），累计治愈出院病例892例。戳→网页链接关注#最新疫情地图#！	全国累计治愈出院共892例
1	1580862017000		0	1580862017000	1	2001	人民网	1	1580862017000	45，广西壮族自治区	1580861374000	20-02-0508:09	http://m.weibo.cn/2286908003/4468518835412955	#新冠肺炎最新动态#【#广西新增11例累计150例#】2月4日0-24时，广西壮族自治区共新增新型冠状病毒感染的肺炎确诊病例11例，其中南宁市1例、柳州市2例、桂林市2例、北海市2例、防城港市2例、钦州市1例、河池市1例。目前全区累计报告确诊病例150例，累计出院病例10例。现有重症病例10例（南宁市2例、桂林市1例、防城港市5例、贵港市1例、河池市1例），危重病例4例（桂林市2例、玉林市1例、河池市1例），无死亡病例。累计确诊病例中，南宁市28例、柳州市17例、桂林市26例、梧州市5例、北海市29例、防城港市13例、钦州市4例、贵港市5例、玉林市8例、百色市2例、贺州市4例、河池市9例。目前累计追踪到密切接触者6469人，正在接受医学观察3972人。为控制新型冠状病毒感染的肺炎疫情传播蔓延，自治区要求全区机关事业单位返程上岗人员要带头做到：“六必须六不要”，即返岗必须主动报告、健康监测…	广西新增11例累计150例
1	1580861414000		0	1580861414000	1	2000	人民网	1	1580861414000	22，吉林省	1580861277000	20-02-0508:07	http://m.weibo.cn/2286908003/4468518428846466	2月4日0-24时，吉林省新增确诊病例12例，其中长春市10例，四平市1例，公主岭市1例。截至2月4日24时，全省累计报告确诊病例54例，长春市治愈出院1例，现在院隔离治疗确诊病例53例。其中长春市27例，四平市8例，吉林市5例，公主岭市4例，延边州3例，辽源市3例，松原市2例，通化市1例。在院治疗确诊病例中，48例为普通病例，3例为重症病例，2例为危重症病例。上述确诊病例的密切接触者1627人，正在隔离或居家医学观察1176人，已解除医学观察451人。2月4日0-24时，全省原有24例疑似病例转为确诊病例9例，排除疑似病例2例；新增疑似病例48例，其中3例转为确诊病例；现有疑似病例58例，已全部隔离治疗，目前正在进一步明确诊断。（吉林卫健委）网页链接	吉林新增12例累计54例
1	1580861055000		0	1580861055000	1	1999	人民网	1	1580861055000	13，河北省	1580860859000	20-02-0508:00	http://m.weibo.cn/2286908003/4468516679663266	#新冠肺炎最新动态#【#河北新增9例累计135例#】2020年2月4日0—24时，河北省报告新型冠状病毒感染的肺炎新增确诊病例9例，其中保定市4例、承德市1例、张家口市1例、唐山市1例、廊坊市1例、秦皇岛市1例。新增治愈出院病例1例（石家庄市）。新增疑似病例58例，其中，石家庄市33例、沧州市6例、邢台市5例、秦皇岛市4例、邯郸市2例、衡水市2例、唐山市2例、张家口市2例、定州市2例。截至2月4日24时，河北省累计报告确诊病例135例，其中死亡1例，现有重症病例12例，累计治愈出院4例。确诊病例中，石家庄市21例、沧州市20例、保定市17例、邢台市16例、邯郸市14例、廊坊市13例、唐山市12例、张家口市10例、衡水市5例、承德市4例、秦皇岛市3例；死亡病例中，沧州市1例；重症病例中，石家庄市2例、张家口市2例、邢台市2例、承德市1例、唐山市1例、廊坊市1例、沧州市1例、邯郸市1例、保定…	河北新增9例累计135例
1	1580860575000	zhangjing1	1	1580862366000	1	1997	人民网	1	1580860575000	31，上海市	1580860158000	20-02-0507:49	http://m.weibo.cn/2286908003/4468513735323077	#新冠肺炎最新动态#【#上海新增14例累计233例#】上海市卫健委今早（2月5日）通报：2020年2月4日12—24时，上海市排除新型冠状病毒感染的肺炎疑似病例58例；新增确诊病例14例，其中3例为外地来沪人员，11例为本市常住人口。截至2月4日24时，上海市已累计排除疑似病例585例，发现确诊病例233例。确诊病例中，男性118例，女性115例；年龄最大88岁，最小7月龄；126例有湖北居住或旅行史，11例有湖北以外地区居住或旅行史，95例有相关病例接触史,1例无湖北接触史；外地来沪人员84例，本市常住人口149例。目前，205例病情平稳，8例病情危重，7例重症，12例治愈出院，1例死亡。尚有194例疑似病例正在排查中。@上海发布	上海新增14例累计233例
1	1580858416000	qihongyue	1	1580861659000	1	1994	人民网	1	1580858416000	50，重庆市	1580857888000	20-02-0507:11	http://m.weibo.cn/2286908003/4468504214099772	2020年2月4日12—24时，重庆市报告新型冠状病毒感染的肺炎新增确诊病例22例，新增出院病例5例。新增确诊病例中，万州区5例、涪陵区1例、渝中区3例、九龙坡区4例、南岸区1例、綦江区2例、潼南区2例、垫江县2例、巫山县1例、两江新区1例。新增出院病例中，万州区1例、忠县1例、云阳县1例、奉节县1例、巫溪县1例。截至2月4日24时，重庆市累计报告新型冠状病毒感染的肺炎确诊病例366例；现有重型病例24例，危重型病例10例，死亡病例2例，出院病例14例。累计追踪到密切接触者10776人，已解除医学观察3543人，尚有7233人正在接受医学观察。（重庆卫健委）网页链接	重庆新增22例累计366例
1	1580857460000		0	1580857460000	1	1993	人民网	1	1580857460000	53，云南省	1580857218000	20-02-0507:00	http://m.weibo.cn/2286908003/4468501408683388	#新冠肺炎最新动态#【#云南新增3例累计122例#】2月4日12时至24时，云南省报告新型冠状病毒感染肺炎新增病例3例（昭通市、曲靖市、西双版纳州各1例）。全省累计报告确诊病例122例，除治愈出院者外，现均在定点医院接受隔离治疗。现有危重3例，重症13例，治愈出院5例，疑似病例172例，无死亡病例。密切接触者当日解除医学观察738人，正在观察3670人。确诊病例中，昆明市34例、西双版纳州14例、玉溪市12例、昭通市10例、曲靖市10例、保山市8例、大理州7例、丽江市7例、红河州5例、德宏州5例、楚雄州4例、普洱市4例、文山州1例、临沧市1例。（云南卫健委）网页链接	云南新增3例累计122例
1	1580857460000	qihongyue	1	1580858279000	1	1991	人民网	1	1580857460000	14，山西省	1580857107000	20-02-0506:58	http://m.weibo.cn/2286908003/4468500938837546	2020年2月4日0时至24时，山西省报告新型冠状病毒感染的肺炎新增确诊病例7例。其中：太原市3例（迎泽区1例、尖草坪区2例），晋中市2例（平遥县2例），运城市1例（稷山县1例），朔州市1例（怀仁市1例）。截至2月4日24时，山西省11个市累计报告新型冠状病毒感染的肺炎确诊病例81例。其中：晋中市21例（平遥县21例），运城市17例（新绛县5例、河津市3例、芮城县3例、平陆县2例，万荣县1例、夏县1例、绛县1例、稷山县1例），大同市9例（平城区5例、云冈区2例、浑源县1例、天镇县1例），太原市9例（迎泽区4例、万柏林区2例、尖草坪区2例、小店区1例），晋城市7例（城区2例、泽州县2例、陵川县1例、阳城县1例、沁水县1例），吕梁市5例（离石区2例、孝义市2例、文水县1例），朔州市4例（应县3例、怀仁市1例），长治市3例（长子县2例、潞州区1例），忻州市3例（五台县2例、忻府区1例），阳泉市…	山西新增7例累计81例
1	1580854700000		0	1580854700000	1	1989	央视新闻	1	1580854700000	42，湖北省	1580854616000	20-02-0506:16	http://m.weibo.cn/2656274875/4468490490595228	#湖北新增确诊病例3156例#【#湖北累计确诊16678例#】2020年2月4日0时-24时，湖北省新增新型冠状病毒感染的肺炎病例3156例，其中：武汉市1967例、黄石市104例、十堰市27例、襄阳市103例、宜昌市44例、荆州市100例、荆门市22例、鄂州市50例、孝感市342例、黄冈市223例、咸宁市36例、随州市65例、恩施州15例、仙桃市37例、天门市11例、潜江市10例。全省新增死亡65例，其中：武汉市49例、襄阳市1例、宜昌市1例、荆州市2例、荆门市2例、孝感市1例、黄冈市6例、随州市2例、仙桃市1例。新增出院125例，其中：武汉市65例、黄石市8例、十堰市3例、襄阳市6例、宜昌市7例、荆州市3例、荆门市10例、鄂州市2例、孝感市2例、黄冈市11例、咸宁市1例、随州市6例、恩施州1例。截至2020年2月4日24时，湖北省累计报告新型冠状病毒感染的肺炎病例16678例，其中：…	湖北新增确诊病例3156例
1	1580829973000		0	1580829973000	1	1980	人民网	1	1580829973000	62，甘肃省	1580829754000	20-02-0423:22	http://m.weibo.cn/2286908003/4468386215842614	截至2月4日20时，甘肃新增2例新型冠状病毒感染的肺炎确诊病例。新增确诊病例均在兰州市。甘肃累计报告新型冠状病毒感染的肺炎确诊病例57例，出院4例，53例在定点医院进行隔离治疗。目前，累计追踪到密切接触者1784人，已解除医学观察475人，其余1309人正在接受医学观察。	甘肃新增2例，累计57例
1	1580824579000		0	1580824579000	1	1963	人民网	1	1580824579000	21，辽宁省	1580824290000	20-02-0421:51	http://m.weibo.cn/2286908003/4468363297900276	2020年2月4日15时至21时30分，辽宁省新增4例新型冠状病毒感染的肺炎确诊病例。截至2020年2月4日21时30分，辽宁省累计报告新型冠状病毒感染的肺炎确诊病例81例，79名在治患者中，60例病例为输入性病例，19例病例为本地感染病例。目前累计追踪到密切接触者1436人，已解除医学观察326人，现有1109人正在接受医学观察，正在追踪1人。	辽宁新增4例，累计81例
1	1580820494000		0	1580820494000	1	1952	人民网	1	1580820494000	12，天津市	1580820258000	20-02-0420:44	http://m.weibo.cn/2286908003/4468346382693395	从天津市疾控中心获悉，截至2月4日18时，天津市新增新型冠状病毒肺炎确诊病例1例，累计确诊病例67例。截至目前，天津市累计报告新型冠状病毒肺炎确诊病例67例，其中男性37例，女性30例；危重型4例，重型17例，普通型44例，治愈出院2例。	天津新增1例，累计67例
1	1580819658000		0	1580819658000	1	1947	人民网	2	1580819658000	100，全国	1580819179000	20-02-0420:26	http://m.weibo.cn/2286908003/4468341857154008	4日，中央应对新型冠状病毒感染肺炎疫情工作领导小组召开会议，提出：①征用一批酒店场馆等收治轻症患者或观察密切接触者，将部分三级综合医院转为定点收治医院，调集一批应急方舱医院、再增加2000名医护人员支援湖北。②调派高水平医护团队整建制接管重症救治医院或病区。③调派检测力量，提高检测能力。④要压实地方责任，推动医用防护服、口罩等企业加快复工和扩大产能。	中央明确：再增加2000名医护支援湖北
1	1580817376000		0	1580817376000	1	1941	人民网	1	1580817376000	32，江苏省	1580816838000	20-02-0419:47	http://m.weibo.cn/2286908003/4468332038697747	2月4日下午，南京第二批两位新型冠状病毒感染的肺炎患者治愈出院，这也是南京治愈出院的第三例和第四例确诊患者。这两位患者均收治在南京市公共卫生医疗中心。在这里他们经过抗病毒治疗及其他对症治疗，心理疏导，精心护理，病情好转，无发烧，无身体不适，经反复连续核酸检测均为阴性，经专家组评估，符合国家卫生健康委新型冠状病毒感染的肺炎确诊病例解除隔离和出院标准。	南京2例确诊患者治愈出院
1	1580816060000		0	1580816060000	1	1938	人民网	2	1580816060000	22，吉林省	1580815689000	20-02-0419:28	http://m.weibo.cn/2286908003/4468327218494255	2月2日，朝阳区分局对王某某涉嫌以危险方法危害公共安全罪立案侦查。经查，王某某系武汉某医药公司职工，1月19日回长探亲后，未向社区报备，不主动居家隔离，在其出现发热咳嗽等症状3次就医时，故意隐瞒在重点疫区工作生活经历和返长行程事实，欺骗就诊医生，且多次主动与他人密切接触、就餐，现已导致5人直接感染、多人封闭隔离观察，造成严重后果。	长春一确诊男子瞒报致5人感染被立案侦查
1	1580815100000		0	1580815100000	1	1937	人民网	1	1580815100000	46，海南省	1580814999000	20-02-0419:16	http://m.weibo.cn/2286908003/4468324324777589	2月4日下午，三亚中心医院（海南省第三人民医院）又有1例新冠肺炎确诊病例患者经过综合诊治，符合国家卫生健康委新型冠状病毒感染的肺炎确诊病例解除隔离和出院标准，于当天出院。	三亚新增出院病例1例，累计治愈5例
1	1580813300000		0	1580813300000	1	1934	人民网	2	1580813300000	31，上海市	1580813159000	20-02-0418:45	http://m.weibo.cn/2286908003/4468316611599246	2月4日，上海市卫生健康委党组副书记郑锦介绍7个月大婴儿感染新冠肺炎过程：女婴的外公外婆1月20日从武汉来沪，1月21日、1月24日家庭聚会，1月25日社区卫生中心接到两人申报后核实，1月26日将两人纳入重点地区来沪人员管理。当时女婴与外公外婆住在一起。2月2日爷爷被确诊，女婴父母外公外婆被密切观察。当天多人出现症状，2月3日经诊断，女婴及母亲、外公为确诊病例，父亲、奶奶、外婆核酸阴性，继续落实隔离观察。目前，女婴及其母亲、外公都在定点医院接受治疗，病情平稳。	上海7个月大婴儿确诊
1	1580813300000		0	1580813300000	1	1933	人民日报	1	1580813300000	42，湖北省	1580813015000	20-02-0418:43	http://m.weibo.cn/2803301701/4468316007679972	2月4日，经过山东医疗队与当地的共同努力，黄冈市大别山区域医疗中心首例新型冠状病毒肺炎患者治愈出院。患者是名21岁的年轻女性，湖北省黄冈市团风县人，入院后经过近8天救治，目前发烧、咳嗽等临床症状已完全消失。经过两次严格的核酸检测，结果呈阴性，经过评估已达到了出院标准。	黄冈首例患者治愈出院
1	1580811976000		0	1580811976000	1	1929	人民网	2	1580811976000	100，全国	1580811697000	20-02-0418:21	http://m.weibo.cn/2286908003/4468310475086913	随着疫情发展，12306推出多项新举措，包括首次在全国范围内免收退票费，延长退票时限至3月25日，购票人需提供手机号等。考虑目前旅客日发送量不足200万人次，春运返程运输中，12306还在进行新的系统调整，将考虑推出“隔号售票”，实现旅客分隔而座，降低疫情传播风险。	应对疫情，12306考虑推出隔号售票
1	1580811976000		0	1580811976000	1	1927	人民网	1	1580811976000	12，天津市	1580811451000	20-02-0418:17	http://m.weibo.cn/2286908003/4468309443407640	2月4日，天津市第二例新型冠状病毒感染的肺炎确诊患者出院。患者为男性，因间断发热就医，被确认为新型冠状病毒感染的肺炎确诊病例后，进入天津海河医院进行救治。经全力救治，患者病情持续改善，临床症状得到有效控制，肺部影像学较前明显吸收，2次核酸检测阴性，经专家组评估，达到出院标准。	天津第二例新冠肺炎确诊患者出院
1	1580808377000		0	1580808377000	1	1918	人民网	1	1580808377000	42，湖北省	1580808116000	20-02-0417:21	http://m.weibo.cn/2286908003/4468295455327121	在重症病房救治28天后，57岁的危重型新冠肺炎患者李婆婆，又“活了过来”。2月4日，家人将已确认符合出院标准的她从武汉大学人民医院重症医学科接出，出院回家隔离恢复。@人民日报	好消息！武汉2例危重患者出院
1	1580806093000		0	1580806093000	1	1910	人民日报	2	1580806093000	42，湖北省	1580805743000	20-02-0416:42	http://m.weibo.cn/2803301701/4468285502786565	近日，华中科技大学附属协和医院西院妇产科为一名感染新型冠状病毒肺炎的孕妇顺利娩下7斤2两的男宝宝。此例感染新型冠状病毒肺炎的产妇经阴道分娩的成功经验，对全国其他医院开展疑似或感染新型冠状病毒肺炎孕妇的治疗具有借鉴意义。（湖北之声）	好消息！感染新冠病毒孕妇成功分娩
1	1580805259000		0	1580805259000	1	1907	人民网	1	1580805259000	23，黑龙江省	1580804650000	20-02-0416:24	http://m.weibo.cn/2286908003/4468280922141063	继2月1日哈尔滨首批两例治愈患者出院后，4日下午16时许，黑龙江省传染病防治院两名新型冠状病毒感染的肺炎确诊患者经过治疗后，经过两次核酸检测和专家会诊，确认为治愈，可以解除隔离，出院居家休养。	好消息！黑龙江新增出院病例2例
1	1580804778000		0	1580804778000	1	1906	央视新闻	1	1580804778000	11，北京市	1580804487000	20-02-0416:21	http://m.weibo.cn/2656274875/4468280234366868	3日0时至24时，北京市新增16例新型冠状病毒感染的肺炎病例，其中6例有湖北及其他省份接触史，10例为确诊病例的密切接触者。均已送至定点医疗机构进行救治。截至3日24时，北京市累计确诊病例228例。（总台央视记者张伟泽）	北京新增16例累计确诊228例
1	1580803819000		0	1580803819000	1	1898	人民日报	2	1580803819000	100，全国	1580803670000	20-02-0416:07	http://m.weibo.cn/2803301701/4468276812060095	科技部生物中心副主任孙燕荣：在药物研发方面，提高治愈率，降低死亡率是应急攻关的重中之重。新药研发是一个非常漫长的过程，突如其来的疫情让我们没有办法按照新药研发的传统规律来开展工作，科技部第一时间组织相关专家进行攻关，已经取得了一定成绩，发现了磷酸氯喹、法匹拉韦以及中成药中一批具有抗病毒活性的上市药物。（人民日报的微博视频）	专家通报：疫情药物研发最新情况
1	1580803819000		0	1580803819000	1	1895	央视新闻	2	1580803819000	11，北京市	1580803330000	20-02-0416:02	http://m.weibo.cn/2656274875/4468275381724420	今天下午，北京市召开疫情防控新闻发布会。北京市发改委、北京市人力社保局、北京市金融局、北京市卫健委等有关单位将发布最新信息，并答记者问。看直播，关注！（总台央视记者王丰）	正直播！北京市疫情防控工作新闻发布会
1	1580802978000		0	1580802978000	1	1891	人民网	2	1580802978000	100，全国	1580802572000	20-02-0415:49	http://m.weibo.cn/2286908003/4468272201848670	国家卫健委医政医管局副局长焦雅辉：死亡病例以高龄为主，男性占2/3，女性占1/3，80%以上都是60岁以上的老年人，且多数有一种以上的心脑血管、糖尿病等基础疾病。她表示：这些有基础疾病的老年人只要感染了肺炎，它就是一种高危因素，它的病死率本身也是很高，并不是说因为感染了新型冠状病毒肺炎病死率才会高。（人民网的微博视频）	国家卫健委：死亡病例以高龄老人为主
1	1580802020000		0	1580802020000	1	1889	人民网	2	1580802020000	100，全国	1580801620000	20-02-0415:33	http://m.weibo.cn/2286908003/4468268209785404	#新冠肺炎最新动态#【#全国确诊病例病死率2.1%#】2月4日，国家卫生健康委发布会上，国家卫健委医政医管局副局长焦雅辉表示，截至到3日晚24时，全国确诊病例的病死率是2.1%。湖北省3.1%，武汉市4.9%，湖北省死亡病例占全国97%。除湖北省外，其他省病死率0.16%。人民网的微博视频	全国确诊病例病死率2.1%
1	1580801655000		0	1580801655000	1	1888	人民网	1	1580801655000	21，辽宁省	1580800845000	20-02-0415:20	http://m.weibo.cn/2286908003/4468264959196072	2020年2月3日19时至2月4日15时，辽宁省新增3例新型冠状病毒感染的肺炎确诊病例，其中大连市1例，阜新市2例，均属普通型病例。截至2020年2月4日15时，辽宁省累计报告新型冠状病毒感染的肺炎确诊病例77例，重型病例6例，大连市治愈出院1例。（辽宁卫健委）网页链接	辽宁新增3例累计77例
1	1580801655000		0	1580801655000	1	1887	央视新闻	2	1580801655000	100，全国	1580800774000	20-02-0415:19	http://m.weibo.cn/2656274875/4468264660590606	#卫健委发布会#【#确诊病例绝大多数是轻症#】国家卫健委医政医管局副局长焦雅辉：首先我想强调一点，此次新型冠状病毒感染的肺炎的患者绝大多数是轻症。大家不要因今天发布会主要谈的重症患者救治，就认为我们患者当中都是重症，产生恐慌或恐惧，这一点是想跟大家传递的一个信号。央视新闻的微博视频	卫健委发布会：确诊病例绝大多数是轻症
1	1580801655000		0	1580801655000	1	1886	人民网	1	1580801655000	37，山东省	1580800739000	20-02-0415:18	http://m.weibo.cn/2286908003/4468264514299666	#新冠肺炎最新动态#【#山东新增5例累计275例#】2020年2月4日0—12时，山东省报告新型冠状病毒感染的肺炎新增确诊病例5例，累计确诊病例275例(含重症病例20例，危重症病例3例，出院9例，无死亡病例);新增疑似病例12例，现有疑似病例73例。截至目前，追踪到密切接触者9152人，已解除医学观察2927人，诊断为疑似或确诊128例，尚有6097人正在接受医学观察。（山东卫健委）网页链接	山东新增5例累计275例
1	1580800702000		0	1580800702000	1	1884	人民网	1	1580800702000	53，云南省	1580800029000	20-02-0415:07	http://m.weibo.cn/2286908003/4468261535881668	#新冠肺炎最新动态#【#云南新增2例累计119例#】2月4日0时至12时，云南省报告新型冠状病毒感染肺炎新增病例2例（曲靖市1例、楚雄州1例）。全省累计报告确诊病例119例，除治愈出院者外，现均在定点医院接受隔离治疗。现有危重3例，重症13例，治愈出院5例，疑似病例160例，密切接触者医学观察3788人，无死亡病例。确诊病例中，昆明市34例、西双版纳州13例、玉溪市12例、昭通市9例、曲靖市9例、保山市8例、大理州7例、丽江市7例、红河州5例、德宏州5例、普洱市4例、楚雄州4例、文山州1例、临沧市1例。（云南卫健委）网页链接	云南新增2例累计119例
1	1580799859000		0	1580799859000	1	1883	人民网	2	1580799859000	100，全国	1580799652000	20-02-0415:00	http://m.weibo.cn/2286908003/4468259955188674	#万众一心抗击疫情#【直播：国家卫健委2月4日新闻发布会】2月4日下午，国家卫健委召开新闻发布会，介绍新型冠状病毒感染的肺炎疫情防控工作有关情况，敬请关注。#民民直播#人民网的微博直播.	直播：国家卫健委2月4日新闻发布会
1	1580798901000		0	1580798901000	1	1876	人民网	2	1580798901000	42，湖北省	1580798717000	20-02-0414:45	http://m.weibo.cn/2286908003/4468256037742888	【#湖北省红十字会3名领导被问责#】针对反映湖北省红十字会在捐赠款物接收分配中的有关问题，湖北省纪委监委迅速开展调查核实工作。经调查，省红十字会有关领导和干部在疫情防控期间接收和分配捐赠款物工作中存在不担当不作为、违反“三重一大”规定、信息公开错误等失职失责问题，经湖北省纪委监委研究并报省委批准，决定免去张钦省红十字会党组成员、专职副会长职务，并给予其党内严重警告、政务记大过处分；给予省红十字会党组成员陈波党内严重警告、政务记大过处分；给予省红十字会党组书记、常务副会长高勤党内警告处分。省红十字会其他责任人员按照干部管理权限由有关党组织依纪依规处理。（湖北省纪律检查委员会）网页链接	湖北省红十字会3名领导被问责
1	1580797099000		0	1580797099000	1	1871	央视新闻	2	1580797099000	31，上海市	1580796216000	20-02-0414:03	http://m.weibo.cn/2656274875/4468245543326839	#共同战疫#【正直播！#上海疫情防控发布会#】今天下午，上海市政府举行疫情防控工作新闻发布会，邀请市卫生健康委、市医保局、市药监局、宝山区负责人出席并介绍情况。看直播，关注！（总台央视记者魏然）	正直播！上海疫情防控发布会
1	1580795298000		0	1580795298000	1	1869	人民网	2	1580795298000	51，四川省	1580795011000	20-02-0413:43	http://m.weibo.cn/2286908003/4468240488720439	#新冠肺炎最新动态#【急寻同乘人员！#四川一确诊病例21日四次乘车#并待候车室超两小时】2月4日，四川省广元市卫生健康委发布2020年2月3日新增确诊病例交通行程信息，请同乘人员注意。确诊病例：侯某某，于2020年1月21日从武汉站乘动车（D627次10号车厢）于14:05时到重庆北站，在候车室（人流量极大）停留2小时后，16：29从重庆乘坐动车（D753次03车厢）于18：22到达阆中，在阆中站台候车22分钟后，乘坐高铁（G2851次2号车厢）于18:58时到达苍溪火车站，出站后19:03乘坐5路公交车（车牌号川H22543）于19:21至苍溪县汽车站，再转电动三轮车回到苍溪县陵江镇龙江世纪小区家中。@人民日报	急寻同乘人员！四川一确诊病例21日四次乘车
1	1580794485000		0	1580794485000	1	1865	人民网	2	1580794485000	35，福建省	1580793946000	20-02-0413:25	http://m.weibo.cn/2286908003/4468236022078181	【#福建170人因疫情防控不力被处理#】福建省纪委监委通报，疫情发生以来严肃依规依纪依法追责问责疫情防控工作不力问题，共查处100起、处理170人，其中给予党纪政务处分12人。通报指出，疫情防控哪怕一节脱链、一棒失手，都可能对人民群众的生命安全和身体健康造成不可挽回的重大损失。（福建省纪委监委网站）网页链接	福建170人因疫情防控不力被处理
1	1580791701000		0	1580791701000	1	1855	人民日报	2	1580791701000	54，西藏自治区	1580791420000	20-02-0412:43	http://m.weibo.cn/2803301701/4468225427438314	【#西藏连续5天无新增病例#】截至2020年2月3日24时，西藏自治区累计报告新型冠状病毒感染的肺炎确诊病例1例，重症病例0例，死亡病例0例，出院病例0例。目前，患者生命体征平稳，追踪到的密切接触者正在接受医学观察。据了解，这是西藏自治区连续第5天没有新增确诊病例或疑似病例的报告。（邓建胜）	西藏连续5天无新增病例
1	1580790857000		0	1580790857000	1	1853	人民网	2	1580790857000	100，全国	1580790049000	20-02-0412:20	http://m.weibo.cn/2286908003/4468219676738403	#万众一心抗击疫情#【#民航局要求确保国际航班不断航#】受新型冠状病毒疫情影响，国际航空市场需求锐减，部分国家对我国公民出入境实施了限制措施。目前已有46家外国航空公司宣布暂停往来中国大陆的航班。为满足特殊时期旅客出入境和物资国际运输需求，民航局要求国内各航空公司在考虑市场需求取消部分航班的同时，除对方国家实施航行限制措施外，要确保通航国家不断航。@新华视点	民航局要求确保国际航班不断航
1	1580787254000		0	1580787254000	1	1848	人民网	1	1580787254000	37，山东省	1580787111000	20-02-0411:31	http://m.weibo.cn/2286908003/4468207354295406	2月3日，广东中山首批一家3口确诊病例治愈出院，系一对夫妻加上一位11个月大的婴儿。此次治愈出院的3人中，患者温某，男性，36岁，2020年1月10-12日到武汉市出差，17日发病，21日来中山，住石岐区，23日收入定点医疗机构隔离治疗。患者冯某，女，42岁，住石岐区，是之前确诊病例温某的妻子。另有患者温某（11个月）是前述温某和冯某的小孩。	好消息！广东中山11月大婴儿及其父母治愈出院
1	1580786301000		0	1580786301000	1	1845	人民网	1	1580786301000	35，福建省	1580786218000	20-02-0411:16	http://m.weibo.cn/2286908003/4468203608678153	2月3日0—24时，福建省报告新增新型冠状病毒感染的肺炎确诊病例15例。其中福州市6例（仓山区2例、晋安区2例、闽清县1例、福清市1例）；厦门市1例（思明区1例）；泉州市4例（惠安县1例、晋江市2例、南安市1例）；莆田市3例（城厢区3例）；龙岩市1例（永定区1例）。新增治愈出院病例1例。截至2月3日24时，福建省累计报告新型冠状病毒感染的肺炎确诊病例194例（危重症7例、重症15例，无死亡病例）累计治愈出院病例1例。现有报告新型冠状病毒感染的肺炎疑似病例共87例。	福建新增15例，累计194例
1	1580785455000		0	1580785455000	1	1842	人民日报	2	1580785455000	1	1580784619000	20-02-0410:50	http://m.weibo.cn/2803301701/4468196902095482	当地时间2月3日，世界银行表示，对感染新型冠状病毒的所有人感到同情。世界银行认为，中国政府方面有充足的政策空间来应对这一疫情，并且为市场注入了相当大规模的流动性，这些举措能够缓和疫情给中国经济增长带来的损失。国际货币基金组织IMF总裁克里斯塔利娜·格奥尔基耶娃2月3日表示，对新型冠状病毒感染的肺炎疫情表示诚挚慰问，我们支持最近一段时间以来中国政府在应对这一疫情方面采取的措施，包括财政、货币和金融领域。中国经济继续展现出极强的韧性，我们对此充满信心。	世界银行和IMF发声：对中国经济充满信心
1	1580784499000		0	1580784499000	1	1841	人民网	1	1580784499000	66	香港	1580784038000	20-02-0410:40	http://m.weibo.cn/2286908003/4468194464764798	今天，据香港媒体报道：香港一名39岁的新型冠状病毒男性感染者死亡。该患者系香港出现新型冠状病毒肺炎疫情以来的首例死亡病例。据香港卫生部门消息，截至昨天中午12时，香港共确诊15例病例，仍有159人住院接受进一步检查。	香港出现首例死亡病例：39岁男性患者死亡
1	1580784499000		0	1580784499000	1	1839	人民网	1	1580784499000	15，内蒙古自治区	1580783576000	20-02-0410:32	http://m.weibo.cn/2286908003/4468192527099534	截至2020年2月4日9时，内蒙古自治区累计报告新型冠状病毒感染的肺炎确诊病例35例，其中：呼和浩特市4例(新城区2例、玉泉区1例、赛罕区1例)，包头市6例（昆都仑区3例、土右旗3例），呼伦贝尔市3例（满洲里市1例已痊愈出院、牙克石市1例、莫力达瓦旗1例），兴安盟乌兰浩特市1例，通辽市经济开发区1例，赤峰市2例（松山区1例、林西县1例），锡林郭勒盟2例（锡林浩特市1例，二连浩特市1例），乌兰察布市3例（四子王旗1例，化德县2例），鄂尔多斯市9例（东胜区1例、鄂托克前旗1例、达拉特旗7例），巴彦淖尔市3例（五原县2例、临河区1例），乌海市海勃湾区1例。	内蒙古累计确诊35例
1	1580783658000		0	1580783658000	1	1837	人民网	1	1580783658000	61，陕西省	1580783252000	20-02-0410:27	http://m.weibo.cn/2286908003/4468191168713779	截至2月4日10时，陕西新增14例新型冠状病毒感染的肺炎确诊病例，新增重症患者1例，新增疑似病例53例。新增确诊病例中，西安市5例、宝鸡市2例、咸阳市2例、汉中市1例、商洛市3例、杨凌示范区1例。陕西累计报告新型冠状病毒感染的肺炎确诊病例142例（1例治愈出院），其中输入性病例94例，密切接触者42例，无明确接触史病例6例。	陕西新增14例，累计确诊142例
1	1580781857000		0	1580781857000	1	1835	人民网	1	1580781857000	64，宁夏回族自治区	1580781114000	20-02-0409:51	http://m.weibo.cn/2286908003/4468182200367624	2020年2月3日0-24时，宁夏全区报告新增确诊病例3例；新增疑似病例6例。治愈出院1例。截至2月3日24时，全区累计报告确诊病例34例，现有重症病例6例；累计有疑似病例18例。	宁夏新增3例，累计34例
1	1580781032000		0	1580781032000	1	1833	人民网	2	1580781032000	42，湖北省	1580780545000	20-02-0409:42	http://m.weibo.cn/2286908003/4468179814475076	2月4日上午9时许，转运首批患者的车辆抵达火神山医院。	武汉火神山医院接诊首批患者
1	1580780301000		0	1580780301000	1	1830	人民网	1	1580780301000	44，广东省	1580779139000	20-02-0409:18	http://m.weibo.cn/2286908003/4468173917008509	截至2月3日24时，全省累计报告新型冠状病毒感染的肺炎确诊病例797例。3日当天全省新增确诊病例114例，新增确诊病例中，深圳市43例、广州市27例、珠海市13例、中山市6例、东莞市6例、肇庆市3例、佛山市3例、阳江市2例、清远市2例、梅州市2例、江门市2例、湛江市1例、韶关市1例、汕头市1例、茂名市1例、惠州市1例。截至2020年2月3日24时，在院的777例确诊病例中，危重25例，重症61例，普通型691例。新增出院6例，累计出院20例。无死亡病例。	广东新增确诊114例，累计确诊797例
1	1580779221000		0	1580779221000	1	1829	人民网	1	1580779221000	43，湖南省	1580778959000	20-02-0409:15	http://m.weibo.cn/2286908003/4468173161965878	2020年2月3日0-24时，湖南省报告新型冠状病毒感染的肺炎新增确诊病例72例，新增重症病例15例，新增死亡病例0例，新增出院病例6例。新增重症病例中，长沙市2例、衡阳市2例、湘潭市2例、邵阳市3例、岳阳市2例、益阳市2例、永州市1例、怀化市1例。新增出院病例中，衡阳市1例、益阳市1例、永州市3例、娄底市1例。截至2月3日24时，湖南省累计报告新型冠状病毒感染的肺炎确诊病例593例，累计报告重症病例73例，现有重症病例51例，死亡病例0例，出院病例22例。	湖南新增72例，累计593例
1	1580779221000		0	1580779221000	1	1827	人民网	1	1580779221000	33，浙江省	1580778694000	20-02-0409:11	http://m.weibo.cn/2286908003/4468172050323157	2月3日0-24时，浙江省报告新型冠状病毒感染的肺炎新增确诊病例105例，新增出院病例12例。其中：新增确诊病例中，杭州市14例、宁波市27例、温州市49例、嘉兴市4例、金华市4例、衢州市1例、台州市6例；新增出院病例中，杭州市4例、温州市2例、湖州市1例、绍兴市1例、台州市4例。截至2月3日24时，浙江省累计报告新型冠状病毒感染的肺炎确诊病例829例，现有重症病例58例（其中危重15例），累计出院48例。	浙江新增105例，累计确诊829例
1	1580779221000		0	1580779221000	1	1826	人民日报	1	1580779221000	43，湖南省	1580778510000	20-02-0409:08	http://m.weibo.cn/2803301701/4468171283053641	2020年2月3日0-24时，湖南省报告新型冠状病毒感染的肺炎新增确诊病例72例，新增重症病例15例，新增死亡病例0例，新增出院病例6例。其中: 新增确诊病例中，长沙市23例、衡阳市3例、株洲市8例、湘潭市2例、邵阳市4例、岳阳市13例、常德市5例、益阳市5例、郴州市1例、怀化市3例、娄底市5例。截至2月3日24时，湖南省累计报告新型冠状病毒感染的肺炎确诊病例593例，累计报告重症病例73例，现有重症病例51例，死亡病例0例，出院病例22例。	湖南新增确诊72例，累计确诊593例
1	1580779221000		0	1580779221000	1	1825	人民网	1	1580779221000	36，江西省	1580778506000	20-02-0409:08	http://m.weibo.cn/2286908003/4468171262040176	2020年2月3日0-24时，江西省报告新型冠状病毒感染的肺炎新增确诊病例85例，新增治愈出院病例1例。新增确诊病例中，南昌市18例、上饶市18例、九江市14例、新余市9例、宜春市9例、赣州市7例、抚州市5例、萍乡市2例、吉安市2例、景德镇1例。新增治愈出院病例为宜春市1例。截至2月3日24时，江西省累计报告新型冠状病毒感染的肺炎确诊病例476例，其中重症病例37例，治愈出院病例19例。	江西新增85例，累计476例
1	1580778379000		0	1580778379000	1	1821	人民网	1	1580778379000	65，新疆维吾尔自治区	1580778049000	20-02-0409:00	http://m.weibo.cn/2286908003/4468169345751501	2020年2月3日0-24时，新疆(含兵团)报告新型冠状病毒感染的肺炎新增确诊病例5例，新增重症病例2例，新增危重症病例0例，新增死亡病例0例，新增出院病例0例。其中：昌吉州、兵团第六师五家渠市为报告首例确诊病例；其他2个州市新增确诊病例中，乌鲁木齐市2例、伊犁州1例。截至2月3日24时，新疆(含兵团)累计报告新型冠状病毒感染的肺炎确诊病例29例(新疆维吾尔自治区22例、新疆生产建设兵团7例)，现有重症病例8例、危重症病例2例，累计死亡病例0例，累计出院病例0例。	新疆新增5例，累计29例
1	1580778379000		0	1580778379000	1	1820	人民网	1	1580778379000	51，四川省	1580777903000	20-02-0408:58	http://m.weibo.cn/2286908003/4468168732504184	2月3日0-24时，我省新增新型冠状病毒感染肺炎确诊病例28例，新增治愈出院病例2。新增确诊病例中，成都市10例、内江市3例、广安市3例、泸州市2例、德阳市2例、达州市2例、眉山市2例、甘孜州2例、广元市1例、南充市1例。新增治愈出院病例中，遂宁市1例、达州市1例。截至2月3日24时，我省累计报告新型冠状病毒感染肺炎确诊病例282例，涉及21个市（州）。282名患者中，危重13人,死亡1人，治愈出院14人。	四川新增28例，累计确诊282例
1	1580778379000		0	1580778379000	1	1819	人民网	1	1580778379000	63，青海省	1580777832000	20-02-0408:57	http://m.weibo.cn/2286908003/4468168435289186	2020年2月3日0-24时，青海省报告新型冠状病毒感染的肺炎新增确诊病例2例，新增重症病例0例，新增死亡病例0例，新增出院病例0例。其中：海北州报告新增确诊病例2例，其他市州无报告病例。截至2月3日24时，青海省累计报告新型冠状病毒感染的肺炎确诊病例15例，其中：重症病例1例，死亡病例0例，出院病例0例。确诊病例中，西宁市12例，海北州3例。	青海新增2例，累计15例
1	1580778379000		0	1580778379000	1	1814	人民网	1	1580778379000	12，天津市	1580777318000	20-02-0408:48	http://m.weibo.cn/2286908003/4468166278913717	截至2月3日0-24时，天津市新增12例新型冠状病毒感染的肺炎确诊病例，确诊病例增60例。	天津新增确诊病例12例，累计60例
1	1580777415000		0	1580777415000	1	1813	央视新闻	2	1580777415000	61，陕西省	1580777213000	20-02-0408:46	http://m.weibo.cn/2656274875/4468165838520627	今天上午，感染新型冠状病毒的吕某（化名）在空军军医大学唐都医院治愈出院，这也是陕西省首例治愈出院的新型冠状病毒感染患者。	好消息！陕西首例确诊患者治愈出院
1	1580777415000		0	1580777415000	1	1812	人民网	1	1580777415000	37，山东省	1580777075000	20-02-0408:44	http://m.weibo.cn/2286908003/4468165264693979	2020年2月3日12—24时，山东省报告新型冠状病毒感染的肺炎新增确诊病例11例，累计确诊病例270例(含重症病例20例，危重症病例2例，出院7例，无死亡病例)；新增疑似病例24例，现有疑似病例70例。	山东新增11例累计270例
1	1580777415000		0	1580777415000	1	1811	人民日报	1	1580777415000	32，江苏省	1580776918000	20-02-0408:41	http://m.weibo.cn/2803301701/4468164605712847	2020年2月3日0-24时，江苏省报告新型冠状病毒感染的肺炎新增确诊病例37例。新增出院病例1例。新增确诊病例中，7例有武汉旅居史，7例有湖北旅居史，10例有湖北以外地区旅居史，8例为确诊病例的密切接触者，4例有湖北人接触史。年龄最大的96岁，最小的11岁。男性18人，女性19人。截至2月3日24时，江苏省累计报告新型冠状病毒感染的肺炎确诊病例308例，其中，重症病例2例，出院病例8例。	江苏新增确诊37例，累计确诊308例
1	1580777415000		0	1580777415000	1	1810	人民网	1	1580777415000	46，海南省	1580776837000	20-02-0408:40	http://m.weibo.cn/2286908003/4468164265931384	2020年2月3日0-24时，海南省报告新型冠状病毒感染的肺炎新增确诊病例9例，新增重症病例1例，新增死亡病例0例，新增解除重症1例，新增出院病例0例。截至2月3日24时，海南省累计报告新型冠状病毒感染的肺炎确诊病例79例，重症病例10例，死亡病例1例，出院病例4例。	海南新增9例累计79例
1	1580777415000		0	1580777415000	1	1809	人民网	1	1580777415000	52，贵州省	1580776740000	20-02-0408:39	http://m.weibo.cn/2286908003/4468163854738889	2020年2月3日0—24时，全省新型冠状病毒感染的肺炎新增10例确诊病例。其中，外地来黔人员6例、本省常住人口4例。贵阳市3例、遵义市1例、毕节市4例、黔南州1例、黔西南州1例。截至2月3日24时，全省累计报告新型冠状病毒感染的肺炎病例56例。其中，外地来黔人员34例，本省常住人口22例；治愈出院2例，病情平稳42例，重症6例，危重症6例；男性30例，女性26例；年龄最大80岁，最小1个月；贵阳市10例（1例已治愈），遵义市9例，六盘水9例，安顺市2例，毕节市8例，铜仁市6例（1例已治愈），黔东南州4例，黔南州6例，黔西南州2例。现有疑似病例26例。累计追踪密切接触者670人，15人转为确诊病例，4人转为疑似病例，2例阳性检测者，已解除医学观察97人，尚在接受医学观察552人。	贵州新增10例，确诊病例累计确诊56例
1	1580777415000		0	1580777415000	1	1806	人民日报	1	1580777415000	41，河南省	1580776327000	20-02-0408:32	http://m.weibo.cn/2803301701/4468162122272492	2020年2月3日0-24时，河南省新增新型冠状病毒感染的肺炎确诊病例109例,新增出院病例6例。截至2月3日24时，全省累计报告新型冠状病毒感染的肺炎确诊病例675例，现有重症病例39例，现有危重病例15例，累计死亡病例2例，累计治愈病例20例。目前累计追踪到密切接触者14533人，2月3日已解除观察1827人，诊断为疑似44人，共有9030人正在接受医学观察。	河南新增109例确诊病例，累计确诊675例
1	1580776458000		0	1580776458000	1	1805	人民网	1	1580776458000	34，安徽省	1580776185000	20-02-0408:29	http://m.weibo.cn/2286908003/4468161527387629	2020年2月3日0-24时，安徽省报告新增确诊病例72例，新增疑似病例57例，新增危重病例1例，新增治愈出院7例。新增确诊病例中，合肥6例、淮北3例、亳州9例、宿州2例、蚌埠6例、阜阳14例、淮南1例、滁州3例、六安10例、芜湖5例、铜陵1例、池州4例、安庆8例，均病情平稳。截至2月3日24时，安徽省累计报告确诊病例480例，累计治愈出院病例14例，无死亡病例。	安徽新增确诊病例72例，累计确诊480例
1	1580776458000		0	1580776458000	1	1804	人民网	1	1580776458000	23，黑龙江省	1580775917000	20-02-0408:25	http://m.weibo.cn/2286908003/4468160402926696	2020年2月3日0—24时,黑龙江省报告新型冠状病毒感染的肺炎新增确诊病例37例。新增重症病例2例。新增疑似病例93例。截至2月3日24时,黑龙江省累计报告新型冠状病毒感染的肺炎确诊病例155例，累计重症病例17例。死亡病例2例为绥化市确诊病例，出院病例2例为哈尔滨市传染病医院治愈患者。	黑龙江新增确诊病例37例，累计155例
1	1580775499000		0	1580775499000	1	1801	人民网	1	1580775499000	45，广西壮族自治区	1580774956000	20-02-0408:09	http://m.weibo.cn/2286908003/4468156372527108	2月3日0-24时，广西壮族自治区共新增新型冠状病毒感染的肺炎确诊病例12例，其中南宁5例、柳州1例、北海1例、防城港2例、钦州1例、河池2例。目前全区累计报告确诊病例139例，累计出院病例7例。现有重症病例8例（南宁1例、桂林1例、防城港5例、河池1例），危重病例4例（桂林1例、贵港1例、玉林1例、河池1例），无死亡病例。	广西新增12例累计139例
1	1580775499000		0	1580775499000	1	1800	人民网	1	1580775499000	22，吉林省	1580774796000	20-02-0408:06	http://m.weibo.cn/2286908003/4468155701379646	2月3日0-24时，吉林省新增确诊病例11例，其中四平市3例，辽源市3例，公主岭市2例，长春市1例，吉林市1例，延边州1例。截至2月3日24时，全省累计报告确诊病例42例，长春市治愈出院1例，现在院隔离治疗确诊病例41例。在院治疗确诊病例有36例为普通病例，3例为重症病例，2例危重症病例。上述确诊病例的密切接触者1442人，正在隔离或居家医学观察1265人，已解除医学观察177人。	吉林新增11例累计42例
1	1580775499000		0	1580775499000	1	1799	人民网	1	1580775499000	100，全国	1580774621000	20-02-0408:03	http://m.weibo.cn/2286908003/4468154966827377	据国家卫健委，2月3日0—24时，新增治愈出院病例157例。截至2月3日24时，累计治愈出院病例632例。	全国累计治愈出院632例
1	1580774667000		0	1580774667000	1	1798	人民网	1	1580774667000	13，河北省	1580774447000	20-02-0408:00	http://m.weibo.cn/2286908003/4468154237446262	2月3日0—24时，河北省报告新型冠状病毒感染的肺炎新增确诊病例13例，其中，石家庄市5例、邯郸市3例、邢台市2例、承德市1例、沧州市1例、衡水市1例。截至2月3日24时，河北省累计报告确诊病例126例，其中死亡1例，现有重症病例12例，治愈出院3例。	河北新增13例累计126例
1	1580774667000		0	1580774667000	1	1797	人民网	1	1580774667000	100，全国	1580774248000	20-02-0407:57	http://m.weibo.cn/2286908003/4468153403207573	2月3日0—24时，31个省（自治区、直辖市）和新疆生产建设兵团报告新增确诊病例3235例（湖北省2345例），新增重症病例492例（湖北省442例），新增死亡病例64例（湖北省64例），新增治愈出院病例157例（湖北省101例），新增疑似病例5072例（湖北省3182例）。截至2月3日24时，国家卫生健康委收到31个省（自治区、直辖市）和新疆生产建设兵团累计报告确诊病例20438例（黑龙江省核减2例），现有重症病例2788例，累计死亡病例425例，累计治愈出院病例632例，现有疑似病例23214例。目前累计追踪到密切接触者221015人，当日解除医学观察12755人，现有171329人正在接受医学观察。累计收到港澳台地区通报确诊病例33例：香港特别行政区15例，澳门特别行政区8例，台湾地区10例。	全国新增3235例，累计确诊20438例
1	1580774667000		0	1580774667000	1	1796	人民网	1	1580774667000	31，上海市	1580774034000	20-02-0407:53	http://m.weibo.cn/2286908003/4468152505179423	上海市卫健委今早（2月4日）通报：2020年2月3日12—24时，上海市排除新型冠状病毒感染的肺炎疑似病例35例；新增确诊病例5例，其中1例重症。新增确诊病例均为本市常住人口。截至2月3日24时，上海市已累计排除疑似病例523例，发现确诊病例208例。确诊病例中，男性107例，女性101例；年龄最大88岁，最小7月龄；116例有湖北居住或旅行史，8例有湖北以外地区居住或旅行史，84例有相关病例接触史；外地来沪人员79例，本市常住人口129例。目前，183例病情平稳，8例病情危重，6例重症，10例治愈出院，1例死亡。尚有168例疑似病例正在排查中。	上海新增5例累计208例
1	1580773700000		0	1580773700000	1	1795	人民网	1	1580773700000	53，云南省	1580773085000	20-02-0407:38	http://m.weibo.cn/2286908003/4468148525319080	2月3日12时至24时，云南省报告新型冠状病毒感染肺炎新增病例3例（曲靖市2例、昆明市1例）。全省累计报告确诊病例117例，现有危重3例，重症7例，治愈出院5例，疑似病例225例，无死亡病例。密切接触者当日解除医学观察345人，正在观察3936人。	云南新增3例累计117例
1	1580772858000		0	1580772858000	1	1793	人民日报	1	1580772858000	50，重庆市	1580772222000	20-02-0407:23	http://m.weibo.cn/2803301701/4468144905357426	2020年2月3日12—24时，重庆市报告新型冠状病毒感染的肺炎新增确诊病例25例，新增出院病例1例。彭水县为报告首例确诊病例。截至2月3日24时，重庆市累计报告新型冠状病毒感染的肺炎确诊病例337例；现有重型病例23例，危重型病例6例，死亡病例2例，出院病例9例。累计追踪到密切接触者9733人，已解除医学观察2988人，尚有6745人正在接受医学观察。	重庆新增确诊25例，累计确诊337例
1	1580771059000		0	1580771059000	1	1791	人民网	1	1580771059000	14，山西省	1580770771000	20-02-0406:59	http://m.weibo.cn/2286908003/4468138823586651	2020年2月3日0时至24时，山西省报告新型冠状病毒感染的肺炎新增确诊病例8例。其中：晋中市4例（平遥县4例），运城市3例（新绛县2例，河津市1例），晋城市1例（沁水县1例）。新增疑似病例21例。截至2月3日24时，山西省11个市累计报告新型冠状病毒感染的肺炎确诊病例74例。累计治愈出院2例，现有在院隔离治疗确诊病例72例，其中重症5例。现有疑似病例62例。	山西新增8例累计确诊74例
1	1580770099000		0	1580770099000	1	1789	央视新闻	1	1580770099000	42，湖北省	1580769935000	20-02-0406:45	http://m.weibo.cn/2656274875/4468135316891085	2020年2月3日0时-24时，湖北省新增新型冠状病毒感染的肺炎病例2345例。全省新增死亡64例。新增出院101例。截至2020年2月3日24时，湖北省累计报告新型冠状病毒感染的肺炎病例13522例，已治愈出院396例，死亡414例。	湖北新增2345例累计确诊13522例
1	1580755774000		0	1580755774000	1	1786	人民日报	2	1580755774000	33，浙江省	1580754827000	20-02-0402:33	http://m.weibo.cn/2803301701/4468071944729093	2月4日，杭州市人民政府发布关于实施“防控疫情，人人有责”十项措施的通告。措施包括：全市所有村庄、小区、单位实行封闭式管理，人员进出一律测温，并出具有效证件；近14天有疫情重点地区旅居史的市外返回人员，须在1小时内报告；非涉及居民生活必需的公共场所一律关闭；除特殊需要外，倡导每户家庭每两天指派1名家庭成员外出采购生活物资；严禁各单位在2月9日之前通知疫情重点地区人员返杭，除经批准同意的企业外，一律不得开（复）工。	杭州所有村庄小区单位封闭式管理
1	1580750300000		0	1580750300000	1	1785	人民日报	2	1580750300000	42，湖北省	1580749517000	20-02-0401:05	http://m.weibo.cn/2803301701/4468049672987327	3日晚，武汉市新型冠状病毒感染的肺炎疫情防控指挥部视频调度会透露，武汉市将在洪山体育馆、武汉客厅、武汉国际会展中心建设“方舱医院”，用于收治新型冠状病毒感染的肺炎轻症患者。据悉，位于武汉国际会展中心的“方舱医院”将设有1000张床位。	武汉将建3个方舱医院收治轻症患者
1	1580744061000		0	1580744061000	1	1781	人民网	2	1580744061000	51，四川省	1580743661000	20-02-0323:27	http://m.weibo.cn/2286908003/4468025111600415	2月3日晚间，四川雅安市应对新型冠状病毒感染肺炎疫情应急指挥部办公室发布通告称，一69岁确诊患者治疗中多次隐瞒自己途径武汉汉口返回雅安事实，致治疗中30多名医护密切接触。经雅安市应对新冠肺炎应急指挥部研究决定，责成市县公安、卫生健康、监委等部门负责，按照《中华人民共和国刑法》《中华人民共和国传染病防治法》《中华人民共和国治安管理处罚法》《最高人民法院、最高人民检察院关于办理妨害预防、控制突发传染病疫情等灾害的刑事案件具体应用法律若干问题的解释》等相关法律法规、司法解释和省、市指挥部通告要求，对侯某进行专项调查，查实后依法依规从严惩处；责成天全县对该事件过程中干部是否尽责、精准排查是否到位等情况进行倒查，对失职人员严肃问责。	四川雅安一69岁男子隐瞒行程致30多名医护人员密切接触
1	1580743459000		0	1580743459000	1	1780	人民网	1	1580743459000	62，甘肃省	1580742704000	20-02-0323:11	http://m.weibo.cn/2286908003/4468021101968530	截至2月3日20时，甘肃新增4例新型冠状病毒感染的肺炎确诊病例。新增确诊病例中，兰州市2例、天水市2例。甘肃累计报告新型冠状病毒感染的肺炎确诊病例55例，出院3例，52例在定点医院进行隔离治疗。现有重型病例7例、危重型病例2例。新增疑似病例7例，兰州市2例、定西市2例、庆阳市1例、天水市1例、甘南州1例。现有疑似病例9例，兰州市3例、定西市3例、庆阳市1例、天水市1例、甘南州1例。	甘肃新增4例累计55例
1	1580743459000		0	1580743459000	1	1779	人民网	2	1580743459000	100，全国	1580742592000	20-02-0323:09	http://m.weibo.cn/2286908003/4468020628301721	2月3日，中央国家机关住房资金管理中心发布通知，疫情防控期间，疫情防控一线工作者不能正常还款的，不作逾期处理、不计罚息。同时，将新型冠状病毒感染的肺炎列入大病提取住房公积金范围，患者可提取本人住房公积金用于医疗支出。	国管公积金：新冠肺炎患者可提取住房公积金
1	1580741302000		0	1580741302000	1	1776	人民网	2	1580741302000	44，广东省	1580740701000	20-02-0322:38	http://m.weibo.cn/2286908003/4468012696035994	2月3日，广东省疾控中心传防所通报，根据最新调查，最新接报的数名新型冠状病毒感染者曾乘坐编号“WD05200119”的“星梦游轮-世界梦号”游轮。该游轮1月19日22:00由南沙码头（广州市南沙区龙穴大道南广州港南沙集装箱三期码头）出发，途径越南芽庄和岘港，1月24日8:30返回南沙码头。请该趟邮轮所有人员（含工作人员、同乘旅客等）第一时间联系居住城市的疾控中心进行报备，并配合疾控人员后续工作。	急寻星梦邮轮世界梦号所有人员
1	1580739499000		0	1580739499000	1	1771	人民日报	2	1580739499000	100，全国	1580739152000	20-02-0322:12	http://m.weibo.cn/2803301701/4468006199043880	北京地坛医院感染二科主任医师蒋荣猛表示：感染人的病毒并不意味着能感染其他动物。目前为止没有发现宠物感染冠状病毒传播给人，也没有发现病人传染给猫和狗发病的情况。	专家：没有发现宠物传染新型冠状病毒
1	1580738656000		0	1580738656000	1	1770	人民网	2	1580738656000	42，湖北省	1580738425000	20-02-0322:00	http://m.weibo.cn/2286908003/4468003154838873	截至3日中午12时，武汉雷神山医院总体完成80%。隔离病房区完成总体工作量的75%。其中，基础施工全部完成，房间内安装及装修同步施工；医技楼钢结构安装完成90%；液氯加药间、垃圾处理站、液氧站、正负压站房、垃圾暂存间等设备基础完成，污水处理站安装完成。	武汉雷神山医院总体完成80%
1	1580737700000		0	1580737700000	1	1767	央视新闻	2	1580737700000	100，全国	1580737517000	20-02-0321:45	http://m.weibo.cn/2656274875/4467999341952261	【#新型冠状病毒在适宜环境可存活5天#】国家卫生健康委专家组成员蒋荣猛表示，病毒从人体出来后会很快沉降，不会在空气中飘移。从这个意义讲，空气中不会有病毒。但病毒可能落在物体上，人可以通过手来接触到病毒。病毒在光滑的物体表面能存活数小时，温度湿度合适的环境能存活1天，有发现可达到5天。	新型冠状病毒在适宜环境可存活5天
1	1580736858000		0	1580736858000	1	1764	人民网	1	1580736858000	12，天津市	1580736356000	20-02-0321:25	http://m.weibo.cn/2286908003/4467994472726888	截至2月3日18时，天津市新增4例新型冠状病毒感染的肺炎确诊病例，累计确诊病例60例。	天津新增4例累计60例
1	1580735900000		0	1580735900000	1	1762	央视新闻	2	1580735900000	100，全国	1580735482000	20-02-0321:11	http://m.weibo.cn/2656274875/4467990806206788	钟南山：①部分病人粪便检测核酸阳性，应高度关注；②火神山医院的作用是，缓解现有定点医院的压力；③确诊人数或仍将持续升高，但不会太长；④没必要每次出门都换口罩，脱口罩时，手不触碰里面，就可以继续用。	钟南山释疑疫情防控
1	1580735069000		0	1580735069000	1	1761	央视新闻	2	1580735069000	42，湖北省	1580734864000	20-02-0321:01	http://m.weibo.cn/2656274875/4467988214079119	今晚，湖北省召开第十三场疫情防控例行发布会，通报防控工作新进展。国家卫生健康委专家组成员出席并围绕疫情防控与治疗等问题回应社会关切。关注！	直播！湖北疫情防控发布会
1	1580726075000		0	1580726075000	1	1744	人民日报	2	1580726075000	12，天津市	1580725310000	20-02-0318:21	http://m.weibo.cn/2803301701/4467948141570263	天津市新型冠状病毒感染的肺炎疫情防控工作指挥部决定，进一步提升天津“小汤山”海河医院的接诊能力，加快天津市海滨人民医院、天津医科大学总医院空港医院、天津市津南医院（新址）作为天津市新型冠状病毒感染的肺炎救治定点医院的建设，4家医院累计床位将达到2130张。（人民日报记者朱虹）	天津再备3座小汤山
1	1580721616000		0	1580721616000	1	1735	人民日报	1	1580721616000	11，北京市	1580721255000	20-02-0317:14	http://m.weibo.cn/2803301701/4467931134263502	2月3日北京市新型冠状病毒感染的肺炎疫情防控工作新闻发布会上，北京市疾控中心副主任贺雄针对复兴医院出现的聚集性疫情介绍说，聚集性疫情是指14天内在小范围发现2例及以上的病例，且存在因密切接触导致的人际传播的可能性，或因共同暴露而感染的可能性。目前，全市共报告聚集性病例41起，涉及病例124人，占确诊病例50%以上。	北京共报告聚集性病例41起，涉及确诊病例124人
1	1580719695000		0	1580719695000	1	1727	人民日报	1	1580719695000	11，北京市	1580719554000	20-02-0316:45	http://m.weibo.cn/2803301701/4467923999936567	2月3日北京市新型冠状病毒感染的肺炎疫情防控工作新闻发布会上，西城区副区长缪剑虹说，复兴医院心内科重症监护室出现聚集性病例，确诊9例，其中医护人员5例，住院患者4例，目前已经转到定点医院治疗，以轻症为主。初步调查，与个别医务人员受感染有关，具体原因进行流调和排查中。	北京复兴医院现9人感染聚集性病例
1	1580719695000		0	1580719695000	1	1726	人民网	1	1580719695000	11，北京市	1580719382000	20-02-0316:43	http://m.weibo.cn/2286908003/4467923277902688	北京市又有3例新型冠状病毒感染的肺炎患者，经过医护人员精心治疗后，符合出院标准，已于2日17时从佑安医院出院。3名患者中，年龄最小的38岁，最大年龄68岁，平均住院天数9.3天。	北京3名患者出院
1	1580719695000		0	1580719695000	1	1725	人民网	1	1580719695000	11，北京市	1580718901000	20-02-0316:35	http://m.weibo.cn/2286908003/4467921260223857	2月2日12时至24时，北京市新增24例新型冠状病毒感染的肺炎病例。截至2月2日24时，北京市累计确诊病例212例（核减3例）。截至2月2日24时，北京市死亡1例，出院12例，199例在定点医院进行隔离治疗，其中危重型11例。	北京新增24例，累计212例
1	1580718859000		0	1580718859000	1	1724	人民网	1	1580718859000	44，广东省	1580718228000	20-02-0316:23	http://m.weibo.cn/2286908003/4467918437532029	截至2月3日12时，广东省累计报告新型冠状病毒感染的肺炎确诊病例725例。3日0-12时全省新增确诊病例42例。有2680名密切接触者正在接受医学观察。截至2月3日12时，在院的711确诊病例中,危重22例，重症58例，普通型631例。累计出院14例。无死亡病例。	广东新增42例，累计725例
1	1580718020000		0	1580718020000	1	1719	人民网	1	1580718020000	50，重庆市	1580717454000	20-02-0316:10	http://m.weibo.cn/2286908003/4467915196075079	2020年2月3日0—12时，重庆市报告新型冠状病毒感染的肺炎新增确诊病例12例，新增出院病例1例。截至2月3日12时，重庆市累计报告新型冠状病毒感染的肺炎确诊病例312例。累计追踪到密切接触者8718人，已解除医学观察2192人，尚有6526人正在接受医学观察。	重庆新增12例，累计确诊312例
1	1580718020000		0	1580718020000	1	1718	人民日报	1	1580718020000	64，宁夏回族自治区	1580717231000	20-02-0316:07	http://m.weibo.cn/2803301701/4467914256345310	2月3日下午15时35分，经过自治区专家诊疗组和医护人员14天精心诊治和护理，宁夏首例确诊的新型冠状病毒感染的肺炎患者治愈出院。这也是新型冠状病毒感染的肺炎疫情出现以来，宁夏首个治愈患者。	宁夏首例确诊患者治愈出院
1	1580714417000		0	1580714417000	1	1708	人民日报	1	1580714417000	37，山东省	1580714070000	20-02-0315:14	http://m.weibo.cn/2803301701/4467900997751855	据山东省卫健委通报，2020年2月3日0—12时，山东省报告新型冠状病毒感染的肺炎新增确诊病例13例，累计确诊病例259例；新增疑似病例13例，现有疑似病例55例。截至目前，追踪到密切接触者8209人，已解除医学观察1733人，诊断为疑似或确诊111例，尚有6365人正在接受医学观察。	山东新增13例累计259例
1	1580709856000		0	1580709856000	1	1698	人民网	1	1580709856000	53，云南省	1580709445000	20-02-0313:57	http://m.weibo.cn/2286908003/4467881599135005	2月2日12时至24时，云南省报告新型冠状病毒感染肺炎新增病例4例。全省累计报告确诊病例109例，除治愈出院者外，现均在定点医院接受隔离治疗。密切接触者当日解除医学观察523人，正在观察3592人。	云南新增4例，累计109例
1	1580709856000		0	1580709856000	1	1696	央视新闻	2	1580709856000	31，上海市	1580709238000	20-02-0313:53	http://m.weibo.cn/2656274875/4467880730754571	2020年2月3日0—12时，上海市排除新型冠状病毒感染的肺炎疑似病例39例；新增确诊病例10例，其中1例7月龄，有来自湖北的确诊病例接触史。截至2月3日12时，上海市已累计排除疑似病例488例，发现确诊病例203例。	上海7个月婴儿被感染
1	1580708059000		0	1580708059000	1	1693	人民网	1	1580708059000	12，天津市	1580707362000	20-02-0313:22	http://m.weibo.cn/2286908003/4467872862047035	截至2月3日10时，天津市新增2例新型冠状病毒感染的肺炎确诊病例，累计确诊病例56例。	天津新增2例累计56例
1	1580704457000		0	1580704457000	1	1689	人民日报	1	1580704457000	46，海南省	1580704250000	20-02-0312:30	http://m.weibo.cn/2803301701/4467859809992503	“从当前我省发现的疫情来看，聚集性疫情持续出现，截至目前，共发生12起。”海南省疾控中心专家组副组长陈言提醒公众，聚集性疫情主要以家庭成员为主，尤其是年龄大者多见。同时，海南出现低年龄组人群发病现象，最小年龄是3个月。	海南发生12起聚集性疫情，最小感染者仅3个月
1	1580703501000		0	1580703501000	1	1686	人民网	1	1580703501000	54，西藏自治区	1580703279000	20-02-0312:14	http://m.weibo.cn/2286908003/4467855737237641	截至2月2日24时，西藏自治区累计报告新型冠状病毒感染的肺炎确诊病例1例，重症病例0例，死亡病例0例，出院病例0例。目前，患者生命体征平稳，追踪到的密切接触者正在接受医学观察。自1月29日确诊1例输入型新型冠状病毒感染的肺炎病例至2月2日，西藏自治区已经连续4天没有新增确诊病例或疑似病例报告。	西藏已连续4天无新增病例
1	1580703501000		0	1580703501000	1	1684	人民日报	1	1580703501000	34，安徽省	1580702924000	20-02-0312:08	http://m.weibo.cn/2803301701/4467854247970018	据@安徽日报，2月3日，经安徽医科大学附属巢湖医院医务人员精心诊治和护理，安徽首例确诊的新型冠状病毒感染的肺炎患者现已治愈出院。	安徽首例确诊患者出院
1	1580700017000		0	1580700017000	1	1676	人民日报	2	1580700017000	44，广东省	1580699694000	20-02-0311:14	http://m.weibo.cn/2803301701/4467840704401415	日前，广州市疾控中心在疫情监测中，在一名确诊患者家中门把手上发现了新型冠状病毒的核酸，这是广州首次在外环境中发现，提示市民应更注意手卫生。专家提醒，日常家居细节中，有许多可能造成病毒间接传播的途径：如手机屏幕、电脑键盘、水龙头等等，都需要日常清洁。	确诊病例门把手测出病毒核酸
1	1580700017000		0	1580700017000	1	1673	人民网	1	1580700017000	35，福建省	1580699308000	20-02-0311:08	http://m.weibo.cn/2286908003/4467839081896969	2月2日0—24时，福建省报告新增新型冠状病毒感染的肺炎确诊病例20例。其中：福州市3例；厦门市1例；漳州市1例；泉州市2例；莆田市7例；南平市3例；宁德市3例。累计确诊179例。	福建新增20例累计179例
1	1580699053000		0	1580699053000	1	1670	央视新闻	2	1580699053000	42，湖北省	1580698857000	20-02-0311:00	http://m.weibo.cn/2656274875/4467837189658480	经中央军委批准，根据中部战区命令，驻鄂部队抗击疫情运力支援队2日正式抽组成立，开始承担武汉市民生活物资配送供应任务！致敬！一起战疫！尽快好起来！	解放军承担武汉市民物资配送供应任务
1	1580698094000		0	1580698094000	1	1667	人民日报	2	1580698094000	100，全国	1580697989000	20-02-0310:46	http://m.weibo.cn/2803301701/4467833549373586	工业化信息化部总工程师田玉龙在新闻发布会上表示：2月1日，新型冠状病毒核酸检测试剂日产量已经达到了77.3万人份，是疑似患病者的40倍，已经基本满足要求。目前产能恢复值达到了百分之六七十，后期主要工作就是恢复产能。	核酸检测试剂产量是疑似患者40倍
1	1580698094000		0	1580698094000	1	1666	人民网	1	1580698094000	15，内蒙古自治区	1580697898000	20-02-0310:44	http://m.weibo.cn/2286908003/4467833168081585	至2020年2月3日9时,内蒙古自治区累计报告新型冠状病毒感染的肺炎确诊病例34例，其中：呼和浩特市4例(新城区2例、玉泉区1例、赛罕区1例)，包头市6例（昆都仑区3例、土右旗3例），呼伦贝尔市2例（满洲里市1例已痊愈出院、牙克石市1例），兴安盟乌兰浩特市1例，通辽市经济开发区1例，赤峰市2例（松山区1例、林西县1例），锡林郭勒盟2例（锡林浩特市1例，二连浩特市1例），乌兰察布市3例（四子王旗1例，化德县2例），鄂尔多斯市9例（东胜区1例、鄂托克前旗1例、达拉特旗7例），巴彦淖尔市3例（五原县2例、临河区1例），乌海市海勃湾区1例。疑似病例3例（呼伦贝尔市莫力达瓦旗1例、鄂尔多斯市达拉特旗1例、海勃湾区1例）。均在定点医院接受隔离治疗。排除疑似病例2例（呼和浩特市托克托县1例、呼伦贝尔市陈巴尔虎旗1例）。目前，追踪到的密切接触者1129人，尚在接受医学观察中。当日解除医学观察30人。	内蒙古累计确诊34例
1	1580697260000		0	1580697260000	1	1664	人民网	1	1580697260000	61，陕西省	1580696491000	20-02-0310:21	http://m.weibo.cn/2286908003/4467827265866286	截至2月3日10时，陕西新增12例新型冠状病毒感染的肺炎确诊病例，新增疑似病例36例。新增确诊病例中，西安市8例、宝鸡市1例、铜川市1例、渭南市1例、安康市1例。陕西累计报告新型冠状病毒感染的肺炎确诊病例128例，其中输入性病例87例，密切接触者37例，无明确接触史病例4例。累计确诊病例中，西安市55例、宝鸡市8例、咸阳市9例、铜川市7例、渭南市6例、延安市7例、榆林市1例、汉中市15例、安康市17例、商洛市2例、韩城市1例。全省现有疑似病例205例。全省新增密切接触者1024人，累计5418人，均集中医学观察。新增解除密切接触者118人，累计解除密切接触者906人。	陕西新增12例累计128例
1	1580696417000		0	1580696417000	1	1663	人民网	1	1580696417000	64，宁夏回族自治区	1580696095000	20-02-0310:14	http://m.weibo.cn/2286908003/4467825605382426	2月3日，宁夏应对新型冠状病毒感染肺炎疫情工作指挥部发布最新全区新型冠状病毒感染的肺炎疫情通报。2月2日0时至24时，全区报告新增确诊病例3例，新增疑似病例4例。截至2月2日24时，全区累计报告确诊病例31例，其中银川市19例（兴庆区5例、金凤区8例、西夏区4例、永宁县2例）、吴忠市7例（利通区4例、红寺堡区3例）、固原市2例（原州区2例）、中卫市2例（沙坡头区2例）、宁东1例（宁东镇）；现有重症病例4例；共有疑似病例12例。目前累计追踪到密切接触者992人，正在接受集中或居家隔离医学观察。	宁夏新增3例累计31
1	1580694619000		0	1580694619000	1	1659	人民网	1	1580694619000	46，海南省	1580694396000	20-02-0309:46	http://m.weibo.cn/2286908003/4467818479451967	2020年2月2日0-24时，海南省报告新型冠状病毒感染的肺炎新增确诊病例7例，新增重症病例1例，新增死亡病例0例，1例重症病例转轻症病例，新增出院病例3例；新增确诊病例中，海口市2例、儋州市1例、琼海市1例、文昌市1例、昌江县2例；新增重症病例中，万宁市1例。截至2月2日24时，海南省累计报告新型冠状病毒感染的肺炎确诊病例70例，重症病例10例，死亡病例1例，出院病例4例。确诊病例中，海口市13例、三亚市17例、儋州市7例、琼海市6例、万宁市8例、东方市1例、澄迈县2例、临高县4例、陵水县5例、琼中县1例、定安县1例、昌江县3例、乐东县1例、文昌市1例。截至2月2日24时，追踪到密切接触者1736人，已解除医学观察666人，尚有1070人正在接受居家或集中医学观察。（海南卫健委）2020年2月2日0-24时海南省新型冠状病毒感染的肺炎疫情情况	海南新增7例累计70例
1	1580692819000		0	1580692819000	1	1654	人民日报	1	1580692819000	44，广东省	1580692547000	20-02-0309:15	http://m.weibo.cn/2803301701/4467810728518928	截至2月2日24时，全省累计报告新型冠状病毒感染的肺炎确诊病例683例。2日当天全省新增确诊病例79例，新增确诊病例中，深圳市30例、广州市14例、珠海市10例、惠州市5例、中山市4例、佛山市4例、东莞市4例、汕头市3例、汕尾市1例、梅州市1例、茂名市1例、江门市1例、潮州市1例。有2660名密切接触者正在接受医学观察。累计报告确诊病例中，深圳市226例、广州市189例、珠海市51例、佛山市43例、东莞市31例、惠州市28例、中山市25例、汕头市17例、湛江市14例、阳江市10例、肇庆市7例、梅州市7例、清远市6例、揭阳市6例、韶关市5例、汕尾市5例、茂名市4例、江门市4例、潮州市4例、河源市1例。男性331例，女性352例，年龄介于10月龄-86岁之间。截至2月2日24时，在院的669例确诊病例中，危重20例，重症57例，普通型592例。新增出院2例，累计出院14例。无死亡病例。	广东新增79例，累计确诊683例
1	1580692819000		0	1580692819000	1	1653	人民日报	1	1580692819000	43，湖南省	1580692350000	20-02-0309:12	http://m.weibo.cn/2803301701/4467809897933234	2020年2月2日0-24时，湖南省报告新型冠状病毒感染的肺炎新增确诊病例58例，新增重症病例2例，新增死亡病例0例，新增出院病例8例。其中: 新增确诊病例中，长沙市13例、衡阳市2例、株洲市1例、湘潭市3例、邵阳市2例、岳阳市17例、常德市3例、益阳市3例、郴州市3例、永州市4例、怀化市1例、娄底市6例；新增重症病例中，长沙市1例、永州市1例；新增出院病例中，衡阳市3例、株洲市1例、湘潭市3例、湘西自治州1例。截至2月2日24时，湖南省累计报告新型冠状病毒感染的肺炎确诊病例521例，累计报告重症病例58例，现有重症病例47例，死亡病例0例，出院病例16例。其中：确诊病例中，长沙市125例、衡阳市32例、株洲市26例、湘潭市19例、邵阳市51例、岳阳市70例、常德市45例、张家界市3例、益阳市30例、郴州市21例、永州市26例、怀化市32例、娄底市35例、湘西自治州6例。现有重症病例中，…	湖南新增58例，累计确诊521例
1	1580692819000		0	1580692819000	1	1652	人民网	1	1580692819000	23，黑龙江省	1580692126000	20-02-0309:08	http://m.weibo.cn/2286908003/4467808957680969	2020年2月2日0-24时,黑龙江省报告新型冠状病毒感染的肺炎新增确诊病例23例。新增重症病例2例。新增疑似病例73例。截至2月2日24时,黑龙江省累计报告新型冠状病毒感染的肺炎确诊病例118例，其中：哈尔滨市45例、齐齐哈尔市3例、牡丹江市8例、佳木斯市11例、大庆市11例、鸡西市6例、双鸭山市7例、七台河市7例、鹤岗市1例、黑河市1例、绥化市16例、大兴安岭地区2例；累计重症病例15例。死亡病例2例为绥化市确诊病例，出院病例2例为哈尔滨市传染病医院治愈患者。累计报告疑似病例163例。全省当日发热门诊诊疗人数2316人。目前追踪到密切接触者4089人,已解除医学观察1329人，尚有2595人正在接受医学观察。	黑龙江新增确诊病例23例，累计118例
1	1580692819000		0	1580692819000	1	1650	人民日报	1	1580692819000	33，浙江省	1580692012000	20-02-0309:06	http://m.weibo.cn/2803301701/4467808479479028	2020年2月2日0-24时，浙江省报告新型冠状病毒感染的肺炎新增确诊病例63例，新增出院病例13例。其中：新增确诊病例中，杭州市8例、宁波市9例、温州市26例、湖州市3例、绍兴市3例、金华市2例、衢州市1例、台州市9例、丽水市2例；新增出院病例中，温州市5例、绍兴市1例、金华市3例、舟山市1例、台州市3例。截至2月2日24时，浙江省累计报告新型冠状病毒感染的肺炎确诊病例724例，现有重症病例58例（其中危重12例），累计出院36例。其中：确诊病例中，杭州市118例、宁波市75例、温州市291例、湖州市9例、嘉兴市19例、绍兴市30例、金华市36例、衢州市14例、舟山市7例、台州市109例、丽水市16例；重症病例中，杭州市10例、宁波市6例、温州市19例、嘉兴市2例、绍兴市7例、金华市4例、衢州市2例、台州市6例、丽水市2例；出院病例中，杭州市2例、宁波市1例、温州市15例、绍兴市2例、…	浙江新增63例，累计确诊724例
1	1580692819000		0	1580692819000	1	1649	人民日报	1	1580692819000	36，江西省	1580691978000	20-02-0309:06	http://m.weibo.cn/2803301701/4467808337739654	2020年2月2日0-24时，江西省报告新型冠状病毒感染的肺炎新增确诊病例59例，新增治愈出院病例8例。新增确诊病例中，南昌市14例、上饶市13例、九江市9例、新余市7例、宜春市5例、抚州市5例、萍乡市3例、赣州市2例、吉安市1例。新增治愈出院病例中，南昌市3例、上饶市3例、九江市2例。 截至2月2日24时，江西省累计报告新型冠状病毒感染的肺炎确诊病例391例（国家核减赣州市确诊病例1例），其中重症病例34例，治愈出院病例18例。确诊病例中，南昌市103例、九江市64例、新余市50例、宜春市36例、赣州市35例、上饶市32例、抚州市29例、萍乡市18例、吉安市13例、鹰潭市8例、景德镇市3例。治愈出院病例中，南昌市4例、上饶市4例、新余市3例、九江市2例、景德镇市1例、萍乡市1例、赣州市1例、宜春市1例、吉安市1例。目前追踪到密切接触者10477人，解除医学观察1174人，尚有9303人…	江西新增59例，累计确诊391例
1	1580691857000		0	1580691857000	1	1645	人民网	1	1580691857000	65，新疆维吾尔自治区	1580691293000	20-02-0308:54	http://m.weibo.cn/2286908003/4467805464131134	2020年2月2日0-24时，新疆（含兵团）报告新型冠状病毒感染的肺炎新增确诊病例3例，新增重症病例2例，新增危重症病例1例，新增死亡病例0例，新增出院病例0例。其中：新增确诊病例中，乌鲁木齐市2例、伊犁州1例；新增重症病例中，乌鲁木齐市1例、兵团第九师1例；新增危重症病例中，兵团第九师1例。截至2月2日24时，新疆（含兵团）累计报告新型冠状病毒感染的肺炎确诊病例24例（新疆维吾尔自治区18例、新疆生产建设兵团6例），现有重症病例6例、危重症病例2例，累计死亡病例0例，累计出院病例0例。其中：确诊病例中，乌鲁木齐市10例、伊犁州6例、吐鲁番市1例、阿克苏地区1例，兵团第七师1例、兵团第八师石河子市1例、兵团第九师4例；现有重症病例中，乌鲁木齐市3例、伊犁州2例、兵团第九师1例子；现有危重症病例中，乌鲁木齐市1例、兵团第九师1例。目前尚有1254人正在接受医学观察。	新疆新增3例累计确诊24例
1	1580691857000		0	1580691857000	1	1644	人民网	1	1580691857000	37，山东省	1580691121000	20-02-0308:52	http://m.weibo.cn/2286908003/4467804743028777	2020年2月2日12—24时，山东省报告新型冠状病毒感染的肺炎新增确诊病例16例，累计确诊病例246例（含重症病例16例，危重症病例1例，出院6例，无死亡病例）；新增疑似病例28例，现有疑似病例62例。截至目前，追踪到密切接触者7825人，已解除医学观察1425人，诊断为疑似或确诊101例，尚有6299人正在接受医学观察。	山东新增16例累计确诊246例
1	1580691020000		0	1580691020000	1	1642	人民网	1	1580691020000	51，四川省	1580690680000	20-02-0308:44	http://m.weibo.cn/2286908003/4467802893277225	2月2日，四川省新型冠状病毒感染的肺炎病例确认专家组确认四川省新增新型冠状病毒感染的肺炎病例23例。截至2月2日24时，四川省累计报告新型冠状病毒感染的肺炎确诊病例254例，涉及21个市（州）。其中成都市77例、南充市26例、广安市21例、绵阳市17例、内江市12例、巴中市12例、达州市11例、攀枝花市10例、德阳市10例、自贡市9例、泸州市7例、宜宾市7例、甘孜州6例、凉山州6例、广元市5例、遂宁市5例、雅安市5例、眉山市3例、乐山市2例、资阳市2例、阿坝州1例。254名患者中，危重9人,死亡1人，治愈出院12人。正在接受医学观察6001人，当日解除医学观察288人。	四川新增23例累计254例
1	1580691020000		0	1580691020000	1	1641	人民日报	1	1580691020000	32，江苏省	1580690546000	20-02-0308:42	http://m.weibo.cn/2803301701/4467802330830290	2020年2月2日0-24时，江苏省报告新型冠状病毒感染的肺炎新增确诊病例35例。其中，南京市5例、无锡市4例、徐州市6例、苏州市6例、南通市2例、连云港市1例、淮安市5例、扬州市1例、泰州市4例、宿迁市1例。新增重症病例1例，新增出院病例1例。新增确诊病例中，14例有武汉旅居史，4例有湖北旅居史，11例有湖北以外地区旅居史，6例为此前确诊病例的密切接触者。年龄最大的72岁，最小的23岁。女性15人，男性20人。所有病例均已在定点医院救治，病情稳定。已追踪到密切接触者592人，均在接受隔离医学观察。截至2月2日24时，江苏省累计报告新型冠状病毒感染的肺炎确诊病例271例，其中，重症病例2例，出院病例7例。确诊病例中，南京市40例、无锡市23例、徐州市36例、常州市15例、苏州市44例、南通市19例、连云港市14例、淮安市18例、盐城市15例、扬州市14例、镇江市3例、泰州市21例、宿迁市…	江苏新增35例，累计确诊271例
1	1580691020000		0	1580691020000	1	1639	人民网	1	1580691020000	22，吉林省	1580690257000	20-02-0308:37	http://m.weibo.cn/2286908003/4467801119469321	2月2日0-24时，全省新增确诊病例8例，其中长春市4例，四平市3例，吉林市1例。截至2月2日24时，全省累计报告确诊病例31例，长春市治愈出院1例，现在院隔离治疗确诊病例30例。其中长春市16例，吉林市4例，四平市4例，延边州2例，松原市2例，通化市1例，公主岭市1例。在院治疗确诊病例有25例为普通病例，4例为重症病例,1例危重症病例。上述确诊病例的密切接触者1181人，正在隔离或居家医学观察1110人，已解除医学观察71人。病例1，女，1972年出生。系1月30日吉林省通报的确诊病例的妹妹。住址为长春市朝阳区崇智路694号。病例2，女，1940年出生。系1月30日吉林省通报的确诊病例的母亲。住址为长春市朝阳区崇智路694号。病例3，男，1996年出生。系病例1的儿子。住址为长春市朝阳区崇智路694号。病例4，男，1977年出生。系辽宁省盘锦市确诊病例的密切接触者。1月20日曾到居然之…	吉林新增8例累计31例
1	1580691020000		0	1580691020000	1	1638	人民网	1	1580691020000	41，河南省	1580690240000	20-02-0308:37	http://m.weibo.cn/2286908003/4467801052214356	2月2日0-24时，河南省新增新型冠状病毒感染的肺炎确诊病例73例,新增出院病例10例。新增确诊病例中，郑州市7例、平顶山市5例（含汝州市1例）、安阳市4例、新乡市4例、焦作市1例、许昌市2例、漯河市4例、南阳市8例（含邓州市1例）、商丘市6例（含永城市1例）、信阳市11例、周口市7例（含鹿邑县1例）、驻马店市12例、济源示范区2例。截至2月2日24时，全省累计报告新型冠状病毒感染的肺炎确诊病例566例，现有重症病例30例，现有危重病例14例，累计死亡病例2例，累计治愈病例14例。其中：确诊病例中，郑州市72例（含巩义市7例）、开封市11例（含兰考县4例）、洛阳市7例、平顶山市19例（含汝州市1例）、安阳市29例（含滑县1例）、鹤壁市8例、新乡市27例（含长垣市2例）、焦作市8例、濮阳市3例、许昌市15例、漯河市20例、三门峡市7例、南阳市84例（含邓州市15例）、商丘市50例（含永城市…	河南新增73例确诊病例
1	1580691020000		0	1580691020000	1	1637	人民网	1	1580691020000	52，贵州省	1580690085000	20-02-0308:34	http://m.weibo.cn/2286908003/4467800397670172	2020年2月2日0—24时，贵州省新型冠状病毒感染的肺炎新增8例确诊病例。其中，外地来黔人员5例、本省常住人口3例。贵阳市1例，遵义市3例，六盘水市1例，铜仁市3例。截至2月2日24时，全省累计报告新型冠状病毒感染的肺炎病例46例。其中，外地来黔人员28例，本省常住人口18例；治愈出院2例，病情平稳34例，重症6例，危重症4例；男性26例，女性20例；年龄最大80岁，最小10岁；贵阳市7例（1例已治愈），遵义市8例，六盘水市9例，安顺市2例，毕节市4例，铜仁市6例（1例已治愈），黔东南4例，黔南州5例，黔西南州1例。现有疑似病例46例。累计追踪密切接触者567人，13人转为确诊病例，3人转为疑似病例，已解除医学观察50人，尚在接受医学观察501人。	贵州新增8例累计确诊46例
1	1580691020000		0	1580691020000	1	1636	人民网	1	1580691020000	12，天津市	1580690030000	20-02-0308:33	http://m.weibo.cn/2286908003/4467800170960310	2020年2月2日0-24时，天津报告新型冠状病毒感染的肺炎新增确诊病例7例，新增出院病例1例，累计报告确诊病例48例。	天津新增7例累计48例
1	1580690060000		0	1580690060000	1	1635	人民网	1	1580690060000	34，安徽省	1580689915000	20-02-0308:31	http://m.weibo.cn/2286908003/4467799684112401	2020年2月2日0-24时，安徽省报告新增确诊病例68例，新增疑似病例75例，新增治愈出院2例。新增确诊病例中，合肥16例、淮北2例、亳州9例、宿州7例、蚌埠11例、阜阳6例、淮南1例、滁州2例、六安7例、马鞍山1例、铜陵2例、安庆4例，均病情平稳。新增疑似病例中，合肥6例、淮北8例、亳州4例、宿州3例、蚌埠6例、阜阳11例、淮南1例、滁州4例、六安17例、芜湖3例、铜陵1例、池州2例、安庆9例。新增治愈出院病例中，芜湖1例、宣城1例。截至2月2日24时，安徽省累计报告确诊病例408例，累计治愈出院病例7例，无死亡病例。确诊病例中，合肥75例、淮北8例、亳州39例、宿州21例、蚌埠37例、阜阳65例、淮南7例、滁州8例、六安20例、马鞍山28例、芜湖16例、宣城4例、铜陵18例、池州6例、安庆47例、黄山9例。截至2月2日24时，安徽省在院治疗确诊病例401例，其中危重病例4例。2月3…	安徽新增68例累计确诊408例
1	1580689218000		0	1580689218000	1	1632	人民网	1	1580689218000	45，广西壮族自治区	1580688759000	20-02-0308:12	http://m.weibo.cn/2286908003/4467794835515237	2月2日0-24时，广西共新增新型冠状病毒感染的肺炎确诊病例16例，其中南宁6例、柳州2例、桂林1例、北海3例、防城港1例、贵港1例、玉林1例、贺州1例。目前广西累计报告确诊病例127例，累计出院病例2例。现有重症病例5例（桂林2例、防城港3例），危重病例3例（桂林2例、贵港1例），无死亡病例。累计确诊病例中，南宁市22例、柳州市14例、桂林市24例、梧州市5例、北海市26例、防城港市9例、钦州市2例、贵港市5例、玉林市8例、百色市2例、贺州市4例、河池市6例；累计出院病例中：梧州1例、防城港1例。目前累计追踪到密切接触者5054人，正在接受医学观察3632人。	广西新增16例累计确诊127例
1	1580689218000		0	1580689218000	1	1630	人民网	1	1580689218000	13，河北省	1580688155000	20-02-0308:02	http://m.weibo.cn/2286908003/4467792302938588	2020年2月2日0—24时，河北省报告新型冠状病毒感染的肺炎新增确诊病例9例，其中，邢台市4例、石家庄市3例、廊坊市1例、秦皇岛市1例。新增疑似病例50例，其中，石家庄市15例、秦皇岛市9例、邢台市8例、张家口市4例、唐山市4例、邯郸市3例、承德市3例、沧州市3例、衡水市1例。截至2月2日24时，河北省累计报告确诊病例113例，其中死亡1例，现有重症病例12例，治愈出院3例。确诊病例中，沧州市19例、石家庄市16例、邢台市14例、保定市13例、廊坊市12例、唐山市11例、邯郸市11例、张家口市9例、衡水市4例、承德市2例、秦皇岛市2例；死亡病例中，沧州市1例；重症病例中，石家庄市2例、邢台市2例、唐山市2例、张家口市2例、承德市1例、廊坊市1例、沧州市1例、邯郸市1例；出院病例中，保定市2例、廊坊市1例。现有疑似病例108例。目前累计追踪到密切接触者3796人，当日解除隔离医学观察50…	河北新增9例累计确诊113例
1	1580688260000		0	1580688260000	1	1629	人民网	1	1580688260000	100，全国	1580687681000	20-02-0307:54	http://m.weibo.cn/2286908003/4467790314822516	2月2日0—24时，31个省（自治区、直辖市）和新疆生产建设兵团报告新增确诊病例2829例（湖北省2103例），新增重症病例186例（湖北省139例），新增死亡病例57例（湖北省56例，重庆市1例），新增治愈出院病例147例（湖北省80例），新增疑似病例5173例（湖北省3260例）。截至2月2日24时，国家卫生健康委收到31个省（自治区、直辖市）和新疆生产建设兵团累计报告确诊病例17205例（北京市核减3例，江西省核减1例），现有重症病例2296例，累计死亡病例361例，累计治愈出院病例475例，共有疑似病例21558例。目前累计追踪到密切接触者189583人，当日解除医学观察10055人，共有152700人正在接受医学观察。累计收到港澳台地区通报确诊病例33例：香港特别行政区15例，澳门特别行政区8例，台湾地区10例。	全国确诊新增2829例，累计17205例
1	1580688260000		0	1580688260000	1	1628	人民网	1	1580688260000	31，上海市	1580687402000	20-02-0307:50	http://m.weibo.cn/2286908003/4467789148811467	上海市卫健委2月3日通报：2020年2月2日12—24时，上海市排除新型冠状病毒感染的肺炎疑似病例60例；新增确诊病例11例，其中外地来沪人员2例，本市常住人口9例。具体情况截至2月2日24时，上海市已累计排除疑似病例449例，发现确诊病例193例。确诊病例中，男性101例，女性92例；年龄最大88岁，最小7岁；113例有湖北居住或旅行史，8例有湖北以外地区居住或旅行史，70例有相关确诊病例接触史，2例无湖北接触史；外地来沪人员76例，本市常住人员117例。具体情况如下，目前，170例病情平稳，7例病情危重，5例重症，10例治愈出院，1例死亡。尚有173例疑似病例正在排查中。	上海新增11例累计确诊193例
1	1580687299000		0	1580687299000	1	1627	央视新闻	2	1580687299000	100，全国	1580687080000	20-02-0307:44	http://m.weibo.cn/2656274875/4467787793720033	钟南山：目前确诊病例病死率大概是2.3%、2.4%，因为患者集中，武汉病死率要高于外地。但不应该因为病死率低，就放松警惕。总的来说，与H7N9、MERS、H5N1相比，病死率相对低，但比普通的流感要高。	钟南山谈疫情死亡率
1	1580685507000		0	1580685507000	1	1624	人民网	1	1580685507000	50，重庆市	1580684874000	20-02-0307:07	http://m.weibo.cn/2286908003/4467778545120677	2020年2月2日12—24时，重庆市报告新型冠状病毒感染的肺炎新增确诊病例25例，减少重型病例3例，新增死亡病例1例。高新区为报告首例确诊病例。新增确诊病例中，万州区5例、涪陵区1例、江北区3例、九龙坡区2例、南岸区2例、巴南区1例、綦江区1例、大足区1例、铜梁区3例、潼南区1例、荣昌区1例、开州区1例、奉节县1例、巫山县1例、高新区1例；减少重型病例中，长寿区1例、江津区2例；新增死亡病例为万州区1例。截至2月2日24时，重庆市累计报告新型冠状病毒感染的肺炎确诊病例300例；现有重型病例23例，危重型病例6例，死亡病例2例，出院病例7例。确诊病例中，万州区49例、黔江区2例、涪陵区2例、渝中区9例、大渡口区6例、江北区16例、沙坪坝区2例、九龙坡区13例、南岸区6例、渝北区12例、巴南区2例、长寿区11例、江津区3例、合川区9例、永川区3例、綦江区5例、大足区5例、璧山区8例、铜梁区…	重庆新增25例累计确诊300例
1	1580684655000		0	1580684655000	1	1622	人民日报	2	1580684655000	42，湖北省	1580684446000	20-02-0307:00	http://m.weibo.cn/2803301701/4467776746364760	2月2日，驻鄂部队抗击疫情运力支援队出动50台军用卡车，将200余吨生活物资，从武汉市各大配送中心调运至武汉三镇，供应各大超市，保障武汉市民生活。据了解，支援任务将持续到武汉市疫情防控结束。市民说：“看到人民子弟兵来就觉得很安心！”	驻鄂部队50台卡车运送200吨物资
1	1580682856000		0	1580682856000	1	1621	人民日报	1	1580682856000	1	1580682519000	20-02-0306:28	http://m.weibo.cn/2803301701/4467768663733100	根据美国卫生部门当地时间2月2日的公告，美国加州一女子被确诊新型冠状病毒患者，成为全美第九例。根据报告，这名女子近期从武汉抵达加州圣克拉拉。卫生部门表示，该案例与加州此前确诊的病例无直接联系。	美国累计确诊9例
1	1580681901000		0	1580681901000	1	1619	央视新闻	1	1580681901000	42，湖北省	1580681313000	20-02-0306:08	http://m.weibo.cn/2656274875/4467763605208667	2020年2月2日0时-24时，湖北省新增新型冠状病毒感染的肺炎病例2103例（其中：武汉市1033例、黄石市82例、十堰市44例、襄阳市107例、宜昌市39例、荆州市166例、荆门市16例、鄂州市28例、孝感市169例、黄冈市244例、咸宁市50例、随州市74例、恩施州6例、仙桃市29例、天门市16例）。全省新增死亡56例（其中：武汉市41例、荆州市2例、荆门市4例、鄂州市2例、黄冈市2例、随州市2例、天门市3例）。新增出院80例（其中：武汉市53例、黄石市8例、十堰市2例、宜昌市1例、荆州市2例、荆门市3例、鄂州市2例、黄冈市5例、恩施州4例）。截至2020年2月2日24时，湖北省累计报告新型冠状病毒感染的肺炎病例11177例（其中：武汉市5142例、黄石市334例、十堰市256例、襄阳市548例、宜昌市392例、荆州市499例、荆门市345例、鄂州市306例、孝感市918例、黄冈市…	湖北新增2103例确诊病例
1	1580656700000		0	1580656700000	1	1615	人民网	2	1580656700000	42，湖北省	1580656532000	20-02-0223:15	http://m.weibo.cn/2286908003/4467659666180247	截至2月1日12时，湖北省慈善总会共接收疫情防控捐赠物资合计696.76万件（含有捐赠意向书并且正在发货的物资），实际到货376.03万件，全部为定向捐赠物资。	湖北慈善总会公示疫情捐赠物资
0	1580653058000		0	1580653058000	0	1606	九江发布	1	1580653058000	36，江西省	1580653082000	20-02-0222:18	https://m.weibo.cn/detail/4467540925636413	江西九江市首批2例新型冠状病毒感染的肺炎患者治愈出院，感染病学博士沈国俊介绍，两位患者转入时为均为重症，医院按照国家诊疗指南进行治疗。目前，两位患者2次病毒核酸检测均呈阴性，且肺部医学影像明显好转，病灶较前吸收，符合国家卫生健康委新型冠状病毒感染的肺炎确诊病例解除隔离和出院标准。	江西九江市首批2例新型冠状病毒感染的患者治愈出院
1	1580653100000		0	1580653100000	1	1608	人民网	1	1580653100000	1	1580652684000	20-02-0222:11	http://m.weibo.cn/2286908003/4467643526074190	德国《世界报》当地时间2月2日报道，首批从武汉撤出的德国侨民中，2人确诊感染新型冠状病毒，目前已被送往法兰克福大学医院隔离。2月1日，130名德国侨民从武汉返回法兰克福，在法兰克福附近的军营接受隔离、检测和询问。据了解，德国此前确诊8例新型肺炎患者，其中7人来自于巴伐利亚州同一家企业，另一人为患者家属。	德国确诊病例增至10例
1	1580647694000		0	1580647694000	1	1593	人民日报	2	1580647694000	100，全国	1580647421000	20-02-0220:43	http://m.weibo.cn/2803301701/4467621451970226	钟南山2日表示：“目前全国的疫情仍处于上升期，但我们判断疫情应不会产生全国性爆发，而可能只为局部爆发。”钟南山说，面对此次2019-nCoV肺炎疫情，最原始最有效的方法仍是“早发现、早隔离”。“我们政府和相关部门采取了多项全国性的举措：延长假期、交通管制、公共场所体温检测排查、积极宣讲少聚集、个人防护知识等，而国民公共安全意识的提高也保证了相关举措的顺利实施。”钟南山说：“这些举措有效阻断传染源，大大减少二代、三代传染，我们判断此次疫情有望在未来10天至两周左右出现高峰，但我们仍需加强防控，不可放松警惕。”	钟南山称疫情未来10天至两周或现高峰
1	1580643617000		0	1580643617000	1	1587	人民日报	2	1580643617000	42，湖北省	1580643186000	20-02-0219:33	http://m.weibo.cn/2803301701/4467603688992599	2月2日，中央应对疫情工作领导小组会议指出，保障湖北省特别是武汉市疫情防控物资需要是重中之重。国家已集中人力物力支持。会议确定，要加快湖北医院和床位建设，组织更多呼吸、重症等高水平医护人员支援湖北。抓紧弥补湖北医用口罩防护服缺口。国务院联防联控机制各单位要帮助解决重点医用防控物资生产运输遇到的问题。所有紧缺物资实行国家统一调度。湖北省要做好医疗防控物资管理、优化使用。	保障湖北防控物资需要是重中之重
1	1580640978000		0	1580640978000	1	1583	人民网	1	1580640978000	62，甘肃省	1580640441000	20-02-0218:47	http://m.weibo.cn/2286908003/4467592175279785	据甘肃省卫健委消息，2月2日，经省市级专家会诊，定西市陇西县1例输入性新型冠状病毒感染的肺炎患者，符合出院标准，解除隔离出院，属甘肃省首例新型冠状病毒感染的肺炎出院患者。	甘肃首例康复患者出院
1	1580640016000		0	1580640016000	1	1580	人民日报	1	1580640016000	53，云南省	1580639529000	20-02-0218:32	http://m.weibo.cn/2803301701/4467588350713087	2月2日0时至12时，云南省报告新型冠状病毒感染肺炎新增病例6例，其中楚雄州为首次报告确诊病例。全省累计报告确诊病例105例，除治愈出院者外，现均在定点医院接受隔离治疗。现有危重3例，重症7例，治愈出院3例，疑似病例235例，密切接触者医学观察3423人，无死亡病例。	云南新增确诊6例，累计105例
1	1580638219000		0	1580638219000	1	1576	人民日报	1	1580638219000	42，湖北省	1580637959000	20-02-0218:05	http://m.weibo.cn/2803301701/4467581769048139	2日下午，武汉金银潭医院有37名确诊新型冠状病毒肺炎患者出院，是迄今为止该院出院人数最多的一天。医务人员将治愈出院患者们送出大门，嘱咐他们回家后要居家隔离两周，医务人员会随时回访。本次出院年纪最大患者已88岁，是该院出院年龄最大患者。一定要健康！	武汉市金银潭医院一天37人出院
1	1580637380000		0	1580637380000	1	1574	人民日报	1	1580637380000	44，广东省	1580637051000	20-02-0217:50	http://m.weibo.cn/2803301701/4467577956497023	截至2月1日24时，深圳市累计报告新型冠状病毒感染的肺炎确诊病例196例。其中，出现了3例社区传播病例。这3个病例是目前深圳首次监测到的社区传播病例，具体情况还在进行进一步的研判分析中。深圳市疾控中心提醒：3例社区传播病例属于散发，目前深圳新型冠状病毒感染的肺炎病例仍以输入性病例为主。	深圳首次出现3例社区传播病例，其中一名为外卖骑手
1	1580635219000		0	1580635219000	1	1567	人民日报	2	1580635219000	100，全国	1580634856000	20-02-0217:14	http://m.weibo.cn/2803301701/4467568749994426	国务院办公厅发布关于组织做好疫情防控重点物资生产企业复工复产和调度安排工作的紧急通知。通知称，医用防护服、N95口罩、医用护目镜、负压救护车、相关药品等重点医疗应急防控物资由国务院应对新型冠状病毒感染肺炎疫情联防联控机制物资保障组统一管理、统一调拨，地方各级人民政府不得以任何名义截留、调用。国务院办公厅关于组织做好疫情防控重点物资生产企业复工复产和调度安排工作的紧急通知	地方不得以任何名义截留调用医疗物资
1	1580634617000		0	1580634617000	1	1566	人民日报	1	1580634617000	12，天津市	1580634505000	20-02-0217:08	http://m.weibo.cn/2803301701/4467567278501070	好消息！今天下午4点40分，天津首例康复新冠肺炎患者从天津海河医院出院！	天津首例康复患者出院
1	1580634259000		0	1580634259000	1	1564	人民日报	2	1580634259000	100，全国	1580633854000	20-02-0216:57	http://m.weibo.cn/2803301701/4467564547579656	国务院应对新型冠状病毒感染的肺炎疫情联防联控机制要求：各地要在原有心理援助热线的基础上设立应对疫情心理援助热线，每条热线至少开通2个坐席，结合本地公众需求提供24小时免费心理服务。地方政府应当对热线主办机构给予适当经费补助。	各地设立24小时心理援助热线
1	1580633775000		0	1580633775000	1	1562	人民网	1	1580633775000	46，海南省	1580633515000	20-02-0216:51	http://m.weibo.cn/2286908003/4467563125631493	【好消息！#海南又一例确诊患者治愈#累计治愈2例】2月2日，海南三亚中心医院一位新型冠状病毒感染的肺炎确诊患者经2次核酸检测均为阴性，符合出院条件。这也是海南省治愈的第2例新型冠状病毒感染的肺炎确诊患者。据了解，这名男性患者今年71岁。由于还有其它较严重基础病，从感染科出院后，目前已转入神经外科继续进行治疗。（人民网海南频道）好消息！海南又一新型冠状病毒感染的肺炎患者治愈累计治愈2例	海南又一例确诊患者治愈
1	1580632819000	zhuotingting	1	1580637684000	1	1559	人民日报	1	1580632819000	44，广东省	1580632632000	20-02-0216:37	http://m.weibo.cn/2803301701/4467559422714095	截至2月2日12时，全省累计报告新型冠状病毒感染的肺炎确诊病例632例。2日0-12时全省新增确诊病例28例。新增确诊病例中，深圳市11例、珠海市6例、广州市4例、佛山市4例、汕头市1例、梅州市1例、潮州市1例。有2504名密切接触者正在接受医学观察。累计报告确诊病例中，深圳市207例、广州市179例、珠海市47例、佛山市43例、东莞市27例、惠州市23例、中山市21例、汕头市15例、湛江市14例、阳江市10例、肇庆市7例、梅州市7例、清远市6例、揭阳市6例、韶关市5例、汕尾市4例、潮州市4例、茂名市3例、江门市3例、河源市1例。男性307例，女性325例，年龄介于10月龄-86岁之间。截至2月2日12时，在院的620例确诊病例中，危重18例，重症55例，普通型547例。累计出院12例。无死亡病例。	广东新增确诊28例累计632例
1	1580631975000		0	1580631975000	1	1558	人民日报	1	1580631975000	11，北京市	1580631490000	20-02-0216:18	http://m.weibo.cn/2803301701/4467554632711769	【#北京新确诊8例累计191例#】2月1日24时至2日12时，北京新增8例新型冠状病毒感染的肺炎病例，4例有湖北及其他省份接触史，4例为确诊病例的密切接触者。均已送至定点医疗机构进行救治。截至2月2日12时，#北京累计确诊病例191例#，其中死亡1例，出院9例，181例在定点医院进行隔离治疗。东城区3例、西城区22例、朝阳区35例、海淀区41例、丰台区16例、石景山区5例、门头沟区2例、房山区2例、通州区13例、顺义区6例、昌平区12例、大兴区22例、怀柔区1例、外地来京人员11例。平谷区、密云区、延庆区尚未有病例。	北京新确诊8例累计191例
1	1580631619000		0	1580631619000	1	1556	人民日报	2	1580631619000	100，全国	1580631368000	20-02-0216:16	http://m.weibo.cn/2803301701/4467554120914381	【卫健委回应病毒通过粪-口传播】针对近日在确诊患者粪便中检测到新型冠状病毒，中国疾控中心传染病处研究员冯录召2日在国家卫健委发布会上回应，这说明病毒可以在消化道存在，但是否通过粪-口传播，还是通过含有病毒的飞沫形成气溶胶的方式再传播，需要我们进一步证实。新型冠状病毒传播主要途径还是以近距离飞沫传播、间接接触传播为主。但这些现象也提示我们勤洗手的重要性。	粪-口传播还没得到证实
1	1580630657000		0	1580630657000	1	1551	人民网	1	1580630657000	50，重庆市	1580630398000	20-02-0215:59	http://m.weibo.cn/2286908003/4467550051674156	2020年2月2日0—12时，重庆市报告新型冠状病毒感染的肺炎新增确诊病例13例，新增出院病例4例。新增确诊病例中，万州区5例、长寿区1例、合川区1例、荣昌区1例、梁平区1例、垫江县1例、忠县3例；新增出院病例中，永川区1例、云阳县1例、巫山县2例。截至2月2日12时，重庆市累计报告新型冠状病毒感染的肺炎确诊病例275例，重型病例26例，危重型病例6例，死亡病例1例，出院病例7例。确诊病例中，万州区44例、黔江区2例、涪陵区1例、渝中区9例、大渡口区6例、江北区13例、沙坪坝区2例、九龙坡区11例、南岸区4例、渝北区12例、巴南区1例、长寿区11例、江津区3例、合川区9例、永川区3例、綦江区4例、大足区4例、璧山区8例、铜梁区4例、潼南区2例、荣昌区3例、开州区16例、梁平区3例、武隆区1例、城口县1例、丰都县5例、垫江县12例、忠县15例、云阳县18例、奉节县8例、巫山县6例、巫溪县1…	重庆新增13例累计确诊275例，新增出院病例4例
1	1580629214000		0	1580629214000	1	1547	央视新闻	1	1580629214000	21，辽宁省	1580628810000	20-02-0215:33	http://m.weibo.cn/2656274875/4467543391820360	2020年2月1日22时至2月2日13时，辽宁省新增5例新型冠状病毒感染的肺炎确诊病例，其中沈阳市1例，大连市1例，阜新市1例，辽阳市1例，盘锦市1例，均属普通型病例。截至2020年2月2日13时，辽宁省累计报告新型冠状病毒感染的肺炎确诊病例69例，其中重型病例5例，大连市治愈出院1例。确诊病例中，沈阳市17例（铁岭市转入1例，鞍山市转入1例，盘锦市转入2例）、大连市11例、本溪市3例、丹东市6例、锦州市7例、营口市1例、阜新市3例，辽阳市2例、铁岭市2例、朝阳市6例、盘锦市6例、葫芦岛市5例。目前68名在治患者均在定点医疗机构隔离治疗，病情平稳。68名在治患者中，56例病例为输入性病例，7例病例为武汉输入病例家属，4例为现有确诊病例的密切接触者，1例正在对其感染情况进行流行病学调查。目前累计追踪到密切接触者1152人，已解除医学观察216人，现有908人正在接受医学观察，正在追踪28人。	辽宁确诊病例增至69例
1	1580628859000		0	1580628859000	1	1546	央视新闻	1	1580628859000	37，山东省	1580628446000	20-02-0215:27	http://m.weibo.cn/2656274875/4467541864405082	2月2日下午，山东省卫生健康委员会通报山东省新型冠状病毒感染的肺炎疫情情况。2020年2月2日0—12时，山东省报告新型冠状病毒感染的肺炎新增确诊病例5例，现有疑似病例67例，累计确诊病例230例（含重症病例15例，危重症病例1例，出院6例，无死亡病例）。截至目前，追踪到密切接触者7535人，已解除医学观察1232人，诊断为疑似或确诊91例，尚有6212人正在接受医学观察。	山东新增5例确诊病例
1	1580628376000		0	1580628376000	1	1545	人民日报	2	1580628376000	42，湖北省	1580628103000	20-02-0215:21	http://m.weibo.cn/2803301701/4467540426093495	2月2日上午，湖北省新型冠状病毒感染肺炎疫情防控指挥部召开会议强调，当前，全省防控形势依然极为严峻，要做实做细基层基础工作，坚决按照“四集中”要求，对所有疑似患者集中隔离。要对所有疑似病例，先隔离再检测、再诊疗，严防交叉感染。各地都要加快设置定点医院，建立隔离病区、隔离病房。征用酒店、招待所、闲置厂房等，抓紧建立备用隔离场所，并配备必要的生活、消毒、医疗设施。	湖北省集中隔离所有疑似病例
1	1580626097000		0	1580626097000	1	1537	人民日报	1	1580626097000	51，四川省	1580625802000	20-02-0214:43	http://m.weibo.cn/2803301701/4467530775651688	2月2日，四川首例新冠肺炎危重患者陈某在四川大学华西医院广安医院（广安市人民医院）出院。四川大学华西广安医院重症医学科副主任医师、陈某主诊医生王健介绍，患者已经连续3天没有发烧，两次间隔24小时核酸检测为阴性，已经完全脱离呼吸机，不用高流量鼻塞吸氧，呼吸状态恢复正常，已经可以判断临床治愈。	四川首例危重患者治愈出院
1	1580622016000		0	1580622016000	1	1528	央视新闻	1	1580622016000	31，上海市	1580621790000	20-02-0213:36	http://m.weibo.cn/2656274875/4467513947993262	上海市卫健委今天（2月2日）通报：2020年2月2日0—12时，上海市排除新型冠状病毒感染的肺炎疑似病例15例；新增确诊病例5例，其中重症1例。确诊病例均为本市常住人口。具体情况如下，截至2月2日12时，上海市已累计排除疑似病例389例，发现确诊病例182例。确诊病例中，男性93例，女性89例；年龄最大88岁，最小7岁；110例有湖北居住或旅行史，5例有湖北以外地区居住或旅行史，64例有相关确诊病例接触史，3例无湖北接触史；外地来沪人员74例，本市常住人员108例。具体情况如下↓目前，160例病情平稳，7例病情危重，4例重症，10例治愈出院，1例死亡。尚有220例疑似病例正在排查中。	上海新增5例累计确诊182例
1	1580620701000		0	1580620701000	1	1527	央视新闻	2	1580620701000	42，湖北省	1580620593000	20-02-0213:16	http://m.weibo.cn/2656274875/4467508931107457	今天，武汉火神山医院正式交付。军队抽组1400名医护人员于2月3日起，承担武汉火神山新型冠状病毒感染肺炎专科医院医疗救治任务。	武汉火神山医院正式交付
1	1580620221000		0	1580620221000	1	1525	央视新闻	1	1580620221000	12，天津市	1580620113000	20-02-0213:08	http://m.weibo.cn/2656274875/4467506913419976	截至2月2日11时，天津新增3例新型冠状病毒感染的肺炎确诊病例，确诊病例增至48例。第46例患者，女，71岁，居住于宁河区，该患者是第32例确诊病例的亲戚，系密切接触者。无武汉旅居史。患者于1月23日与第32例在饭店一起就餐，后又到第32例家中串门。第32例确诊后，患者于1月31日下午被送至宁河区医院进行筛查，2月1日被诊断为疑似新型冠状病毒感染的肺炎并报告。2月2日，转至海河医院治疗，经市专家组确诊为天津第46例病例，为普通型。目前生命体征平稳。宁河区疾控中心已开展流行病学调查，对4名密切接触者实施隔离医学观察，继续对密切接触者进行追踪排查。第47例患者，男，59岁，现居住于河东区，为天津动车客车段员工。患者曾与第6例确诊病例和第2例确诊病例有过接触。1月23日晚出现发热，24日凌晨被送至市第三中心医院发热门诊隔离治疗，核酸检测阴性，25日晚回到家中继续居家医学隔离观察，之后持续发热，…	天津新增3例确诊病例
1	1580617217000		0	1580617217000	1	1518	人民网	2	1580617217000	42，湖北省	1580617008000	20-02-0212:16	http://m.weibo.cn/2286908003/4467493894898193	1日晚10时许，武汉雷神山医院隔离病区首个完整病房样板正式完成。该类病房面积16.5平方米（3米×5.5米），分为卫生间、缓冲区和病房区三大区域，将作为专科医院，用于集中收治新型冠状病毒感染的肺炎患者。	雷神山医院病房样板间来啦
1	1580617217000		0	1580617217000	1	1517	人民网	1	1580617217000	43，湖南省	1580616807000	20-02-0212:13	http://m.weibo.cn/2286908003/4467493047740260	2日上午，衡阳市新型冠状病毒感染的肺炎首批3名确诊重症患者走出医院，康复归家。三名重症患者经过精心诊治和护理，病情好转，无发烧，无身体不适，经反复连续核酸检测均为阴性，经专家组评估，符合国家卫生健康委新型冠状病毒感染的肺炎确诊病例解除隔离和出院标准。	衡阳首批3名患者出院
1	1580616621000		0	1580616621000	1	1514	央视新闻	1	1580616621000	67	澳门	1580616507000	20-02-0212:08	http://m.weibo.cn/2656274875/4467491788964266	记者2月2日从澳门特区政府卫生局获悉，澳门新增第8例新型冠状病毒感染确诊病例，患者为64岁女性，澳门居民，无业。据介绍，该患者1月27日因出现发烧和咳嗽等症状，曾到仁伯爵综合医院急诊就诊，但觉病情无好转，30日和31日到镜湖医院就诊，期间反覆发烧；2月1日因右腹痛到镜湖医院求诊，入院后经CT检查考虑有肺部炎症表现，下午由消防救护车送到仁伯爵综合医院特别急症室，经检测，对新型冠状病毒呈阳性，已被列为澳门第8个确诊个案，患者已被安排至隔离病房治疗。患者曾于1月10日至1月17日因带状疱疹在珠海中西医结合医院住院治疗，1月22日曾在中山三乡市场购买活家禽并于1月22-23日期间在中山三乡居住。目前，患者情况一般，否认曾到湖北地区及接触新型肺炎确诊患者，疾病防控团队正展开追踪调查其流行病学史和密切接触者。	澳门新增第8例确诊病例
1	1580616621000		0	1580616621000	1	1513	央视新闻	1	1580616621000	53，云南省	1580616263000	20-02-0212:04	http://m.weibo.cn/2656274875/4467490765501047	2月1日12时至24时，云南省报告新型冠状病毒感染肺炎新增病例6例（玉溪市4例、昆明市1例、大理州1例）。全省累计报告确诊病例99例，除治愈出院2人外，现均在定点医院接受隔离治疗。现有危重3例、重症6例，疑似病例261例，密切接触者医学观察3279人，无死亡病例。确诊病例中，昆明市31例、西双版纳州12例、玉溪市11例、保山市8例、大理州7例（出院1例）、昭通市6例、丽江市6例、曲靖市5例、红河州5例（出院1例）、普洱市4例、德宏州3例、临沧市1例。新增确诊患者情况：第94例：70岁女性，湖北武汉人，1月21日乘高铁从武汉到昆明，换乘动车到达大理，22日至24日自驾车在大理、丽江旅游，25日返回大理，1月26日在大理医疗机构收治入院隔离治疗。第95例：53岁女性，湖北武汉人，1月19日从武汉到玉溪探亲，其玉溪亲戚及同行者已确诊，2月1日在玉溪收治入院隔离治疗。第96例：72岁男性，云南玉…	云南新增6例确诊病例
1	1580615780000		0	1580615780000	1	1512	央视新闻	2	1580615780000	32，江苏省	1580615640000	20-02-0211:54	http://m.weibo.cn/2656274875/4467488152562884	1月30日10时至31日17时，徐州市新增新型冠状病毒病原学检测阳性19例，其中睢宁县10人为同一待确认病例密切接触者，出现一人传染多人现象。因宿迁市宿城区耿车镇等乡镇与睢宁县接壤，人员相互流动较为频繁，传染危险性增加。	江苏出现1名患者感染10人案例
1	1580615416000		0	1580615416000	1	1508	央视新闻	1	1580615416000	63，青海省	1580614794000	20-02-0211:39	http://m.weibo.cn/2656274875/4467484604556801	2月2日，根据《新型冠状病毒感染的肺炎诊疗方案（试行第四版）》规定，2名疑似病例患者马某、张某，病例样本经青海省疾病预防控制中心实验室复核检测，呈新型冠状病毒核酸阳性。结合患者临床表现、流行病学史，经省级医疗救治专家组会诊研判，确认为新型冠状病毒感染的肺炎确诊病例。截至2月2日11时，青海省累计报告新型冠状病毒感染的肺炎确诊病例11例，均为武汉输入性新型冠状病毒感染的肺炎确诊病例，均在定点医疗机构接受治疗。目前除1例患者属重症病例外，其他10例患者病情稳定，密切接触者已开展追踪调查和医学观察。	青海省新增2例确诊病例
1	1580613979000		0	1580613979000	1	1506	人民网	1	1580613979000	35，福建省	1580613831000	20-02-0211:23	http://m.weibo.cn/2286908003/4467480564765736	2月1日0-24时，福建省报告新增新型冠状病毒感染的肺炎确诊病例15例。其中：福州市5例（晋安区3例、福清市2例）；厦门市1例（集美区1例）；漳州市1例（芗城区1例）；泉州市5例（晋江市5例）；三明市1例（将乐县1例）；莆田市2例（城厢区2例）。报告新增新型冠状病毒感染的肺炎疑似病例39例。其中：福州市6例（仓山区1例、晋安区1例、罗源县1例、福清市3例）；厦门市8例（湖里区2例、集美区2例、同安区1例、翔安区2例、漳州市龙海市1例）；漳州市2例（芗城区1例、诏安县1例）；泉州市4例（永春县1例、晋江市3例）；三明市3例（梅列区1例、大田县1例、沙县1例）；莆田市10例（城厢区5例、荔城区1例、湄洲岛北岸2例、仙游县2例）；南平市3例（延平区2例、武夷山市1例）；龙岩市1例（新罗区1例）；宁德市2例（周宁县2例）。截至2月1日24时，福建省累计报告新型冠状病毒感染的肺炎确诊病例159例（…	福建新增15例累计159例
1	1580613614000		0	1580613614000	1	1501	央视新闻	1	1580613614000	1	1580613370000	20-02-0211:16	http://m.weibo.cn/2656274875/4467478631680795	2月2日，菲律宾卫生部长杜克在记者会上宣布，菲律宾确诊第二例新型冠状病毒感染肺炎病例。该病例为一名44岁的中国男性公民，是菲律宾首例确诊患者的同伴，他于1月25日和首例患者一起到马尼拉圣拉扎罗医院就诊，其后他病情恶化，于2月1日死亡。	中国之外首次出现死亡病例
1	1580613139000		0	1580613139000	1	1500	人民网	1	1580613139000	61，陕西省	1580612867000	20-02-0211:07	http://m.weibo.cn/2286908003/4467476525817859	截至2月2日10时，陕西新增15例新型冠状病毒感染的肺炎确诊病例，新增重症患者1例，新增疑似病例77例。新增确诊病例中，西安市8例、宝鸡市1例、咸阳市1例、铜川市1例、汉中市2例、安康市2例。陕西累计报告新型冠状病毒感染的肺炎确诊病例116例，其中输入性病例82例，密切接触者31例，无明确接触史病例3例。累计确诊病例中，西安市47例、宝鸡市7例、咸阳市9例、铜川市6例、渭南市5例、延安市7例、榆林市1例、汉中市15例、安康市16例、商洛市2例、韩城市1例。全省现有疑似病例201例。全省新增密切接触者830人，累计4394人，均集中医学观察。新增解除密切接触者264人，累计解除密切接触者809人。	陕西新增15例累计116例
1	1580612178000		0	1580612178000	1	1496	人民日报	1	1580612178000	11，北京市	1580612019000	20-02-0210:53	http://m.weibo.cn/2803301701/4467472964959734	2月1日12时至24时，北京市新增15例新型冠状病毒感染的肺炎病例，11例有湖北及其他省份接触史，4例为确诊病例的密切接触者，其中2例既有湖北及其他省份接触史又是确诊病例的密切接触者。2例否认湖北接触史，正在进一步核实。均已送至定点医疗机构进行救治。截至2月1日24时，北京市累计确诊病例183例，其中死亡1例，出院9例，173例在定点医院进行隔离治疗。东城区3例、西城区17例、朝阳区35例、海淀区41例、丰台区16例、石景山区4例、门头沟区1例、房山区2例、通州区13例、顺义区6例、昌平区12例、大兴区21例、怀柔区1例、外地来京人员11例。平谷区、密云区、延庆区尚未有病例。	北京新增15例含10月婴儿
1	1580611820000		0	1580611820000	1	1492	人民日报	2	1580611820000	42，湖北省	1580611476000	20-02-0210:44	http://m.weibo.cn/2803301701/4467470687393173	最早收治新型冠状病毒感染的肺炎患者的金银潭医院的口罩和防护服十分紧张。现急需爱心捐助下列防护物资：医用外科口罩，N95口罩，一次性医用口罩，医用防护服，一次性手术衣，防护面罩，防冲击眼罩，一次性圆帽。	武汉金银潭医院接受社会捐赠公告
1	1580610862000		0	1580610862000	1	1484	人民网	1	1580610862000	15，内蒙古自治区	1580610275000	20-02-0210:24	http://m.weibo.cn/2286908003/4467465654617559	2020年2月1日10时至2日10时，内蒙古自治区报告新型冠状病毒感染的肺炎新增确诊病例4例，新增疑似病例5例为呼和浩特市2例、包头市土右旗1例、呼伦贝尔市陈巴尔虎旗病例1例、鄂尔多斯市达拉特旗病例1例。截至2020年2月2日10时,内蒙古自治区累计报告新型冠状病毒感染的肺炎确诊病例27例，其中：呼和浩特市新城区2例，包头市5例（昆都仑区3例、土右旗2例），呼伦贝尔市2例（满洲里市1例已痊愈出院、牙克石市1例），兴安盟乌兰浩特市1例，通辽市经济开发区1例，赤峰市2例（松山区1例、林西县1例），锡林郭勒盟2例（锡林浩特市1例，二连浩特市1例），乌兰察布市2例（四子王旗1例，化德县1例），鄂尔多斯市6例（东胜区1例、鄂托克前旗1例、达拉特旗4例），巴彦淖尔市3例（五原县2例、临河区1例），乌海市海勃湾区1例。确诊病例中，危重病例2例（牙克石市1例、锡林浩特市1例）；重症病例为包头市昆都仑区2…	内蒙古新增4例累计确诊27例
1	1580610018000		0	1580610018000	1	1483	人民网	1	1580610018000	13，河北省	1580609530000	20-02-0210:12	http://m.weibo.cn/2286908003/4467462524896471	2月2日，河北省首批新型冠状病毒感染的肺炎患者经过省、市级医疗救治专家组的科学指导和定点收治医院的精心治疗，已符合治愈标准，正式出院3例。保定患者为母子二人，母亲30岁，儿子9岁，长居武汉，原籍保定安国市，于2020年1月19日由武汉回到保定安国。根据患者流行病学史和临床表现，1月24日收入保定市人民医院进行救治，1月25日，该母子同时被确诊为新型冠状病毒感染的肺炎病例，目前母子二人临床症状消失，各项化验指标恢复正常。廊坊患者，男，48岁，某物业公司工作，因发热、咳嗽于1月24日到医院就诊，1月25日收入廊坊市第三人民医院救治。1月26日经专家组会诊确诊为新型冠状病毒感染的肺炎病例。经治疗，临床症状消失，各项化验指标恢复正常。	好消息！河北首批3名患者治愈出院
1	1580608575000		0	1580608575000	1	1478	央视新闻	1	1580608575000	46，海南省	1580608084000	20-02-0209:48	http://m.weibo.cn/2656274875/4467456460684277	2月1日0-24时，海南省报告新型冠状病毒感染的肺炎新增确诊病例6例，新增重症病例1例，新增死亡病例0例，新增出院病例0例。截至2月1日24时，海南省累计报告新型冠状病毒感染的肺炎确诊病例63例，重症病例10例，死亡病例1例，出院病例1例。截至2月1日24时，追踪到密切接触者1643人，已解除医学观察616人，尚有1027人正在接受居家或集中医学观察。	海南新增6例，累计63例
1	1580608099000		0	1580608099000	1	1477	人民网	1	1580608099000	12，天津市	1580607898000	20-02-0209:44	http://m.weibo.cn/2286908003/4467455680188813	截至2月2日6时，天津新增4例新型冠状病毒感染的肺炎确诊病例，确诊病例增至45例。截至目前，天津累计报告新型冠状病毒感染的肺炎确诊病例45例，其中男性28例，女性17例；危重型3例，重型14例，普通型28例；疑似病例为124例。累计排查密切接触者301人，其中已确诊12人，已解除医学观察13人，尚有276人正在接受医学观察。	天津新增4例，累计45例
1	1580608099000		0	1580608099000	1	1476	人民日报	2	1580608099000	100，全国	1580607850000	20-02-0209:44	http://m.weibo.cn/2803301701/4467455478690170	邱海波表示，目前尚无二次感染病例。现在已有对新型冠状病毒感染病人的监测，这些病人感染两三周后就可产生抗体，尤其是痊愈病人。一般抗体会持续半年或更长，所以半年内再感染可能性非常小，除非病毒又变异了，但目前还无证据。	国家卫健委专家组成员邱海波：目前没有新型冠状病毒变异证据
1	1580607622000		0	1580607622000	1	1474	人民网	1	1580607622000	22，吉林省	1580607200000	20-02-0209:33	http://m.weibo.cn/2286908003/4467452752188554	2月1日0-24时，吉林新增确诊病例6例，均为长春市报告，其中2例为东丰县转诊病例。截至2月1日24时，吉林累计报告确诊病例23例，长春市治愈出院1例，现在院隔离治疗确诊病例22例。其中长春市12例，吉林市3例，延边州2例，松原市2例，通化市1例，四平市1例，公主岭市1例。在院治疗确诊病例有18例为普通病例，4例为重症病例。2月1日0-24时，全省原有疑似病例转为确诊病例6例，新增疑似病例10例，现有疑似病例14例，已全部隔离治疗，目前正在进一步明确诊断。	吉林新增6例，累计23例
1	1580607253000		0	1580607253000	1	1471	人民网	1	1580607253000	43，湖南省	1580606809000	20-02-0209:26	http://m.weibo.cn/2286908003/4467451112558429	2020年2月1日0-24时，湖南省报告新型冠状病毒感染的肺炎新增确诊病例74例，新增重症病例2例，新增死亡病例0例，新增出院病例5例。截至2月1日24时，湖南省累计报告新型冠状病毒感染的肺炎确诊病例463例，累计报告重症病例56例，死亡病例0例，出院病例8例。目前追踪到密切接触者9599人，已解除医学观察1353人，尚有8246人正在接受医学观察。	湖南新增确诊74例，累计463例
1	1580606774000		0	1580606774000	1	1470	人民网	1	1580606774000	64，宁夏回族自治区	1580606628000	20-02-0209:23	http://m.weibo.cn/2286908003/4467450357733629	2月1日0时至24时，宁夏回族自治区报告新增新型冠状病毒感染的肺炎确诊病例2例，新增疑似病例7例。截至2月1日24时，全区累计报告确诊病例28例，其中银川市16例（兴庆区5例、金凤区6例、西夏区3例、永宁县2例）、吴忠市7例（利通区4例、红寺堡区3例）、固原市2例（原州区2例）、中卫市2例（沙坡头区2例）、宁东1例（宁东镇）；现有重症病例4例；共有疑似病例8例。目前累计追踪到密切接触者884人，正在接受集中或居家隔离医学观察。	宁夏新增确诊2例，累计28例
1	1580606774000		0	1580606774000	1	1467	人民日报	2	1580606774000	100，全国	1580606254000	20-02-0209:17	http://m.weibo.cn/2803301701/4467448784522553	据新华社，临床发现，部分新型冠状病毒感染者首发症状仅为腹泻，专家在感染者大便和肛拭子中已发现病毒核酸，确诊患者粪便中检出病毒RNA阳性。专家提醒，应注意消化系统传播新型冠状病毒风险，做好相关防护。研究团队提醒，轻症患者居家隔离时，应格外重视手卫生，同时尽可能避免与家庭成员共用卫生间。如无单独卫生间，每次使用后，可通过乙醚、75%乙醇、含氯消毒剂、过氧乙酸和氯仿等脂溶剂，做好居家隔离消毒。武汉大学人民医院临床学科在诊疗过程中还发现，部分患者存在胸部影像与临床症状相背离的现象。不必为了解病情进展频繁复査胸部CT，以临床症状为导向复查胸部CT即可。	专家提醒注意消化系统传播风险
1	1580606415000		0	1580606415000	1	1466	人民网	1	1580606415000	33，浙江省	1580606060000	20-02-0209:14	http://m.weibo.cn/2286908003/4467447971360307	2020年2月1日0-24时，浙江省报告新型冠状病毒感染的肺炎新增确诊病例62例，新增出院病例8例。其中：新增确诊病例中，杭州市12例、宁波市11例、温州市24例、嘉兴市1例、绍兴市3例、台州市5例、丽水市6例；新增出院病例中，杭州市2例、温州市2例、绍兴市1例、台州市3例。截至2月1日24时，浙江省累计报告新型冠状病毒感染的肺炎确诊病例661例，现有重症病例52例（其中危重12例），累计出院23例。目前，全省共追踪到密切接触者11961人，已解除医学观察1008人，尚有10397人正在接受医学观察。	浙江新增确诊62例，累计661例
1	1580605937000		0	1580605937000	1	1463	人民网	1	1580605937000	1	1580605660000	20-02-0209:07	http://m.weibo.cn/2286908003/4467446293046079	当地时间2月2日上午，韩国通报3例新型冠状病毒感染的肺炎确诊病例。至此，韩国自1月20日确诊首例新型冠状病毒感染的肺炎以来，累计确诊病例已达15例。	韩国累计确诊病例增至15例
1	1580605937000		0	1580605937000	1	1462	人民网	1	1580605937000	36，江西省	1580605650000	20-02-0209:07	http://m.weibo.cn/2286908003/4467446251935270	2020年2月1日0-24时，江西省报告新型冠状病毒感染的肺炎新增确诊病例47例，新增治愈出院病例1例（新余市1例）。截至2月1日24时，江西省累计报告新型冠状病毒感染的肺炎确诊病例333例，其中重症病例32例，治愈出院病例10例。目前追踪到密切接触者9254人，解除医学观察825人，尚有8429人正在接受医学观察。	江西新增确诊47例，累计333例
1	1580605937000		0	1580605937000	1	1461	人民网	1	1580605937000	34，安徽省	1580605592000	20-02-0209:06	http://m.weibo.cn/2286908003/4467446008352154	2020年2月1日0-24时，安徽省报告新增确诊病例43例，新增疑似病例82例，新增危重病例1例，新增治愈出院2例。截至2月1日24时，安徽省在院治疗确诊病例335例。2月2日即将治愈出院2例（芜湖、宣城各1例）。累计医学观察密切接触者7481人。	安徽新增43例，累计340例
1	1580605937000		0	1580605937000	1	1457	人民网	1	1580605937000	23，黑龙江省	1580605459000	20-02-0209:04	http://m.weibo.cn/2286908003/4467445450680613	2月1日0-24时，黑龙江省报告新型冠状病毒感染的肺炎新增确诊病例15例。黑河市为报告首例确诊病例。新增重症病例1例。新增出院病例2例。新增疑似病例79例。截至2月1日24时，黑龙江省累计报告新型冠状病毒感染的肺炎确诊病例95例，出院病例2例为哈尔滨市传染病医院治愈患者。累计报告疑似病例172例。全省当日发热门诊诊疗人数2520人。目前追踪到密切接触者2931人,已解除医学观察1008人,尚有1807人正在接受医学观察。	黑龙江新增15例，累计95例
1	1580605457000		0	1580605457000	1	1454	央视新闻	1	1580605457000	42，湖北省	1580605171000	20-02-0208:59	http://m.weibo.cn/2656274875/4467444242513457	截至2月1日24时，湖北黄冈市新型冠状病毒感染的肺炎病例过千例，为武汉外全国第二个破千的城市。湖北省累计报告新型冠状病毒感染的肺炎病例9074例（其中：武汉市4109例、黄石市252例、十堰市212例、襄阳市441例、宜昌市353例、荆州市333例、荆门市329例、鄂州市278例、孝感市749例、黄冈市1002例、咸宁市246例、随州市384例、恩施州105例、仙桃市140例、天门市99例、潜江市35例、神农架林区7例），已治愈出院215例，死亡294例（其中：武汉市224例、黄石市2例、宜昌市1例、荆州市4例、荆门市7例、鄂州市13例、孝感市14例、黄冈市15例、随州3例、仙桃市3例、天门市7例、潜江市1例）。目前湖北全省仍在院治疗8565例（其中：重症1118例、危重症444例），均在定点医疗机构接受隔离治疗。累计追踪密切接触者48571人，尚在接受医学观察43121人。	黄冈累计确诊病例过千
1	1580605457000		0	1580605457000	1	1453	人民网	1	1580605457000	44，广东省	1580605141000	20-02-0208:59	http://m.weibo.cn/2286908003/4467444116380676	截至2月1日24时，广东累计报告新型冠状病毒感染的肺炎确诊病例604例。1日当天广东新增确诊病例84例，新增确诊病例中，广州市38例、深圳市26例、东莞市6例、珠海市3例、中山市3例、惠州市3例、肇庆市1例、湛江市1例、韶关市1例、梅州市1例、佛山市1例。有2418名密切接触者正在接受医学观察。截至2月1日24时，604例确诊病例中，危重20例,重症50例，普通病例522例，累计出院12例，无死亡病例。	广东新增确诊84例，累计604例
1	1580604975000		0	1580604975000	1	1448	央视新闻	1	1580604975000	32，江苏省	1580604810000	20-02-0208:53	http://m.weibo.cn/2656274875/4467442728700426	2020年2月1日0-24时，江苏省报告新型冠状病毒感染的肺炎新增确诊病例34例。其中，南京市7例、无锡市6例、徐州市7例、常州市1例、苏州市4例、南通市5例、淮安市1例、盐城市2例、镇江市1例。新增出院病例1例。所有病例均已在定点医院救治，病情稳定。已追踪到密切接触者744人，均在接受隔离医学观察。截至2月1日24时，江苏省累计报告新型冠状病毒感染的肺炎确诊病例236例，其中，重症病例1例，出院病例6例。目前，江苏省追踪到密切接触者3992人，已解除医学观察216人，尚有3776人在接受医学观察。	江苏新增34例，累计236例
1	1580604975000		0	1580604975000	1	1447	人民日报	1	1580604975000	37，山东省	1580604609000	20-02-0208:50	http://m.weibo.cn/2803301701/4467441885228766	2020年2月1日12—24时，山东省报告新型冠状病毒感染的肺炎新增确诊病例19例，累计确诊病例225例（含重症病例15例，危重症病例1例，出院5例，无死亡病例）；新增疑似病例33例，现有疑似病例81例。截至目前，追踪到密切接触者7277人，已解除医学观察997人，诊断为疑似或确诊86例，尚有6194人正在接受医学观察。	山东新增病例19例，累计病例225例
1	1580604618000		0	1580604618000	1	1442	人民网	1	1580604618000	51，四川省	1580604111000	20-02-0208:41	http://m.weibo.cn/2286908003/4467439796701281	四川省新型冠状病毒感染的肺炎病例确认专家组确认四川新增新型冠状病毒感染的肺炎病例24例。截至2月1日24时，四川累计报告新型冠状病毒感染的肺炎确诊病例231例，涉及21个市（州）。231名患者中，危重5人,死亡1人，治愈出院3人。正在接受医学观察5038人，已解除医学观察334人。	四川新增24例累，计231例
1	1580604618000		0	1580604618000	1	1441	人民网	1	1580604618000	52，贵州省	1580604039000	20-02-0208:40	http://m.weibo.cn/2286908003/4467439498668883	2020年2月1日0-24时，全省新型冠状病毒感染的肺炎新增9例确诊病例。其中，外地来黔人员7例、本省常住人口2例。贵阳市2例、遵义市1例、安顺市2例、毕节市1例、黔东南州2例、黔南州1例。截至2月1日24时，全省累计报告新型冠状病毒感染的肺炎病例38例。其中，外地来黔人员23例，本省常住人口15例；治愈出院2例，病情平稳28例，重症6例，危重症2例；男性22例，女性16例；年龄最大80岁，最小10岁；贵阳市6例（1例已治愈），遵义市5例，六盘水8例，安顺市2例，毕节市4例，铜仁市3例（1例已治愈），黔东南州4例，黔南州5例，黔西南州1例。现有疑似病例65例。累计追踪密切接触者567人，12人转为确诊病例，3人转为疑似病例，已解除医学观察50人，尚在接受医学观察502人。	贵州新增9例，确诊38例
1	1580604160000		0	1580604160000	1	1438	人民网	1	1580604160000	65，新疆维吾尔自治区	1580603764000	20-02-0208:36	http://m.weibo.cn/2286908003/4467438344863570	2月1日0-24时，兵团报告新型冠状病毒感染的肺炎新增确诊病例3例，新增重症病例0例，新增危重症病例0例，新增死亡病例0例，新增出院病例0例。其中：新增确诊病例中，兵团第九师3例。截至2月1日24时，新疆（含兵团）累计报告新型冠状病毒感染的肺炎确诊病例21例，现有重症病例4例、危重症病例1例，累计死亡病例0例，累计出院病例0例。其中：确诊病例中，乌鲁木齐市8例、伊犁州5例、吐鲁番市1例、阿克苏地区1例，兵团第七师1例、兵团第八师石河子市1例、兵团第九师4例；现有重症病例中，乌鲁木齐市2例、伊犁州2例；现有危重症病例中，乌鲁木齐市1例。目前尚有1151人正在接受医学观察。	新疆新增3例，累计21例
1	1580603659000		0	1580603659000	1	1435	人民日报	1	1580603659000	41，河南省	1580603489000	20-02-0208:31	http://m.weibo.cn/2803301701/4467437187425854	2020年2月1日0-24时，河南省新增新型冠状病毒感染的肺炎确诊病例71例,新增出院病例1例。新增确诊病例中，郑州市9例、开封市3例、洛阳市2例、焦作市5例、平顶山市3例、鹤壁市2例、许昌市1例、漯河市2例、南阳市9例、商丘市7例、信阳市18例、周口市2例、驻马店市6例、永城市1例、邓州市1例。截至2月1日24时，全省累计报告新型冠状病毒感染的肺炎确诊病例493例，现有重症病例32例，现有危重病例12例，累计死亡病例2例，累计治愈病例4例，现有疑似病例754例。其中：确诊病例中，郑州市65例、开封市11例、洛阳市7例、平顶山市14例、安阳市24例、鹤壁市8例、新乡市21例、焦作市7例、濮阳市3例、许昌市13例、漯河市16例、三门峡市7例、南阳市62例、商丘市36例、信阳市88例、周口市40例、驻马店市46例、滑县1例、长垣市2例、永城市8例、邓州市14例。目前累计追踪到密切接触者110…	河南新增71例，累计确诊493例
1	1580603659000		0	1580603659000	1	1434	人民网	2	1580603659000	33，浙江省	1580603329000	20-02-0208:28	http://m.weibo.cn/2286908003/4467436520630657	浙江温州决定自2020年2月1日24时起至2月8日24时，在全市范围实行村（居）民出行管控措施。全市每户家庭每两天可指派1名家庭成员出门采购生活物资，其他人员除生病就医、疫情防控工作需要和在保障公共事业运行、群众生活及其他涉及重要国计民生的相关企业上班外，原则上不要外出。	温州实施出行管控：每家每两天可指派1人出门采购
1	1580603178000		0	1580603178000	1	1429	央视新闻	1	1580603178000	37，山东省	1580603003000	20-02-0208:23	http://m.weibo.cn/2656274875/4467435149271096	昨晚，山东威海市乳山市1例新型冠状病毒感染的肺炎确诊病例痊愈出院。患者女，39岁，是威海首例确诊患者的妻子。经治疗，该患者病情持续改善，呼吸道症状好转，肺部影像学显示病灶明显吸收，体温正常，各项化验指标均正常。两次核酸检测均为阴性，已符合出院标准。	好消息！山东第4例确诊患者治愈出院
1	1580602819000		0	1580602819000	1	1426	央视新闻	1	1580602819000	45，广西壮族自治区	1580602216000	20-02-0208:10	http://m.weibo.cn/2656274875/4467431848132661	2月1日0-24时，广西共新增新型冠状病毒感染的肺炎确诊病例11例，其中桂林2例、钦州1例、贵港4例、玉林2例、贺州2例。目前全区累计报告确诊病例111例，累计出院病例2例。现有重症病例6例（桂林2例、防城港3例、贵港1例），危重病例2例（桂林2例），无死亡病例，无医务人员感染病例。累计确诊病例中，南宁市16例、柳州市12例、桂林市23例、梧州市5例、北海市23例、防城港市8例、钦州市2例、贵港市4例、玉林市7例、百色市2例、贺州市3例、河池市6例；累计出院病例中：梧州市1例、防城港市1例。目前累计追踪到密切接触者4223人，正在接受医学观察3119人。	广西新增11例累计111例
1	1580602219000		0	1580602219000	1	1423	央视新闻	1	1580602219000	12，天津市	1580601927000	20-02-0208:05	http://m.weibo.cn/2656274875/4467430640428064	截至2月1日22时，天津市新增3例新型冠状病毒感染的肺炎确诊病例，确诊病例增至41例。流行病学调查显示，以上3例病例为一家三口发病，有聚集性。1月26日至31日，三人自述一直居家，未接触其他人。截至目前，天津市累计发现新型冠状病毒感染的肺炎病例41例，其中男性27例，女性14例；危重型3例，重型13例，普通型25例；无死亡病例。	天津新增3例，累计41例
1	1580601854000		0	1580601854000	1	1421	央视新闻	1	1580601854000	13，河北省	1580601481000	20-02-0207:58	http://m.weibo.cn/2656274875/4467428770078922	2020年2月1日0—24时，河北省报告新型冠状病毒感染的肺炎新增确诊病例8例，其中，唐山市3例、保定市2例、石家庄市1例、张家口市1例、邯郸市1例。新增疑似病例60例，其中，石家庄市23例、邢台市21例、秦皇岛市8例、张家口市3例、唐山市3例、邯郸市1例，定州市1例。截至2月1日24时，河北省累计报告确诊病例104例，其中死亡1例，现有重症病例9例，治愈出院3例。确诊病例中，沧州市19例、石家庄市13例、保定市13例、唐山市11例、廊坊市11例、邯郸市11例、邢台市10例、张家口市9例、衡水市4例、承德市2例、秦皇岛1例；死亡病例中，沧州市1例；重症病例中，石家庄市2例、邢台市2例、承德市1例、张家口市1例、廊坊市1例、沧州市1例、邯郸市1例；出院病例中，保定市2例、廊坊市1例。现有疑似病例104例。目前累计追踪到密切接触者3132人，当日解除隔离医学观察176人，现有2540人正在接…	河北新增8例累计104例
1	1580601854000		0	1580601854000	1	1419	央视新闻	1	1580601854000	100，全国	1580601257000	20-02-0207:54	http://m.weibo.cn/2656274875/4467427825461189	截至2月1日24时，国家卫生健康委收到31个省（自治区、直辖市）和新疆生产建设兵团累计报告确诊病例14380例，现有重症病例2110例，累计死亡病例304例，累计治愈出院病例328例，共有疑似病例19544例。	31个省区市累计治愈出院328例
1	1580601377000		0	1580601377000	1	1417	人民网	1	1580601377000	100，全国	1580601080000	20-02-0207:51	http://m.weibo.cn/2286908003/4467427083263906	2月1日0—24时，31个省（自治区、直辖市）和新疆生产建设兵团报告新增确诊病例2590例（湖北省1921例），新增重症病例315例（湖北省268例），新增死亡病例45例（湖北省45例），新增治愈出院病例85例（湖北省49例），新增疑似病例4562例（湖北省2606例）。截至2月1日24时，国家卫生健康委收到31个省（自治区、直辖市）和新疆生产建设兵团累计报告确诊病例14380例，现有重症病例2110例，累计死亡病例304例，累计治愈出院病例328例，共有疑似病例19544例。目前累计追踪到密切接触者163844人，当日解除医学观察8044人，共有137594人正在接受医学观察。累计收到港澳台地区通报确诊病例31例：香港特别行政区14例，澳门特别行政区7例，台湾地区10例。	全国新增2590例，全国累计确诊14380例
1	1580600419000		0	1580600419000	1	1415	央视新闻	1	1580600419000	31，上海市	1580600323000	20-02-0207:38	http://m.weibo.cn/2656274875/4467423908970507	2020年2月1日12—24时，上海市排除新型冠状病毒感染的肺炎疑似病例32例；新增确诊病例8例，其中1例病情危重。确诊病例中，外地来沪人员1例，上海市常住人口7例。具体情况如下：截至2月1日24时，上海市已累计排除疑似病例374例，发现确诊病例177例。确诊病例中，男性89例，女性88例；年龄最大88岁，最小7岁；109例有湖北居住或旅行史，4例有湖北以外地区居住或旅行史，62例有相关确诊病例接触史，2例无湖北接触史；外地来沪人员74例，上海市常住人员103例。具体情况如下：目前，155例病情平稳，7例病情危重，4例重症，10例治愈出院，1例死亡。尚有168例疑似病例正在排查中。	上海新增8例累计177例
1	1580599577000		0	1580599577000	1	1412	人民日报	1	1580599577000	1	1580599390000	20-02-0207:23	http://m.weibo.cn/2803301701/4467419994879818	美国马萨诸塞州公共卫生厅2月1日证实，一名20多岁的波士顿男子被证实感染新型冠状病毒，美国疾病控制与预防中心1月31日晚将检测结果呈阳性通知了马萨诸塞州和波士顿市卫生部门。目前，全美已经有8例新型冠状病毒确诊病例,另有36个州的约120名疑似患者正在等待检查结果。	美国发现第8名感染病人
1	1580599102000		0	1580599102000	1	1409	人民日报	1	1580599102000	1	1580598995000	20-02-0207:16	http://m.weibo.cn/2803301701/4467418338138478	德国巴伐利亚州卫生部1日下午通报了新型冠状病毒感染肺炎的最新情况，一名33岁家住慕尼黑的男子被确诊为第8名患者。与此前7例一样，该名患者同样与巴伐利亚州的全球汽车天窗制造商伟博思通公司有关，系该公司员工，也是该公司的第7名患者，另一患者为其中一人的孩子。伟博思通公司于本周三至周五对公司员工进行了病毒感染检测，截至周六下午，共有2人检测结果为阳性，分别为周五下午确诊的第7名和周六确诊的第8名患者。	德国再增1例确诊，累计确诊8例
1	1580598739000		0	1580598739000	1	1407	人民网	1	1580598739000	50，重庆市	1580598407000	20-02-0207:06	http://m.weibo.cn/2286908003/4467415872578051	2月1日12—24时，重庆市报告新型冠状病毒感染的肺炎新增确诊病例15例，新增重型病例6例。新增确诊病例中，渝中区2例、江北区1例、九龙坡区2例、南岸区1例、渝北区1例、铜梁区2例、奉节县3例、巫溪县1例、两江新区2例；新增重型病例中，江津区1例、开州区1例、梁平区1例、忠县2例、奉节县1例。截至2月1日24时，重庆市累计报告新型冠状病毒感染的肺炎确诊病例262例，重型病例26例，危重型病例6例，死亡病例1例，出院病例3例。确诊病例中，万州区39例、黔江区2例、涪陵区1例、渝中区9例、大渡口区6例、江北区13例、沙坪坝区2例、九龙坡区11例、南岸区4例、渝北区12例、巴南区1例、长寿区10例、江津区3例、合川区8例、永川区3例、綦江区4例、大足区4例、璧山区8例、铜梁区4例、潼南区2例、荣昌区2例、开州区16例、梁平区2例、武隆区1例、城口县1例、丰都县5例、垫江县11例、忠县12例、云…	重庆新增15例累计262例
1	1580598258000		0	1580598258000	1	1401	人民日报	2	1580598258000	1	1580597920000	20-02-0206:58	http://m.weibo.cn/2803301701/4467413829285064	驻欧盟使团发言人就欧盟对华运送12吨疫情防控急需物资发表谈话：维护全球和地区公共卫生安全是国际社会的共同责任。当前，中国防控新型冠状病毒感染肺炎疫情正处于关键阶段，欧盟协调协助成员国向中国运送12吨疫情防控急需物资，体现了欧盟机构、成员国政府和人民对中国政府和人民抗击疫情的大力支持，中方对此表示衷心感谢。	欧盟对华运送12吨急需物资
1	1580597300000		0	1580597300000	1	1399	央视新闻	1	1580597300000	14，山西省	1580597133000	20-02-0206:45	http://m.weibo.cn/2656274875/4467410528767225	2月1日0时至24时，山西省报告新型冠状病毒感染的肺炎新增确诊病例9例。其中：太原市2例（迎泽区1例、万柏林区1例），大同市2例（云冈区1例、天镇县1例），晋中市2例（平遥县2例），忻州市2例（五台县2例），晋城市1例（泽州县1例）。新增重症病例1例（忻州市忻府区1例），新增疑似病例26例。截至2月1日24时，山西省11个市累计报告新型冠状病毒感染的肺炎确诊病例56例（含重症病例3例、危重症病例1例、出院病例1例，无死亡病例)。其中：晋中市13例（平遥县13例），运城市10例（芮城县3例、新绛县3例、河津市2例、万荣县1例、夏县1例），大同市8例（平城区4例、云冈区2例、浑源县1例、天镇县1例），太原市6例（迎泽区3例、小店区1例、万柏林区2例），吕梁市5例（离石区2例、孝义市2例、文水县1例），朔州市3例（应县3例），长治市3例（潞州区1例、长子县2例），晋城市3例（城区1例、陵川县1…	山西新增9例累计56例
1	1580595503000		0	1580595503000	1	1394	央视新闻	1	1580595503000	42，湖北省	1580595164000	20-02-0206:12	http://m.weibo.cn/2656274875/4467402274730865	2020年2月1日0时-24时，湖北省新增新型冠状病毒感染的肺炎病例1921例（其中：武汉市894例、黄石市43例、十堰市35例、襄阳市94例、宜昌市77例、荆州市46例、荆门市78例、鄂州市51例、孝感市121例、黄冈市276例、咸宁市40例、随州市80例、恩施州18例、仙桃市43例、天门市17例、潜江市8例、神农架林区0例）。全省新增死亡45例（其中：武汉市32例、荆门市2例、鄂州市4例、孝感市2例、黄冈市1例、随州市2例、仙桃市2例）。新增出院49例（其中：武汉市32例、黄石1例、荆门2例、黄冈市10例、随州市3例、恩施州1例）。截至2020年2月1日24时，湖北省累计报告新型冠状病毒感染的肺炎病例9074例（其中：武汉市4109例、黄石市252例、十堰市212例、襄阳市441例、宜昌市353例、荆州市333例、荆门市329例、鄂州市278例、孝感市749例、黄冈市1002例、咸宁…	湖北新增1921例累计9074例
1	1580576175000		0	1580576175000	1	1393	央视新闻	2	1580576175000	50，重庆市	1580575787000	20-02-0200:49	http://m.weibo.cn/2656274875/4467321000950560	据重庆市公安局最新消息，重庆1日晚发布的“关于新型冠状病毒感染肺炎疫情防控期间对主城区道路实施临时交通管制的通告”，系重庆公安机关紧急情况交通处置预案。根据目前情况，暂不执行。	重庆暂不执行交通管制
1	1580571619000		0	1580571619000	1	1391	人民网	1	1580571619000	53，云南省	1580571520000	20-02-0123:38	http://m.weibo.cn/2286908003/4467303099438949	2月1日0时至12时，云南省报告新型冠状病毒感染肺炎新增病例2例。全省累计报告确诊病例93例，除治愈出院2人外，现均在定点医院接受隔离治疗。现有危重3例、重症6例，无死亡病例。现有疑似病例208例，密切接触者医学观察2642人。确诊病例中，昆明市30例、西双版纳州12例、保山市8例，玉溪市7例、昭通市6例、大理州6例、丽江市6例、曲靖市5例、红河州5例、普洱市4例、德宏州3例、临沧市1例。新增确诊患者情况：第92例：63岁男性，湖北武汉人，1月15日自驾车从武汉到贵州、云南旅游，1月19日至1月24日先后到罗平、弥勒、元阳、建水、隆阳、瑞丽等地，1月25日到达腾冲，1月31日在腾冲医疗机构收治入院隔离治疗。第93例：24岁男性，红河建水人，住建水县李浩寨乡，1月21日乘机从武汉至昆明，1月22日乘动车从昆明至建水，当日乘客运班车回到李浩寨家中，1月29日在建水县医疗机构收治入院隔离治疗。	云南新增2例累计确诊93例
1	1580571259000		0	1580571259000	1	1390	人民网	1	1580571259000	12，天津市	1580571024000	20-02-0123:30	http://m.weibo.cn/2286908003/4467301023367961	截至2月1日22时，天津市新增3例新型冠状病毒感染的肺炎确诊病例，确诊病例增至41例。	天津新增3例累计确诊41例
1	1580570772000		0	1580570772000	1	1388	人民网	1	1580570772000	62，甘肃省	1580570609000	20-02-0123:23	http://m.weibo.cn/2286908003/4467299283257507	截至2月1日20时，甘肃新增5例新型冠状病毒感染的肺炎确诊病例。新增确诊病例中，兰州市3例、定西市1例、甘南州1例。甘肃累计报告新型冠状病毒感染的肺炎确诊病例40例，其中兰州市23例、白银市1例、临夏州2例、定西市3例、张掖市2例、陇南市3例、金昌市1例、天水市3例、平凉市1例、甘南州1例；累计重症病例6例，危重病例1例。重症病例转普通型病例4例，现有重症病例2例、危重病例1例。新增疑似病例10例，其中兰州市4例、天水市3例，平凉市1例，陇南市1例，临夏州1例。目前，累计追踪到密切接触者1125人，已解除医学观察79人，其余1046人均正在接受医学观察。	甘肃新增5例累计确诊40例
1	1580567658000		0	1580567658000	1	1375	人民日报	2	1580567658000	42，湖北省	1580567505000	20-02-0122:31	http://m.weibo.cn/2803301701/4467286260291484	2月1日，中国红十字会党组书记、常务副会长梁惠玲率领总会工作组赶赴湖北武汉，指导、督促湖北省红十字会、武汉市红十字会做好新型冠状病毒感染的肺炎疫情防控工作，确保捐赠款物使用规范高效、公开透明，主动接受社会监督，为奋战在疫情防控第一线的医护人员提供有力支援，助力打赢疫情防控阻击战。	中国红十字总会派工作组赴武汉
1	1580564172000		0	1580564172000	1	1366	人民网	2	1580564172000	42，湖北省	1580563678000	20-02-0121:27	http://m.weibo.cn/2286908003/4467270207732489	湖北省黄冈市市长说，前期我们认知准备都不足，一些干部重视不够作风不实，导致防控工作存在短板和弱项。①医疗救治能力仍然不足②农村的疫情防控也很薄弱。我们诚恳接受、感谢新闻媒体和社会各方面对我们的监督和批评。	黄冈处理处分党员干部337人
1	1580563574000		0	1580563574000	1	1365	人民网	2	1580563574000	42，湖北省	1580563330000	20-02-0121:22	http://m.weibo.cn/2286908003/4467268748313842	湖北省人民政府办公厅发布通知：经国务院批准，为加强新型冠状病毒感染肺炎疫情防控工作，有效减少人员聚集，阻断疫情传播，切实保障人民群众生命安全和身体健康，现将延长2020年春节假期的具体安排通知如下。一、延长2020年春节假期至2月13日（包含春节期间来湖北探亲访友休假的外地人员），2月14日起正常上班。二、省内大专院校、中小学、中职学校、技工学校、幼儿园推迟开学，具体时间由教育部门另行通知。三、因疫情防控不能休假的职工，应根据《中华人民共和国劳动法》规定安排补休，未休假期的工资报酬应按照有关政策保障落实。	湖北延长春节假期2月14日上班
1	1580561781000		0	1580561781000	1	1357	人民网	1	1580561781000	54，西藏自治区	1580561580000	20-02-0120:53	http://m.weibo.cn/2286908003/4467261408432874	2月1日下午，西藏自治区人民政府召开新型冠状病毒感染的肺炎疫情防治工作新闻发布会。会议通报，截至2020年2月1日12时，西藏自治区累计确诊新型冠状病毒感染的肺炎1例，没有危重症和死亡病例；密切接触者正在接受医学隔离观察。	西藏无新增病例累计确诊1例
1	1580559017000		0	1580559017000	1	1350	人民网	1	1580559017000	37，山东省	1580558698000	20-02-0120:04	http://m.weibo.cn/2286908003/4467249324684801	2020年2月1日0—12时，山东省报告新型冠状病毒感染的肺炎新增确诊病例4例，现有疑似病例77例，累计确诊病例206例(含重症病例12例，危重症病例1例，出院3例，无死亡病例)。目前，累计追踪到密切接触者6389人，已解除医学观察915人，诊断为疑似或确诊74例，尚有5400人正在接受医学观察。	山东新增确诊4例，累计确诊206例
1	1580558176000		0	1580558176000	1	1346	人民日报	2	1580558176000	100，全国	1580557788000	20-02-0119:49	http://m.weibo.cn/2803301701/4467245503703022	2月1日，交通运输部下发明电，要求各地切实保障疫情防控应急物资运输车辆顺畅通行，并公布了全国应急物资运输电话。各省份的应急运输电话将保持24小时通畅，及时解决应急运输车辆在通行中遇到的问题。	交通运输部公布全国应急物资运输电话
1	1580558176000		0	1580558176000	1	1345	人民网	1	1580558176000	12，天津市	1580557659000	20-02-0119:47	http://m.weibo.cn/2286908003/4467244962279853	截至2月1日18时天津市新增1例新型冠状病毒感染的肺炎确诊病例，确诊病例增至38例。第38例患者，男，32岁，居住于天津市宁河区，无武汉旅行史，其与天津市第32例确诊病例为亲戚关系，系密切接触者。1月31日，该患者被转入宁河区集中隔离医学观察点。宁河区疾控中心组织对密切接触者进行筛查时，采取核酸检测，经市、区两级检验和复检，结果均为阳性。2月1日转至市海河医院，经市专家组确诊为天津市第38例病例，为普通型病例。目前患者生命体征平稳。目前，该患者亲属密切接触者已被隔离医学观察，其他密切接触者正在排查中。宁河区疾控中心已对其居住地进行了终末消毒。截至目前，天津市累计发现新型冠状病毒感染的肺炎病例38例，其中男性26例，女性12例；重型15例、普通型23例，无危重及死亡病例。	天津新增1例累计确诊38例
1	1580557698000		0	1580557698000	1	1343	央视新闻	2	1580557698000	100，全国	1580556926000	20-02-0119:35	http://m.weibo.cn/2656274875/4467241888563462	国务院关税税则委员会发布通知：对按照防控新型冠状病毒感染的肺炎疫情进口物资免税政策进口且原产于美国的物资，不实施对美加征关税措施，即恢复我对美232措施所中止的关税减让义务、不加征我为反制美301措施所加征的关税；已加征税款予以退还。	防控疫情进口物资不对美国加征关税
0	1580556185000		0	1580556185000	0	1340	安徽发布	1	1580556185000	34，安徽省	1580556072000	20-02-0119:21	https://m.weibo.cn/detail/4467207222039564	2月1日下午3点50分，合肥市第一人民集团医院南区合肥市滨湖医院首例新型冠状病毒感染的肺炎治愈患者出院，这也是合肥市第二例新冠肺炎治愈患者出院。患者为37岁男性，浙江人，有武汉接触史，1月22日上午因头痛伴少许咳嗽在庐江县医院就诊。1月23日，该患者新型冠状病毒核酸PCR检测结果阳性，经安徽省疾控再次确认后，于1月23日，转入合肥市滨湖医院进一步治疗。入院后，合肥市滨湖医院根据国家诊疗指南，对患者进行抗病毒等治疗。入院后连续3天体温正常，1月27日，胸部CT提示两肺多发磨玻璃样病变较前好转。1月27日、1月28日，间隔24小时两次咽拭子新型冠状病毒核酸PCR检测均阴性。1月31日，复查胸部CT，该患者肺部磨玻璃影较1月27日胸部CT明显吸收好转。患者目前无发热、无咳嗽，无胸闷、无呼吸困难症状。经安徽省专家组评估，符合国家卫健委新型冠状病毒感染的肺炎诊疗方案	合肥市又一位新冠肺炎治愈患者出院
1	1580555416000		0	1580555416000	1	1337	人民网	2	1580555416000	42，湖北省	1580555122000	20-02-0119:05	http://m.weibo.cn/2286908003/4467234321334139	截至2月1日12时，武汉火神山医院项目场地基础施工全部完成，医疗配套工程全面展开。	武汉火神山医院基础施工完成，箱式病房安装进度达98%
1	1580554576000		0	1580554576000	1	1336	人民日报	1	1580554576000	51，四川省	1580554084000	20-02-0118:48	http://m.weibo.cn/2803301701/4467229967622183	继1月29日四川首例新型冠状病毒肺炎感染者治愈出院后，1月31日四川又有两名患者治愈出院。患者邓某28岁女性，因发热、咳嗽2天收入成都市公共卫生临床医疗中心。入院后患者反复发热，间断咳嗽，胸部CT提示双肺多发感染病灶，经省、市专家组讨论并结合流行病学史、实验室检查诊断为“新型冠状病毒感染肺炎重症”。给予吸氧、抗病毒、祛痰、中医中药、对症支持治疗等，体温降至正常，咳嗽明显好转。患者刘某36岁女性，因发热、咳嗽7天收入成都市公共卫生临床医疗中心。入院后经省、市专家组讨论并结合流行病学史、实验室检查诊断为“新型冠状病毒肺炎重型”。给予吸氧、抗病毒、化痰、监测生命体征等对症治疗后，患者咳嗽减轻，体温降至正常。入院后，医院根据国家诊疗指南，对患者进行抗病毒等治疗。经省、市专家组讨论，结合疾控中心间隔1天的两次新型冠状病毒核酸检测结果均阴性，达到国家卫健委颁布的新型冠状病毒感染肺炎诊疗方案的出院标准…	四川已有3名患者出院
1	1580552299000		0	1580552299000	1	1331	人民网	1	1580552299000	23，黑龙江省	1580551831000	20-02-0118:10	http://m.weibo.cn/2286908003/4467220518707681	2月1日，哈尔滨市卫生健康委员会发布消息，哈尔滨市两名新型冠状病毒感染的肺炎确诊患者经过积极科学治疗后，经两次核酸检测和省市专家联合会诊，确认痊愈。可以解除隔离出院。由居住地疾控和社区对患者进行健康管理。1.姜xx，49岁男性。2020年1月13日在武汉时出现发热、咳嗽、咳黄痰，咽痛症状，经治疗后体温正常，仍有咳嗽等症状。于1月20日在汉口乘火车，1月22日到达哈尔滨市就医，通过流行病学史、血常规及CT表现，符合新型冠状病毒感染的肺炎疑似病例，予以隔离治疗。经核酸检测阳性，确诊为哈尔滨市第一例新型冠状病毒感染的肺炎病例，1月23日17:40经120转送至哈尔滨市传染病院隔离病房。入院后按照新型冠状病毒治疗指南给予患者相应治疗，包括对症治疗、干扰素雾化吸入、抗病毒治疗并联合中药等综合治疗。经复查患者肺CT明显好转，且超过三天以上无发热，患者2次核酸检测阴性，经省市专家联合会诊，经确认治愈，…	黑龙江两名确诊患者治愈出院
1	1580550502000		0	1580550502000	1	1327	央视新闻	2	1580550502000	11，北京市	1580550029000	20-02-0117:40	http://m.weibo.cn/2656274875/4467212964085290	在今天举行的北京市新型冠状病毒感染的肺炎疫情防控工作新闻发布会上，北京市政府副秘书长陈蓓表示：再次重申，任何社区、村和物业，在对返京人员体温检测合格后，无权自行阻止其进入社区。	社区、村、物业无权阻止无症状返京人员进社区
1	1580550020000		0	1580550020000	1	1326	人民网	2	1580550020000	11，北京市	1580549594000	20-02-0117:33	http://m.weibo.cn/2286908003/4467211135693849	记者今天从北京市教委了解到，当前北京各大专院校、中小学、幼儿园推迟开学时间。那么，企业职工家庭谁来看护未成年子女？特殊时期的工资待遇怎么发放？为此，北京市人力社保局联合北京市教委发布了《关于因防控疫情推迟开学企业职工看护未成年子女期间工资待遇问题的通知》，通知明确：每户家庭可有一名职工在家看护未成年子女，视为政府实施隔离措施或采取其他紧急措施导致不能提供正常劳动的情形，期间的工资待遇由职工所属企业按出勤照发。通知同时指出，职工看护未成年子女期间，企业不得解除劳动合同；劳动合同到期的，顺延至政府隔离措施或采取其他紧急措施结束。鼓励在家看护职工采用电话、网络等灵活办公方式提供劳动；鼓励职工之间调班轮休，发扬互助友爱精神，保证工作和生产正常运转。	北京市规定：延期开学期间每户家庭可有一名职工在家看护未成年子女工资待遇照发
1	1580547320000		0	1580547320000	1	1324	人民网	1	1580547320000	11，北京市	1580546945000	20-02-0116:49	http://m.weibo.cn/2286908003/4467200024604002	截至2月1日12时，本市累计确诊病例168例。东城区3例、西城区17例、朝阳区28例、海淀区39例、丰台区16例、石景山区3例、门头沟区1例、房山区2例、通州区13例、顺义区2例、昌平区12例、大兴区20例、怀柔区1例、外地来京人员11例。平谷区、密云区、延庆区尚未有病例。本市今日又有4名新型冠状病毒感染的肺炎患者，经过治疗后符合出院标准，已出院。其中地坛医院1例，佑安医院3例。4名患者中，年龄最小的18岁，最大的42岁，平均住院天数10.25天。截至2月1日16时，本市死亡1例，出院9例，在定点医院进行隔离治疗158例，其中危重型7例。	北京累计确诊168例，新增治愈出院4例
1	1580546901000		0	1580546901000	1	1323	人民日报	1	1580546901000	44，广东省	1580546719000	20-02-0116:45	http://m.weibo.cn/2803301701/4467199076760825	截至2月1日12时，广东省累计报告新型冠状病毒感染的肺炎确诊病例535例。1日0-12时全省新增确诊病例15例，新增出院1例。新增确诊病例中，广州市13例、佛山市1例、梅州市1例。累计报告确诊病例中，深圳市170例、广州市150例、佛山市39例、珠海市38例、东莞市21例、惠州市20例、中山市18例、汕头市14例、湛江市13例、阳江市10例、肇庆市6例、清远市6例、梅州市6例、揭阳市6例、韶关市4例、汕尾市4例、茂名市3例、江门市3例、潮州市3例、河源市1例。男性261例，女性274例，年龄介于10月龄-86岁之间。截至2月1日12时，535例确诊病例中，危重18例,重症50例，普通病例456例，出院11例，无死亡病例。	广东新增确诊15例，广东累计确诊535例
1	1580544197000		0	1580544197000	1	1313	央视新闻	2	1580544197000	100，全国	1580543641000	20-02-0115:54	http://m.weibo.cn/2656274875/4467186167140795	北医三院产科专家：目前，没有足够数据证明新型冠状病毒感染母胎传播的风险问题。如孕妇确诊，医生会综合病人的孕周、疾病严重程度等具体情况，必要时要跟产科、传染病、重症ICU、新生儿科等在内的医生共同讨论，决定是否继续妊娠。保证孕妇的安全，是最重要的。	没有足够数据证明疫情母胎传播风险
1	1580544197000		0	1580544197000	1	1312	人民网	1	1580544197000	50，重庆市	1580543293000	20-02-0115:48	http://m.weibo.cn/2286908003/4467184711546635	2020年2月1日0-12时，重庆市报告新型冠状病毒感染的肺炎新增确诊病例9例，新增出院病例2例。截至2月1日12时，重庆市累计报告新型冠状病毒感染的肺炎确诊病例247例，重型病例20例，危重型病例6例，死亡病例1例，出院病例3例。累计追踪到密切接触者6026人，已解除医学观察1188人，尚有4838人正在接受医学观察。	重庆新增9例累计确诊247例
1	1580543300000		0	1580543300000	1	1311	人民网	2	1580543300000	42，湖北省	1580542839000	20-02-0115:40	http://m.weibo.cn/2286908003/4467182802907988	湖北省民政厅决定，自2020年2月3日起，全省各婚姻登记机关暂停办理所有婚姻登记业务，具体恢复时间视疫情防控情况另行通知。请各婚姻登记机关提前发布公告，并做好解释工作。特此公告。	2月3日起，湖北暂停办理所有婚姻登记业务
1	1580542396000		0	1580542396000	1	1308	人民网	2	1580542396000	42，湖北省	1580541882000	20-02-0115:24	http://m.weibo.cn/2286908003/4467178789580490	经湖北黄冈市新型冠状病毒感染的肺炎疫情防控工作指挥部研究，决定从今天起，在黄冈市区范围内实行居民出行管控措施。即日起，严格控制市区居民出行。#每个家庭每2天可派1人上街采购#，其他人员除生病就医、疫情防控工作需要、在商超和药店上班外，不得外出。措施解除时间另行通知。	湖北黄冈实行市区人口出行管控措施
1	1580539693000		0	1580539693000	1	1298	人民网	1	1580539693000	21，辽宁省	1580539401000	20-02-0114:43	http://m.weibo.cn/2286908003/4467168382678067	1月31日23时30分至2月1日14时30分，辽宁新增3例输入性新型冠状病毒感染的肺炎确诊病例。其中大连市2例，阜新市1例。截至2020年2月1日14时30分，辽宁省累计报告新型冠状病毒感染的肺炎确诊病例63例，其中重型病例6例，大连市治愈出院1例。确诊病例中，沈阳市13例（1例为铁岭市转至沈阳市就诊）、大连市10例、鞍山市1例、本溪市3例、丹东市5例、锦州市7例、营口市1例、阜新市2例，辽阳市1例、铁岭市2例、朝阳市6例、盘锦市7例、葫芦岛市5例。目前62名在治患者均在定点医疗机构隔离治疗，病情平稳。62名在治患者中，51例病例为输入性病例，6例病例为武汉输入病例家属，4例为现有确诊病例的密切接触者，1例正在对其感染情况进行流行病调查。目前累计追踪到密切接触者898人，已解除医学观察110人，现有788人正在接受医学观察，其余正在追踪中。	辽宁新增3例累计确诊63例
1	1580538793000		0	1580538793000	1	1293	人民日报	2	1580538793000	43，湖南省	1580538346000	20-02-0114:25	http://m.weibo.cn/2803301701/4467163957613361	2月1日，经过长沙县第一人民医院医护人员9天的精心救治，新型冠状病毒感染的肺炎确诊患者，4岁女童蒋某，救治情况良好，符合出院标准，于当日12时58分治愈出院。这也是长沙县首例新型冠状病毒感染的肺炎确诊患者治愈出院。	湖南4岁最小患者出院
1	1580537056000		0	1580537056000	1	1292	央视新闻	2	1580537056000	31，上海市	1580536873000	20-02-0114:01	http://m.weibo.cn/2656274875/4467157780320253	今天下午14:00，上海市政府举行疫情防控工作新闻发布会，通报上海最新防控举措。看直播，关注！	直播！#上海疫情防控发布会#
1	1580537056000		0	1580537056000	1	1291	人民网	1	1580537056000	31，上海市	1580536582000	20-02-0113:56	http://m.weibo.cn/2286908003/4467156559582561	2020年2月1日0—12时，上海市排除新型冠状病毒感染的肺炎疑似病例46例；新增治愈出院1例；新增确诊病例16例，其中外地来沪人员5例，本市常住人口11例。具体情况如下图。截至2月1日12时，上海市已累计排除疑似病例342例，发现确诊病例169例。确诊病例中，男性82例，女性87例；年龄最大88岁，最小7岁；105例有湖北居住或旅行史，3例有湖北以外省市居住或旅行史，59例有相关确诊病例接触史，2例无湖北接触史；外地来沪人员73例，本市常住人员96例。具体情况如下图。目前，149例病情平稳，6例病情危重，3例重症，10例治愈出院，1例死亡。尚有166例疑似病例正在排查中。	上海新增病例16例，新增治愈出院1例
1	1580535261000		0	1580535261000	1	1288	人民网	1	1580535261000	12，天津市	1580534675000	20-02-0113:24	http://m.weibo.cn/2286908003/4467148561089777	截至2月1日10时，天津市新增3例新型冠状病毒感染的肺炎确诊病例，确诊病例增至37例。	天津新增3例累计确诊37例
1	1580532982000		0	1580532982000	1	1281	央视新闻	2	1580532982000	46，海南省	1580531752000	20-02-0112:35	http://m.weibo.cn/2656274875/4467136301294623	海南省新型冠状病毒感染肺炎疫情防控工作指挥部决定：海南省各级各类学校（含高校、中职学校、中小学、幼儿园等）于2月24日前不得开学。为有效应对“返工潮”对海南防疫工作的影响，海南省企业可灵活安排工作。从岛外返琼人员一律实行14天隔离观察，有症状的一律集中观察。	海南2月24日前不得开学
1	1580529798000		0	1580529798000	1	1275	央视新闻	1	1580529798000	13，河北省	1580529277000	20-02-0111:54	http://m.weibo.cn/2656274875/4467125919652362	1月31日，河北省新增确诊病例14例。截至1月31日24时，河北省累计报告确诊病例96例，其中死亡1例，现有重症病例8例，无治愈出院病例。现有疑似病例88例。目前累计追踪到密切接触者2354人，当日解除隔离医学观察52人，现有2045人正在接受隔离医学观察。	河北新增14例累计确诊96例
1	1580529317000		0	1580529317000	1	1274	人民网	1	1580529317000	53，云南省	1580529183000	20-02-0111:53	http://m.weibo.cn/2286908003/4467125530061449	1月31日12时至24时，云南省报告新型冠状病毒感染肺炎新增病例8例。全省累计报告确诊病例91例，除治愈出院1人外，现均在定点医院接受隔离治疗。现有危重3例、重症5例，无死亡病例。现有疑似病例228例，密切接触者医学观察2642人。	云南新增8例，累计确诊91例
1	1580529317000		0	1580529317000	1	1273	央视新闻	1	1580529317000	11，北京市	1580529046000	20-02-0111:50	http://m.weibo.cn/2656274875/4467124950636407	1月31日14时至24时，北京市新增17例新型冠状病毒感染的肺炎病例。均已送至定点医疗机构进行救治。截至1月31日24时，北京市累计确诊病例156例，其中死亡1例，出院5例，150例在定点医院进行隔离治疗。	北京新增17例，累计确诊156例
1	1580528432000		0	1580528432000	1	1270	央视新闻	2	1580528432000	1	1580528026000	20-02-0111:33	http://m.weibo.cn/2656274875/4467120673316074	截至1月31日，日本国内新型冠状病毒感染者总数为17人。东京奥组委当天发表声明说，计划于7月24日开幕的2020年东京奥运会“不会因疫情而取消”，东京奥组委将会与国际奥委会等相关组织密切合作，采取必要的应对措施。东京奥组委：2020年东京奥运会“不会因疫情取消”	东京奥运会不会因疫情取消
1	1580527101000		0	1580527101000	1	1265	人民日报	1	1580527101000	35，福建省	1580526924000	20-02-0111:15	http://m.weibo.cn/2803301701/4467116050603919	1月31日0—24时，福建省报告新增新型冠状病毒感染的肺炎确诊病例24例（重症2例）。报告新增新型冠状病毒感染的肺炎疑似病例52例。截至1月31日24时，福建省累计报告新型冠状病毒感染的肺炎确诊病例144例（危重症3例、重症8例，无死亡病例）。目前，确诊、疑似病例的密切接触者已解除医学观察193人，尚有3048人正在接受医学观察。	福建新增24例，累计确诊144例
1	1580526619000		0	1580526619000	1	1263	人民网	1	1580526619000	15，内蒙古自治区	1580525807000	20-02-0110:56	http://m.weibo.cn/2286908003/4467111365229687	2020年1月31日10时至2月1日10时，内蒙古自治区报告新型冠状病毒感染的肺炎新增确诊病例3例，新增疑似病例5例，新增出院病例1例，新增重症1例，重症转为普通病例1例。截至2020年2月1日10时,内蒙古自治区累计报告新型冠状病毒感染的肺炎确诊病例23例（包括出院病例1例），疑似病例5例。目前，追踪到的密切接触者634人，尚在接受医学观察中。当日解除医学观察53人。	内蒙古新增3例，累计确诊23例
1	1580526619000		0	1580526619000	1	1262	人民网	1	1580526619000	63，青海省	1580525653000	20-02-0110:54	http://m.weibo.cn/2286908003/4467110719957845	2020年1月31日0-24时，青海省报告新型冠状病毒感染的肺炎新增确诊病例1例，新增重症病例0例，新增死亡病例0例，新增出院病例0例。截至1月31日24时，青海省累计报告新型冠状病毒感染的肺炎确诊病例9例，重症病例1例，死亡病例0例，出院病例0例。	青海新增1例，累计确诊9例
1	1580525720000		0	1580525720000	1	1260	人民网	1	1580525720000	65，新疆维吾尔自治区	1580525127000	20-02-0110:45	http://m.weibo.cn/2286908003/4467108514080624	2020年1月31日0-24时，新疆（含兵团）报告新型冠状病毒感染的肺炎新增确诊病例1例，新增重症病例1例，新增危重症病例0例，新增死亡病例0例，新增出院病例0例。截至1月31日24时，新疆（含兵团）累计报告新型冠状病毒感染的肺炎确诊病例18例，现有重症病例4例、危重症病例1例，累计死亡病例0例，累计出院病例0例。目前尚有902人正在接受医学观察。	新疆新增1例，确诊18例
1	1580525720000		0	1580525720000	1	1259	人民网	1	1580525720000	61，陕西省	1580524986000	20-02-0110:43	http://m.weibo.cn/2286908003/4467107922205776	截至2月1日10时，陕西新增15例新型冠状病毒感染的肺炎确诊病例，新增疑似病例47例。陕西累计报告新型冠状病毒感染的肺炎确诊病例101例（因统计口径原因，核减1例确诊患者，序号为1月31日患者24），其中输入性病例73例，密切接触者26例，无明确接触史病例2例（此前公布4例已查明接触史，详情附后)。全省现有疑似病例158例。全省新增密切接触者785人，累计3564人，均集中医学观察。	陕西新增15例，确诊101例
1	1580524818000		0	1580524818000	1	1256	人民网	2	1580524818000	43，湖南省	1580524226000	20-02-0110:30	http://m.weibo.cn/2286908003/4467104734771659	2月1日上午，湖南邵阳市首例新型冠状病毒感染的肺炎确诊患者治愈出院。出院患者谢某某，女性，40岁，邵阳市人，1月19日从武汉回邵，1月26日被确诊为新型冠状病毒感染的肺炎病例。1月28日、1月30日和1月31日，经三次病毒核酸检测，结果均为阴性，符合国家卫生健康委办公厅印发的《新型冠状病毒感染的肺炎诊疗方案》中的确诊病例解除隔离和出院标准。	邵阳首例确诊患者出院
1	1580522116000		0	1580522116000	1	1252	人民网	1	1580522116000	12，天津市	1580521809000	20-02-0109:50	http://m.weibo.cn/2286908003/4467094597089760	截至2月1日6时，天津市新增2例新型冠状病毒感染的肺炎确诊病例，确诊病例增至34例。	天津新增2例，累计确诊34例
1	1580522116000		0	1580522116000	1	1250	人民日报	1	1580522116000	43，湖南省	1580521606000	20-02-0109:46	http://m.weibo.cn/2803301701/4467093745193702	2020年1月31日0-23时，湖南省报告新型冠状病毒感染的肺炎新增确诊病例57例，新增重症病例6例，新增死亡病例0例，新增出院病例1例。目前追踪到密切接触者7708人，已解除医学观察748人，尚有6960人正在接受医学观察。	湖南新增57例，湖南累计确诊389例
1	1580522116000		0	1580522116000	1	1249	人民网	1	1580522116000	64，宁夏回族自治区	1580521249000	20-02-0109:40	http://m.weibo.cn/2286908003/4467092247860258	1月31日0-24时，宁夏报告新型冠状病毒感染的肺炎新增确诊病例5例；无新增疑似病例报告。截至1月31日24时，宁夏累计报告新型冠状病毒感染的肺炎确诊病例26例（重症2例）。宁夏共有792例确诊病例密切接触者正在接受集中或居家隔离医学观察，目前未发现异常。	宁夏新增5例，累计确诊26例
1	1580521275000		0	1580521275000	1	1248	人民网	1	1580521275000	46，海南省	1580521131000	20-02-0109:38	http://m.weibo.cn/2286908003/4467091753150212	2020年1月31日0-24时，海南省报告新型冠状病毒感染的肺炎新增确诊病例8例，新增重症病例1例，新增死亡病例0例，新增出院病例0例。截至1月31日24时，海南省累计报告新型冠状病毒感染的肺炎确诊病例57例，重症病例9例，死亡病例1例，出院病例1例。截至1月31日24时，追踪到密切接触者1549人，已解除医学观察489人，尚有1060人正在接受居家或集中医学观察。	海南新增8例，累计57例
1	1580519900000		0	1580519900000	1	1242	人民日报	1	1580519900000	44，广东省	1580519556000	20-02-0109:12	http://m.weibo.cn/2803301701/4467085147002782	截至1月31日24时，全省累计报告新型冠状病毒感染的肺炎确诊病例520例。31日当天全省新增确诊病例127例。有1965名密切接触者正在接受医学观察。	广东新增127例，累计确诊520例
1	1580519481000		0	1580519481000	1	1240	人民日报	1	1580519481000	33，浙江省	1580519270000	20-02-0109:07	http://m.weibo.cn/2803301701/4467083947536971	2020年1月31日0-24时，浙江省报告新型冠状病毒感染的肺炎新增确诊病例62例，新增出院病例6例。截至1月31日24时，浙江省累计报告新型冠状病毒感染的肺炎确诊病例599例，现有重症病例51例（其中危重10例），累计出院15例。目前，全省共追踪到密切接触者11110人，已解除医学观察513人，尚有10023人正在接受医学观察。	浙江新增62例，累计确诊599例
1	1580519481000		0	1580519481000	1	1237	人民网	1	1580519481000	22，吉林省	1580519132000	20-02-0109:05	http://m.weibo.cn/2286908003/4467083368503969	1月31日0-24时，吉林省新增确诊病例3例。截至1月31日24时，吉林省累计报告确诊病例17例，长春市治愈出院1例，现在院隔离治疗确诊病例16例。1月31日全省新增疑似病例6例，排除6例，现有疑似病例10例，已全部实施隔离医学观察，目前正在进行流行病学调查和实验室检测。	吉林省新增3例，累计确诊17例
1	1580519481000		0	1580519481000	1	1236	人民日报	1	1580519481000	23，黑龙江省	1580519109000	20-02-0109:05	http://m.weibo.cn/2803301701/4467083275953577	据黑龙江省卫生健康委员会，2020年1月31日0-24时,黑龙江省报告新型冠状病毒感染的肺炎新增确诊病例21例。新增重症病例5例。新增疑似病例76例。截至1月31日24时,黑龙江省累计报告新型冠状病毒感染的肺炎确诊病例80例。累计报告疑似病例149例。全省当日发热门诊诊疗人数2717人。目前追踪到密切接触者2530人,已解除医学观察648人,尚有1753人正在接受医学观察。	黑龙江新增21例，累计确诊80例
1	1580518996000		0	1580518996000	1	1233	央视新闻	1	1580518996000	34，安徽省	1580518578000	20-02-0108:56	http://m.weibo.cn/2656274875/4467081044927322	2020年1月31日0-24时，安徽省报告新增确诊病例60例，新增疑似病例77例。截至1月31日24时，安徽省累计报告确诊病例297例，现有危重病例3例，累计治愈出院病例3例，无死亡病例。	安徽新增60例，累计确诊297例
1	1580518996000		0	1580518996000	1	1231	人民日报	1	1580518996000	41，河南省	1580518448000	20-02-0108:54	http://m.weibo.cn/2803301701/4467080500301598	2020年1月31日0-24时，河南省新增新型冠状病毒感染的肺炎确诊病例70例。截至1月31日24时，全省累计报告新型冠状病毒感染的肺炎确诊病例422例，现有重症病例36例，现有危重病例5例，累计死亡病例2例，累计治愈病例3例，现有疑似病例751例。目前累计追踪到密切接触者8908人，31日已解除观察1964人，诊断为疑似14人，共有6238人正在接受医学观察。	河南新增确诊70例，累计422例
1	1580518160000		0	1580518160000	1	1225	央视新闻	1	1580518160000	14，山西省	1580517960000	20-02-0108:46	http://m.weibo.cn/2656274875/4467078452493858	2020年1月31日0时至24时，山西省报告新型冠状病毒感染的肺炎新增确诊病例8例。截至1月31日24时，山西省11个市累计报告新型冠状病毒感染的肺炎确诊病例47例（含重症病例2例、危重症病例1例、出院病例1例，无死亡病例)。目前累计追踪到密切接触者1333人，当日解除医学观察41人，共有1101人正在接受医学观察。	山西新增8例，累计确诊47例
1	1580518577000		0	1580518577000	1	1227	人民网	1	1580518577000	37，山东省	1580517945000	20-02-0108:45	http://m.weibo.cn/2286908003/4467078389876821	2020年1月31日12—24时，山东省报告新型冠状病毒感染的肺炎新增确诊病例18例，现有疑似病例83例，累计确诊病例202例(含重症病例12例，危重症病例1例，出院2例，无死亡病例)。目前，累计追踪到密切接触者6333人，已解除医学观察647人，诊断为疑似或确诊72例，尚有5614人正在接受医学观察。	山东新增18例，累计确诊202例
1	1580518160000		0	1580518160000	1	1224	央视新闻	1	1580518160000	32，江苏省	1580517776000	20-02-0108:42	http://m.weibo.cn/2656274875/4467077681006614	2020年1月31日0-24时，江苏省报告新型冠状病毒感染的肺炎新增确诊病例34例。新增确诊病例中，13例有武汉旅行史，5例有武汉居住史，2例有湖北旅行史，13例为此前确诊病例的密切接触者。截至1月31日24时，江苏省累计报告新型冠状病毒感染的肺炎确诊病例202例。目前，江苏省追踪到密切接触者3248人，已解除医学观察164人，尚有3084人正在接受医学观察。	江苏新增34例，累计确诊202例
1	1580517734000		0	1580517734000	1	1219	人民日报	1	1580517734000	36，江西省	1580517404000	20-02-0108:36	http://m.weibo.cn/2803301701/4467076120466619	2020年1月31日0-24时，江西省报告新型冠状病毒感染的肺炎新增确诊病例47例，新增出院病例2例。截至1月31日24时，江西省累计报告新型冠状病毒感染的肺炎确诊病例286例（国家核减九江市确诊病例1例），其中重症病例33例，出院病例9例。目前追踪到密切接触者8039人，解除医学观察491人，尚有7548人正在接受医学观察。	江西新增确诊47例，累计286例
1	1580517197000		0	1580517197000	1	1214	人民日报	1	1580517197000	51，四川省	1580517016000	20-02-0108:30	http://m.weibo.cn/2803301701/4467074493754073	1月31日，四川省新型冠状病毒感染的肺炎病例确认专家组确认我省新增新型冠状病毒感染的肺炎病例30例。截至1月31日24时，四川省累计报告新型冠状病毒感染的肺炎确诊病例207例，涉及21个市（州）。207名患者中，危重4人,死亡1人，治愈出院3人。正在接受医学观察4425人，已解除医学观察445人。	四川新增30例，累计确诊207例
1	1580516772000		0	1580516772000	1	1211	人民网	1	1580516772000	100，全国	1580516549000	20-02-0108:22	http://m.weibo.cn/2286908003/4467072535290072	据国家卫健委，截至1月31日24时，累计治愈出院病例243例，新增治愈出院病例72例。	全国累计治愈出院病例243例
1	1580516772000		0	1580516772000	1	1210	人民日报	1	1580516772000	45，广西壮族自治区	1580516390000	20-02-0108:19	http://m.weibo.cn/2803301701/4467071868004778	1月31日0-24时，广西壮族自治区共新增新型冠状病毒感染的肺炎确诊病例13例，累计出院病例2例。现有重症病例7例，危重病例3例，无死亡病例，无医务人员感染病例。目前累计追踪到密切接触者3487例，尚在接受医学观察2700例。	广西新增病例13例，累计100例
1	1580516772000		0	1580516772000	1	1208	人民网	1	1580516772000	12，天津市	1580515875000	20-02-0108:11	http://m.weibo.cn/2286908003/4467069707530779	截至1月31日22时，天津无新增病例，天津累计确诊32例，无新增确诊病例。	天津无新增病例
1	1580515821000		0	1580515821000	1	1207	人民网	1	1580515821000	13，河北省	1580515382000	20-02-0108:03	http://m.weibo.cn/2286908003/4467067640236588	1月31日，河北省新增确诊病例14例。新增疑似病例47例。截至1月31日24时，河北省累计报告确诊病例96例，其中死亡1例，现有重症病例8例，无治愈出院病例。目前累计追踪到密切接触者2354人，当日解除隔离医学观察52人，现有2045人正在接受隔离医学观察。	河北新增确诊病例14例
1	1580515821000		0	1580515821000	1	1206	人民网	1	1580515821000	100，全国	1580515340000	20-02-0108:02	http://m.weibo.cn/2286908003/4467067467680627	1月31日0—24时，31个省（自治区、直辖市）和新疆生产建设兵团报告新增确诊病例2102例，新增重症病例268例，新增死亡病例46例，新增治愈出院病例72例，新增疑似病例5019例。截至1月31日24时，国家卫生健康委收到31个省（自治区、直辖市）和新疆生产建设兵团累计报告确诊病例11791例，现有重症病例1795例，累计死亡病例259例，累计治愈出院病例243例，共有疑似病例17988例。目前累计追踪到密切接触者136987人，当日解除医学观察6509人，共有118478人正在接受医学观察。累计收到港澳台地区通报确诊病例30例：香港特别行政区13例，澳门特别行政区7例，台湾地区10例。	全国新增2102例，累计11791例
1	1580514978000		0	1580514978000	1	1201	人民日报	1	1580514978000	31，上海市	1580514652000	20-02-0107:50	http://m.weibo.cn/2803301701/4467064582166606	2020年1月31日12—24时，上海市排除新型冠状病毒感染的肺炎疑似病例51例，新增确诊病例18例，其中外地来沪人员6例，本市常住人口12例。截至1月31日24时，上海市已累计排除疑似病例296例，发现确诊病例153例。目前，134例病情平稳，6例病情危重，3例重症，9例治愈出院，1例死亡。尚有167例疑似病例正在排查中。	上海新增病例18例，累计153例
1	1580514494000		0	1580514494000	1	1199	人民日报	2	1580514494000	12，天津市	1580514242000	20-02-0107:44	http://m.weibo.cn/2803301701/4467062858703126	天津市新型冠状病毒感染的肺炎疫情防控工作指挥部发布延迟企业复工和学校开学的通知：本市区域内除涉及保障城乡运行必需（供水、供电、油气、通讯、公共交通、环保、市政环卫等行业）、疫情防控必需（医疗器械、药品、防护用品生产运输和销售等行业）、群众生活必需（超市卖场、食品生产、物流配送等行业）和其他涉及重要国计民生的相关企业之外，其他类企业暂不复工。本市各级各类学校延期开学。复工、开学具体时间将提前通知，给企业、学校留出准备时间。	天津延期复工开学
1	1580513116000		0	1580513116000	1	1196	人民网	1	1580513116000	14，山西省	1580512950000	20-02-0107:22	http://m.weibo.cn/2286908003/4467057439683536	2020年1月31日0时至24时，山西省报告新型冠状病毒感染的肺炎新增确诊病例8例。其中：晋城市、忻州市为首次报告确诊病例。治愈出院病例1例，现有疑似病例75例。1名危重症病例和2名重症病例，目前病情基本平稳。其余43名普通病例经定点医院医护团队严密监护，中西医结合治疗，目前病情平稳。目前累计追踪到密切接触者1333人，当日解除医学观察41人，共有1101人正在接受医学观察。	山西新增确诊病例8例
1	1580512276000		0	1580512276000	1	1192	央视新闻	1	1580512276000	1	1580512021000	20-02-0107:07	http://m.weibo.cn/2656274875/4467053542613002	当地时间31日晚，在西班牙戈梅拉岛（LAGOMERA）确诊一名新型冠状病毒感染的肺炎病例。该患者为德国国籍，目前他在岛上的医院接受隔离和治疗。戈梅拉岛是西班牙加那利群岛中的一个岛屿，是德国人与英国人的度假圣地，该岛距离首都马德里约2000公里远。	西班牙确诊首例病例
1	1580512276000		0	1580512276000	1	1190	人民日报	1	1580512276000	1	1580511858000	20-02-0107:04	http://m.weibo.cn/2803301701/4467052859116854	德国巴伐利亚州卫生部31日宣布，当日再确诊两名新型冠状病毒感染的肺炎患者，累计确诊已达7例。据介绍，这两名新确诊患者均与前5名患者有密切接触，其中31日下午确诊的第6名患者为30日确诊的第5例确诊男子的孩子，这既是德国首例儿童确诊患者，也是德国第一起家庭成员间感染的病例。	德国确诊增至7例，出现德国首例儿童确诊患者
1	1580511794000		0	1580511794000	1	1189	央视新闻	1	1580511794000	50，重庆市	1580511493000	20-02-0106:58	http://m.weibo.cn/2656274875/4467051328078495	2020年1月31日12—24时，重庆市报告新型冠状病毒感染的肺炎新增确诊病例27例，新增重型病例2例，新增危重型病例2例，新增死亡病例1例。死亡病例为九龙坡区1例；出院病例为巫山县1例。累计追踪到密切接触者5868人，已解除医学观察1079人，尚有4789人正在接受医学观察。	重庆新增27例，新增死亡1例子，累计确诊238例
1	1580509518000		0	1580509518000	1	1187	人民日报	1	1580509518000	42，湖北省	1580509158000	20-02-0106:19	http://m.weibo.cn/2803301701/4467041535010042	2020年1月31日0时-24时，湖北省新增新型冠状病毒感染的肺炎病例1347例。全省新增死亡45例。新增出院50例。截至2020年1月31日24时，湖北省累计报告新型冠状病毒感染的肺炎病例7153例，已治愈出院166例，死亡249例。目前仍在院治疗6738例，均在定点医疗机构接受隔离治疗。累计追踪密切接触者41075人，尚在接受医学观察36838人。	湖北新增病例·1347例，累计7153例
1	1580485218000		0	1580485218000	1	1181	央视新闻	1	1580485218000	21，辽宁省	1580485098000	20-01-3123:38	http://m.weibo.cn/2656274875/4466940620072408	31日10时30分至23时30分，辽宁省新增12例新型冠状病毒感染的肺炎确诊病例，其中沈阳市2例,大连市1例,鞍山市1例，锦州市2例，阜新市1例，朝阳市1例，盘锦市3例，葫芦岛市1例，均属普通型病例。目前累计追踪到密切接触者804人，已解除医学观察95人，现有709人正在接受医学观察，其余正在追踪中。	辽宁新增12例，累计确诊60例
1	1580480719000		0	1580480719000	1	1173	人民网	2	1580480719000	42，湖北省	1580480100000	20-01-3122:15	http://m.weibo.cn/2286908003/4466919656525262	武汉市副市长徐洪兰：近期捐赠武汉市蔬菜总量累计达8500吨，蔬菜存量将达3.44万吨，可保障武汉市场一周左右的供应。武汉市当前蔬菜的供应还是充足的，请广大市民放心！	武汉蔬菜存量达3.44万吨
1	1580479817000		0	1580479817000	1	1171	人民网	2	1580479817000	42，湖北省	1580479080000	20-01-3121:58	http://m.weibo.cn/2286908003/4466915378703586	武汉市政府党组成员李强：截至31日12点，武汉共收到社会捐款25.86亿元，目前首批非定向社会捐助款已经使用8.4191亿元。截至30日，红十字会共接收27笔社会捐赠的国内防疫急需物资，大类有口罩9316箱，防护服74122套，护目镜80456个，还有其他的药品和医疗器械，捐赠物资是由指挥部根据各医疗机构的统一需求统一调拨。累计接受社会捐赠资金六亿零八百零八万，目前已拨付一亿五千八百五十九万元，交由统筹部使用，已经拨付给受捐单位。下一步将加强信息统一发布，加快捐赠物资的流转，同时专款专物将依法依规依程序公布，同时欢迎社会各界监督。	武汉已收到社会捐款25.86亿元
1	1580477596000		0	1580477596000	1	1163	央视新闻	1	1580477596000	42，湖北省	1580477395000	20-01-3121:29	http://m.weibo.cn/2656274875/4466908311292157	武汉市委副书记、市长周先旺：截至30日24时，武汉累计确诊病人2639人，治愈出院103例，死亡159人。目前武汉地区共有6万余名医务工作者参与救治；共有42支医疗队支援武汉，医护人员4599人。我要向所有奋战在武汉疫情防控第一线的医务人员表示衷心的感谢和崇高的敬意。	6万余名医务工作者奋战武汉
1	1580476245000		0	1580476245000	1	1161	人民日报	2	1580476245000	1	1580475917000	20-01-3121:05	http://m.weibo.cn/2803301701/4466902111855603	31日，俄副总理、新型冠状病毒疫情防控指挥部负责人戈利科娃通报，俄罗斯发现2例新型冠状病毒感染的肺炎确诊病例。两人都是中国公民，目前分别位于俄后贝加尔边疆区和秋明州。	俄罗斯确诊2例新型肺炎病例
1	1580474902000		0	1580474902000	1	1155	人民日报	2	1580474902000	42，湖北省	1580474520000	20-01-3120:42	http://m.weibo.cn/2803301701/4466896252155552	今天下午5点左右，武汉市金银潭医院共有20名新型冠状病毒肺炎患者集体出院，其中，最大年龄64岁，最小年龄15岁。这是疫情发生以来同时出院人数最多一次。截至目前，武汉市金银潭医院累计出院确诊患者72例。	武汉金银潭医院20名患者集体出院
1	1580473517000		0	1580473517000	1	1153	人民网	2	1580473517000	42，湖北省	1580472590000	20-01-3120:09	http://m.weibo.cn/2286908003/4466888156940638	工信部消息称，截至30日24时，共协调能进入重症监护病室的医用防护服厂家发货10.18万件，已运抵湖北8.63万件；协调医用护目镜厂家发货12万件，已运抵湖北8.99万件；协调全自动红外测温仪厂家发货57台，已运抵湖北52台；协调免洗手消毒液5.63吨，已运抵湖北5吨；协调84消毒液3.2万箱已全部运抵湖北。	工信部：共协调医用防护服厂家发货10.18万件
1	1580473095000		0	1580473095000	1	1151	人民日报	2	1580473095000	11，北京市	1580472559000	20-01-3120:09	http://m.weibo.cn/2803301701/4466888027314009	北京市政府发布关于新型冠状病毒感染的肺炎疫情防控期间本市企业灵活安排工作的通知，明确提出：在2020年2月9日24时前，本市行政区域内疫情防控必需（药品、防护用品以及医疗器械生产、运输、销售等行业）、保障城市运行必需（供水、供电、油气、通讯、市政、市内公共交通等行业）、群众生活必需（超市卖场、食品生产和供应、物流配送、物业等行业）、重点项目建设施工以及其他涉及重要国计民生的相关企业应当安排职工正常到单位上班。对确因工作需要于2020年2月9日24时前正常到单位上班的职工，各企业应当对其加强体温检测和健康防护，及时报告相关信息，做到防护工作全员覆盖。	北京除必需行业企业2月10日上班
1	1580470013000		0	1580470013000	1	1144	央视新闻	2	1580470013000	42，湖北省	1580469344000	20-01-3119:15	http://m.weibo.cn/2656274875/4466874543112332	今天，中央应对新型冠状病毒感染肺炎疫情工作领导小组召开小组会议指出，春节假期即将结束，有序做好返程人员疫情防控极为重要。①同意湖北省将春节假期适当延长，目前人在湖北、工作在外地的人员同样延长假期，暂不返回工作地，以利于疫情防控。②新增病例增长快地区，履行法定程序后可推迟开工开业开课。③疫情防控急需的医疗物资、群众基本生活保障行业，要抓紧组织复工。④高等学校要错峰安排返校。	湖北将适当延长春节假期
1	1580470013000		0	1580470013000	1	1143	人民网	2	1580470013000	42，湖北省	1580468418000	20-01-3119:00	http://m.weibo.cn/2286908003/4466870662475178	1月31日，雷神山医院医护宿舍主体结构已基本完工，医护宿舍区内部正紧张建设中，建设者们争分夺秒，与时间赛跑！预计在2月5日能够全部完工交付！	雷神山医院2月5日全部完工交付
1	1580470013000		0	1580470013000	1	1142	人民网	2	1580470013000	1	1580467681000	20-01-3118:48	http://m.weibo.cn/2286908003/4466867567591693	31日，继向泰国和马来西亚派出两架民航包机后，民航局紧急协调第三架民航包机，前往日本接回滞留的湖北籍旅客。该航班由春秋航空执飞，计划31日晚从上海出发，2月1日凌晨从东京羽田机场起飞，5时50分抵达武汉天河机场。目前在日本东京及周边地区约有350名湖北籍人员愿乘包机尽快返回武汉。	民航局派包机赴日本接湖北籍滞留同胞
1	1580466799000		0	1580466799000	1	1137	人民日报	1	1580466799000	12，天津市	1580466549000	20-01-3118:29	http://m.weibo.cn/2803301701/4466862819288806	记者从天津市疾控中心获悉，截至1月31日18时天津市新型冠状病毒感染的肺炎共确诊32例，无新增确诊病例。	31日截至18时天津无新增病例
1	1580466316000		0	1580466316000	1	1134	人民日报	1	1580466316000	1	1580465920000	20-01-3118:18	http://m.weibo.cn/2803301701/4466860181840215	泰国《泰叻》新闻网站报道，1月31日泰国确认首个本地病例，为曼谷的一位出租车司机，该病例并未去过中国，但可能承载过中国游客，目前已送医院治疗。截至31日，泰国共确诊19例新型冠状病毒感染的肺炎病例。	泰国出现首个本地病例，累计确诊19例
1	1580465900000		0	1580465900000	1	1132	人民日报	1	1580465900000	1	1580465592000	20-01-3118:13	http://m.weibo.cn/2803301701/4466858806030862	日本新增1例病例，累计确诊增至15例。日本厚生劳动省31日确认，目前日本已确诊15例新型冠状病毒感染的肺炎病例。最新确认的一例为生活在千叶县的20多岁女性导游，主要服务对象为中国旅行团。	日本新增1例病例
1	1580464109000		0	1580464109000	1	1128	人民日报	1	1580464109000	1	1580463560000	20-01-3117:39	http://m.weibo.cn/2803301701/4466850282364480	英格兰公共卫生部门表示，英国确诊两例新型冠状病毒感染肺炎。	英国确诊2例新型冠状病毒感染肺炎
1	1580463198000		0	1580463198000	1	1125	人民日报	1	1580463198000	50，重庆市	1580463033000	20-01-3117:30	http://m.weibo.cn/2803301701/4466848076495557	2020年1月31日0—12时，重庆市报告新型冠状病毒感染的肺炎新增确诊病例5例。新增确诊病例中，万州区1例、渝中区1例、长寿区1例、巫溪县1例、石柱县1例。累计追踪到密切接触者5181人，已解除医学观察822人，尚有4359人正在接受医学观察。	重庆新增5例，累计确诊病例211例
1	1580460504000		0	1580460504000	1	1119	人民日报	1	1580460504000	44，广东省	1580460340000	20-01-3116:45	http://m.weibo.cn/2803301701/4466836776905332	截至1月31日12时，广东累计报告新型冠状病毒感染的肺炎确诊病例436例。31日0-12时全省新增确诊病例43例，新增出院1例。男性218例，女性218例，年龄介于10月龄-86岁之间。截至1月31日12时，全省累计出院10例，在院治疗426例，其中：危重14例，重症41例，普通病例371例，无死亡病例。	广东新增确诊病例43例，累计436例
1	1580460021000		0	1580460021000	1	1118	人民日报	1	1580460021000	53，云南省	1580459835000	20-01-3116:37	http://m.weibo.cn/2803301701/4466834659563008	1月31日13时30分，云南红河州首例确诊的新型冠状病毒感染肺炎患者车女士治愈出院。患者车女士，1月16日自武汉返回蒙自后出现发热、头痛、胸闷等症状，1月24日前往蒙自市人民医院确诊为新型冠状病毒感染肺炎患者。1月25日转入红河州第一人民医院隔离治疗。1月28日，专家组对患者进行新型冠状病毒核酸检测，呈现阴性，1月30日，第二次核酸检测也呈现阴性。经过多方检查，决定让车女士出院。	云南红河首例确诊患者治愈出院
1	1580460021000		0	1580460021000	1	1117	人民网	1	1580460021000	11，北京市	1580459557000	20-01-3116:32	http://m.weibo.cn/2286908003/4466833493042547	1月30日24时至31日14时，北京市新增7例新型冠状病毒感染的肺炎病例，其中6例有湖北及其他省份接触史，5例为确诊病例的密切接触者，4例既有湖北及其他省份接触史又是确诊病例的密切接触者。均已送至市级定点医疗机构进行救治。	北京新增7例确诊病例
1	1580459118000		0	1580459118000	1	1114	人民日报	1	1580459118000	15，内蒙古自治区	1580458670000	20-01-3116:17	http://m.weibo.cn/2803301701/4466829773125488	1月31日，内蒙古自治区新型冠状病毒感染肺炎防控工作指挥部发布消息，满洲里市1名新型冠状病毒感染的肺炎男患者于1月31日痊愈出院，为内蒙古首例治愈出院的新型冠状病毒感染的肺炎患者。	内蒙古首例确诊患者治愈出院
0	1580458057000		0	1580458057000	0	1108	人民网	1	1580458057000	53，云南省	1580458032000	20-01-3116:07	https://m.weibo.cn/detail/4466818405824999	据云南省委省政府应对新冠疫情工作领导小组指挥部，截至1月31日12时，全省累计报告新型冠状病毒感染肺炎确诊病例83例。全省报告疑似病例204例。密切接触者医学观察2480人，第一批隔离观察的16位密切接触者已解除隔离。1名确诊病例治愈出院。	云南1例确诊病例治愈出院
1	1580454614000		0	1580454614000	1	1104	人民日报	2	1580454614000	100，全国	1580454189000	20-01-3115:03	http://m.weibo.cn/2803301701/4466810978360883	1月30日，全国新增确诊病例1982例，累计报告确诊病例9692例。国家卫生健康委定于1月31日下午15时召开新闻发布会，介绍新型冠状病毒感染的肺炎疫情防控工作中重点人群和社区组织的健康防护情况。	卫健委新闻发布会
1	1580450717000		0	1580450717000	1	1099	人民日报	1	1580450717000	1	1580450497000	20-01-3114:01	http://m.weibo.cn/2803301701/4466795492635758	韩联社快讯，韩国新确诊4例新型冠状病毒感染肺炎患者，患者总数达11名。	韩国新增4例
0	1580448890000		0	1580448890000	0	1096	上海发布	1	1580448890000	31，上海市	1580448776000	20-01-3113:32	https://m.weibo.cn/2539961154/4466786235429874	市卫健委今天（31日）通报：2020年1月31日0—12时，上海市排除新型冠状病毒感染的肺炎疑似病例20例；新增治愈出院4例；新增确诊病例7例，其中外地来沪人员4例，本市常住人口3例。	上海新增7例新型冠状病毒感染的肺炎确诊病例
0	1580446841000		0	1580446841000	0	1091	人民网	1	1580446841000	21，辽宁省	1580446812000	20-01-3113:00	https://m.weibo.cn/detail/4466772323364663	2020年1月31日0时至10时30分，辽宁省新增3例新型冠状病毒感染的肺炎确诊病例，其中锦州市1例,铁岭市1例,盘锦市1例,均属普通型病例。	辽宁新增3例，累计确诊48例
0	1580446625000		0	1580446625000	0	1090	云南发布	1	1580446625000	53，云南省	1580446570000	20-01-3112:56	https://m.weibo.cn/status/4466765306571887?	1月30日12时至24时，云南省报告新型冠状病毒感染的肺炎新增病例4例。全省累计报告确诊病例80例，现有危重3例、重症5例，无死亡病例。	新增确诊4例！云南累计报告确诊病例80例
1	1580444723000		0	1580444723000	1	1089	人民日报	1	1580444723000	11，北京市	1580444302000	20-01-3112:18	http://m.weibo.cn/2803301701/4466769508479860	北京新增11例，据@首都健康，1月30日20时至24时，本市新增11例新型冠状病毒感染的肺炎病例，7例有湖北及其他省份接触史，5例为确诊病例的密切接触者，其中1例既有湖北接触史又是确诊病例的密切接触者。均已送至市级定点医疗机构进行救治。	北京新增11例
1	1580443539000		0	1580443539000	1	1087	央视新闻	1	1580443539000	35，福建省	1580443172000	20-01-3111:59	http://m.weibo.cn/2656274875/4466764769146051	福建新增19例累计确诊120例，1月30日0—24时，福建省报告新增新型冠状病毒感染的肺炎确诊病例19例。	福建新增19例累计确诊120例
1	1580439021000		0	1580439021000	1	1082	人民日报	1	1580439021000	61，陕西省	1580438349000	20-01-3110:39	http://m.weibo.cn/2803301701/4466744540699394	陕西新增24例，累计87例，截至1月31日10时，陕西新增24例新型冠状病毒感染的肺炎确诊病例，新增疑似病例47例。	陕西新增24例
1	1580438740000		0	1580438740000	1	1081	人民日报	1	1580438740000	31，上海市	1580438240000	20-01-3110:37	http://m.weibo.cn/2803301701/4466744082576630	上海4例确诊病例痊愈出院，经上海市专家组评估，上海又有4例新型冠状病毒感染的肺炎患者痊愈出院，目前共有9例出院。	上海4例确诊病例痊愈出院
1	1580435416000		0	1580435416000	1	1073	人民日报	2	1580435416000	100，全国	1580435154000	20-01-3109:45	http://m.weibo.cn/2803301701/4466731139308159	1月30日，民政部办公厅印发《关于切实做好殡葬服务、婚姻登记等服务机构新型冠状病毒感染肺炎疫情防控工作的紧急通知》，通知要求：①劝导群众从简从快办理丧事活动，避免人员聚集扎堆；②对已宣布或承诺今年２月２日开放婚姻登记的地方，建议取消，并向社会公告；③正常工作日提倡预约服务，避免扎堆登记，疫情期间原则上暂停婚姻家庭辅导服务和结婚颁证服务，不举办集体颁证仪式，并积极引导群众不要举办人群聚集的结婚宴席。	民政部建议取消２月２日婚姻登记
1	1580435416000		0	1580435416000	1	1072	人民日报	1	1580435416000	43，湖南省	1580434853000	20-01-3109:40	http://m.weibo.cn/2803301701/4466729880982972	2020年1月30日0-24时，湖南省报告新型冠状病毒感染的肺炎新增确诊病例55例，新增重症病例10例（其中6例为既往确诊病例），新增死亡病例0例，新增出院病例2例。截至1月30日24时，湖南省累计报告新型冠状病毒感染的肺炎确诊病例332例，累计报告重症病例48例，现有重症病例34例，死亡病例0例，出院病例2例。目前追踪到密切接触者5990人，已解除医学观察388人，尚有5602人正在接受医学观察。	湖南新增确诊55例，累计332例
1	1580434818000		0	1580434818000	1	1071	人民日报	2	1580434818000	100，全国	1580434638000	20-01-3109:37	http://m.weibo.cn/2803301701/4466728975557072	国家邮政局近日要求，严禁收寄野生动物；个人寄往疫情重点地区的医疗用品、用具和药品等，要在系统中录入交寄物品内件属性，并进行妥善包装，确保邮件快件寄递安全。	邮政局发布规范：严禁收寄野生动物
1	1580434818000		0	1580434818000	1	1069	央视新闻	1	1580434818000	65，新疆维吾尔自治区	1580434341000	20-01-3109:32	http://m.weibo.cn/2656274875/4466727729660027	2020年1月30日0-24时，新疆报告新型冠状病毒感染的肺炎新增确诊病例3例，新增重症病例0例，新增死亡病例0例，新增出院病例0例。其中：阿克苏地区为报告首例确诊病例；其他2个州市新增确诊病例中，乌鲁木齐市1例、伊犁州1例。截至1月30日24时，新疆（含兵团）累计报告新型冠状病毒感染的肺炎确诊病例17例，现有重症病例3例、危重症病例1例，累计死亡病例0例，累计出院病例0例。	新疆新增确诊3例，累计17例
1	1580434516000		0	1580434516000	1	1067	人民日报	2	1580434516000	100，全国	1580434143000	20-01-3109:29	http://m.weibo.cn/2803301701/4466726898641560	中国疾病预防控制中心流行病学首席专家吴尊友在接受央视采访时表示：新型冠状病毒肺炎不像想象的那么严重。我们衡量这种疾病的一个重要指标就是病死率。对全国7000多确诊病人的病例分析，我们看到小于30岁的人基本没有死亡，那么40至59岁的人病死率也只有0.2%，那么死亡主要发生在高龄因素（人群），所以大家不要过分担心。	新型肺炎死亡主要在高龄人群
1	1580433921000		0	1580433921000	1	1065	央视新闻	1	1580433921000	33，浙江省	1580433006000	20-01-3109:10	http://m.weibo.cn/2656274875/4466722129879703	2020年1月30日0-24时，浙江省报告新型冠状病毒感染的肺炎新增确诊病例109例，新增出院病例5例。其中：新增确诊病例中，杭州市16例、宁波市5例、温州市55例、湖州市1例、绍兴市4例、金华市7例、衢州市2例、舟山市1例、台州市17例、丽水市1例；新增出院病例中，温州市4例、舟山市1例。截至1月30日24时，浙江省累计报告新型冠状病毒感染的肺炎确诊病例537例，现有重症病例50例（其中危重10例），累计出院9例。其中：确诊病例中，杭州市85例、宁波市46例、温州市227例、湖州市6例、嘉兴市16例、绍兴市23例、金华市27例、衢州市12例、舟山市7例、台州市81例、丽水市7例；重症病例中，杭州市11例、宁波市1例、温州市14例、嘉兴市5例、绍兴市5例、金华市5例、衢州市1例、台州市6例、丽水市2例；出院病例中，温州市7例、丽水市1例、舟山市1例。目前，全省共追踪到密切接触者9297人…	浙江新增确诊109例，累计537例
1	1580433921000		0	1580433921000	1	1064	人民日报	1	1580433921000	23，黑龙江省	1580432932000	20-01-3109:08	http://m.weibo.cn/2803301701/4466721823793802	记者从黑龙江省卫健委获悉，2020年1月30日0-24时,黑龙江省报告新型冠状病毒感染的肺炎新增确诊病例16例。新增重症病例3例。新增死亡病例1例为绥化市确诊病例。新增疑似病例74例。截至1月30日24时,黑龙江省累计报告新型冠状病毒感染的肺炎确诊病例59例，其中：哈尔滨市18例、齐齐哈尔市3例、牡丹江市2例、佳木斯市8例、大庆市7例、鸡西市2例、双鸭山市1例、七台河市3例、鹤岗市1例、绥化市12例、大兴安岭地区2例；累计重症病例7例。死亡病例2例为绥化市确诊病例。累计报告疑似病例128例。全省当日发热门诊诊疗人数2824人。目前追踪到密切接触者1869人,已解除医学观察462人,尚有1389人正在接受医学观察。	黑龙江新增确诊16例，累计59例
1	1580433921000		0	1580433921000	1	1063	央视新闻	1	1580433921000	22，吉林省	1580432848000	20-01-3109:07	http://m.weibo.cn/2656274875/4466721471490183	1月30日0-24时，吉林全省无新增确诊病例。首例长春市输入性病例，已解除隔离出院。截至1月30日24时，吉林省累计报告确诊病例14例，治愈出院1例，现在院隔离治疗确诊病例13例。其中长春市3例，吉林市3例，松原市2例，四平市1例，公主岭市1例，通化市1例，延边州2例。上述确诊病例的密切接触者675人，均在接受医学观察。全省13例在院确诊病例中，11例为普通轻型病例，2例为重症病例。其中，1例为松原市老年男性病例，已于1月28日转入吉林大学中日联谊医院治疗，目前病情基本平稳。另1例为1月28日长春市传染病医院收治病例，男，50岁，因指氧饱和度偏低诊断为重型病例，目前给予无创机械通气、对症治疗，病情尚平稳。今日全省新增疑似病例3例，排除3例，现有疑似病例10例，已全部实施隔离医学观察，目前正在进行流行病学调查和实验室检测。	吉林新增0例确诊病例
1	1580433921000		0	1580433921000	1	1062	央视新闻	1	1580433921000	44，广东省	1580432655000	20-01-3109:04	http://m.weibo.cn/2656274875/4466720658223585	截至1月30日24时，广东累计报告新型冠状病毒感染的肺炎确诊病例393例。30日当天，全省新增确诊病例82例，新增出院3例。新增确诊病例中，广州市27例、深圳市24例、珠海市8例、佛山市7例、汕尾市2例、东莞市9例、中山市2例、湛江市2例、肇庆市1例。有1950名密切接触者正在接受医学观察。累计确诊病例中，广州市106例、深圳市110例、珠海市26例、汕头市12例、佛山市32例、韶关市4例、河源市1例、梅州市5例、惠州市17例、汕尾市3例、东莞市16例、中山市18例、江门市1例、阳江市10例、湛江市11例、茂名市3例、肇庆市6例、清远市6例、揭阳市6例。男性198例，女性195例，年龄介于11月龄-85岁之间。	广东新增确诊82例，累计393例
1	1580432715000		0	1580432715000	1	1061	央视新闻	1	1580432715000	23，黑龙江省	1580432087000	20-01-3108:54	http://m.weibo.cn/2656274875/4466718275855733	2020年1月30日0-24时,全省报告新增确诊病例16例。新增疑似病例74例。截至1月30日24时，全省累计报告确诊病例59例。累计报告疑似病例128例，累计排除疑似病例119例。全省30日当日发热门诊诊疗人数2824人。累计追踪到密切接触者1869人，已解除医学观察462人，尚有1389人正接受医学观察。已确诊59例病例中，死亡2例。其他：轻症3例，普通47例（含剖宫产术后1例），重症2例，危重症5例。与昨日相比，已确诊病例中10例好转，44例稳定，3例加重。5例危重症与昨日相比，1例好转，1例稳定，3例加重（哈尔滨、大庆和绥化各1例）。	黑龙江新增确诊16例，累计59例
1	1580432423000		0	1580432423000	1	1057	央视新闻	1	1580432423000	41，河南省	1580431838000	20-01-3108:50	http://m.weibo.cn/2656274875/4466717231557959	2020年1月30日0-24时，河南省新增新型冠状病毒感染的肺炎确诊病例74例，新增危重1例、治愈1例。新增确诊病例中，郑州市4例、开封市2例、洛阳市1例、平顶山市2例、安阳市4例、新乡市4例、濮阳市2例、许昌市5例、漯河市2例、三门峡市1例、南阳市10例、商丘市9例、信阳市7例、周口市11例、驻马店市5例、长垣市1例、永城市4例。截至1月30日24时，全省累计报告新型冠状病毒感染的肺炎确诊病例352例，重症37例、危重5例、死亡2例、治愈3例。其中：确诊病例中，郑州市50例、开封市6例、洛阳市3例、平顶山市10例、安阳市20例、鹤壁市6例、新乡市15例、焦作市2例、濮阳市3例、许昌市8例、漯河市13例、三门峡市6例、南阳市61例、商丘市27例、信阳市49例、周口市36例、驻马店市30例、滑县1例、长垣市2例、永城市4例。目前累计追踪到密切接触者7512人，当日解除医学观察804人，诊断…	河南新增确诊74例，累计352例
1	1580432423000		0	1580432423000	1	1056	人民日报	1	1580432423000	37，山东省	1580431627000	20-01-3108:47	http://m.weibo.cn/2803301701/4466716345829911	2020年1月30日12—24时，山东省报告新型冠状病毒感染的肺炎新增确诊病例20例，新增重症病例2例，新增危重症病例1例（青岛市黄岛区），新增出院病例1例（德州市）。其中：新增确诊病例中，烟台市5例（海阳市3例，芝罘区、福山区各1例）、威海市5例（乳山市3例，环翠区2例）、临沂市4例（兰山区2例，沂水县、临沭县各1例）、济南市2例（市中区、槐荫区各1例）、聊城市2例（东昌府区、莘县各1例）、潍坊市1例（奎文区）、德州市1例（宁津县）。截至1月30日24时，山东省累计报告新型冠状病毒感染的肺炎确诊病例178例（含重症病例10例、危重症病例1例、出院病例2例，无死亡病例）	山东新增确诊20例，累计178例
1	1580432423000		0	1580432423000	1	1054	央视新闻	1	1580432423000	52，贵州省	1580431488000	20-01-3108:44	http://m.weibo.cn/2656274875/4466715763059594	贵州省卫生健康委员会通报：2020年1月30日0—24时，全省新型冠状病毒感染的肺炎新增3例确诊病例。其中，外地来黔、返黔人员1例，本省常住人口2例。截至1月30日24时，全省累计报告新型冠状病毒感染的肺炎病例15例。其中，外地来黔、返黔人员9例，本省常住人口6例；治愈出院1例，病情平稳10例，重症4例；男性10例，女性5例；年龄最大75岁，最小17岁；贵阳市1例（已治愈），遵义市1例，六盘水4例，毕节市1例，铜仁市2例，黔东南州1例，黔南州4例，黔西南州1例。现有疑似病例61例。累计追踪密切接触者389人，其中1人转为确诊病例，5人转为疑似病例，已解除医学观察21人，尚在接受医学观察362人。	贵州新增确诊3例，累计15例
1	1580432423000		0	1580432423000	1	1053	人民日报	1	1580432423000	32，江苏省	1580431416000	20-01-3108:43	http://m.weibo.cn/2803301701/4466715461507403	2020年1月30日0-24时，江苏省报告新型冠状病毒感染的肺炎新增确诊病例39例，新增重症病例1例，新增出院病例1例。截至1月30日24时，江苏省累计报告新型冠状病毒感染的肺炎确诊病例168例，其中，重症病例2例，出院病例2例。目前，江苏省追踪到密切接触者2644人，已解除医学观察137人，尚有2507人正在接受医学观察。	江苏新增确诊39例，累计168例
1	1580432423000		0	1580432423000	1	1052	央视新闻	1	1580432423000	36，江西省	1580431372000	20-01-3108:42	http://m.weibo.cn/2656274875/4466715276089840	2020年1月30日0-24时，江西省报告新型冠状病毒感染的肺炎新增确诊病例78例，新增出院病例4例。截至1月30日24时，江西省累计报告新型冠状病毒感染的肺炎确诊病例240例，其中重症病例33例，出院病例7例。目前追踪到密切接触者6842人，解除医学观察275人，尚有6567人正在接受医学观察。	江西新增确诊78例，累计240例
1	1580431224000		0	1580431224000	1	1049	央视新闻	1	1580431224000	34，安徽省	1580430892000	20-01-3108:34	http://m.weibo.cn/2656274875/4466713262876563	根据安徽省卫健委消息：2020年1月30日0-24时，安徽省新型冠状病毒感染的肺炎新增确诊病例37例，新增重症病例3例，新增疑似病例70例，所有病例均在定点医院接受治疗，除重症病例外，病情平稳。截至1月30日24时，全省累计报告新型冠状病毒感染的肺炎确诊病例237例，重症病例3例，出院病例3例，无死亡病例。累计医学观察密切接触者4997人。温馨提示：当前疫情防控正处于关键期，尽管天气晴好，仍建议您减少外出。做好居家防护，适当通风换气。注意个人卫生，适当锻炼，规律作息，理性面对疫情信息，保持平和心态。	安徽新增确诊37例，累计237例
1	1580431224000		0	1580431224000	1	1047	央视新闻	1	1580431224000	51，四川省	1580430743000	20-01-3108:32	http://m.weibo.cn/2656274875/4466712638669143	1月30日，四川省新型冠状病毒感染的肺炎病例确认专家组确认四川省新增新型冠状病毒感染的肺炎病例36例。截至1月30日24时，四川省累计报告新型冠状病毒感染的肺炎确诊病例177例（广元市1例无症状核酸检测阳性病例，暂不纳入确诊病例统计），涉及21个市（州）。177名患者中，危重4人,死亡1人，治愈出院1人。正在接受医学观察4214人，已解除医学观察345人。	四川新增确诊36例，累计177例
1	1580430919000		0	1580430919000	1	1046	央视新闻	1	1580430919000	45，广西壮族自治区	1580430539000	20-01-3108:28	http://m.weibo.cn/2656274875/4466711782934268	1月30日0-24时，广西共新增新型冠状病毒感染的肺炎确诊病例9例。目前全区累计报告确诊病例87例，累计出院病例2例。现有重症病例5例，危重病例2例，无死亡病例，无医务人员感染病例。目前累计追踪到密切接触者1913例，尚在接受医学观察1564例。	广西新增确诊9例，累计87例
1	1580430317000		0	1580430317000	1	1043	人民日报	1	1580430317000	13，河北省	1580429975000	20-01-3108:19	http://m.weibo.cn/2803301701/4466709416644008	人民日报记者张腾扬：记者从河北省卫健委了解到，2020年1月30日0—24时，河北省报告新型冠状病毒感染的肺炎新增确诊病例17例，新增疑似病例51例。截至1月30日24时，河北省累计报告确诊病例82例，其中死亡1例，现有重症病例7例，无治愈出院病例。现有疑似病例78例。目前累计追踪到密切接触者1899人，当日解除隔离医学观察109人，现有1698人正在接受隔离医学观察。	河北新增确诊17例，累计82例
1	1580430021000		0	1580430021000	1	1042	央视新闻	1	1580430021000	21，辽宁省	1580429498000	20-01-3108:11	http://m.weibo.cn/2656274875/4466707416231383	2020年1月30日9时至24时，辽宁省新增4例新型冠状病毒感染的肺炎确诊病例，其中沈阳市1例，大连市2例,，朝阳市1例，均属普通型病例。截至2020年1月30日24时，辽宁省累计报告新型冠状病毒感染的肺炎确诊病例45例，其中重型病例8例，大连市治愈出院1例。确诊病例中，沈阳市10例、大连市7例、本溪市3例、丹东市5例、锦州市4例、营口市1例、辽阳市1例、铁岭市2例、朝阳市5例、盘锦市3例、葫芦岛市4例。目前44名在治患者均在定点医疗机构隔离治疗，病情平稳。44名在治患者中，39例病例为输入性病例，3例病例为武汉输入病例家属，2例为现有确诊病例的密切接触者。目前累计追踪到密切接触者744人，已解除医学观察73人，现有671人正在接受医学观察，其余正在追踪中。（总台央视记者李承泽）	辽宁新增确诊病例4例，累计45例
1	1580430021000		0	1580430021000	1	1041	央视新闻	2	1580430021000	100，全国	1580429345000	20-01-3108:09	http://m.weibo.cn/2656274875/4466706774728840	昨天，国家税务总局发布消息：根据疫情防控需要，在全国范围内将2月份纳税申报期限从2月17日延长至2月24日；对湖北等疫情严重地区可视情况再适当延长。此外，按照“尽可能网上办”的原则，各级税务部门要积极拓展“非接触式”办税缴费服务，提高涉税事项网上办理覆盖面。	国家税务总局：延长2月份纳税申报期限
1	1580429117000		0	1580429117000	1	1038	人民日报	1	1580429117000	31，上海市	1580428707000	20-01-3107:58	http://m.weibo.cn/2803301701/4466704098560323	2020年1月30日12—24时，上海市排除新型冠状病毒感染的肺炎疑似病例52例；新增确诊病例16例，其中外地来沪人员7例，本市常住人口9例。截至1月30日24时，上海市已累计排除疑似病例225例，发现确诊病例128例。目前，117例病情平稳，5例病情危重，5例治愈出院，1例死亡。尚有164例疑似病例正在排查中。	上海新增16例，累计128例
1	1580427615000		0	1580427615000	1	1036	央视新闻	1	1580427615000	11，北京市	1580427513000	20-01-3107:38	http://m.weibo.cn/2656274875/4466699090350141	1月30日8时至20时，北京市新增7例新型冠状病毒感染的肺炎病例，其中2例有湖北及其他省份接触史，5例为确诊病例的密切接触者，均已送至市级定点医疗机构进行救治。目前，北京市累计确诊病例121例，其中死亡1例，出院5例，115例在市级定点医院进行隔离治疗。	北京新增7例病例，累计确诊121例
1	1580427318000		0	1580427318000	1	1034	人民日报	2	1580427318000	13，河北省	1580427107000	20-01-3107:31	http://m.weibo.cn/2803301701/4466697387377664	人民日报记者张腾扬消息：1月30日，河北省发布《关于延迟企业复工复业的通知》（以下简称“《通知》”）要求，河北省行政区域内企业复工复业时间不早于2020年2月9日24时,涉及保障公共事业运行必需(供水、供气、供电、供暖、通信、公共交通、市政环卫等行业)、疫情防控必需(医疗器械、药品、防护用品、消杀用品生产运输和销售等行业)、群众生活必需(超市卖场、农贸市场、食品生产和物流供应等行业)及其他涉及重要国计民生的相关企业除外。	河北企业复工不早于2月9日
1	1580425817000		0	1580425817000	1	1030	央视新闻	1	1580425817000	50，重庆市	1580425600000	20-01-3107:06	http://m.weibo.cn/2656274875/4466691067407996	2020年1月30日12—24时，重庆市报告新型冠状病毒感染的肺炎新增确诊病例24例，新增重型病例2例，重型病例转普通型病例2例。荣昌区为报告首例确诊病例。截至1月30日24时，重庆市累计报告新型冠状病毒感染的肺炎确诊病例206例，重型病例18例，危重型病例4例，出院病例1例。累计追踪到密切接触者4125人，已解除医学观察707人，尚有3418人正在接受医学观察。专家认为，现在疫情进入比较严峻复杂的时期，疫情防控正处于关键期。随着网格化主动搜索力度加大，潜伏期感染者逐渐发病，近期输入性病例将继续呈上升趋势。随着疫情进展，与输入的已发病患者及潜伏期感染者密切接触的二代病例可能会逐渐增多。重庆市卫生健康委提示：在疫情存续期间，请务必做好个人防护，尽量减少探亲访友，尽量避免去人群聚集场所，如必须外出，请正确佩戴口罩。勤洗手，打喷嚏或咳嗽时用纸巾或手肘捂住口鼻。	重庆新增24例，累计确诊206例
1	1580425517000		0	1580425517000	1	1029	央视新闻	2	1580425517000	1	1580425025000	20-01-3106:57	http://m.weibo.cn/2656274875/4466688655040648	30日晚，澳大利亚昆士兰卫生部门宣布确诊第二例新冠病毒感染肺炎病例。患者为中国籍42岁女游客，目前病情稳定，正在接受隔离治疗。她与昆士兰确诊的第一例病患同属一个9人旅行团。他们从武汉飞抵澳大利亚，结束在墨尔本的活动后，于1月27日乘坐虎航TT556航班从墨尔本抵达黄金海岸。目前，旅行团其他成员被隔离在黄金海岸接受医学观察。虎航表示当天航班共搭载172名乘客，卫生部门仍在搜寻同一航班的其他乘客，要求他们去接受病毒检测。截至目前，澳大利亚累计确诊9例新型冠状病毒感染肺炎病例。	澳大利亚累计确诊9例病例
1	1580425517000		0	1580425517000	1	1028	央视新闻	1	1580425517000	1	1580424870000	20-01-3106:54	http://m.weibo.cn/2656274875/4466688004802625	当地时间30日晚，意大利总理孔特在罗马向媒体表示，该国首次确诊两例新型冠状病毒感染肺炎病例。据意媒报道，被感染者是两名中国游客，此前已被意大利国家传染病研究所医院隔离收治，目前“状况良好”，其曾经留宿的酒店房间已被封锁，调查人员也向该国卫生部提交了初步报告。孔特表示，意大利相关部门正在对两名游客入境后的行踪进行仔细确认。他还强调，收治病人的是意大利专业机构，呼吁该国公众无需恐慌。	意大利首次确诊两例病例
1	1580424018000		0	1580424018000	1	1024	人民日报	1	1580424018000	1	1580423660000	20-01-3106:34	http://m.weibo.cn/2803301701/4466682930012294	当地时间30日晚间，德国巴伐利亚州卫生部宣布，确诊第五例新型冠状病毒肺炎患者。该患者与前4名患者均来自巴伐利亚州的德国全球性汽车天窗制造商伟博思通（WEBASTO）公司总部。据称，目前5人状况良好。目前，与确诊5例患者密切接触者共有110人，已被要求在家中进行自我隔离。巴伐利亚州卫生部呼吁，当地所有医院都要做好接收新型冠状病毒肺炎患者的准备。	德国确诊第五例新型冠状病毒肺炎患者
1	1580424018000		0	1580424018000	1	1023	人民日报	1	1580424018000	1	1580423534000	20-01-3106:32	http://m.weibo.cn/2803301701/4466682401543509	意大利当地时间1月30日晚，意大利总理朱塞佩•孔特和卫生部长罗伯托•斯佩兰萨在罗马向媒体表示，意大利首次确诊两例新型冠状病毒感染肺炎病例。据意媒报道，被感染者是两名中国游客，此前已被意大利国家传染病研究所医院隔离收治，目前“状况良好”，其曾经留宿的酒店房间已被封锁，调查人员也向该国卫生部提交了初步报告。孔特表示，意大利相关部门正在对两名游客入境后的行踪进行仔细确认。他还强调，收治病人的是意大利专业机构，呼吁该国公众无需恐慌。同时，孔特还宣布意大利往返中国的航班已全部关闭。据意大利《共和报》及安莎社报道，两名患者为一对夫妻，来自中国武汉，分别为66岁和67岁，两人于1月23日抵达意大利米兰马尔彭萨机场，自那出发前往意大利各省游览。（人民日报记者韩硕）	意大利首次确诊2例新型肺炎，往返意大利航空全部关闭
1	1580423719000		0	1580423719000	1	1022	人民日报	1	1580423719000	42，湖北省	1580423257000	20-01-3106:27	http://m.weibo.cn/2803301701/4466681239648020	2020年1月30日0时-24时，湖北省新增新型冠状病毒感染的肺炎病例1220例。新增出院26例（其中：武汉市21例、孝感市2例、黄冈市1例、神农架林区2例）。 截至2020年1月30日24时，湖北省累计报告新型冠状病毒感染的肺炎病例5806例，已治愈出院116例，死亡204例。目前仍在院治疗5486例（其中：重症804例、危重症290例），均在定点医疗机构接受隔离治疗。累计追踪密切接触者35144人，尚在接受医学观察32340人。	湖北新增1220例，累计5806例
1	1580415023000		0	1580415023000	1	1020	人民日报	2	1580415023000	1	1580414540000	20-01-3104:02	http://m.weibo.cn/2803301701/4466644677626659	世界卫生组织总干事谭德塞宣布：①主要基于中国感染者数量增加、多个国家都出现疫情两个事实，宣布将新型冠状病毒疫情列为国际关注的突发公共卫生事件；②没有必要采取限制国际人员流动的措施；③#世卫组织不推荐限制旅行#的措施。	世卫组织称没必要限制国际人员流动
1	1580414717000		0	1580414717000	1	1019	央视新闻	2	1580414717000	1	1580414229000	20-01-3103:57	http://m.weibo.cn/2656274875/4466643377490651	世卫组织30日发布新型冠状病毒感染肺炎疫情为国际关注的突发公共卫生事件，强调不建议实施旅行和贸易限制，并再次高度肯定中方的防控举措。	世卫组织宣布疫情为国际关注的突发公共卫生事件
1	1580409452000		0	1580409452000	1	1017	人民日报	1	1580409452000	1	1580408863000	20-01-3102:27	http://m.weibo.cn/2803301701/4466620867443542	美东时间30日中午，美国疾病控制与预防中心（CDC）确认，伊利诺伊州新出现一例新型冠状病毒感染病例，为美国首例人传人感染。该最新确诊的病例为此前伊利诺伊州确诊患者（美国第二例）的丈夫，年龄为60多岁。该男性患者有“一些基本的健康状况”，但目前整体状况良好。截至目前，美国境内共发现新型冠状病毒确诊病例6例，其中华盛顿州1例，伊利诺伊州2例，加州2例，亚利桑那州1例。	美国出现首例人传人病例，累计确诊6例
1	1580402419000		0	1580402419000	1	1015	人民日报	1	1580402419000	11，北京市	1580401986000	20-01-3100:33	http://m.weibo.cn/2803301701/4466592022824562	1月30日8时至20时，北京新增7例新型冠状病毒感染的肺炎病例，其中2例有湖北及其他省份接触史，5例为确诊病例的密切接触者，均已送至市级定点医疗机构进行救治。截至1月30日20时，北京累计确诊病例121例，其中死亡1例，出院5例，115例在市级定点医院进行隔离治疗。东城区2例、西城区12例、朝阳区21例、海淀区24例、丰台区11例、石景山区2例、门头沟区1例、通州区10例、顺义区2例、大兴区15例、昌平区9例、怀柔区1例，外地来京人员11例。房山区、平谷区、密云区、延庆区尚未有病例。	北京新增7例，累计确诊121例
1	1580400618000		0	1580400618000	1	1010	央视新闻	2	1580400618000	100，全国	1580400220000	20-01-3100:03	http://m.weibo.cn/2656274875/4466584615287616	交通管制在传染源和健康人间建立起屏障，阻断了病毒的传播。疫情数据可能令人担心，但试想一下，如果没有采取措施，全国可能会有好几个“武汉”，确诊人数或许不是今天报告的7700多例，而是好几万例，甚至更多。	交通管制的效果将在未来几天显现
1	1580399117000		0	1580399117000	1	1008	央视新闻	2	1580399117000	42，湖北省	1580398399000	20-01-3023:33	http://m.weibo.cn/2656274875/4466576978229169	湖北省副省长曹广晶：医护工作者是抗击肺炎的中坚力量，如果他们得不到保护，战胜困难就难以实现。目前没有解决好尖锐的供需矛盾，我们诚恳接受社会各界，尤其是医护人员的批评。我们一定更加努力，尽快组织更多的医用物资，更加高效地把防护物资送到医护人员手中。	湖北副省长表示接受批评
1	1580395221000		0	1580395221000	1	1004	央视新闻	2	1580395221000	42，湖北省	1580395071000	20-01-3022:37	http://m.weibo.cn/2656274875/4466563019272047	截至30日12时，湖北省红十字会、省慈善总会、省青少年发展基金会累计接收捐赠物资615.43万件，包括医用防护服2.66万套，N95口罩47.9万个，医用一次性口罩172.87万个，护目镜3.93万个等。定向捐赠的已直接送达，非定向捐赠的已由各级疫情防控指挥部统筹分配。	湖北累计收到捐赠物资615.43万件
1	1580394918000		0	1580394918000	1	1003	人民日报	2	1580394918000	42，湖北省	1580394704000	20-01-3022:31	http://m.weibo.cn/2803301701/4466561479925742	当前一是新型冠状病毒肺炎高峰期，再是湖北地区常见的流感高发期，还是呼吸道疾病的高发期，出现了定点医院出现了一床难求的情况，我们采取了三条措施：一是抓紧现有医院的改造扩增病床；二是加强分级分类排查；三是千方百计的保证医务物资的供用。	湖北省委书记回应一床难求：采取三条措施
0	1580394110000		0	1580394110000	0	1002	人民日报	1	1580394110000	42，湖北省	1580389535000	20-01-3021:05	https://weibo.com/2803301701/IrV02lIvs?from=page_1002062803301701_profile&wvr=6&mod=weibotime&type=comment	湖北省召开新型冠状病毒感染的肺炎疫情防控工作新闻发布会。今天0点到中午12点，湖北省新增确诊病例317人。	湖北省新增317例累计确诊4903例
1	1580387120000		0	1580387120000	1	992	人民日报	2	1580387120000	100，全国	1580387021000	20-01-3020:23	http://m.weibo.cn/2803301701/4466529254719912	国务院办公厅发布关于组织做好疫情防控重点物资生产企业复工复产和调度安排工作的紧急通知，要求各省(区、市)人民政府要切实履行主体责任，迅速组织本地区生产应对疫情使用的医用防护服、N95口罩、医用护目镜、负压救护车、相关药品等企业复工复产。	国办紧急通知：迅速组织疫情防控物资企业复工复产
1	1580385613000		0	1580385613000	1	988	人民日报	1	1580385613000	44，广东省	1580384867000	20-01-3019:47	http://m.weibo.cn/2803301701/4466520220377390	广州市首2例新型冠状病毒感染儿童30日下午从广东省人民医院感染科治愈出院。广东省人民医院收治的两例新型冠状病毒感染儿童，均于1月25日晚就诊于省医院儿科发热门诊。其中一例为13岁男童，其1月19日前往湖北黄冈探亲，其间与在武汉读大学的哥哥同住一间房，1月24日返回广州后出现流涕、干咳。另一例为2岁11个月的女童，1月24日陪父母返湖北黄冈，逗留1小时后与爷爷奶奶一同返回广州，随后出现发热、干咳，体温高达40°C。两例患儿入院后，医院给予针对性治疗，经过专家多次会诊讨论及修订治疗方案。在医护人员精心护理、治疗下，患儿体温正常3天，病情明显改善，连续2次核酸检测均转为阴性，经专家会诊，达到出院标准，给予出院。广州市首两例新型冠状病毒感染儿童治愈出院	广州首两例感染儿童出院
0	1580383998000		0	1580383998000	0	986	青海省卫健委	1	1580383998000	63，青海省	1580383920000	20-01-3019:32	https://wsjkw.qinghai.gov.cn/zhxw/xwzx/2020/01/30/1580377969996.html	1月30日，根据《新型冠状病毒感染的肺炎诊疗方案（试行第四版）》规定，2名疑似病例患者苟某、郑某，病例样本经省疾病预防控制中心实验室复核检测，呈新型冠状病毒核酸阳性。结合患者临床表现、流行病学史，经省级医疗救治专家组会诊研判，确认为新型冠状病毒感染的肺炎确诊病例。截至1月30日18时，我省累计报告新型冠状病毒感染的肺炎确诊病例8例，均为武汉输入性新型冠状病毒感染的肺炎确诊病例。目前除1例患者属重症病例外，其他7例患者病情稳定，密切接触者已开展追踪调查和医学观察。	青海新增2例累计8例
1	1580379617000		0	1580379617000	1	983	央视新闻	1	1580379617000	12，天津市	1580379164000	20-01-3018:12	http://m.weibo.cn/2656274875/4466496304750519	截至今天14时，天津新增1例新型冠状病毒感染的肺炎确诊病例，确诊病例增至30例。第30例患者，女，64岁，居住地为天津市红桥区。患者1月19日与家人自驾到湖北孝感旅游，23日与家人自驾返津，28日出现呼吸道症状，去红桥医院就诊。29日出现发热，到天津市人民医院就诊。经专家组确诊为天津市第30例病例，为普通型病例。目前已转至海河医院治疗。根据流行病学调查，该患者主要密切接触者有4例，目前均已被采取居家隔离医学观察。红桥区疾控中心已对其住所进行终末消毒，并对其他密切接触者进行追踪排查。截至目前，天津累计发现新型冠状病毒感染的肺炎病例30例，其中男性23例，女性7例；重型13例，普通型17例；无危重及死亡病例。（总台央视记者王烁）	天津新增1例累计30例
1	1580375417000		0	1580375417000	1	978	人民日报	2	1580375417000	1	1580375109000	20-01-3017:05	http://m.weibo.cn/2803301701/4466479296606315	环球网消息，据印度快报，印度出现首例新冠病毒感染肺炎确诊病例。印度快报称，该病例是一名在武汉读书的喀拉拉邦学生。	印度出现首例确诊病例
1	1580374215000		0	1580374215000	1	976	央视新闻	2	1580374215000	11，北京市	1580373699000	20-01-3016:41	http://m.weibo.cn/2656274875/4466473378462624	为做好疫情防控工作，北京地铁公司自1月31日首班车起，将启动北京地铁全线网进站测温工作。下一步，为应对返京客流高峰，北京地铁将在全网使用非配合式热成像体温测试系统进行测温工作。	北京地铁明起全线网测温进站
1	1580373318000		0	1580373318000	1	974	人民日报	1	1580373318000	44，广东省	1580372967000	20-01-3016:29	http://m.weibo.cn/2803301701/4466470308702235	截至1月30日12时，广东省累计报告新型冠状病毒感染的肺炎确诊病例354例。30日0-12时全省新增确诊病例43例，新增出院2例。新增确诊病例中，广州市15例、深圳市12例、珠海市8例、东莞市4例、中山市2例、湛江市2例。有1514名密切接触者正在接受医学观察。	广东新增43例新型肺炎
1	1580372716000		0	1580372716000	1	973	央视新闻	1	1580372716000	44，广东省	1580372494000	20-01-3016:21	http://m.weibo.cn/2656274875/4466468324691745	截止今天中午12点全省累计报告新型冠状病毒感染的肺炎确诊病例354例，0到12点全省新增确诊病例43例，新增出院两例，新增确诊病例中广州15例，深圳12例，珠海8例，东莞4例，中山2例，湛江2例，有1514名密切接触者，正在接受医学观察。累计报告确诊病例轴广州94例，深圳98例，珠海26例，汕头12例，佛山25例，韶关4例，河源1例，梅州1例，湛江11例，茂名3例，肇庆5例，清远6例，男性176例，女性178例。年龄11月龄到85岁中间。无死亡病例。累计出院是8例。	广东新增43例累计确诊354例
1	1580372417000		0	1580372417000	1	972	人民日报	2	1580372417000	42，湖北省	1580372194000	20-01-3016:16	http://m.weibo.cn/2803301701/4466467066016520	30日，湖北省教育厅发布通知要求“推迟开学不停学”。各中小学可通过在线直播、网络点播、在线答疑等形式组织教学；各高校可调整春季学期教学计划、利用慕课等开展网络课程、科学组织毕业设计(论文)等方式保障教学，利用视频电话进行论文预答辩。	湖北疫情期间开展网络教学
1	1580371521000		0	1580371521000	1	971	央视新闻	1	1580371521000	50，重庆市	1580371105000	20-01-3015:58	http://m.weibo.cn/2656274875/4466462498754176	2020年1月30日0—12时，重庆市报告新型冠状病毒感染的肺炎新增确诊病例17例。新增确诊病例中，渝中区3例、江北区2例、渝北区1例、大足区2例、开州区1例、梁平区1例、垫江县3例、忠县1例、云阳县1例、巫溪县2例。截至1月30日12时，重庆市累计报告新型冠状病毒感染的肺炎确诊病例182例，重型病例18例，危重型病例4例，出院病例1例。	重庆新增17例累计确诊182例
1	1580371521000		0	1580371521000	1	970	央视新闻	2	1580371521000	44，广东省	1580371043000	20-01-3015:57	http://m.weibo.cn/2656274875/4466462243036843	今天下午，广东省人民政府举行新闻发布会，通报广东省新型冠状病毒感染的肺炎疫情防控工作有关情况，重点介绍广州市防疫防控及保障工作情况，广东省卫生健康委、广州市政府及有关单位将现场通报相关情况。	广东通报疫情防控相关情况
1	1580368819000		0	1580368819000	1	969	央视新闻	1	1580368819000	37，山东省	1580368064000	20-01-3015:07	http://m.weibo.cn/2656274875/4466449744043809	2020年1月30日0—12时，山东省报告新型冠状病毒感染的肺炎新增确诊病例13例，其中：德州市4例（乐陵市2例，德城区、宁津县各1例）、青岛市3例（黄岛区、市北区、即墨区各1例）、淄博市2例（博山区）、滨州市2例（邹平市）、枣庄市1例（滕州市）、日照市1例（岚山区）。	山东新增13例累计158例
1	1580367914000		0	1580367914000	1	965	人民日报	1	1580367914000	100，全国	1580367641000	20-01-3015:00	http://m.weibo.cn/2803301701/4466447969760056	1月29日0-24时，全国新增确诊1737例，累计确诊7711例。国家卫生健康委召开新闻发布会，介绍新型冠状病毒感染的肺炎疫情防控中的运输保障情况。	卫健委疫情预防新闻发布会
1	1580367914000		0	1580367914000	1	964	人民日报	1	1580367914000	33，浙江省	1580367519000	20-01-3014:58	http://m.weibo.cn/2803301701/4466447457285482	1月29日0-24时，浙江新增确诊132例，累计确诊428例。浙江省政府新闻办举行新闻发布会，省卫健委及相关地方、部门负责同志和专家将出席，介绍疫情防控工作情况并回答记者提问。	浙江疫情防控新闻发布会
1	1580367018000		0	1580367018000	1	963	人民日报	2	1580367018000	11，北京市	1580366662000	20-01-3014:44	http://m.weibo.cn/2803301701/4466443866949088	据新京报，30日下午13时50分左右，北京大学第一医院呼吸和危重症医学科主任王广发从地坛医院出院。王广发作为国家卫健委专家组成员赴武汉考察时染病，为国内首位确诊感染新型冠状病毒的专家组成员。	染病专家组成员治愈出院
1	1580366130000		0	1580366130000	1	962	央视新闻	2	1580366130000	100，全国	1580365918000	20-01-3014:31	http://m.weibo.cn/2656274875/4466440742159532	交通运输部今天表示，各地交通运输部门要按照地方决策部署，依法依规开展通道管控和体温检测工作。不得采取封闭高速公路、阻断国省干线公路等措施，保障春运期间公路基本通行顺畅；不得简单采取堆填、挖断等硬隔离方式，阻碍农村公路交通。	疫情防控不得封闭高速公路
1	1580364617000		0	1580364617000	1	959	央视新闻	1	1580364617000	31，上海市	1580364400000	20-01-3014:06	http://m.weibo.cn/2656274875/4466434375978799	2020年1月30日0—12时，上海市排除疑似病例28例；新增新型冠状病毒感染的肺炎确诊病例11例，其中外地来沪人员3例，上海市常住人口8例。截至1月30日12时，上海市累计发现确诊病例112例，其中，男性60例，女性52例；年龄最大88岁，最小7岁；78例有湖北居住或旅行史，1例有广东旅行史并曾食用野生动物，31例有相关确诊病例接触史，2例无湖北接触史；外地来沪人员51例，上海市常住人员61例。目前，102例病情平稳，4例病情危重，5例治愈出院，1例死亡。已累计排除173例疑似病例，尚有199例疑似病例正在排查中。	上海新增11例累计112例
1	1580363718000		0	1580363718000	1	957	央视新闻	2	1580363718000	100，全国	1580363502000	20-01-3013:51	http://m.weibo.cn/2656274875/4466430613395438	今天，载有210人的日本政府第二架包机从湖北武汉抵达羽田机场，其中有9人出现咳嗽和发烧等症状。另有原定乘飞机回国的2人在事前检查中，被检出有发烧咳嗽症状没有登机。	日本第二批包机返日人员中9人发烧
1	1580362519000		0	1580362519000	1	956	央视新闻	2	1580362519000	36，江西省	1580362286000	20-01-3013:31	http://m.weibo.cn/2656274875/4466425508502617	江西高安市管控好重点区域，迅速启动市、乡、村、组四级联防联控机制，按照“网格化、责任人”的工作要求，动员全市力量加入到疫情防控战斗中。	直播！江西疫情防控工作如何？记者实地探访
1	1580361019000		0	1580361019000	1	954	人民日报	2	1580361019000	100，全国	1580360907000	20-01-3013:08	http://m.weibo.cn/2803301701/4466419724879647	近日，针对“宠物是否会传播新型冠状病毒”的问题，世界卫生组织回应：目前没有证据显示狗猫等宠物会感染新型冠状病毒。与宠物接触后，用肥皂和水洗手可以显著减少其他常见细菌在宠物和人类之间的传播，如大肠杆菌和沙门氏菌。	世卫组织称无证据显示宠物会感染
1	1580359817000		0	1580359817000	1	951	人民日报	2	1580359817000	11，北京市	1580358836000	20-01-3012:33	http://m.weibo.cn/2803301701/4466411038836152	今天上午，北京市召开了新型冠状病毒感染的肺炎疫情防控工作新闻发布会。会后，北京市卫健委主任雷海潮介绍，目前小汤山医院已经启动修缮。当前，新型冠状病毒感染肺炎疫情防控形势严峻。各地版的“小汤山”医院都在紧锣密鼓的开工当中，北京小汤山康复医院此次修缮，是为了提供更好的就诊条件。这里将视疫情变化启用作为补充。	北京小汤山医院启动修缮
1	1580357417000		0	1580357417000	1	948	央视新闻	1	1580357417000	12，天津市	1580357212000	20-01-3012:06	http://m.weibo.cn/2656274875/4466404227118903	从天津市疾控中心获悉，截至1月30日9时，天津市新增1例新型冠状病毒感染的肺炎确诊病例，确诊病例增至29例。第29例患者，男，36岁，住天津市和平区，职业为市场销售，工作单位位于和平区。患者1月18日至1月22日去武汉出差，1月22日下午由武汉去往湖北枣阳，1月26日由枣阳自驾返津。该患者于1月29日出现发热，由120救护车送至第九八三医院和平分院，经市专家组确诊为天津市第29例病例，为普通型病例。目前已转至海河医院治疗。疾控部门对其住所开展终末消毒，对其近期活动的密切接触者正在进行追踪排査。其家属已进行居家隔离医学观察。截至目前，天津累计发现新型冠状病毒感染的肺炎病例29例，其中男性23例，女性6例；重型13例，普通型16例;无危重及死亡病例。	天津新增1例累计29例
1	1580357130000		0	1580357130000	1	947	人民日报	1	1580357130000	43，湖南省	1580356801000	20-01-3012:00	http://m.weibo.cn/2803301701/4466402502840353	30日上午，湖南省长沙市和郴州市各有一例新型冠状病毒感染的肺炎确诊患者救治情况良好，符合出院标准，治愈出院。据了解，长沙首例患者是57岁女性，武汉市青山区人，来长沙市探亲，因出现发热、咳嗽等症状，1月16日至医院就诊后被收至定点医院隔离治疗。1月21日，国家卫生健康委确认长沙市首例输入性新型冠状病毒感染的肺炎确诊病例。郴州首例患者邓某某，女，23岁，湖南宜章人，1月7日-9日在武汉逗留，1月9日返回株洲，1月16日返回郴州市，2020年1月21日21:00从宜章县县人民医院转入第二人民医院。据专家介绍，经过抗病毒、对症支持治疗后，体温恢复正常3天以上，呼吸道症状好转明显，连续两次呼吸道病原核酸检测阴性（采样间隔时间间隔24小时）。达到国家卫生健康委《新型冠状病毒感染的肺炎诊疗方案（试行第四版）》可解除隔离出院标准。	湖南两例确诊患者治愈出院
1	1580356521000		0	1580356521000	1	945	央视新闻	2	1580356521000	21，辽宁省	1580356402000	20-01-3011:53	http://m.weibo.cn/2656274875/4466400829454111	2020年1月29日16时至30日9时，辽宁省新增2例输入性新型冠状病毒感染的肺炎确诊病例，其中本溪市1例，属重型病例；盘锦市1例，属普通型病例。截至2020年1月30日9时，辽宁省累计报告新型冠状病毒感染的肺炎确诊病例41例，其中重型病例9例，大连市治愈出院1例。确诊病例中，沈阳市9例、大连市5例、本溪市3例、丹东市5例、锦州市4例、营口市1例、辽阳市1例、铁岭市2例、朝阳市4例、盘锦市3例、葫芦岛市4例。目前40名在治患者均在定点医疗机构隔离治疗，病情平稳。其中，36例病例发病前有武汉居住史或旅行史，3例病例为武汉输入病例家属，1例为现有确诊病例的密切接触者。目前累计追踪到密切接触者650人，已解除医学观察73人，现有577人正在接受医学观察，其余正在追踪中。	辽宁新增2例累计41例
1	1580356521000		0	1580356521000	1	944	人民日报	2	1580356521000	42，湖北省	1580356389000	20-01-3011:53	http://m.weibo.cn/2803301701/4466400774602516	抗击新型冠状病毒肺炎肺炎，武汉电视台新闻综合频道全天候直播。武汉加油，中国加油！	24小时不间断直播！抗击肺炎，武汉在行动！
1	1580356521000		0	1580356521000	1	943	央视新闻	1	1580356521000	43，湖南省	1580356061000	20-01-3011:47	http://m.weibo.cn/2656274875/4466399399040139	今天，湖南首例确诊新型冠状病毒的肺炎重症病例出院。患者罗某兰，女57岁，武汉青山区人，为湖南首例确诊为新型冠状病毒的肺炎重症病例。患者于16日下午4点左右到长沙市第一医院急诊科就诊。	好消息！湖南首例确诊重症病例出院
1	1580355952000		0	1580355952000	1	942	央视新闻	1	1580355952000	44，广东省	1580355475000	20-01-3011:37	http://m.weibo.cn/2656274875/4466396941884058	今日11时，广州首例新型冠状病毒感染的肺炎患者成功治愈出院。患者是一名55岁女性，今天是她发病第19天，其自1月22日入院后已无发热。根据国家诊疗标准要求，出院标准为体温正常三天，肺炎症状消失，连续两天两次检测核酸全部阴性。	好消息！广州首例确诊患者出院
1	1580355328000		0	1580355328000	1	939	人民日报	2	1580355328000	100，全国	1580354684000	20-01-3011:24	http://m.weibo.cn/2803301701/4466393628199898	财政部、国家卫生健康委近日下发通知，对于直接接触待排查病例或确诊病例，诊断、治疗、护理、医院感染控制、病例标本采集和病原检测等工作相关人员，中央财政按照每人每天300元予以补助；对于参加疫情防控的其他医务人员和防疫工作者，中央财政按照每人每天200元予以补助。	一线医护人员每天补助300元
1	1580354754000		0	1580354754000	1	938	人民日报	1	1580354754000	36，江西省	1580354567000	20-01-3011:22	http://m.weibo.cn/2803301701/4466393133119347	1月30日上午8:15，江西新增1例治愈患者。该患者为男性，26岁，新余人，武汉某大学学生，1月18日返余，1月19日发热、头晕入院治疗，后被确诊为新型冠状病毒感染肺炎。在新余市人民医院医护人员的精心救治下，已符合出院标准，于30日上午出院。这是新余市第2例出院的新型冠状病毒感染的肺炎患者，也是江西省第四例出院患者。	江西已有4例患者出院
1	1580354504000		0	1580354504000	1	937	央视新闻	1	1580354504000	64，宁夏回族自治区	1580353864000	20-01-3011:11	http://m.weibo.cn/2656274875/4466390184968919	2020年1月29日0-24时，宁夏全区报告新型冠状病毒感染的肺炎新增确诊病例5例，其中，蔡某为28日疑似病例29日转为确诊病例；全区无新增疑似病例报告。截至1月29日24时，宁夏全区累计报告新型冠状病毒感染的肺炎确诊病例17例，其中银川市9例（兴庆区3例、金凤区2例、西夏区2例、永宁县2例）、吴忠市5例（利通区4例、红寺堡区1例）、固原市1例（原州区）、中卫市1例（沙坡头区）、宁东管委会1例（宁东镇）；累计疑似病例1例（中卫市）。	宁夏新增5例，累计17例
1	1580353515000		0	1580353515000	1	936	央视新闻	1	1580353515000	11，北京市	1580353115000	20-01-3010:58	http://m.weibo.cn/2656274875/4466387042752153	1月29日20时至30日8时，北京市新增3例新型冠状病毒感染的肺炎病例。截至30日8时，北京市累计确诊病例114例，其中出院4例，死亡1例，在治109例确诊病例均在市级定点医院进行隔离治疗。	北京新增3例累计114例
1	1580352667000		0	1580352667000	1	935	央视新闻	2	1580352667000	11，北京市	1580352162000	20-01-3010:42	http://m.weibo.cn/2656274875/4466383049770339	今天上午，北京市就疫情防控情况再次召开发布会。如何全力阻断传染源输入，确保防控无盲区、善待疫情高发区来京人员？北京市委组织部、卫健委、民政局相关负责人回应社会关切。	共同战疫：北京市召开发布会通报疫情防控进展
1	1580351467000		0	1580351467000	1	932	人民日报	2	1580351467000	44，广东省	1580350915000	20-01-3010:21	http://m.weibo.cn/2803301701/4466377815185924	1月29日，广东省人民医院引进双胞胎机器人“平平”和“安安”，它们天生不怕病毒并能迅速准确完成物资配送。据了解，该医院还将引进第三台机器人，用于新型冠状病毒肺炎重点防控部门。	广东医院用机器人给病人送药，不怕病毒自己开门
1	1580351467000		0	1580351467000	1	931	人民日报	2	1580351467000	41，河南省	1580350621000	20-01-3010:17	http://m.weibo.cn/2803301701/4466376582878763	1月29日，河南新增72例新型肺炎，截至29日24时，河南省已累计报告确诊病例278例。日前，河南省内多家医疗机构发布公开征集信，向社会求助医疗保障物资。期盼每个人都能为这场看不见硝烟的战役尽自己的一份绵薄之力，共解医疗机构的燃眉之急！	河南多地急需医护物资
1	1580350819000		0	1580350819000	1	930	央视新闻	1	1580350819000	15，内蒙古自治区	1580350202000	20-01-3010:10	http://m.weibo.cn/2656274875/4466374824693577	2020年1月29日10时至30日10时，内蒙古自治区报告新型冠状病毒感染的肺炎新增确诊病例2例；确诊病例中新增重症病例2例、新增危重病例1例；新增疑似病例1例。均在定点医院接受隔离治疗。目前追踪到密切接触者490人，正在接受医学观察。	内蒙古新增2例累计18例
1	1580350819000		0	1580350819000	1	929	央视新闻	1	1580350819000	61，陕西省	1580350063000	20-01-3010:07	http://m.weibo.cn/2656274875/4466374241562371	截至1月30日10时，陕西新增7例新型冠状病毒感染的肺炎确诊病例，新增重症患者1例。新增确诊病例中，西安市4例、渭南市1例、榆林市1例、韩城市1例。陕西累计报告新型冠状病毒感染的肺炎确诊病例63例，其中西安市22例、宝鸡市4例、咸阳市5例、铜川市5例、渭南市4例、延安市3例、榆林市1例、汉中市6例、安康市10例、商洛市2例、韩城市1例。	陕西新增7例累计63例
1	1580349940000		0	1580349940000	1	928	央视新闻	1	1580349940000	12，天津市	1580349575000	20-01-3009:59	http://m.weibo.cn/2656274875/4466372195456642	从天津市疾控中心获悉，截至1月30日6时，天津新增1例新型冠状病毒感染的肺炎确诊病例。截至目前，天津新型冠状病毒感染的肺炎累计确诊28例，其中男性22例，女性6例；重型13例，普通型15例，无危重及死亡病例。疑似病例97例。累计排查密切接触者210人，其中已确诊7人，已解除医学观察2人，尚有201人正在接受医学观察。截至1月30日早6时，天津动车客车段封控区域内未出现新的发热病例。此前出现的10例发热病例中，红区2例，确诊1例（第22例），排除1例。黄区8例，其中6例已排除，2例首次检测阴性。	天津新增1例，累计28例
1	1580349318000		0	1580349318000	1	927	央视新闻	1	1580349318000	35，福建省	1580349153000	20-01-3009:52	http://m.weibo.cn/2656274875/4466370425511107	1月29日12时—1月29日24时，福建省报告新增新型冠状病毒感染的肺炎确诊病例17例，均为输入性病例。截至1月29日24时，福建省累计报告新型冠状病毒感染的肺炎确诊病例101例（危重症3例、重症12例，无死亡病例）。目前，确诊、疑似病例的密切接触者已解除医学观察109人，尚有1932人正在接受医学观察。	福建新增17例，累计101例
1	1580349318000		0	1580349318000	1	926	央视新闻	1	1580349318000	36，江西省	1580348970000	20-01-3009:49	http://m.weibo.cn/2656274875/4466369657959638	今天上午，江西新余市一名新型冠状病毒感染的肺炎患者治愈出院。该患者为男性，26岁，新余人，在新余市人民医院医护人员的精心救治下，已符合出院标准。这是江西省第4例治愈出院的新型冠状病毒感染的肺炎确诊患者。期待更多好消息！	江西第4例患者治愈出院
1	1580349318000		0	1580349318000	1	925	央视新闻	1	1580349318000	53，云南省	1580348834000	20-01-3009:47	http://m.weibo.cn/2656274875/4466369086816072	1月29日12时至24时，云南省报告新增新型冠状病毒感染肺炎确诊病例15例。全省累计报告确诊病例70例，现有危重1例、重症6例，无死亡病例。报告疑似病例191例。密切接触者医学观察1857人。	云南新增15例，累计70例
1	1580349026000		0	1580349026000	1	924	央视新闻	1	1580349026000	22，吉林省	1580348616000	20-01-3009:43	http://m.weibo.cn/2656274875/4466368172808834	今天，吉林长春收治的首例输入性病例，即将出院。这名女性患者1月19日从武汉返乡，当时因肺炎收入长春市传染病院治疗，入院时患者感染了包括新型冠状病毒在内的多种呼吸道病原体，肺部影像学显示炎症较重，被专家组诊断为重症病例。经医护人员的精心照护，患者已无发热情况。省卫生健康委和长春市卫生健康委共同组织专家组对患者进行会诊，专家组一致认为，患者已达到解除隔离和出院标准。	吉林首例确诊患者出院
1	1580348418000		0	1580348418000	1	923	央视新闻	1	1580348418000	43，湖南省	1580348030000	20-01-3009:33	http://m.weibo.cn/2656274875/4466365715269319	2020年1月29日0-24时，湖南省报告新型冠状病毒感染的肺炎新增确诊病例56例，新增重症病例0例，新增死亡病例0例，新增出院病例0例。截至1月29日24时,湖南省累计报告新型冠状病毒感染的肺炎确诊病例277例,累计报告重症病例38例,现有重症病例29例,死亡病例0例,出院病例0例。目前追踪到密切接触者4434人,已解除医学观察137人,尚有4297人正在接受医学观察。	湖南新增56例，累计277例
1	1580347330000		0	1580347330000	1	922	央视新闻	1	1580347330000	46，海南省	1580346925000	20-01-3009:15	http://m.weibo.cn/2656274875/4466361080649368	海南省卫健委通报：2020年1月29日0-24时，海南省新型冠状病毒感染的肺炎新增确诊病例3例，新增重症病例1例，新增死亡病例0例，新增出院病例1例，3例重症病例转轻症病例。截至1月29日24时，海南省累计报告新型冠状病毒感染的肺炎确诊病例46例，重症病例7例，死亡病例1例，出院病例1例。截至1月29日24时，追踪到密切接触者1119人，已解除医学观察102人，尚有1017人正在接受居家或集中医学观察。	海南新增3例，累计46例
1	1580347330000		0	1580347330000	1	921	央视新闻	1	1580347330000	63，青海省	1580346858000	20-01-3009:14	http://m.weibo.cn/2656274875/4466360799659693	2020年1月29日0-24时，青海省报告新型冠状病毒感染的肺炎新增确诊病例0例，新增疑似病例1例。新增重症病例0例，新增死亡病例0例，新增出院病例0例。截至1月29日24时，青海省累计报告新型冠状病毒感染的肺炎确诊病例6例，疑似病例1例,重症病例0例，死亡病例0例，出院病例0例。其中，确诊病例中，西宁市6例，其他市州无报告病例。目前追踪到密切接触者81人，其中已解除医学观察3人。	青海新增0例确诊病例，疑似新增1例
1	1580347330000		0	1580347330000	1	920	央视新闻	1	1580347330000	23，黑龙江省	1580346741000	20-01-3009:12	http://m.weibo.cn/2656274875/4466360308271042	2020年1月29日0-24时,黑龙江省报告新型冠状病毒感染的肺炎新增确诊病例6例。新增重症病例2例。鹤岗市、大兴安岭地区为报告首例确诊病例。新增疑似病例48例。截至1月29日24时，黑龙江省累计报告新型冠状病毒感染的肺炎确诊病例43例，累计报告疑似病例105例。全省当日发热门诊诊疗人数3118人。目前追踪到密切接触者1470人，已解除医学观察273人,尚有1106人正在接受医学观察。	黑龙江新增6例，累计43例
1	1580347330000		0	1580347330000	1	919	央视新闻	1	1580347330000	22，吉林省	1580346717000	20-01-3009:11	http://m.weibo.cn/2656274875/4466360207616801	1月29日0-24时，全省新增确诊病例5例。截至1月29日24时，吉林省累计报告确诊病例14例，其中长春市4例（其中2例双辽市病例在长春市确诊），吉林市3例，松原市2例，四平市1例，公主岭市1例，通化市1例，延边州2例。上述确诊病例的密切接触者360人，均在接受医学观察。14例确诊病例中，重症1例已由地方定点医院转入省级定点医院救治，其他病例病情稳定，均在当地定点医院隔离治疗。	吉林新增5例，累计14例
1	1580346641000		0	1580346641000	1	918	央视新闻	1	1580346641000	62，甘肃省	1580346539000	20-01-3009:08	http://m.weibo.cn/2656274875/4466359460717078	2020年1月29日0-24时，甘肃省报告新型冠状病毒感染的肺炎新增确诊病例2例。其中：天水市清水县新增确诊病例1例，定西市通渭县新增确诊病例1例。截至2020年1月29日24时，甘肃省累计报告新型冠状病毒感染的肺炎确诊病例26例。目前，追踪到密切接触者556人，已解除隔离10人，其余均正在接受医学观察。	甘肃新增2例，累计26例
1	1580346641000		0	1580346641000	1	916	人民日报	1	1580346641000	44，广东省	1580346502000	20-01-3009:08	http://m.weibo.cn/2803301701/4466359306228642	截至1月29日24时，全省累计报告新型冠状病毒感染的肺炎确诊病例311例。29日当天全省新增确诊病例70例，新增出院1例。累计报告确诊病例中，深圳市86例、广州市79例、佛山市25例、珠海市18例、惠州市17例、中山市16例、汕头市12例、阳江市10例、湛江市9例、东莞市7例、清远市6例、揭阳市6例、肇庆市5例、梅州市5例、韶关市4例、茂名市3例、江门市1例、汕尾市1例、河源市1例。男性153例，女性158例，年龄介于11月龄-85岁之间。目前，重症34例、危重症12例，无死亡病例，累计出院6例。	广东新增确诊70例，累计311例
1	1580346641000		0	1580346641000	1	913	央视新闻	1	1580346641000	33，浙江省	1580346148000	20-01-3009:02	http://m.weibo.cn/2656274875/4466357820981839	2020年1月29日0-24时，浙江省报告新型冠状病毒感染的肺炎新增确诊病例132例，新增重症病例12例,新增出院病例1例。截至1月29日24时，浙江省累计报告新型冠状病毒感染的肺炎确诊病例428例，重症病例54例，出院病例4例。目前，全省共追踪到密切接触者8011人，已解除医学观察336人，尚有7629人正在接受医学观察。	浙江新增132例，累计428例
1	1580346318000		0	1580346318000	1	912	央视新闻	1	1580346318000	65，新疆维吾尔自治区	1580345718000	20-01-3008:55	http://m.weibo.cn/2656274875/4466356017759534	2020年1月29日0-24时，新疆报告新型冠状病毒感染的肺炎新增确诊病例1例，新增重症病例0例，新增死亡病例0例，新增出院病例0例。其中：新增确诊病例中，乌鲁木齐市1例。截至1月29日24时，新疆（含兵团）累计报告新型冠状病毒感染的肺炎确诊病例14例，现有重症病例3例、危重症病例1例，累计死亡病例0例，累计出院病例0例。目前累计追踪到密切接触者510人，已解除医学观察18人，现有492人正在接受医学观察。	新疆新增1例，累计14例
1	1580345721000		0	1580345721000	1	911	央视新闻	2	1580345721000	100，全国	1580345367000	20-01-3008:49	http://m.weibo.cn/2656274875/4466354545573774	按照党中央、国务院决策部署，各级财政部门积极支持疫情防控工作。截至2020年1月29日下午5点，各级财政累计下达疫情防控补助资金273亿元，确保疫情防控经费需要。	各级财政累计投入273亿元用于疫情防控
1	1580345721000		0	1580345721000	1	910	央视新闻	1	1580345721000	1	1580345251000	20-01-3008:47	http://m.weibo.cn/2656274875/4466354059281041	据日本厚生劳动省消息，29号乘日本政府包机回国的首批206名日本人中，有5人自称有发烧等症状，抵达后被送往东京都内的感染症指定医院。目前有3人被确诊为新型冠状病毒感染的肺炎。	首批包机返日人员查出3例确诊病例
1	1580345721000		0	1580345721000	1	909	人民日报	2	1580345721000	100，全国	1580345240000	20-01-3008:47	http://m.weibo.cn/2803301701/4466354012889497	29日，湖北省公安厅发布《关于依法严厉打击涉医违法犯罪维护医疗秩序的通告》明确，新型冠状病毒携带者在公共场合向他人吐口水、患有或疑似患有新型冠状病毒感染的肺炎拒绝接受检疫、强制隔离或治疗，过失造成传染病传播的，将被追究刑事责任。	注意！感染者向他人吐口水或追刑
1	1580345414000		0	1580345414000	1	908	央视新闻	1	1580345414000	41，河南省	1580345080000	20-01-3008:44	http://m.weibo.cn/2656274875/4466353341766027	2020年1月29日0-24时，16市（县）报告新型冠状病毒感染的肺炎新增确诊病例72例，新增重症病例4例、死亡1例、治愈1例。截至1月29日24时，全省累计报告新型冠状病毒感染的肺炎确诊病例278例，重症37例、危重4例、死亡2例、治愈2例。目前追踪到密切接触者5288人，已解除医学观察499人，诊断为疑似29人，尚有4760人正在接受医学观察。	河南新增72例，累计278例
1	1580345414000		0	1580345414000	1	907	央视新闻	1	1580345414000	32，江苏省	1580345020000	20-01-3008:43	http://m.weibo.cn/2656274875/4466353090326947	2020年1月29日0-24时，江苏省报告新型冠状病毒感染的肺炎新增确诊病例30例。截至1月29日24时，江苏省累计报告新型冠状病毒感染的肺炎确诊病例129例，其中，重症病例1例，出院病例1例。确诊病例中，南京市19例、无锡市10例、徐州市15例、常州市10例、苏州市24例、南通市9例、连云港市6例、淮安市7例、盐城市6例、扬州市8例、镇江市2例、泰州市9例、宿迁市4例；重症病例中，镇江市1例；出院病例中，苏州市1例。	江苏新增30例累计129例
1	1580345414000		0	1580345414000	1	906	央视新闻	1	1580345414000	37，山东省	1580344948000	20-01-3008:42	http://m.weibo.cn/2656274875/4466352788131193	2020年1月29日12—24时，山东省报告新型冠状病毒感染的肺炎新增确诊病例15例，新增出院病例1例。截至1月29日24时，山东省累计报告新型冠状病毒感染的肺炎确诊病例145例，出院病例1例。目前累计追踪到密切接触者3960人，其中已解除医学观察61人、诊断为疑似或确诊32例，尚有3867人正在接受医学观察。	山东新增15例，累计145例
1	1580345414000		0	1580345414000	1	904	央视新闻	1	1580345414000	52，贵州省	1580344829000	20-01-3008:40	http://m.weibo.cn/2656274875/4466352288737677	2020年1月29日0—24时，贵州省新型冠状病毒感染的肺炎新增3例确诊病例，均为1月28日报告的疑似病例。截至29日24时，全省累计报告新型冠状病毒感染的肺炎病例12例（重症3例）:贵阳市1例（已治愈），遵义市1例，六盘水市1例，毕节市1例，铜仁市2例，黔东南州1例，黔南州4例，黔西南州1例。现有疑似病例6例（遵义市新增3例，六盘水市新增3例）。目前，累计追踪密切接触者353例，其中1例转为确诊病例，4例转为疑似病例，已解除医学观察21例，尚在接受医学观察327例。	贵州新增3例，累计12例
1	1580344816000		0	1580344816000	1	903	央视新闻	1	1580344816000	34，安徽省	1580344602000	20-01-3008:36	http://m.weibo.cn/2656274875/4466351341457067	2020年1月29日0-24时,安徽省新型冠状病毒感染的肺炎新增确诊病例48例。截至1月29日24时,全省累计报告新型冠状病毒感染的肺炎确诊病例200例，累计出院病例2例，无死亡病例。累计医学观察密切接触者3638人。	安徽新增48例，累计200例
1	1580344586000		0	1580344586000	1	902	央视新闻	1	1580344586000	51，四川省	1580344273000	20-01-3008:31	http://m.weibo.cn/2656274875/4466349956829852	1月29日，按照《新型冠状病毒感染的肺炎诊疗方案》规定，根据病例临床表现，结合流行病学史和实验室检测结果，四川省新型冠状病毒感染的肺炎病例确认专家组确认四川省新增新型冠状病毒感染的肺炎病例34例。截至1月29日24时，四川省累计报告新型冠状病毒感染的肺炎确诊病例142例，涉及19个市（州）。其中成都市59例、绵阳市9例、南充市9例、广安市9例、自贡市7例、达州市6例、泸州市5例、宜宾市5例、甘孜州5例、遂宁市4例、内江市4例、巴中市4例、德阳市3例、广元市3例、乐山市2例、雅安市2例、眉山市2例、资阳市2例、凉山州2例。142名患者中，危重2人,死亡1人，治愈出院1人。正在接受医学观察2931人，已解除医学观察103人。	四川新增34例，累计142例
1	1580343682000		0	1580343682000	1	901	央视新闻	1	1580343682000	45，广西壮族自治区	1580343065000	20-01-3008:11	http://m.weibo.cn/2656274875/4466344889869809	1月29日0-24时，广西共新增新型冠状病毒感染的肺炎确诊病例20例，其中南宁8例、北海2例、河池2例、柳州4例、桂林2例、钦州1例、贺州1例。目前广西累计报告确诊病例78例，累计出院病例2例。现有重症病例5例。危重病例2例，无死亡病例，无医务人员感染病例。其中：累计确诊病例中，南宁15例、柳州10例、桂林18例、梧州4例、北海15例、防城港5例、玉林2例、百色2例、河池5例、钦州1例、贺州1例；现有重症病例中，防城港1例，桂林3例，柳州1例；危重病例2例（桂林2例），累计出院病例中：梧州1例、防城港1例。	广西新增20例，累计78例
1	1580343058000		0	1580343058000	1	899	央视新闻	1	1580343058000	13，河北省	1580342711000	20-01-3008:05	http://m.weibo.cn/2656274875/4466343405863704	2020年1月29日0—24时，河北省报告新型冠状病毒感染的肺炎新增确诊病例17例，其中，张家口市5例、沧州市4例、邯郸市2例、邢台市2例、石家庄市1例、保定市1例、承德市1例、衡水市1例。新增疑似病例38例，其中，石家庄市13例、邢台市7例、秦皇岛市7例、唐山市4例、张家口市3例、邯郸市2例、廊坊市1例、辛集市1例。截至1月29日24时，河北省累计报告确诊病例65例，其中死亡1例，现有重症病例8例，无治愈出院病例。确诊病例中，沧州市12例、石家庄市11例、廊坊市9例、保定市7例、张家口市6例、邯郸市6例、邢台市5例、衡水市4例、唐山市3例、承德市2例；死亡病例中，沧州市1例；重症病例中，沧州市3例、石家庄市2例、廊坊市1例、衡水市1例、张家口市1例。现有疑似病例68例。目前累计追踪到密切接触者1581人，当日解除医学观察49人，现有1495人正在接受医学观察。	河北新增17例，累计65例
1	1580342746000		0	1580342746000	1	898	央视新闻	1	1580342746000	31，上海市	1580342278000	20-01-3007:57	http://m.weibo.cn/2656274875/4466341593505520	2020年1月29日12—24时，上海市新增新型冠状病毒感染的肺炎确诊病例5例。其中，外地来沪人员1例，本市常住人口4例。截至1月29日24时，上海市累计发现确诊病例101例，其中，男性54例，女性47例；年龄最大88岁，最小7岁；76例有湖北居住或旅行史，1例有广东旅行史并曾食用野生动物，22例有相关确诊病例接触史，2例无湖北接触史；外地来沪人员48例，本市常住人员53例。目前，91例病情平稳，4例病情危重，5例治愈出院，1例死亡。已累计排除145例疑似病例，尚有180例疑似病例正在排查中。	上海新增5例，累计101例
1	1580341817000		0	1580341817000	1	896	央视新闻	1	1580341817000	100，全国	1580341444000	20-01-3007:44	http://m.weibo.cn/2656274875/4466338090893957	1月29日0—24时，31个省（自治区、直辖市）和新疆生产建设兵团报告新增确诊病例1737例（西藏首例确诊病例），新增重症病例131例，新增死亡病例38例（湖北37例、四川1例），新增治愈出院病例21例，新增疑似病例4148例。截至1月29日24时，国家卫生健康委收到31个省（自治区、直辖市）和新疆生产建设兵团累计报告确诊病例7711例，现有重症病例1370例，累计死亡病例170例，累计治愈出院病例124例，共有疑似病例12167例。目前累计追踪到密切接触者88693人，当日解除医学观察2364人，共有81947人正在接受医学观察。累计收到港澳台地区通报确诊病例25例：香港特别行政区10例、澳门特别行政区7例、台湾地区8例。	全国31省区市新增确诊1737例，累计7711例
1	1580338593000		0	1580338593000	1	890	人民日报	1	1580338593000	50，重庆市	1580338282000	20-01-3006:51	http://m.weibo.cn/2803301701/4466324828738497	2020年1月29日0—24时，重庆市报告新型冠状病毒感染的肺炎新增确诊病例18例，新增重型病例4例，重型病例转普通型病例1例，新增出院病例1例。武隆区为报告首例确诊病例。新增确诊病例中，万州区7例、渝中区1例、江北区1例、南岸区1例、渝北区1例、江津区1例、合川区1例、大足区1例、开州区2例、武隆区1例、云阳县1例；新增重型病例中，万州区1例、长寿区1例、永川区1例、綦江区1例；重型病例转普通型病例为九龙坡区１例；新增出院病例为巫山县１例。截至1月29日24时，重庆市累计报告新型冠状病毒感染的肺炎确诊病例165例，重型病例18例，危重型病例4例，出院病例1例。	重庆新增18例，累计165例
1	1580336720000		0	1580336720000	1	888	人民日报	1	1580336720000	42，湖北省	1580336374000	20-01-3006:19	http://m.weibo.cn/2803301701/4466316826466262	2020年1月29日0时-24时，湖北省新增新型冠状病毒感染的肺炎病例1032例（其中：武汉市356例、黄石市27例、十堰市31例、襄阳市32例、宜昌市54例、荆州市50例、荆门市49例、鄂州39例、孝感市125例、黄冈市172例、咸宁市18例、随州市27例、恩施州15例、仙桃市23例、天门市10例、潜江2例、神农架林区2例）。全省新增死亡37例（其中：武汉市25例、荆州市1例、鄂州市1例、孝感市3例、黄冈市7例）。新增出院10例（其中：武汉市7例、黄冈市3例）。截至2020年1月29日24时，湖北省累计报告新型冠状病毒感染的肺炎病例4586例，已治愈出院90例，死亡162例。累计追踪密切接触者28780人，尚在接受医学观察26632人。	湖北新增确诊病例1032例，累计4586例
1	1580335818000		0	1580335818000	1	887	人民日报	1	1580335818000	14，山西省	1580335582000	20-01-3006:06	http://m.weibo.cn/2803301701/4466313504333442	29日0时至24时，山西省报告新型冠状病毒感染的肺炎新增确诊病例8例。截至1月29日24时，山西省9个市累计报告新型冠状病毒感染的肺炎确诊病例35例。已治愈出院1例（太原市小店区）。现有在院隔离治疗病例34例，其中危重1例（晋中市平遥县）、重症1例（吕梁市离石区）、普通32例。	山西新增确诊8例，治愈出院1例
1	1580327718000		0	1580327718000	1	885	人民日报	1	1580327718000	36，江西省	1580327377000	20-01-3003:49	http://m.weibo.cn/2803301701/4466279089622346	江西省卫健委通报，1月29日0-24时，江西报告新型冠状病毒感染的肺炎新增确诊病例53例。新增确诊病例中南昌市21例、九江市15例、赣州市5例、抚州市4例、萍乡市3例、鹰潭市2例、上饶市2例、吉安市1例。截至29日24时，江西累计确诊病例162例。	江西确诊病例新增53例，累计162例
1	1580327416000		0	1580327416000	1	884	人民日报	1	1580327416000	1	1580327004000	20-01-3003:43	http://m.weibo.cn/2803301701/4466277525750547	据法媒报道，在29日举行的记者会上，法国卫生部长布赞宣布，法国当天确诊第五例新型冠状病毒感染病例。该患者是昨天在巴黎确诊的80岁中国男性游客的女儿，目前她正在重症监护中。（人民日报记者刘玲玲）	法国确诊第五例新冠病毒感染病例
1	1580322477000		0	1580322477000	1	881	央视新闻	1	1580322477000	1	1580322135000	20-01-3002:22	http://m.weibo.cn/2656274875/4466257102983338	芬兰北部拉普兰地区的一名中国游客在表现出症状后被送往医院接受检查，被证实患有新型冠状病毒。这位游客是32岁的女性，身体相对健康，五天前离开武汉。症状首次出现时，她在伊瓦洛寻求医疗救助。在转移到罗瓦涅米的拉普兰中心医院后，医生对她采集了样本。随后在赫尔辛基进行的测试证实了感染新型冠状病毒。	芬兰确诊首例病例
1	1580314815000		0	1580314815000	1	876	人民日报	1	1580314815000	42，湖北省	1580314608000	20-01-3000:16	http://m.weibo.cn/2803301701/4466225533077150	【好消息！#武汉首例高龄重症病人康复出院#】1月29号，一位78岁高龄的新型冠状病毒感染的肺炎重症患者，经过医护人员的治疗，从同济医院隔离病房康复出院，这是目前武汉市首个高龄重症患者治愈的病例。据介绍，本月初，卢先生在打兵乓球时不慎接触到被感染的球友，出现发热、乏力等症状，1月9号到同济医院接受隔离治疗。此前卢先生患有二十多年的高血压和糖尿病，入院后病情逐渐加重，1月18号出现危重症状。经过同济医院医护团队的全力救治，4天后，卢先生的病情得到缓解。	武汉首例高龄重症病人康复出院
1	1580314218000		0	1580314218000	1	874	人民日报	2	1580314218000	50，重庆市	1580313080000	20-01-2923:51	http://m.weibo.cn/2803301701/4466219124488221	1月29日，重庆市教委印发通知指出，为加强新型冠状病毒感染肺炎疫情防控工作，根据市新型冠病毒感染的肺炎疫情防控工作领导小组统一安排，全市各级各类学校（高校、中小学、中职学校、幼儿园、托儿所等）2月17日（正月二十四）24时前不得开学。	重庆2月17日前不得开学
1	1580311330000		0	1580311330000	1	871	央视新闻	1	1580311330000	67	澳门	1580310858000	20-01-2923:14	http://m.weibo.cn/2656274875/4466209803858902	#疫情联防联控实时播报#【好消息！#澳门新增0例确诊病例#】今天17时，澳门特区政府新型冠状病毒感染应变协调中心透露，在过去24小时内，澳门没有新增新型冠状病毒感染确诊病例。此前7名已经确诊的病人都没有发热，属于轻症。截至29日15时，澳门累计疑似个案共114例（包括累计确诊的7例），已排除101例，仍待排除6例。待排除的6例中有4人是澳门居民，经评估为中风险人士，现已排除感染的可能性；另外2人，分别报称澳门大学的研究员及其女儿，于16日从湖北来澳后在家中自我隔离，其后出现低烧，经消防局送到仁伯爵综合医院后正等待检查结果。（总台央视记者肖中仁戴峰）	澳门新增0例确诊病例
1	1580311330000		0	1580311330000	1	870	央视新闻	1	1580311330000	11，北京市	1580310632000	20-01-2923:10	http://m.weibo.cn/2656274875/4466208855990515	#疫情联防联控实时播报#【#北京新增9例累计111例#】1月29日12时至20时，北京市新增9例新型冠状病毒感染的肺炎病例，其中7例有湖北及其他省份接触史，2例为确诊病例的密切接触者，均已送至市级定点医疗机构进行救治。	北京新增9例累计111例
1	1580310786000		0	1580310786000	1	869	央视新闻	1	1580310786000	1	1580310298000	20-01-2923:04	http://m.weibo.cn/2656274875/4466207455921842	#疫情联防联控实时播报#【#加拿大确诊第2例感染者#】当地时间29日，加拿大安大略省卫生厅宣布，现在已经确诊了加拿大第二例新型冠状病毒感染者，也就是第一例感染者的妻子。目前，两人都处于隔离状态接受治疗。他们是22日乘飞机到多伦多之后就诊的，但是在飞机上就出现了轻微症状。另外，第三例初诊确认感染者目前在温哥华，也处于隔离治疗中（总台央视记者张森）	加拿大确诊第2例感染者
1	1580307945000		0	1580307945000	1	866	央视新闻	2	1580307945000	100，全国	1580307825000	20-01-2922:23	http://m.weibo.cn/2656274875/4466197083176793	#岩松帮你问#【#此次疫情是否比SARS更重#】李兰娟：SARS时检测的能力和水平，同现在是不能相比的。现在我们有了非常好的检测设备和试剂，一发现病源后，很快就研制成功检测试剂。现在国家联网联控，各个社区、街道、医院，设备、条件都有了明显改进，所以感染的人基本都能发现和隔离。这个数据比较真实，能把感染的人都发现出来，SARS时水平还不够，不能比较。央视新闻的微博视频	此次疫情是否比SARS更重
1	1580306721000		0	1580306721000	1	863	人民日报	1	1580306721000	51，四川省	1580306419000	20-01-2922:00	http://m.weibo.cn/2803301701/4466191186242379	【#四川出现首例死亡病例#】#四川累计确诊108例#1月29日，四川省医疗救治专家组就当前全省新型冠状病毒感染的肺炎危重、重症、第一例痊愈病例、第一例解除隔离的危重病例和第一例死亡病例进行了讨论分析。从病例情况分析看，高龄危重、重症患者一般都伴有其他基础性疾病，如高血压、糖尿病、冠心病等，加之新型冠状病毒肺炎的存在，治疗面临不少挑战。	四川出现首例死亡病例
1	1580306117000		0	1580306117000	1	862	央视新闻	1	1580306117000	21，辽宁省	1580306037000	20-01-2921:53	http://m.weibo.cn/2656274875/4466189583511108	据大连市卫生健康委，大连市首例新型冠状病毒感染的肺炎病例入院后，经大连市级专家组科学制定方案，医护人员精心诊治和护理，连续5天体温正常，两次新型冠状病毒核酸检测阴性，经大连市专家组会诊，符合国家卫生健康委最新的新型冠状病毒感染的肺炎确诊病例解除隔离和出院标准，已于今日出院。同时，这也是辽宁省首例出院的确诊患者。	好消息！辽宁首例患者出院
1	1580305818000		0	1580305818000	1	860	央视新闻	2	1580305818000	100，全国	1580305210000	20-01-2921:40	http://m.weibo.cn/2656274875/4466186114794256	28日0-24时，31个省（区、市）报告新增确诊病例1459例，累计确诊病例5974例。过去几十天里，武汉金银潭医院救治情况如何？今晚《新闻1+1》连线中国工程院院士、国家卫健委高级别专家组成员李兰娟、武汉金银潭医院院长张定宇	《新闻1+1》连线专家问疫情
1	1580305360000		0	1580305360000	1	859	人民日报	2	1580305360000	100，全国	1580304993000	20-01-2921:36	http://m.weibo.cn/2803301701/4466185204915172	1月29日召开的中央应对新型冠状病毒感染肺炎疫情工作领导小组会议指出，当前疫情防控正在全面推进，防控力度持续加大，但疫情仍处于扩散阶段，局部地区有迅速上升趋势，形势复杂严峻。中央应对疫情工作领导小组会议强调，各地要提高分散接诊、集中收治能力，将重症病例集中到综合力量最强的医院，或派出重症医学专家赴定点医院全天候值守。加快疫苗研制进度，对研究表明有一定效果的药物抓紧审批投入临床使用。中央应对疫情工作领导小组会议指出，各地要迅速组织医用防护服、口罩、医用护目镜、负压救护车、相关药品等生产企业复工复产，研究实施税收、金融等支持政策。指导物流企业包括电商平台做好投放等工作。中央应对疫情工作领导小组会议指出，要切实做好节后人员返程疫情防控工作。进行错峰疏导，指导有关单位允许来自疫情高发地区人员、非紧迫工作岗位人员适当延期返程，对高风险人群延长居家留观时间或实行居家网上办公。湖北等疫情相对严重省市可…	中央应对疫情工作领导小组会议：疫情仍处于扩散阶段，形势复杂严峻
1	1580304381000		0	1580304381000	1	856	央视新闻	2	1580304381000	42，湖北省	1580304060000	20-01-2921:21	http://m.weibo.cn/2656274875/4466181291810579	湖北省省长王晓东：湖北省的疫情防控处于一个关键期，经过省疫情防控指挥部研究决定，全省各类企业复工的时间不早于2月13日24时，各类学校延期开学，具体的开学时间要视疫情防控的情况确定。	湖北企业复工不早于2月13日
1	1580303420000		0	1580303420000	1	854	央视新闻	2	1580303420000	42，湖北省	1580302988000	20-01-2921:03	http://m.weibo.cn/2656274875/4466176795187551	今晚，湖北省召开新型冠状病毒感染肺炎疫情防控工作新闻发布会，通报全省疫情和防控工作最新进展情况。	直播！湖北疫情防控发布会
1	1580303117000		0	1580303117000	1	852	央视新闻	2	1580303117000	100，全国	1580302705000	20-01-2920:58	http://m.weibo.cn/2656274875/4466175607848341	今天下午15点，由钟南山院士担任组长的广东省新型冠状病毒感染的肺炎重症病例会诊专家组对广东5例危重症患者进行了第一次远程会诊。参与今天远程会诊的有共5家医院的10名专家，整个专家组成员100余名。从今天开始，这样的远程会诊每天都会进行。	钟南山参与危重患者远程会诊
1	1580302218000		0	1580302218000	1	851	央视新闻	2	1580302218000	100，全国	1580301672000	20-01-2920:41	http://m.weibo.cn/2656274875/4466171275377551	29日，中央应对新型冠状病毒感染肺炎疫情工作领导小组举行会议，部署有针对性加强防控工作。会议指出，要进行错峰疏导，指导有关单位允许来自疫情高发地区人员、非紧迫工作岗位人员适当延期返程，对高风险人群延长居家留观时间。湖北等疫情相对严重省市可依法经国务院批准，采取适当推迟开工开业开课等必要措施。	中央明确：允许疫情高发区人员适当延期返程
1	1580301315000		0	1580301315000	1	849	人民日报	2	1580301315000	54，西藏自治区	1580300842000	20-01-2920:27	http://m.weibo.cn/2803301701/4466167794617744	29日上午，西藏自治区应对新型冠状病毒感染的肺炎疫情工作领导小组召开会议，决定自即日起，全区启动重大突发公共卫生事件Ⅰ级响应。	最新！西藏启动一级响应
1	1580299519000		0	1580299519000	1	847	人民日报	2	1580299519000	100，全国	1580299244000	20-01-2920:00	http://m.weibo.cn/2803301701/4466161091829323	曾光接受人民日报专访时表示：我们现在不是防新型冠状病毒肺炎，是防新型冠状病毒感染，可能有些病人不到肺炎的程度，但是他是传染源。所以现在诊断标准出了4版，是因为病毒变化快，我们在适应，跟它赛跑。	现在不是防肺炎而是防感染
1	1580299519000		0	1580299519000	1	846	人民日报	1	1580299519000	42，湖北省	1580299033000	20-01-2919:57	http://m.weibo.cn/2803301701/4466160206450949	1月29日，武汉市肺科医院4名新型冠状病毒感染的肺炎患者在经过治疗后康复出院，其中包括一位在重症监护室住了13天的急危重症患者，和泰国首例新型冠状病毒感染的肺炎患者。经专家组评估后，4名患者符合出院标准，于下午3时陆续出院。	好消息！4名新冠肺炎患者康复出院，一曾住重症监护室13天的患者出院
1	1580298618000		0	1580298618000	1	844	央视新闻	1	1580298618000	1	1580298419000	20-01-2919:46	http://m.weibo.cn/2656274875/4466157631457801	新加坡卫生部今天（29日）傍晚宣布，截止到当天下午2点，新加坡新增新型冠状病毒感染的肺炎确诊病例3例，累计确诊病例10例。卫生部公告说，确诊感染的三人均来自武汉。其中两人是一对年龄为56岁的夫妻，两人1月19日抵达新加坡，两人表示在飞机上没有出现症状，24日出现感染症状，27日乘坐出租车到陈笃生医院就诊。第十例是一名56岁男性，1月20日抵达新加坡。21日出现症状。目前三人均在国家传染病中心接受隔离治疗，状况稳定。截至今天（29日）下午2点，新加坡共有10例确诊病例，124例检测结果为阴性，70例还在检测中。	新加坡新增3例确诊病例
1	1580298018000		0	1580298018000	1	842	人民日报	2	1580298018000	100，全国	1580297830000	20-01-2919:37	http://m.weibo.cn/2803301701/4466155161221831	中国疾控中心流行病学首席科学家曾光接受@人民日报专访时表示：疾病有潜伏期，从1月23号推算的话，大概到正月十五，应该能看到明显的成效。	曾光：疫情控制到正月十五有明显的成效
1	1580296213000		0	1580296213000	1	838	央视新闻	1	1580296213000	21，辽宁省	1580295867000	20-01-2919:04	http://m.weibo.cn/2656274875/4466146927172308	2020年1月29日13时30分至16时，辽宁省朝阳市新增1例输入性新型冠状病毒感染的肺炎确诊病例，属普通型病例。截至2020年1月29日16时，辽宁省累计报告新型冠状病毒感染的肺炎确诊病例39例，其中重型病例8例。确诊病例中，沈阳市9例、大连市5例、本溪市2例、丹东市5例、锦州市4例、营口市1例、辽阳市1例、铁岭市2例、朝阳市4例、盘锦市2例、葫芦岛市4例。目前39名患者均在定点医疗机构隔离治疗，病情平稳。其中，35例病例发病前有武汉居住史或旅行史，3例病例为武汉输入病例家属，1例为现有确诊病例的密切接触者。目前累计追踪到密切接触者537人，已解除医学观察73人，现有464人正在接受医学观察，其余正在追踪中。	辽宁新增1例累计39例
1	1580295919000		0	1580295919000	1	837	央视新闻	1	1580295919000	66	香港	1580295594000	20-01-2918:59	http://m.weibo.cn/2656274875/4466145782866083	香港特区政府卫生署卫生防护中心29日通报，一对来自武汉的夫妇初步确诊感染新型冠状病毒，香港的确诊个案总数增至10例。卫生署和香港医院管理局（医管局）介绍，两名患者分别为73岁女性和75岁男性，均为武汉居民，1月22日乘坐航班从武汉抵达香港探亲，入住过两家酒店，28日进入医院。香港过去24小时新增56例呈报疑似个案。呈报个案总计585例，包括之前的8例确诊个案和29日新增的2例初步确诊个案。之前的8例确诊个案患者中，7人情况稳定；1人情况严重，在玛嘉烈医院深切治疗部接受治疗。现有呈报疑似个案涉及12名医护人员，其中10人已经出院；2人仍在医院隔离，情况稳定。	香港确诊病例增至10例
1	1580294116000		0	1580294116000	1	834	央视新闻	2	1580294116000	44，广东省	1580293545000	20-01-2918:25	http://m.weibo.cn/2656274875/4466137187883240	今天下午，广东省政府通报，目前广东确诊的新型冠状病毒感染的肺炎病例中，包括3名外籍人士和2名境外人士。3名外籍人士中，有2名是澳大利亚籍，1名是巴基斯坦籍，而2名境外人士均是香港籍，他们都曾有过武汉旅游或居住史。据介绍，巴基斯坦籍的确诊患者是一名留学生，在武汉上大学，1月21日来到深圳，24日到广州，26日就出现了症状后前往就医，确诊为新型冠状病毒感染的肺炎后，医院马上就对其采取了住院隔离措施，目前已经转到定点医院，病情也稳定，另外2名澳大利亚籍病例则有前往湖北旅游的经历。香港籍的其中1名患者长期在武汉工作，1月22日到了广东佛山，24日身体不适后到医疗机构去就诊，随后采取了隔离措施，另1名则去了湖北旅游，随后到了广东湛江，1月29日确诊确诊后立即采取了隔离措施，这五位患者目前病情稳定。	广东确诊5例外籍和境外人士感染
1	1580292317000		0	1580292317000	1	831	人民日报	2	1580292317000	100，全国	1580291940000	20-01-2917:59	http://m.weibo.cn/2803301701/4466130460658905	最近有媒体报道口罩告急的消息，一些医院也就医用口罩紧缺的问题向外求救。工业和信息化部有关司局负责同志接受采访表示，我国口罩最大产能是每天2000多万只。随着疫情的蔓延，口罩的需求量爆发式增长。现在连很多偏远农村地区的群众都开始戴上口罩，如果人人都在用，每天还要更换，面对这么强大的刚需，短期内供给跟不上也在情理之中。工业和信息化部正在全力以赴克服种种困难，推动生产企业加班加点恢复产能。通过这段时间的努力，产量达到一天800万只以上，复工复产面达到了40%，但要看到，恢复乃至扩大产能毕竟需要时间。我们除了国内的生产，也在推动国际采购，以满足全国疫情防控需求。	工信部回应口罩告急：目前产量达到一天800万只以上，紧张局面估计会渐渐缓解
1	1580291719000		0	1580291719000	1	830	央视新闻	1	1580291719000	1	1580291616000	20-01-2917:53	http://m.weibo.cn/2656274875/4466129097096724	当地时间29日晚，澳大利亚昆士兰州卫生部门宣布，确诊昆士兰州首例新型冠状病毒感染肺炎病例。澳大利亚确诊病例上升到7例，其中新南威尔士州4例，维多利亚州2例，昆士兰州1例。据介绍，这名44岁的男子来自武汉，目前正在黄金海岸的医院隔离治疗，病情稳定。（总台央视记者林清辉）	澳大利亚确诊第7例病例
1	1580290819000		0	1580290819000	1	829	央视新闻	1	1580290819000	14，山西省	1580290665000	20-01-2917:37	http://m.weibo.cn/2656274875/4466125108376678	1月29日，山西省首例新型冠状病毒感染的肺炎患者在省级医疗救治专家组的指导和省级定点太原市第四人民医院医护人员救治下，已符合治愈标准，正式出院。该患者为男性，23岁，太原市人，1月12日在武汉旅游，1月15日返回太原。1月20日出现发烧症状，就诊于山西白求恩医院。1月21日确诊为新型冠状病毒感染的肺炎病例，转入省级定点医院太原市第四人民医院救治。据太原市第四人民医院医疗救治专家组组长范梦柏介绍，经山西省、太原市卫生健康委与太原市第四人民医院精心组织，医务人员按照国家诊疗方案全力救治，该患者目前体温恢复正常8天，2次病毒核酸检测均呈阴性，肺部阴影基本吸收，经省级专家组评估，符合国家卫生健康委新型冠状病毒感染的肺炎确诊病例解除隔离和出院标准。这是山西省首例成功治愈的新型冠状病毒感染的肺炎患者。（总台央视记者宋云屹）	好消息！山西首例患者治愈出院
0	1580289150000		0	1580289150000	0	823	央视新闻	1	1580289150000	53，云南省	1580287698000	20-01-2916:48	https://weibo.com/2656274875/IrJSOCjR3?type=comment#_rnd1580288537364	1月29日0时至12时，云南省报告新增新型冠状病毒感染的肺炎确诊病例4例。全省累计报告确诊病例55例，现有危重1例、重症5例，无死亡病例。其中，昆明市15例、丽江市6例、德宏州2例、保山市4例、曲靖市5例、玉溪市5例、红河州2例、西双版纳州10例、大理州3例、昭通市2例、普洱市1例。报告疑似病例179例。密切接触者医学观察874人。	云南新增4例，累计55例
1	1580286017000		0	1580286017000	1	818	央视新闻	1	1580286017000	44，广东省	1580285477000	20-01-2916:11	http://m.weibo.cn/2656274875/4466103353156915	据广东省卫生健康委员会通报，截至1月29日12时，全省累计报告新型冠状病毒感染的肺炎确诊病例272例。29日0-12时，全省新增确诊病例31例，新增出院病例1例。新增确诊病例中，江门市1例为首次报告，深圳市17例、珠海市4例、佛山市3例、汕头市2例、湛江市2例、中山市1例、茂名市1例。有1286名密切接触者正在接受医学观察。确诊病例中，广州市63例、深圳市80例、佛山市21例、珠海市18例、惠州市12例、中山市13例、江门市1例、阳江市10例、东莞市7例、湛江市9例、汕头市8例、清远市6例、揭阳市6例、肇庆市5例、韶关市4例、梅州市4例、茂名市3例、河源市1例、汕尾市1例。男性133例，女性139例，年龄介于11月龄-85岁之间。（总台央视记者魏星）	广东新增31例，累计272例
1	1580284219000		0	1580284219000	1	816	人民日报	2	1580284219000	66	香港	1580283878000	20-01-2915:44	http://m.weibo.cn/2803301701/4466096641426231	根据香港特区政府公布的疫情防控措施，自2020年1月30日零时起，香港西九龙站及红磡车站口岸将关闭，因此，往来中国内地与香港间的列车（包括香港西九龙站至内地间的高铁列车，香港红磡站至内地间的普速列车）同时暂停跨境运营。已经购买了跨境车票的旅客，请及早安排行程调整，在办理退票时，免收手续费。（人民日报记者陆娅楠）	进出香港跨境列车暂停运营
1	1580284219000		0	1580284219000	1	815	央视新闻	1	1580284219000	42，湖北省	1580283762000	20-01-2915:42	http://m.weibo.cn/2656274875/4466096155396758	今日上午11时许，4名新型冠状病毒感染的肺炎患者经过治疗，从武汉市金银潭医院出院。这4名患者为2名男性，2名女性，年龄在46岁-82岁。医务人员一直护送他们离开医院，祝福！	好消息！武汉金银潭医院又有4名患者出院，最大82岁
1	1580283320000		0	1580283320000	1	814	央视新闻	1	1580283320000	35，福建省	1580283080000	20-01-2915:31	http://m.weibo.cn/2656274875/4466093294776386	截至1月29日12时，福建省累计报告新型冠状病毒感染的肺炎输入性确诊病例84例（危重2例、重症12例，无死亡病例），其中福州市24例、厦门市6例、漳州市7例、泉州市13例、三明市9例、莆田市14例、南平市3例、龙岩市1例、宁德市7例；报告输入性疑似病例94例，其中福州市40例、厦门市4例、漳州市4例、泉州市15例、三明市7例、莆田市9例、龙岩市6例、宁德市9例。上述患者均为湖北、武汉返乡人员和来闽人员，目前正在接受治疗，病情总体稳定。（总台央视记者黄珊）	福建确诊病例增至84例
1	1580282419000		0	1580282419000	1	812	央视新闻	1	1580282419000	1	1580282095000	20-01-2915:14	http://m.weibo.cn/2656274875/4466089163227418	澳大利亚墨尔本1月29日确认了维多利亚州第2例新型冠状病毒患者，也是澳大利亚全国范围内第6例被确诊的病例。该患者年龄在60多岁，曾到访过武汉。到达墨尔本两天多后出现症状。患者现在被收治在墨尔本一家医院，与他有密切接触的家人已经被隔离观察。澳大利亚现规定，不论是否有症状，只要到过湖北省的人都必须居家隔离14天。（总台央视记者费菲）	澳大利亚确诊病例增至6例
1	1580281518000		0	1580281518000	1	807	央视新闻	2	1580281518000	42，湖北省	1580281030000	20-01-2914:57	http://m.weibo.cn/2656274875/4466084696355669	今天下午，国家卫生健康委于召开新闻发布会，介绍新型冠状病毒感染的肺炎疫情预防公众指导建议有关情况。总台记者直击发布会前的准备情况！现场提问专家，回应网友关切问题（总台央视记者杨弘杨）	直播国家卫健委召开新闻发布会
1	1580281518000		0	1580281518000	1	806	央视新闻	1	1580281518000	31，上海市	1580280921000	20-01-2914:55	http://m.weibo.cn/2656274875/4466084243385996	上海市卫健委今天（29日）通报：2020年1月29日0—12时，上海市新增新型冠状病毒感染的肺炎确诊病例16例，其中，1例危重病例。新增确诊病例中，外地来沪人员7例，本市常住人口9例。截至1月29日12时，上海市累计发现确诊病例96例，其中，男性50例，女性46例；年龄最大88岁，最小7岁；71例有湖北居住或旅行史，1例有广东旅行史并曾食用野生动物，22例有相关确诊病例接触史，2例无湖北接触史；外地来沪人员47例，本市常住人员49例。截至1月29日14时，87例病情平稳，3例病情危重，5例治愈出院，1例死亡。已累计排除109例疑似病例，尚有185例疑似病例正在排查中。	上海新增16例，确诊96例
1	1580280926000		0	1580280926000	1	804	央视新闻	1	1580280926000	37，山东省	1580280824000	20-01-2914:53	http://m.weibo.cn/2656274875/4466083832905352	2020年1月29日0—12时，山东省报告新型冠状病毒感染的肺炎新增确诊病例9例，其中:青岛市2例(即墨区、平度市各1例)，烟台市2例(牟平区、莱州市各1例)，威海市1例(环翠区)，日照市1例(东港区)，临沂市1例(河东区)，聊城市1例(临清市)，滨州市1例(邹平市)。目前有疑似病例61例，其中:青岛市28例，菏泽市6例，德州市5例，滨州市、威海市、聊城市各4例、枣庄市、潍坊市各3例，临沂市2例，泰安市、济宁市各1例。截至1月29日12时，山东省累计报告新型冠状病毒感染的肺炎确诊病例130例。备注:根据国家卫健委关于疫情信息报告新要求，按病例确诊时医院所在县区统计。	山东累计确诊增至130例
1	1580280622000		0	1580280622000	1	802	央视新闻	1	1580280622000	21，辽宁省	1580280247000	20-01-2914:44	http://m.weibo.cn/2656274875/4466081416535897	2020年1月29日10时至13时30分，辽宁省沈阳市新增1例新型冠状病毒感染的肺炎确诊病例，该病例为现有确诊病例的密切接触者，属普通型病例。截至2020年1月29日13时30分，辽宁省累计报告新型冠状病毒感染的肺炎确诊病例38例，其中重型病例6例。确诊病例中，沈阳市9例、大连市5例、本溪市2例、丹东市5例、锦州市4例、营口市1例、辽阳市1例、铁岭市2例、朝阳市3例、盘锦市2例、葫芦岛市4例。目前38名患者均在定点医疗机构隔离治疗，病情平稳。其中，34例病例发病前有武汉居住史或旅行史，3例病例为武汉输入病例家属，1例为现有确诊病例的密切接触者。目前累计追踪到密切接触者537人，已解除医学观察73人，现有464人正在接受医学观察，其余正在追踪中。（总台央视记者李承泽）	辽宁新增1例，累计38例
1	1580276117000	yuting	1	1580276798000	1	794	央视新闻	1	1580276117000	1	1580275898000	20-01-2913:31	http://m.weibo.cn/2656274875/4466063171895950	据阿联酋通讯社29日报道，阿联酋宣布发现首例新型冠状病毒感染的肺炎病例。阿联酋卫生和预防部强调，患者目前情况稳定，正在进行医疗检查。	阿联酋发现首例病例
1	1580275518000	yuting	1	1580276880000	1	793	央视新闻	1	1580275518000	31，上海市	1580275150000	20-01-2913:19	http://m.weibo.cn/2656274875/4466060038273036	今天，上海又一例新型冠状病毒感染的肺炎患者出院。上海已连续第三天有治愈患者出院，累计治愈出院5例。	上海新增治愈出院1例
1	1580275518000	yuting	1	1580275787000	1	792	人民日报	1	1580275518000	12，天津市	1580274900000	20-01-2913:15	http://m.weibo.cn/2803301701/4466058985822641	至1月29日9时，天津市新增2例新型冠状病毒感染的肺炎确诊病例，确诊病例增至27例。截至目前，天津市累计发现新型冠状病毒感染的肺炎病例27例，其中男性21例，女性6例；重型17例，普通型10例；无危重及死亡病例。	天津新增确诊2例，累计确诊27例
1	1580274617000	yuting	1	1580274816000	1	788	央视新闻	1	1580274617000	11，北京市	1580274358000	20-01-2913:05	http://m.weibo.cn/2656274875/4466056711851472	1月28日12时至29日12时，北京市新增11例新型冠状病毒感染的肺炎病例，7例有湖北及其他省份接触史，7例为确诊病例的密切接触者，1例尚未完成流行病学调查，其中4例既有湖北接触史又是确诊病例的密切接触者。均已送至市级定点医疗机构进行救治。截至1月29日12时，北京市累计确诊病例102例。其中东城区2例、西城区9例、朝阳区19例、海淀区23例、丰台区8例、石景山区2例、门头沟1例、通州区7例、顺义区2例、大兴区10例、昌平区8例，外地来京人员11例。	北京新增确诊11例，累计102例
0	1580279959000		0	1580279959000	0	801	大兴安岭卫健委	1	1580279959000	23，黑龙江省	1580272924000	20-01-2912:42	http://www.dxal.gov.cn/xwdt/xayw/content_76924	大兴安岭地区新型冠状病毒感染的肺炎疫情防控指挥部疫情通报：截至1月29日12时，大兴安岭确诊首例新型冠状病毒感染的肺炎输入性病例1例。其中：加格达奇区1例。	大兴安岭确诊首例输入性病例
1	1580273419000	yuting	1	1580273833000	1	786	央视新闻	1	1580273419000	52，贵州省	1580272825000	20-01-2912:40	http://m.weibo.cn/2656274875/4466050286494913	1月29日上午10点，经贵州医科大学附属医院医护人员的精心诊治和护理，贵州首例新型冠状病毒感染的肺炎确诊患者被治愈，符合出院标准，正式解除医学隔离。这也是贵州首例被治愈的新型冠状病毒感染的肺炎患者。	贵州首例确诊病例被治愈
0	1580279801000		0	1580279801000	0	800	央视新闻	1	1580279801000	37，山东省	1580272566000	20-01-2912:36	https://m.weibo.cn/status/4466044426772701?	山东首例新型冠状病毒感染的肺炎确诊病例是一名37岁男性患者，在专家组和隔离病房医护团队救治和护理下，该患者病情持续改善，呼吸道症状好转，肺部影像学显示病灶明显吸收，连续4天体温正常，各项化验指标均正常。两次核酸检测均为阴性，经医院专家组评估，目前该患者已经痊愈，符合国家卫生健康委新型冠状病毒感染的肺炎确诊病例解除隔离和出院标准。（总台央视记者窦效磊）	山东首例确诊病例治愈
1	1580272842000	yuting	1	1580273843000	1	785	央视新闻	1	1580272842000	34，安徽省	1580272553000	20-01-2912:35	http://m.weibo.cn/2656274875/4466049141689039	1月29日，经医护人员精心诊治和护理，安徽省立医院感染病院接诊的一例新型冠状病毒感染的肺炎患者救治情况良好，符合出院标准，于今日出院。此外，安徽省亳州市人民医院接诊的一例新型冠状病毒感染肺炎患者救治情况良好，经医护人员静心诊治和护理，也已符合出院标准正式出院。期待更多的患者治愈出院！	安徽2名确诊病例治愈出院
1	1580272520000		0	1580272520000	1	784	人民日报	2	1580272520000	34，安徽省	1580272004000	20-01-2912:26	http://m.weibo.cn/2803301701/4466046838506500	1月29日，安徽省卫健委发布疫情通报，歙县新增确诊新型冠状病毒感染的肺炎3例，其中一名患者为8个月婴儿。29日新增3例确诊病例，为28日通报的确诊病例汪某、颜某、汪某某的共同生活家庭成员。2020年1月27日，3人的采样标本送黄山市疾控中心检测，1月28日检测结果为新型冠状病毒核酸阳性。1月28日采样标本送安徽省疾控中心复核检测，结果为新型冠状病毒核酸阳性，确诊3人均患新型冠状病毒感染的肺炎。以上三人均于2020年1月26日14:00集中收住歙县人民医院住院隔离治疗。	安徽出现8个月大确诊婴儿，属于家庭聚集性病例
1	1580272520000		0	1580272520000	1	782	央视新闻	1	1580272520000	53，云南省	1580271505000	20-01-2912:18	http://m.weibo.cn/2656274875/4466044746299301	截至1月28日24时，云南省累计报告新型冠状病毒感染的肺炎确诊病例51例，新增7例，现有危重1例、重症5例，无死亡病例。其中，昆明市15例、丽江市6例、德宏州2例、保山市4例、曲靖市5例、玉溪市5例、红河州2例、西双版纳州6例、大理州3例、昭通市2例、普洱市1例。报告疑似病例163例。密切接触者医学观察874人。	云南新增7例，累计51例
1	1580271624000		0	1580271624000	1	780	人民日报	1	1580271624000	37，山东省	1580271414000	20-01-2912:16	http://m.weibo.cn/2803301701/4466044364294528	1月29日临近中午，山东首例新型冠状病毒感染的肺炎确诊患者在青岛治愈出院。据山东省卫健委消息，该患者为37岁男性，武汉人，在日照市工作。因发热等症状，于1月17日在日照市就诊，当晚自行至青岛市就诊。1月21日，经国家卫生健康委疫情防控领导小组下设的诊断组专家评估确认，该病例为新型冠状病毒感染的肺炎确诊病例，该患者为山东第一例确诊病例。	山东首例确诊患者治愈出院
1	1580271624000		0	1580271624000	1	779	央视新闻	1	1580271624000	21，辽宁省	1580271240000	20-01-2912:14	http://m.weibo.cn/2656274875/4466043634656206	2020年1月29日0时至10时，辽宁省葫芦岛市新增1例输入性新型冠状病毒感染的肺炎确诊病例，属普通型病例。截至2020年1月29日10时，辽宁省累计报告新型冠状病毒感染的肺炎确诊病例37例，其中重型病例6例。确诊病例中，沈阳市8例、大连市5例、本溪市2例、丹东市5例、锦州市4例、营口市1例、辽阳市1例、铁岭市2例、朝阳市3例、盘锦市2例、葫芦岛市4例。目前37名患者均在定点医疗机构隔离治疗，病情平稳。其中，34例病例发病前有武汉居住史或旅行史，3例病例为武汉输入病例家属。目前累计追踪到密切接触者485人，已解除医学观察21人，现有464人正在接受医学观察，其余正在追踪中。	辽宁新增1例，累计37例
1	1580270118000	yuting	1	1580270842000	1	776	央视新闻	1	1580270118000	51，四川省	1580269944000	20-01-2911:52	http://m.weibo.cn/2656274875/4466038202767776	四川省首例新型冠状病毒感染的肺炎确诊患者恢复情况良好，符合出院标准，于上午痊愈出院。患者杨某，男性，34岁，武汉某公司职员，1月21日，经国家疾控中心复核确诊为新型冠状病毒感染的肺炎，收入成都市公共卫生临床医疗中心隔离治疗，1月26日、28日经成都市疾控中心两次核酸检测阴性，符合解除隔离治疗标准。	四川首例病例治愈
1	1580267418000	yuting	1	1580268633000	1	769	人民日报	1	1580267418000	61，陕西省	1580266971000	20-01-2911:02	http://m.weibo.cn/2803301701/4466025733128644	截至1月29日10时，陕西新增10例新型冠状病毒感染的肺炎确诊病例，新增疑似病例5例。新增确诊病例中，西安市3例、宝鸡市1例、咸阳市1例、延安市1例、汉中市2例、安康市2例。陕西累计报告新型冠状病毒感染的肺炎确诊病例56例，其中西安市18例、宝鸡市4例、咸阳市5例、铜川市5例、渭南市3例、延安市3例、汉中市6例、安康市10例、商洛市2例。全省新增密切接触者389人，累计1288人，均集中医学观察。	陕西新增确诊10例，累计56例
1	1580266516000		0	1580266516000	1	768	人民日报	2	1580266516000	1	1580266163000	20-01-2910:49	http://m.weibo.cn/2803301701/4466022339703743	世界卫生组织28日表示，将尽快派遣国际专家团队赴中国进一步了解新型冠状病毒肺炎疫情，并就全球疫情防控予以指导。世卫组织在声明中称，正在中国访问的世卫组织总干事谭德塞与中国政府协商，双方同意世卫组织尽快派遣国际专家团队访华，与中国同行共同努力增进对疫情的了解，并指导全球疫情应对工作。	世卫组织将派专家团队访华
1	1580265616000	yuting	1	1580266120000	1	767	人民日报	1	1580265616000	15，内蒙古自治区	1580265399000	20-01-2910:36	http://m.weibo.cn/2803301701/4466019135863912	2020年1月28日0时至1月29日10时，内蒙古自治区报告新型冠状病毒感染的肺炎新增确诊病例3例、新增重症病例1例、新增危重病例1例、新增疑似病例2例。截至1月29日10时,内蒙古自治区累计报告新型冠状病毒感染的肺炎确诊病例16例，危重病例1例，重症病例1例,疑似病例2例。	内蒙古新增确诊3例，累计16例
1	1580265319000	yuting	1	1580266127000	1	765	人民日报	1	1580265319000	64，宁夏回族自治区	1580264965000	20-01-2910:29	http://m.weibo.cn/2803301701/4466017315347962	1月29日上午9时，宁夏应对新型冠状病毒感染肺炎疫情工作指挥部办公室发布，截至1月28日23时，经自治区新型冠状病毒感染的肺炎疗专家组研判确认，全区新增确诊病例1例，新增疑似病例2例。至此，全区累计报告确诊病例12例（银川市7例、吴忠市3例、固原市1例、中卫市1例）；疑似病例2例（吴忠市1例、中卫市1例）。	宁夏新增确诊1例，累计12例
1	1580264742000	yuting	1	1580265272000	1	763	央视新闻	1	1580264742000	12，天津市	1580264266000	20-01-2910:17	http://m.weibo.cn/2656274875/4466014382776533	截至1月29日6时，天津市新增1例新型冠状病毒感染的肺炎确诊病例，确诊病例增至25例。患者张某，男，41岁，居住于湖北省武汉市江汉区。1月19日由武汉出发去马来西亚旅游，25日乘飞机到天津。27日出现发热、咳嗽，体温38.3°C，就诊于武清区人民医院，后经专家组确诊为我市第25例病例，为普通型病例。目前已转至海河医院治疗，生命体征平稳。该病例为马印航空公司隔离医学观察者，与第14例确诊病例系密切接触者。	天津新增确诊1例，累计确诊25例
1	1580263520000		0	1580263520000	1	759	人民日报	2	1580263520000	1	1580262956000	20-01-2909:55	http://m.weibo.cn/2803301701/4466008889183979	据英国路透社援引知情人士的话称，当地时间1月28日，白宫当天在讨论应对新型冠状病毒爆发的方法时，选择暂不暂停中国飞往美国的航班。	白宫：暂不停飞中美航班
1	1580262919000		0	1580262919000	1	757	人民日报	1	1580262919000	63，青海省	1580262742000	20-01-2909:52	http://m.weibo.cn/2803301701/4466007995650839	2020年1月28日0-24时，青海省报告新型冠状病毒感染的肺炎新增确诊病例0例，新增重症病例0例，新增死亡病例0例，新增出院病例0例。截至1月28日24时，青海省累计报告新型冠状病毒感染的肺炎确诊病例6例，重症病例0例，死亡病例0例，出院病例0例。其中，确诊病例中，西宁市6例，其他市州无报告病例。目前，追踪到密切接触者76人，其中2人已解除医学观察。	青海无新增病例，累计6例
1	1580262919000		0	1580262919000	1	756	央视新闻	2	1580262919000	100，全国	1580262062000	20-01-2909:41	http://m.weibo.cn/2656274875/4466005138768564	国家卫健委主任马晓伟：根据近期的临床资料来看，病毒的传播力似乎有所增强，病毒的毒性和致病力需要更多的临床资料加以分析。专家预判现在疫情进入一个比较严重复杂的时期。点击查看	现在疫情处于什么阶段：6个疫情必知点
1	1580262015000		0	1580262015000	1	754	央视新闻	1	1580262015000	35，福建省	1580261748000	20-01-2909:35	http://m.weibo.cn/2656274875/4466003822287764	1月28日15时—1月28日24时，我省报告新增新型冠状病毒感染的肺炎确诊病例2例，均为输入性病例。其中，厦门市1例（湖里区1例）；宁德市1例（古田县1例）。目前，确诊、疑似病例的密切接触者已解除医学观察53人，尚有1528人正在接受医学观察。	福建新增2例，累计82例
1	1580261418000		0	1580261418000	1	751	人民日报	1	1580261418000	46，海南省	1580260886000	20-01-2909:21	http://m.weibo.cn/2803301701/4466000206767810	2020年1月28日00：00-24：00，海南省新型冠状病毒感染的肺炎新增确诊病例5例，新增重症病例4例，无新增死亡病例和出院病例。确诊病例中，海口市2例、万宁市1例、东方市1例、琼中县1例。截至1月28日24:00，追踪到密切接触者913人，已解除医学观察86人，尚有827人正在接受居家或集中医学观察。	海南新增5例，累计43例
1	1580261418000		0	1580261418000	1	750	人民日报	1	1580261418000	50，重庆市	1580260809000	20-01-2909:20	http://m.weibo.cn/2803301701/4465999883448979	2020年1月28日0—24时，重庆市报告新型冠状病毒感染的肺炎新增确诊病例15例，新增重型病例3例，重型病例转普通型病例1例，新增危重型病例1例。渝中区为报告首例确诊病例。累计追踪到密切接触者2462人，已解除医学观察103人，尚有2359人正在接受医学观察。	重庆新增15例，累计147例
1	1580260813000		0	1580260813000	1	747	央视新闻	1	1580260813000	44，广东省	1580260159000	20-01-2909:09	http://m.weibo.cn/2656274875/4465997157172813	截至2020年1月28日24时，全省累计报告新型冠状病毒感染的肺炎确诊病例241例。28日当天全省新增确诊病例53例，新增出院病例1例。新增确诊病例中，河源市1例、茂名市2例为首次报告，深圳市14例、广州市12例、中山市6例、东莞市5例、珠海市2例、湛江市2例、揭阳市2例、阳江市2例、汕头市1例、惠州市1例、肇庆市1例、梅州市1例、清远市1例。有1342名密切接触者正在接受医学观察。目前，重症22例、危重症9例，无死亡病例，累计出院5例。	广东新增53例，累计241例
1	1580260213000		0	1580260213000	1	745	央视新闻	1	1580260213000	62，甘肃省	1580260031000	20-01-2909:07	http://m.weibo.cn/2656274875/4465996620119629	2020年1月28日0-24时，甘肃省报告新型冠状病毒感染的肺炎新增确诊病例5例。其中：平凉市为报告首例确诊病例，兰州市新增确诊病例3例，张掖市新增确诊病例1例。目前，追踪到密切接触者388人，已解除隔离8人，其余均正在接受医学观察。	甘肃新增5例，累计24例
1	1580260213000		0	1580260213000	1	744	人民日报	1	1580260213000	22，吉林省	1580260023000	20-01-2909:07	http://m.weibo.cn/2803301701/4465996586753814	1月28日0-24时，吉林省报告新型冠状病毒感染的肺炎新增确诊病例1例，为通化市首例外省输入性病例。截至1月28日24时，吉林省累计报告新型冠状病毒感染的肺炎病例9例，其中长春市1例，吉林市3例，松原市2例，四平市1例，公主岭市1例，通化市1例。目前累计追踪到密切接触者288人，均在接受医学观察。	吉林新增1例，累计9例
1	1580259917000		0	1580259917000	1	740	央视新闻	1	1580259917000	23，黑龙江省	1580259593000	20-01-2908:59	http://m.weibo.cn/2656274875/4465994782978489	2020年1月28日0-24时,黑龙江省报告新型冠状病毒感染的肺炎新增确诊病例7例，其中重症病例1例。鸡西市为报告首例确诊病例。新增疑似病例45例。全省当日发热门诊诊疗人数3245人。目前追踪到密切接触者978人,已解除医学观察165人,尚有813人正在接受医学观察。	黑龙江新增7例，累计37例
1	1580259917000		0	1580259917000	1	739	央视新闻	1	1580259917000	13，河北省	1580259525000	20-01-2908:58	http://m.weibo.cn/2656274875/4465994497675965	2020年1月28日0—24时，河北省报告新型冠状病毒感染的肺炎新增确诊病例15例，其中，保定市3例、沧州市3例、廊坊市3例、唐山市2例、石家庄市1例、衡水市1例、张家口市1例、邢台市1例。张家口市为报告首例确诊病例。目前追踪到密切接触者1040人，均在接受隔离医学观察。	河北新增15例，累计48例
1	1580259917000		0	1580259917000	1	736	人民日报	1	1580259917000	43，湖南省	1580259254000	20-01-2908:54	http://m.weibo.cn/2803301701/4465993361673227	2020年1月28日0-24时，湖南省报告新型冠状病毒感染的肺炎新增确诊病例78例，新增重症病例8例，新增死亡病例0例，新增出院病例0例。目前追踪到密切接触者3307人，已解除医学观察95人，尚有3212人正在接受医学观察。	湖南新增78例，累计221例
1	1580259317000		0	1580259317000	1	735	人民日报	1	1580259317000	51，四川省	1580259031000	20-01-2908:50	http://m.weibo.cn/2803301701/4465992430743106	截至1月28日24时，我省累计报告新型冠状病毒感染的肺炎确诊病例108例，涉及19个市（州）。其中成都市46例、绵阳市8例、自贡市7例、广安市7例、泸州市5例、南充市5例、内江市4例、达州市4例、遂宁市3例、甘孜州3例、德阳市2例、乐山市2例、宜宾市2例、巴中市2例、雅安市2例、资阳市2例、凉山州2例、广元市1例、眉山市1例。108名患者中，危重3人。正在接受医学观察1617人，已解除医学观察129人。	四川新增18例，累计108例
1	1580259020000		0	1580259020000	1	733	央视新闻	1	1580259020000	33，浙江省	1580258758000	20-01-2908:45	http://m.weibo.cn/2656274875/4465991281070969	2020年1月28日0-24时，浙江省报告新型冠状病毒感染的肺炎新增确诊病例123例，新增重症病例11例，新增出院病例2例。其中：新增确诊病例中，杭州市19例、宁波市3例、温州市54例、湖州市2例、嘉兴市3例、绍兴市12例、金华市6例、衢州市3例、舟山市2例、台州市18例、丽水市1例；新增重症病例中，杭州市6例、温州市1例、金华市1例、台州市1例、丽水市2例；新增出院病例中，温州市2例。目前，全省共追踪到密切接触者5885人，已解除医学观察316人，尚有5501人正在接受医学观察。	浙江新增确诊123例，累计296例
1	1580259020000		0	1580259020000	1	731	央视新闻	1	1580259020000	32，江苏省	1580258512000	20-01-2908:41	http://m.weibo.cn/2656274875/4465990248700975	2020年1月28日0-24时，江苏省报告新型冠状病毒感染的肺炎新增确诊病例29例。其中8个设区市新增确诊病例中，南京市4例、无锡市3例、苏州市8例、淮安市1例、盐城市5例、扬州市3例、泰州市4例、宿迁市1例。	江苏新增29例确诊病例
1	1580259020000		0	1580259020000	1	730	人民日报	1	1580259020000	12，天津市	1580258507000	20-01-2908:41	http://m.weibo.cn/2803301701/4465990227945179	2020年1月28日0-24时，天津市报告新型冠状病毒感染的肺炎新增确诊病例1例，新增重症病例0例，新增死亡病例0例，新增出院病例0例。目前追踪到密切接触者191人，已解除医学观察2人，尚有183人正在接受医学观察。	天津新增1例，累计24例
1	1580259020000		0	1580259020000	1	729	人民日报	1	1580259020000	52，贵州省	1580258412000	20-01-2908:40	http://m.weibo.cn/2803301701/4465989829697193	2020年1月28日0—24时，我省无新型冠状病毒感染的肺炎新增病例。截至28日24时，全省累计报告确诊病例9例（重症1例）：贵阳市1例，六盘水市1例，铜仁市2例，黔南州4例，黔西南州1例。其中，首例确诊病例（贵阳市）已治愈。26日报告原贵阳市修文县疑似病例经省级新型冠状病毒核酸检测两次复核结果为阴性，已排除。现有疑似病例3例（遵义市红花岗区新增1例、毕节市大方县新增1例，黔东南州凯里市新增1例）。目前，追踪到密切接触者281人，其中1人已确认为确诊病例，已解除医学观察19人，尚在接受医学观察261人。	贵州无新增病例，累计确诊9例
1	1580258118000		0	1580258118000	1	725	央视新闻	1	1580258118000	34，安徽省	1580257841000	20-01-2908:30	http://m.weibo.cn/2656274875/4465987434611567	2020年1月28日0-24时,安徽省新增报告新型冠状病毒感染的肺炎确诊病例46例。其中：合肥13例、亳州7例、宿州6例、阜阳2例、六安2例、马鞍山1例、芜湖2例、安庆6例、黄山3例、宿松4例。累计医学观察密切接触者2884人，尚在接受医学观察410人。在医护团队精心诊治和护理下，安徽省两位新型冠状病毒感染的肺炎患者，于29日痊愈出院。这两位患者，前期分别在合肥和亳州定点医院住院治疗，目前体温恢复正常3天以上、呼吸道症状明显好转，连续两次(间隔1天以上)新型冠状病原核酸检测阴性。经省专家组评估，符合国家卫生健康委新型冠状病毒感染的肺炎诊疗方案（第四版）解除隔离及出院标准。	安徽新增46例，累计152例
1	1580258118000		0	1580258118000	1	723	人民日报	1	1580258118000	65，新疆维吾尔自治区	1580257516000	20-01-2908:25	http://m.weibo.cn/2803301701/4465986076372871	2020年1月28日0-24时，自治区报告新型冠状病毒感染的肺炎新增确诊病例3例，新增重症病例2例，新增死亡病例0例，新增出院病例0例。其中：新增确诊病例中，乌鲁木齐市1例，伊犁州2例；新增重症病例中，乌鲁木齐市2例。目前累计追踪到密切接触者307人，已解除医学观察9人，现有298人正在接受医学观察。	新疆新增确诊3例，新疆累计确诊13例
1	1580257813000		0	1580257813000	1	721	人民日报	1	1580257813000	37，山东省	1580257423000	20-01-2908:23	http://m.weibo.cn/2803301701/4465985686109158	2020年1月28日12—24时，山东省报告新型冠状病毒感染的肺炎新增确诊病例26例，目前累计追踪到密切接触者3171人，其中已解除医学观察46人，密切接触者中诊断为疑似或确诊30例，尚有3095人正在接受医学观察。	山东新增确诊26例，累计确诊121例
1	1580257813000		0	1580257813000	1	720	人民日报	1	1580257813000	41，河南省	1580257360000	20-01-2908:22	http://m.weibo.cn/2803301701/4465985417721321	2020年1月28日0-24时，12市（县）报告新型冠状病毒感染的肺炎新增确诊病例38例，新增重症病例4例、死亡1例、治愈1例。目前追踪到密切接触者3158人，已解除医学观察312人，诊断为疑似78人，尚有2768人正在接受医学观察。	河南累计确诊206例，河南新增确诊38例
1	1580257813000		0	1580257813000	1	718	央视新闻	1	1580257813000	54，西藏自治区	1580256830000	20-01-2908:13	http://m.weibo.cn/2656274875/4465983194136549	1月28日0-24时，31个省（区、市）报告新增确诊病例1459例，新增重症病例263例，新增死亡病例26例（湖北省25例、河南省1例），新增治愈出院病例43例，新增疑似病例3248例（包括西藏1例）。	西藏首次报告疑似病例1例
1	1580257813000		0	1580257813000	1	716	央视新闻	1	1580257813000	45，广西壮族自治区	1580256691000	20-01-2908:11	http://m.weibo.cn/2656274875/4465982611743991	1月28日0-24时，广西共新增新型冠状病毒感染的肺炎确诊病例7例，其中南宁2例、北海2例、防城港2例、桂林1例。目前全区累计报告确诊病例58例，累计出院病例2例。现有重症病例5例。无危重病例和死亡病例，无医务人员感染病例。	广西新增7例累计58例
1	1580256616000		0	1580256616000	1	713	人民日报	1	1580256616000	21，辽宁省	1580256417000	20-01-2908:06	http://m.weibo.cn/2803301701/4465981461845097	2020年1月28日18时30分至24时，辽宁省新增2例输入性新型冠状病毒感染的肺炎确诊病例。其中朝阳市1例，葫芦岛市1例，均属普通型病例。截至2020年1月28日24时，辽宁省累计报告新型冠状病毒感染的肺炎确诊病例36例，其中重型病例6例。确诊病例中，沈阳市8例、大连市5例、本溪市2例、丹东市5例、锦州市4例、营口市1例、辽阳市1例、铁岭市2例、朝阳市3例、盘锦市2例、葫芦岛市3例。目前36名患者均在定点医疗机构隔离治疗，病情平稳。其中，33例病例发病前有武汉居住史或旅行史，3例病例为武汉输入病例家属。目前累计追踪到密切接触者485人，已解除医学观察21人，现有464人正在接受医学观察，其余正在追踪中。	辽宁新增2例累计36例
1	1580256616000		0	1580256616000	1	712	人民日报	1	1580256616000	31，上海市	1580256106000	20-01-2908:01	http://m.weibo.cn/2803301701/4465980157360961	2020年1月28日0—24时，上海市新增新型冠状病毒感染的肺炎确诊病例14例。其中，外地来沪人员7例，本市常住人口7例。截至1月28日24时，上海市累计发现确诊病例80例，其中，男性43例，女性37例；年龄最大88岁，最小7岁；61例有湖北居住或旅行史，1例有广东旅行史并曾食用野生动物，18例有相关确诊病例接触史；外地来沪人员40例，本市常住人员40例。目前，73例病情平稳，2例病情危重，4例治愈出院，1例死亡。已累计排除99例疑似病例，尚有167例疑似病例正在排查中。	上海新增确诊14例累计80例
1	1580255416000		0	1580255416000	1	709	人民日报	2	1580255416000	1	1580255073000	20-01-2907:44	http://m.weibo.cn/2803301701/4465975825370805	据大连市新型冠状病毒感染的肺炎联防联控指挥部办公室消息，1月28日，网络及媒体报出日本奈良一载过来自中国大连游客的旅游大巴司机确诊为新型冠状病毒感染的肺炎消息后，大连市立即启动核查确认程序，最后查实该司机期间确曾载过大连某旅行社组织的赴日旅行团。目前，大连市新型冠状病毒感染的肺炎联防联控指挥部办公室已和全团27名团员全部取得联系，并采取相关医学措施。	日本确诊大巴司机曾载大连旅行团，曾乘9C8722航班入境
1	1580255416000		0	1580255416000	1	708	央视新闻	2	1580255416000	1	1580254952000	20-01-2907:42	http://m.weibo.cn/2656274875/4465975317998106	当地时间1月28日，根据美国媒体报道，两位美国政府官员向美媒透露，白宫考虑取消中美之间所有航班。白宫已经在28日告知美国多家航空公司高管，由于担心新型冠状病毒疫情，考虑取消中美间所有航班。	白宫考虑取消中美间所有航班
1	1580254815000		0	1580254815000	1	707	人民日报	2	1580254815000	100，全国	1580254409000	20-01-2907:33	http://m.weibo.cn/2803301701/4465973043860334	随着一些地区不断升级防控举措，限制外来车辆进入，大量外地车辆和人口扎堆聚集在高速公路服务区。由于服务区缺乏完备的防疫条件，容易成为疫情防控的盲区。当前疫情防控强调“居家隔离”，那些进不了异乡、归途遥远的游客，交叉感染的风险较大。	返程高峰将至，警惕高速服务区成防疫盲区
1	1580253021000		0	1580253021000	1	705	央视新闻	1	1580253021000	1	1580252938000	20-01-2907:08	http://m.weibo.cn/2656274875/4465966869684494	当地时间28日晚，法国卫生总局局长萨洛蒙在例行发布会上表示，法国新增1例确诊的新型冠状病毒感染病例，病患为一名将近80岁的男性中国游客，目前病情严重，正在巴黎的重症监护室接受治疗。这是法国确认的第4例新型冠状病毒感染病例。	法国新增1例确诊病例
1	1580252145000		0	1580252145000	1	702	人民日报	1	1580252145000	1	1580252011000	20-01-2906:53	http://m.weibo.cn/2803301701/4465962981889783	德国巴伐利亚州卫生部当地时间28日晚宣布，该州当日新确诊3例新型冠状病毒肺炎患者，3人均属于第一例确诊感染者的密切接触人群。3名新确诊患者都是伟博思通的员工，目前已经被同一家医院收治隔离。该公司另有多名员工尚在检查中。 巴伐利亚州卫生部发言人表示，目前尚不清楚3名新确诊患者究竟是被第一例确诊患者感染，还是与第一例感染者一样，是被携带病毒的中国同事所感染。	德国新增3例确诊
1	1580250919000		0	1580250919000	1	699	人民日报	2	1580250919000	1	1580250694000	20-01-2906:31	http://m.weibo.cn/2803301701/4465957462748702	美国疾病控制和预防中心28日宣布，为应对新型冠状病毒，将把进行入境排查的美国机场数目从目前的5个扩大至20个。美国卫生与公众服务部长亚历克斯·阿扎在记者会上表示，与17年前非典疫情爆发时的情况相比，中国目前应对疫情的做法有了显著改善。阿扎赞赏中国此前将新型冠状病毒基因测序信息公开，强调这有助于病毒诊断方式研发。	美国将入境筛查机场增至20个
1	1580250318000		0	1580250318000	1	696	央视新闻	1	1580250318000	42，湖北省	1580250223000	20-01-2906:23	http://m.weibo.cn/2656274875/4465955487309708	2020年1月28日0时-24时，湖北省新增新型冠状病毒感染的肺炎病例840例。截至2020年1月28日24时，湖北省累计报告新型冠状病毒感染的肺炎病例3554例（其中武汉市1905例、黄石市86例、十堰市88例、襄阳市131例、宜昌市63例、荆州市101例、荆门市142例、鄂州市84例、孝感市274例、黄冈市324例、咸宁市112例、随州市116例、恩施州51例、仙桃市32例、天门市34例、潜江8例，神农架林区3例），已治愈出院80例，死亡125例（其中武汉市104例，黄石市1例、宜昌市1例、荆州市2例、荆门市4例、鄂州市1例，孝感3例、黄冈市5例、天门3例，潜江1例）。	湖北新增确诊840例，累计3554例
1	1580249120000		0	1580249120000	1	693	央视新闻	1	1580249120000	14，山西省	1580248825000	20-01-2906:00	http://m.weibo.cn/2656274875/4465949619008559	2020年1月28日0时至24时，山西省报告新型冠状病毒感染的肺炎新增确诊病例7例。其中：晋中市4例（平遥县4例），大同市2例（平城区1例、云冈区1例），运城市1例（万荣县1例）。截至1月28日24时，山西省9个市累计报告新型冠状病毒感染的肺炎确诊病例27例。其中：晋中市9例（平遥县9例），运城市4例（芮城县2例、河津市1例、万荣县1例），太原市3例（小店区1例、迎泽区1例、万柏林区1例），大同市3例（平城区2例、云冈区1例），吕梁市3例（离石区1例、文水县1例、孝义市1例），朔州市2例（应县2例），长治市1例（长子县1例），阳泉市1例（城区1例），临汾市1例（乡宁县1例）。累计报告重症病例2例，其中：晋中市1例（平遥县1例），已安全转至省级定点医院（太原市第四人民医院）强化治疗；吕梁市1例（离石区1例），经省、市专家组和医护团队全力监护救治，病情趋于平稳。目前追踪到密切接触者603人，…	山西新增7例累计确诊27例
1	1580234718000		0	1580234718000	1	692	央视新闻	1	1580234718000	36，江西省	1580234234000	20-01-2901:57	http://m.weibo.cn/2656274875/4465888419716300	江西省报告新型冠状病毒感染的肺炎新增确诊病例37例，新增出院病例1例。新增确诊病例中，南昌市8例、新余市8例、九江市7例、赣州市6例、宜春市4例、上饶市2例、吉安市1例、抚州市1例。新增出院病例为新余市1例。截至1月28日24时，江西省累计报告新型冠状病毒感染的肺炎确诊病例109例（含重症病例11例），出院病例3例。确诊病例中，南昌市25例、九江市16例、赣州市16例、宜春市14例、新余市11例、上饶市9例、抚州市9例、吉安市4例、景德镇市2例、萍乡市2例、鹰潭市1例。出院病例中，萍乡市1例、新余市1例、吉安市1例。目前追踪到密切接触者3850人，解除医学观察123人，尚有3727人正在接受医学观察。	江西新增37例累计确诊109例
1	1580230215000		0	1580230215000	1	691	人民日报	2	1580230215000	12，天津市	1580229676000	20-01-2900:41	http://m.weibo.cn/2803301701/4465869302425364	天津市卫生健康委员会二级巡视员王增田同志在新型冠状病毒感染的肺炎疫情防控工作中严重失职失责，造成严重不良影响。依据《中国共产党纪律处分条例》《中华人民共和国监察法》等有关规定，经中共天津市纪委常委会会议研究并报中共天津市委批准，决定给予王增田同志留党察看二年处分；由天津市监委给予其政务撤职处分。	天津卫健委一官员防控失职被问责
1	1580228418000		0	1580228418000	1	689	人民日报	2	1580228418000	11，北京市	1580227975000	20-01-2900:12	http://m.weibo.cn/2803301701/4465862167444643	北京市市场监督管理部门严肃查处借疫情防控之机囤积居奇、捏造散布涨价信息、哄抬物价等扰乱市场价格秩序的违法行为。1月23日以来，已累计对31件价格违法案件立案调查，其中1月28日立案15件。1月23日，丰台区市场监管局对北京济民康泰大药房有限责任公司丰台区第五十五分店大幅度抬高N95口罩价格行为立案调查。依据《价格法》等法律法规，丰台区市场监管局已向该药店送达《行政处罚听证告知书》，拟作出罚款300万元的行政处罚。	北京重罚口罩涨价，拟开300万元罚单
0	1580250773000		0	1580250773000	0	698	央视新闻	2	1580250773000	100，全国	1580227284000	20-01-2900:01	https://weibo.com/2656274875/IrDmSdIFr?from=page_1002062656274875_profile&wvr=6&mod=weibotime&type=comment	昨天，钟南山在广东广州，通过视频为支援湖北的医疗队加油：“你们是去最艰苦的地方，最前线的地方，最困难的地方，最容易受感染地方进行战斗，我向你们致敬。要克服各种困难，要尽我们的责任，更要保护好自己，才能够救治别人！”	钟南山为一线医护人员加油
1	1580227519000		0	1580227519000	1	687	人民日报	2	1580227519000	100，全国	1580227127000	20-01-2823:58	http://m.weibo.cn/2803301701/4465858610785750	“疫情1周或10天左右达到高峰”，钟南山院士的这个判断，安定人心也温暖人心。他的坚毅给人信心，因连续作战而发红的双眼更让人心疼。	疫情1周或10天左右达到高峰
0	1580250514000		0	1580250514000	0	697	央视新闻	2	1580250514000	100，全国	1580225702000	20-01-2823:35	https://weibo.com/2656274875/IrD8jeHzI?from=page_1002062656274875_profile&wvr=6&mod=weibotime&type=comment#_rnd1580250509109	近期，医用防护口罩、医用外科口罩、医用防护服等医院防护物品用量大，物资紧缺。目前，中国医科大学附属第一医院、苏州大学附属第一医院、江苏省人民医院（南京医科大学第一附属医院）等多家医院，先后发布接受社会捐赠的公告。	多家医院公布接受物资捐赠方式
1	1580226018000		0	1580226018000	1	684	人民日报	2	1580226018000	100，全国	1580225570000	20-01-2823:32	http://m.weibo.cn/2803301701/4465852080202615	截至今晚，全国各地约6000人医疗队支援湖北！万众一心、同舟共济，一定会战胜这一次疫情！也请你们一定一定要平安！	全国各地约6000人医疗队驰援湖北
0	1580225482000		0	1580225482000	0	683	四川省人民政府官网	2	1580225482000	51，四川省	1580225421000	20-01-2823:30	http://www.sc.gov.cn/zcwj/xxgk/NewT.aspx?i=20200128192811-452803-00-000	暂停各类群体性聚集活动。具有交叉感染风险的经营单位，如歌舞娱乐、游戏游艺、互联网上网服务场所、营业性麻将场所和大型儿童游乐设施、健身房、室内游泳场（馆）等暂停营业。暂时禁止群体性聚餐（含农村自办群体性宴席）。广大公众应正确佩戴口罩，自觉将废弃口罩进行毁损并按有害垃圾处置。	四川要求麻将馆全部暂停营业
1	1580224218000		0	1580224218000	1	680	央视新闻	2	1580224218000	100，全国	1580223797000	20-01-2823:03	http://m.weibo.cn/2656274875/4465844644204489	据国家移民管理局：根据当前新型冠状病毒感染肺炎疫情防控工作需要，自即日起，全国公安机关出入境管理部门暂停受理、审批、签发内地居民赴香港、澳门团队旅游、个人旅游（含深圳“一周一行”）签注，恢复时间将另行发布。对暂停办理期间内地居民持有有效赴港澳地区旅游签注、但未能出行的人员，公安机关出入境管理部门将在赴港澳旅游政策恢复后，根据其本人意愿免费重新办理相同种类和有效期的旅游签注。	港澳旅游签注暂停办理
1	1580223016000		0	1580223016000	1	678	人民日报	2	1580223016000	100，全国	1580222395000	20-01-2822:39	http://m.weibo.cn/2803301701/4465838767229144	国家公务员局发布《关于推迟中央机关及其直属机构2020年度公务员考试录用、公开遴选和公开选调面试时间的公告》：为贯彻落实党中央、国务院关于新型冠状病毒感染的肺炎预防控制工作的有关要求，经研究，中央机关及其直属机构2020年度公务员考试录用、公开遴选和公开选调面试时间推迟，具体安排另行通知。	国考面试推迟，具体时间安排另行通知
1	1580220324000		0	1580220324000	1	676	人民日报	2	1580220324000	100，全国	1580219984000	20-01-2821:59	http://m.weibo.cn/2803301701/4465828650860137	1月28日，钟南山院士就新型冠状病毒感染的肺炎疫情接受采访，表示有信心防止疫情大爆发。	钟南山最新采访：有信心防止疫情大爆发
1	1580218818000		0	1580218818000	1	674	央视新闻	2	1580218818000	100，全国	1580218665000	20-01-2821:37	http://m.weibo.cn/2656274875/4465823122581280	“新型冠状病毒感染的肺炎”疫情发展情况是怎样的？怎么判断眼下的种种变化？今天《新闻1+1》邀请国家卫健委高级别专家组成员、中国工程院院士李兰娟进行权威解读。直播，有啥问题，#岩松帮你问#！	《新闻1+1》邀请国家卫健委高级别专家组成员、中国工程院院士李兰娟进行权威解读
1	1580218513000		0	1580218513000	1	673	央视新闻	2	1580218513000	42，湖北省	1580218260000	20-01-2821:31	http://m.weibo.cn/2656274875/4465821420016809	湖北省委副书记、武汉市委书记马国强：确诊病例大幅增加是因为国家将检测权力下放，检测速度提升。从24日起，有检测资质的9家医院加上武汉市疾控中心，都给予了检测资质，可以检测。检测能力的提升，导致了昨天武汉市新增892例病例，不是说突然一天增加这么多，并非疫情蔓延速度大幅度提升。央视新闻的微博视频	确诊病例大幅增加是否意味疫情加剧？官方回应
1	1580217915000		0	1580217915000	1	670	人民日报	2	1580217915000	100，全国	1580217617000	20-01-2821:20	http://m.weibo.cn/2803301701/4465818723367266	中国医学科学院病原生物学研究所所长：蝙蝠很可能是病毒源头，水貂可能为病毒中间宿主。对于此次武汉新型冠状病毒的溯源研究，已有大量前期研究认为，蝙蝠是新型冠状病毒（2019-nCov）的起源，但目前尚不清楚中间传播媒介。除此之外，也有研究表明，通过比较脊椎动物宿主的所有病毒的感染模式，发现水貂病毒显示出与2019-nCov更为接近的感染模式。至于水貂是否为新型冠状病毒的中间宿主，有待于进一步确证。（邱超奕）	蝙蝠很可能是病毒源头，水貂可能为病毒中间宿主
1	1580216717000		0	1580216717000	1	669	央视新闻	2	1580216717000	42，湖北省	1580216459000	20-01-2821:00	http://m.weibo.cn/2656274875/4465813866402022	今晚，湖北省召开新型冠状病毒感染肺炎疫情防控工作新闻发布会，通报全省疫情和防控工作最新进展情况。看直播，关注！（总台央视记者佘利霞王伟超）央视新闻的微博直播.	直播！湖北通报疫情和防控工作最新情况
1	1580216717000		0	1580216717000	1	666	人民日报	2	1580216717000	100，全国	1580216179000	20-01-2820:56	http://m.weibo.cn/2803301701/4465812692135001	记者从国家移民局获悉，根据当前新型冠状病毒感染肺炎疫情防控工作需要，即日起，全国公安机关出入境管理部门暂停受理、审批、签发内地居民赴香港、澳门团队旅游、个人旅游（含深圳“一周一行”）签注，恢复时间将另行发布。对暂停办理期间内地居民持有有效赴港澳地区旅游签注、但未能出行的人员，公安机关出入境管理部门将在赴港澳旅游政策恢复后，根据其本人意愿免费重新办理相同种类和有效期的旅游签注。国家移民管理局有关负责人表示，鉴于目前港澳地区实施的内地居民入境管理措施，持有有效往来港澳旅游签注的内地居民建议不再安排出行，其他人员如无特殊紧急需要，也合理安排出境时间。（张璁）	暂停办理港澳旅游签注
1	1580216117000		0	1580216117000	1	665	北京市卫生健康委‍	1	1580216117000	11，北京市	1580215913000	20-01-2820:51	http://wjw.beijing.gov.cn/xwzx_20031/xwfb/202001/t20200128_1621494.html	我市2名在解放军总医院第五医学中心救治的新型冠状病毒感染的肺炎患者，经专家组会诊，达到出院标准，于1月28日痊愈出院。据悉，一名患者，女，湖北省武汉人，1月13日来京，21日初次就诊，经疾控中心检测、专家组会诊确诊为新型冠状病毒感染的肺炎，随后转入解放军总医院第五医学中心救治；另一患者，女，1月17日从武汉到京，1月20日初次就诊，经疾控中心检测、专家组会诊确诊为新型冠状病毒感染的肺炎，随后转入解放军总医院第五医学中心救治。上述2名患者经综合诊治，今日出院。我市已累计出院4人。	北京今日有2名新型冠状病毒感染的肺炎患者出院
1	1580216117000		0	1580216117000	1	664	央视新闻	1	1580216117000	68	台湾	1580215646000	20-01-2820:47	http://m.weibo.cn/2656274875/4465810456336993	今晚，台湾“疫情流行指挥中心”公布台湾地区第8例新型冠状病毒感染的肺炎确诊病例，这也是当地首起家庭聚集性病例。患者为一名50多岁的男性，是先前第5例患者的同住家人，26日出现咳嗽症状就医，28日确诊。目前患者病情稳定，医院及地方卫生单位已依循相关处置流程进行接触者追踪等防治工作。	台湾累计8例确诊病例
1	1580214018000		0	1580214018000	1	662	央视新闻	2	1580214018000	42，湖北省	1580213367000	20-01-2820:09	http://m.weibo.cn/2656274875/4465800896930835	今天，火神山医院效果图发布。医院总建筑面积3.39万平方米，功能主要为病房、接诊室、ICU、医技部、网络机房、供应库房、垃圾暂存间、救护车消洗间等。提前1分钟交工，就能提前1分钟遏制疫情蔓延，武汉加油！	火神山医院效果图发布
1	1580213127000		0	1580213127000	1	660	央视新闻	1	1580213127000	35，福建省	1580212664000	20-01-2819:57	http://m.weibo.cn/2656274875/4465797953450850	今天8时—1月28日15时，福建报告新增新型冠状病毒感染的肺炎确诊病例7例，均为输入性病例。其中：福州市6例（连江县2例、长乐区2例、福清市1例、湖北省武汉市1例）；漳州市1例（东山县1例）。报告新增新型冠状病毒感染的肺炎疑似病例14例。其中：福州市5例（晋安区2例、仓山区1例、闽侯县1例、闽清县1例）；厦门市1例（集美区1例）；泉州市2例（丰泽区1例、安溪县1例）；三明市2例（永安市2例）；莆田市3例（城厢区1例、秀屿区1例、仙游县1例）；龙岩市1例（上杭县1例）。	福建新增7例累计确诊80例
1	1580212519000		0	1580212519000	1	659	人民日报	1	1580212519000	1	1580212224000	20-01-2819:50	http://m.weibo.cn/2803301701/4465796103013343	日本奈良县政府28日晚举行记者会见称，家住该县的一名60多岁日本籍男子感染新型冠状病毒肺炎。这是日本首例没去过武汉感染者，也是首名被感染的日本人。该男子是一名大巴司机，没有去过武汉，本月8日-11日、12日-16日曾两次为从武汉来的游客驾驶大巴。该男子本月14日咳嗽，17日前往奈良县内医疗机构就诊，没有发现异常，22日出现关节痛、咳嗽加重，25日住进奈良县内医疗机构,28日确诊为新型冠状病毒肺炎。（刘军国）	首例日本人感染新型冠状病毒肺炎
1	1580211615000		0	1580211615000	1	657	央视新闻	1	1580211615000	21，辽宁省	1580211440000	20-01-2819:37	http://m.weibo.cn/2656274875/4465792818674046	1月28日10时30分至18时30分，辽宁省锦州市新增4例输入性新型冠状病毒感染的肺炎确诊病例，均属普通型病例，属锦州市首发病例。截至2020年1月28日18时30分，辽宁省累计报告新型冠状病毒感染的肺炎确诊病例34例。国家卫生健康委《新型冠状病毒感染的肺炎诊疗方案（试行第四版）》调整了诊断标准，将病例临床分型划分为普通型、重型和危重型。经专家组评估，目前，有28例普通型病例，6例重型病例。其中确诊病例中，沈阳市8例、大连市5例、本溪市2例、丹东市5例、锦州市4例、营口市1例、辽阳市1例、铁岭市2例、朝阳市2例、盘锦市2例、葫芦岛市2例。目前34名患者均在定点医疗机构隔离治疗，病情稳定。其中，31例病例发病前有武汉居住史或旅行史，3例病例为武汉输入病例家属。目前累计追踪到密切接触者485人，已解除医学观察21人，现有464人正在接受医学观察，其余正在追踪中。（总台央视记者李承泽）	辽宁新增4例累计确诊34例
1	1580211615000		0	1580211615000	1	656	央视新闻	1	1580211615000	33，浙江省	1580211310000	20-01-2819:35	http://m.weibo.cn/2656274875/4465792269374155	今天下午，温州市第六人民医院有两名新型冠状病毒患者康复出院。其中一名患者为男性，41岁，长期在武汉经商，于22日住院；另一名是女性，31岁，跟武汉来的患者有过接触。两名治愈患者从入院到出院仅用不到一周时间。据悉，浙江已有3名确诊患者康复，都是温州人。（总台央视记者高珧李唐）	浙江2名确诊患者治愈出院
1	1580210718000		0	1580210718000	1	654	人民日报	2	1580210718000	44，广东省	1580210532000	20-01-2819:22	http://m.weibo.cn/2803301701/4465789006054549	10到14天是一个很好的隔离观察期，潜伏期过去了，发病的及时治疗，没发病也就没病，所以不会因春运返程出现大传染，但排查的措施不能停。	钟南山：疫情1周或10天左右达到高峰，不会大规模增加了
1	1580206817000		0	1580206817000	1	652	央视新闻	1	1580206817000	44，广东省	1580206517000	20-01-2818:15	http://m.weibo.cn/2656274875/4465772166625562	截至28日12时，广东新增19例新型冠状病毒感染的肺炎确诊病例，累计确诊207例。	广东新增19例累计确诊207例
1	1580206817000		0	1580206817000	1	651	央视新闻	2	1580206817000	44，广东省	1580206148000	20-01-2818:09	http://m.weibo.cn/2656274875/4465770618586304	今天，广东省政府新闻办举行第二次新闻发布会，由广东省卫健委、省工信厅、省商务厅、省市场监管局等单位，通报广东省新型冠状病毒感染的肺炎疫情防控工作情况。看直播↓关注！（总台央视记者陈旭婷）	直播！广东省疫情防控工作发布会
1	1580205918000		0	1580205918000	1	650	央视新闻	1	1580205918000	45，广西壮族自治区	1580205564000	20-01-2817:59	http://m.weibo.cn/2656274875/4465768173634250	据广西壮族自治区卫健委：今天，广西2例新型冠状病毒感染的肺炎确诊病例患者治愈出院。这也是广西首批出院的新型冠状病毒感染的肺炎患者。这两名患者分别是梧州病例和防城港病例。梧州患者，李某某，男，46岁，在梧州市工作，与武汉来梧州人员（此人回武汉后确诊为新型冠状病毒感染的肺炎病例）接触。于21日3时因“发热5天，咳嗽咳痰1天”收治于梧州定点医院，隔离治疗。予以对症、抗病毒及中药治疗。朱某某，男，29岁，湖北省鄂州市来防城港旅游人员。23日因“疑似新型冠状病毒感染的肺炎”收入防城港市定点医院治疗。经抗病毒等对症治疗。	广西首批确诊患者治愈出院
1	1580204413000		0	1580204413000	1	648	人民日报	2	1580204413000	37，山东省	1580204337000	20-01-2817:38	http://m.weibo.cn/2803301701/4465763022597515	28日下午17时，山东省援助湖北省防控新型冠状病毒感染的肺炎疫情第二批医疗队飞赴武汉。第二批队伍共138人，共有医师42人，护理人员93人，主要涉及呼吸、感染性疫病、医院感染管理、急诊、重症医学、护理等6个专业。此前，山东省已于组织第一批138名医护人员驰援湖北。	山东第二批支援队138人飞赴武汉
1	1580204413000	yuting	1	1580204747000	1	646	央视新闻	1	1580204413000	1	1580203966000	20-01-2817:32	http://m.weibo.cn/2656274875/4465761466195918	今天，日本厚生劳动大臣加藤胜信宣布，日本国内新型冠状病毒感染的肺炎确诊病例增加2例。其中1人为一名家住奈良的大巴司机，没有去过中国，本月曾两次为从武汉来的旅游团开车。另1人为从武汉来日的游客。截至目前，日本国内新型冠状病毒感染的肺炎病例已上升至6例。	日本新增确诊2例，累计确诊6例
1	1580202319000		0	1580202319000	1	642	人民日报	2	1580202319000	51，四川省	1580201742000	20-01-2816:55	http://m.weibo.cn/2803301701/4465752138343066	四川大学华西医院院长、医疗救治专家组组长李为民在28日举行的四川疫情防控工作首场新闻发布会上表示，成都第一例治愈病人将于近日出院。同时，广安在1月16日收治的危重病人，27日已从危重转为重型，到27日为止，四川危重病人从3例降为2例。	成都第一例治愈病人将于近日出院
1	1580200824000		0	1580200824000	1	638	人民日报	2	1580200824000	15，内蒙古自治区	1580200205000	20-01-2816:30	http://m.weibo.cn/2803301701/4465745691755911	28日下午，内蒙古自治区赴湖北首批医疗队139名医护人员从呼和浩特飞赴武汉。他们来自呼和浩特市、包头市、赤峰市、乌兰察布市的多个医疗机构，将在湖北开展医疗救治工作。疫情当前，向最勇敢的“逆行者”致敬！等你们平安凯旋！	内蒙古139名医护出征武汉
0	1580200780000	yuting	1	1580200808000	0	636	人民日报	1	1580200780000	42，湖北省	1580199919000	20-01-2816:25	https://m.weibo.cn/status/4465741132349237	28日上午，空军军医大学医疗队在武昌医院重症监护室救治的2名患者治愈出院。据悉，1月25日晚，空军军医大学医疗队进驻武昌医院，26日上午，重症救治医疗队专家进入武昌医院重症医学科指导救治，当时这2名患者仍然在接受无创呼吸机治疗，经过空军军医大学医疗队专家评估，改为高流量吸氧治疗，同时没有细菌感染指征，当天还对患者进行了新型冠状病毒核酸检测。在军地双方医护人员的共同努力下，近三天，患者体温、呼吸道症状恢复正常，经过加强营养，改为面罩吸氧。最终通过2次间隔24小时的新型冠状病毒核酸检测，达到最新版的临床出院标准，患者出院后在家继续休养。	武昌医院重症医学科两患者出院
1	1580198115000	zhuotingting	1	1580198284000	1	632	人民日报	1	1580198115000	11，北京市	1580197834000	20-01-2815:50	http://m.weibo.cn/2803301701/4465735751336832	1月27日20时至28日12时，北京市新增11例新型冠状病毒感染的肺炎病例，其中5例有湖北接触史，7例为此前确诊病例的密切接触者，均已送至市级定点医疗机构进行救治。截至1月28日12时，北京市累计确诊病例91例。其中东城区2例、西城区8例、朝阳区17例、海淀区21例、丰台区7例、石景山区2例、通州区7例、顺义区2例、大兴区7例、昌平区7例，外地来京人员11例。	北京新增确诊11例，累计确诊91例
1	1580197216000	zhuotingting	1	1580198289000	1	630	人民日报	1	1580197216000	37，山东省	1580197125000	20-01-2815:38	http://m.weibo.cn/2803301701/4465732773013064	2020年1月28日0—12时，山东省报告新型冠状病毒感染的肺炎新增确诊病例8例，其中：青岛市2例（市北区）、枣庄市3例（市中区）、烟台市2例（莱山区、芝罘区各1例），菏泽市1例（巨野县）。目前有疑似病例47例，其中：青岛市19例，威海、德州、滨州、菏泽市各5例，潍坊、泰安、聊城市各2例，枣庄、临沂市各1例。	山东新增确诊8例，累计确诊95例
1	1580196015000	yuting	1	1580198716000	1	626	央视新闻	1	1580196015000	15，内蒙古自治区	1580195740000	20-01-2815:15	http://m.weibo.cn/2656274875/4465726964761419	今天，内蒙古自治区新型冠状病毒感染肺炎防控工作指挥部发布，截至1月28日9时,我区累计报告新型冠状病毒感染的肺炎确诊病例15例，疑似病例2例。其中：15例确诊病例中，呼和浩特市2例（新城区），包头市3例（昆都仑区），呼伦贝尔市2例（满洲里市1例、牙克石市1例），兴安盟1例（乌兰浩特市），通辽市1例（经济开发区），赤峰市2例（松山区、林西县），锡林郭勒盟2例（锡林浩特市1例、二连浩特市1例），鄂尔多斯市2例（东胜区1例、鄂托克前旗1例）。累计报告疑似病例2例，呼伦贝尔市额尔古纳市、巴彦淖尔市五原县各1例。目前，所有病例均在定点医院接受隔离治疗。追踪到的342名密切接触者正在接受医学观察，其他密切接触者正在紧急排查中。	内蒙古累计确诊病例15例
1	1580195414000	yuting	1	1580198710000	1	625	央视新闻	1	1580195414000	61，陕西省	1580195306000	20-01-2815:08	http://m.weibo.cn/2656274875/4465725144039280	截至1月28日14时，陕西新增11例新型冠状病毒感染的肺炎确诊病例。新增确诊病例中，西安市3例、宝鸡市3例、渭南市2例、汉中市1例、安康市1例、商洛市1例。陕西累计报告新型冠状病毒感染的肺炎确诊病例46例，其中西安市15例、宝鸡市3例、咸阳市4例、铜川市5例、渭南市3例、延安市2例、汉中市4例、安康市8例、商洛市2例。全省新增密切接触者340人，累计899人，均集中医学观察。	陕西新增11例，累计确诊46例
0	1580201507000	yuting	1	1580203713000	0	639	广西梧州卫健委	1	1580201507000	45，广西壮族自治区	1580194232000	20-01-2814:50	http://wjw.wuzhou.gov.cn/gggs/20200128-2386155.shtml	1月28日下午，从我市第三人民医院传来好消息，经医护人员精心诊治和护理，市第三人民医院收治的一名新型冠状病毒感染的肺炎患者救治情况良好，符合出院标准，于当天出院。这是梧州市经过自治区专家组确认救治后成功治愈的首例新型冠状病毒感染的肺炎患者。	广西梧州首例确诊患者治愈出院
1	1580194215000	yuting	1	1580198697000	1	621	人民日报	1	1580194215000	53，云南省	1580193666000	20-01-2814:41	http://m.weibo.cn/2803301701/4465718265403999	截至1月28日12时，云南省累计报告新型冠状病毒感染的肺炎确诊病例44例，新增12例，均为输入病例，现有重症5例，无二代病例，无死亡病例。其中，昆明市12例、丽江市6例、德宏州2例、保山市4例、曲靖市2例、玉溪市5例、红河州2例、西双版纳州6例、大理州3例、昭通市2例。报告疑似病例125例。密切接触者医学观察558人。	云南新增确诊12例
1	1580193618000		0	1580193618000	1	619	人民日报	2	1580193618000	11，北京市	1580193176000	20-01-2814:32	http://m.weibo.cn/2803301701/4465716214789211	27日，北京师范大学心理学部联合该校学生心理咨询与服务中心，紧急开通心理支持热线和网络辅导服务。适用于急需情绪疏导和心理支持的人群。热线电话均由有丰富经验的咨询师接听，每次30分钟左右。热线电话4001888976，开放时间为每天6时至24时。	北师大开通疫情心理支持热线
1	1580191820000		0	1580191820000	1	616	央视新闻	2	1580191820000	12，天津市	1580191694000	20-01-2814:08	http://m.weibo.cn/2656274875/4465709994074745	今天，天津首批针对新型冠状病毒感染肺炎的“2019-nCoV病毒检测试剂盒”，共计1万人份已发往武汉。这些试剂盒经检测合格后，将用于一线检测。据介绍，生产企业目前试剂原材料供货稳定，正加班加点开足马力生产，计划1月底前完成5万人份的生产目标，全部无偿提供给湖北等地。	天津首批病毒检测试剂盒发往武汉
1	1580190919000	zhuotingting	1	1580191442000	1	614	央视新闻	1	1580190919000	1	1580190507000	20-01-2813:48	http://m.weibo.cn/2656274875/4465705019492720	28日，泰国卫生部向媒体透露，泰国新增6例新型冠状病毒肺炎确诊病例，目前总共确诊病例达到14例。	泰国新增6例，累计14例
1	1580190919000	zhuotingting	1	1580191445000	1	613	人民日报	1	1580190919000	36，江西省	1580190480000	20-01-2813:48	http://m.weibo.cn/2803301701/4465704902378725	1月28日，江西新余市人民医院接诊的一例新型冠状病毒感染的肺炎患者救治情况良好，符合出院标准，于当日中午出院。这也是江西第三例治愈新型冠状病毒感染的肺炎患者出院。据了解，该患者为女性，37岁，江西新余人，在武汉从事销售工作。1月13日回到江西新余，1月20日因发烧、咳嗽前往新余市人民医院就诊，后被确诊为新型冠状病毒感染的肺炎。	江西第3例治愈患者出院
1	1580189718000	zhuotingting	1	1580191451000	1	610	央视新闻	1	1580189718000	31，上海市	1580189479000	20-01-2813:31	http://m.weibo.cn/2656274875/4465700704335058	记者28日从上海卫健委获悉，经上海市专家组会诊，上海第4例新型冠状病毒感染的肺炎患者痊愈出院。据悉，金某某，女，21岁，上海市户籍，有武汉居住史，因发热就诊，1月22日被确认为新型冠状病毒感染的肺炎确诊病例入住市公共卫生临床中心。经治疗，该例患者两次核酸检测为阴性，符合国家卫健委新型冠状病毒感染肺炎确诊病例解除隔离和出院标准。	上海第4例治愈病人出院
1	1580187917000	zhuotingting	1	1580188305000	1	607	人民日报	1	1580187917000	35，福建省	1580187464000	20-01-2812:57	http://m.weibo.cn/2803301701/4465692252819831	1月27日15时—1月28日8时，福建省报告新增新型冠状病毒感染的肺炎确诊病例14例，均为输入性病例。其中：厦门市1例（湖北省武汉市1例）；泉州市3例（丰泽区1例、鲤城区1例、南安市1例）；三明市4例（沙县2例、宁化县1例、永安市1例）；莆田市4例（荔城区3例、湄洲湾北岸1例）；南平市1例（浦城县1例）；龙岩市1例（永定区1例）。报告新增新型冠状病毒感染的肺炎疑似病例37例。截至1月28日8时，福建省累计报告新型冠状病毒感染的肺炎确诊病例73例（危重症2例、重症5例，无死亡病例）。目前，确诊、疑似病例的密切接触者已解除医学观察15人，尚有1266人正在接受医学观察。	福建新增确诊14例，累计73例
1	1580184617000		0	1580184617000	1	603	央视新闻	2	1580184617000	100，全国	1580184335000	20-01-2812:05	http://m.weibo.cn/2656274875/4465679133041663	世卫组织在26日、27日的新型冠状病毒报告中，将新型冠状病毒疫情全球范围风险改为高风险。世卫组织表示，此前发布的报告中，错误地将新型冠状病毒疫情对全球风险总结为中等，其实为高风险。新型冠状病毒疫情对中国造成非常高风险，对区域造成高风险。	世卫组织：新型冠状病毒疫情对全球构成高风险
0	1580186432000		0	1580186432000	0	605	人民日报	2	1580186432000	100，全国	1580183884000	20-01-2811:58	https://m.weibo.cn/status/4465676972765962	据北京铁路，自1月28日至2月26日对部分旅客列车采取临时停运措施，已购买以下停运列车车票的旅客可在30日内（含当日）办理全额退票手续。点击查看详细车次	1月28日起至2月底，北京铁路部分列车临时停运
1	1580183715000	zhuotingting	1	1580184011000	1	599	人民日报	1	1580183715000	12，天津市	1580183514000	20-01-2811:51	http://m.weibo.cn/2803301701/4465675684706033	记者从市疾控中心获悉，至1月28日9时，天津市新增1例新型冠状病毒感染的肺炎确诊病例，确诊病例增至24例。患者刘某某，男，21岁，居住于天津市西青区，患者在武汉某高校上学，1月11日从武汉回津。1月23日患者发热，先后就诊于市人民医院、医科大学总医院，1月28日经市专家组确诊为第24例病例，为轻症病例。目前已转至市海河医院治疗，病情平稳。截至目前，我市累计发现新型冠状病毒感染的肺炎病例24例，其中男性19例，女性5例；重症17例，轻症7例；无危重及死亡病例。	天津新增1例确诊病例，累计确诊24例
1	1580183715000	zhuotingting	1	1580191458000	1	598	人民日报	1	1580183715000	21，辽宁省	1580183307000	20-01-2811:48	http://m.weibo.cn/2803301701/4465674816422526	2020年1月27日15时30分至1月28日10时30分，辽宁省新增3例输入性新型冠状病毒感染的肺炎确诊病例。其中沈阳市1例、丹东市1例、辽阳市1例，均属普通型病例。辽阳市属首发病例。截至2020年1月28日10时30分，辽宁省累计报告新型冠状病毒感染的肺炎确诊病例30例，重型病例14例。其中确诊病例中，沈阳市8例、大连市5例、本溪市2例、丹东市5例、营口市1例、辽阳市1例、铁岭市2例、朝阳市2例、盘锦市2例、葫芦岛市2例。目前30名患者均在定点医疗机构隔离治疗，病情稳定。其中，27例病例发病前有武汉居住史或旅行史，3例病例为武汉输入病例家属。目前累计追踪到密切接触者449人，已解除医学观察21人，现有428人正在接受医学观察，其余正在追踪中。	辽宁新增确诊3例，累计确诊30例
0	1580183235000		0	1580183235000	0	597	人民日报	2	1580183235000	100，全国	1580183012000	20-01-2811:43	https://m.weibo.cn/detail/4465673071759541	国家卫健委通报出院标准：临床症状缓解，体温正常，两次核酸检测都呈阴性才能确保出院没有传染性。	卫健委通报出院标准
0	1580184160000		0	1580184160000	0	601	央视新闻	2	1580184160000	42，湖北省	1580182349000	20-01-2811:32	https://weibo.com/2656274875/IryoX4PUB?from=page_1002062656274875_profile&wvr=6&mod=weibotime&type=comment#_rnd1580184095474	今天，华中科技大学附属协和医院的15名被感染医护人员经过治疗后，临床症状得到有效控制。经专家组讨论后，协和医院首批共有3名医护人员符合出院标准，于上午11时许出院。	武汉协和医院首批3名被感染医护人员出院
0	1580182583000		0	1580182583000	0	596	人民日报	2	1580182583000	100，全国	1580181304000	20-01-2811:15	https://m.weibo.cn/detail/4465666511453374	国家卫生健康委医政医管局副局长焦雅辉在28日新闻发布会上表示，截至今晚约有6000人医疗队支援湖北。若有战，召必回！	截至今晚约6000人医疗队支援湖北
0	1580182482000		0	1580182482000	0	593	人民日报	2	1580182482000	100，全国	1580180706000	20-01-2811:05	https://m.weibo.cn/detail/4465663894906763	截至1月27日24时，国家卫生健康委收到30个省（区、市）累计报告确诊病例4515例，现有重症病例976例，累计死亡病例106例，累计治愈出院60例。现有疑似病例6973例。	全国累计治愈出院60例
1	1580180717000	zhuotingting	1	1580181982000	1	590	央视新闻	1	1580180717000	1	1580180051000	20-01-2810:54	http://m.weibo.cn/2656274875/4465661160296770	据斯里兰卡媒体报道，斯里兰卡卫生部27日宣布，一名目前在该国就医的43岁中国女性，新型冠状病毒测试呈阳性。该人员来自湖北，本月19日以游客身份入境斯里兰卡，并于本月25日入住当地传染病院。	斯里兰卡确诊首例病例
1	1580179817000	zhuotingting	1	1580180091000	1	588	人民日报	1	1580179817000	63，青海省	1580179301000	20-01-2810:41	http://m.weibo.cn/2803301701/4465658014272585	1月27日0-24时，青海省报告新型冠状病毒感染的肺炎新增确诊病例2例，新增重症病例0例，新增死亡病例0例，新增出院病例0例。其中：西宁市报告2例新增确诊病例。其他市州无报告病例。截至1月27日24时，青海省累计报告新型冠状病毒感染的肺炎确诊病例6例，重症病例0例，死亡病例0例，出院病例0例。其中，确诊病例中，西宁市6例，其他市州无报告病例。目前追踪到密切接触者40人，尚有192人正在接受医学观察。青海省共排查来青人员7358人。	青海新增确诊2例，累计6例
0	1580177793000	zhuotingting	1	1580177940000	0	586	国家卫生健康委员会	1	1580177793000	100，全国	1580177438000	20-01-2810:10	http://www.nhc.gov.cn/xcs/yqfkdt/202001/ec9fe7ea987d467d9462e7db509079e6.shtml	1月27日0-24时，30个省（区、市）报告新增确诊病例1771例，新增重症病例515例，新增死亡病例26例（湖北省24例、北京市1例、海南省1例），新增治愈出院病例9例，新增疑似病例2077例。截至1月27日24时，国家卫生健康委收到30个省（区、市）累计报告确诊病例4515例，现有重症病例976例，累计死亡病例106例，累计治愈出院60例。现有疑似病例6973例。目前累计追踪到密切接触者47833人，当日解除医学观察914人，现有44132人正在接受医学观察。累计收到港澳台地区通报确诊病例：香港特别行政区8例，澳门特别行政区7例，台湾地区5例。	全国新增确诊病例1771例
0	1580176585000	zhuotingting	1	1580177945000	0	583	人民日报	1	1580176585000	43，湖南省	1580176406000	20-01-2809:53	https://weibo.com/2803301701/IrxKDfmId?from=page_1002062803301701_profile&wvr=6&mod=weibotime&type=comment#_rnd1580176510364	2020年1月27日0-24时，湖南省报告新型冠状病毒感染的肺炎新增确诊病例43例，新增重症病例10例，新增死亡病例0例，新增出院病例0例。其中：新增确诊病例中，长沙市2例、衡阳市3例、株洲市2例、湘潭市2例、邵阳市3例、岳阳市10例、常德市7例、益阳市3例、郴州市1例、永州市3例、怀化市5例、娄底市2例；新增重症病例中，长沙市1例、衡阳市1例、邵阳市2例、常德市2例、益阳市1例、怀化市2例、娄底市1例。截至1月27日24时，湖南省累计报告新型冠状病毒感染的肺炎确诊病例143例，重症病例31例（另有1例重症病例转归为普通病例），死亡病例0例，出院病例0例。其中：确诊病例中，长沙市24例、衡阳市7例、株洲市7例、湘潭市6例、邵阳市11例、岳阳市17例、常德市19例、益阳市10例、郴州市7例、永州市7例、怀化市16例、娄底市9例、湘西自治州3例；重症病例中，长沙市8例、衡阳市2例、株洲市1例…	湖南新增确诊43例，湖南累计确诊143例
0	1580176087000	zhuotingting	1	1580177952000	0	577	央视新闻	1	1580176087000	22，吉林省	1580175915000	20-01-2809:45	https://weibo.com/2656274875/IrxHrh51G?from=page_1002062656274875_profile&wvr=6&mod=weibotime&type=comment#_rnd1580176024120	1月27日0-24时，吉林省报告新增新型冠状病毒感染的肺炎确诊病例2例，其中吉林市1例，公主岭市1例。吉林市新增病例，男，57岁，常居深圳，1月19日从深圳坐高铁到天津途径武汉，停车数分钟，22日乘高铁到吉林市。1月27日收入定点医疗机构隔离治疗，初步诊断为普通轻型病例，目前患者病情尚平稳。公主岭市新增病例，女，50岁，1月17日从湖北省仙桃市乘车到公主岭市，中间在武汉汉口火车站换乘火车。1月27日收入定点医疗机构隔离治疗，初步诊断为普通轻型病例，目前病情稳定。截至1月27日24时，吉林省累计报告新型冠状病毒感染的肺炎病例8例，其中长春市1例，吉林市3例，松原市2例，四平市1例，公主岭市1例。目前累计追踪到密切接触者184人，均在接受医学观察。	吉林新增2例，累计确诊8例
0	1580175911000	zhuotingting	1	1580177956000	0	575	央视新闻	1	1580175911000	46，海南省	1580175809000	20-01-2809:43	https://weibo.com/2656274875/IrxGth8KF?from=page_1002062656274875_profile&wvr=6&mod=weibotime&type=comment#_rnd1580175853068	1月27日16:00-28日7:00，海南省新型冠状病毒感染的肺炎新增确诊病例7例，新增重症病例0例，新增死亡病例0例，新增出院病例0例。新增确诊病例中，海口市1例、三亚市3例、琼海市1例、东方市1例、琼中县1例。截至1月28日7:00，海南省累计报告新型冠状病毒感染的肺炎确诊病例40例，重症病例5例，死亡病例1例，出院病例0例。确诊病例中，海口市7例、三亚市14例、儋州市5例、万宁市7例、琼海市1例、东方市1例、临高县1例、陵水县1例、澄迈县2例、琼中县1例。截至1月28日7:00，追踪到密切接触者558人，已解除医学观察31人，尚有528人正在接受居家医学观察。	海南新增7例，累计确诊40例
0	1580175596000	zhuotingting	1	1580177960000	0	574	人民日报	1	1580175596000	67	澳门	1580175370000	20-01-2809:36	https://weibo.com/2803301701/IrxDLFQt3?from=page_1002062803301701_profile&wvr=6&mod=weibotime&type=comment#_rnd1580175537924	澳门新增第7例输入性新型冠状病毒感染病例，患者为67岁女性，武汉居民，退休人士。患者于1月22日从武汉乘坐高铁到广州，23日乘坐城轨由广州到珠海，经关闸口岸入境澳门，26日晚开始自觉有发热，27日早上由消防救护车送到仁伯爵综合医院特别急症室，下午其新型冠状病毒检测结果呈阳性。目前，患者情况一般。	澳门新增确诊1例，累计7例
0	1580175116000	zhuotingting	1	1580177966000	0	568	央视新闻	1	1580175116000	15，内蒙古自治区	1580174884000	20-01-2809:28	https://weibo.com/2656274875/IrxAu8RfW?from=page_1002062656274875_profile&wvr=6&mod=weibotime&type=comment#_rnd1580175057414	1月27日0-24时，内蒙古自治区报告新型冠状病毒感染的肺炎新增确诊病例2例。报告新增疑似病例1例。其中：新增2例确诊病例中包头市1例、赤峰市1例；呼伦贝尔市的额尔古纳市新增疑似病例1例。截至1月27日24时,内蒙古自治区累计报告新型冠状病毒感染的肺炎确诊病例13例，疑似病例2例。其中：13例确诊病例中包括,包头市昆都仑区3例，呼伦贝尔市2例（满洲里市1例、牙克石市1例），兴安盟乌兰浩特市1例，通辽市经济开发区1例，赤峰市2例（松山区1例、林西县1例），锡林郭勒盟2例（锡林浩特市1例，二连浩特市1例），鄂尔多斯市2例（东胜区1例、鄂托克前旗1例）​；疑似病例2例中呼伦贝尔市的额尔古纳市新增疑似病例1例、锡林郭勒盟苏尼特左旗疑似病例1例。均在定点医院接受隔离治疗。目前追踪到密切接触者334人，正在接受医学观察。	内蒙古新增2例，累计确诊13例
0	1580174887000	zhuotingting	1	1580180127000	0	565	人民日报	1	1580174887000	64，宁夏回族自治区	1580174732000	20-01-2809:25	https://weibo.com/2803301701/Irxz9nfZb?from=page_1002062803301701_profile&wvr=6&mod=weibotime&type=comment#_rnd1580174841225	2020年1月27日0-24时，宁夏全区报告新型冠状病毒感染的肺炎新增确诊病例4例。截止1月27日24时，宁夏累计报告新型冠状病毒感染的肺炎确诊病例11例,其中银川市7例、吴忠市2例、固原市1例、中卫市1例，疑似病例0例。全区累计追踪到密切接触者471例，全部实行隔离医学观察。	宁夏新增确诊4例，宁夏累计确诊11例
0	1580174778000	zhuotingting	1	1580180132000	0	564	央视新闻	1	1580174778000	65，新疆维吾尔自治区	1580174424000	20-01-2809:20	https://weibo.com/2656274875/IrxxpdRx5?from=page_1002062656274875_profile&wvr=6&mod=weibotime&type=comment#_rnd1580174715525	1月27日0-24时，新疆维吾尔自治区报告新型冠状病毒感染的肺炎新增确诊病例5例，新增重症病例1例，新增死亡病例0例，新增出院病例0例。其中：吐鲁番市、第七师、第八师石河子市为报告首例确诊病例；其他2个州市新增确诊病例中，乌鲁木齐市1例、伊犁州1例；新增重症病例中，伊犁州1例。截至1月27日24时，新疆累计报告新型冠状病毒感染的肺炎确诊病例10例，现有重症病例2例，累计死亡病例0例，累计出院病例0例。目前累计追踪到密切接触者204人，当日解除医学观察9人，现有195人正在接受医学观察。	新疆新增5例，累计确诊10例
0	1580174474000	zhuotingting	1	1580180137000	0	563	人民日报	1	1580174474000	44，广东省	1580174188000	20-01-2809:16	https://weibo.com/2803301701/Irxvsowh0?from=page_1002062803301701_profile&wvr=6&mod=weibotime&type=comment#_rnd1580174338743	2020年1月27日，我省报告新型冠状病毒感染的肺炎新增确诊病例42例，其中新增重症病例3例，新增出院病例2例，无新增危重病例和死亡病例。新增病例中，广州市12例、深圳市13例、汕头市3例、佛山市4例、梅州市2例、惠州市3例、中山市2例、清远市2例、揭阳市1例。截至1月27日24时，我省累计报告新型冠状病毒感染的肺炎确诊病例188例，其中重症病例23例，危重病例6例，无死亡病例，出院病例4例。我省累计确诊的188例病例中，男性93例，女性95例，年龄介于11月龄-85岁之间。无医务人员感染病例。其中，广州市51例、深圳市49例、珠海市12例、汕头市5例、佛山市18例、韶关市4例、梅州市3例、惠州市11例、汕尾市1例、东莞市2例、中山市6例、阳江市8例、湛江市5例、肇庆市4例、清远市5例、揭阳市4例。目前追踪到密切接触者1019人，均在进行医学观察。	广东新增确诊42例，广东累计确诊188例
1	1580174413000		0	1580174413000	1	561	人民日报	2	1580174413000	100，全国	1580174127000	20-01-2809:15	http://m.weibo.cn/2803301701/4465636312468420	国家卫建委与国家中医药管理局公布《新型冠状病毒感染的肺炎诊疗方案（试行第四版）》：①潜伏期一般3-7天，最长不超过14天；②多数患者预后良好，儿童病例症状相对较轻；③儿童及婴幼儿也有发病；④新型冠状病毒与SARS同源性达85%。	第四版诊疗方案公布：新型冠状病毒可通过接触传播
1	1580174413000	zhuotingting	1	1580180142000	1	560	人民日报	1	1580174413000	33，浙江省	1580174048000	20-01-2809:14	http://m.weibo.cn/2803301701/4465635986243007	2020年1月27日0-24时，浙江省报告新型冠状病毒感染的肺炎新增确诊病例45例，新增重症病例14例。其中：新增确诊病例中，杭州市5例、宁波市4例、温州市28例、嘉兴市3例、绍兴市1例、金华市2例、丽水市2例；新增重症病例中，杭州市6例、温州市3例、嘉兴市2例、绍兴市2例、舟山市1例。截至1月27日24时，浙江省累计报告新型冠状病毒感染的肺炎确诊病例173例，重症病例31例（累计34例，其中3例已转轻症）。其中：确诊病例中，杭州市32例、宁波市17例、温州市60例、湖州市3例、嘉兴市11例、绍兴市7例、金华市7例、衢州市5例、舟山市4例、台州市22例、丽水市5例；重症病例中，杭州市8例、宁波市1例、温州市7例、嘉兴市5例、绍兴市4例、衢州市1例、舟山市1例、台州市4例。目前，全省共追踪到密切接触者4952人，已解除医学观察182人，尚有4715人正在接受医学观察。	浙江新增确诊45例，浙江累计报告173例
1	1580173820000	zhuotingting	1	1580180147000	1	555	人民日报	1	1580173820000	62，甘肃省	1580173688000	20-01-2809:08	http://m.weibo.cn/2803301701/4465634471323038	2020年1月27日0-24时，甘肃省报告新型冠状病毒感染的肺炎新增确诊病例5例，新增重症病例1例。其中：金昌市、天水市为报告首例确诊病例，兰州市新增确诊病例3例，新增重症病例中，兰州市1例。截至1月27日24时，甘肃省累计报告新型冠状病毒感染的肺炎确诊病例19例，重症病例4例。其中：确诊病例中，兰州市11例、白银市1例、临夏州2例、定西市1例、张掖市1例、陇南市1例、金昌市1例、天水市1例；重症病例中，兰州市3例、定西市1例。目前，追踪到密切接触者277人，已解除隔离2人，其余均正在接受医学观察。	甘肃新增确诊5例，甘肃累计确诊19例
1	1580173517000	zhuotingting	1	1580180151000	1	551	人民日报	1	1580173517000	13，河北省	1580173313000	20-01-2809:01	http://m.weibo.cn/2803301701/4465632898392293	2020年1月27日0-24时，河北省报告新型冠状病毒感染的肺炎新增确诊病例15例，其中，廊坊市4例、沧州市3例、邯郸市2例、石家庄市2例、衡水市2例、唐山市1例、邢台市1例。衡水、唐山为报告首例确诊病例。新增疑似病例38例，其中，石家庄市24例、沧州市3例、张家口市3例、保定市3例、唐山市2例、衡水市1例、廊坊市1例、邢台市1例。截至1月27日24时，河北省累计报告确诊病例33例，其中死亡1例。确诊病例中，石家庄市9例、廊坊市6例、沧州市5例、邯郸市4例、保定市3例、邢台市2例、衡水市2例、承德市1例、唐山市1例；死亡病例中，沧州市1例。累计报告疑似病例54例。目前追踪到密切接触者644人，均在接受隔离医学观察。	河北新增确诊15例，河北累计确诊33例
0	1580173348000	zhuotingting	1	1580180156000	0	543	央视新闻	1	1580173348000	23，黑龙江省	1580173267000	20-01-2809:01	https://weibo.com/2656274875/Irxp8yXIl?from=page_1002062656274875_profile&wvr=6&mod=weibotime&type=comment#_rnd1580173297720	1月27日0-24时,黑龙江省报告新型冠状病毒感染的肺炎新增确诊病例9例。新增疑似病例33例。截至1月27日24时,黑龙江省累计报告新型冠状病毒感染的肺炎确诊病例30例，其中：哈尔滨市10例、齐齐哈尔市2例、牡丹江市1例、佳木斯市1例、大庆市5例、双鸭山市1例、七台河市2例、绥化市8例；累计重症病例3例。死亡病例1例为绥化市确诊病例。累计报告疑似病例67例。全省当日发热门诊诊疗人数3744人。目前追踪到密切接触者833人,已解除医学观察133人,尚有700人正在接受医学观察。	黑龙江新增9例，累计确诊30例
0	1580173520000	zhuotingting	1	1580180161000	0	552	央视新闻	1	1580173520000	50，重庆市	1580173207000	20-01-2809:00	https://weibo.com/2656274875/Irxp1aPIL?from=page_1002062656274875_profile&wvr=6&mod=weibotime&type=comment#_rnd1580173466665	1月27日0—24时，重庆市报告新型冠状病毒感染的肺炎新增确诊病例22例，新增危重型病例2例。黔江区、南岸区为报告首例确诊病例。新增确诊病例中，万州区1例、黔江区1例、江北区1例、九龙坡区1例、南岸区1例、渝北区1例、长寿区1例、合川区1例、綦江区1例、铜梁区1例、开州区2例、垫江县1例、忠县3例、云阳县2例、石柱县3例、两江新区1例；新增危重型病例中，江北区1例、九龙坡区1例。截至1月27日24时，重庆市累计报告新型冠状病毒感染的肺炎确诊病例132例，重型病例13例，危重型病例3例。确诊病例中，万州区15例、黔江区1例、涪陵区1例、大渡口区6例、江北区4例、九龙坡区5例、南岸区1例、渝北区6例、巴南区1例、长寿区7例、江津区2例、合川区4例、永川区3例、綦江区2例、大足区1例、璧山区3例、铜梁区2例、潼南区2例、开州区9例、梁平区1例、城口县1例、丰都县3例、垫江县5例、忠县9例、云阳…	重庆新增22例，累计确诊132例
0	1580173061000	zhuotingting	1	1580180165000	0	542	人民日报	1	1580173061000	34，安徽省	1580172890000	20-01-2808:54	https://weibo.com/2803301701/IrxnatRYu?from=page_1002062803301701_profile&wvr=6&mod=weibotime&type=comment#_rnd1580173016241	2020年1月27日0-24时，安徽省新增报告新型冠状病毒感染的肺炎确诊病例36例。其中：阜阳11例、铜陵6例、合肥3例、芜湖3例、马鞍山3例、黄山3例、亳州2例、滁州2例、淮北1例、六安1例、宣城1例。新增疑似病例38例，其中：阜阳9例、合肥7例、六安4例、马鞍山3例、铜陵2例、宿州3例、芜湖3例、亳州2例、宿松2例、蚌埠1例、黄山1例、滁州1例。所有病例病情平稳，均在定点医院接受治疗。截至1月27日24时，全省累计报告新型冠状病毒感染的肺炎确诊病例106例，其中:阜阳21例、合肥16例、马鞍山10例、芜湖9例、铜陵9例、安庆8例、亳州8例、黄山4例、滁州4例、六安4例、宿州3例、蚌埠3例、淮南2例、宣城2例、淮北2例、池州1例。目前追踪到密切接触者1719人，均在接受医学观察。	安徽新增确诊36例，安徽累计确诊106例
0	1580173990000	zhuotingting	1	1580180169000	0	557	人民日报	1	1580173990000	51，四川省	1580172805000	20-01-2808:53	https://weibo.com/2803301701/Irxpf3gky?from=page_1002062803301701_profile&wvr=6&mod=weibotime&type=comment#_rnd1580173892373	1月27日，按照《新型冠状病毒感染的肺炎诊疗方案》规定，根据病例临床表现，结合流行病学史和实验室检测结果，四川省新型冠状病毒感染的肺炎病例确认专家组确认此21例病例为四川省新增新型冠状病毒感染的肺炎病例。截至1月27日24时，四川省累计报告新型冠状病毒感染的肺炎确诊病例90例，涉及17个市（州）。其中成都市37例、绵阳市8例、自贡市7例、广安市7例、泸州市4例、南充市4例、遂宁市3例、内江市3例、达州市3例、甘孜州3例、乐山市2例、雅安市2例、资阳市2例、凉山州2例、德阳市1例、宜宾市1例、眉山市1例。90名患者中，危重2人。正在接受医学观察1264人，已解除医学观察80人。	四川新增确诊21例，四川累计报告90例
0	1580172957000	zhuotingting	1	1580180173000	0	541	央视新闻	1	1580172957000	42，湖北省	1580172786000	20-01-2808:53	https://weibo.com/2656274875/IrxlWy3Io?from=page_1002062656274875_profile&wvr=6&mod=weibotime&type=comment#_rnd1580172818677	2020年1月27日0时-24时，湖北省新增新型冠状病毒感染的肺炎病例1291例（武汉市新增892例、黄石市新增17例、十堰市新增25例、襄阳市新增34例、宜昌市新增20例、荆州市新增24例、荆门市新增24例、鄂州新增37例、孝感市新增73例、黄冈市新增59例、咸宁市新增27例、随州市新增18例、恩施州新增13例、仙桃市新增15例、天门市新增10例，潜江新增2例，神农架林区首发1例）。全省新增死亡24例，其中：武汉市22例，天门市2例。截至2020年1月27日24时，湖北省累计报告新型冠状病毒感染的肺炎病例2714例（其中武汉市1590例、黄石市53例、十堰市65例、襄阳市70例、宜昌市51例、荆州市71例、荆门市114例、鄂州市57例、孝感市173例、黄冈市213例、咸宁市91例、随州市70例、恩施州38例、仙桃市27例、天门市23例、潜江7例，神农架林区首发1例），已治愈出院47例，…	湖北新增1291例确诊病例，累计确诊病例增至2714例
0	1580172457000	zhuotingting	1	1580180178000	0	535	央视新闻	1	1580172457000	32，江苏省	1580172296000	20-01-2808:44	https://weibo.com/2656274875/IrxiMoviY?from=page_1002062656274875_profile&wvr=6&mod=weibotime&type=comment#_rnd1580172403585	1月27日0-24时，江苏省报告新型冠状病毒感染的肺炎新增确诊病例23例。其中9个设区市新增确诊病例中，南京市3例、无锡市2例、徐州市5例、常州市2例、苏州市4例、南通市2例、扬州市1例、泰州市2例、宿迁市2例。新增确诊病例中，9例有武汉居住史，12例有湖北旅行史。年龄最大的77岁，最小的19岁。女性9人，男性14人。均已在定点医院救治，病情稳定。已追踪到密切接触者149人，均在接受隔离医学观察。截至1月27日24时，江苏省累计报告新型冠状病毒感染的肺炎确诊病例70例，重症病例1例，出院病例1例。确诊病例中，南京市10例、无锡市6例、徐州市8例、常州市8例、苏州市12例、南通市6例、连云港市3例、淮安市2例、盐城市1例、扬州市5例、镇江市2例、泰州市4例、宿迁市3例；重症病例中，镇江市1例；出院病例中，苏州市1例。目前，江苏省追踪到密切接触者1044人，已解除医学观察42人，尚有1002…	江苏新增23例，累计确诊70例
0	1580172387000	zhuotingting	1	1580180186000	0	534	央视新闻	1	1580172387000	52，贵州省	1580172035000	20-01-2808:40	https://weibo.com/2656274875/Irxh59BD3?from=page_1002062656274875_profile&wvr=6&mod=weibotime&type=comment#_rnd1580172324211	1月27日0—24时，贵州省新型冠状病毒感染的肺炎新增2例确诊病例，系1月26日报告的2例疑似病例。其中瓮安县1例，患者腾某某，男，24岁。三都县1例，患者荣某某，男，47岁。2例患者发病前均有武汉居住史，目前均在定点医疗机构接受隔离治疗，病情平稳。截至27日24时，全省累计报告新型冠状病毒感染的肺炎病例9例（重症1例）。其中，贵阳市1例，六盘水市1例，铜仁市2例，黔南州4例，黔西南州1例。疑似病例1例（贵阳市修文县）。目前，追踪到密切接触者185人，其中1人已确认为确诊病例，已解除医学观察2人，尚在接受医学观察182人。	贵州新增2例，累计确诊9例
[truncated: 441 more rows]
