# Supplementary material for: Multi-Model Fusion-Based Hierarchical Extraction for Chinese Epidemic Event
Source: Data Sci Eng. 2023 Jan 2;8(1):73–83. doi: 10.1007/s41019-022-00203-6 (PMC9807097; doi:10.1007/s41019-022-00203-6)
Supplement: Supplementary file 1 — (zip 67849 KB) [file 41019_2022_203_MOESM1_ESM.zip › CCR/covid_patient_track.csv]

city	district	street	place	location	remark	source	link	is_today	province
韶关	新丰县		龙围市场	114.207955,24.055116		韶关卫生健康局	https://www.sg.gov.cn/xw/ztjj/yqfkyz/zxyq/content/post_1760064.html	0	广东省
韶关	新丰县		大润欢超市	114.212383,24.062218		韶关卫生健康局	https://www.sg.gov.cn/xw/ztjj/yqfkyz/zxyq/content/post_1760064.html	0	广东省
韶关	新丰县		中心市场	114.207951,24.057551		韶关卫生健康局	https://www.sg.gov.cn/xw/ztjj/yqfkyz/zxyq/content/post_1760064.html	0	广东省
韶关	新丰县		西门广客隆			韶关卫生健康局	https://www.sg.gov.cn/xw/ztjj/yqfkyz/zxyq/content/post_1760064.html	0	广东省
韶关	新丰县		丰城街道	114.20701,24.059519		韶关卫生健康局	https://www.sg.gov.cn/xw/ztjj/yqfkyz/zxyq/content/post_1760064.html	0	广东省
韶关	曲江区		曲江区	113.604624,24.682242		韶关卫生健康局	https://www.sg.gov.cn/xw/ztjj/yqfkyz/zxyq/content/post_1756096.html	0	广东省
韶关	浈江区		浈江区	113.611284,24.804121		韶关卫生健康局	https://www.sg.gov.cn/xw/ztjj/yqfkyz/zxyq/content/post_1754923.html	0	广东省
韶关	乐昌市		白石镇新田村委会带头组	113.2328,25.428342		韶关发布	https://mp.weixin.qq.com/s/byOBjYcuIE-ozN5-5j2NjQ	0	广东省
韶关	乐昌市		乐城街道长迳村何家组	113.388768,25.163076		韶关发布	https://mp.weixin.qq.com/s/byOBjYcuIE-ozN5-5j2NjQ	0	广东省
河源	源城区		河源大道北	114.688353,23.758701		河源发布	https://mp.weixin.qq.com/s/qVcPv1s491KY6BfXb7BGDg	0	广东省
河源	源城区		越王大道	114.720984,23.769719		河源发布	https://mp.weixin.qq.com/s/qVcPv1s491KY6BfXb7BGDg	0	广东省
河源	源城区		坚基商业中心	114.721269,23.771009		河源发布	https://mp.weixin.qq.com/s/qVcPv1s491KY6BfXb7BGDg	0	广东省
河源	源城区		源西街道白岭头高屋村	114.706763,23.78781		河源发布	https://mp.weixin.qq.com/s/qVcPv1s491KY6BfXb7BGDg	0	广东省
河源	源城区		旺福路出租屋	114.706392,23.743599		河源卫生健康	https://mp.weixin.qq.com/s/hywpRGEm_OJepGkhPbqYOQ	0	广东省
河源	东源县		船塘镇三河积良下村	114.906602,24.219507		河源卫生健康	https://mp.weixin.qq.com/s/yCMbVMLBuXAhTNhtzZeY7w	0	广东省
揭阳	普宁市		流沙郭厝寮普宁泰嵘医药有限公司	116.20456,23.312094		揭阳发布	https://mp.weixin.qq.com/s/y9lpITTKuZivPJB9l55ORg	0	广东省
揭阳	普宁市		高铁站如家酒店	116.203545,23.293057		揭阳发布	https://mp.weixin.qq.com/s/y9lpITTKuZivPJB9l55ORg	0	广东省
揭阳	普宁市		翡翠明珠酒店	116.156497,23.297634		揭阳发布	https://mp.weixin.qq.com/s/y9lpITTKuZivPJB9l55ORg	0	广东省
揭阳	揭西县		揭西县	115.841475,23.43128		揭阳发布	https://mp.weixin.qq.com/s/TndLruxymZlVFM7oT-tbmQ	0	广东省
揭阳	揭东区		云路镇北洋市场	116.473324,23.586246		揭阳发布	https://mp.weixin.qq.com/s/XwNjdNq5T1j_yI4r5o5gTQ	0	广东省
揭阳	揭东区		玉窖镇池渡村	116.492394,23.56041		揭阳发布	https://mp.weixin.qq.com/s/XwNjdNq5T1j_yI4r5o5gTQ	0	广东省
揭阳	揭东区		池渡村	116.492394,23.56041		揭阳发布	https://mp.weixin.qq.com/s/XwNjdNq5T1j_yI4r5o5gTQ	0	广东省
清远	英德市		青塘集贸市场	113.852738,24.207837		南方都市报	https://m.mp.oeeee.com/a/BAAFRD000020200205258622.html	0	广东省
清远	英德市		青塘建新村委会陈屋村	112.042784,24.24712		南方都市报	https://m.mp.oeeee.com/a/BAAFRD000020200205258622.html	0	广东省
清远	佛冈县		银座超市	113.533219,23.87053		南方都市报	https://m.mp.oeeee.com/a/BAAFRD000020200205258622.html	0	广东省
清远	阳山县		城南海逸华庭	112.635446,24.475624		南方都市报	https://m.mp.oeeee.com/a/BAAFRD000020200205258622.html	0	广东省
清远	阳山县		工业大道特色鲜品鱼庄	112.64305,24.459458		南方都市报	https://m.mp.oeeee.com/a/BAAFRD000020200205258622.html	0	广东省
清远	清新区		龙颈镇恒大金碧天下	112.926576,23.852885		南方都市报	https://m.mp.oeeee.com/a/BAAFRD000020200205258622.html	0	广东省
清远	连山壮族瑶族自治县		吉田镇御庭山庄	112.09076,24.564029		南方都市报	https://m.mp.oeeee.com/a/BAAFRD000020200205258622.html	0	广东省
清远	连山壮族瑶族自治县		小三江镇田心村委会雷冲村	112.140218,24.263551		南方都市报	https://m.mp.oeeee.com/a/BAAFRD000020200205258622.html	0	广东省
清远	清城区		龙塘镇银盏嘉福工业园欣强电子有限公司宿舍区	113.113064,23.510521		清远发布	https://mp.weixin.qq.com/s/MPkzfHNESrN7F8ZKCYob7Q	0	广东省
清远	清城区		石角镇美林湖天汇半岛	113.062087,23.508593		南方都市报	https://m.mp.oeeee.com/a/BAAFRD000020200205258622.html	0	广东省
清远	清城区		凤城世家	113.059038,23.680154		南方都市报	https://m.mp.oeeee.com/a/BAAFRD000020200205258622.html	0	广东省
清远	清城区		东城街海逸华庭	113.045937,23.704302		南方都市报	https://m.mp.oeeee.com/a/BAAFRD000020200205258622.html	0	广东省
清远	清城区		源潭镇佳利乐包装有限公司宿舍区	113.214407,23.656583		南方都市报	https://m.mp.oeeee.com/a/BAAFRD000020200205258622.html	0	广东省
汕头	澄海区		澄海区	116.752073,23.463608		汕头发布	https://mp.weixin.qq.com/s/4JrjMJc7lPDCFHXY3LFSeQ	0	广东省
汕头	潮南区		成田镇简朴村	116.480572,23.168755		汕头政务发布	https://mp.weixin.qq.com/s/AL2WfgREI1kR0MaUaP3yVA	0	广东省
汕头	潮南区		成田镇深沟村	116.484476,23.195535		汕头政务发布	https://mp.weixin.qq.com/s/AL2WfgREI1kR0MaUaP3yVA	0	广东省
汕头	潮南区		陇田镇南埔村	116.530924,23.153038		汕头发布	https://mp.weixin.qq.com/s/MJayWWtfMetX7uypjW34jA	0	广东省
汕头	潮阳区		关埠镇下底村	116.450122,23.475237		汕头政务发布	https://mp.weixin.qq.com/s/AL2WfgREI1kR0MaUaP3yVA	0	广东省
汕头	潮阳区		揭阳炮台	116.48344,23.49648		汕头政务发布	https://mp.weixin.qq.com/s/AL2WfgREI1kR0MaUaP3yVA	0	广东省
汕头	南澳县		前江沙滩东侧区域	117.022558,23.415511		汕头政务发布	https://mp.weixin.qq.com/s/PP0Ae7iEqCdUTjgNfCvqCA	0	广东省
汕头	南澳县		深澳镇走马埔村	117.05779,23.468279		汕头发布	https://mp.weixin.qq.com/s/MJayWWtfMetX7uypjW34jA	0	广东省
汕头	南澳县		后宅镇隆澳大街	117.02753,23.421592		汕头发布	https://mp.weixin.qq.com/s/MJayWWtfMetX7uypjW34jA	0	广东省
汕头	南澳县		蓝海豪景	117.032407,23.411268		南方都市报	https://mp.weixin.qq.com/s/Y2tnLZ1OaFofrnxWPtHREg	0	广东省
汕头	南澳县		山顶市场	116.612681,23.269069		汕头政务发布	https://mp.weixin.qq.com/s/PP0Ae7iEqCdUTjgNfCvqCA	0	广东省
汕头	南澳县		起云阁	117.050882,23.403389		汕头政务发布	https://mp.weixin.qq.com/s/PP0Ae7iEqCdUTjgNfCvqCA	0	广东省
汕头	龙湖区		鸥汀街道陈厝寨华兴园	116.710456,23.44055		汕头发布	https://mp.weixin.qq.com/s/YgLkGhE1VlX6oQWl9nqyMg	0	广东省
汕头	龙湖区		龙腾熙园	116.735926,23.401102		南方都市报	https://mp.weixin.qq.com/s/Y2tnLZ1OaFofrnxWPtHREg	0	广东省
汕头	金平区		中信怀英花园	116.720559,23.390299		汕头发布	https://mp.weixin.qq.com/s/YgLkGhE1VlX6oQWl9nqyMg	0	广东省
汕头	金平区		东兴路11巷	116.708231,23.368085		南方都市报	https://mp.weixin.qq.com/s/Y2tnLZ1OaFofrnxWPtHREg	0	广东省
惠州	仲恺区		陈江街道御景华城	114.318126,23.000601		南方都市报	https://m.mp.oeeee.com/a/BAAFRD000020200204257969.html	0	广东省
惠州	仲恺区		惠环街道中信惠州医院员工宿舍	114.359406,23.028428		南方都市报	https://m.mp.oeeee.com/a/BAAFRD000020200204257969.html	0	广东省
惠州	大亚湾区		西区街道金汇上元	114.492683,22.755671		惠州发布	https://mp.weixin.qq.com/s/S5JyC2E2Vn5XL0jcKkmBPg	1	广东省
惠州	大亚湾区		大亚湾西区碧桂园公园上城	114.504267,22.75027		惠州发布	https://mp.weixin.qq.com/s/YLSR_0NXJ5LUg6LWGW_aDg	0	广东省
惠州	大亚湾区		大亚湾康惠花园	114.540099,22.739561		南方都市报	https://m.mp.oeeee.com/a/BAAFRD000020200204257969.html	0	广东省
惠州	大亚湾区		霞涌街道办事处华润小径湾观海轩	114.695914,22.790442		南方都市报	https://m.mp.oeeee.com/a/BAAFRD000020200204257969.html	0	广东省
惠州	大亚湾区		澳头街道办事处枫丹白鹭园	114.540108,22.735112		南方都市报	https://m.mp.oeeee.com/a/BAAFRD000020200204257969.html	0	广东省
惠州	惠东县		巽寮滨海旅游度假区全季酒店	114.761113,22.690521		惠州发布	https://mp.weixin.qq.com/s/az_BM3mznGq6X_L8ffzlGw	0	广东省
惠州	惠东县		巽寮滨海旅游度假区海公园	114.757065,22.685269		惠州发布	https://mp.weixin.qq.com/s/az_BM3mznGq6X_L8ffzlGw	0	广东省
惠州	惠东县		港口虹海湾	114.904711,22.589805		南方都市报	https://m.mp.oeeee.com/a/BAAFRD000020200205258863.html	0	广东省
惠州	惠东县		惠东万科双月湾	114.880845,22.594575		南方都市报	https://m.mp.oeeee.com/a/BAAFRD000020200204258381.html	0	广东省
惠州	惠东县		平山街道红岭加德士加油站旁	114.741543,22.970091		南方都市报	https://m.mp.oeeee.com/a/BAAFRD000020200204258381.html	0	广东省
惠州	惠东县		平海镇驴友公寓	114.873873,22.603105		南方都市报	https://m.mp.oeeee.com/a/BAAFRD000020200204258381.html	0	广东省
惠州	惠东县		稔山镇碧桂园十里银滩海悦湾	114.729581,22.792733		南方都市报	https://m.mp.oeeee.com/a/BAAFRD000020200204258381.html	0	广东省
惠州	博罗县		泰美镇泰美广场附近	114.470955,23.297777		南方都市报	https://m.mp.oeeee.com/a/BAAFRD000020200204257969.html	0	广东省
惠州	博罗县		柏塘镇邹田村	114.328418,23.409108		南方都市报	https://m.mp.oeeee.com/a/BAAFRD000020200204257969.html	0	广东省
惠州	博罗县		长宁镇罗浮山家园	114.075575,23.28571		南方都市报	https://m.mp.oeeee.com/a/BAAFRD000020200204257969.html	0	广东省
惠州	惠城区		水口街道世纪东方城	114.466654,23.100661		惠州发布	https://mp.weixin.qq.com/s/AtGvqHMpPj--woNeOVHqJg	0	广东省
惠州	惠城区		江北街道城市花园	114.413315,23.100315		惠州发布	https://mp.weixin.qq.com/s/i5Qja8vQ7wmL65JhuRxS-g	0	广东省
惠州	惠城区		小金口街道金都雅苑	114.409086,23.177528		惠州发布	https://mp.weixin.qq.com/s/yq4IcgXi4vxQxO3UBYOZ-A	0	广东省
惠州	惠城区		中海凯旋城5区	114.458144,23.042981		惠州发布	https://mp.weixin.qq.com/s/yq4IcgXi4vxQxO3UBYOZ-A	0	广东省
惠州	惠城区		桥东街道东湖九区	114.422586,23.083257		惠州发布	https://mp.weixin.qq.com/s/xPkUySDb9RVh1fWlcQLwGQ	0	广东省
惠州	惠城区		小金口街道乌石村田寮村民小组	114.425189,23.138804		惠州发布	https://mp.weixin.qq.com/s/yq4IcgXi4vxQxO3UBYOZ-A	0	广东省
惠州	惠城区		桥东街道中海水岸城	114.45209,23.072889		惠州日报	https://mp.weixin.qq.com/s/o7hxc0RTqyeOCeVSg4j6xA	0	广东省
惠州	惠城区		桥东街道东方威尼斯	114.437741,23.085819		惠州日报	https://mp.weixin.qq.com/s/o7hxc0RTqyeOCeVSg4j6xA	0	广东省
惠州	惠城区		龙丰街道鹅岭南路一城峯景	114.394137,23.065522		惠州日报	https://mp.weixin.qq.com/s/o7hxc0RTqyeOCeVSg4j6xA	0	广东省
惠州	惠城区		雅居乐大道1号鹭湖会峰会别墅	114.453039,23.198462		惠州日报	https://mp.weixin.qq.com/s/o7hxc0RTqyeOCeVSg4j6xA	0	广东省
惠州	惠城区		三栋镇大井口村	114.478061,22.99001		惠州日报	https://mp.weixin.qq.com/s/o7hxc0RTqyeOCeVSg4j6xA	0	广东省
惠州	惠城区		小金口街道	114.420234,23.17067		惠州发布	https://mp.weixin.qq.com/s/YfzMmv1vUZyiphWUgzOLlA	0	广东省
惠州	惠阳区		淡水街道星河丹堤	114.490715,22.772334		南方都市报	https://m.mp.oeeee.com/a/BAAFRD000020200205258863.html	0	广东省
惠州	惠阳区		新圩东风村	114.304997,22.826083		惠州发布	http://wx.hznews.com/data/hzby_2019-nCoV/index_bl.php	0	广东省
惠州	惠阳区		淡水街道人民四路天安珑城	114.457827,22.796753		南方都市报	https://m.mp.oeeee.com/a/BAAFRD000020200204257969.html	0	广东省
茂名	高州市		平山镇玉坑塘新村	111.069242,22.07663		茂名发布	https://mp.weixin.qq.com/s/TTppjI31ZGHP4nDiAueQZw	0	广东省
茂名	化州市		笪桥镇仓背行政村仓背自然村	110.46674,21.592518		茂名发布	https://mp.weixin.qq.com/s/VHyCUTBLdswJUs4v94gCGg	0	广东省
茂名	电白区		黄岭镇下平山村	111.135717,21.792563		茂名发布	https://mp.weixin.qq.com/s/IGaJ4Sz0Uc7ncxnG1lrtGg	0	广东省
茂名	电白区		那霍镇三渡村合和村	111.247259,21.849481		茂名发布	https://mp.weixin.qq.com/s/92XTQRGQ4PLLM0yz9dgZHA	0	广东省
茂名	电白区		南海街道绿海社区虎头山村	111.028974,21.449257		南方都市报	https://m.mp.oeeee.com/a/BAAFRD000020200205258617.html	0	广东省
茂名	滨海新区		电城镇南门头村下村	111.290771,21.498574		茂名发布	https://mp.weixin.qq.com/s/DWFNXijNXN0pQLZr2icG5A	0	广东省
茂名	滨海新区		滨海新区电城镇湿水村黄姜（羌）路口	111.286113,21.54384		茂名发布	https://mp.weixin.qq.com/s/DWFNXijNXN0pQLZr2icG5A	0	广东省
茂名	信宜市		怀乡镇永隆竹坳村	111.059147,22.478928		南方都市报	https://m.mp.oeeee.com/a/BAAFRD000020200205258617.html	0	广东省
茂名	信宜市		东镇街道绿丫路21号	110.938293,22.349735		南方都市报	https://m.mp.oeeee.com/a/BAAFRD000020200205258617.html	0	广东省
茂名	信宜市		玛利亚医院旧址	110.946496,22.353751		南方都市报	https://m.mp.oeeee.com/a/BAAFRD000020200205258617.html	0	广东省
茂名	信宜市		怀乡永隆竹坳双龙村	111.053306,22.475025		茂名发布	https://mp.weixin.qq.com/s/IGaJ4Sz0Uc7ncxnG1lrtGg	0	广东省
茂名	信宜市		平塘镇黄龙大堡村	111.370773,22.394042		茂名发布	https://mp.weixin.qq.com/s/DWFNXijNXN0pQLZr2icG5A	0	广东省
茂名	信宜市		怀乡镇	111.059147,22.478928		茂名发布	https://mp.weixin.qq.com/s/5VPghOXvdzGCxxZ5pZ65wg	0	广东省
阳江	阳春市		兴华路	111.796622,22.158193		广东阳江发布	https://mp.weixin.qq.com/s/ftLPQ6l4nOIX7aRnrRSLCA	0	广东省
阳江	阳西县		织篢镇蒲牌墟	111.544019,21.675308		广东阳江发布	https://mp.weixin.qq.com/s/58QJRgoIruKKOdvWfKXFBw	0	广东省
阳江	江城区		海陵岛	111.85295,21.571115		广东阳江发布	https://mp.weixin.qq.com/s/JEGFaPaXbJCyg4L2Y5f2cA	0	广东省
阳江	江城区		三环路	111.890053,21.752296		广东阳江发布	https://mp.weixin.qq.com/s/95NXnHRnYzEBJEuiYxlp5Q	0	广东省
阳江	海陵区		敏捷黄金海岸	111.946154,21.612459		广东阳江发布	https://mp.weixin.qq.com/s/95NXnHRnYzEBJEuiYxlp5Q	0	广东省
阳江	海陵区		保利银滩B区	111.876412,21.576976		广东阳江发布	https://mp.weixin.qq.com/s/95NXnHRnYzEBJEuiYxlp5Q	0	广东省
阳江	海陵区		恒大御景湾	111.926478,21.607925		广东阳江发布	https://mp.weixin.qq.com/s/95NXnHRnYzEBJEuiYxlp5Q	0	广东省
阳江	海陵区		闸坡镇	111.85295,21.571115		广东阳江发布	https://mp.weixin.qq.com/s/JEGFaPaXbJCyg4L2Y5f2cA	0	广东省
阳江	海陵区		海陵岛	111.85295,21.571115		广东阳江发布	https://mp.weixin.qq.com/s/JEGFaPaXbJCyg4L2Y5f2cA	0	广东省
阳江	阳东区		东城镇幸福街	112.005723,21.856034		广东阳江发布	https://mp.weixin.qq.com/s/95NXnHRnYzEBJEuiYxlp5Q	0	广东省
汕尾	陆河县		河田镇岁宝百货	115.662542,23.299144		汕尾市卫生健康局	https://mp.weixin.qq.com/s/Fb_mE4aL_anvVCxUbnR8OQ	0	广东省
汕尾	陆河县		新田镇福堂新村	115.552072,23.189431		汕尾市卫生健康局	https://mp.weixin.qq.com/s/Fb_mE4aL_anvVCxUbnR8OQ	0	广东省
汕尾	陆丰市		东海镇建设路DM理发店	115.633176,22.950329		汕尾市卫生健康局	https://mp.weixin.qq.com/s/Fb_mE4aL_anvVCxUbnR8OQ	0	广东省
汕尾	陆丰市		东海镇金华花园	115.625974,22.946019		汕尾市卫生健康局	https://mp.weixin.qq.com/s/Fb_mE4aL_anvVCxUbnR8OQ	0	广东省
汕尾	陆丰市		东海镇南华小区	115.635843,22.957226		汕尾市卫生健康局	https://mp.weixin.qq.com/s/Fb_mE4aL_anvVCxUbnR8OQ	0	广东省
汕尾	陆丰市		东海镇迎仙街鹏记水饺子店	115.643271,22.946024		汕尾市卫生健康局	https://mp.weixin.qq.com/s/Fb_mE4aL_anvVCxUbnR8OQ	0	广东省
汕尾	陆丰市		东海镇南华小区大森林药店	115.645996,22.947689		汕尾市卫生健康局	https://mp.weixin.qq.com/s/Fb_mE4aL_anvVCxUbnR8OQ	0	广东省
汕尾	陆丰市		东海镇马街雅亮眼镜店	115.647977,22.94369		汕尾市卫生健康局	https://mp.weixin.qq.com/s/Fb_mE4aL_anvVCxUbnR8OQ	0	广东省
汕尾	海丰县		平东镇青陂村万氏宗祠	115.479146,23.038856		南方都市报	https://mp.weixin.qq.com/s/Fb_mE4aL_anvVCxUbnR8OQ	0	广东省
湛江	坡头区		官渡镇新汇家超市购物	110.439081,21.383811		湛江政府网	https://mp.weixin.qq.com/s/RJLgbJ7EaZMJlbXIOdi1uA	0	广东省
湛江	坡头区		龙头镇绿水村委会山口村	110.450463,21.337909		健康湛江	https://mp.weixin.qq.com/s/4z6VMsRUUlQFhxdX65dGeg	0	广东省
湛江	坡头区		恒大绿洲	110.45773,21.25598		健康湛江	https://mp.weixin.qq.com/s/4z6VMsRUUlQFhxdX65dGeg	0	广东省
湛江	坡头区		龙头市场	110.521477,21.356922		湛江政府网	https://mp.weixin.qq.com/s/RJLgbJ7EaZMJlbXIOdi1uA	0	广东省
湛江	霞山区		第四人民医院敬老院	110.407686,21.183785		湛江政府网	https://mp.weixin.qq.com/s/RJLgbJ7EaZMJlbXIOdi1uA	0	广东省
湛江	霞山区		嘉愉假日酒店（湛江市健康管理集中监测点）	110.393516,21.186519		南方都市报	https://mp.weixin.qq.com/s/ImcoQdy9mq5XDbeFW_77ig	0	广东省
湛江	霞山区		金祥花园金银阁	110.414397,21.21198		南方都市报	https://mp.weixin.qq.com/s/ImcoQdy9mq5XDbeFW_77ig	0	广东省
湛江	霞山区		人民大道中13号邮电小区	110.395988,21.215085		网信湛江	https://mp.weixin.qq.com/s/38A4EVm7Z8vgTgjzgQ2MeA	0	广东省
湛江	霞山区		金地豪苑帝景庭	110.41923,21.211809		南方都市报	https://mp.weixin.qq.com/s/ImcoQdy9mq5XDbeFW_77ig	0	广东省
湛江	开发区		金地豪苑帝景庭	110.41923,21.211809		南方都市报	https://mp.weixin.qq.com/s/ImcoQdy9mq5XDbeFW_77ig	0	广东省
湛江	廉江市		塘蓬镇山心村	110.174363,21.780141		南方都市报	https://mp.weixin.qq.com/s/ImcoQdy9mq5XDbeFW_77ig	0	广东省
湛江	赤坎区		湾南路40号	110.373084,21.269194		南方都市报	https://mp.weixin.qq.com/s/ImcoQdy9mq5XDbeFW_77ig	0	广东省
湛江	赤坎区		茂达居	110.361751,21.282096		南方都市报	https://mp.weixin.qq.com/s/ImcoQdy9mq5XDbeFW_77ig	0	广东省
湛江	雷州市		英利镇幸福农场旧市场	110.089369,20.568346		湛江政府网	https://mp.weixin.qq.com/s/O-d8n6f_AygAgNedh-sOoQ	0	广东省
湛江	雷州市		英利镇	110.090808,20.569885		健康湛江	https://mp.weixin.qq.com/s/seLEM6utIRjmlJnt1ObSmQ	0	广东省
湛江	雷州市		纪家镇曲港村	109.749299,20.876201		南方都市报	https://mp.weixin.qq.com/s/ImcoQdy9mq5XDbeFW_77ig	0	广东省
湛江	吴川市		鼎龙湾2期	110.898661,21.392765		健康湛江	https://mp.weixin.qq.com/s/4z6VMsRUUlQFhxdX65dGeg	0	广东省
湛江	吴川市		塘缀镇企石村	110.59997,21.437722		南方都市报	https://mp.weixin.qq.com/s/ImcoQdy9mq5XDbeFW_77ig	0	广东省
湛江	吴川市		汇景湾渡假村（湛江市健康管理集中监测点）	110.863745,21.38638		南方都市报	https://mp.weixin.qq.com/s/ImcoQdy9mq5XDbeFW_77ig	0	广东省
湛江	开发区区		金地豪苑帝景庭	110.41923,21.211809		南方都市报	https://mp.weixin.qq.com/s/ImcoQdy9mq5XDbeFW_77ig	0	广东省
潮州	潮安区		庵埠海逸酒店	116.679545,23.470736		潮州发布	https://mp.weixin.qq.com/s/qfgTktPEryCYGlVfiOOSxg	0	广东省
潮州	潮安区		庵埠镇宝树药店	116.675929,23.450658		潮州发布	https://mp.weixin.qq.com/s/qfgTktPEryCYGlVfiOOSxg	0	广东省
潮州	潮安区		庵埠镇老土鱼粥店	116.682576,23.48927		潮州发布	https://mp.weixin.qq.com/s/qfgTktPEryCYGlVfiOOSxg	0	广东省
潮州	潮安区		卜蜂莲花超市	116.681649,23.467907		潮州发布	https://mp.weixin.qq.com/s/qfgTktPEryCYGlVfiOOSxg	0	广东省
潮州	潮安区		一楼法兰蒂香水店	116.68175,23.46763		潮州发布	https://mp.weixin.qq.com/s/qfgTktPEryCYGlVfiOOSxg	0	广东省
潮州	潮安区		浪漫春天内衣店	116.68175,23.46763		潮州发布	https://mp.weixin.qq.com/s/qfgTktPEryCYGlVfiOOSxg	0	广东省
潮州	潮安区		巴拉巴拉童装店	116.68175,23.46763		潮州发布	https://mp.weixin.qq.com/s/qfgTktPEryCYGlVfiOOSxg	0	广东省
潮州	潮安区		庵埠镇阿瑞粿条面	116.643976,23.522099		潮州发布	https://mp.weixin.qq.com/s/qfgTktPEryCYGlVfiOOSxg	0	广东省
肇庆	封开县		井根农贸市场	111.504601,23.440773		肇庆发布	https://mp.weixin.qq.com/s/HTsNM1zxEAx3IqoF1uYnYA	0	广东省
肇庆	封开县		江口镇东堤路25号	111.50424,23.43381		肇庆发布	https://mp.weixin.qq.com/s/HTsNM1zxEAx3IqoF1uYnYA	0	广东省
肇庆	封开县		杏花宾馆宿舍	111.500335,23.437134		肇庆发布	https://mp.weixin.qq.com/s/HTsNM1zxEAx3IqoF1uYnYA	0	广东省
肇庆	封开县		封开县江口镇河堤二路22号	111.499253,23.439258		肇庆发布	https://mp.weixin.qq.com/s/HTsNM1zxEAx3IqoF1uYnYA	0	广东省
肇庆	封开县		江口镇蝴蝶塘路	111.50222,23.438355		肇庆发布	https://mp.weixin.qq.com/s/HTsNM1zxEAx3IqoF1uYnYA	0	广东省
肇庆	封开县		好又多超市	111.500736,23.435938		肇庆发布	https://mp.weixin.qq.com/s/HTsNM1zxEAx3IqoF1uYnYA	0	广东省
肇庆	封开县		江口镇星辉曲艺社江口社区	111.500708,23.436022		肇庆发布	https://mp.weixin.qq.com/s/vyMK9XAfBREa6c7KkQZE_g	0	广东省
肇庆	封开县		江口镇水上居民安置楼	111.510908,23.429012		肇庆发布	https://mp.weixin.qq.com/s/vyMK9XAfBREa6c7KkQZE_g	0	广东省
肇庆	封开县		开县江口镇东方二路115号	111.505256,23.44181		肇庆发布	https://mp.weixin.qq.com/s/HTsNM1zxEAx3IqoF1uYnYA	0	广东省
肇庆	封开县		江口镇宾悦酒店	111.501604,23.439346		肇庆发布	https://mp.weixin.qq.com/s/vyMK9XAfBREa6c7KkQZE_g	0	广东省
肇庆	封开县		平凤镇新围村	112.287015,23.162594		肇庆发布	https://mp.weixin.qq.com/s/vyMK9XAfBREa6c7KkQZE_g	0	广东省
肇庆	封开县		江口镇乐惠士多店	111.511319,23.429183		肇庆高要区人民政府	http://www.gaoyao.gov.cn/ztzlyqfk/content/post_1969957.html	0	广东省
肇庆	封开县		江口镇曙光路31号	111.50141,23.434475		肇庆高要区人民政府	http://www.gaoyao.gov.cn/ztzlyqfk/content/post_1969957.html	0	广东省
肇庆	封开县		广信嘉园	111.500561,23.448159		肇庆高要区人民政府	http://www.gaoyao.gov.cn/ztzlyqfk/content/post_1969957.html	0	广东省
肇庆	封开县		唐八叔清补羊火锅店	111.499337,23.450806		肇庆高要区人民政府	http://www.gaoyao.gov.cn/ztzlyqfk/content/post_1969957.html	0	广东省
肇庆	封开县		杏花镇新和村	111.710392,23.397392		健康肇庆	https://mp.weixin.qq.com/s/ed2Kqhl3SM9v84XkNu_kPg	0	广东省
肇庆	端州区		睦岗街道锦绣山河小区	112.429431,23.048632		南方都市报	https://mp.weixin.qq.com/s/ImcoQdy9mq5XDbeFW_77ig	0	广东省
肇庆	端州区		城东街道帝和豪庭小区	112.487222,23.057781		南方都市报	https://mp.weixin.qq.com/s/ImcoQdy9mq5XDbeFW_77ig	0	广东省
肇庆	广宁县		南街镇碧翠湖度假村	112.430076,23.606915		南方都市报	https://mp.weixin.qq.com/s/ImcoQdy9mq5XDbeFW_77ig	0	广东省
肇庆	四会市		东城街道九龙湾小区	112.714562,23.320626		南方都市报	https://mp.weixin.qq.com/s/ImcoQdy9mq5XDbeFW_77ig	0	广东省
肇庆	高要区		大湾镇禄岸村	112.315398,23.045104		南方都市报	https://mp.weixin.qq.com/s/ImcoQdy9mq5XDbeFW_77ig	0	广东省
肇庆	高要区		南岸街道帝景蓝湾小区	112.472596,23.027858		南方都市报	https://mp.weixin.qq.com/s/ImcoQdy9mq5XDbeFW_77ig	0	广东省
肇庆	高要区		南岸街道珀丽湾小区	112.477061,23.009358		南方都市报	https://mp.weixin.qq.com/s/ImcoQdy9mq5XDbeFW_77ig	0	广东省
肇庆	鼎湖区		坑口街道一米阳光小区	112.565769,23.144835		南方都市报	https://mp.weixin.qq.com/s/ImcoQdy9mq5XDbeFW_77ig	0	广东省
梅州	五华县		香蜜闺秀内衣店	115.731683,24.141717		健康梅州	https://mp.weixin.qq.com/s/4ofIalWCUGmYPNTPhiuiTg	0	广东省
梅州	五华县		华城多又香蛋糕店（蓝天大厦下面）	115.62108,24.065719		健康梅州	https://mp.weixin.qq.com/s/xSgycy4VCvOdSGZl_lWrrw	0	广东省
梅州	五华县		岐岭镇朝阳村	115.454197,24.082722		健康梅州	https://mp.weixin.qq.com/s/4ofIalWCUGmYPNTPhiuiTg	0	广东省
梅州	五华县		华城镇林峰超市	115.620898,24.066927		健康梅州	https://mp.weixin.qq.com/s/4ofIalWCUGmYPNTPhiuiTg	0	广东省
梅州	五华县		工人球场菜市场	115.617664,24.05796		健康梅州	https://mp.weixin.qq.com/s/4ofIalWCUGmYPNTPhiuiTg	0	广东省
梅州	五华县		腾天超市			健康梅州	https://mp.weixin.qq.com/s/4ofIalWCUGmYPNTPhiuiTg	0	广东省
梅州	五华县		华城镇兴一村	115.618121,24.027182		健康梅州	https://mp.weixin.qq.com/s/xSgycy4VCvOdSGZl_lWrrw	0	广东省
梅州	五华县		华城镇西林村	115.616102,24.042901		健康梅州	https://mp.weixin.qq.com/s/xSgycy4VCvOdSGZl_lWrrw	0	广东省
梅州	五华县		华城金山市场	115.621891,24.066619		健康梅州	https://mp.weixin.qq.com/s/xSgycy4VCvOdSGZl_lWrrw	0	广东省
梅州	梅江区		金山街道办赤岌二路烟厂宿舍	116.11395,24.312879		健康梅州	https://mp.weixin.qq.com/s/8IrwkJ3QFO_QWNvNUEXeBg	0	广东省
梅州	梅江区		文化公园后社官	116.121178,24.313667		健康梅州	https://mp.weixin.qq.com/s/8IrwkJ3QFO_QWNvNUEXeBg	0	广东省
梅州	梅江区		东厢市场	116.122336,24.321224		健康梅州	https://mp.weixin.qq.com/s/8IrwkJ3QFO_QWNvNUEXeBg	0	广东省
梅州	梅江区		城北镇五洲城喜多多超市	116.109298,24.315344		健康梅州	https://mp.weixin.qq.com/s/8IrwkJ3QFO_QWNvNUEXeBg	0	广东省
梅州	梅江区		万达广场	116.135655,24.27153		健康梅州	https://mp.weixin.qq.com/s/4ofIalWCUGmYPNTPhiuiTg	0	广东省
梅州	平远县		大柘镇城西城南居委	115.89,24.56403		梅州发布	https://mp.weixin.qq.com/s/QLfdqXGeGMoiDdVn5CR-uA	0	广东省
梅州	平远县		大柘镇河岭村	115.906797,24.590795		梅州发布	https://mp.weixin.qq.com/s/QLfdqXGeGMoiDdVn5CR-uA	0	广东省
梅州	平远县		大柘镇河岭村喜多多超市（戏院岗）	115.895704,24.568715		梅州发布	https://mp.weixin.qq.com/s/HcxhAR_zyM42nRwYEPYPJQ	0	广东省
梅州	平远县		大柘镇河岭村民泰药店（官田广场）	115.893296,24.567315		梅州发布	https://mp.weixin.qq.com/s/HcxhAR_zyM42nRwYEPYPJQ	0	广东省
梅州	蕉岭县		新铺镇同福村	116.125909,24.530934		南方都市报	https://mp.weixin.qq.com/s/KkYpkD4oV997_ZPNRa0vHg	0	广东省
梅州	蕉岭县		新铺镇中心街	116.13515,24.515543		南方都市报	https://mp.weixin.qq.com/s/KkYpkD4oV997_ZPNRa0vHg	0	广东省
梅州	兴宁市		坭陂镇圩镇	115.819923,24.083263		梅州日报	https://mp.weixin.qq.com/s/2HRalKs46VxIkbLMBBGbCA	0	广东省
梅州	兴宁市		黄槐镇西二村	115.76549,24.454323		健康梅州	https://mp.weixin.qq.com/s/3yMfjhjDS8rgi4OI4o7MoA	0	广东省
梅州	兴宁市		黄槐镇西一村	115.764332,24.459571		健康梅州	https://mp.weixin.qq.com/s/3yMfjhjDS8rgi4OI4o7MoA	0	广东省
梅州	兴宁市		罗浮镇蕉坑村	115.63009,24.443811		南方都市报	https://mp.weixin.qq.com/s/ImcoQdy9mq5XDbeFW_77ig	0	广东省
梅州	兴宁市		坭陂镇理中村	115.853684,24.079339		梅州日报	https://mp.weixin.qq.com/s/2HRalKs46VxIkbLMBBGbCA	0	广东省
梅州	兴宁市		新陂镇三新村	115.674945,24.155607		梅州市卫生健康局	https://www.meizhou.gov.cn/zwgk/zfjg/swsjkj/zfxxgkml/gzdt/content/mpost_1961826.html	0	广东省
梅州	兴宁市		新陂镇圩镇	115.690896,24.154277		梅州市卫生健康局	https://www.meizhou.gov.cn/zwgk/zfjg/swsjkj/zfxxgkml/gzdt/content/mpost_1961826.html	0	广东省
梅州	兴宁市		水口镇光夏村	115.945943,23.975729		南方都市报	https://mp.weixin.qq.com/s/ImcoQdy9mq5XDbeFW_77ig	0	广东省
梅州	梅县区		白渡镇嵩山村	116.293969,24.527607		梅州市人民政府	https://www.meizhou.gov.cn/zwgk/zfjg/swsjkj/zfxxgkml/gzdt/content/post_1962224.html	0	广东省
梅州	梅县区		梅县碧桂园	116.063713,24.26619		南方都市报	https://mp.weixin.qq.com/s/ImcoQdy9mq5XDbeFW_77ig	0	广东省
梅州	梅县区		梅州西站高铁站公寓	116.048195,24.248619		南方都市报	https://mp.weixin.qq.com/s/KkYpkD4oV997_ZPNRa0vHg	0	广东省
梅州	大埔县		高陂镇桃花村	116.576149,24.143874		南方都市报	https://mp.weixin.qq.com/s/ImcoQdy9mq5XDbeFW_77ig	0	广东省
江门	恩平市		凤山市场	112.294557,22.185525		江门发布	https://mp.weixin.qq.com/s/z1mVzAvyEoNiS2s0jsIgQw	0	广东省
江门	恩平市		御景湾路段年宵花市	112.327659,22.186023		江门发布	https://mp.weixin.qq.com/s/z1mVzAvyEoNiS2s0jsIgQw	0	广东省
江门	恩平市		恩城街道凤山社区凤山路	112.298136,22.183728		江门发布	https://mp.weixin.qq.com/s/z1mVzAvyEoNiS2s0jsIgQw	0	广东省
江门	恩平市		河南邮政银行	112.305075,22.174096		江门发布	https://mp.weixin.qq.com/s/z1mVzAvyEoNiS2s0jsIgQw	0	广东省
江门	恩平市		南堤西路侨中路段长堤	112.301286,22.182673		江门发布	https://mp.weixin.qq.com/s/z1mVzAvyEoNiS2s0jsIgQw	0	广东省
江门	恩平市		凤山路市场附近百灵东街	112.294546,22.185638		江门发布	https://mp.weixin.qq.com/s/z1mVzAvyEoNiS2s0jsIgQw	0	广东省
江门	恩平市		南堤西路华侨中学	112.297174,22.184894		江门发布	https://mp.weixin.qq.com/s/z1mVzAvyEoNiS2s0jsIgQw	0	广东省
江门	恩平市		飞腾宾馆	112.31178,22.184499		江门发布	https://mp.weixin.qq.com/s/z1mVzAvyEoNiS2s0jsIgQw	0	广东省
江门	台山市		台山商业城华润超市	112.787778,22.254136		江门发布	https://mp.weixin.qq.com/s/g5khDHYw8DsVIIlz9KlByg	0	广东省
江门	台山市		城西台荻路24号群康药房	112.783292,22.249466		江门发布	https://mp.weixin.qq.com/s/g5khDHYw8DsVIIlz9KlByg	0	广东省
江门	台山市		城西市场鑫汇超市	112.782673,22.249803		江门发布	https://mp.weixin.qq.com/s/g5khDHYw8DsVIIlz9KlByg	0	广东省
江门	台山市		五龙桥	112.785184,22.254612		江门发布	https://mp.weixin.qq.com/s/g5khDHYw8DsVIIlz9KlByg	0	广东省
江门	台山市		台山商业城大参林药店	112.789454,22.252562		江门发布	https://mp.weixin.qq.com/s/g5khDHYw8DsVIIlz9KlByg	0	广东省
江门	台山市		台城镇第一小学	112.78747,22.248946		江门发布	https://mp.weixin.qq.com/s/feTfJCSFxyoufeEAks228w	0	广东省
江门	台山市		台山商业城小米手机店	112.787778,22.254136		江门发布	https://mp.weixin.qq.com/s/g5khDHYw8DsVIIlz9KlByg	0	广东省
江门	台山市		台山商业城OPPO手机店	112.787778,22.254136		江门发布	https://mp.weixin.qq.com/s/g5khDHYw8DsVIIlz9KlByg	0	广东省
江门	台山市		台山商业城名创优品	112.787778,22.254136		江门发布	https://mp.weixin.qq.com/s/g5khDHYw8DsVIIlz9KlByg	0	广东省
江门	台山市		台城街道龙舟路16号	112.782767,22.250559		江门发布	https://mp.weixin.qq.com/s/g5khDHYw8DsVIIlz9KlByg	0	广东省
江门	台山市		城西台荻路20号美品轩	112.78384,22.24944		江门发布	https://mp.weixin.qq.com/s/g5khDHYw8DsVIIlz9KlByg	0	广东省
江门	台山市					江门发布	https://open.weixin.qq.com/connect/oauth2/authorize?appid=wx17458fd100376282&redirect_uri=https%3A%2F%2Fm.mp.oeeee.com%2Fuser.php%3Fm%3DWXOAuth2%26a%3DbaseScopeCallback&response_type=code&scope=snsapi_base&state=#wechat_redirect	0	广东省
江门	新会区		大鳌镇东方村	113.05385,22.689934		南方都市报	https://m.mp.oeeee.com/a/BAAFRD000020200204258092.html?layer=2&share=chat&isndappinstalled=0	0	广东省
江门	新会区		圭峰山风景名胜区	113.031687,22.553298		南方都市报	https://m.mp.oeeee.com/a/BAAFRD000020200207260189.html	0	广东省
江门	新会区		大鳌镇东升村西宁里289号	113.209858,22.489964		南方都市报	https://m.mp.oeeee.com/a/BAAFRD000020200204258092.html?layer=2&share=chat&isndappinstalled=0	0	广东省
江门	新会区		司前圩镇	112.858651,22.492013		南方都市报	https://m.mp.oeeee.com/a/BAAFRD000020200204258092.html?layer=2&share=chat&isndappinstalled=0	0	广东省
江门	蓬江区		环市街道星汇名庭天璇2栋	113.086394,22.625026		南方都市报	https://m.mp.oeeee.com/a/BAAFRD000020200205258549.html	0	广东省
江门	蓬江区		大西坑公园	113.044492,22.633961		南方都市报	https://m.mp.oeeee.com/a/BAAFRD000020200207260189.html	0	广东省
江门	蓬江区		棠下镇建棠路达进豪庭	113.02695,22.67809		南方都市报	https://m.mp.oeeee.com/a/BAAFRD000020200207260189.html	0	广东省
江门	蓬江区		棠下菜市场	113.03041,22.66636		南方都市报	https://m.mp.oeeee.com/a/BAAFRD000020200207260189.html	0	广东省
江门	蓬江区		棠下大参林附近	113.036773,22.681108		南方都市报	https://m.mp.oeeee.com/a/BAAFRD000020200207260189.html	0	广东省
江门	蓬江区		南鸿超市	113.09685,22.618802		南方都市报	https://m.mp.oeeee.com/a/BAAFRD000020200207260189.html	0	广东省
江门	蓬江区		海逸城邦	113.079426,22.626259		南方都市报	https://m.mp.oeeee.com/a/BAAFRD000020200205258549.html?from=singlemessage&isappinstalled=0	0	广东省
江门	蓬江区		篁庄加油站	113.068659,22.61984		南方都市报	https://m.mp.oeeee.com/a/BAAFRD000020200130255837.html?layer=2&share=chat&isndappinstalled=0	0	广东省
江门	蓬江区		大昌超市海逸城邦店负一停车场	113.075824,22.623087		江门市人民政府	http://www.jiangmen.gov.cn/home/zwyw/content/post_1970234.html	0	广东省
江门	蓬江区		大昌超市	113.097865,22.595173		南方都市报	https://m.mp.oeeee.com/a/BAAFRD000020200130255474.html	0	广东省
江门	蓬江区		江门车管所	113.06885,22.63085		南方都市报	https://m.mp.oeeee.com/a/BAAFRD000020200204258092.html?layer=2&share=chat&isndappinstalled=0	0	广东省
江门	蓬江区		棠下医院附近	113.036773,22.681108		南方都市报	https://m.mp.oeeee.com/a/BAAFRD000020200207260189.html	0	广东省
江门	江海区		海逸华庭逸峰轩	113.164705,22.594842		南方都市报	https://m.mp.oeeee.com/a/BAAFRD000020200206259165.html	0	广东省
江门	江海区		礼乐街道祥华超市	113.087615,22.53252		南方都市报	https://m.mp.oeeee.com/a/BAAFRD000020200208260502.html?layer=2&share=chat&isndappinstalled=0	0	广东省
江门	江海区		礼乐乐中市场	113.089517,22.535078		南方都市报	https://m.mp.oeeee.com/a/BAAFRD000020200208260502.html?layer=2&share=chat&isndappinstalled=0	0	广东省
江门	江海区		礼乐街道乐陶苑	113.085865,22.533458		南方都市报	https://m.mp.oeeee.com/a/BAAFRD000020200208260502.html?layer=2&share=chat&isndappinstalled=0	0	广东省
江门	江海区		江海区南阁餐厅	113.099291,22.57536		南方都市报	https://m.mp.oeeee.com/a/BAAFRD000020200130255837.html?layer=2&share=chat&isndappinstalled=0	0	广东省
江门	江海区		江海一路2号	113.099842,22.573113		南方都市报	https://m.mp.oeeee.com/a/BAAFRD000020200131256384.html	0	广东省
江门	鹤山市		越塘望楼村166号沙坪伊品水果店	112.970683,22.762757		南方都市报	https://m.mp.oeeee.com/a/BAAFRD000020200207260189.html	0	广东省
江门	鹤山市		大润发（鹤山店）	112.959094,22.749278		南方都市报	https://m.mp.oeeee.com/a/BAAFRD000020200207260189.html	0	广东省
江门	鹤山市		沙坪新湖路中英街商行	112.961945,22.766341		南方都市报	https://m.mp.oeeee.com/a/BAAFRD000020200207260189.html	0	广东省
江门	鹤山市		沙坪新湖路百果园水果店	112.962162,22.766369		南方都市报	https://m.mp.oeeee.com/a/BAAFRD000020200207260189.html	0	广东省
江门	鹤山市		沙坪新华路宅梧兄弟鲜肉档	112.961711,22.769335		南方都市报	https://m.mp.oeeee.com/a/BAAFRD000020200207260189.html	0	广东省
江门	鹤山市		中山桥95号-1南粒王	112.960743,22.768464		南方都市报	https://m.mp.oeeee.com/a/BAAFRD000020200207260189.html	0	广东省
江门	鹤山市		越塘松元村粤鼎湖粮油销售部	112.966811,22.764706		南方都市报	https://m.mp.oeeee.com/a/BAAFRD000020200207260189.html	0	广东省
江门	鹤山市		桃源镇325国道旁的草莓园	112.93194,22.730406		江门发布	https://mp.weixin.qq.com/s/BQk8wSVC6V4SLRp5A0BSDQ	0	广东省
江门	鹤山市		鹤山沙坪街道保利花园	112.97699,22.767198		南方都市报	https://m.mp.oeeee.com/a/BAAFRD000020200207260189.html	0	广东省
江门	鹤山市		沙坪中邦广场正哥饭店	113.093571,22.61584		南方都市报	https://m.mp.oeeee.com/a/BAAFRD000020200207260189.html	0	广东省
江门	鹤山市		龙口镇凤阁楼饭店	112.8956,22.772171		南方都市报	https://m.mp.oeeee.com/a/BAAFRD000020200207260189.html	0	广东省
江门	鹤山市		沙坪松源市场	112.9736,22.759771		南方都市报	https://m.mp.oeeee.com/a/BAAFRD000020200207260189.html	0	广东省
江门	鹤山市		沙坪新华市场	112.962554,22.765281		南方都市报	https://m.mp.oeeee.com/a/BAAFRD000020200207260189.html	0	广东省
江门	鹤山市		鹤山江夏山庄	112.996094,22.726556		南方都市报	https://m.mp.oeeee.com/a/BAAFRD000020200201256591.html?layer=3&share=chat&isndappinstalled=0	0	广东省
江门	鹤山市		鹤山市雅瑶镇龙翔花园	112.996628,22.723979		南方都市报	https://m.mp.oeeee.com/a/BAAFRD000020200201256591.html?layer=3&share=chat&isndappinstalled=0	0	广东省
江门	鹤山市		沙坪街道卫生院	112.969231,22.773451		南方都市报	https://m.mp.oeeee.com/a/BAAFRD000020200207260189.html	0	广东省
江门	开平市		碧丽宫酒店附近	112.689513,22.365774		南方都市报	https://m.mp.oeeee.com/a/BAAFRD000020200203257514.html?layer=4&share=chat&isndappinstalled=11	0	广东省
江门	开平市		祥苑路海清甜甜品店	112.689063,22.372006		南方都市报	https://m.mp.oeeee.com/a/BAAFRD000020200203257514.html?layer=4&share=chat&isndappinstalled=10	0	广东省
江门	开平市		梦幻成真游乐园（益华广场）	112.688117,22.373526		南方都市报	https://m.mp.oeeee.com/a/BAAFRD000020200203257514.html?layer=4&share=chat&isndappinstalled=9	0	广东省
江门	开平市		酷宝贝童装店（益华广场 ）	112.688456,22.374274		南方都市报	https://m.mp.oeeee.com/a/BAAFRD000020200203257514.html?layer=4&share=chat&isndappinstalled=8	0	广东省
江门	开平市		益华广场后面的日兴药店	112.67052,22.372363		南方都市报	https://m.mp.oeeee.com/a/BAAFRD000020200203257514.html?layer=4&share=chat&isndappinstalled=7	0	广东省
江门	开平市		步行街龙尾的翠园餐馆	112.69127,22.380219		南方都市报	https://m.mp.oeeee.com/a/BAAFRD000020200203257514.html?layer=4&share=chat&isndappinstalled=6	0	广东省
江门	开平市		长兴路威尼斯沐足店附近	112.691561,22.372307		南方都市报	https://m.mp.oeeee.com/a/BAAFRD000020200203257514.html?layer=4&share=chat&isndappinstalled=5	0	广东省
江门	开平市		宝庭园	112.677851,22.366711		南方都市报	https://m.mp.oeeee.com/a/BAAFRD000020200203257514.html?layer=4&share=chat&isndappinstalled=2	0	广东省
江门	开平市		祥龙三区45号	112.680173,22.359349		南方都市报	https://m.mp.oeeee.com/a/BAAFRD000020200203257514.html?layer=4&share=chat&isndappinstalled=1	0	广东省
江门	开平市		祥龙中路澳味餐馆	112.684255,22.358179		南方都市报	https://m.mp.oeeee.com/a/BAAFRD000020200203257514.html?layer=4&share=chat&isndappinstalled=0	0	广东省
江门	开平市		金鸡镇圩三品三贡奶茶店	112.488949,22.158223		南方都市报	https://m.mp.oeeee.com/a/BAAFRD000020200203257514.html?layer=4&share=chat&isndappinstalled=16	0	广东省
江门	开平市		祥和路鱼生粥宵夜档	112.691652,22.375057		南方都市报	https://m.mp.oeeee.com/a/BAAFRD000020200203257514.html?layer=4&share=chat&isndappinstalled=13	0	广东省
江门	开平市		花园酒店附近的I DO酒吧	112.676396,22.374969		南方都市报	https://m.mp.oeeee.com/a/BAAFRD000020200203257514.html?layer=4&share=chat&isndappinstalled=11	0	广东省
江门	开平市		金鸡镇东田心村	112.505359,22.137451		南方都市报	https://m.mp.oeeee.com/a/BAAFRD000020200203257514.html?layer=4&share=chat&isndappinstalled=10	0	广东省
江门	开平市		美宜佳超市(I DO酒吧)	112.673923,22.375777		南方都市报	https://m.mp.oeeee.com/a/BAAFRD000020200203257514.html?layer=4&share=chat&isndappinstalled=12	0	广东省
江门	开平市		酒吧附近的美宜佳超市	112.673923,22.375777		南方都市报	https://m.mp.oeeee.com/a/BAAFRD000020200203257514.html?layer=4&share=chat&isndappinstalled=12	0	广东省
江门	开平市		金鸡镇圩	112.501687,22.136257		南方都市报	https://m.mp.oeeee.com/a/BAAFRD000020200203257514.html?layer=4&share=chat&isndappinstalled=3	0	广东省
中山	民众镇		多宝村	113.478853,22.600625		中山发布	https://mp.weixin.qq.com/s/d3ON0qecuZkcysq9iBHIag	0	广东省
中山	阜沙镇		阜港西路赢天阁	113.346724,22.669191		南方都市报	https://m.mp.oeeee.com/a/BAAFRD000020200205258552.html	0	广东省
中山	阜沙镇		丰联村祥和街	113.317384,22.708275		中山发布	https://mp.weixin.qq.com/s/uiBhG5cbibkaO3D2wSMrzA	0	广东省
中山	沙溪镇		世纪新城	113.350829,22.499429		中山发布	https://mp.weixin.qq.com/s/A1M0SLD-CJUegw0GAIlvEQ	0	广东省
中山	沙溪镇		水岸花都	113.320281,22.528967		南方都市报	https://m.mp.oeeee.com/a/BAAFRD000020200206259126.html?from=singlemessage	0	广东省
中山	横栏镇		阳光花园	113.229678,22.576296		南方都市报	https://m.mp.oeeee.com/a/BAAFRD000020200203257453.html?from=singlemessage	0	广东省
中山	火炬区开发区		濠泗下街	113.4339,22.57041		南方都市报	https://m.mp.oeeee.com/a/BAAFRD000020200206259126.html?layer=2&share=chat&isndappinstalled=0	0	广东省
中山	火炬区开发区		健康花城	113.482537,22.547238		南方都市报	https://m.mp.oeeee.com/a/BAAFRD000020200203257453.html?from=singlemessage	0	广东省
中山	火炬区开发区		宫花村	113.455745,22.518395		江门发布	https://mp.weixin.qq.com/s/feTfJCSFxyoufeEAks228w	0	广东省
中山	火炬区开发区		联富社区	113.42919,22.536541		南方都市报	https://m.mp.oeeee.com/a/BAAFRD000020200203257453.html?from=singlemessage	0	广东省
中山	火炬区开发区		逸骏华庭	113.488546,22.561939		南方都市报	https://m.mp.oeeee.com/a/BAAFRD000020200203257453.html?from=singlemessage	0	广东省
中山	火炬区开发区		铂爵山	113.457881,22.545872		南方都市报	https://m.mp.oeeee.com/a/BAAFRD000020200203257453.html?from=singlemessage	0	广东省
中山	火炬区开发区		凯茵新城	113.46568,22.506553		南方都市报	https://m.mp.oeeee.com/a/BAAFRD000020200203257453.html?from=singlemessage	0	广东省
中山	三乡镇		景观大道雅秀街	113.449327,22.359932		南方都市报	https://m.mp.oeeee.com/a/BAAFRD000020200203257453.html?from=singlemessage	0	广东省
中山	三乡镇		雅居乐万象郡	113.46082,22.333716		南方都市报	https://m.mp.oeeee.com/a/BAAFRD000020200203257453.html?from=singlemessage	0	广东省
中山	三乡镇		鹤泉山庄	113.476281,22.314934		南方都市报	https://m.mp.oeeee.com/a/BAAFRD000020200203257453.html?from=singlemessage	0	广东省
中山	三乡镇		璟峰小区	113.448471,22.360291		南方都市报	https://m.mp.oeeee.com/a/BAAFRD000020200203257453.html?from=singlemessage	0	广东省
中山	坦洲镇		锦绣阳光花园	113.466333,22.278961		南方都市报	https://m.mp.oeeee.com/a/BAAFRD000020200205258552.html	0	广东省
中山	坦洲镇		海伦堡	113.494951,22.282338		南方都市报	https://m.mp.oeeee.com/a/BAAFRD000020200204257986.html	0	广东省
中山	坦洲镇		汇翠山庄汇宜居	113.486819,22.262481		南方都市报	https://m.mp.oeeee.com/a/BAAFRD000020200204258006.html?from=singlemessage	0	广东省
中山	石岐区		利和豪庭	113.363647,22.502968		南方都市报	https://m.mp.oeeee.com/a/BAAFRD000020200205258552.html	0	广东省
中山	石岐区		上海城	113.366175,22.503513		中山发布	https://mp.weixin.qq.com/s/uiBhG5cbibkaO3D2wSMrzA	0	广东省
中山	石岐区		中海锦城	113.378814,22.550911		中山发布	https://mp.weixin.qq.com/s/uiBhG5cbibkaO3D2wSMrzA	0	广东省
中山	石岐区		富豪山庄	113.395299,22.526828		南方都市报	https://m.mp.oeeee.com/a/BAAFRD000020200203257453.html?from=singlemessage	0	广东省
中山	石岐区		长虹蓝湾半岛	113.391459,22.55562		南方都市报	https://m.mp.oeeee.com/a/BAAFRD000020200203257453.html?from=singlemessage	0	广东省
中山	石岐区		民安街	113.378561,22.514786		中山发布	https://mp.weixin.qq.com/s/03w_HdZGypbtAG33jikquw	0	广东省
中山	东凤镇		西罟村	113.305298,22.652294		中山发布	https://mp.weixin.qq.com/s/d3ON0qecuZkcysq9iBHIag	0	广东省
中山	东凤镇		东御世家	113.257731,22.69741		南方都市报	https://m.mp.oeeee.com/a/BAAFRD000020200206259126.html?layer=2&share=chat&isndappinstalled=0	0	广东省
中山	东凤镇		佛澳阳光花园	113.266153,22.686567		南方都市报	https://m.mp.oeeee.com/a/BAAFRD000020200203257453.html?from=singlemessage	0	广东省
中山	东升镇		丽景名筑	113.268203,22.619877		南方都市报	https://m.mp.oeeee.com/a/BAAFRD000020200205258552.html	0	广东省
中山	东升镇		可逸豪苑	113.317812,22.577692		南方都市报	https://m.mp.oeeee.com/a/BAAFRD000020200203257453.html?from=singlemessage	0	广东省
中山	东升镇		中山御洋商务酒店	113.354801,22.464859		江门发布	https://mp.weixin.qq.com/s/feTfJCSFxyoufeEAks228w	0	广东省
中山	东升镇		可逸豪庭	113.31808,22.577774		南方都市报	https://m.mp.oeeee.com/a/BAAFRD000020200203257453.html?from=singlemessage	0	广东省
中山	黄圃镇		御品泰景	113.332279,22.721785		南方都市报	https://m.mp.oeeee.com/a/BAAFRD000020200206259126.html?layer=2&share=chat&isndappinstalled=0	0	广东省
中山	黄圃镇		大岑村雪莱路外工村	113.350914,22.752279		南方都市报	https://m.mp.oeeee.com/a/BAAFRD000020200206259126.html?layer=2&share=chat&isndappinstalled=0	0	广东省
中山	黄圃镇		半山豪苑	113.346757,22.716707		南方都市报	https://m.mp.oeeee.com/a/BAAFRD000020200203257453.html?from=singlemessage	0	广东省
中山	黄圃镇		蓝天金地花园	113.338276,22.722066		南方都市报	https://m.mp.oeeee.com/a/BAAFRD000020200203257453.html?from=singlemessage	0	广东省
中山	黄圃镇		奥城花园	113.350554,22.702701		南方都市报	https://m.mp.oeeee.com/a/BAAFRD000020200203257453.html?from=singlemessage	0	广东省
中山	黄圃镇		大岑工业区	113.337191,22.748075		中山发布	https://mp.weixin.qq.com/s/FEf_w5LyNb8-xXKA_T3e5g	0	广东省
中山	三角镇		沙栏西路	113.413123,22.658984		中山发布	https://mp.weixin.qq.com/s/0xihh12dgBBxbfozR6fnNg	0	广东省
中山	三角镇		三角镇乌沙村	113.39183,22.677496		南方都市报	https://mp.weixin.qq.com/s/N76fZ6R4zeiB6Zqa3TYaxg	0	广东省
中山	板芙镇		雅芙花园	113.327178,22.413733		南方都市报	https://mp.weixin.qq.com/s/N76fZ6R4zeiB6Zqa3TYaxg	0	广东省
中山	东区		星光礼寓	113.373467,22.50009		南方都市报	https://mp.weixin.qq.com/s/N76fZ6R4zeiB6Zqa3TYaxg	0	广东省
中山	西区		广浩华庭	113.340189,22.561933		南方都市报	https://m.mp.oeeee.com/a/BAAFRD000020200203257453.html?from=singlemessage	0	广东省
东莞	望牛墩镇		朱平沙村	113.613905,23.033628		东莞市卫生健康局	https://mp.weixin.qq.com/s/dmH5ZJzGZpbipMwArjR0ew	0	广东省
东莞	望牛墩镇		望牛墩镇	113.656342,23.055553		东莞市卫生健康局	https://mp.weixin.qq.com/s/qnN8WIp6bdivLrcxn3kw8A	0	广东省
东莞	石龙镇		聚龙里	113.856183,23.111314		东莞市卫生健康局	https://mp.weixin.qq.com/s/d9aurz1S2epuqAQy3ZL_hw	0	广东省
东莞	石龙镇		石龙镇	113.874378,23.10591		东莞市卫生健康局	https://mp.weixin.qq.com/s/qnN8WIp6bdivLrcxn3kw8A	0	广东省
东莞	沙田镇		穗丰年昌达公寓	113.636917,22.888223		东莞市卫生健康局	https://mp.weixin.qq.com/s/D_O9alCJ9kQNF9HzQovfpw	0	广东省
东莞	横沥镇		山厦村四海工业区	114.004647,23.02425		东莞市卫生健康局	https://mp.weixin.qq.com/s/sHZtvU0GD-sUbKT8lexYZA	0	广东省
东莞	茶山镇		超朗村	113.914682,23.049841		东莞市卫生健康局	https://mp.weixin.qq.com/s/704BrIOuTkxkpuXdek9sXw	0	广东省
东莞	凤岗镇		凤岗社区金凤路	114.147101,22.746581		东莞市卫生健康局	https://mp.weixin.qq.com/s/dmH5ZJzGZpbipMwArjR0ew	0	广东省
东莞	凤岗镇		竹塘村	114.143887,22.755659		东莞市卫生健康局	https://mp.weixin.qq.com/s/dmH5ZJzGZpbipMwArjR0ew	0	广东省
东莞	凤岗镇		官井头村大运城邦	114.206016,22.719042		东莞市卫生健康局	https://mp.weixin.qq.com/s/dmH5ZJzGZpbipMwArjR0ew	0	广东省
东莞	凤岗镇		黄洞村田心村	114.163793,22.748954		东莞市卫生健康局	https://mp.weixin.qq.com/s/dmH5ZJzGZpbipMwArjR0ew	0	广东省
东莞	莞城街道		创业社区塞纳河畔	113.743853,23.036624		东莞市卫生健康局	https://mp.weixin.qq.com/s/dmH5ZJzGZpbipMwArjR0ew	0	广东省
东莞	塘厦镇		莲湖社区科莲路	114.10449,22.83178		东莞市卫生健康局	https://mp.weixin.qq.com/s/dmH5ZJzGZpbipMwArjR0ew	0	广东省
东莞	塘厦镇		石潭埔社区塘虱龙三街	114.114069,22.813726		东莞市卫生健康局	https://mp.weixin.qq.com/s/dmH5ZJzGZpbipMwArjR0ew	0	广东省
东莞	塘厦镇		塘厦居委会花园新街时代城	114.10162,22.811713		东莞市卫生健康局	https://mp.weixin.qq.com/s/dmH5ZJzGZpbipMwArjR0ew	0	广东省
东莞	塘厦镇		石潭浦社区塘虱龙三街	114.114069,22.813726		东莞市卫生健康局	https://mp.weixin.qq.com/s/dmH5ZJzGZpbipMwArjR0ew	0	广东省
东莞	虎门镇		博涌社区柏景豪庭	113.683794,22.819996		东莞市卫生健康局	https://mp.weixin.qq.com/s/dmH5ZJzGZpbipMwArjR0ew	0	广东省
东莞	虎门镇		博涌社区博美村	113.675804,22.835133		东莞市卫生健康局	https://mp.weixin.qq.com/s/NzxO4EDvIgv2uf34rtRogQ	0	广东省
东莞	虎门镇		则徐社区风华豪庭	113.672799,22.81131		东莞市卫生健康局	https://mp.weixin.qq.com/s/jUNaWRR69mvaMgpcnAVvVA	0	广东省
东莞	东坑镇		坑美村碧桂园	113.962157,22.989855		东莞市卫生健康局	https://mp.weixin.qq.com/s/dmH5ZJzGZpbipMwArjR0ew	0	广东省
东莞	石碣镇		涌口村百悦商贸城	113.811882,23.115448		东莞市卫生健康局	https://mp.weixin.qq.com/s/dmH5ZJzGZpbipMwArjR0ew	0	广东省
东莞	东城街道		东泰社区东泰花园	113.760916,22.99835		东莞市卫生健康局	https://mp.weixin.qq.com/s/NzxO4EDvIgv2uf34rtRogQ	0	广东省
东莞	东城街道		温塘社区冚下新村	113.803259,23.040062		东莞市卫生健康局	https://mp.weixin.qq.com/s/jUNaWRR69mvaMgpcnAVvVA	0	广东省
东莞	东城街道		雍华庭	113.76899,23.032999		东莞市卫生健康局	https://mp.weixin.qq.com/s/sHZtvU0GD-sUbKT8lexYZA	0	广东省
东莞	桥头镇		信怡路	114.101756,23.007236		东莞市卫生健康局	https://mp.weixin.qq.com/s/gJ2GE_ihEoPaeQmY143dhA	0	广东省
东莞	高埗镇		颐龙湾	113.75533,23.086532		东莞市卫生健康局	https://mp.weixin.qq.com/s/8g-ggBSz1IbIZJZOFVxn0A	0	广东省
东莞	高埗镇		上江城村众兴街	113.743312,23.067002		南方都市报	https://mp.weixin.qq.com/s/ImcoQdy9mq5XDbeFW_77ig	0	广东省
东莞	南城街道		胜和花园公寓	113.738411,23.021858		东莞市卫生健康局	https://mp.weixin.qq.com/s/8g-ggBSz1IbIZJZOFVxn0A	0	广东省
东莞	南城街道		国际公馆	113.776987,23.037768		东莞时报	https://mp.weixin.qq.com/s/DGeAhP_Mks4hJputXQK4_w	0	广东省
东莞	南城街道		金域中央	113.719869,22.973946		东莞时报	https://mp.weixin.qq.com/s/DGeAhP_Mks4hJputXQK4_w	0	广东省
东莞	南城街道		袁屋边社区	113.716601,22.989763		南方都市报	https://mp.weixin.qq.com/s/ImcoQdy9mq5XDbeFW_77ig	0	广东省
东莞	黄江镇		梅塘社区中信红树山	113.984425,22.855722		东莞市卫生健康局	https://mp.weixin.qq.com/s/NzxO4EDvIgv2uf34rtRogQ	0	广东省
东莞	黄江镇		宝山社区	114.014353,22.908423		南方都市报	https://mp.weixin.qq.com/s/ImcoQdy9mq5XDbeFW_77ig	0	广东省
东莞	黄江镇		田美社区玉堂围村	114.009211,22.916315		东莞市卫生健康局	https://mp.weixin.qq.com/s/NzxO4EDvIgv2uf34rtRogQ	0	广东省
东莞	黄江镇		田美社区板湖村富康花园	114.015052,22.916271		东莞市卫生健康局	https://mp.weixin.qq.com/s/NzxO4EDvIgv2uf34rtRogQ	0	广东省
东莞	黄江镇		宝山社区鸡蹄岗	114.014353,22.908423		南方都市报	https://mp.weixin.qq.com/s/ImcoQdy9mq5XDbeFW_77ig	0	广东省
东莞	厚街镇		世纪绿洲	113.661249,22.86372		南方都市报	https://mp.weixin.qq.com/s/ImcoQdy9mq5XDbeFW_77ig	0	广东省
东莞	厚街镇		万达广场公寓	113.673922,22.943929		南方都市报	https://mp.weixin.qq.com/s/ImcoQdy9mq5XDbeFW_77ig	0	广东省
东莞	厚街镇		珊美社区兴隆路汉邦66	113.663279,22.93294		东莞市卫生健康局	https://mp.weixin.qq.com/s/jUNaWRR69mvaMgpcnAVvVA	0	广东省
东莞	厚街镇		珊美社区河田大道	113.671799,22.930661		东莞市卫生健康局	https://mp.weixin.qq.com/s/jUNaWRR69mvaMgpcnAVvVA	0	广东省
东莞	常平镇		万科城	114.021531,22.932184		东莞市卫生健康局	https://mp.weixin.qq.com/s/8g-ggBSz1IbIZJZOFVxn0A	0	广东省
东莞	常平镇		金凯水都别墅	114.018022,22.980106		南方都市报	https://mp.weixin.qq.com/s/ImcoQdy9mq5XDbeFW_77ig	0	广东省
东莞	常平镇		木伦村中央公园	114.002274,22.986288		东莞市卫生健康局	https://mp.weixin.qq.com/s/NzxO4EDvIgv2uf34rtRogQ	0	广东省
东莞	寮步镇		石龙坑龙泉二区	113.882762,22.984578		东莞市卫生健康局	https://mp.weixin.qq.com/s/dmH5ZJzGZpbipMwArjR0ew	0	广东省
东莞	寮步镇		牛杨社区大香园	113.882995,22.95281		南方都市报	https://mp.weixin.qq.com/s/ImcoQdy9mq5XDbeFW_77ig	0	广东省
东莞	寮步镇		万科城市高尔夫花园	113.817624,23.009309		东莞市卫生健康局	https://mp.weixin.qq.com/s/A4_l39IRa-METFqXyLUaKw	0	广东省
东莞	大岭山镇		松湖澜园	113.829453,22.924336		东莞市卫生健康局	https://mp.weixin.qq.com/s/VlptYBqxOilNbokYmgAq3w	0	广东省
东莞	大岭山镇		龙光君御华府	113.851423,22.907672		南方都市报	https://mp.weixin.qq.com/s/ImcoQdy9mq5XDbeFW_77ig	0	广东省
东莞	大岭山镇		信立农批市场	113.835927,22.897243		东莞市卫生健康局	https://mp.weixin.qq.com/s/sHZtvU0GD-sUbKT8lexYZA	0	广东省
东莞	大朗镇		黎贝岭豪锦公寓	113.904157,22.948483		东莞市卫生健康局	https://mp.weixin.qq.com/s/8g-ggBSz1IbIZJZOFVxn0A	0	广东省
东莞	大朗镇		水平村荔华西路	113.915454,22.871681		东莞市卫生健康局	https://mp.weixin.qq.com/s/8g-ggBSz1IbIZJZOFVxn0A	0	广东省
东莞	大朗镇		大角岭工业区	113.920512,22.923352		南方都市报	https://mp.weixin.qq.com/s/ImcoQdy9mq5XDbeFW_77ig	0	广东省
东莞	大朗镇		怡朗路	113.943204,22.936728		东莞市卫生健康局	https://mp.weixin.qq.com/s/704BrIOuTkxkpuXdek9sXw	0	广东省
东莞	长安镇		沙头社区西大路	113.759243,22.781657		南方都市报	https://m.mp.oeeee.com/a/BAAFRD000020200205258967.html	0	广东省
东莞	长安镇		乌沙社区金兴大厦	113.791593,22.788682		南方都市报	https://mp.weixin.qq.com/s/ImcoQdy9mq5XDbeFW_77ig	0	广东省
东莞	长安镇		新安社区增田村	113.787517,22.81712		南方都市报	https://mp.weixin.qq.com/s/ImcoQdy9mq5XDbeFW_77ig	0	广东省
东莞	长安镇		新安社区园山仔路	113.790567,22.818154		东莞市卫生健康局	https://mp.weixin.qq.com/s/NzxO4EDvIgv2uf34rtRogQ	0	广东省
东莞	松山湖科技产业园区		工业西二路	113.887137,22.969042		南方都市报	https://mp.weixin.qq.com/s/ImcoQdy9mq5XDbeFW_77ig	0	广东省
东莞	松山湖科技产业园区		工业北三路保利红珊瑚	113.901237,22.963582		南方都市报	https://m.mp.oeeee.com/a/BAAFRD000020200205258967.html	0	广东省
东莞	道滘镇		五福里小区	113.681102,23.007361		南方都市报	https://m.mp.oeeee.com/a/BAAFRD000020200205258967.html	0	广东省
东莞	石排镇		太和社区碧水云天	113.938619,23.084563		南方都市报	https://m.mp.oeeee.com/a/BAAFRD000020200205258967.html	0	广东省
东莞	松山湖区		工业西二路	113.887137,22.969042		南方都市报	https://mp.weixin.qq.com/s/ImcoQdy9mq5XDbeFW_77ig	0	广东省
东莞	松山湖区		工业北三路保利红珊瑚	113.901237,22.963582		南方都市报	https://m.mp.oeeee.com/a/BAAFRD000020200205258967.html	0	广东省
佛山	禅城区		魁奇二路139号依云上城	113.150604,22.993376		佛山发布	https://mp.weixin.qq.com/s/4-mv1FvXQTyf4TUV4S7R4Q	0	广东省
佛山	禅城区		石湾镇街道怡景丽苑	113.137616,22.986238		南方都市报	https://m.mp.oeeee.com/a/BAAFRD000020200206259435.html?from=groupmessage&isappinstalled=0	0	广东省
佛山	禅城区		石湾镇街道依云上城	113.150604,22.993376		南方都市报	https://mp.weixin.qq.com/s/KkYpkD4oV997_ZPNRa0vHg	0	广东省
佛山	禅城区		张槎街道保利香槟花园	113.081549,23.033175		南方都市报	https://mp.weixin.qq.com/s/KkYpkD4oV997_ZPNRa0vHg	0	广东省
佛山	禅城区		祖庙街道旭辉公元	113.110174,23.048413		南方都市报	https://mp.weixin.qq.com/s/KkYpkD4oV997_ZPNRa0vHg	0	广东省
佛山	禅城区		石湾镇街道碧桂园城市花园	113.124334,22.983669		南方都市报	https://mp.weixin.qq.com/s/KkYpkD4oV997_ZPNRa0vHg	0	广东省
佛山	禅城区		南庄镇万科城	113.000359,22.970849		南方都市报	https://mp.weixin.qq.com/s/KkYpkD4oV997_ZPNRa0vHg	0	广东省
佛山	禅城区		祖庙街道同华西二路	113.108661,23.014234		南方都市报	https://mp.weixin.qq.com/s/N76fZ6R4zeiB6Zqa3TYaxg	0	广东省
佛山	南海区		里水镇恒大御景半岛	113.205434,23.192359		佛山发布	https://mp.weixin.qq.com/s/DJ2wqPqYHw-jyUCs82g3rg	0	广东省
佛山	南海区		狮山镇兴贤村委会上北村	113.075299,23.124904		佛山发布	https://mp.weixin.qq.com/s/4-mv1FvXQTyf4TUV4S7R4Q	0	广东省
佛山	南海区		狮山镇罗村长信银湾小区	113.033684,23.051005		南都佛山	https://mp.weixin.qq.com/s/aupP3RkGcLcJ3kcRTWIQSw	0	广东省
佛山	南海区		里水镇沙涌环村西路	113.166809,23.14648		南都佛山	https://mp.weixin.qq.com/s/aupP3RkGcLcJ3kcRTWIQSw	0	广东省
佛山	南海区		桂城丽雅苑	113.137918,23.049894		南方都市报	https://m.mp.oeeee.com/a/BAAFRD000020200205258804.html	0	广东省
佛山	南海区		九江沙头城区裕和公寓	113.029658,22.906871		南方都市报	https://m.mp.oeeee.com/a/BAAFRD000020200205258804.html	0	广东省
佛山	南海区		里水镇沙涌环村南路十巷	113.04434,23.136736		南方都市报	https://m.mp.oeeee.com/a/BAAFRD000020200206259435.html?from=groupmessage&isappinstalled=0	0	广东省
佛山	南海区		桂城街道怡翠玫瑰园	113.14733,23.011036		南方都市报	https://mp.weixin.qq.com/s/KkYpkD4oV997_ZPNRa0vHg	0	广东省
佛山	南海区		桂城街道夏南二大街	113.179783,23.05489		南方都市报	https://mp.weixin.qq.com/s/KkYpkD4oV997_ZPNRa0vHg	0	广东省
佛山	南海区		里水镇维也纳酒店	113.161299,23.195944		南方都市报	https://mp.weixin.qq.com/s/KkYpkD4oV997_ZPNRa0vHg	0	广东省
佛山	南海区		桂城街道中海千灯湖1号	113.143361,23.064136		南方都市报	https://mp.weixin.qq.com/s/KkYpkD4oV997_ZPNRa0vHg	0	广东省
佛山	南海区		桂城街道景裕豪园	113.137672,23.065586		南方都市报	https://mp.weixin.qq.com/s/KkYpkD4oV997_ZPNRa0vHg	0	广东省
佛山	南海区		大沥镇盐步隔海市场	113.171139,23.098973		南方都市报	https://mp.weixin.qq.com/s/KkYpkD4oV997_ZPNRa0vHg	0	广东省
佛山	南海区		桂城街道怡翠馨园	113.170412,23.027211		南方都市报	https://m.mp.oeeee.com/a/BAAFRD000020200205258804.html	0	广东省
佛山	南海区		狮山镇罗村力迅城筑	113.050859,23.073843		南方都市报	https://mp.weixin.qq.com/s/KkYpkD4oV997_ZPNRa0vHg	0	广东省
佛山	南海区		西樵镇西岸社区碧桂园	112.841827,22.888603		南方都市报	https://mp.weixin.qq.com/s/KkYpkD4oV997_ZPNRa0vHg	0	广东省
佛山	南海区		大沥镇黄岐万科四季花城	113.183431,23.153282		南方都市报	https://mp.weixin.qq.com/s/KkYpkD4oV997_ZPNRa0vHg	0	广东省
佛山	南海区		桂城街道保利叶公馆	113.156323,23.046337		南方都市报	https://mp.weixin.qq.com/s/KkYpkD4oV997_ZPNRa0vHg	0	广东省
佛山	南海区		里水镇金沙洲恒大御景半岛	113.205434,23.192359		南方都市报	https://mp.weixin.qq.com/s/KkYpkD4oV997_ZPNRa0vHg	0	广东省
佛山	南海区		西樵镇三胜颐景园	112.978437,22.968094		南方都市报	https://mp.weixin.qq.com/s/KkYpkD4oV997_ZPNRa0vHg	0	广东省
佛山	南海区		大沥镇维京酒店	113.194509,23.112768		南方都市报	https://mp.weixin.qq.com/s/KkYpkD4oV997_ZPNRa0vHg	0	广东省
佛山	南海区		九江镇沙头水南社区裕和公寓	113.029658,22.906871		佛山发布	https://mp.weixin.qq.com/s/BzRmrot5EL4FRlANN3jPog	0	广东省
佛山	顺德区		容桂街道振华康富花园	113.272168,22.763927		南方都市报	https://m.mp.oeeee.com/a/BAAFRD000020200206259435.html?from=groupmessage&isappinstalled=0	0	广东省
佛山	顺德区		乐从镇沙滘北村聚星里大街	113.082524,22.941594		南方都市报	https://m.mp.oeeee.com/a/BAAFRD000020200206259435.html?from=groupmessage&isappinstalled=0	0	广东省
佛山	顺德区		伦教街道中海万锦公馆	113.205366,22.862193		南方都市报	https://m.mp.oeeee.com/a/BAAFRD000020200205258812.html	0	广东省
佛山	顺德区		龙江镇龙山南湖雅园	113.029874,22.847734		南方都市报	https://m.mp.oeeee.com/a/BAAFRD000020200205258804.html	0	广东省
佛山	顺德区		大良街道鉴海南路2号都汇豪庭	113.258612,22.82641		佛山发布	https://mp.weixin.qq.com/s/SRElAd3cHRF5Z1yIJOeMYQ	0	广东省
佛山	顺德区		陈村镇花地湾	113.245662,22.951725		佛山发布	https://mp.weixin.qq.com/s/BzRmrot5EL4FRlANN3jPog	0	广东省
佛山	顺德区		大良街道汇城华庭	113.253821,22.821387		南方都市报	https://m.mp.oeeee.com/a/BAAFRD000020200205258804.html	0	广东省
佛山	顺德区		北滘镇美的悦公馆	113.204822,22.938467		南方都市报	https://mp.weixin.qq.com/s/KkYpkD4oV997_ZPNRa0vHg	0	广东省
佛山	顺德区		北滘镇碧桂西苑听涛居	113.26893,22.94495		南方都市报	https://mp.weixin.qq.com/s/KkYpkD4oV997_ZPNRa0vHg	0	广东省
佛山	顺德区		容桂街道海尾晖胜尚轩	113.277968,22.748323		南方都市报	https://mp.weixin.qq.com/s/KkYpkD4oV997_ZPNRa0vHg	0	广东省
佛山	顺德区		乐从镇御庭沣酒店	113.107568,22.946701		南方都市报	https://mp.weixin.qq.com/s/KkYpkD4oV997_ZPNRa0vHg	0	广东省
佛山	顺德区		北滘镇深业城	113.216446,22.919701		南方都市报	https://mp.weixin.qq.com/s/KkYpkD4oV997_ZPNRa0vHg	0	广东省
佛山	顺德区		乐从镇保利拉菲	113.081055,22.949979		南方都市报	https://mp.weixin.qq.com/s/KkYpkD4oV997_ZPNRa0vHg	0	广东省
佛山	顺德区		容桂街道龙光尚街大厦	113.269839,22.75452		南方都市报	https://mp.weixin.qq.com/s/KkYpkD4oV997_ZPNRa0vHg	0	广东省
佛山	顺德区		容桂街道扁滘柏悦湾	113.315616,22.746111		南方都市报	https://m.mp.oeeee.com/a/BAAFRD000020200205258804.html	0	广东省
佛山	三水区		西南街道恒达花园	112.894188,23.17349		南方都市报	https://m.mp.oeeee.com/a/BAAFRD000020200205258804.html	0	广东省
佛山	三水区		乐平镇源潭张岗头村新六巷	112.976976,23.266391		南都佛山	https://mp.weixin.qq.com/s/aupP3RkGcLcJ3kcRTWIQSw	0	广东省
佛山	三水区		大塘镇开元路8号山龙纺织染厂宿舍	112.944177,23.449345		佛山发布	https://mp.weixin.qq.com/s/4-mv1FvXQTyf4TUV4S7R4Q	0	广东省
佛山	三水区		云东海街道绿湖爱伦堡二区	112.860267,23.186299		南都佛山	https://mp.weixin.qq.com/s/aupP3RkGcLcJ3kcRTWIQSw	0	广东省
佛山	三水区		西南街道博雅滨江	112.876051,23.161658		南方都市报	https://mp.weixin.qq.com/s/KkYpkD4oV997_ZPNRa0vHg	0	广东省
佛山	三水区		云东海街道雅湖半岛	112.90988,23.17042		南方都市报	https://mp.weixin.qq.com/s/KkYpkD4oV997_ZPNRa0vHg	0	广东省
佛山	三水区		云东海街道林海尚都	112.883271,23.183034		南方都市报	https://mp.weixin.qq.com/s/KkYpkD4oV997_ZPNRa0vHg	0	广东省
佛山	三水区		乐平镇源潭张岗头村	112.976976,23.266391		南都佛山	https://mp.weixin.qq.com/s/aupP3RkGcLcJ3kcRTWIQSw	0	广东省
珠海	金湾区		红旗镇中珠上郡四期	113.339799,22.13072		珠海发布	https://mp.weixin.qq.com/s/40KCQ1yZszq1b5OMNsRctg	0	广东省
珠海	金湾区		红旗镇世纪名城一期	113.348862,22.13393		珠海发布	https://mp.weixin.qq.com/s/40KCQ1yZszq1b5OMNsRctg	0	广东省
珠海	金湾区		红旗镇格林豪泰酒店	113.344808,22.136887		南方都市报	https://m.mp.oeeee.com/a/BAAFRD000020200205258595.html	0	广东省
珠海	金湾区		红旗镇东方润园	113.345745,22.134216		南方都市报	https://m.mp.oeeee.com/a/BAAFRD000020200205258595.html	0	广东省
珠海	金湾区		三灶镇万科城市花园	113.390575,22.069607		南方都市报	https://mp.weixin.qq.com/s/KkYpkD4oV997_ZPNRa0vHg	0	广东省
珠海	金湾区		红旗镇广安路92号	113.35218,22.135792		南方都市报	https://m.mp.oeeee.com/a/BAAFRD000020200203257425.html	0	广东省
珠海	金湾区		红旗镇中珠山海间小区	113.351177,22.136279		珠海发布	https://mp.weixin.qq.com/s/ZUlkntZnC4B7Up6RUuTc_A	0	广东省
珠海	金湾区		三灶镇龙光玖珑府	113.363146,22.123319		珠海发布	https://mp.weixin.qq.com/s/40KCQ1yZszq1b5OMNsRctg	0	广东省
珠海	金湾区		红旗镇	113.345647,22.13907		珠海发布	https://mp.weixin.qq.com/s/VnxpNxpR_9C68QcaLM0Hcg	0	广东省
珠海	斗门区		斗门镇御金山小区	113.221446,22.215431		南方都市报	https://m.mp.oeeee.com/a/BAAFRD000020200203257425.html	0	广东省
珠海	斗门区		井岸镇之舟客栈	113.276865,22.159542		南方都市报	https://m.mp.oeeee.com/a/BAAFRD000020200205258816.html	0	广东省
珠海	斗门区		白蕉镇大众市场	113.305612,22.21246		珠海发布	https://mp.weixin.qq.com/s/LLeJqI0C3wg_XMJxptr6hA	0	广东省
珠海	斗门区		白蕉镇连桥路299号	113.309485,22.226934		珠海发布	https://mp.weixin.qq.com/s/LLeJqI0C3wg_XMJxptr6hA	0	广东省
珠海	斗门区		大众市场	113.305612,22.21246		珠海发布	https://mp.weixin.qq.com/s/LLeJqI0C3wg_XMJxptr6hA	0	广东省
珠海	高新区		唐家湾镇鸡山村	113.588162,22.337959		南方都市报	https://m.mp.oeeee.com/a/BAAFRD000020200131256329.html	0	广东省
珠海	高新区		唐家湾镇中海银海湾	113.59296,22.316677		南方都市报	https://m.mp.oeeee.com/a/BAAFRD000020200131256329.html	0	广东省
珠海	高新区		金鼎南星街	113.56141,22.36991		南方都市报	https://m.mp.oeeee.com/a/BAAFRD000020200131256329.html	0	广东省
珠海	高新区		唐家湾镇旭日湾花园	113.592646,22.333754		珠海发布	https://mp.weixin.qq.com/s/niO2D4Y69Z9A_jSQ05fWVw	0	广东省
珠海	香洲区		狮山街道望海楼酒店	113.58051,22.266554		珠海发布	https://mp.weixin.qq.com/s/ZUlkntZnC4B7Up6RUuTc_A	0	广东省
珠海	香洲区		前山街道金地伊顿山	113.531531,22.279544		南方都市报	https://mp.weixin.qq.com/s?__biz=MzA4MjEzOTQ4Mw==&mid=2650628055&idx=1&sn=67079b69b434704c52c1be7a42f754b8&chksm=8783bfe3b0f436f58d5f7f9714645cc90eba7bea161d08383cb0897a3228ec8aeec61eb7c64f&mpshare=1&scene=1&srcid=&sharer_sharetime=1581135000671&sharer_sh	0	广东省
珠海	香洲区		香湾街道锦江之星酒店	113.542534,22.23276		珠海政府网	https://mp.weixin.qq.com/s/C6HaqZrzTVpjx87YYtPdLg	0	广东省
珠海	香洲区		香湾街道碧涛路33号	113.574024,22.289462		珠海发布	https://mp.weixin.qq.com/s/ANsFtyEh-ThyG6bYF23Mdw	0	广东省
珠海	香洲区		珠海香洲吉大	113.579962,22.253388		珠海发布	https://mp.weixin.qq.com/s/jjFdgGdM_qILo5mLaZhylg	0	广东省
珠海	香洲区		狮山街道国子间	113.565227,22.230153		南方都市报	https://m.mp.oeeee.com/a/BAAFRD000020200205258816.html	0	广东省
珠海	香洲区		湾仔街道南联路91号	113.529828,22.203048		珠海发布	https://mp.weixin.qq.com/s/VnxpNxpR_9C68QcaLM0Hcg	0	广东省
珠海	香洲区		前山街道暨南花园	113.523819,22.281188		南方都市报	https://m.mp.oeeee.com/a/BAAFRD000020200204258006.html	0	广东省
珠海	香洲区		前山街道万科城	113.502516,22.273076		南方都市报	https://m.mp.oeeee.com/a/BAAFRD000020200205258595.html	0	广东省
珠海	香洲区		南屏镇华发世纪城	113.526163,22.210225		南方都市报	https://m.mp.oeeee.com/a/BAAFRD000020200204258006.html	0	广东省
珠海	香洲区		拱北街道珠海来魅力假日酒店	113.55212,22.217625		南方都市报	https://m.mp.oeeee.com/a/BAAFRD000020200205258816.html	0	广东省
珠海	香洲区		拱北街道拱北城市便捷酒店	113.556023,22.221135		珠海市卫健局	http://wsjkj.zhuhai.gov.cn/zwgk/tzgg/content/post_2466822.html	0	广东省
珠海	香洲区		南屏镇新翠路101号	113.455205,22.20425		南方都市报	https://m.mp.oeeee.com/a/BAAFRD000020200205258816.html	0	广东省
珠海	香洲区		狮山街道东风社区望海楼	113.58051,22.266554		南方都市报	https://mp.weixin.qq.com/s/KkYpkD4oV997_ZPNRa0vHg	0	广东省
珠海	香洲区		狮山街道教育社区锦枫八方酒店	113.570532,22.27944		南方都市报	https://mp.weixin.qq.com/s/KkYpkD4oV997_ZPNRa0vHg	0	广东省
珠海	香洲区		香湾街道香凤社区金域蓝湾	113.577889,22.284196		南方都市报	https://mp.weixin.qq.com/s/KkYpkD4oV997_ZPNRa0vHg	0	广东省
珠海	香洲区		吉大街道南山社区绿茵豪庭	113.589067,22.248649		南方都市报	https://mp.weixin.qq.com/s/KkYpkD4oV997_ZPNRa0vHg	0	广东省
珠海	香洲区		前山街道白石社区银石雅园	113.535725,22.234124		南方都市报	https://mp.weixin.qq.com/s/KkYpkD4oV997_ZPNRa0vHg	0	广东省
珠海	香洲区		拱北街道将军山社区骏发山庄	113.554071,22.231548		南方都市报	https://mp.weixin.qq.com/s/KkYpkD4oV997_ZPNRa0vHg	0	广东省
珠海	香洲区		翠香街道汉庭快捷酒店（银桦路店）	113.563689,22.277733		珠海发布	https://mp.weixin.qq.com/s/VnxpNxpR_9C68QcaLM0Hcg	0	广东省
珠海	香洲区		吉大街道锦江之星（九洲大道店）	113.578263,22.245977		南方都市报	https://mp.weixin.qq.com/s/KkYpkD4oV997_ZPNRa0vHg	0	广东省
珠海	香洲区		前山街道春晖社区权英豪苑	113.525553,22.281169		南方都市报	https://mp.weixin.qq.com/s/KkYpkD4oV997_ZPNRa0vHg	0	广东省
珠海	香洲区		前山街道福石社区荣泰河庭	113.509509,22.237884		南方都市报	https://mp.weixin.qq.com/s/KkYpkD4oV997_ZPNRa0vHg	0	广东省
珠海	香洲区		梅华街道富华社区富华广场3期	113.531122,22.268185		南方都市报	https://m.mp.oeeee.com/a/BAAFRD000020200131256329.html	0	广东省
珠海	香洲区		梅华街道鸿业社区金鸿利嘉阁	113.531374,22.267599		南方都市报	https://mp.weixin.qq.com/s/KkYpkD4oV997_ZPNRa0vHg	0	广东省
珠海	香洲区		拱北街道迎宾社区蔚徕酒店	113.550984,22.216765		南方都市报	https://mp.weixin.qq.com/s/KkYpkD4oV997_ZPNRa0vHg	0	广东省
珠海	香洲区		翠香街道福宁社区御龙山庄	113.556767,22.25391		珠海发布	https://mp.weixin.qq.com/s/niO2D4Y69Z9A_jSQ05fWVw	0	广东省
珠海	香洲区		香湾街道金域蓝湾	113.577889,22.284196		南方都市报	https://mp.weixin.qq.com/s/KkYpkD4oV997_ZPNRa0vHg	0	广东省
珠海	香洲区		吉大街道绿茵豪庭	113.589067,22.248649		南方都市报	https://mp.weixin.qq.com/s/KkYpkD4oV997_ZPNRa0vHg	0	广东省
珠海	香洲区		前山街道银石雅园	113.535725,22.234124		南方都市报	https://mp.weixin.qq.com/s/KkYpkD4oV997_ZPNRa0vHg	0	广东省
珠海	香洲区		拱北街道骏发山庄	113.554071,22.231548		南方都市报	https://mp.weixin.qq.com/s/KkYpkD4oV997_ZPNRa0vHg	0	广东省
珠海	香洲区		前山街道权英豪苑	113.525553,22.281169		南方都市报	https://mp.weixin.qq.com/s/KkYpkD4oV997_ZPNRa0vHg	0	广东省
珠海	香洲区		梅华街道富华广场3期	113.531122,22.268185		南方都市报	https://m.mp.oeeee.com/a/BAAFRD000020200131256329.html	0	广东省
珠海	香洲区		梅华街道金鸿利嘉阁	113.531374,22.267599		南方都市报	https://mp.weixin.qq.com/s/KkYpkD4oV997_ZPNRa0vHg	0	广东省
珠海	香洲区		拱北街道蔚徕酒店	113.550984,22.216765		南方都市报	https://mp.weixin.qq.com/s/KkYpkD4oV997_ZPNRa0vHg	0	广东省
珠海	香洲区		翠香街道御龙山庄	113.556767,22.25391		珠海发布	https://mp.weixin.qq.com/s/niO2D4Y69Z9A_jSQ05fWVw	0	广东省
珠海	香洲区		狮山街道锦枫八方酒店	113.570532,22.27944		南方都市报	https://mp.weixin.qq.com/s/KkYpkD4oV997_ZPNRa0vHg	0	广东省
珠海	高栏港区		平沙镇美平一街240号	113.186143,22.098718		南方都市报	https://m.mp.oeeee.com/a/BAAFRD000020200204258006.html	0	广东省
珠海	横琴新区		祥澳路108号国贸大厦	113.547859,22.144237		南方都市报	https://m.mp.oeeee.com/a/BAAFRD000020200203257725.html	0	广东省
珠海	横琴新区		横琴富祥湾深井村海马主题公寓	113.500451,22.094354		南方都市报	https://m.mp.oeeee.com/a/BAAFRD000020200202256893.html	0	广东省
深圳	福田区		益田村	114.053333,22.514505		深圳卫健委	https://mp.weixin.qq.com/s/2ri05eGgAq5QHorGkz07sw	0	广东省
深圳	福田区		鑫竹苑	114.017654,22.537758		深圳卫健委	https://mp.weixin.qq.com/s/bFw2DNyZr50uzgb7lYg2iw	0	广东省
深圳	福田区		新世界·四季山水一期	114.045941,22.571065		深圳卫健委	https://mp.weixin.qq.com/s/VCPYIcswFYrXKMT_iAo4sQ	0	广东省
深圳	福田区		福宁街桐林公寓	114.07877,22.532309		深圳卫健委	https://mp.weixin.qq.com/s/VCPYIcswFYrXKMT_iAo4sQ	0	广东省
深圳	福田区		梅林山水居	114.043673,22.571112		深圳卫建委	https://mp.weixin.qq.com/s/0l60ZqTHkZ0x9gIJJ_L1GQ	0	广东省
深圳	福田区		香格里拉大酒店	114.057237,22.536252		深圳大件事	https://mp.weixin.qq.com/s/jEj6-XPSjBx4QmbAHPvcaA	0	广东省
深圳	福田区		御锦公馆	114.057925,22.570864		深圳大件事	https://mp.weixin.qq.com/s/jEj6-XPSjBx4QmbAHPvcaA	0	广东省
深圳	福田区		海田路1008号雅颂居	114.06657,22.543617		深圳卫健委	https://mp.weixin.qq.com/s/k6QZ28KFo3_9-Jvp2td2HA	0	广东省
深圳	福田区		下沙花好园	114.02516,22.528259		深圳卫健委	https://mp.weixin.qq.com/s/k6QZ28KFo3_9-Jvp2td2HA	0	广东省
深圳	福田区		金地名津	114.073676,22.516103		深圳卫健委	https://mp.weixin.qq.com/s/k6QZ28KFo3_9-Jvp2td2HA	0	广东省
深圳	福田区		新洲牌坊街雅庭精品酒店	114.045884,22.526276		深圳卫健委	https://mp.weixin.qq.com/s/98eYE6zMZSBWQfNqJZbTJA	0	广东省
深圳	福田区		玮鹏花园	114.094633,22.542175		深圳卫健委	https://mp.weixin.qq.com/s/7aB-WIhbkljfsaO6in6cIw	0	广东省
深圳	福田区		新洲花园	114.04825,22.52627		深圳卫建委	https://mp.weixin.qq.com/s/K-sGSnsJxXeBykGxzheZgw	0	广东省
深圳	福田区		金地香蜜山	114.017021,22.554014		深圳卫建委	https://mp.weixin.qq.com/s/K-sGSnsJxXeBykGxzheZgw	0	广东省
深圳	福田区		下沙村四坊	114.025838,22.524536		深圳卫建委	https://mp.weixin.qq.com/s/K-sGSnsJxXeBykGxzheZgw	0	广东省
深圳	福田区		新世界伟瑞酒店	114.053676,22.56514		南方都市报	https://mp.weixin.qq.com/s/N76fZ6R4zeiB6Zqa3TYaxg	0	广东省
深圳	福田区		福滨新村	114.078784,22.530312		南方都市报	https://mp.weixin.qq.com/s/N76fZ6R4zeiB6Zqa3TYaxg	0	广东省
深圳	福田区		福祥街2号1栋	114.083348,22.532187		南方都市报	https://mp.weixin.qq.com/s/N76fZ6R4zeiB6Zqa3TYaxg	0	广东省
深圳	福田区		梅林街道兰江山第	114.013757,22.564925		南方都市报	https://mp.weixin.qq.com/s/N76fZ6R4zeiB6Zqa3TYaxg	0	广东省
深圳	福田区		景田北景龙大厦	114.045362,22.557939		南方都市报	https://mp.weixin.qq.com/s/N76fZ6R4zeiB6Zqa3TYaxg	0	广东省
深圳	福田区		香山美树苑	114.014578,22.540413		南方都市报	https://mp.weixin.qq.com/s/fCvbNEJExzzEE94c5o0mJg	0	广东省
深圳	福田区		下梅林河背村	114.042909,22.564048		南方都市报	https://mp.weixin.qq.com/s/fCvbNEJExzzEE94c5o0mJg	0	广东省
深圳	福田区		东海国际公寓	114.020915,22.536367		南方都市报	https://mp.weixin.qq.com/s/fCvbNEJExzzEE94c5o0mJg	0	广东省
深圳	福田区		园中花园	114.098984,22.552116		南方都市报	https://mp.weixin.qq.com/s/fCvbNEJExzzEE94c5o0mJg	0	广东省
深圳	福田区		福保街道明月花园	114.055225,22.524445		南方都市报	https://mp.weixin.qq.com/s/KkYpkD4oV997_ZPNRa0vHg	0	广东省
深圳	福田区		竹子林越海家园依山阁	114.006783,22.535137		南方都市报	https://mp.weixin.qq.com/s/KkYpkD4oV997_ZPNRa0vHg	0	广东省
深圳	福田区		沙嘴村一坊	114.037414,22.519141		南方都市报	https://mp.weixin.qq.com/s/KkYpkD4oV997_ZPNRa0vHg	0	广东省
深圳	福田区		越众小区	114.011431,22.536799		南方都市报	https://mp.weixin.qq.com/s/KkYpkD4oV997_ZPNRa0vHg	0	广东省
深圳	福田区		福港路西阳光城市	114.070781,22.523292		南方都市报	https://mp.weixin.qq.com/s/KkYpkD4oV997_ZPNRa0vHg	0	广东省
深圳	福田区		福华新村	114.070397,22.534201		南方都市报	https://mp.weixin.qq.com/s/KkYpkD4oV997_ZPNRa0vHg	0	广东省
深圳	福田区		碧华庭居翠园	114.050506,22.563188		南方都市报	https://mp.weixin.qq.com/s/KkYpkD4oV997_ZPNRa0vHg	0	广东省
深圳	福田区		侨香村	114.013605,22.55285		南方都市报	https://mp.weixin.qq.com/s/KkYpkD4oV997_ZPNRa0vHg	0	广东省
深圳	福田区		莲花街道福莲花园	114.069245,22.545673		南方都市报	https://mp.weixin.qq.com/s/KkYpkD4oV997_ZPNRa0vHg	0	广东省
深圳	福田区		香蜜新村东区	114.042473,22.54677		南方都市报	https://mp.weixin.qq.com/s/KkYpkD4oV997_ZPNRa0vHg	0	广东省
深圳	福田区		莲花街道景蜜村	114.038192,22.555496		南方都市报	https://mp.weixin.qq.com/s/KkYpkD4oV997_ZPNRa0vHg	0	广东省
深圳	福田区		莲花北村	114.050768,22.559259		深圳卫健委	http://wjw.sz.gov.cn/yqxx/202002/t20200203_18996658.htm	0	广东省
深圳	福田区		上步中路盛夏公寓	114.095327,22.547723		深圳卫健委	http://wjw.sz.gov.cn/yqxx/202002/t20200203_18996658.htm	0	广东省
深圳	福田区		笔架山公园员工宿舍	114.080876,22.562893		深圳卫健委	http://wjw.sz.gov.cn/yqxx/202002/t20200203_18996658.htm	0	广东省
深圳	福田区		益田花园	114.056941,22.513422		深圳卫健委	http://wjw.sz.gov.cn/yqxx/202002/t20200203_18996658.htm	0	广东省
深圳	福田区		梅东三路半山御景	114.070659,22.572732		南方都市报	https://mp.weixin.qq.com/s/KkYpkD4oV997_ZPNRa0vHg	0	广东省
深圳	福田区		园岭新村	114.100529,22.554209		南方都市报	https://mp.weixin.qq.com/s/KkYpkD4oV997_ZPNRa0vHg	0	广东省
深圳	福田区		益田花园豪园居	114.057003,22.514667		南方都市报	https://mp.weixin.qq.com/s/KkYpkD4oV997_ZPNRa0vHg	0	广东省
深圳	福田区		福保街道红树福苑	114.04548,22.509569		南方都市报	https://mp.weixin.qq.com/s/KkYpkD4oV997_ZPNRa0vHg	0	广东省
深圳	福田区		华强北街道航苑大厦西座	114.082663,22.544003		南方都市报	https://mp.weixin.qq.com/s/KkYpkD4oV997_ZPNRa0vHg	0	广东省
深圳	福田区		南园街道南园路232号工行公寓（五邑大厦）	114.087443,22.538277		南方都市报	https://mp.weixin.qq.com/s/KkYpkD4oV997_ZPNRa0vHg	0	广东省
深圳	福田区		新洲四街香江西苑	114.041634,22.523992		深圳卫健委	http://wjw.sz.gov.cn/yqxx/202002/t20200203_18996658.htm	0	广东省
深圳	福田区		上沙东村八巷	114.032836,22.520314		深圳卫健委	http://wjw.sz.gov.cn/yqxx/202002/t20200203_18996658.htm	0	广东省
深圳	福田区		景田天健花园	114.033771,22.557065		南方都市报	https://mp.weixin.qq.com/s/Y2tnLZ1OaFofrnxWPtHREg	0	广东省
深圳	福田区		八卦四路意馨居	114.10122,22.564726		南方都市报	https://mp.weixin.qq.com/s/Y2tnLZ1OaFofrnxWPtHREg	0	广东省
深圳	福田区		福华路维也纳酒店	114.080571,22.537046		南方都市报	https://mp.weixin.qq.com/s/Y2tnLZ1OaFofrnxWPtHREg	0	广东省
深圳	福田区		南园街道南园路五邑大厦	114.087443,22.538277		南方都市报	https://mp.weixin.qq.com/s/KkYpkD4oV997_ZPNRa0vHg	0	广东省
深圳	龙华区		观湖街道观壹城	114.069232,22.716207		南方都市报	https://mp.weixin.qq.com/s/fCvbNEJExzzEE94c5o0mJg	0	广东省
深圳	龙华区		民治街道锦绣江南	114.02838,22.63545		南方都市报	https://mp.weixin.qq.com/s/fCvbNEJExzzEE94c5o0mJg	0	广东省
深圳	龙华区		西头新村四区	114.016679,22.641996		深圳卫健委	https://mp.weixin.qq.com/s/J8zMLEAWqq7PLh-y0yO7Tg	0	广东省
深圳	龙华区		花半里	114.048099,22.673337		深圳卫健委​	https://mp.weixin.qq.com/s/J8zMLEAWqq7PLh-y0yO7Tg	0	广东省
深圳	龙华区		民治街道丰泽湖山庄	114.054531,22.595063		南方都市报	https://mp.weixin.qq.com/s/KkYpkD4oV997_ZPNRa0vHg	0	广东省
深圳	龙华区		观澜街道库坑中心区	114.035062,22.736243		南方都市报	https://mp.weixin.qq.com/s/N76fZ6R4zeiB6Zqa3TYaxg	0	广东省
深圳	龙华区		观澜街道华盛峰荟名庭2期	114.041438,22.711171		南方都市报	https://mp.weixin.qq.com/s/KkYpkD4oV997_ZPNRa0vHg	0	广东省
深圳	龙华区		观湖街道懿花园	114.063884,22.693075		南方都市报	https://mp.weixin.qq.com/s/KkYpkD4oV997_ZPNRa0vHg	0	广东省
深圳	龙华区		民治街道梅龙苑	114.036318,22.644728		南方都市报	https://mp.weixin.qq.com/s/KkYpkD4oV997_ZPNRa0vHg	0	广东省
深圳	龙华区		华业玫瑰四季2期	114.020795,22.624928		南方都市报	https://mp.weixin.qq.com/s/KkYpkD4oV997_ZPNRa0vHg	0	广东省
深圳	龙华区		观湖街道招商观园	114.061867,22.690504		南方都市报	https://mp.weixin.qq.com/s/KkYpkD4oV997_ZPNRa0vHg	0	广东省
深圳	龙华区		金地上塘道1期	114.021191,22.63349		南方都市报	https://mp.weixin.qq.com/s/KkYpkD4oV997_ZPNRa0vHg	0	广东省
深圳	龙华区		民治街道翔龙御庭	114.008185,22.636514		南方都市报	https://mp.weixin.qq.com/s/KkYpkD4oV997_ZPNRa0vHg	0	广东省
深圳	龙华区		龙华街道新华苑2期	114.036484,22.655111		南方都市报	https://mp.weixin.qq.com/s/KkYpkD4oV997_ZPNRa0vHg	0	广东省
深圳	龙华区		民治街道金地梅陇镇	114.032537,22.630592		南方都市报	https://mp.weixin.qq.com/s/KkYpkD4oV997_ZPNRa0vHg	0	广东省
深圳	龙华区		观澜湖高尔夫大宅昆士顿区	114.071452,22.735398		南方都市报	https://mp.weixin.qq.com/s/KkYpkD4oV997_ZPNRa0vHg	0	广东省
深圳	龙华区		龙华圆酒店	114.021681,22.625097		南方都市报	https://mp.weixin.qq.com/s/KkYpkD4oV997_ZPNRa0vHg	0	广东省
深圳	龙华区		星河丹堤	114.057934,22.593984		深圳卫健委	http://wjw.sz.gov.cn/yqxx/202002/t20200203_18996658.htm	0	广东省
深圳	龙华区		南国丽园	114.030172,22.653876		深圳卫健委	http://wjw.sz.gov.cn/yqxx/202002/t20200203_18996658.htm	0	广东省
深圳	龙华区		春华四季园	114.052731,22.621451		深圳大件事	https://mp.weixin.qq.com/s/QxB_8cidgtnMyYPLYRhuiA	0	广东省
深圳	龙岗区		百合星城二期	114.121774,22.596788		深圳卫健委	https://mp.weixin.qq.com/s/VCPYIcswFYrXKMT_iAo4sQ	0	广东省
深圳	龙岗区		锦航酒店	114.154315,22.606271		深圳卫健委	https://mp.weixin.qq.com/s/VCPYIcswFYrXKMT_iAo4sQ	0	广东省
深圳	龙岗区		佳兆业·中央广场一期	114.076255,22.660321		深圳卫健委	https://mp.weixin.qq.com/s/bFw2DNyZr50uzgb7lYg2iw	0	广东省
深圳	龙岗区		布吉海心汇福园	114.11085,22.617924		深圳大件事	https://mp.weixin.qq.com/s/jEj6-XPSjBx4QmbAHPvcaA	0	广东省
深圳	龙岗区		吉信街如家酒店	114.116951,22.601134		深圳大件事	https://mp.weixin.qq.com/s/jEj6-XPSjBx4QmbAHPvcaA	0	广东省
深圳	龙岗区		和磡村和磡路3号	114.06172,22.62525		深圳大件事	https://mp.weixin.qq.com/s/jEj6-XPSjBx4QmbAHPvcaA	0	广东省
深圳	龙岗区		正大时代华庭	114.179942,22.647351		深圳卫健委	https://mp.weixin.qq.com/s/7aB-WIhbkljfsaO6in6cIw	0	广东省
深圳	龙岗区		新亚洲花园	114.236552,22.715503		深圳卫健委	https://mp.weixin.qq.com/s/7aB-WIhbkljfsaO6in6cIw	0	广东省
深圳	龙岗区		上木古社区岭根吓	114.116898,22.66654		深圳卫健委	https://mp.weixin.qq.com/s/7aB-WIhbkljfsaO6in6cIw	0	广东省
深圳	龙岗区		鼎尚华庭	114.301568,22.773539		深圳卫建委	https://mp.weixin.qq.com/s/K-sGSnsJxXeBykGxzheZgw	0	广东省
深圳	龙岗区		雪象花园新村	114.075376,22.650751		深圳卫建委	https://mp.weixin.qq.com/s/K-sGSnsJxXeBykGxzheZgw	0	广东省
深圳	龙岗区		禾坪岗禾坪路5号	114.066986,22.657053		深圳卫建委	https://mp.weixin.qq.com/s/K-sGSnsJxXeBykGxzheZgw	0	广东省
深圳	龙岗区		坂田街道荔枝苑	114.074371,22.633728		深圳卫建委	https://mp.weixin.qq.com/s/0l60ZqTHkZ0x9gIJJ_L1GQ	0	广东省
深圳	龙岗区		德兴花园德贵苑	114.111155,22.589687		深圳卫建委	https://mp.weixin.qq.com/s/0l60ZqTHkZ0x9gIJJ_L1GQ	0	广东省
深圳	龙岗区		万科麓城	114.104053,22.623561		深圳卫健委	https://mp.weixin.qq.com/s/k6QZ28KFo3_9-Jvp2td2HA	0	广东省
深圳	龙岗区		金德丰雅居	114.113213,22.690177		深圳卫健委	https://mp.weixin.qq.com/s/k6QZ28KFo3_9-Jvp2td2HA	0	广东省
深圳	龙岗区		全伟达工业园	114.100756,22.628103		深圳卫健委	https://mp.weixin.qq.com/s/98eYE6zMZSBWQfNqJZbTJA	0	广东省
深圳	龙岗区		杨美社区长坑三区	114.060938,22.627982		深圳卫健委	https://mp.weixin.qq.com/s/98eYE6zMZSBWQfNqJZbTJA	0	广东省
深圳	龙岗区		家和花园南区	114.061515,22.611584		深圳卫建委	https://mp.weixin.qq.com/s/K-sGSnsJxXeBykGxzheZgw	0	广东省
深圳	龙岗区		远洋新干线君域花园	114.263543,22.718256		深圳卫建委	https://mp.weixin.qq.com/s/K-sGSnsJxXeBykGxzheZgw	0	广东省
深圳	龙岗区		嶂背步行街	114.242439,22.682558		南方都市报	https://mp.weixin.qq.com/s/fCvbNEJExzzEE94c5o0mJg	0	广东省
深圳	龙岗区		西环路八约1街龙富花园	114.108756,22.60719		深圳卫建委	http://wjw.sz.gov.cn/yqxx/202002/t20200203_18996658.htm	0	广东省
深圳	龙岗区		华策中心城	114.243278,22.699682		深圳卫建委	http://wjw.sz.gov.cn/yqxx/202002/t20200203_18996658.htm	0	广东省
深圳	龙岗区		金龙豪庭B栋	114.146891,22.617253		深圳卫建委	http://wjw.sz.gov.cn/yqxx/202002/t20200203_18996658.htm	0	广东省
深圳	龙岗区		桂芳园八期	114.138878,22.608768		南方都市报	https://mp.weixin.qq.com/s/N76fZ6R4zeiB6Zqa3TYaxg	0	广东省
深圳	龙岗区		中骏四季阳光一期	114.302712,22.721582		南方都市报	https://mp.weixin.qq.com/s/N76fZ6R4zeiB6Zqa3TYaxg	0	广东省
深圳	龙岗区		平湖山厦社区梨头廖	114.115647,22.703835		南方都市报	https://mp.weixin.qq.com/s/N76fZ6R4zeiB6Zqa3TYaxg	0	广东省
深圳	龙岗区		招商依山郡	114.220223,22.729754		南方都市报	https://mp.weixin.qq.com/s/N76fZ6R4zeiB6Zqa3TYaxg	0	广东省
深圳	龙岗区		山厦社区南油花园	114.110157,22.696803		深圳卫建委	https://mp.weixin.qq.com/s/K-sGSnsJxXeBykGxzheZgw	0	广东省
深圳	龙岗区		卓然居	114.16958,22.643091		深圳卫建委	https://mp.weixin.qq.com/s/K-sGSnsJxXeBykGxzheZgw	0	广东省
深圳	龙岗区		嘉霖·龙禧（龙禧雅苑）	114.243681,22.746909		南方都市报	https://mp.weixin.qq.com/s/KkYpkD4oV997_ZPNRa0vHg	0	广东省
深圳	龙岗区		华浩源	114.124914,22.623577		南方都市报	https://mp.weixin.qq.com/s/KkYpkD4oV997_ZPNRa0vHg	0	广东省
深圳	龙岗区		坂田街道荔园新村	114.069767,22.636916		南方都市报	https://mp.weixin.qq.com/s/KkYpkD4oV997_ZPNRa0vHg	0	广东省
深圳	龙岗区		龙城街道万象天成	114.254367,22.723868		南方都市报	https://mp.weixin.qq.com/s/KkYpkD4oV997_ZPNRa0vHg	0	广东省
深圳	龙岗区		布吉街道百合山庄	114.120304,22.595271		南方都市报	https://mp.weixin.qq.com/s/KkYpkD4oV997_ZPNRa0vHg	0	广东省
深圳	龙岗区		平湖特力商厦	114.132021,22.698448		南方都市报	https://mp.weixin.qq.com/s/KkYpkD4oV997_ZPNRa0vHg	0	广东省
深圳	龙岗区		中海康城	114.206806,22.707365		南方都市报	https://mp.weixin.qq.com/s/KkYpkD4oV997_ZPNRa0vHg	0	广东省
深圳	龙岗区		龙城街道东方沁园	114.224547,22.725905		南方都市报	https://mp.weixin.qq.com/s/KkYpkD4oV997_ZPNRa0vHg	0	广东省
深圳	龙岗区		布澜路尚峰花园	114.137801,22.623682		南方都市报	https://mp.weixin.qq.com/s/KkYpkD4oV997_ZPNRa0vHg	0	广东省
深圳	龙岗区		龙岗街道宝能悦澜山	114.250766,22.734843		南方都市报	https://mp.weixin.qq.com/s/KkYpkD4oV997_ZPNRa0vHg	0	广东省
深圳	龙岗区		布吉新三村	114.118844,22.607517		深圳卫建委	http://wjw.sz.gov.cn/yqxx/202002/t20200203_18996658.htm	0	广东省
深圳	龙岗区		布吉慢城	114.129958,22.624142		深圳卫建委	http://wjw.sz.gov.cn/yqxx/202002/t20200203_18996658.htm	0	广东省
深圳	龙岗区		回龙埔万科翰邻城	114.230883,22.73052		南方都市报	https://mp.weixin.qq.com/s/Y2tnLZ1OaFofrnxWPtHREg	0	广东省
深圳	龙岗区		大族河山	114.157232,22.612761		南方都市报	https://mp.weixin.qq.com/s/Y2tnLZ1OaFofrnxWPtHREg	0	广东省
深圳	龙岗区		华创云轩B座	114.065842,22.651591		南方都市报	https://mp.weixin.qq.com/s/Y2tnLZ1OaFofrnxWPtHREg	0	广东省
深圳	龙岗区		秀丽山庄	114.107433,22.611586		南方都市报	https://mp.weixin.qq.com/s/Y2tnLZ1OaFofrnxWPtHREg	0	广东省
深圳	龙岗区		中央悦城	114.242077,22.73227		南方都市报	https://mp.weixin.qq.com/s/Y2tnLZ1OaFofrnxWPtHREg	0	广东省
深圳	罗湖区		海鹰大厦	114.137405,22.581308		南方都市报	https://mp.weixin.qq.com/s/fCvbNEJExzzEE94c5o0mJg	0	广东省
深圳	罗湖区		鸿翔花园	114.106416,22.553884		南方都市报	https://mp.weixin.qq.com/s/fCvbNEJExzzEE94c5o0mJg	0	广东省
深圳	罗湖区		松园北街38号大院	114.10843,22.547526		深圳卫建委	https://mp.weixin.qq.com/s/0l60ZqTHkZ0x9gIJJ_L1GQ	0	广东省
深圳	罗湖区		嘉宝田花园	114.111117,22.557978		深圳卫健委	https://mp.weixin.qq.com/s/k6QZ28KFo3_9-Jvp2td2HA	0	广东省
深圳	罗湖区		海陇华苑	114.132473,22.546559		深圳卫健委	https://mp.weixin.qq.com/s/98eYE6zMZSBWQfNqJZbTJA	0	广东省
深圳	罗湖区		百仕达花园5期	114.142073,22.567587		南方都市报	https://mp.weixin.qq.com/s/N76fZ6R4zeiB6Zqa3TYaxg	0	广东省
深圳	罗湖区		大望社区新田村	114.177175,22.601903		南方都市报	https://mp.weixin.qq.com/s/N76fZ6R4zeiB6Zqa3TYaxg	0	广东省
深圳	罗湖区		东方颐园	114.126663,22.549572		深圳卫建委	https://mp.weixin.qq.com/s/K-sGSnsJxXeBykGxzheZgw	0	广东省
深圳	罗湖区		天景花园	114.141883,22.559983		深圳卫建委	https://mp.weixin.qq.com/s/K-sGSnsJxXeBykGxzheZgw	0	广东省
深圳	罗湖区		罗湖村五坊	114.121292,22.535783		南方都市报	https://mp.weixin.qq.com/s/KkYpkD4oV997_ZPNRa0vHg	0	广东省
深圳	罗湖区		田贝二路金翠园	114.129039,22.561026		南方都市报	https://mp.weixin.qq.com/s/KkYpkD4oV997_ZPNRa0vHg	0	广东省
深圳	罗湖区		红桂路红桂一街50号环保大院	114.105756,22.546716		南方都市报	https://mp.weixin.qq.com/s/KkYpkD4oV997_ZPNRa0vHg	0	广东省
深圳	罗湖区		长城大酒店	114.106908,22.550118		南方都市报	https://mp.weixin.qq.com/s/KkYpkD4oV997_ZPNRa0vHg	0	广东省
深圳	罗湖区		中兴路88号汉庭酒店	114.126714,22.549561		深圳卫建委	http://wjw.sz.gov.cn/yqxx/202002/t20200203_18996658.htm	0	广东省
深圳	罗湖区		翠华花园	114.13241,22.555556		南方都市报	https://mp.weixin.qq.com/s/N76fZ6R4zeiB6Zqa3TYaxg	0	广东省
深圳	罗湖区		泥岗西路自来水公司大院	114.101647,22.567775		南方都市报	https://mp.weixin.qq.com/s/N76fZ6R4zeiB6Zqa3TYaxg	0	广东省
深圳	罗湖区		合正荣悦府	114.129772,22.55282		南方都市报	https://mp.weixin.qq.com/s/N76fZ6R4zeiB6Zqa3TYaxg	0	广东省
深圳	罗湖区		梧桐山社区赤水洞村	114.186992,22.590439		南方都市报	https://mp.weixin.qq.com/s/N76fZ6R4zeiB6Zqa3TYaxg	0	广东省
深圳	罗湖区		大望社区新田村	114.177175,22.601903		南方都市报	https://mp.weixin.qq.com/s/N76fZ6R4zeiB6Zqa3TYaxg	0	广东省
深圳	坪山区		东纵路6-3号	114.376342,22.68964		南方都市报	https://mp.weixin.qq.com/s/fCvbNEJExzzEE94c5o0mJg	0	广东省
深圳	坪山区		汤坑社区东方丽园	114.316313,22.667044		深圳卫健委	https://mp.weixin.qq.com/s/7aB-WIhbkljfsaO6in6cIw	0	广东省
深圳	坪山区		龙田街道东城大厦维也纳酒店	114.394511,22.714945		南方都市报	https://mp.weixin.qq.com/s/KkYpkD4oV997_ZPNRa0vHg	0	广东省
深圳	坪山区		龙田街道号金茂园酒店	114.356476,22.700468		南方都市报	https://mp.weixin.qq.com/s/KkYpkD4oV997_ZPNRa0vHg	0	广东省
深圳	坪山区		坪山街道万科金域缇香	114.341292,22.707702		南方都市报	https://mp.weixin.qq.com/s/KkYpkD4oV997_ZPNRa0vHg	0	广东省
深圳	坪山区		坪山街道易林源酒店	114.335977,22.683969		南方都市报	https://mp.weixin.qq.com/s/KkYpkD4oV997_ZPNRa0vHg	0	广东省
深圳	南山区		西海明珠	113.930885,22.531746		深圳卫健委	https://mp.weixin.qq.com/s/2ri05eGgAq5QHorGkz07sw	0	广东省
深圳	南山区		鼎太风华二期	113.91174,22.520993		深圳卫健委	https://mp.weixin.qq.com/s/bFw2DNyZr50uzgb7lYg2iw	0	广东省
深圳	南山区		花园城一期	113.922431,22.503223		深圳卫健委	https://mp.weixin.qq.com/s/7aB-WIhbkljfsaO6in6cIw	0	广东省
深圳	南山区		天鹅湖花园	113.983283,22.547415		深圳卫建委	https://mp.weixin.qq.com/s/0l60ZqTHkZ0x9gIJJ_L1GQ	0	广东省
深圳	南山区		留仙居南A区	113.950653,22.581686		深圳卫建委	https://mp.weixin.qq.com/s/0l60ZqTHkZ0x9gIJJ_L1GQ	0	广东省
深圳	南山区		诺德假日花园	113.903114,22.509892		深圳大件事	https://mp.weixin.qq.com/s/jEj6-XPSjBx4QmbAHPvcaA	0	广东省
深圳	南山区		东方花园	113.979456,22.532358		深圳大件事	https://mp.weixin.qq.com/s/jEj6-XPSjBx4QmbAHPvcaA	0	广东省
深圳	南山区		海景嘉途酒店	113.986488,22.53462		深圳大件事	https://mp.weixin.qq.com/s/jEj6-XPSjBx4QmbAHPvcaA	0	广东省
深圳	南山区		雷公岭村	113.927421,22.491294		深圳大件事	https://mp.weixin.qq.com/s/jEj6-XPSjBx4QmbAHPvcaA	0	广东省
深圳	南山区		艺华花园	113.931132,22.547971		深圳卫建委	https://mp.weixin.qq.com/s/k6QZ28KFo3_9-Jvp2td2HA	0	广东省
深圳	南山区		西丽塘朗城	113.9876,22.589985		深圳卫建委	https://mp.weixin.qq.com/s/98eYE6zMZSBWQfNqJZbTJA	0	广东省
深圳	南山区		水木华庭	113.98032,22.562499		深圳卫建委	https://mp.weixin.qq.com/s/98eYE6zMZSBWQfNqJZbTJA	0	广东省
深圳	南山区		招商街道沿山路63号	113.894426,22.492516		深圳卫建委	https://mp.weixin.qq.com/s/98eYE6zMZSBWQfNqJZbTJA	0	广东省
深圳	南山区		珠光村西区	113.960299,22.571979		深圳大件事	https://mp.weixin.qq.com/s/MaIhftMbVTrBaslpSPNkuA	0	广东省
深圳	南山区		御景峰	114.011976,22.598016		深圳卫健委	https://mp.weixin.qq.com/s/Ilcw8gqTBS1mj2sL9y8BBw	0	广东省
深圳	南山区		汉庭优佳酒店（西丽地铁站店）	113.954791,22.578818		深圳卫建委	https://mp.weixin.qq.com/s/K-sGSnsJxXeBykGxzheZgw	0	广东省
深圳	南山区		大冲新城花园	113.95112,22.542177		南方都市报	https://mp.weixin.qq.com/s/fCvbNEJExzzEE94c5o0mJg	0	广东省
深圳	南山区		南光花园	113.924501,22.520956		南方都市报	https://mp.weixin.qq.com/s/fCvbNEJExzzEE94c5o0mJg	0	广东省
深圳	南山区		恒立心海湾花园	113.895156,22.500853		南方都市报	https://mp.weixin.qq.com/s/fCvbNEJExzzEE94c5o0mJg	0	广东省
深圳	南山区		大冲宿禾服务式公寓	113.951957,22.541669		南方都市报	https://mp.weixin.qq.com/s/KkYpkD4oV997_ZPNRa0vHg	0	广东省
深圳	南山区		华侨城香山美墅	113.97005,22.549367		南方都市报	https://mp.weixin.qq.com/s/KkYpkD4oV997_ZPNRa0vHg	0	广东省
深圳	南山区		科技园华润城	113.953792,22.540752		南方都市报	https://mp.weixin.qq.com/s/KkYpkD4oV997_ZPNRa0vHg	0	广东省
深圳	南山区		鸿丰大酒店	113.912396,22.512332		南方都市报	https://mp.weixin.qq.com/s/KkYpkD4oV997_ZPNRa0vHg	0	广东省
深圳	南山区		白石洲东四坊	113.96854,22.53272		南方都市报	https://mp.weixin.qq.com/s/N76fZ6R4zeiB6Zqa3TYaxg	0	广东省
深圳	南山区		登良花园	113.92124,22.514757		南方都市报	https://mp.weixin.qq.com/s/N76fZ6R4zeiB6Zqa3TYaxg	0	广东省
深圳	南山区		水木丹华	113.989479,22.591584		深圳卫建委	https://mp.weixin.qq.com/s/K-sGSnsJxXeBykGxzheZgw	0	广东省
深圳	南山区		大磡1村	113.975825,22.622096		深圳卫建委	https://mp.weixin.qq.com/s/K-sGSnsJxXeBykGxzheZgw	0	广东省
深圳	南山区		万科云城一期	113.941285,22.573192		深圳卫建委	https://mp.weixin.qq.com/s/K-sGSnsJxXeBykGxzheZgw	0	广东省
深圳	南山区		中洲万豪酒店	113.933234,22.517495		南方都市报	https://mp.weixin.qq.com/s/KkYpkD4oV997_ZPNRa0vHg	0	广东省
深圳	南山区		南头街道麒麟花园	113.9292,22.545335		南方都市报	https://mp.weixin.qq.com/s/KkYpkD4oV997_ZPNRa0vHg	0	广东省
深圳	南山区		蛇口街道海境界	113.934817,22.492489		南方都市报	https://mp.weixin.qq.com/s/KkYpkD4oV997_ZPNRa0vHg	0	广东省
深圳	南山区		西丽阳光工业区	113.933944,22.634421		南方都市报	https://mp.weixin.qq.com/s/KkYpkD4oV997_ZPNRa0vHg	0	广东省
深圳	南山区		丽山路西湖林语	113.965542,22.592897		南方都市报	https://mp.weixin.qq.com/s/KkYpkD4oV997_ZPNRa0vHg	0	广东省
深圳	南山区		蓝月湾畔	113.93554,22.503978		南方都市报	https://mp.weixin.qq.com/s/KkYpkD4oV997_ZPNRa0vHg	0	广东省
深圳	南山区		宝能太古城北区	113.939076,22.501557		南方都市报	https://mp.weixin.qq.com/s/KkYpkD4oV997_ZPNRa0vHg	0	广东省
深圳	南山区		蛇口街道四海公寓	113.931484,22.49404		南方都市报	https://mp.weixin.qq.com/s/KkYpkD4oV997_ZPNRa0vHg	0	广东省
深圳	南山区		蔚蓝海岸	113.935521,22.508066		南方都市报	https://mp.weixin.qq.com/s/KkYpkD4oV997_ZPNRa0vHg	0	广东省
深圳	南山区		蛇口街道东角头港湾花园	113.934734,22.487198		南方都市报	https://mp.weixin.qq.com/s/KkYpkD4oV997_ZPNRa0vHg	0	广东省
深圳	南山区		锦绣花园	113.995118,22.533246		南方都市报	https://mp.weixin.qq.com/s/KkYpkD4oV997_ZPNRa0vHg	0	广东省
深圳	南山区		桑泰丹华府三期	113.965744,22.587658		南方都市报	https://mp.weixin.qq.com/s/Y2tnLZ1OaFofrnxWPtHREg	0	广东省
深圳	南山区		佳兆业前海广场	113.886225,22.49449		南方都市报	https://mp.weixin.qq.com/s/Y2tnLZ1OaFofrnxWPtHREg	0	广东省
深圳	南山区		阳光华艺大厦B座	113.928411,22.524853		南方都市报	https://mp.weixin.qq.com/s/QxB_8cidgtnMyYPLYRhuiA	0	广东省
深圳	南山区		蛇口街道豪方泽公寓	113.935132,22.488646		深圳卫建委	http://wjw.sz.gov.cn/yqxx/202002/t20200203_18996658.htm	0	广东省
深圳	南山区		沙河街道华侨城东组团小区	113.991052,22.536389		深圳卫建委	http://wjw.sz.gov.cn/yqxx/202002/t20200203_18996658.htm	0	广东省
深圳	南山区		沙河街道沙河东路世纪村	113.965603,22.533341		南方都市报	https://mp.weixin.qq.com/s/KkYpkD4oV997_ZPNRa0vHg	0	广东省
深圳	南山区		南山街道学府花园	113.92623,22.525931		深圳卫建委	http://wjw.sz.gov.cn/yqxx/202002/t20200203_18996658.htm	0	广东省
深圳	南山区		哈尔滨工业大学（深圳）宿舍楼	113.968287,22.586447		深圳卫建委	http://wjw.sz.gov.cn/yqxx/202002/t20200203_18996658.htm	0	广东省
深圳	南山区		白石洲新堂花园	113.971218,22.547999		深圳卫建委	http://wjw.sz.gov.cn/yqxx/202002/t20200203_18996658.htm	0	广东省
深圳	南山区		南山街道阳光棕榈园	113.912792,22.525948		南方都市报	https://mp.weixin.qq.com/s/KkYpkD4oV997_ZPNRa0vHg	0	广东省
深圳	南山区		现代城华庭	113.92446,22.517229		南方都市报	https://mp.weixin.qq.com/s/KkYpkD4oV997_ZPNRa0vHg	0	广东省
深圳	南山区		南山街道友邻公寓	113.929697,22.531364		南方都市报	https://mp.weixin.qq.com/s/KkYpkD4oV997_ZPNRa0vHg	0	广东省
深圳	南山区		半岛城邦	113.931165,22.482845		南方都市报	https://mp.weixin.qq.com/s/KkYpkD4oV997_ZPNRa0vHg	0	广东省
深圳	南山区		海岸明珠	113.931814,22.515872		南方都市报	https://mp.weixin.qq.com/s/KkYpkD4oV997_ZPNRa0vHg	0	广东省
深圳	南山区		西丽街道德意名居	113.96135,22.590906		南方都市报	https://mp.weixin.qq.com/s/KkYpkD4oV997_ZPNRa0vHg	0	广东省
深圳	南山区		西海湾花园	113.930752,22.514337		南方都市报	https://mp.weixin.qq.com/s/Y2tnLZ1OaFofrnxWPtHREg	0	广东省
深圳	南山区		后海雅园	113.93577,22.493452		南方都市报	https://mp.weixin.qq.com/s/Y2tnLZ1OaFofrnxWPtHREg	0	广东省
深圳	南山区		雍景轩赏湖阁	113.927334,22.494521		南方都市报	https://mp.weixin.qq.com/s/Y2tnLZ1OaFofrnxWPtHREg	0	广东省
深圳	南山区		海淮路与海天一路交界处工地生活区	113.944359,22.524595		深圳大件事	https://mp.weixin.qq.com/s/jEj6-XPSjBx4QmbAHPvcaA	0	广东省
深圳	盐田区		京基洲际度假酒店	114.314648,22.597629		深圳卫健委	https://mp.weixin.qq.com/s/k6QZ28KFo3_9-Jvp2td2HA	0	广东省
深圳	盐田区		沙头角街道上东湾	114.228876,22.549787		南方都市报	https://mp.weixin.qq.com/s/KkYpkD4oV997_ZPNRa0vHg	0	广东省
深圳	盐田区		东海丽景花园	114.258286,22.590203		深圳卫健委	https://mp.weixin.qq.com/s/7aB-WIhbkljfsaO6in6cIw	0	广东省
深圳	大鹏新区		万豪酒店	114.459333,22.569475		南方都市报	https://mp.weixin.qq.com/s/KkYpkD4oV997_ZPNRa0vHg	0	广东省
深圳	宝安区		宝民社区灶下村	113.897407,22.56732		深圳卫健委	https://mp.weixin.qq.com/s/2ri05eGgAq5QHorGkz07sw	0	广东省
深圳	宝安区		华润万家（宝安店）	113.904952,22.56026		深圳卫健委	https://mp.weixin.qq.com/s/2ri05eGgAq5QHorGkz07sw	0	广东省
深圳	宝安区		万科·金色领域一期（宝安大道）	113.815716,22.660117		深圳卫健委	https://mp.weixin.qq.com/s/bFw2DNyZr50uzgb7lYg2iw	0	广东省
深圳	宝安区		荣泰园	113.822777,22.724374		深圳大件事	https://mp.weixin.qq.com/s/jEj6-XPSjBx4QmbAHPvcaA	0	广东省
深圳	宝安区		松岗街道红星村温屋	113.834441,22.767015		深圳卫建委	https://mp.weixin.qq.com/s/k6QZ28KFo3_9-Jvp2td2HA	0	广东省
深圳	宝安区		丽枫酒店（深圳海雅缤纷城店）	113.906411,22.557655		深圳卫建委	http://wjw.sz.gov.cn/yqxx/202002/t20200209_19006168.htm	0	广东省
深圳	宝安区		金泓凯旋城	113.900339,22.548317		深圳大件事	https://mp.weixin.qq.com/s/Ilcw8gqTBS1mj2sL9y8BBw	0	广东省
深圳	宝安区		东方社区上头田新村	113.846036,22.75868		深圳大件事	https://mp.weixin.qq.com/s/7aB-WIhbkljfsaO6in6cIw	0	广东省
深圳	宝安区		沙井西荟城	113.816216,22.732635		深圳卫健委	https://mp.weixin.qq.com/s/J8zMLEAWqq7PLh-y0yO7Tg	0	广东省
深圳	宝安区		潭头社区四村	113.847064,22.749634		深圳卫健委	https://mp.weixin.qq.com/s/J8zMLEAWqq7PLh-y0yO7Tg	0	广东省
深圳	宝安区		新安街道灵芝新村	113.909926,22.564705		南方都市报	https://mp.weixin.qq.com/s/e-amp6o98SLDq_lWixvHXQ	0	广东省
深圳	宝安区		永丰社区六区	113.867736,22.57238		深圳卫建委	https://mp.weixin.qq.com/s/0l60ZqTHkZ0x9gIJJ_L1GQ	0	广东省
深圳	宝安区		怀德公元	113.827664,22.669932		深圳卫建委	https://mp.weixin.qq.com/s/0l60ZqTHkZ0x9gIJJ_L1GQ	0	广东省
深圳	宝安区		塘尾社区蚝二佳仕泰科技园宿舍	113.783766,22.702008		南方都市报	https://mp.weixin.qq.com/s/AZnrdhDgVfn97M0c70VsPQ	0	广东省
深圳	宝安区		金港华庭	113.86144,22.58219		深圳卫建委	https://mp.weixin.qq.com/s/98eYE6zMZSBWQfNqJZbTJA	0	广东省
深圳	宝安区		松新石岗大楼	113.840416,22.766626		深圳卫建委	https://mp.weixin.qq.com/s/K-sGSnsJxXeBykGxzheZgw	0	广东省
深圳	宝安区		福中福幸福海岸	113.8787,22.559724		深圳卫建委	https://mp.weixin.qq.com/s/K-sGSnsJxXeBykGxzheZgw	0	广东省
深圳	宝安区		鸿景园	113.89068,22.574324		深圳卫建委	https://mp.weixin.qq.com/s/K-sGSnsJxXeBykGxzheZgw	0	广东省
深圳	宝安区		一尚领航优品酒店	113.848567,22.608868		深圳卫建委	https://mp.weixin.qq.com/s/K-sGSnsJxXeBykGxzheZgw	0	广东省
深圳	宝安区		福永街道星航华府	113.832895,22.642996		南方都市报	https://mp.weixin.qq.com/s/KkYpkD4oV997_ZPNRa0vHg	0	广东省
深圳	宝安区		西乡我们家公寓（海湾家2号楼）	113.859534,22.579025		南方都市报	https://mp.weixin.qq.com/s/KkYpkD4oV997_ZPNRa0vHg	0	广东省
深圳	宝安区		明玉路11号花样年·花郡	113.882087,22.564011		南方都市报	https://mp.weixin.qq.com/s/KkYpkD4oV997_ZPNRa0vHg	0	广东省
深圳	宝安区		宏发世纪城	113.947634,22.679891		深圳卫建委	http://wjw.sz.gov.cn/yqxx/202002/t20200203_18996658.htm	0	广东省
深圳	宝安区		泰华商业城	113.904073,22.56815		深圳卫建委	http://wjw.sz.gov.cn/yqxx/202002/t20200203_18996658.htm	0	广东省
深圳	宝安区		新安街道甲岸村	113.904109,22.561633		深圳卫建委	http://wjw.sz.gov.cn/yqxx/202002/t20200203_18996658.htm	0	广东省
深圳	宝安区		满京华云著花园	113.832109,22.78239		深圳卫建委	http://wjw.sz.gov.cn/yqxx/202002/t20200203_18996658.htm	0	广东省
深圳	宝安区		星曜名城B栋	113.920803,22.692824		深圳卫建委	http://wjw.sz.gov.cn/yqxx/202002/t20200203_18996658.htm	0	广东省
深圳	宝安区		海华社区自由北小区	113.883219,22.568687		南方都市报	https://mp.weixin.qq.com/s/AZnrdhDgVfn97M0c70VsPQ	0	广东省
深圳	宝安区		松茂·御龙湾	113.853399,22.573876		南方都市报	https://mp.weixin.qq.com/s/AZnrdhDgVfn97M0c70VsPQ	0	广东省
深圳	宝安区		深航幸福花园	113.812189,22.699252		南方都市报	https://mp.weixin.qq.com/s/AZnrdhDgVfn97M0c70VsPQ	0	广东省
深圳	宝安区		万象新天2期	113.851458,22.603488		南方都市报	https://mp.weixin.qq.com/s/QxB_8cidgtnMyYPLYRhuiA	0	广东省
深圳	宝安区		桃源居	113.863996,22.615408		南方都市报	https://mp.weixin.qq.com/s/KkYpkD4oV997_ZPNRa0vHg	0	广东省
深圳	宝安区		航城街道南航明珠花园	113.842985,22.604835		南方都市报	https://mp.weixin.qq.com/s/KkYpkD4oV997_ZPNRa0vHg	0	广东省
深圳	宝安区		新安街道35小区安乐花园	113.904583,22.550974		南方都市报	https://mp.weixin.qq.com/s/KkYpkD4oV997_ZPNRa0vHg	0	广东省
深圳	宝安区		石岩街道伊隆达工业园	113.942604,22.695466		南方都市报	https://mp.weixin.qq.com/s/KkYpkD4oV997_ZPNRa0vHg	0	广东省
深圳	宝安区		宝安大道与裕安一路交汇处卡罗社区	113.890257,22.561616		南方都市报	https://mp.weixin.qq.com/s/KkYpkD4oV997_ZPNRa0vHg	0	广东省
深圳	宝安区		松岗街道碧头社区华都公寓	113.813001,22.782251		南方都市报	https://mp.weixin.qq.com/s/KkYpkD4oV997_ZPNRa0vHg	0	广东省
深圳	宝安区		前海铂寓	113.862187,22.554987		南方都市报	https://mp.weixin.qq.com/s/KkYpkD4oV997_ZPNRa0vHg	0	广东省
深圳	光明区		横岭新村	113.883629,22.778563		深圳大件事	https://mp.weixin.qq.com/s/jEj6-XPSjBx4QmbAHPvcaA	0	广东省
深圳	光明区		公明街道振明路南庄合众豪庭后面三巷	113.907113,22.772684		南方都市报	https://mp.weixin.qq.com/s/KkYpkD4oV997_ZPNRa0vHg	0	广东省
深圳	光明区		新陂头村新美一村	113.942316,22.799315		深圳卫建委	http://wjw.sz.gov.cn/yqxx/202002/t20200203_18996658.htm	0	广东省
深圳	光明区		宏发上域	113.906637,22.781775		深圳卫建委	http://wjw.sz.gov.cn/yqxx/202002/t20200203_18996658.htm	0	广东省
深圳	光明区		薯田埔村福南路华业苑	113.87492,22.779582		深圳卫建委	http://wjw.sz.gov.cn/yqxx/202002/t20200203_18996658.htm	0	广东省
深圳	光明区		传麒山	113.943327,22.743707		南方都市报	https://mp.weixin.qq.com/s/AZnrdhDgVfn97M0c70VsPQ	0	广东省
深圳	光明区		玉律村一区	113.890234,22.715294		深圳卫建委	https://mp.weixin.qq.com/s/K-sGSnsJxXeBykGxzheZgw	0	广东省
广州	越秀区		光塔街道起义路	113.26534,23.11576		广州市卫健委	https://mp.weixin.qq.com/s/LBJ9bWwWH3dIDgHbX3JrMA	0	广东省
广州	越秀区		人民街道大新路小新街	113.261619,23.116434		南方都市报	https://m.mp.oeeee.com/a/BAAFRD000020200206259154.html	0	广东省
广州	越秀区		流花街道武汉宾馆	113.25927,23.145291		南方都市报	https://m.mp.oeeee.com/a/BAAFRD000020200206259154.html	0	广东省
广州	越秀区		黄花岗街东风东路	113.300868,23.131911		南方都市报	https://mp.weixin.qq.com/s/Y2tnLZ1OaFofrnxWPtHREg	0	广东省
广州	越秀区		人民街道万艺维福顿公寓	113.267374,23.115679		南方都市报	https://mp.weixin.qq.com/s/Y2tnLZ1OaFofrnxWPtHREg	0	广东省
广州	越秀区		海珠广场侨光路万艺广场	113.267026,23.116054		南方都市报	https://mp.weixin.qq.com/s/Y2tnLZ1OaFofrnxWPtHREg	0	广东省
广州	越秀区		梅花村街道共和大街	113.306391,23.12448		广州市卫建委	http://wjw.gz.gov.cn/ztzl/xxfyyqfk/yqtb/content/post_5650395.html	0	广东省
广州	越秀区		大东街道东川路	113.286471,23.12436		南方都市报	https://mp.weixin.qq.com/s/Y2tnLZ1OaFofrnxWPtHREg	0	广东省
广州	越秀区		光塔街解放中路	113.2616,23.121565		南方都市报	https://mp.weixin.qq.com/s/Y2tnLZ1OaFofrnxWPtHREg	0	广东省
广州	越秀区		人民街道回龙路	113.267975,23.115406		南方都市报	https://mp.weixin.qq.com/s/Y2tnLZ1OaFofrnxWPtHREg	0	广东省
广州	越秀区		北京街道起义路	113.26534,23.11576		广州市卫建委	http://wjw.gz.gov.cn/ztzl/xxfyyqfk/yqtb/content/post_5655251.html	0	广东省
广州	越秀区		登峰街道下塘宝汉直街	113.276037,23.140476		广州市卫建委	http://wjw.gz.gov.cn/ztzl/xxfyyqfk/yqtb/content/post_5655251.html	0	广东省
广州	越秀区		华乐街华侨新村光明路	113.291255,23.136245		南方都市报	https://mp.weixin.qq.com/s/Y2tnLZ1OaFofrnxWPtHREg	0	广东省
广州	越秀区		淘金路	113.287956,23.137014		南方都市报	https://mp.weixin.qq.com/s/Y2tnLZ1OaFofrnxWPtHREg	0	广东省
广州	越秀区		淘金东路御龙庭	113.295769,23.142694		南方都市报	https://mp.weixin.qq.com/s/Y2tnLZ1OaFofrnxWPtHREg	0	广东省
广州	越秀区		水荫路	113.312083,23.138864		南方都市报	https://mp.weixin.qq.com/s/Y2tnLZ1OaFofrnxWPtHREg	0	广东省
广州	越秀区		水均岗	113.306188,23.131655		南方都市报	https://mp.weixin.qq.com/s/Y2tnLZ1OaFofrnxWPtHREg	0	广东省
广州	越秀区		农林下路	113.297626,23.129335		南方都市报	https://mp.weixin.qq.com/s/Y2tnLZ1OaFofrnxWPtHREg	0	广东省
广州	越秀区		梅花村街杨箕村金羊花园	113.309351,23.126729		南方都市报	https://mp.weixin.qq.com/s/Y2tnLZ1OaFofrnxWPtHREg	0	广东省
广州	越秀区		人民街道大新路	113.261001,23.116299		广州市卫建委	http://wjw.gz.gov.cn/ztzl/xxfyyqfk/yqtb/content/post_5655251.html	0	广东省
广州	海珠区		赤岗街道迎商酒店	113.325308,23.096598		广州市卫健委	https://mp.weixin.qq.com/s/rfJiJIU49y8MmMJOXttxBw	0	广东省
广州	海珠区		新港街道中大浦园	113.290593,23.096689		广州市卫建委	https://mp.weixin.qq.com/s/UBvWAGWqx5upnac0ewUEQg	0	广东省
广州	海珠区		江海街道台涌村新街	113.342677,23.082872		广州市卫健委	https://mp.weixin.qq.com/s/oSfryyVX7e2CaDTyVRBR1A	0	广东省
广州	海珠区		沙园街道水榕路中海橡园	113.25862,23.088655		广州市卫健委	https://mp.weixin.qq.com/s/oSfryyVX7e2CaDTyVRBR1A	0	广东省
广州	海珠区		江南中街道前进路聚龙新街	113.278085,23.098119		广州市卫建委	https://mp.weixin.qq.com/s/qMb78wvftwMT0Fx-fbgkVA	0	广东省
广州	海珠区		凤阳街道泰沙路马岗顶	113.286125,23.079986		广州市卫建委	https://mp.weixin.qq.com/s/UBvWAGWqx5upnac0ewUEQg	0	广东省
广州	海珠区		龙凤街道革新路银山尚橙小区	113.253533,23.094514		广州市卫建委	https://mp.weixin.qq.com/s/UBvWAGWqx5upnac0ewUEQg	0	广东省
广州	海珠区		南洲街道上冲桥南新街	113.322204,23.082398		广州市卫建委	https://mp.weixin.qq.com/s/UBvWAGWqx5upnac0ewUEQg	0	广东省
广州	海珠区		琶洲街道阅江路	113.337644,23.107995		广州市卫建委	https://mp.weixin.qq.com/s/UBvWAGWqx5upnac0ewUEQg	0	广东省
广州	海珠区		瑞宝街道瑞源街二十巷	113.294502,23.080911		广州市卫建委	https://mp.weixin.qq.com/s/UBvWAGWqx5upnac0ewUEQg	0	广东省
广州	海珠区		昌岗街道细岗路	113.280659,23.091103		南方都市报	https://m.mp.oeeee.com/a/BAAFRD000020200206259154.html	0	广东省
广州	海珠区		江南中街道南村聚源八巷	113.268039,23.104667		南方都市报	https://m.mp.oeeee.com/a/BAAFRD000020200206259154.html	0	广东省
广州	海珠区		龙凤街道江南乐居苑	113.260639,23.096399		南方都市报	https://m.mp.oeeee.com/a/BAAFRD000020200206259154.html	0	广东省
广州	海珠区		南华西街道万科华庭	113.253212,23.103013		南方都市报	https://m.mp.oeeee.com/a/BAAFRD000020200206259154.html	0	广东省
广州	海珠区		赤岗街道影城花苑	113.318205,23.095757		广州市卫建委	http://wjw.gz.gov.cn/ztzl/xxfyyqfk/yqtb/content/post_5655251.html	0	广东省
广州	海珠区		华洲街道土华洪福新村	113.358585,23.070509		广州市卫建委	http://wjw.gz.gov.cn/ztzl/xxfyyqfk/yqtb/content/post_5655251.html	0	广东省
广州	海珠区		龙凤街道凤凰二街	113.258776,23.091923		南方都市报	https://mp.weixin.qq.com/s/eiEGjqgwS1aD473ux2_5-g	0	广东省
广州	海珠区		瑞宝街道金碧花园	113.287597,23.06879		南方都市报	https://mp.weixin.qq.com/s/eiEGjqgwS1aD473ux2_5-g	0	广东省
广州	海珠区		昌岗街道金盛大厦	113.275224,23.090151		南方都市报	https://m.mp.oeeee.com/a/BAAFRD000020200206259154.html	0	广东省
广州	海珠区		南石头街道保利花园	113.273873,23.070692		南方都市报	https://mp.weixin.qq.com/s/Y2tnLZ1OaFofrnxWPtHREg	0	广东省
广州	海珠区		龙凤街道金沙路富力现代	113.256234,23.091612		南方都市报	https://mp.weixin.qq.com/s/Y2tnLZ1OaFofrnxWPtHREg	0	广东省
广州	海珠区		滨江街道沙地直街	113.28202,23.108504		广州市卫建委	http://wjw.gz.gov.cn/ztzl/xxfyyqfk/yqtb/content/post_5650395.html	0	广东省
广州	海珠区		江海街道大塘东边街	113.32857,23.085987		广州市卫建委	http://wjw.gz.gov.cn/ztzl/xxfyyqfk/yqtb/content/post_5650395.html	0	广东省
广州	海珠区		琶洲街道琶洲新村	113.381239,23.099716		广州市卫建委	http://wjw.gz.gov.cn/ztzl/xxfyyqfk/yqtb/content/post_5650395.html	0	广东省
广州	海珠区		赤岗街道纵横公寓	113.330609,23.095827		广州市卫建委	http://wjw.gz.gov.cn/ztzl/xxfyyqfk/yqtb/content/post_5650395.html	0	广东省
广州	海珠区		江悦酒店	113.247001,23.102705		广州市卫建委	http://wjw.gz.gov.cn/ztzl/xxfyyqfk/yqtb/content/post_5650395.html	0	广东省
广州	海珠区		赤岗街石榴岗路	113.339345,23.086818		广州市卫建委	http://wjw.gz.gov.cn/ztzl/xxfyyqfk/yqtb/content/post_5650395.html	0	广东省
广州	海珠区		琶洲街道阅江中路保利天悦	113.381438,23.101355		南方都市报	https://mp.weixin.qq.com/s/eiEGjqgwS1aD473ux2_5-g	0	广东省
广州	海珠区		革新路船舶太古酒店	113.254911,23.089703		南方都市报	https://mp.weixin.qq.com/s/Y2tnLZ1OaFofrnxWPtHREg	0	广东省
广州	海珠区		江燕路245号锦江之星	113.278651,23.079882		南方都市报	https://mp.weixin.qq.com/s/Y2tnLZ1OaFofrnxWPtHREg	0	广东省
广州	海珠区		新港街国际轻纺城双子星城星辰轩	113.298927,23.089299		南方都市报	https://mp.weixin.qq.com/s/Y2tnLZ1OaFofrnxWPtHREg	0	广东省
广州	海珠区		小港路涌边东九巷	113.270185,23.108502		南方都市报	https://mp.weixin.qq.com/s/Y2tnLZ1OaFofrnxWPtHREg	0	广东省
广州	海珠区		江海街石榴岗路	113.339345,23.086818		南方都市报	https://mp.weixin.qq.com/s/Y2tnLZ1OaFofrnxWPtHREg	0	广东省
广州	海珠区		南华西街道同福西路	113.252378,23.102497		南方都市报	https://mp.weixin.qq.com/s/Y2tnLZ1OaFofrnxWPtHREg	0	广东省
广州	海珠区		沙园街昌岗中路	113.266203,23.085236		南方都市报	https://mp.weixin.qq.com/s/Y2tnLZ1OaFofrnxWPtHREg	0	广东省
广州	海珠区		瑞宝街金恒路	113.288425,23.064976		南方都市报	https://mp.weixin.qq.com/s/Y2tnLZ1OaFofrnxWPtHREg	0	广东省
广州	海珠区		南石头街鸡春岗新街	113.264747,23.07736		南方都市报	https://mp.weixin.qq.com/s/Y2tnLZ1OaFofrnxWPtHREg	0	广东省
广州	海珠区		华洲街土华村山北岗	113.349777,23.072536		南方都市报	https://mp.weixin.qq.com/s/Y2tnLZ1OaFofrnxWPtHREg	0	广东省
广州	海珠区		赤岗街新港中路影城花园	113.318205,23.095757		南方都市报	https://mp.weixin.qq.com/s/Y2tnLZ1OaFofrnxWPtHREg	0	广东省
广州	海珠区		凤阳街道和平家园	113.314369,23.086779		南方都市报	https://mp.weixin.qq.com/s/Y2tnLZ1OaFofrnxWPtHREg	0	广东省
广州	荔湾区		冲口街道招村南胜九巷	113.236709,23.089974		广州市卫健委	https://mp.weixin.qq.com/s/oSfryyVX7e2CaDTyVRBR1A	0	广东省
广州	荔湾区		多宝街道御景壹号	113.23386,23.111144		南方都市报	https://mp.weixin.qq.com/s/eiEGjqgwS1aD473ux2_5-g	0	广东省
广州	荔湾区		金花街道龙津中路	113.244508,23.123969		广州市卫建委	http://wjw.gz.gov.cn/ztzl/xxfyyqfk/yqtb/content/post_5655251.html	0	广东省
广州	荔湾区		石围塘街道兴东路	113.213967,23.107429		南方都市报	https://m.mp.oeeee.com/a/BAAFRD000020200206259154.html	0	广东省
广州	荔湾区		中南街道南丫村	113.224411,23.048408		南方都市报	https://m.mp.oeeee.com/a/BAAFRD000020200206259154.html	0	广东省
广州	荔湾区		华林街道光复中路丽枫酒店长寿东路店	113.251955,23.118044		南方都市报	https://mp.weixin.qq.com/s/Y2tnLZ1OaFofrnxWPtHREg	0	广东省
广州	荔湾区		中海花湾	113.238532,23.068602		南方都市报	https://mp.weixin.qq.com/s/Y2tnLZ1OaFofrnxWPtHREg	0	广东省
广州	荔湾区		金花街道芦荻街	113.25048,23.127894		广州市卫建委	http://wjw.gz.gov.cn/ztzl/xxfyyqfk/yqtb/content/post_5655251.html	0	广东省
广州	荔湾区		石围塘街凯粤湾	113.213506,23.115184		南方都市报	https://mp.weixin.qq.com/s/Y2tnLZ1OaFofrnxWPtHREg	0	广东省
广州	荔湾区		华林街道文昌南路	113.244395,23.115684		南方都市报	https://mp.weixin.qq.com/s/Y2tnLZ1OaFofrnxWPtHREg	0	广东省
广州	荔湾区		花地街道恒荔湾畔	113.23216,23.101551		广州市卫建委	http://wjw.gz.gov.cn/ztzl/xxfyyqfk/yqtb/content/post_5655251.html	0	广东省
广州	天河区		猎德街道猎德花园	113.336127,23.113409		广州市卫建委	https://mp.weixin.qq.com/s/X4CKfM-zAvmJTCi_4I-bVg	0	广东省
广州	天河区		车陂街道城市假日园	113.403999,23.125324		广州市卫建委	http://wjw.gz.gov.cn/ztzl/xxfyyqfk/yqtb/content/post_5655251.html	0	广东省
广州	天河区		棠下街道锦顺酒店	113.375104,23.131497		广州市卫建委	http://wjw.gz.gov.cn/ztzl/xxfyyqfk/yqtb/content/post_5655251.html	0	广东省
广州	天河区		海景花园	113.366525,23.123311		南方都市报	https://mp.weixin.qq.com/s/Y2tnLZ1OaFofrnxWPtHREg	0	广东省
广州	天河区		合景路	113.407148,23.1552		南方都市报	https://mp.weixin.qq.com/s/Y2tnLZ1OaFofrnxWPtHREg	0	广东省
广州	天河区		天河新作	113.332867,23.135647		南方都市报	https://mp.weixin.qq.com/s/Y2tnLZ1OaFofrnxWPtHREg	0	广东省
广州	天河区		车陂街美好居	113.393503,23.125268		南方都市报	https://mp.weixin.qq.com/s/Y2tnLZ1OaFofrnxWPtHREg	0	广东省
广州	天河区		兴华街沙太南路	113.325477,23.16645		南方都市报	https://mp.weixin.qq.com/s/Y2tnLZ1OaFofrnxWPtHREg	0	广东省
广州	天河区		兴华街道粤垦路金燕花苑	113.329213,23.157812		南方都市报	https://mp.weixin.qq.com/s/N76fZ6R4zeiB6Zqa3TYaxg	0	广东省
广州	天河区		东圃镇车陂高地大街	113.396205,23.120244		南方都市报	https://m.mp.oeeee.com/a/BAAFRD000020200212262511.html	0	广东省
广州	天河区		棠下街道棠德花苑	113.383559,23.133438		广州市卫健委	http://wjw.gz.gov.cn/ztzl/xxfyyqfk/yqtb/content/post_5662091.html	0	广东省
广州	天河区		富源大厦	113.42477,23.119743		江门发布	https://mp.weixin.qq.com/s/z1mVzAvyEoNiS2s0jsIgQw	0	广东省
广州	天河区		新塘街华观路云城米酷	113.406839,23.166373		南方都市报	https://mp.weixin.qq.com/s/Y2tnLZ1OaFofrnxWPtHREg	0	广东省
广州	天河区		冼村街道华明路	113.318638,23.122449		南方都市报	https://mp.weixin.qq.com/s/Y2tnLZ1OaFofrnxWPtHREg	0	广东省
广州	天河区		冼村街道马场路富力公园	113.344202,23.122598		南方都市报	https://mp.weixin.qq.com/s/Y2tnLZ1OaFofrnxWPtHREg	0	广东省
广州	天河区		凤凰街道渔兴路	113.377616,23.215785		南方都市报	https://mp.weixin.qq.com/s/Y2tnLZ1OaFofrnxWPtHREg	0	广东省
广州	天河区		棠下街道荷光广州锦顺酒店	113.375104,23.131497		南方都市报	https://mp.weixin.qq.com/s/Y2tnLZ1OaFofrnxWPtHREg	0	广东省
广州	天河区		棠下街道华景新城陶然庭苑	113.361152,23.142336		南方都市报	https://mp.weixin.qq.com/s/Y2tnLZ1OaFofrnxWPtHREg	0	广东省
广州	天河区		棠下街道枫叶路棠雅苑	113.368401,23.135684		南方都市报	https://mp.weixin.qq.com/s/Y2tnLZ1OaFofrnxWPtHREg	0	广东省
广州	天河区		棠下街道棠石路新景苑小区	113.369691,23.124152		南方都市报	https://mp.weixin.qq.com/s/Y2tnLZ1OaFofrnxWPtHREg	0	广东省
广州	天河区		石牌街暨南大学羊城苑	113.345429,23.134244		南方都市报	https://mp.weixin.qq.com/s/Y2tnLZ1OaFofrnxWPtHREg	0	广东省
广州	天河区		前进街盈彩美居御彩轩	113.417308,23.114236		南方都市报	https://mp.weixin.qq.com/s/Y2tnLZ1OaFofrnxWPtHREg	0	广东省
广州	天河区		体育西小区	113.325189,23.130199		南方都市报	https://mp.weixin.qq.com/s/Y2tnLZ1OaFofrnxWPtHREg	0	广东省
广州	天河区		猎德街猎德复建房	113.336028,23.114379		南方都市报	https://mp.weixin.qq.com/s/Y2tnLZ1OaFofrnxWPtHREg	0	广东省
广州	天河区		冼村街道珠光新城御景	113.346755,23.116173		南方都市报	https://mp.weixin.qq.com/s/Y2tnLZ1OaFofrnxWPtHREg	0	广东省
广州	天河区		车陂街林南文化酒店	113.396915,23.124262		南方都市报	https://mp.weixin.qq.com/s/Y2tnLZ1OaFofrnxWPtHREg	0	广东省
广州	天河区		冼村街道珠光新城御景	113.346755,23.116173		南方都市报	https://mp.weixin.qq.com/s/Y2tnLZ1OaFofrnxWPtHREg	0	广东省
广州	白云区		同和街道石桥七巷	113.324002,23.196439		广州市卫建委	https://mp.weixin.qq.com/s/UBvWAGWqx5upnac0ewUEQg	0	广东省
广州	白云区		石井街道石潭路	113.235408,23.190526		广州市卫建委	http://wjw.gz.gov.cn/ztzl/xxfyyqfk/yqtb/content/post_5655251.html	0	广东省
广州	白云区		鹤龙街道联边彭西一街	113.278667,23.227352		广州市卫建委	http://wjw.gz.gov.cn/ztzl/xxfyyqfk/yqtb/content/post_5655251.html	0	广东省
广州	白云区		金沙街道金沙洲中海金洲馨园	113.204916,23.147133		广州市卫建委	http://wjw.gz.gov.cn/ztzl/xxfyyqfk/yqtb/content/post_5655251.html	0	广东省
广州	白云区		江高镇珠江村新贝路	113.213669,23.253986		广州市卫健委	https://mp.weixin.qq.com/s/LBJ9bWwWH3dIDgHbX3JrMA	0	广东省
广州	白云区		永平街道百顺北路	113.298705,23.235932		广州市卫健委	https://mp.weixin.qq.com/s/LBJ9bWwWH3dIDgHbX3JrMA	0	广东省
广州	白云区		同德街道同嘉路	113.231907,23.160196		南方都市报	https://m.mp.oeeee.com/a/BAAFRD000020200206259154.html	0	广东省
广州	白云区		太和镇黄庄万科蓝山	113.344272,23.23326		广州市卫健委	https://mp.weixin.qq.com/s/oSfryyVX7e2CaDTyVRBR1A	0	广东省
广州	白云区		同德街道西槎路同景东街	113.235868,23.167156		广州市卫健委	https://mp.weixin.qq.com/s/qMb78wvftwMT0Fx-fbgkVA	0	广东省
广州	白云区		同和街道同沙路云东小区	113.327499,23.19612		广州市卫健委	https://mp.weixin.qq.com/s/qMb78wvftwMT0Fx-fbgkVA	0	广东省
广州	白云区		江高镇神山北街	113.178755,23.333358		广州市卫健委	https://mp.weixin.qq.com/s/X4CKfM-zAvmJTCi_4I-bVg	0	广东省
广州	白云区		江夏流铁岗	113.278685,23.212578		南方都市报	https://mp.weixin.qq.com/s/eiEGjqgwS1aD473ux2_5-g	0	广东省
广州	白云区		棠景街道乐嘉路	113.256932,23.167873		南方都市报	https://mp.weixin.qq.com/s/eiEGjqgwS1aD473ux2_5-g	0	广东省
广州	白云区		石井街道玖兴公寓	113.236386,23.182079		南方都市报	https://mp.weixin.qq.com/s/eiEGjqgwS1aD473ux2_5-g	0	广东省
广州	白云区		黄石花园	113.284709,23.212152		南方都市报	https://mp.weixin.qq.com/s/Y2tnLZ1OaFofrnxWPtHREg	0	广东省
广州	白云区		黄石街白云尚城	113.284709,23.212152		南方都市报	https://mp.weixin.qq.com/s/Y2tnLZ1OaFofrnxWPtHREg	0	广东省
广州	白云区		鹤龙街道黄边安怀里	113.277911,23.2341		南方都市报	https://mp.weixin.qq.com/s/Y2tnLZ1OaFofrnxWPtHREg	0	广东省
广州	白云区		京溪街道广州大道北	113.325127,23.184251		广州市卫建委	http://wjw.gz.gov.cn/ztzl/xxfyyqfk/yqtb/content/post_5650395.html	0	广东省
广州	白云区		永平街道永泰中街	113.265539,23.185889		广州市卫建委	http://wjw.gz.gov.cn/ztzl/xxfyyqfk/yqtb/content/post_5650395.html	0	广东省
广州	白云区		三元里街道棠下三官后街	113.25276,23.17396		广州市卫建委	http://wjw.gz.gov.cn/ztzl/xxfyyqfk/yqtb/content/post_5650395.html	0	广东省
广州	白云区		人和镇人和商业街	113.293205,23.342277		南方都市报	https://mp.weixin.qq.com/s/Y2tnLZ1OaFofrnxWPtHREg	0	广东省
广州	白云区		麒麟新村三街二巷	113.33799,23.185025		南方都市报	https://mp.weixin.qq.com/s/Y2tnLZ1OaFofrnxWPtHREg	0	广东省
广州	白云区		鹤龙街道乐得花园	113.27507,23.222615		南方都市报	https://mp.weixin.qq.com/s/Y2tnLZ1OaFofrnxWPtHREg	0	广东省
广州	白云区		人和镇清河渡头街	113.264243,23.292393		南方都市报	https://mp.weixin.qq.com/s/Y2tnLZ1OaFofrnxWPtHREg	0	广东省
广州	白云区		南湖高尔夫公寓	113.328658,23.226703		南方都市报	https://mp.weixin.qq.com/s/Y2tnLZ1OaFofrnxWPtHREg	0	广东省
广州	白云区		梅滨大厦	113.325678,23.180077		南方都市报	https://mp.weixin.qq.com/s/Y2tnLZ1OaFofrnxWPtHREg	0	广东省
广州	白云区		金沙洲保利西子湾	113.210671,23.148017		南方都市报	https://mp.weixin.qq.com/s/Y2tnLZ1OaFofrnxWPtHREg	0	广东省
广州	白云区		保利西海岸汇海花园	113.208937,23.174086		南方都市报	https://mp.weixin.qq.com/s/Y2tnLZ1OaFofrnxWPtHREg	0	广东省
广州	白云区		江高镇大田村海口直街	113.185966,23.259645		南方都市报	https://mp.weixin.qq.com/s/Y2tnLZ1OaFofrnxWPtHREg	0	广东省
广州	白云区		时代玫瑰园	113.285753,23.223683		南方都市报	https://mp.weixin.qq.com/s/Y2tnLZ1OaFofrnxWPtHREg	0	广东省
广州	白云区		元邦航空家园	113.259019,23.204956		南方都市报	https://mp.weixin.qq.com/s/Y2tnLZ1OaFofrnxWPtHREg	0	广东省
广州	白云区		景云路景云居	113.277336,23.164112		南方都市报	https://mp.weixin.qq.com/s/Y2tnLZ1OaFofrnxWPtHREg	0	广东省
广州	白云区		黄石街二街	113.266549,23.204483		南方都市报	https://mp.weixin.qq.com/s/Y2tnLZ1OaFofrnxWPtHREg	0	广东省
广州	白云区		人和镇西成路蔚徕酒店	113.293857,23.341774		南方都市报	https://mp.weixin.qq.com/s/Y2tnLZ1OaFofrnxWPtHREg	0	广东省
广州	白云区		南航明珠酒店	113.297173,23.371972		南方都市报	https://mp.weixin.qq.com/s/Y2tnLZ1OaFofrnxWPtHREg	0	广东省
广州	白云区		心谊路	113.256288,23.170305		南方都市报	https://mp.weixin.qq.com/s/Y2tnLZ1OaFofrnxWPtHREg	0	广东省
广州	白云区		棠景街国强北街	113.250681,23.182537		南方都市报	https://mp.weixin.qq.com/s/Y2tnLZ1OaFofrnxWPtHREg	0	广东省
广州	白云区		棠景街道岗贝路贝丽花园	113.256806,23.179537		南方都市报	https://mp.weixin.qq.com/s/Y2tnLZ1OaFofrnxWPtHREg	0	广东省
广州	黄埔区		云埔街道东荟城	113.503326,23.158735		广州市卫建委	http://wjw.gz.gov.cn/ztzl/xxfyyqfk/yqtb/content/post_5652045.html	0	广东省
广州	黄埔区		云埔街道万科金色梦想	113.530872,23.161721		广州市卫建委	http://wjw.gz.gov.cn/ztzl/xxfyyqfk/yqtb/content/post_5655251.html	0	广东省
广州	黄埔区		长岭街道萝岗和苑	113.479736,23.189044		广州市卫健委	https://mp.weixin.qq.com/s/oSfryyVX7e2CaDTyVRBR1A	0	广东省
广州	黄埔区		云埔街道榕村西街	113.54618,23.11026		广州市卫健委	https://mp.weixin.qq.com/s/X4CKfM-zAvmJTCi_4I-bVg	0	广东省
广州	黄埔区		红山街道红荔西路	113.49662,23.08457		广州市卫健委	https://mp.weixin.qq.com/s/X4CKfM-zAvmJTCi_4I-bVg	0	广东省
广州	黄埔区		联和街道岭南山畔	113.451675,23.177804		广州市卫建委	http://wjw.gz.gov.cn/ztzl/xxfyyqfk/yqtb/content/post_5652045.html	0	广东省
广州	黄埔区		夏港街蓝玉五街	113.526957,23.05588		南方都市报	https://mp.weixin.qq.com/s/Y2tnLZ1OaFofrnxWPtHREg	0	广东省
广州	黄埔区		云埔街道中海誉城	113.526723,23.160172		南方都市报	https://mp.weixin.qq.com/s/Y2tnLZ1OaFofrnxWPtHREg	0	广东省
广州	黄埔区		南岗街广海路亨元花园	113.538904,23.094034		南方都市报	https://mp.weixin.qq.com/s/Y2tnLZ1OaFofrnxWPtHREg	0	广东省
广州	黄埔区		龙湖街万科幸福誉	113.540164,23.332278		南方都市报	https://mp.weixin.qq.com/s/Y2tnLZ1OaFofrnxWPtHREg	0	广东省
广州	黄埔区		联和街保利林语山庄芳林二街	113.45465,23.182969		南方都市报	https://mp.weixin.qq.com/s/Y2tnLZ1OaFofrnxWPtHREg	0	广东省
广州	黄埔区		金碧世纪花园	113.429102,23.113451		南方都市报	https://mp.weixin.qq.com/s/Y2tnLZ1OaFofrnxWPtHREg	0	广东省
广州	黄埔区		大沙街丰乐北路君和名城	113.4545,23.107792		南方都市报	https://mp.weixin.qq.com/s/Y2tnLZ1OaFofrnxWPtHREg	0	广东省
广州	花都区		新华街道建设北路	113.206874,23.404531		广州市卫建委	https://mp.weixin.qq.com/s/UBvWAGWqx5upnac0ewUEQg	0	广东省
广州	花都区		合和新城	113.255899,23.371045		广州市卫建委	http://wjw.gz.gov.cn/ztzl/xxfyyqfk/yqtb/content/post_5655251.html	0	广东省
广州	花都区		沙芒南5巷	113.213449,23.403921		广州市卫建委	http://wjw.gz.gov.cn/ztzl/xxfyyqfk/yqtb/content/post_5655251.html	0	广东省
广州	花都区		花城街道茶园路	113.214808,23.388876		广州市卫建委	http://wjw.gz.gov.cn/ztzl/xxfyyqfk/yqtb/content/post_5662091.html	0	广东省
广州	花都区		新华街道田美村	113.238046,23.389254		广州市卫建委	https://mp.weixin.qq.com/s/QVO-ku5SAFS5lGfrJ3tqvw	0	广东省
广州	花都区		花城街道南航花园	113.232111,23.402235		南方都市报	https://mp.weixin.qq.com/s/Y2tnLZ1OaFofrnxWPtHREg	0	广东省
广州	花都区		自由人花园2期	113.22053,23.34281		南方都市报	https://mp.weixin.qq.com/s/Y2tnLZ1OaFofrnxWPtHREg	0	广东省
广州	花都区		秀全街雅宝新城英伦世家	113.186252,23.426643		南方都市报	https://mp.weixin.qq.com/s/Y2tnLZ1OaFofrnxWPtHREg	0	广东省
广州	花都区		新华街锦尚蓬莱	113.236779,23.3909		南方都市报	https://mp.weixin.qq.com/s/Y2tnLZ1OaFofrnxWPtHREg	0	广东省
广州	花都区		新华街宾馆新村	113.211543,23.382231		南方都市报	https://mp.weixin.qq.com/s/Y2tnLZ1OaFofrnxWPtHREg	0	广东省
广州	花都区		狮岭镇合成村	113.181508,23.454846		南方都市报	https://mp.weixin.qq.com/s/Y2tnLZ1OaFofrnxWPtHREg	0	广东省
广州	花都区		花城街道长岗村	113.225798,23.437634		南方都市报	https://mp.weixin.qq.com/s/Y2tnLZ1OaFofrnxWPtHREg	0	广东省
广州	花都区		新华街道景雅轩小区	113.205906,23.398507		南方＋	http://static.nfapp.southcn.com/content/202002/04/c3062247.html?colID=17078	0	广东省
广州	花都区		新雅街道合和新城锦华	113.255899,23.371045		南方都市报	https://mp.weixin.qq.com/s/Y2tnLZ1OaFofrnxWPtHREg	0	广东省
广州	番禺区		钟村街道祈福缤纷汇	113.333455,22.970391		广州市卫建委	http://wjw.gz.gov.cn/ztzl/xxfyyqfk/yqtb/content/post_5655251.html	0	广东省
广州	番禺区		桥南街道陈涌村	113.372064,22.918502		南方都市报	http://www.gz.gov.cn/zt/qlyfdyyqfkyz/qktb/content/mpost_5650490.html	0	广东省
广州	番禺区		大龙街道东湖洲花园	113.41832,22.926939		广州市卫建委	http://wjw.gz.gov.cn/ztzl/xxfyyqfk/yqtb/content/post_5655251.html	0	广东省
广州	番禺区		沙湾街道荷景一区	113.344756,22.903452		广州市卫建委	http://wjw.gz.gov.cn/ztzl/xxfyyqfk/yqtb/content/post_5655251.html	0	广东省
广州	番禺区		钟村街道祈福新村活力花园	113.330682,22.967738		广州市卫建委	http://wjw.gz.gov.cn/ztzl/xxfyyqfk/yqtb/content/post_5655251.html	0	广东省
广州	番禺区		钟村街道未来域	113.310531,22.978097		广州市卫建委	http://wjw.gz.gov.cn/ztzl/xxfyyqfk/yqtb/content/post_5655251.html	0	广东省
广州	番禺区		钟村街晋富路	113.320878,22.963921		广州市卫建委	http://wjw.gz.gov.cn/ztzl/xxfyyqfk/yqtb/content/post_5648584.html	0	广东省
广州	番禺区		钟村街道鸿福路	113.32986,22.967905		广州市卫建委	https://mp.weixin.qq.com/s/qMb78wvftwMT0Fx-fbgkVA	0	广东省
广州	番禺区		钟村街道倚翠苑	113.309076,22.968809		广州市卫建委	https://mp.weixin.qq.com/s/X4CKfM-zAvmJTCi_4I-bVg	0	广东省
广州	番禺区		市桥街道仓边大街	113.367707,22.946434		广州市卫建委	http://wjw.gz.gov.cn/ztzl/xxfyyqfk/yqtb/content/post_5662091.html	0	广东省
广州	番禺区		洛浦街道东乡村一街七巷37号	113.283883,23.039995		南方都市报	https://m.mp.oeeee.com/a/BAAFRD000020200204258092.html?layer=2&share=chat&isndappinstalled=0	0	广东省
广州	番禺区		石楼镇亚运城媒体村	113.47468,22.943356		南方都市报	https://mp.weixin.qq.com/s/Y2tnLZ1OaFofrnxWPtHREg	0	广东省
广州	番禺区		祈福新村祈福名都	113.322536,22.964053		南方都市报	https://mp.weixin.qq.com/s/Y2tnLZ1OaFofrnxWPtHREg	0	广东省
广州	番禺区		市桥街道维也纳市桥中心店	113.366314,22.941192		南方都市报	https://mp.weixin.qq.com/s/Y2tnLZ1OaFofrnxWPtHREg	0	广东省
广州	番禺区		星河湾半岛	113.352429,23.032255		南方都市报	https://mp.weixin.qq.com/s/Y2tnLZ1OaFofrnxWPtHREg	0	广东省
广州	番禺区		碧桂园东苑倚翠路	113.286547,22.953192		南方都市报	https://mp.weixin.qq.com/s/Y2tnLZ1OaFofrnxWPtHREg	0	广东省
广州	番禺区		南村镇雅居乐北苑	113.381649,23.026016		南方都市报	https://mp.weixin.qq.com/s/Y2tnLZ1OaFofrnxWPtHREg	0	广东省
广州	番禺区		东环街甘棠村大社坊中心街	113.379349,22.95919		南方都市报	https://mp.weixin.qq.com/s/Y2tnLZ1OaFofrnxWPtHREg	0	广东省
广州	番禺区		金山谷花园	113.341713,22.969782		南方都市报	https://mp.weixin.qq.com/s/Y2tnLZ1OaFofrnxWPtHREg	0	广东省
广州	番禺区		名伦花园	113.329204,23.010738		南方都市报	https://mp.weixin.qq.com/s/Y2tnLZ1OaFofrnxWPtHREg	0	广东省
广州	番禺区		大龙街尚东尚筑	113.40604,22.938463		南方都市报	https://mp.weixin.qq.com/s/Y2tnLZ1OaFofrnxWPtHREg	0	广东省
广州	番禺区		市桥街丽柏酒店	113.369007,22.946066		南方都市报	https://mp.weixin.qq.com/s/Y2tnLZ1OaFofrnxWPtHREg	0	广东省
广州	番禺区		巨大国际公寓	113.284919,23.014319		广西新闻网	http://news.gxnews.com.cn/staticpages/20200209/newgx5e3f4bbc-19247534-3.shtml	0	广东省
广州	番禺区		东环街道金山谷花园	113.341713,22.969782		广州市卫建委	https://mp.weixin.qq.com/s/X4CKfM-zAvmJTCi_4I-bVg	0	广东省
广州	增城区		荔城街中海城市广场	113.825056,23.286015		南方都市报	https://mp.weixin.qq.com/s/Y2tnLZ1OaFofrnxWPtHREg	0	广东省
广州	增城区		新塘镇大墩村	113.656539,23.124126		南方都市报	https://mp.weixin.qq.com/s/N76fZ6R4zeiB6Zqa3TYaxg	0	广东省
广州	增城区		新塘镇富丽园二街	113.609982,23.127984		南方都市报	https://mp.weixin.qq.com/s/eiEGjqgwS1aD473ux2_5-g	0	广东省
广州	增城区		增江街道碧桂园荔园	113.84546,23.275843		广州市卫健委	http://wjw.gz.gov.cn/ztzl/xxfyyqfk/yqtb/content/post_5655251.html	0	广东省
广州	增城区		新塘镇西洲村	113.581291,23.101457		南方都市报	https://mp.weixin.qq.com/s/Y2tnLZ1OaFofrnxWPtHREg	0	广东省
广州	增城区		新塘镇西洲村豪门公寓	113.57901,23.108077		南方都市报	https://mp.weixin.qq.com/s/Y2tnLZ1OaFofrnxWPtHREg	0	广东省
广州	增城区		新塘镇翡翠绿洲	113.559072,23.13694		南方都市报	https://mp.weixin.qq.com/s/Y2tnLZ1OaFofrnxWPtHREg	0	广东省
广州	增城区		新塘镇太平洋花园	113.57803,23.117227		南方都市报	https://mp.weixin.qq.com/s/Y2tnLZ1OaFofrnxWPtHREg	0	广东省
广州	增城区		新塘镇尚东阳光	113.574299,23.102772		南方都市报	https://mp.weixin.qq.com/s/Y2tnLZ1OaFofrnxWPtHREg	0	广东省
广州	南沙区		碧桂园天玺湾小区	113.57982,22.80204		南方都市报	https://mp.weixin.qq.com/s/Y2tnLZ1OaFofrnxWPtHREg	0	广东省
广州	南沙区		南沙街坦头村槽船一街	113.581297,22.806261		南方都市报	https://mp.weixin.qq.com/s/Y2tnLZ1OaFofrnxWPtHREg	0	广东省
广州	南沙区		榄核镇蔡源东街	113.340963,22.830178		南方都市报	https://mp.weixin.qq.com/s/Y2tnLZ1OaFofrnxWPtHREg	0	广东省
广州	南沙区		黄阁镇万科南方公元	113.501792,22.805615		南方都市报	https://mp.weixin.qq.com/s/Y2tnLZ1OaFofrnxWPtHREg	0	广东省
广州	南沙区		叠翠峰	113.520721,22.797109		南方都市报	https://mp.weixin.qq.com/s/Y2tnLZ1OaFofrnxWPtHREg	0	广东省
广州	南沙区		黄阁镇璧珑湾	113.530164,22.800446		广州市政府网	http://www.gz.gov.cn/zt/qlyfdyyqfkyz/qktb/content/mpost_5650490.html	0	广东省
广州	南沙区		龙穴大道南广州港南沙集装箱三期码头	113.680745,22.619034		南方都市报	https://m.mp.oeeee.com/a/BAAFRD000020200204258092.html?layer=2&share=chat&isndappinstalled=0	1	广东省
广州	南沙区		龙穴大道南	113.680745,22.619034		南方都市报	https://m.mp.oeeee.com/a/BAAFRD000020200204258092.html?layer=2&share=chat&isndappinstalled=0	0	广东省
广州	从化区		城郊街新雍丽酒店	113.577485,23.555459		南方都市报	https://mp.weixin.qq.com/s/Y2tnLZ1OaFofrnxWPtHREg	0	广东省
红河哈尼族彝族自治州	绿春县		大兴镇	102.396535,22.994215		春城晚报	https://mp.weixin.qq.com/s/c4saVYs8iUhXg1pFKyhltQ	0	云南省
红河哈尼族彝族自治州	元阳县		元阳胜村梯田景区	102.745544,23.100755		红河日报	https://mp.weixin.qq.com/s/TM7oIfKGO_Ga_d2KA68Hdg	0	云南省
红河哈尼族彝族自治州	元阳县		新街镇	102.746171,23.153469		红河日报	https://mp.weixin.qq.com/s/TM7oIfKGO_Ga_d2KA68Hdg	0	云南省
红河哈尼族彝族自治州	红河县		红河县			红河日报	https://mp.weixin.qq.com/s/TM7oIfKGO_Ga_d2KA68Hdg	0	云南省
红河哈尼族彝族自治州	蒙自市		蒙自市			红河日报	https://mp.weixin.qq.com/s/595Lg0yr1eqHRjh_cNXwkw	0	云南省
红河哈尼族彝族自治州	河口瑶族自治县		河口瑶族自治县			红河日报	https://mp.weixin.qq.com/s/595Lg0yr1eqHRjh_cNXwkw	0	云南省
红河哈尼族彝族自治州	个旧市		个旧市			云南卫健委	http://ynswsjkw.yn.gov.cn/wjwWebsite/web/doc/UU158147060382734153	0	云南省
红河哈尼族彝族自治州	建水县		李浩寨沙冲村	102.853961,23.846796		建水县人民政府	http://www.ynjs.hh.gov.cn/xwzx_2086/gggs/202002/t20200203_389321.html	0	云南省
保山	腾冲市		和顺景区	98.45903,25.006608		腾冲新闻网	https://baijiahao.baidu.com/s?id=1657891587715732762	0	云南省
保山	腾冲市		洞山温泉村	98.535182,24.955778		腾冲新闻网	https://baijiahao.baidu.com/s?id=1657891587715732762	0	云南省
保山	腾冲市		绮罗茶园	98.487585,25.00188		春城晚报	https://mp.weixin.qq.com/s/zjApBnAZQW7IQ7As_d1tGQ	0	云南省
保山	腾冲市		北海湿地景区	98.558474,25.120053		春城晚报	https://mp.weixin.qq.com/s/zjApBnAZQW7IQ7As_d1tGQ	0	云南省
保山	腾冲市		滇西抗战纪念馆	98.4821,25.02615		春城晚报	https://mp.weixin.qq.com/s/zjApBnAZQW7IQ7As_d1tGQ	0	云南省
保山	腾冲市		热海景区（清水乡刘家寨）	98.440595,24.94678		春城晚报	https://mp.weixin.qq.com/s/zjApBnAZQW7IQ7As_d1tGQ	0	云南省
保山	腾冲市		来凤山国家森林公园	98.486687,25.015395		春城晚报	https://mp.weixin.qq.com/s/zjApBnAZQW7IQ7As_d1tGQ	0	云南省
保山	腾冲市		滇滩镇云峰山温泉酒店	98.444872,25.391775		春城晚报	https://mp.weixin.qq.com/s/zjApBnAZQW7IQ7As_d1tGQ	0	云南省
保山	隆阳区		隆阳区			保山日报	https://weibo.com/5289488345/ItG3n6mSB?type=comment	0	云南省
保山	龙陵县		龙陵县			保山日报	https://weibo.com/5289488345/ItG3n6mSB?type=comment	0	云南省
楚雄彝族自治州	楚雄市		彝人古镇金龙酒店	101.518467,25.057317		春城晚报	https://mp.weixin.qq.com/s/1MOGBR6c5MQ2mzw00JRKfw	0	云南省
普洱	思茅区		思茅区			云南卫健委	http://www.yncdc.cn/newsview.aspx?id=124150	0	云南省
迪庆藏族自治州	香格里拉市		迪庆州普达措国家公园	99.908318,27.902122		春城晚报	https://mp.weixin.qq.com/s/yeVV1XLyzMN5nPIEa0FNNw	0	云南省
迪庆藏族自治州	香格里拉市		香格里拉绿洲酒店	99.716401,27.833192		春城晚报	https://mp.weixin.qq.com/s/yeVV1XLyzMN5nPIEa0FNNw	0	云南省
丽江	宁蒗彝族自治县		黎昕农庄	100.889105,27.376823		春城晚报	https://mp.weixin.qq.com/s/yeVV1XLyzMN5nPIEa0FNNw	0	云南省
丽江	宁蒗彝族自治县		沪沽湖情人滩	100.749314,27.704565		春城晚报	https://mp.weixin.qq.com/s/yeVV1XLyzMN5nPIEa0FNNw	0	云南省
丽江	宁蒗彝族自治县		里格半岛	100.751711,27.727735		春城晚报	https://mp.weixin.qq.com/s/yeVV1XLyzMN5nPIEa0FNNw	0	云南省
丽江	宁蒗彝族自治县		三家村码头	100.785856,27.662534		春城晚报	https://mp.weixin.qq.com/s/yeVV1XLyzMN5nPIEa0FNNw	0	云南省
丽江	古城区		三和时代广场小区	100.221985,26.86307		春城晚报	https://mp.weixin.qq.com/s/yeVV1XLyzMN5nPIEa0FNNw	0	云南省
丽江	古城区		束河古镇	100.204505,26.918872		春城晚报	https://mp.weixin.qq.com/s/yeVV1XLyzMN5nPIEa0FNNw	0	云南省
丽江	古城区		丽客隆超市长水店（阿丹阁酒店旁）	100.220138,26.864983		春城晚报	https://mp.weixin.qq.com/s/yeVV1XLyzMN5nPIEa0FNNw	0	云南省
丽江	古城区		香格里大道丽苑酒店	100.222234,26.868797		春城晚报	https://mp.weixin.qq.com/s/yeVV1XLyzMN5nPIEa0FNNw	0	云南省
丽江	古城区		刘家客栈			春城晚报	https://mp.weixin.qq.com/s/yeVV1XLyzMN5nPIEa0FNNw	0	云南省
丽江	古城区		祥和街道港湾印象酒店	100.226462,26.86424		春城晚报	https://mp.weixin.qq.com/s/yeVV1XLyzMN5nPIEa0FNNw	0	云南省
丽江	古城区		客隆超市长水店	100.220138,26.864983		春城晚报	https://mp.weixin.qq.com/s/yeVV1XLyzMN5nPIEa0FNNw	0	云南省
丽江	玉龙纳西族自治县		长江第一湾	99.961103,26.867727		春城晚报	https://mp.weixin.qq.com/s/yeVV1XLyzMN5nPIEa0FNNw	0	云南省
丽江	玉龙纳西族自治县		虎跳峡	100.146114,27.231865		春城晚报	https://mp.weixin.qq.com/s/yeVV1XLyzMN5nPIEa0FNNw	0	云南省
玉溪	通海县		野山药腊排骨火锅延龄路店	102.764942,24.107396		云南发布	https://mp.weixin.qq.com/s/rlsrJG-mwBTGGLhW8NR4NQ	0	云南省
玉溪	通海县		“小酒馆”酒吧			云南发布	https://mp.weixin.qq.com/s/rlsrJG-mwBTGGLhW8NR4NQ	0	云南省
玉溪	元江哈尼族彝族傣族自治县		新大陆酒店	101.992228,23.599795		玉溪发布	https://mp.weixin.qq.com/s/D8fuuy4rQ3QgZWFjI3RYOw	0	云南省
玉溪	澄江市		海口集镇	102.942714,24.515901		云南发布	https://weibo.com/1662558237/IstBpawWB?type=comment#_rnd1581325095559	0	云南省
玉溪	澄江市		海口阳光加油站	102.933774,24.626275		云南发布	https://weibo.com/1662558237/IstBpawWB?type=comment#_rnd1581325095559	0	云南省
玉溪	澄江市		海关社区抚仙湖书院客栈	102.929732,24.51022		云南发布	https://weibo.com/1662558237/IstBpawWB?type=comment#_rnd1581325095559	0	云南省
玉溪	澄江市		月亮湾湿地公园	102.945946,24.621487		云南发布	https://weibo.com/1662558237/IstBpawWB?type=comment#_rnd1581325095559	0	云南省
玉溪	澄江市		渔米香鱼庄	102.949846,24.621953		云南发布	https://weibo.com/1662558237/IstBpawWB?type=comment#_rnd1581325095559	0	云南省
玉溪	澄江市		路居星空小镇	102.840418,24.349999		云南发布	https://weibo.com/1662558237/IstBpawWB?type=comment#_rnd1581325095559	0	云南省
玉溪	澄江市		阅海听涛饭店	102.931098,24.512227		云南发布	https://weibo.com/1662558237/IstBpawWB?type=comment#_rnd1581325095559	0	云南省
玉溪	易门县		易门县			玉溪发布	https://mp.weixin.qq.com/s/PtuGqysWa9IFu13K-JJ1AA	0	云南省
玉溪	江川区		雄关乡菜市场	102.799706,24.220846		江川发布	https://mp.weixin.qq.com/s/zl3g3MNMEgPBYKqv04O5Eg	0	云南省
玉溪	江川区		前卫渔村	102.75514,24.333947		春城晚报	https://mp.weixin.qq.com/s/E-6otSTsgK-p9z_TuNc9uA	0	云南省
玉溪	江川区		阳光海岸	102.837001,24.408419		春城晚报	https://mp.weixin.qq.com/s/yeVV1XLyzMN5nPIEa0FNNw	0	云南省
玉溪	红塔区		玉景苑B2幢	102.544066,24.336188		玉溪发布	https://mp.weixin.qq.com/s/D8fuuy4rQ3QgZWFjI3RYOw	0	云南省
玉溪	红塔区		沃尔玛超市	102.542947,24.344325		春城晚报	https://mp.weixin.qq.com/s/yeVV1XLyzMN5nPIEa0FNNw	0	云南省
玉溪	红塔区		龙马快捷酒店	102.531877,24.351231		春城晚报	https://mp.weixin.qq.com/s/yeVV1XLyzMN5nPIEa0FNNw	0	云南省
玉溪	红塔区		北城荣昌街农贸市场	102.548305,24.426771		春城晚报	https://mp.weixin.qq.com/s/yeVV1XLyzMN5nPIEa0FNNw	0	云南省
玉溪	红塔区		华瑞小区	102.545834,24.340464		春城晚报	https://mp.weixin.qq.com/s/yeVV1XLyzMN5nPIEa0FNNw	0	云南省
玉溪	红塔区		美好饭店	102.563797,24.377463		玉溪发布	https://mp.weixin.qq.com/s/D8fuuy4rQ3QgZWFjI3RYOw	0	云南省
玉溪	红塔区		大石板社区秧草塘村	102.512202,24.464226		春城晚报	https://mp.weixin.qq.com/s/yeVV1XLyzMN5nPIEa0FNNw	0	云南省
曲靖	麒麟区		云康大酒店	103.762137,25.525826		曲靖卫健委	https://mp.weixin.qq.com/s/rjYwtYtK9uWkgmPCB1W-QA	0	云南省
曲靖	麒麟区		金诚精致酒店	103.799058,25.498348		曲靖卫健委	https://mp.weixin.qq.com/s/lYXcUKPH9f9Jk0myVoeetA	0	云南省
曲靖	宣威市		得禄乡迭那村	103.923163,26.424445		曲靖卫健委	https://mp.weixin.qq.com/s/DD7lLAE9g1HMuMMOINAnSA	0	云南省
曲靖	沾益区		沾益区			曲靖卫健委	https://m.weibo.cn/2592713452/4466061057617099	0	云南省
曲靖	陆良县		陆良县			曲靖卫健委	https://mp.weixin.qq.com/s/Sqy54aahCCCKQeO5ZJHAOw	0	云南省
曲靖	会泽县		会泽县			曲靖卫健委	https://mp.weixin.qq.com/s/Sqy54aahCCCKQeO5ZJHAOw	0	云南省
曲靖	罗平县		罗平县			曲靖卫健委	https://mp.weixin.qq.com/s/Sqy54aahCCCKQeO5ZJHAOw	0	云南省
西双版纳	景洪市		曼伞囡村	102.478291,25.556961		春城晚报	https://mp.weixin.qq.com/s/LA0nkvP2rdaJO7xlud4k0g	0	云南省
西双版纳	景洪市		景洪农场三分场	100.763408,21.954219		春城晚报	https://mp.weixin.qq.com/s/LA0nkvP2rdaJO7xlud4k0g	0	云南省
德宏傣族景颇族自治州	瑞丽市		五缘玉城小区	97.84634,24.024745		春城晚报	https://mp.weixin.qq.com/s/LA0nkvP2rdaJO7xlud4k0g	0	云南省
临沧	耿马县		耿马县			云南卫健委	http://ynswsjkw.yn.gov.cn/wjwWebsite/web/doc/UU158052810730700085	0	云南省
大理白族自治州	大理市		大理古城	100.163993,25.694884		曲靖卫健委	https://mp.weixin.qq.com/s/rjYwtYtK9uWkgmPCB1W-QA	0	云南省
大理白族自治州	大理市		白家大院	100.103991,25.905627		曲靖卫健委	https://mp.weixin.qq.com/s/rjYwtYtK9uWkgmPCB1W-QA	0	云南省
大理白族自治州	大理市		风花雪月大酒店	100.172566,25.698783		曲靖卫健委	https://mp.weixin.qq.com/s/rjYwtYtK9uWkgmPCB1W-QA	0	云南省
大理白族自治州	大理市		大理三塔	100.143048,25.704119		曲靖卫健委	https://mp.weixin.qq.com/s/rjYwtYtK9uWkgmPCB1W-QA	0	云南省
大理白族自治州	弥渡县		弥渡县			大理日报	https://mp.weixin.qq.com/s/kEhHglNJK_hYNdulUmil7g	0	云南省
大理白族自治州	巍山彝族回族自治县		巍山彝族回族自治县			大理日报	https://mp.weixin.qq.com/s/kEhHglNJK_hYNdulUmil7g	0	云南省
大理白族自治州	宾川县		宾川县			宾川县人民政府	http://www.bc.gov.cn/dlsbcx/c102087/202002/69aa31bbc1e2404c9c82a32a1c667880.shtml	0	云南省
昭通	永善县		永善县			昭通日报	https://mp.weixin.qq.com/s/WLTzC7TtqYQI3ayaMArgnQ	0	云南省
昭通	昭阳区		昭阳区			昭通日报	https://mp.weixin.qq.com/s/WLTzC7TtqYQI3ayaMArgnQ	0	云南省
昭通	大关县		寿山镇昆钢嘉华水泥建材有限公司	103.909984,27.899408		昭通新闻网	http://www.ztnews.net/article/show-347052.html	0	云南省
昭通	大关县		寿山镇小河村村民小组	103.893278,27.992696		昭通新闻网	http://www.ztnews.net/article/show-347052.html	0	云南省
昭通	威信县		长安镇天坪村柿子坝	104.795992,27.854498		昭通日报	https://mp.weixin.qq.com/s/WLTzC7TtqYQI3ayaMArgnQ	0	云南省
昭通	威信县		鸿星尔克专卖店	105.046357,27.840797		昭通日报	https://mp.weixin.qq.com/s/WLTzC7TtqYQI3ayaMArgnQ	0	云南省
昭通	巧家县		东坪镇老街村	103.059867,27.39536		昭通日报	https://mp.weixin.qq.com/s/WLTzC7TtqYQI3ayaMArgnQ	0	云南省
昭通	镇雄县		赤水源镇马店村	104.888741,27.548238		春城晚报	https://mp.weixin.qq.com/s/AQsMLa5YU3548XWCEC2Z_g	0	云南省
昆明	石林彝族自治县		乃古石林风景区	103.348415,24.903434		曲靖卫健委	https://mp.weixin.qq.com/s/rjYwtYtK9uWkgmPCB1W-QA	0	云南省
昆明	西山区		万达蓉李记成都名小吃	102.709842,25.007837		云南日报	https://mp.weixin.qq.com/s/YyHrhArxC-Q2wX1SSvTBKA	0	云南省
昆明	西山区		万达BA法式烘焙	102.709842,25.007837		云南日报	https://mp.weixin.qq.com/s/YyHrhArxC-Q2wX1SSvTBKA	0	云南省
昆明	西山区		万达韩悦烤肉	102.709842,25.007837		云南日报	https://mp.weixin.qq.com/s/YyHrhArxC-Q2wX1SSvTBKA	0	云南省
昆明	西山区		滇池大坝	102.65053,24.98285		曲靖卫健委	https://mp.weixin.qq.com/s/rjYwtYtK9uWkgmPCB1W-QA	0	云南省
昆明	西山区		云南木尔主题酒店	102.695228,24.957974		云南日报	https://mp.weixin.qq.com/s/YyHrhArxC-Q2wX1SSvTBKA	0	云南省
昆明	西山区		西苑浦路尚领明珠1栋	102.652422,25.033156		春城晚报	https://mp.weixin.qq.com/s/iPTS9BkBfl4EaYOnONKfEw	0	云南省
昆明	西山区		万达凯美俪酒店			云南日报	https://mp.weixin.qq.com/s/YyHrhArxC-Q2wX1SSvTBKA	0	云南省
昆明	西山区		万达汉拿山韩式烤肉	102.709842,25.007837		云南日报	https://mp.weixin.qq.com/s/YyHrhArxC-Q2wX1SSvTBKA	0	云南省
昆明	西山区		万达C+辛迪果饮	102.709842,25.007837		云南日报	https://mp.weixin.qq.com/s/YyHrhArxC-Q2wX1SSvTBKA	0	云南省
昆明	西山区		前卫街道办事处香榭丽园小区9-1号商铺	102.710506,24.996969		云南发布	https://mp.weixin.qq.com/s/zJip2rx-wR-T_dtQdgFbIQ	0	云南省
昆明	西山区		绿地大城天地商业区	102.703096,25.012974		春城晚报	https://mp.weixin.qq.com/s/WlxrdAlKUhSRqP4k2Snb4w	0	云南省
昆明	安宁市		恒大金碧天下博雅苑小区25栋	102.562307,24.889294		春城晚报	https://mp.weixin.qq.com/s/_uL6t7iW7bFLxLVWcZG_ZQ	0	云南省
昆明	嵩明县		小街镇大桥村委会大桥村	103.143615,25.296376		春城晚报	https://mp.weixin.qq.com/s/zvooSLX5E1HqTTbDhgDtWg	0	云南省
昆明	嵩明县		小街镇大桥村委会乃卜村	103.141819,25.303583		春城晚报	https://mp.weixin.qq.com/s/zvooSLX5E1HqTTbDhgDtWg	0	云南省
昆明	嵩明县		小街镇大桥村委会	103.145712,25.294191		春城晚报	https://mp.weixin.qq.com/s/zvooSLX5E1HqTTbDhgDtWg	0	云南省
昆明	寻甸回族彝族自治县		寻甸县塘子街道办事处小瓦匠村	103.283625,25.476947		春城晚报	https://mp.weixin.qq.com/s/WlxrdAlKUhSRqP4k2Snb4w	0	云南省
昆明	五华区		南屏街	102.713935,25.037694		江川发布	https://mp.weixin.qq.com/s/zl3g3MNMEgPBYKqv04O5Eg	0	云南省
昆明	五华区		中海学府路	102.70758,25.063627		江川发布	https://mp.weixin.qq.com/s/zl3g3MNMEgPBYKqv04O5Eg	0	云南省
昆明	五华区		东风西路137号驿居酒店	102.701226,25.040567		春城晚报	https://mp.weixin.qq.com/s/1MOGBR6c5MQ2mzw00JRKfw	0	云南省
昆明	五华区		春晖小区	102.679319,25.051602		春城晚报	https://mp.weixin.qq.com/s/WlxrdAlKUhSRqP4k2Snb4w	0	云南省
昆明	五华区		耀龙康城	102.73025,25.098517		春城晚报	https://mp.weixin.qq.com/s/WlxrdAlKUhSRqP4k2Snb4w	0	云南省
昆明	五华区		新闻里小区	102.692245,25.034555		春城晚报	https://mp.weixin.qq.com/s/llFd6ErLPVAgTaQysCdp7g	0	云南省
昆明	五华区		西景盛典小区	102.677925,25.045668		春城晚报	https://mp.weixin.qq.com/s/llFd6ErLPVAgTaQysCdp7g	0	云南省
昆明	五华区		丰宁街道	102.684189,25.053529		春城晚报	https://mp.weixin.qq.com/s/llFd6ErLPVAgTaQysCdp7g	0	云南省
昆明	盘龙区		恒隆广场	102.72163,25.036929		江川发布	https://mp.weixin.qq.com/s/zl3g3MNMEgPBYKqv04O5Eg	0	云南省
昆明	盘龙区		金殿武家村	102.767811,25.089271		春城晚报	https://mp.weixin.qq.com/s/LA0nkvP2rdaJO7xlud4k0g	0	云南省
昆明	盘龙区		云锡花园	102.737742,25.072721		春城晚报	https://mp.weixin.qq.com/s/WlxrdAlKUhSRqP4k2Snb4w	0	云南省
昆明	官渡区		格悦雅致酒店	102.764839,24.944828		曲靖卫健委	https://mp.weixin.qq.com/s/rjYwtYtK9uWkgmPCB1W-QA	0	云南省
昆明	官渡区		都市坐标小区B栋7单元	102.729781,25.0183		春城晚报	https://mp.weixin.qq.com/s/gh0pJW5pM6nujH2SsJfGXQ	0	云南省
昆明	官渡区		星体花园	102.762285,24.940609		春城晚报	https://mp.weixin.qq.com/s/WlxrdAlKUhSRqP4k2Snb4w	0	云南省
昆明	官渡区		小板桥街道海伦国际小区	102.747219,24.971472		春城晚报	https://mp.weixin.qq.com/s/JLXK40BUnTQDZv0oBTkEgg	0	云南省
昆明	官渡区		泰丽酒店	102.732351,25.030172		春城晚报	https://appkp.ccwb.cn/news/202002/202002021942397FTUDD.html	1	云南省
昆明	官渡区		普自村	102.760433,24.939653		春城晚报	https://appkp.ccwb.cn/news/202002/202002021942397FTUDD.html	1	云南省
昆明	官渡区		昆船花园	102.797169,24.988538		春城晚报	https://mp.weixin.qq.com/s/zDk5zg7-DwKIV1brhmwYMA	0	云南省
昆明	东川区		乌龙镇瓦房村黄包谷地	103.079308,25.975516		春城晚报	https://mp.weixin.qq.com/s/WlxrdAlKUhSRqP4k2Snb4w	0	云南省
漯河	临颍县		皇帝庙乡冉庄村	113.999361,33.733511		漯河市卫健委	http://www.lhswjw.gov.cn/viewnews.aspx?id=15422	1	河南省
漯河	临颍县		台陈镇	113.923954,33.765243		大河报	https://news.dahebao.cn/dahe/appcommunity/1491139?newsId=1491139	0	河南省
漯河	临颍县		杜曲镇	113.878831,33.822289		大河报	https://news.dahebao.cn/dahe/appcommunity/1491139?newsId=1491139	0	河南省
漯河	源汇区		老街街道龙祥苑小区	114.034965,33.576842		漯河市卫健委	http://www.lhswjw.gov.cn/viewnews.aspx?id=15391	0	河南省
漯河	源汇区		干河陈街道办事处井冈山路商务花园小区	113.99567,33.573003		漯河市卫健委	http://www.lhswjw.gov.cn/viewnews.aspx?id=15379	0	河南省
漯河	源汇区		干河陈街道办事处	114.028361,33.558474		大河报	https://www.dahebao.cn/news/1491139?cid=1491139	0	河南省
漯河	舞阳县		马村乡沟陈村	113.611446,33.57005		漯河市卫健委	http://www.lhswjw.gov.cn/viewnews.aspx?id=15391	0	河南省
漯河	舞阳县		侯集镇	113.712517,33.669084		大河报	https://news.dahebao.cn/dahe/appcommunity/1491139?newsId=1491139	0	河南省
漯河	舞阳县		姜店乡	113.672014,33.521549		大河报	https://news.dahebao.cn/dahe/appcommunity/1491139?newsId=1491139	0	河南省
漯河	舞阳县		马村乡	113.646152,33.565586		漯河市卫健委	http://www.lhswjw.gov.cn/viewnews.aspx?id=15352	0	河南省
漯河	召陵区		邓襄镇	114.131425,33.523302		大河报	https://news.dahebao.cn/dahe/appcommunity/1491139?newsId=1491139	0	河南省
漯河	召陵区		后谢乡解放路伟业万和城西区	114.047388,33.542793		漯河市卫健委	http://www.lhswjw.gov.cn/viewnews.aspx?id=15379	0	河南省
漯河	召陵区		召陵镇茨张村	114.223723,33.576884		大河报	https://news.dahebao.cn/dahe/appcommunity/1491139?newsId=1491139	0	河南省
漯河	召陵区		天桥街办事处	114.049159,33.571265		大河报	https://www.dahebao.cn/news/1491139?cid=1491139	0	河南省
漯河	召陵区		东城街道办事处汾河上的院子小区	114.091781,33.584174		漯河市卫健委	http://www.lhswjw.gov.cn/viewnews.aspx?id=15372	0	河南省
漯河	郾城区		商桥镇	113.97136,33.709255		大河报	https://news.dahebao.cn/dahe/appcommunity/1491139?newsId=1491139	0	河南省
漯河	郾城区		沙北街道北岸花园	114.019047,33.593498		漯河市卫健委	http://www.lhswjw.gov.cn/viewnews.aspx?id=15387	0	河南省
漯河	郾城区		淞江国际小区	113.996015,33.600148		漯河市卫健委	http://www.lhswjw.gov.cn/viewnews.aspx?id=15379	0	河南省
漯河	郾城区		沙北街道办事处	114.042294,33.584351		大河报	https://www.dahebao.cn/news/1491139?cid=1491139	0	河南省
漯河	郾城区		龙塔街道办事处	114.000071,33.600438		大河报	https://www.dahebao.cn/news/1491139?cid=1491139	0	河南省
安阳	内黄县		张龙乡	114.885601,35.99093		安阳日报	https://mp.weixin.qq.com/s/K6Q4kBa5zNW1ushebDS7CA	1	河南省
安阳	内黄县		楚旺镇	114.904582,35.953702		大河报	https://news.dahebao.cn/dahe/appcommunity/1491145?newsId=1491145	0	河南省
安阳	内黄县		亳城镇赵七级村	114.722852,35.886692		安阳日报	http://www.ayrbs.com/news/2020-02/04/content_2107680.htm	0	河南省
安阳	内黄县		井店镇大冯村	114.697439,35.802963		安阳日报	http://www.ayrbs.com/news/2020-02/04/content_2107680.htm	0	河南省
安阳	内黄县		井店镇杜河道村	114.710127,35.8346		安阳日报	http://www.ayrbs.com/news/2020-02/04/content_2107680.htm	0	河南省
安阳	汤阴县		城关镇铁路家属院	114.348986,35.930955		安阳日报	http://www.ayrbs.com/news/2020-02/04/content_2107680.htm	0	河南省
安阳	汤阴县		城关镇武家庄村	114.371263,35.917033		安阳日报	http://www.ayrbs.com/news/2020-02/04/content_2107680.htm	0	河南省
安阳	龙安区		文昌大道街道铁2路5号院	114.295981,36.09972		安阳日报	http://www.ayrbs.com/news/2020-02/04/content_2107680.htm	0	河南省
安阳	龙安区		马投涧镇	114.259174,36.0114		大河报	https://news.dahebao.cn/dahe/appcommunity/1491145?newsId=1491145	0	河南省
安阳	林州市		开元街道盛世佳苑	113.809506,36.074682		安阳日报	http://www.ayrbs.com/news/2020-02/04/content_2107680.htm	0	河南省
安阳	林州市		任村镇仙岩村	113.854449,36.238862		安阳日报	http://www.ayrbs.com/news/2020-02/04/content_2107680.htm	0	河南省
安阳	林州市		开元街道办事处	113.818533,36.068189		安阳日报	http://www.ayrbs.com/news/2020-01/28/content_2103061.htm	0	河南省
安阳	安阳县		辛村镇郝伍级村	114.640509,36.030436		安阳日报	http://www.ayrbs.com/news/2020-02/04/content_2107680.htm	0	河南省
安阳	安阳县		崔家桥镇杨辛庄村	114.518122,36.130745		安阳日报	http://www.ayrbs.com/news/2020-02/04/content_2107680.htm	0	河南省
安阳	殷都区		纱厂街道	114.335992,36.118845		平安安阳	https://weibo.com/1968909041/IuJOvE8d4?from=page_1001061968909041_profile&wvr=6&mod=weibotime&type=comment	0	河南省
安阳	殷都区		蒋村镇南麻水村	114.175753,36.148899		安阳日报	http://www.ayrbs.com/news/2020-02/04/content_2107680.htm	0	河南省
安阳	殷都区		铁西路街道高楼庄	114.33551,36.111057		安阳日报	http://www.ayrbs.com/news/2020-02/04/content_2107680.htm	0	河南省
安阳	殷都区		铁西路街道办事处	114.331456,36.104826		大河报	https://www.dahebao.cn/news/1489063?cid=1489063	0	河南省
安阳	殷都区		清风街道	114.32647,36.094083		大河报	https://news.dahebao.cn/dahe/appcommunity/1491145?newsId=1491145	0	河南省
安阳	滑县		白道口镇	114.524,35.574628		大河报	https://news.dahebao.cn/dahe/appcommunity/1491145?newsId=1491145	0	河南省
安阳	文峰区		益民路殡仪馆	114.342869,36.079073		大河报	https://weibo.com/1734530730/IrQ2IscM2	0	河南省
安阳	文峰区		北大街	114.35401,36.10378		大河报	https://weibo.com/1734530730/IrQ2IscM2?type=comment#_rnd1581696258495	0	河南省
安阳	文峰区		万达金街	114.393287,36.087475		大河报	https://weibo.com/1734530730/IrQ2IscM2?type=comment#_rnd1581696258495	0	河南省
安阳	文峰区		永明路街道安泰苑	114.398021,36.101602		安阳日报	http://www.ayrbs.com/news/2020-02/04/content_2107680.htm	0	河南省
安阳	文峰区		永明路街道唐韵美城	114.412126,36.104593		安阳日报	http://www.ayrbs.com/news/2020-02/04/content_2107680.htm	0	河南省
安阳	文峰区		中华路街道芙蓉苑	114.399355,36.089849		安阳日报	http://www.ayrbs.com/news/2020-02/04/content_2107680.htm	0	河南省
安阳	文峰区		商颂街道办事处腾运世元小区	114.379349,36.047301		安阳日报	http://www.ayrbs.com/news/2020-02/04/content_2107680.htm	0	河南省
安阳	文峰区		宝莲寺	114.37008,36.007726		安阳市政府	http://www.anyang.gov.cn/sitegroup/root/html/00000000361142360136385855fe2882/20200207085154121.html	0	河南省
安阳	文峰区		银杏街道	114.36629,36.069669		安阳市政府	http://www.anyang.gov.cn/sitegroup/root/html/00000000361142360136385855fe2882/20200207085154121.html	0	河南省
安阳	文峰区		东关街道平原新村	114.375171,36.090298		安阳日报	http://www.ayrbs.com/news/2020-02/04/content_2107680.htm	0	河南省
安阳	文峰区		南关街道相州路108号院	114.352898,36.083626		安阳日报	http://www.ayrbs.com/news/2020-02/04/content_2107680.htm	0	河南省
安阳	文峰区		南关街道罗底社家属院	114.345394,36.10409		安阳日报	http://www.ayrbs.com/news/2020-02/04/content_2107680.htm	0	河南省
安阳	文峰区		银杏街道华强城2期	114.397215,36.055919		安阳日报	http://www.ayrbs.com/news/2020-02/04/content_2107680.htm	0	河南省
安阳	文峰区		银杏街道紫竹院小区	114.325102,36.091742		安阳日报	http://www.ayrbs.com/news/2020-02/04/content_2107680.htm	0	河南省
安阳	文峰区		光华街道西官园社区	114.368285,36.087532		安阳日报	http://www.ayrbs.com/news/2020-02/04/content_2107680.htm	0	河南省
安阳	文峰区		紫薇大道街道办事处	114.378169,36.107113		安阳日报	http://www.ayrbs.com/news/2020-01/28/content_2103061.htm	0	河南省
安阳	文峰区		商颂大街街道办事处	114.364276,36.058611		大河报	https://www.dahebao.cn/news/1489063?cid=1489063	0	河南省
安阳	文峰区		南关街道办事处	114.354852,36.084648		大河报	https://www.dahebao.cn/news/1489063?cid=1489063	0	河南省
安阳	文峰区		宝莲寺镇	114.37008,36.007726		安阳日报	https://mp.weixin.qq.com/s/nYyRFn63X2hYKR8MONEzKQ	0	河南省
安阳	北关区		万意喜福酒店	114.345076,36.107504		大河报	https://weibo.com/1734530730/IrQ2IscM2	0	河南省
安阳	北关区		洹北街道碧水名郡	114.378134,36.131393		安阳日报	http://www.ayrbs.com/news/2020-02/04/content_2107680.htm	0	河南省
安阳	北关区		解放路街道南仓街铁路家属院	114.339215,36.094232		安阳日报	http://www.ayrbs.com/news/2020-02/04/content_2107680.htm	0	河南省
安阳	北关区		彰北街道办事处	114.356707,36.125934		安阳市政府	http://www.anyang.gov.cn/sitegroup/root/html/00000000361142360136385855fe2882/20200203100650374.html	0	河南省
安阳	北关区		解放路街道办事处	114.341859,36.101536		安阳日报	http://www.ayrbs.com/news/2020-01/28/content_2103061.htm	0	河南省
安阳	高新区		华强建国酒店	114.389114,36.05431		安阳市政府	http://www.anyang.gov.cn/sitegroup/root/html/00000000361142360136385855fe2882/20200203100650374.html	0	河南省
信阳	浉河区		五里墩街道金杯花园	114.066343,32.127233		信阳市卫健委	http://www.hnxywjw.gov.cn/a/news/tongzhi/2020/0220/4904.html	0	河南省
信阳	浉河区		十三里桥小庙村	113.999901,32.018996		信阳市卫健委	http://www.hnxywjw.gov.cn/a/news/tongzhi/2020/0210/4745.html	0	河南省
信阳	浉河区		湖东街道天伦广场茶韵小区	114.048745,32.121834		大河报	https://news.dahebao.cn/dahe/appcommunity/1491143?newsId=1491143	0	河南省
信阳	浉河区		东街道书香门第小区	114.050919,32.116385		信阳市卫健委	http://www.hnxywjw.gov.cn/a/news/tongzhi/2020/0213/4807.html	0	河南省
信阳	浉河区		五里墩街道鸡公山管理区家属院	114.062934,32.127292		信阳市卫健委	http://www.hnxywjw.gov.cn/a/news/tongzhi/2020/0213/4807.html	0	河南省
信阳	浉河区		游河乡出山村	114.002523,32.224749		信阳市卫健委	http://www.hnxywjw.gov.cn/a/news/tongzhi/2020/0215/4831.html	0	河南省
信阳	浉河区		湖东街道正商大道正商红河谷	114.052229,32.097137		信阳市卫健委	http://www.hnxywjw.gov.cn/a/news/tongzhi/2020/0213/4807.html	0	河南省
信阳	浉河区		东方红大道申泰市场	114.086111,32.122861		郑州市卫健委	http://wjw.zhengzhou.gov.cn/yqtb/2363427.jhtml	0	河南省
信阳	浉河区		金牛山街道	114.056235,32.989877		大河报	https://news.dahebao.cn/dahe/appcommunity/1491143?newsId=1491143	0	河南省
信阳	浉河区		老城街道东方红大道怡和名门	114.071,32.1235		大河报	https://news.dahebao.cn/dahe/appcommunity/1491143?newsId=1491143	0	河南省
信阳	浉河区		吴家店镇向昌湾区	114.232957,32.1235		大河报	https://news.dahebao.cn/dahe/appcommunity/1491143?newsId=1491143	0	河南省
信阳	浉河区		出山村	114.002523,32.224749		信阳市卫健委	http://www.hnxywjw.gov.cn/a/news/tongzhi/2020/0201/4574.html	0	河南省
信阳	浉河区		红太阳小区	114.084732,32.1204		信阳市卫健委	http://www.hnxywjw.gov.cn/a/news/tongzhi/2020/0202/4594.html	0	河南省
信阳	浉河区		经典花园	114.063236,32.118636		信阳市卫健委	http://www.hnxywjw.gov.cn/a/news/tongzhi/2020/0130/4546.html	0	河南省
信阳	浉河区		胜利南路	114.07422,32.115993		信阳市卫健委	http://www.hnxywjw.gov.cn/a/news/tongzhi/2020/0130/4546.html	0	河南省
信阳	浉河区		金牛路	114.058643,32.162083		信阳市卫健委	http://www.hnxywjw.gov.cn/a/news/tongzhi/2020/0130/4546.html	0	河南省
信阳	浉河区		阳光宾馆	114.08021,32.12757		信阳市卫健委	http://www.hnxywjw.gov.cn/a/news/tongzhi/2020/0201/4574.html	0	河南省
信阳	浉河区		堰冲村	114.119326,31.915856		信阳市卫健委	http://www.hnxywjw.gov.cn/a/news/tongzhi/2020/0205/4691.html	0	河南省
信阳	浉河区		东双河镇黄楼村	114.18995,32.013256		信阳市卫健委	http://www.hnxywjw.gov.cn/a/news/tongzhi/2020/0206/4702.html	0	河南省
信阳	浉河区		胜利南路某家属院	114.074489,32.115819		信阳市卫健委	http://www.hnxywjw.gov.cn/a/news/tongzhi/2020/0206/4702.html	0	河南省
信阳	浉河区		金牛山办事处周家山	114.053323,32.137621		信阳市卫健委	http://www.hnxywjw.gov.cn/a/news/tongzhi/2020/0131/4551.html	0	河南省
信阳	浉河区		京深路	114.051983,32.117635		信阳市卫健委	http://www.hnxywjw.gov.cn/a/news/tongzhi/2020/0130/4546.html	0	河南省
信阳	浉河区		北京大街徐家湾	114.065176,32.136817		信阳市卫健委	http://www.hnxywjw.gov.cn/a/news/tongzhi/2020/0130/4546.html	0	河南省
信阳	浉河区		余寨村	113.799155,32.246631		信阳市卫健委	http://www.hnxywjw.gov.cn/a/news/tongzhi/2020/0130/4546.html	0	河南省
信阳	浉河区		邱湾村	113.884025,32.255795		信阳市卫健委	http://www.hnxywjw.gov.cn/a/news/tongzhi/2020/0201/4574.html	0	河南省
信阳	浉河区		文馨园	114.0886,32.112766		信阳市卫健委	http://www.hnxywjw.gov.cn/a/news/tongzhi/2020/0204/4638.html	0	河南省
信阳	浉河区		工区路	114.095242,32.112244		信阳市卫健委	http://www.hnxywjw.gov.cn/a/news/tongzhi/2020/0130/4546.html	0	河南省
信阳	浉河区		翟寨村	113.960467,32.275741		信阳市卫健委	http://www.hnxywjw.gov.cn/a/news/tongzhi/2020/0131/4551.html	0	河南省
信阳	浉河区		宝丰华府	114.071451,32.120307		信阳市卫健委	http://www.hnxywjw.gov.cn/a/news/tongzhi/2020/0205/4691.html	0	河南省
信阳	浉河区		红檀村	114.01528,31.920728		信阳市卫健委	http://www.hnxywjw.gov.cn/a/news/tongzhi/2020/0130/4546.html	0	河南省
信阳	浉河区		浉河港乡	113.900085,32.040182		信阳市卫健委	http://www.hnxywjw.gov.cn/a/news/tongzhi/2020/0130/4546.html	0	河南省
信阳	浉河区		马家畈村	113.93905,31.975377		信阳市卫健委	http://www.hnxywjw.gov.cn/a/news/tongzhi/2020/0205/4691.html	0	河南省
信阳	浉河区		白庙村	113.864154,32.017117		大河网	https://baijiahao.baidu.com/s?id=1657976152714727373&wfr=spider&for=pc	0	河南省
信阳	羊山新区		新六大街壹号公馆	114.078712,32.147871		大河报	https://news.dahebao.cn/dahe/appcommunity/1491143?newsId=1491143	0	河南省
信阳	羊山新区		二号公馆	114.079057,32.147887		信阳市卫健委	http://www.hnxywjw.gov.cn/a/news/tongzhi/2020/0204/4638.html	0	河南省
信阳	羊山新区		东方今典A区	114.108264,32.139738		信阳市卫健委	http://www.hnxywjw.gov.cn/a/news/tongzhi/2020/0205/4691.html	0	河南省
信阳	羊山新区		龙飞山办事处恒大名都	114.132512,32.143152		信阳市卫健委	http://www.hnxywjw.gov.cn/a/news/tongzhi/2020/0206/4702.html	0	河南省
信阳	羊山新区		碧海名居小区	114.085711,32.156245		大河报	https://www.sohu.com/a/371776052_698451	0	河南省
信阳	羊山新区		东方今典	114.106807,32.138296		信阳市卫健委	http://www.hnxywjw.gov.cn/a/news/tongzhi/2020/0202/4594.html	0	河南省
信阳	羊山新区		府都花园	114.074941,32.14375		信阳市卫健委	http://www.hnxywjw.gov.cn/a/news/tongzhi/2020/0130/4546.html	0	河南省
信阳	羊山新区		羊山1街	114.081563,32.135775		信阳市卫健委	http://www.hnxywjw.gov.cn/a/news/tongzhi/2020/0130/4546.html	0	河南省
信阳	羊山新区		羊山四街	114.082863,32.138149		信阳市卫健委	http://www.hnxywjw.gov.cn/a/news/tongzhi/2020/0130/4546.html	0	河南省
信阳	南湾风景管理区		南湾街道谭庙村	113.978699,32.1235		大河报	https://news.dahebao.cn/dahe/appcommunity/1491143?newsId=1491143	0	河南省
信阳	南湾风景管理区		南湾街道茶韵路茗阳天下	114.036805,32.123728		信阳市卫健委	http://www.hnxywjw.gov.cn/a/news/tongzhi/2020/0207/4715.html	0	河南省
信阳	新县		金兰山街道白果树居委会	114.87153,31.682459		新县人民政府	http://www.hnxx.gov.cn/portal/xxzx/jrxx/xxyw/webinfo/2020/02/1580980925484377.htm	0	河南省
信阳	新县		县职高对面的陈店乡政府家属院	114.875587,31.606068		新县人民政府	http://www.hnxx.gov.cn/portal/xxzx/jrxx/xxyw/webinfo/2020/02/1580980925484377.htm	0	河南省
信阳	新县		居畈村	114.573698,31.612212		信阳市卫健委	http://www.hnxywjw.gov.cn/a/news/tongzhi/2020/0201/4574.html	0	河南省
信阳	新县		将军路	114.875997,31.580676		信阳市卫健委	http://www.hnxywjw.gov.cn/a/news/tongzhi/2020/0201/4574.html	0	河南省
信阳	新县		京九路	114.878704,31.629318		信阳市卫健委	http://www.hnxywjw.gov.cn/a/news/tongzhi/2020/0201/4574.html	0	河南省
信阳	新县		箭厂河乡	114.814026,31.527513		信阳市卫健委	http://www.hnxywjw.gov.cn/a/news/tongzhi/2020/0201/4574.html	0	河南省
信阳	新县		朱畈村	114.771993,31.941131		信阳市卫健委	http://www.hnxywjw.gov.cn/a/news/tongzhi/2020/0205/4691.html	0	河南省
信阳	新县		京九路质监站	114.878091,31.62694		信阳市卫健委	http://www.hnxywjw.gov.cn/a/news/tongzhi/2020/0216/4853.html	0	河南省
信阳	新县		詹湾村	114.837843,31.540246		信阳市卫健委	http://www.hnxywjw.gov.cn/a/news/tongzhi/2020/0205/4691.html	0	河南省
信阳	新县		新集镇职业高中南门	114.875587,31.606068		信阳市卫健委	http://www.hnxywjw.gov.cn/a/news/tongzhi/2020/0216/4853.html	0	河南省
信阳	新县		新集镇金水小学	114.890888,31.619198		信阳市卫健委	http://www.hnxywjw.gov.cn/a/news/tongzhi/2020/0206/4702.html	0	河南省
信阳	新县		新集镇长潭二街	114.878431,31.640475		信阳市卫健委	http://www.hnxywjw.gov.cn/a/news/tongzhi/2020/0207/4715.html	0	河南省
信阳	新县		新集镇职业高中南门附近	114.875587,31.606068		信阳日报	https://mp.weixin.qq.com/s/WSompgd0jt_f1cIHNx9T-Q	0	河南省
信阳	新县		京九路质监站附近	114.878418,31.627005		信阳日报	https://mp.weixin.qq.com/s/WSompgd0jt_f1cIHNx9T-Q	0	河南省
信阳	息县		包信镇王庙村	114.948907,32.508293		信阳市卫健委	http://www.hnxywjw.gov.cn/a/news/tongzhi/2020/0213/4807.html	0	河南省
信阳	息县		项店镇朱店村	114.907396,32.384555		信阳市卫健委	http://www.hnxywjw.gov.cn/a/news/tongzhi/2020/0213/4807.html	0	河南省
信阳	息县		项店镇街村中学	114.873074,32.377464		信阳市卫健委	http://www.hnxywjw.gov.cn/a/news/tongzhi/2020/0208/4718.html	0	河南省
信阳	息县		杨店乡永红村	114.850795,32.344744		信阳市卫健委	http://www.hnxywjw.gov.cn/a/news/tongzhi/2020/0208/4718.html	0	河南省
信阳	息县		夏庄镇街村	115.008246,32.401256		大河报	https://news.dahebao.cn/dahe/appcommunity/1491143?newsId=1491143	0	河南省
信阳	息县		八里岔	114.77929,32.228609		信阳市卫健委	http://www.hnxywjw.gov.cn/a/news/tongzhi/2020/0205/4691.html	0	河南省
信阳	息县		戴东村	114.876579,32.283275		信阳市卫健委	http://www.hnxywjw.gov.cn/a/news/tongzhi/2020/0130/4546.html	0	河南省
信阳	息县		街西村	114.999377,32.386844		信阳市卫健委	http://www.hnxywjw.gov.cn/a/news/tongzhi/2020/0202/4594.html	0	河南省
信阳	息县		八里新村	114.763483,32.370002		信阳市卫健委	http://www.hnxywjw.gov.cn/a/news/tongzhi/2020/0202/4594.html	0	河南省
信阳	息县		老石油公司家属院	114.094616,32.126904		信阳市卫健委	http://www.hnxywjw.gov.cn/a/news/tongzhi/2020/0202/4594.html	0	河南省
信阳	息县		项店镇街村			信阳市卫健委	http://www.hnxywjw.gov.cn/a/news/tongzhi/2020/0207/4715.html	0	河南省
信阳	息县		项店镇董围孜村	114.922396,32.410508		信阳市卫健委	http://www.hnxywjw.gov.cn/a/news/tongzhi/2020/0209/4746.html	0	河南省
信阳	平桥区		平昌关镇平昌村	113.885289,32.357843		信阳市卫健委	http://www.hnxywjw.gov.cn/a/news/tongzhi/2020/0215/4831.html	0	河南省
信阳	平桥区		平西街道平西办事处家属院	114.120861,32.109363		信阳市卫健委	http://www.hnxywjw.gov.cn/a/news/tongzhi/2020/0215/4831.html	0	河南省
信阳	平桥区		明港镇建设路金水源	114.041268,32.46562		大河报	https://news.dahebao.cn/dahe/appcommunity/1491143?newsId=1491143	0	河南省
信阳	平桥区		五里街道居委会新街	114.29118,32.125516		大河报	https://news.dahebao.cn/dahe/appcommunity/1491143?newsId=1491143	0	河南省
信阳	平桥区		平昌关镇朱庄村	113.878185,32.368768		大河报	https://news.dahebao.cn/dahe/appcommunity/1491143?newsId=1491143	0	河南省
信阳	平桥区		王岗乡电管所	113.826904,32.482371		大河报	https://news.dahebao.cn/dahe/appcommunity/1491143?newsId=1491143	0	河南省
信阳	平桥区		查山乡工商路	113.933404,32.410408		大河报	https://news.dahebao.cn/dahe/appcommunity/1491143?newsId=1491143	0	河南省
信阳	平桥区		平西街道金三角建材港津港花园	114.116711,32.120555		信阳市卫健委	http://www.hnxywjw.gov.cn/a/news/tongzhi/2020/0211/4766.html	0	河南省
信阳	平桥区		平桥区平桥街道光明路东花苑小区	114.137017,32.118832		信阳市卫健委	http://www.hnxywjw.gov.cn/a/news/tongzhi/2020/0211/4766.html	0	河南省
信阳	平桥区		肖店乡齐营村	114.219764,32.989877		大河报	https://news.dahebao.cn/dahe/appcommunity/1491143?newsId=1491143	0	河南省
信阳	平桥区		平西街道龙江名邸	114.15085,32.1235		大河报	https://news.dahebao.cn/dahe/appcommunity/1491143?newsId=1491143	0	河南省
信阳	平桥区		河源二号公馆	114.079057,32.147887		信阳市卫健委	http://www.hnxywjw.gov.cn/a/news/tongzhi/2020/0201/4574.html	0	河南省
信阳	平桥区		阳光花园	114.118777,32.110829		大河客户端	https://www.henan100.com/news/2020/905240.shtml	0	河南省
信阳	平桥区		凯旋城	114.113728,32.113366		信阳市卫健委	http://www.hnxywjw.gov.cn/a/news/tongzhi/2020/0202/4594.html	0	河南省
信阳	平桥区		万象城彩虹苑	114.128933,32.09339		信阳市卫健委	http://www.hnxywjw.gov.cn/a/news/tongzhi/2020/0205/4691.html	0	河南省
信阳	平桥区		平昌村	113.88442,32.358201		信阳市卫健委	http://www.hnxywjw.gov.cn/a/news/tongzhi/2020/0205/4691.html	0	河南省
信阳	平桥区		长乐园	114.294857,32.134933		信阳市卫健委	http://www.hnxywjw.gov.cn/a/news/tongzhi/2020/0205/4691.html	0	河南省
信阳	平桥区		郭湾村	114.107823,32.340903		信阳市卫健委	http://www.hnxywjw.gov.cn/a/news/tongzhi/2020/0205/4691.html	0	河南省
信阳	平桥区		五里办事处凤台居委会	114.296054,32.134977		信阳市卫健委	http://www.hnxywjw.gov.cn/a/news/tongzhi/2020/0206/4702.html	0	河南省
信阳	平桥区		甘岸街道孔庄村	113.97107,32.268636		信阳市卫健委	http://www.hnxywjw.gov.cn/a/news/tongzhi/2020/0130/4546.html	0	河南省
信阳	平桥区		台北城上城	114.110716,32.112173		信阳市卫健委	http://www.hnxywjw.gov.cn/a/news/tongzhi/2020/0201/4574.html	0	河南省
信阳	平桥区		平西办事处	114.121,32.109152		信阳市卫健委	http://www.hnxywjw.gov.cn/a/news/tongzhi/2020/0201/4574.html	0	河南省
信阳	平桥区		和美小区	114.116469,32.09987		信阳市卫健委	http://www.hnxywjw.gov.cn/a/news/tongzhi/2020/0202/4594.html	0	河南省
信阳	平桥区		金辉花园	114.043172,32.456522		信阳市卫健委	http://www.hnxywjw.gov.cn/a/news/tongzhi/2020/0202/4594.html	0	河南省
信阳	商城县		赤城街道雍华园小区	115.414316,31.807038		信阳市卫健委	http://www.hnxywjw.gov.cn/a/news/tongzhi/2020/0208/4718.html	0	河南省
信阳	商城县		赤城街道任巷	115.40803,31.800739		信阳市卫健委	http://www.hnxywjw.gov.cn/a/news/tongzhi/2020/0208/4718.html	0	河南省
信阳	商城县		赤城街道时代商贸城	115.393306,31.794413		信阳市卫健委	http://www.hnxywjw.gov.cn/a/news/tongzhi/2020/0208/4718.html	0	河南省
信阳	商城县		观庙镇西街	115.406297,31.799982		大河报	https://news.dahebao.cn/dahe/appcommunity/1491143?newsId=1491143	0	河南省
信阳	商城县		长竹园乡新建村	114.957348,31.799982		大河报	https://news.dahebao.cn/dahe/appcommunity/1491143?newsId=1491143	0	河南省
信阳	商城县		观庙镇观庙村	115.183902,31.799982		大河报	https://news.dahebao.cn/dahe/appcommunity/1491143?newsId=1491143	0	河南省
信阳	商城县		赤城街道锦绣家园	115.398461,31.810334		信阳市卫健委	http://www.hnxywjw.gov.cn/a/news/tongzhi/2020/0210/4745.html	0	河南省
信阳	商城县		双椿铺镇王店村	115.412522,31.944124		信阳市卫健委	http://www.hnxywjw.gov.cn/a/news/tongzhi/2020/0210/4745.html	0	河南省
信阳	商城县		迎春台	115.412815,31.795325		信阳市卫健委	http://www.hnxywjw.gov.cn/a/news/tongzhi/2020/0130/4546.html	0	河南省
信阳	商城县		鲇鱼山办事处	115.389013,31.810332		信阳市卫健委	http://www.hnxywjw.gov.cn/a/news/tongzhi/2020/0130/4546.html	0	河南省
信阳	商城县		许冲村	115.315202,31.562188		信阳市卫健委	http://www.hnxywjw.gov.cn/a/news/tongzhi/2020/0204/4638.html	0	河南省
信阳	商城县		上石桥镇高棚村	115.475295,32.009406		信阳市卫健委	http://www.hnxywjw.gov.cn/a/news/tongzhi/2020/0213/4807.html	0	河南省
信阳	商城县		赤城街道富康小区	115.398199,31.806775		信阳市卫健委	http://www.hnxywjw.gov.cn/a/news/tongzhi/2020/0215/4831.html	0	河南省
信阳	商城县		沈畈村	115.339241,31.691971		信阳市卫健委	http://www.hnxywjw.gov.cn/a/news/tongzhi/2020/0130/4546.html	0	河南省
信阳	商城县		观庙镇街道	115.182736,31.827406		信阳日报	https://mp.weixin.qq.com/s/WSompgd0jt_f1cIHNx9T-Q	0	河南省
信阳	罗山县		子路乡殷湾村	114.390296,32.05926		大河报	https://news.dahebao.cn/dahe/appcommunity/1491143?newsId=1491143	0	河南省
信阳	罗山县		周党镇杨冲村	114.55988,31.932023		大河报	https://news.dahebao.cn/dahe/appcommunity/1491143?newsId=1491143	0	河南省
信阳	罗山县		宝城街道西大街	114.52847,32.19999		信阳日报	https://mp.weixin.qq.com/s/NE-te0pyfoHSULp-BHENcg	0	河南省
信阳	罗山县		彭新镇老派出所附近	114.357878,31.899687		信阳市卫健委	http://www.hnxywjw.gov.cn/a/news/tongzhi/2020/0210/4745.html	0	河南省
信阳	罗山县		龙山街道紫东庭院	114.54108,32.195609		信阳市卫健委	http://www.hnxywjw.gov.cn/a/news/tongzhi/2020/0211/4766.html	0	河南省
信阳	罗山县		宝城街道陶园社区老搬运公司家属院	114.521449,32.106172		信阳市卫健委	http://www.hnxywjw.gov.cn/a/news/tongzhi/2020/0216/4853.html	0	河南省
信阳	罗山县		宝城街道老罗山县高中附近	114.515413,32.195397		大河报	https://news.dahebao.cn/dahe/appcommunity/1491143?newsId=1491143	0	河南省
信阳	罗山县		彭新镇马店村	114.16103,32.027213		信阳市卫健委	http://www.hnxywjw.gov.cn/a/news/tongzhi/2020/0206/4702.html	0	河南省
信阳	罗山县		宝城街道淮南市场	114.53008,32.200473		信阳市卫健委	http://www.hnxywjw.gov.cn/a/news/tongzhi/2020/0206/4702.html	0	河南省
信阳	罗山县		周党镇中山村	114.511112,31.951726		信阳市卫健委	http://www.hnxywjw.gov.cn/a/news/tongzhi/2020/0206/4702.html	0	河南省
信阳	罗山县		庙仙乡吴乡村	114.58711,32.031681		信阳市卫健委	http://www.hnxywjw.gov.cn/a/news/tongzhi/2020/0206/4702.html	0	河南省
信阳	罗山县		丽水街道天湖雅苑	114.509259,32.197701		信阳市卫健委	http://www.hnxywjw.gov.cn/a/news/tongzhi/2020/0206/4702.html	0	河南省
信阳	罗山县		丽水街道温州花园	114.515923,32.203053		信阳市卫健委	http://www.hnxywjw.gov.cn/a/news/tongzhi/2020/0206/4702.html	0	河南省
信阳	罗山县		灵山镇董桥村	114.286549,31.943523		信阳市卫健委	http://www.hnxywjw.gov.cn/a/news/tongzhi/2020/0206/4702.html	0	河南省
信阳	罗山县		定远乡北洼村	114.503643,31.829124		信阳市卫健委	http://www.hnxywjw.gov.cn/a/news/tongzhi/2020/0206/4702.html	0	河南省
信阳	罗山县		宝城街道水岸国际花园	114.524829,32.196943		信阳市卫健委	http://www.hnxywjw.gov.cn/a/news/tongzhi/2020/0206/4702.html	0	河南省
信阳	罗山县		潘新镇肖庄村	114.438487,31.901821		信阳市卫健委	http://www.hnxywjw.gov.cn/a/news/tongzhi/2020/0206/4702.html	0	河南省
信阳	罗山县		丽水街道宝城公馆	114.518652,32.190741		信阳市卫健委	http://www.hnxywjw.gov.cn/a/news/tongzhi/2020/0205/4691.html	0	河南省
信阳	罗山县		龙山街道天元商贸城	114.533322,32.190542		信阳市卫健委	http://www.hnxywjw.gov.cn/a/news/tongzhi/2020/0207/4715.html	0	河南省
信阳	罗山县		吊桥村	114.571453,31.907406		信阳市卫健委	http://www.hnxywjw.gov.cn/a/news/tongzhi/2020/0201/4574.html	0	河南省
信阳	罗山县		子路乡	114.464208,32.08996		信阳市卫健委	http://www.hnxywjw.gov.cn/a/news/tongzhi/2020/0205/4691.html	0	河南省
信阳	罗山县		檀墩村	114.342557,31.96599		信阳市卫健委	http://www.hnxywjw.gov.cn/a/news/tongzhi/2020/0130/4546.html	0	河南省
信阳	罗山县		名仕家园	114.519367,32.202015		信阳市卫健委	http://www.hnxywjw.gov.cn/a/news/tongzhi/2020/0205/4691.html	0	河南省
信阳	罗山县		府邸花园	114.510138,32.202126		信阳市卫健委	http://www.hnxywjw.gov.cn/a/news/tongzhi/2020/0206/4702.html	0	河南省
信阳	罗山县		新都名苑	114.504945,32.202012		信阳市卫健委	http://www.hnxywjw.gov.cn/a/news/tongzhi/2020/0205/4691.html	0	河南省
信阳	罗山县		欣荣花园	114.501637,32.19705		信阳市卫健委	http://www.hnxywjw.gov.cn/a/news/tongzhi/2020/0205/4691.html	0	河南省
信阳	罗山县		罗寨村	114.477295,32.084383		信阳市卫健委	http://www.hnxywjw.gov.cn/a/news/tongzhi/2020/0205/4691.html	0	河南省
信阳	罗山县		九里村	114.2349,31.868491		信阳市卫健委	http://www.hnxywjw.gov.cn/a/news/tongzhi/2020/0205/4691.html	0	河南省
信阳	罗山县		沈畈村	114.536562,32.187726		信阳市卫健委	http://www.hnxywjw.gov.cn/a/news/tongzhi/2020/0205/4691.html	0	河南省
信阳	罗山县		铁铺镇九里村	114.2349,31.868491		信阳日报	https://mp.weixin.qq.com/s/LlzQvFCAfjjuUyWOo-nOFA	0	河南省
信阳	罗山县		彭新镇老派出所	114.358234,31.899819		信阳市卫健委	http://www.hnxywjw.gov.cn/a/news/tongzhi/2020/0210/4752.html	0	河南省
信阳	罗山县		杨冲村	114.55988,31.932023		信阳市卫健委	http://www.hnxywjw.gov.cn/a/news/tongzhi/2020/0204/4638.html	0	河南省
信阳	潢川县		弋阳街道建国新村	115.072333,32.130093		大河报	https://news.dahebao.cn/dahe/appcommunity/1491143?newsId=1491143	0	河南省
信阳	潢川县		弋阳街道刘靛行村	115.084639,32.127249		信阳市卫健委	http://www.hnxywjw.gov.cn/a/news/tongzhi/2020/0210/4745.html	0	河南省
信阳	潢川县		伞陂镇贺堰村	115.113663,32.082154		信阳日报	https://mp.weixin.qq.com/s/NE-te0pyfoHSULp-BHENcg	0	河南省
信阳	潢川县		春申街道中山门	115.052779,32.131214		信阳市卫健委	http://www.hnxywjw.gov.cn/a/news/tongzhi/2020/0215/4831.html	0	河南省
信阳	潢川县		经济开发区	115.104484,32.12817		大河报	https://www.dahebao.cn/detail.html?newsid=1491143	0	河南省
信阳	潢川县		八里村	115.093617,32.149704		信阳市卫健委	http://www.hnxywjw.gov.cn/a/news/tongzhi/2020/0130/4546.html	0	河南省
信阳	潢川县		长堰村	115.218436,32.18446		信阳市卫健委	http://www.hnxywjw.gov.cn/a/news/tongzhi/2020/0130/4546.html	0	河南省
信阳	潢川县		晏岗村	115.250829,31.899062		信阳市卫健委	http://www.hnxywjw.gov.cn/a/news/tongzhi/2020/0204/4638.html	0	河南省
信阳	潢川县		定城街道草湖路京五小区	115.056562,32.12636		信阳市卫健委	http://www.hnxywjw.gov.cn/a/news/tongzhi/2020/0206/4702.html	0	河南省
信阳	潢川县		来龙乡淮凤村	115.093421,32.322945		信阳市卫健委	http://www.hnxywjw.gov.cn/a/news/tongzhi/2020/0210/4745.html	0	河南省
信阳	潢川县		定城街道草湖路经湖小区	115.053992,32.145561		信阳市卫健委	http://www.hnxywjw.gov.cn/a/news/tongzhi/2020/0210/4745.html	0	河南省
信阳	潢川县		定城街道草湖路北苑	115.054947,32.14573		信阳市卫健委	http://www.hnxywjw.gov.cn/a/news/tongzhi/2020/0207/4715.html	0	河南省
信阳	潢川县		定城街道草湖北苑	115.054947,32.14573		信阳市卫健委	http://www.hnxywjw.gov.cn/a/news/tongzhi/2020/0214/4823.html	0	河南省
信阳	淮滨县		李营村	115.321933,32.494783		信阳市卫健委	http://www.hnxywjw.gov.cn/a/news/tongzhi/2020/0205/4691.html	0	河南省
信阳	淮滨县		顺河街道南大街	115.410183,32.437885		信阳市卫健委	http://www.hnxywjw.gov.cn/a/news/tongzhi/2020/0216/4853.html	0	河南省
信阳	淮滨县		淮滨花园	115.409936,32.472152		疫情防控工作指挥部	http://www.huaibin.gov.cn/jjhb/gsgg/webinfo/2020/02/1582451398715543.htm	0	河南省
信阳	淮滨县		小围村	115.522312,32.441638		信阳市卫健委	http://www.huaibin.gov.cn/jjhb/gsgg/webinfo/2020/02/1582451398715543.htm	0	河南省
信阳	淮滨县		新寨村	115.239046,32.358085		大河报	https://www.dahebao.cn/detail.html?newsid=1491143	0	河南省
信阳	淮滨县		顺河办事处	115.417607,32.441709		大河报	https://www.dahebao.cn/detail.html?newsid=1491143	0	河南省
信阳	光山县		白雀镇华阳路	115.098851,31.786935		大河报	https://news.dahebao.cn/dahe/appcommunity/1491143?newsId=1491143	0	河南省
信阳	光山县		斛山乡良种场村	114.956605,31.966565		信阳市卫健委	http://www.hnxywjw.gov.cn/a/news/tongzhi/2020/0213/4807.html	0	河南省
信阳	光山县		县寨河镇钱寨村	114.86464,32.150327		信阳市卫健委	http://www.hnxywjw.gov.cn/a/news/tongzhi/2020/0216/4853.html	0	河南省
信阳	光山县		紫水街道前楼村	114.954865,32.005688		河南日报	https://mp.weixin.qq.com/s/Qe_l1Hfhraml8d2lNOkZyQ	0	河南省
信阳	光山县		北向店西街	114.735082,32.007131		大河报	https://news.dahebao.cn/dahe/appcommunity/1491143?newsId=1491143	0	河南省
信阳	光山县		紫水办事处	114.917254,31.995248		信阳市卫健委	http://www.hnxywjw.gov.cn/a/news/tongzhi/2020/0130/4546.html	0	河南省
信阳	光山县		金泰领秀城	114.913276,31.996775		信阳市卫健委	http://www.hnxywjw.gov.cn/a/news/tongzhi/2020/0203/4621.html	0	河南省
信阳	光山县		徐寨村	114.648157,31.962952		信阳市卫健委	http://www.hnxywjw.gov.cn/a/news/tongzhi/2020/0203/4621.html	0	河南省
信阳	光山县		王湾村	115.036795,31.815766		信阳市卫健委	http://www.hnxywjw.gov.cn/a/news/tongzhi/2020/0204/4638.html	0	河南省
信阳	光山县		邱大湾村	115.081388,31.890445		信阳市卫健委	http://www.hnxywjw.gov.cn/a/news/tongzhi/2020/0204/4638.html	0	河南省
信阳	光山县		南向店乡环山村	114.66064,31.819325		信阳市卫健委	http://www.hnxywjw.gov.cn/a/news/tongzhi/2020/0205/4691.html	0	河南省
信阳	光山县		白雀园镇土庙村	115.089777,31.783693		信阳市卫健委	http://www.hnxywjw.gov.cn/a/news/tongzhi/2020/0210/4745.html	0	河南省
信阳	光山县		仙居乡滕岗村	114.656212,32.045696		信阳市卫健委	http://www.hnxywjw.gov.cn/a/news/tongzhi/2020/0210/4745.html	0	河南省
信阳	光山县		紫水街道慧泉小区	114.901498,32.004682		信阳市卫健委	http://www.hnxywjw.gov.cn/a/news/tongzhi/2020/0212/4789.html	0	河南省
信阳	光山县		寨河镇罗湖村	114.890176,32.127341		信阳市卫健委	http://www.hnxywjw.gov.cn/a/news/tongzhi/2020/0213/4807.html	0	河南省
信阳	光山县		白雀园镇中桥村	115.103912,31.810342		信阳市卫健委	http://www.hnxywjw.gov.cn/a/news/tongzhi/2020/0207/4715.html	0	河南省
信阳	光山县		弦山街道玲珑庭院	114.903603,31.994174		信阳市卫健委	http://www.hnxywjw.gov.cn/a/news/tongzhi/2020/0207/4715.html	0	河南省
信阳	光山县		独山村	114.62566,32.051464		信阳市卫健委	http://www.hnxywjw.gov.cn/a/news/tongzhi/2020/0202/4594.html	0	河南省
信阳	光山县		十里棚吴明村	114.883611,32.080922		信阳市卫健委	http://www.hnxywjw.gov.cn/a/news/tongzhi/2020/0131/4551.html	0	河南省
信阳	光山县		城关一中	114.906011,32.00402		信阳市卫健委	http://www.hnxywjw.gov.cn/a/news/tongzhi/2020/0205/4691.html	0	河南省
信阳	光山县		胡店村	114.971638,31.977593		信阳市卫健委	http://www.hnxywjw.gov.cn/a/news/tongzhi/2020/0202/4594.html	0	河南省
信阳	光山县		赵桥村	114.957228,31.981494		信阳市卫健委	http://www.hnxywjw.gov.cn/a/news/tongzhi/2020/0130/4546.html	0	河南省
信阳	光山县		冷畈村	114.669321,31.854424		信阳市卫健委	http://www.hnxywjw.gov.cn/a/news/tongzhi/2020/0131/4551.html	0	河南省
信阳	光山县		刘畈村	114.824166,31.811448		信阳市卫健委	http://www.hnxywjw.gov.cn/a/news/tongzhi/2020/0203/4621.html	0	河南省
信阳	光山县		万河村	114.865711,31.912575		信阳市卫健委	http://www.hnxywjw.gov.cn/a/news/tongzhi/2020/0130/4546.html	0	河南省
信阳	光山县		李庄村	114.618912,31.860782		信阳市卫健委	http://www.hnxywjw.gov.cn/a/news/tongzhi/2020/0130/4546.html	0	河南省
信阳	光山县		冯寨村	115.096958,31.745522		信阳市卫健委	http://www.hnxywjw.gov.cn/a/news/tongzhi/2020/0202/4594.html	0	河南省
信阳	光山县		寨河镇钱寨村	114.86464,32.150327		信阳日报	https://mp.weixin.qq.com/s/WSompgd0jt_f1cIHNx9T-Q	0	河南省
信阳	光山县		环山村			大河报	https://www.dahebao.cn/detail.html?newsid=1491143	0	河南省
信阳	固始县		胡族铺镇王塘坊村	115.496582,32.174882		信阳卫健委	http://www.hnxywjw.gov.cn/a/news/tongzhi/2020/0212/4789.html	0	河南省
信阳	固始县		丰港乡台地村朴西村	115.816913,32.404565		信阳卫健委	http://www.hnxywjw.gov.cn/a/news/tongzhi/2020/0213/4807.html	0	河南省
信阳	固始县		徐集乡顺河村	115.853827,32.357535		大河报	https://news.dahebao.cn/dahe/appcommunity/1491143?newsId=1491143	0	河南省
信阳	固始县		三河尖镇汤岗村	115.850185,32.476654		信阳卫健委	http://www.hnxywjw.gov.cn/a/news/tongzhi/2020/0210/4745.html	0	河南省
信阳	固始县		徐集乡季楼村	115.866567,32.386402		信阳卫健委	http://www.hnxywjw.gov.cn/a/news/tongzhi/2020/0210/4745.html	0	河南省
信阳	固始县		张老埠乡迎河村	115.79852,31.994067		信阳卫健委	http://www.hnxywjw.gov.cn/a/news/tongzhi/2020/0210/4745.html	0	河南省
信阳	固始县		丰港乡大桥村	115.802134,32.408604		信阳卫健委	http://www.hnxywjw.gov.cn/a/news/tongzhi/2020/0210/4745.html	0	河南省
信阳	固始县		丰港乡台地村	115.816913,32.404565		信阳卫健委	http://www.hnxywjw.gov.cn/a/news/tongzhi/2020/0212/4789.html	0	河南省
信阳	固始县		丰港乡赵圩村	115.751285,32.380386		信阳卫健委	http://www.hnxywjw.gov.cn/a/news/tongzhi/2020/0211/4766.html	0	河南省
信阳	固始县		张广庙镇上元村	115.913923,32.091139		信阳卫健委	http://www.hnxywjw.gov.cn/a/news/tongzhi/2020/0211/4766.html	0	河南省
信阳	固始县		蒋集镇付集村	115.785207,32.319038		信阳卫健委	http://www.hnxywjw.gov.cn/a/news/tongzhi/2020/0211/4766.html	0	河南省
信阳	固始县		徐集乡街道	115.830693,32.385766		信阳市卫健委	http://www.hnxywjw.gov.cn/a/news/tongzhi/2020/0207/4715.html	0	河南省
信阳	固始县		徐集乡贾庙村夹湖组	115.863562,32.440024		信阳市卫健委	http://www.hnxywjw.gov.cn/a/news/tongzhi/2020/0207/4715.html	0	河南省
信阳	固始县		汤岗村	115.850185,32.476654		信阳市卫健委	http://www.hnxywjw.gov.cn/a/news/tongzhi/2020/0204/4638.html	0	河南省
信阳	固始县		兴隆村	114.434101,32.040471		信阳市卫健委	http://www.hnxywjw.gov.cn/a/news/tongzhi/2020/0202/4594.html	0	河南省
信阳	固始县		六里棚	115.686572,32.204918		信阳市卫健委	http://www.hnxywjw.gov.cn/a/news/tongzhi/2020/0131/4551.html	0	河南省
信阳	固始县		长岗村	115.926388,32.072924		信阳市卫健委	http://www.hnxywjw.gov.cn/a/news/tongzhi/2020/0130/4546.html	0	河南省
信阳	固始县		巴集村			信阳市卫健委	http://www.hnxywjw.gov.cn/a/news/tongzhi/2020/0201/4574.html	0	河南省
信阳	固始县		六里棚社区	115.671371,32.204032		信阳市卫健委	http://www.hnxywjw.gov.cn/a/news/tongzhi/2020/0130/4546.html	0	河南省
信阳	固始县		夏庙村	115.834133,32.325462		信阳市卫健委	http://www.hnxywjw.gov.cn/a/news/tongzhi/2020/0201/4574.html	0	河南省
信阳	固始县		新街村	115.476227,32.180923		信阳市卫健委	http://www.hnxywjw.gov.cn/a/news/tongzhi/2020/0204/4638.html	0	河南省
信阳	固始县		郭陆滩桥口村	115.658305,32.02551		信阳市卫健委	http://www.hnxywjw.gov.cn/a/news/tongzhi/2020/0206/4702.html	0	河南省
信阳	固始县		郭陆滩镇前楼村	115.594221,31.968465		信阳市卫健委	http://www.hnxywjw.gov.cn/a/news/tongzhi/2020/0206/4702.html	0	河南省
信阳	固始县		蓼城街道民主三巷	115.67196,32.189548		信阳市卫健委	http://www.hnxywjw.gov.cn/a/news/tongzhi/2020/0207/4715.html	0	河南省
信阳	固始县		徐集乡马寨村	115.827746,32.37833		信阳市卫健委	http://www.hnxywjw.gov.cn/a/news/tongzhi/2020/0207/4715.html	0	河南省
开封	禹王台区		和平干果市场	114.348449,34.777534		燕赵都市报	http://www.yandunews.com/html/2020/bingli_0209/7.html	0	河南省
开封	杞县		竹林乡许村岗村	114.747155,34.238235		开封市卫健委	http://www.kfwsjsw.gov.cn/news/wsxw/20200205/8407.html	0	河南省
开封	杞县		金城街道西关下关新村	114.774887,34.556021		开封市卫健委	https://news.dahebao.cn/dahe/appcommunity/1491148?newsId=1491148	0	河南省
开封	杞县		苏木乡滩上村	114.756006,34.454189		开封市卫健委	http://www.kfwsjsw.gov.cn/news/wsxw/20200205/8407.html	0	河南省
开封	杞县		裴村店乡吕西村	114.880339,34.548375		开封市卫健委	http://www.kfwsjsw.gov.cn/news/wsxw/20200208/8425.html	0	河南省
开封	顺河回族区		苹果园街道劳动路北段东方明珠小区	114.380911,34.805347		大河报	https://news.dahebao.cn/dahe/appcommunity/1491148?newsId=1491148	0	河南省
开封	龙亭区		北郊乡建丰新城小区	114.37846,34.82487		开封市卫健委	http://www.kfwsjsw.gov.cn/news/wsxw/20200205/8407.html	0	河南省
开封	兰考县		南彰镇翟庄村王高自然村	115.180847,34.932599		开封市卫健委	https://news.dahebao.cn/dahe/appcommunity/1491148?newsId=1491148	0	河南省
开封	兰考县		谷营镇谷西村	114.888181,34.946751		开封市卫健委	http://www.kfwsjsw.gov.cn/news/wsxw/20200208/8425.html	0	河南省
开封	兰考县		小宋镇张庄寨村	115.044968,34.908291		开封市卫健委	http://www.kfwsjsw.gov.cn/news/wsxw/20200208/8425.html	0	河南省
开封	兰考县		城北香阁小区	114.833488,34.844804		开封市卫健委	http://www.kfwsjsw.gov.cn/news/wsxw/20200208/8425.html	0	河南省
开封	兰考县		城西班牙小镇2期	114.808299,34.838442		开封市卫健委	http://www.kfwsjsw.gov.cn/news/wsxw/20200208/8425.html	0	河南省
开封	兰考县		兰考县			开封市卫健委	http://www.kfwsjsw.gov.cn/news/wsxw/20200131/8325.html	0	河南省
开封	尉氏县		城关镇UK中心小区	114.182352,34.394216		开封市卫健委	http://www.kfwsjsw.gov.cn/news/wsxw/20200209/8430.html	0	河南省
开封	尉氏县		南曹乡后孙村	114.191714,34.296161		开封市卫健委	http://www.kfwsjsw.gov.cn/news/wsxw/20200205/8407.html	0	河南省
开封	尉氏县		南曹乡北曹村南头	114.203368,34.318852		开封市卫健委	http://www.kfwsjsw.gov.cn/news/wsxw/20200206/8414.html	0	河南省
开封	尉氏县		南曹乡北曹村	114.203368,34.318852		开封市卫健委	http://www.kfwsjsw.gov.cn/news/wsxw/20200211/8438.html	0	河南省
开封	通许县		县委西二巷	114.465198,34.480455		开封市卫健委	http://www.kfwsjsw.gov.cn/news/wsxw/20200205/8407.html	0	河南省
开封	通许县		邸阁乡张斗庄村	114.491427,34.407879		开封市卫健委	http://www.kfwsjsw.gov.cn/news/wsxw/20200205/8407.html	0	河南省
开封	通许县		厉庄乡塔湾村委杨庄村	114.78409,34.932261		开封市卫健委	http://www.kfwsjsw.gov.cn/news/wsxw/20200208/8425.html	0	河南省
开封	通许县		四所楼镇夏寨大队汤庄村	114.639937,34.386325		开封市卫健委	http://www.kfwsjsw.gov.cn/news/wsxw/20200208/8425.html	0	河南省
开封	顺河区		苹果园街道劳动路北段东方明珠	114.380911,34.805347		开封市卫健委	http://www.kfwsjsw.gov.cn/news/wsxw/20200216/8491.html	0	河南省
开封	鼓楼区		南苑街道牛墩村	114.314942,34.748297		开封市卫健委	http://www.kfwsjsw.gov.cn/news/wsxw/20200208/8425.html	0	河南省
濮阳	南乐县		千口镇	115.395265,36.06678		大河报	https://news.dahebao.cn/dahe/appcommunity/1491142?newsId=1491142	0	河南省
濮阳	华龙区		测井公司菜市场	115.092731,35.77347		濮阳早报	https://mp.weixin.qq.com/s/ie39iWkgpBH0LI2VN_v-hg	0	河南省
濮阳	华龙区		中原路与盘锦路百姓量贩	115.107003,35.763605		濮阳早报	https://mp.weixin.qq.com/s/ie39iWkgpBH0LI2VN_v-hg	0	河南省
濮阳	华龙区		任丘路隆祥超市	115.086794,35.774992		濮阳早报	https://mp.weixin.qq.com/s/ie39iWkgpBH0LI2VN_v-hg	0	河南省
濮阳	华龙区		岳村镇西岳村	115.19585,35.792154		濮阳早报	https://mp.weixin.qq.com/s/ie39iWkgpBH0LI2VN_v-hg	0	河南省
濮阳	华龙区		苏北路与茂名路交叉口东50米诚诚超市	115.069112,35.784722		濮阳早报	https://mp.weixin.qq.com/s/ie39iWkgpBH0LI2VN_v-hg	0	河南省
濮阳	华龙区		任丘路街道物探超越小区	115.104497,35.774189		大河报	https://news.dahebao.cn/dahe/appcommunity/1491142?newsId=1491142	0	河南省
濮阳	华龙区		孟轲乡	115.097604,35.790151		大河报	https://news.dahebao.cn/dahe/appcommunity/1491142?newsId=1491142	0	河南省
濮阳	华龙区		任丘路街道清华园学府世家小区	115.09218,35.767683		大河报	https://news.dahebao.cn/dahe/appcommunity/1491142?newsId=1491142	0	河南省
濮阳	华龙区		任丘路街道世纪景苑小区	115.084249,35.786958		大河报	https://news.dahebao.cn/dahe/appcommunity/1491142?newsId=1491142	0	河南省
濮阳	华龙区		任丘路新商贸对面米娅画材	115.03951,35.706841		濮阳早报	https://mp.weixin.qq.com/s/ie39iWkgpBH0LI2VN_v-hg	0	河南省
濮阳	华龙区		五一路和新华街交叉口百姓量贩	115.088371,35.778971		濮阳早报	https://mp.weixin.qq.com/s/ie39iWkgpBH0LI2VN_v-hg	0	河南省
濮阳	华龙区		黄河路华府山水	115.099696,35.763592		濮阳早报	https://mp.weixin.qq.com/s/ie39iWkgpBH0LI2VN_v-hg	0	河南省
濮阳	清丰县		双庙乡	115.107287,35.902413		大河报	https://news.dahebao.cn/dahe/appcommunity/1491142?newsId=1491142	0	河南省
濮阳	清丰县		阳邵镇	115.107287,35.902413		大河报	https://news.dahebao.cn/dahe/appcommunity/1491142?newsId=1491142	0	河南省
濮阳	清丰县		瓦屋头	115.30657,35.846002		濮阳早报	https://mp.weixin.qq.com/s/ie39iWkgpBH0LI2VN_v-hg	0	河南省
濮阳	清丰县		清丰县	115.104389,35.88518		濮阳日报	https://mp.weixin.qq.com/s/NGHxBOCqcQyGsbxsDB89qQ	0	河南省
济源	济水大街		济水大街忠诚数码店	112.597163,35.088915		济源晨报	https://mp.weixin.qq.com/s/PAsYtEzmGrshnKHq5gdtAw	0	河南省
济源	济水大街		济水大街与沁园路交叉口	112.606932,35.091557		济源晨报	https://mp.weixin.qq.com/s/PAsYtEzmGrshnKHq5gdtAw	0	河南省
济源	济水大街		时代广场丹尼斯店	112.605929,35.091171		济源晨报	https://mp.weixin.qq.com/s/PAsYtEzmGrshnKHq5gdtAw	0	河南省
济源	济水大街		大润发超市	112.604907,35.091882		济源晨报	https://mp.weixin.qq.com/s/PAsYtEzmGrshnKHq5gdtAw	0	河南省
济源	济水大街		济水大街信尧数码港	112.585372,35.090115		济源晨报	https://mp.weixin.qq.com/s/PAsYtEzmGrshnKHq5gdtAw	0	河南省
济源	王屋镇		王屋镇	112.272468,35.113906		大河网	https://news.dahebao.cn/dahe/appcommunity/1491134?newsId=1491134	0	河南省
济源	王屋镇		柏木洼村	112.227411,35.120265		济源卫健委	http://wjw.jiyuan.gov.cn/tzgg/202002/t20200204_643121.html	0	河南省
济源	济水街道		济水街道办事处	112.588812,35.091615		大河网	https://news.dahebao.cn/dahe/appcommunity/1491134?newsId=1491134	0	河南省
济源	沁园街道		办事处济河苑西区	112.571881,35.081809		大河网	https://news.dahebao.cn/dahe/appcommunity/1491134?newsId=1491134	0	河南省
济源	沁园街道		沁园街道办事处济河苑西区	112.608998,35.082219		济源卫健委	http://wjw.jiyuan.gov.cn/tzgg/202002/t20200207_644328.html	0	河南省
济源	沁园街道		沁园街道办事处济河苑西区	112.571881,35.081809		济源日报	https://mp.weixin.qq.com/s/tE3Z_RC9Y3w-tjzRHQ3KbA	0	河南省
济源	何苑街		济河苑小区对面焦点网吧	112.607979,35.08324		济源晨报	https://mp.weixin.qq.com/s/PAsYtEzmGrshnKHq5gdtAw	0	河南省
济源	周园路		周园路猪肚鸡饭店大厅	112.573413,35.086562		济源晨报	https://mp.weixin.qq.com/s/PAsYtEzmGrshnKHq5gdtAw	0	河南省
济源	北海大道		大参林心连心药房	112.601511,35.096435		济源晨报	https://mp.weixin.qq.com/s/PAsYtEzmGrshnKHq5gdtAw	0	河南省
驻马店	上蔡县		蔡都街道建安小区	114.270334,33.278744		驻马店卫健委	http://www.zmdwsj.gov.cn/pub/info/2020/0208/830.html	0	河南省
驻马店	上蔡县		朱里镇柏庄村委北王庄村	113.259398,32.748259		驻马店卫健委	http://www.zmdwsj.gov.cn/pub/info/2020/0208/830.html	0	河南省
驻马店	上蔡县		蔡都街道建安小区301号	114.270334,33.278744		大河报	https://www.dahebao.cn/detail.html?newsid=1491132	0	河南省
驻马店	上蔡县		无量寺乡堰南村李田庄31号	114.119915,33.254507		大河报	https://www.dahebao.cn/detail.html?newsid=1491132	0	河南省
驻马店	上蔡县		朱里镇柏庄村委	114.478606,33.43404		大河报	https://www.dahebao.cn/detail.html?newsid=1491132	0	河南省
驻马店	平舆县		庙湾镇黑田村	114.690449,33.109953		大河报	https://www.dahebao.cn/detail.html?newsid=1491132	0	河南省
驻马店	平舆县		派出所小区	114.62568,32.96451		大河报	https://www.dahebao.cn/detail.html?newsid=1491132	0	河南省
驻马店	平舆县		庙湾镇庙湾村	114.688881,33.073224		大河报	https://www.dahebao.cn/detail.html?newsid=1491132	0	河南省
驻马店	汝南县		寒冻镇乱冢村乔庄西队	114.519762,32.758422		大河报	https://www.dahebao.cn/detail.html?newsid=1491132	0	河南省
驻马店	汝南县		宿鸭湖街道	114.344645,32.996095		大河报	https://www.dahebao.cn/detail.html?newsid=1491132	0	河南省
驻马店	汝南县		汝南县三门闸街道办事处陈坡村	114.354684,33.084291		驻马店日报	https://mp.weixin.qq.com/s/omGOBHIfjsUxxV8yLVIgpA	0	河南省
驻马店	汝南县		板店乡柴庄村花张庄	114.391536,33.046086		大河报	https://www.dahebao.cn/detail.html?newsid=1491132	0	河南省
驻马店	汝南县		梁祝镇吴营村马营村民组	114.729968,32.942939		大河报	https://www.dahebao.cn/detail.html?newsid=1491132	0	河南省
驻马店	汝南县		和孝镇和孝街	114.284485,32.727725		大河报	https://www.dahebao.cn/detail.html?newsid=1491132	0	河南省
驻马店	汝南县		三桥镇野猪岗村	114.317698,32.871691		大河报	https://www.dahebao.cn/detail.html?newsid=1491132	0	河南省
驻马店	泌阳县		马谷田镇南岗村委河湾村	114.448372,32.552098		大河报	https://www.dahebao.cn/detail.html?newsid=1491132	0	河南省
驻马店	泌阳县		盘古乡许庄村委范岗	114.071192,33.007507		大河报	https://www.dahebao.cn/detail.html?newsid=1491132	0	河南省
驻马店	泌阳县		郭集乡高庄村委马庄村	113.128487,32.950495		大河报	https://www.dahebao.cn/detail.html?newsid=1491132	0	河南省
驻马店	泌阳县		马谷田镇陈庄村委乔沟	114.880882,32.732624		大河报	https://www.dahebao.cn/detail.html?newsid=1491132	0	河南省
驻马店	产业集聚区		金水湾小区	114.019617,32.953583		大河报	https://www.dahebao.cn/detail.html?newsid=1491132	0	河南省
驻马店	正阳县		付寨乡叶岗村三组	114.468982,32.767035		平安驻马店	https://weibo.com/2022400835/Iuaqs5DB5?from=page_1001062022400835_profile&wvr=6&mod=weibotime&type=comment#_rnd1581671718837	0	河南省
驻马店	正阳县		陡沟镇八里村蔡楼村民组	114.21681,32.542134		大河报	https://www.dahebao.cn/detail.html?newsid=1491132	0	河南省
驻马店	正阳县		雷寨乡甘楼村甘园子	114.670038,32.603916		驻马店日报	https://mp.weixin.qq.com/s/omGOBHIfjsUxxV8yLVIgpA	0	河南省
驻马店	正阳县		付寨乡伍庄村叶岗	114.468982,32.767035		驻马店日报	https://mp.weixin.qq.com/s/omGOBHIfjsUxxV8yLVIgpA	0	河南省
驻马店	正阳县		清源办事处李通村街北队	114.352426,32.529005		驻马店日报	https://mp.weixin.qq.com/s/omGOBHIfjsUxxV8yLVIgpA	0	河南省
驻马店	正阳县		真阳镇春天牧业	114.405682,32.597856		驻马店卫健委	http://www.zmdwsj.gov.cn/pub/info/2020/0208/830.html	0	河南省
驻马店	正阳县		付寨乡付寨村	114.429062,32.733819		平安驻马店	https://weibo.com/2022400835/ItHXOmG8U?from=page_1001062022400835_profile&wvr=6&mod=weibotime&type=comment#_rnd1581409197886	0	河南省
驻马店	正阳县		中心街菜市场附近某居民楼			平安驻马店	https://weibo.com/2022400835/ItHXOmG8U?from=page_1001062022400835_profile&wvr=6&mod=weibotime&type=comment#_rnd1581409197886	0	河南省
驻马店	正阳县		慎水乡刘庄村陈庄组	114.39371,32.644001		驻马店日报	https://mp.weixin.qq.com/s/omGOBHIfjsUxxV8yLVIgpA	0	河南省
驻马店	正阳县		北大翰林实验学校	114.410036,32.614872		驻马店日报	https://mp.weixin.qq.com/s/omGOBHIfjsUxxV8yLVIgpA	0	河南省
驻马店	正阳县		慎水乡政府对面浴室	114.404802,32.602986		驻马店日报	https://mp.weixin.qq.com/s/omGOBHIfjsUxxV8yLVIgpA	0	河南省
驻马店	正阳县		正阳大酒店5楼	114.387059,32.603158		驻马店日报	https://mp.weixin.qq.com/s/omGOBHIfjsUxxV8yLVIgpA	0	河南省
驻马店	正阳县		怪味牛骨头饭	114.391461,32.605187		驻马店日报	https://mp.weixin.qq.com/s/omGOBHIfjsUxxV8yLVIgpA	0	河南省
驻马店	正阳县		红蜻蜓鞋店	114.391866,32.604622		驻马店日报	https://mp.weixin.qq.com/s/omGOBHIfjsUxxV8yLVIgpA	0	河南省
驻马店	正阳县		匹克服装店	114.036318,32.978499		驻马店日报	https://mp.weixin.qq.com/s/omGOBHIfjsUxxV8yLVIgpA	0	河南省
驻马店	正阳县		阿迪达斯鞋店	114.392197,32.605374		驻马店日报	https://mp.weixin.qq.com/s/omGOBHIfjsUxxV8yLVIgpA	0	河南省
驻马店	正阳县		好又多商场	114.387207,32.603705		驻马店日报	https://mp.weixin.qq.com/s/omGOBHIfjsUxxV8yLVIgpA	0	河南省
驻马店	正阳县		王勿桥乡大翁村	114.608054,32.564469		大河报	https://www.dahebao.cn/detail.html?newsid=1491132	0	河南省
驻马店	正阳县		阳光庄园小区	114.386765,32.601429		大河报	https://www.dahebao.cn/detail.html?newsid=1491132	0	河南省
驻马店	正阳县		正泰华府	114.366288,32.598951		大河报	https://www.dahebao.cn/detail.html?newsid=1491132	0	河南省
驻马店	正阳县		付寨乡高阁村熊庄	114.485994,32.762004		大河报	https://www.dahebao.cn/detail.html?newsid=1491132	0	河南省
驻马店	驿城区		菜园街28号	114.026279,32.982898		郑州晚报	http://wap.zzwb.cn/news/180753?from=timeline&isappinstalled=0	0	河南省
驻马店	驿城区		橡林办事处王楼村	114.016552,32.974862		郑州晚报	http://wap.zzwb.cn/news/180753?from=timeline&isappinstalled=0	0	河南省
驻马店	驿城区		水屯镇	114.135643,32.96992		郑州晚报	http://wap.zzwb.cn/news/180753?from=timeline&isappinstalled=0	0	河南省
驻马店	驿城区		新时代花园	113.751819,32.999234		大河报	https://www.dahebao.cn/detail.html?newsid=1491132	0	河南省
驻马店	驿城区		沙河店镇沙东村	113.732096,32.99489		大河报	https://www.dahebao.cn/detail.html?newsid=1491132	0	河南省
驻马店	驿城区		水屯镇汉世桥村张李园11号	114.193328,32.979179		平安驻马店	https://weibo.com/2022400835/IuKbSqb1i?from=page_1001062022400835_profile&wvr=6&mod=weibotime&type=comment#_rnd1582001427783	0	河南省
驻马店	驿城区		天中第一城	114.008032,33.018505		大河报	https://www.dahebao.cn/detail.html?newsid=1491132	0	河南省
驻马店	驿城区		雪松路段庄新村	114.041732,32.98807		大河报	https://www.dahebao.cn/detail.html?newsid=1491132	0	河南省
驻马店	西平县		东关小区南楼	114.032089,33.388859		平安驻马店	https://weibo.com/2022400835/ItpHRwk50?from=page_1001062022400835_profile&wvr=6&mod=weibotime&type=comment#_rnd1581259457325	0	河南省
驻马店	西平县		柏城镇棠溪大道百花村	114.017233,33.372983		平安驻马店	https://weibo.com/2022400835/ItpHRwk50?from=page_1001062022400835_profile&wvr=6&mod=weibotime&type=comment#_rnd1581259457325	0	河南省
驻马店	西平县		柏城办事处	114.024816,33.393785		大河报	https://www.dahebao.cn/detail.html?newsid=1491132	0	河南省
驻马店	西平县		哈佛公寓	114.0113,33.397176		大河报	https://www.dahebao.cn/detail.html?newsid=1491132	0	河南省
驻马店	西平县		老喜盈门超市(柏城大道与护城河路交叉口)	114.025791,33.384862		大河报	https://news.dahebao.cn/dahe/appcommunity/1491132?newsId=1491132	0	河南省
驻马店	西平县		健康路“爱婴之家”婴儿店	114.032749,33.391949		大河报	https://news.dahebao.cn/dahe/appcommunity/1491132?newsId=1491132	0	河南省
驻马店	西平县		交通路(原新洪路)花坛浴池大池	114.035163,33.388044		大河报	https://news.dahebao.cn/dahe/appcommunity/1491132?newsId=1491132	0	河南省
驻马店	西平县		洪河新城	114.003921,33.386511		驻马店日报	https://mp.weixin.qq.com/s/omGOBHIfjsUxxV8yLVIgpA	0	河南省
驻马店	西平县		鼓楼广场	114.003517,33.385764		驻马店日报​	https://mp.weixin.qq.com/s/omGOBHIfjsUxxV8yLVIgpA	0	河南省
驻马店	西平县		柏亭街道办事处	114.004311,33.383494		大河报	https://www.dahebao.cn/detail.html?newsid=1491132	0	河南省
驻马店	西平县		柏城镇帝王广场	114.025351,33.384268		大河报	https://www.dahebao.cn/detail.html?newsid=1491132	0	河南省
驻马店	新蔡县		宋岗乡曾营村委黄庄村	115.14621,32.681675		驻马店卫健委	http://www.zmdwsj.gov.cn/pub/info/2020/0208/830.html	0	河南省
驻马店	新蔡县		古吕镇栖龙居二期	114.969783,32.755457		大河报	https://www.dahebao.cn/detail.html?newsid=1491132	0	河南省
驻马店	新蔡县		融景新城	114.962404,32.75496		大河报	https://www.dahebao.cn/detail.html?newsid=1491132	0	河南省
驻马店	新蔡县		宋岗乡曾营村委黄庄	115.08415,32.666608		驻马店市卫健委	http://www.zmdwsj.gov.cn/pub/info/2020/0208/832.html	0	河南省
驻马店	确山县		双河镇双河乡金沟村	114.116737,32.475748		郑州晚报	http://wap.zzwb.cn/news/180753?from=timeline&isappinstalled=0	0	河南省
驻马店	确山县		双河镇田庄小区			郑州晚报	http://wap.zzwb.cn/news/180753?from=timeline&isappinstalled=0	0	河南省
驻马店	确山县		三里河街道盛世华庭2号楼	114.027335,32.818805		大河报	https://news.dahebao.cn/dahe/appcommunity/1491132?newsId=1491132	0	河南省
驻马店	确山县		朗陵街道牧工商家属院东区	114.041339,32.798402		平安驻马店	https://weibo.com/2022400835/Iujw5AL7i?from=page_1001062022400835_profile&wvr=6&mod=weibotime&type=comment#_rnd1581752072997	0	河南省
驻马店	确山县		石滚河镇聂庄村吴庄村	113.763126,32.773573		驻马店卫健委	http://www.zmdwsj.gov.cn/pub/info/2020/0208/830.html	0	河南省
驻马店	确山县		双河镇王堂村大李庄组	113.712121,32.977305		平安驻马店	https://weibo.com/2022400835/ItpHRwk50?from=page_1001062022400835_profile&wvr=6&mod=weibotime&type=comment#_rnd1581259457325	0	河南省
驻马店	确山县		留庄镇谭楼村委	114.153108,32.667359		大河报	https://www.dahebao.cn/detail.html?newsid=1491132	0	河南省
驻马店	确山县		盘龙街道和平街环城南路	114.017581,32.798564		大河报	https://www.dahebao.cn/detail.html?newsid=1491132	0	河南省
驻马店	确山县		双河镇王堂村	114.14031,32.514192		大河报	https://www.dahebao.cn/detail.html?newsid=1491132	0	河南省
驻马店	确山县		盘龙街道办事处商务局家属院	114.026691,32.804729		大河报	https://www.dahebao.cn/detail.html?newsid=1491132	0	河南省
驻马店	确山县		三里河街道盛世华庭小区2号楼1单元	114.386249,32.606929		驻马店日报	https://mp.weixin.qq.com/s/ozGD4xz1aFtjqmhu0xbvLg	0	河南省
驻马店	确山县		朗陵街道牧工商家属院东区1号楼西单元	114.041339,32.798402		驻马店日报	https://mp.weixin.qq.com/s/eBSShMUFEFRUNH2SjhqEQQ	0	河南省
驻马店	开发区		天中第一城	114.008032,33.018505		郑州晚报	http://wap.zzwb.cn/news/180753?from=timeline&isappinstalled=0	0	河南省
驻马店	开发区		明珠港湾小区	113.995278,33.00841		郑州晚报	http://wap.zzwb.cn/news/180753?from=timeline&isappinstalled=0	0	河南省
驻马店	开发区		天地惠城小区	114.025362,33.018643		平安驻马店	https://weibo.com/2022400835/ItHXOmG8U?from=page_1001062022400835_profile&wvr=6&mod=weibotime&type=comment#_rnd1581409197886	0	河南省
驻马店	开发区		学府花园	114.01408,33.005204		大河报	https://www.dahebao.cn/detail.html?newsid=1491132	0	河南省
驻马店	开发区		欣悦苑小区	114.020597,33.004149		大河报	https://www.dahebao.cn/detail.html?newsid=1491132	0	河南省
驻马店	开发区		置地华庭东区	114.02406,33.000299		大河报	https://www.dahebao.cn/detail.html?newsid=1491132	0	河南省
驻马店	遂平县		尚品国际小区	114.00444,33.144518		大河报	https://www.dahebao.cn/detail.html?newsid=1491132	0	河南省
驻马店	遂平县		常庄镇龙泉村尹庄组	114.140354,33.154122		大河报	https://www.dahebao.cn/detail.html?newsid=1491132	0	河南省
许昌	建安区		河街乡大黄庄村	113.695641,34.048017		许昌头条	https://mp.weixin.qq.com/s/3hGTKw64bx9mp3YzEftl-A	0	河南省
许昌	建安区		榆林乡柏庄村	113.735845,33.88065		许昌头条	https://mp.weixin.qq.com/s/3hGTKw64bx9mp3YzEftl-A	0	河南省
许昌	建安区		许由街道办事处君悦城	113.84425,34.006591		许昌头条	https://mp.weixin.qq.com/s/3hGTKw64bx9mp3YzEftl-A	0	河南省
许昌	建安区		蒋李集镇农场三分场家属院	113.812913,33.932695		许昌市卫健委	http://xcswjw.xuchang.gov.cn/gzdt/20200214/c2464e58-3d81-413c-8e37-fe29c9aa1555.html	0	河南省
许昌	建安区		河街乡祁庄村	113.754259,34.050825		许昌头条	https://mp.weixin.qq.com/s/3hGTKw64bx9mp3YzEftl-A	0	河南省
许昌	建安区		新元街道办事处第三农场家属院	113.833014,34.114695		大河报	https://news.dahebao.cn/dahe/appcommunity/1491136?newsId=1491136	0	河南省
许昌	建安区		陈曹乡伍连村	114.017693,34.124471		许昌市卫健委	http://xcswjw.xuchang.gov.cn/gzdt/20200212/96adfee5-815b-46ab-bab4-60c8a05cf555.html	0	河南省
许昌	建安区		河街乡	113.76715,34.06711		许昌市卫健委	http://xcswjw.xuchang.gov.cn/gzdt/20200205/538ae0ed-a5de-4856-ba88-9ecfb4757f0a.html	0	河南省
许昌	禹州市		神垕镇东大街医药公司家属院	113.77107,34.224869		大河客户端	https://www.henan100.com/news/2020/905916.shtml	0	河南省
许昌	长葛市		建设街道办事处葛天名苑	113.768732,34.21621		大河客户端	https://www.henan100.com/news/2020/905916.shtml	0	河南省
许昌	襄城县		麦岭镇白亭东村	113.67252,33.760454		许昌市卫健委	http://xcswjw.xuchang.gov.cn/gzdt/20200211/19cf0b6e-94e5-4908-a82b-4a38e70f4329.html	0	河南省
许昌	襄城县		麦岭镇	113.643966,33.775834		许昌市卫健委	http://xcswjw.xuchang.gov.cn/gzdt/20200206/df2e864e-b9ce-4b6b-b435-7cb3bb15b9f2.html	0	河南省
许昌	襄城县		城关镇上徐村	113.477164,33.858399		许昌头条	https://mp.weixin.qq.com/s/3hGTKw64bx9mp3YzEftl-A	0	河南省
许昌	襄城县		城关镇赵堂村	113.481831,33.858963		许昌头条	https://mp.weixin.qq.com/s/3hGTKw64bx9mp3YzEftl-A	0	河南省
许昌	襄城县		颍阳镇管武村	113.55572,33.9237		许昌头条	https://mp.weixin.qq.com/s/3hGTKw64bx9mp3YzEftl-A	0	河南省
许昌	襄城县		王洛镇高庄村	113.510525,34.011317		许昌头条	https://mp.weixin.qq.com/s/3hGTKw64bx9mp3YzEftl-A	0	河南省
许昌	襄城县		城关镇	113.482613,33.850534		许昌市卫健委	http://xcswjw.xuchang.gov.cn/gzdt/20200205/4b409111-7e84-408a-bb8e-73d60de3f19e.html	0	河南省
许昌	东城区		祖师街道办事处高楼陈行政村小韩庄	113.895168,33.99392		大河报	https://news.dahebao.cn/dahe/appcommunity/1491136?newsId=1491136	0	河南省
许昌	东城区		天宝街道办事处万象春天小区	113.851747,34.045574		许昌市卫健委	http://xcswjw.xuchang.gov.cn/gzdt/20200208/9f5af662-5e14-4e70-a06e-ca559165765d.html	0	河南省
许昌	东城区		天宝街道办事处瑞贝卡家天下	113.857749,34.044794		大河报	https://news.dahebao.cn/dahe/appcommunity/1491136?newsId=1491136	0	河南省
许昌	东城区		天宝街道办事处恒大绿洲	113.865925,34.049913		大河报	https://news.dahebao.cn/dahe/appcommunity/1491136?newsId=1491136	0	河南省
许昌	东城区		半截河街道办事处六合花园	113.875468,34.024037		大河报	https://news.dahebao.cn/dahe/appcommunity/1491136?newsId=1491136	0	河南省
许昌	东城区		半截河街道办事处天明城	113.878584,34.032699		大河报	https://news.dahebao.cn/dahe/appcommunity/1491136?newsId=1491136	0	河南省
许昌	东城区		半截河街道办事处祥瑞小区	113.847666,34.040925		大河报	https://news.dahebao.cn/dahe/appcommunity/1491136?newsId=1491136	0	河南省
许昌	东城区		半截河街道办事处祥和小区	113.863565,34.016156		大河报	https://news.dahebao.cn/dahe/appcommunity/1491136?newsId=1491136	0	河南省
许昌	东城区		天宝街道办事处万象春天	113.851747,34.045574		许昌市卫健委	http://xcswjw.xuchang.gov.cn/gzdt/20200208/9f5af662-5e14-4e70-a06e-ca559165765d.html	0	河南省
许昌	东城区		东城区			许昌市卫健委	http://xcswjw.xuchang.gov.cn/gzdt/20200203/694c2a8e-d9f5-4e82-b665-465e3858a84b.html	0	河南省
许昌	魏都区		南关办事处原军分区八一市场	113.835036,34.019626		许昌市卫健委	http://xcswjw.xuchang.gov.cn/gzdt/20200208/9f5af662-5e14-4e70-a06e-ca559165765d.html	0	河南省
许昌	魏都区		中原国际饭店	113.866835,34.035266		大河报	https://news.dahebao.cn/dahe/appcommunity/1491136?newsId=1491136	0	河南省
许昌	魏都区		新兴街道办事处新兴市场西食品公司家属院	113.830181,34.011345		大河报	https://news.dahebao.cn/dahe/appcommunity/1491136?newsId=1491136	0	河南省
许昌	魏都区		新兴街道办事处许由路瑞东花园	113.834124,34.004413		大河报	https://news.dahebao.cn/dahe/appcommunity/1491136?newsId=1491136	0	河南省
许昌	魏都区		丁庄街道办事处八一路136号金色家园	113.83568,34.039744		大河报	https://news.dahebao.cn/dahe/appcommunity/1491136?newsId=1491136	0	河南省
许昌	魏都区		文峰街道办事处威尼斯花园	113.839589,34.017308		大河报	https://news.dahebao.cn/dahe/appcommunity/1491136?newsId=1491136	0	河南省
许昌	魏都区		文峰办事处	113.848434,34.01043		许昌市卫健委	http://xcswjw.xuchang.gov.cn/gzdt/20200207/d3f4a90a-652f-4181-abde-a4959e81a04a.html	0	河南省
许昌	开发区		长村张街道办事处霸陵路西继讯达小区	113.791974,33.994405		许昌头条	https://mp.weixin.qq.com/s/3hGTKw64bx9mp3YzEftl-A	0	河南省
许昌	开发区		龙湖办事处辖区	113.802685,33.997049		许昌市卫健委	http://xcswjw.xuchang.gov.cn/gzdt/20200206/df2e864e-b9ce-4b6b-b435-7cb3bb15b9f2.html	0	河南省
周口	西华县		箕子台街道办事处	114.534414,33.793555		周口市政府	http://www.hazhoukou.gov.cn/Article/Index?Id=61322	0	河南省
周口	西华县		娲城街道办事处	114.524355,33.784948		大河报	https://news.dahebao.cn/dahe/appcommunity/1491137?newsId=1491137	0	河南省
周口	西华县		奉母镇沟刘村	114.159914,33.794267		大河报	https://www.dahebao.cn/detail.html?newsid=1491137	0	河南省
周口	西华县		西华县			周口市政府	http://www.hazhoukou.gov.cn/Article/Index?Id=61013	0	河南省
周口	郸城县		秋渠乡	115.33813,33.534048		周口市政府	http://www.hazhoukou.gov.cn/Article/Index?Id=61322	0	河南省
周口	郸城县		白马镇仵庄行政村后于庄村	115.553153,33.621353		大河报	https://www.dahebao.cn/detail.html?newsid=1491137	0	河南省
周口	郸城县		郸城县			周口市政府	http://www.hazhoukou.gov.cn/Article/Index?Id=61074	0	河南省
周口	太康县		老冢镇	114.872161,33.952313		大河报	https://news.dahebao.cn/dahe/appcommunity/1491137?newsId=1491137	0	河南省
周口	太康县		常营镇	114.618531,34.113303		周口晚报	https://mp.weixin.qq.com/s/ojCDQAEhqzzw4OIoc70z4A	0	河南省
周口	太康县		马厂镇武庄行政村苏堂村	114.94351,34.035059		大河报	https://www.dahebao.cn/detail.html?newsid=1491137	0	河南省
周口	太康县		太康县			周口市政府	http://www.hazhoukou.gov.cn/Article/Index?Id=60877	0	河南省
周口	商水县		汤庄乡	114.562843,33.570617		周口市政府	http://www.hazhoukou.gov.cn/Article/Index?Id=61536	0	河南省
周口	商水县		邓城镇林村行政村	114.389328,33.624167		大河报	https://www.dahebao.cn/detail.html?newsid=1491137	0	河南省
周口	商水县		商水县			周口市政府	http://www.hazhoukou.gov.cn/Article/Index?Id=60835	0	河南省
周口	城乡一体示范区（周口新区）		周口新区			周口晚报	https://mp.weixin.qq.com/s/barVtlDWji62HX_NEs3YbA	0	河南省
周口	东新区		许湾亿客隆超市	114.81407,33.63734		周口晚报	https://mp.weixin.qq.com/s/ojCDQAEhqzzw4OIoc70z4A	0	河南省
周口	项城市		李寨镇	114.747929,33.157121		周口市政府	http://www.hazhoukou.gov.cn/Article/Index?Id=61650	0	河南省
周口	项城市		孙店镇卫生院家属院	114.761126,33.23956		大河报	https://www.dahebao.cn/detail.html?newsid=1491137	0	河南省
周口	项城市		项城市			周口市政府	http://www.hazhoukou.gov.cn/Article/Index?Id=60877	0	河南省
周口	鹿邑县		邱集乡	115.274502,33.900673		周口市政府	http://www.hazhoukou.gov.cn/Article/Index?Id=61476	0	河南省
周口	鹿邑县		邱集乡大王庄	115.273746,33.926754		周口市政府	http://www.hazhoukou.gov.cn/Article/Index?Id=60500	0	河南省
周口	鹿邑县		鹿邑县			周口市政府	http://www.hazhoukou.gov.cn/Article/Index?Id=60877	0	河南省
周口	川汇区		邵寨行政村	114.68778,33.681539		周口市政府	http://www.hazhoukou.gov.cn/Article/Index?Id=61414	0	河南省
周口	川汇区		莲花路泰和公馆	114.635656,33.597695		周口市政府	http://www.hazhoukou.gov.cn/Article/Index?Id=61013	0	河南省
周口	川汇区		川汇区			周口市政府	http://www.hazhoukou.gov.cn/Article/Index?Id=61074	0	河南省
周口	淮阳区		朱集乡大杜庄	114.939864,33.493264		周口市政府	http://www.hazhoukou.gov.cn/Article/Index?Id=60500	0	河南省
周口	淮阳区		城关镇曦城名郡	114.862803,33.736951		大河报	https://www.dahebao.cn/detail.html?newsid=1491137	0	河南省
周口	淮阳区		白楼镇	114.882096,33.778157		大河报	https://news.dahebao.cn/dahe/appcommunity/1491137?newsId=1491137	0	河南省
周口	淮阳区		淮阳区			周口市政府	http://www.hazhoukou.gov.cn/Article/Index?Id=60958	0	河南省
周口	沈丘县		纸店镇池李庄村	115.282928,33.392723		周口市政府	http://www.hazhoukou.gov.cn/Article/Index?Id=60500	0	河南省
周口	沈丘县		刘庄店保金堂村	115.090997,33.126359		周口市政府	http://www.hazhoukou.gov.cn/Article/Index?Id=60500	0	河南省
周口	沈丘县		付井镇赵庙村	115.255,33.263352		大河报	https://www.dahebao.cn/detail.html?newsid=1491137	0	河南省
周口	沈丘县		白集镇李腰庄村	115.115466,33.479233		大河报	https://www.dahebao.cn/detail.html?newsid=1491137	0	河南省
周口	沈丘县		沈丘县			周口市政府	http://www.hazhoukou.gov.cn/Article/Index?Id=61013	0	河南省
周口	城乡一体化示范区		城乡一体化示范区			周口市政府	http://www.hazhoukou.gov.cn/Article/Index?Id=60724	0	河南省
焦作	武陟县		詹店镇	113.595662,35.020459		大河报	https://news.dahebao.cn/dahe/appcommunity/1491140?newsId=1491140	0	河南省
焦作	武陟县		原焦高速武陟县服务区	113.637765,35.031307		大河报	https://news.dahebao.cn/dahe/appcommunity/1491140?newsId=1491140	0	河南省
焦作	武陟县		宏业车辆有限公司	113.385209,35.127022		焦作发布	https://mp.weixin.qq.com/s/EOfo0-1uK5N61f8d46tTQw	0	河南省
焦作	武陟县		亿拖运输公司	113.384784,35.125765		焦作发布	https://mp.weixin.qq.com/s/EOfo0-1uK5N61f8d46tTQw	0	河南省
焦作	武陟县		龙源办事处孙庄村	113.389534,35.104214		焦作发布	https://mp.weixin.qq.com/s/EOfo0-1uK5N61f8d46tTQw	0	河南省
焦作	武陟县		小董乡	113.22207,35.078655		焦作日报	https://mp.weixin.qq.com/s/p46ypJC2ELjLhewdnlkJzg	0	河南省
焦作	解放区		丰泽园	113.243481,35.211636		大河报	https://news.dahebao.cn/dahe/appcommunity/1491140?newsId=1491140	0	河南省
焦作	解放区		太行路华园北区	113.228087,35.250859		大河报	https://news.dahebao.cn/dahe/appcommunity/1491140?newsId=1491140	0	河南省
焦作	解放区		民主路海底捞	113.231821,35.240469		焦作日报	https://mp.weixin.qq.com/s?__biz=MjM5MTMwNDgyMA==&mid=2651490249&idx=1&sn=3522b361aa6212e863064e869eda76bc&chksm=bd49bad28a3e33c4ffd9696edc43207e2068d9b5c13f3dbffe381ac208797c44479657ed3044&scene=0&xtrack=1#rd	0	河南省
焦作	解放区		海澜之家	113.231505,35.239812		焦作日报	https://mp.weixin.qq.com/s?__biz=MjM5MTMwNDgyMA==&mid=2651490249&idx=1&sn=3522b361aa6212e863064e869eda76bc&chksm=bd49bad28a3e33c4ffd9696edc43207e2068d9b5c13f3dbffe381ac208797c44479657ed3044&scene=0&xtrack=1#rd	0	河南省
焦作	解放区		贸易大厦	113.228979,35.241123		焦作日报	https://mp.weixin.qq.com/s?__biz=MjM5MTMwNDgyMA==&mid=2651490249&idx=1&sn=3522b361aa6212e863064e869eda76bc&chksm=bd49bad28a3e33c4ffd9696edc43207e2068d9b5c13f3dbffe381ac208797c44479657ed3044&scene=0&xtrack=1#rd	0	河南省
焦作	解放区		三维宝视达眼镜店	113.230649,35.241944		焦作日报	https://mp.weixin.qq.com/s?__biz=MjM5MTMwNDgyMA==&mid=2651490249&idx=1&sn=3522b361aa6212e863064e869eda76bc&chksm=bd49bad28a3e33c4ffd9696edc43207e2068d9b5c13f3dbffe381ac208797c44479657ed3044&scene=0&xtrack=1#rd	0	河南省
焦作	解放区		焦北街道华园北区金华旗蛋糕店	113.228087,35.250909		焦作日报	https://mp.weixin.qq.com/s?__biz=MjM5MTMwNDgyMA==&mid=2651490249&idx=1&sn=3522b361aa6212e863064e869eda76bc&chksm=bd49bad28a3e33c4ffd9696edc43207e2068d9b5c13f3dbffe381ac208797c44479657ed3044&scene=0&xtrack=1#rd	0	河南省
焦作	解放区		七百间办事处	113.213927,35.24984		沁阳市政府	http://www.qinyang.gov.cn/index.php?s=/Home/Article/detail/id/12081.html	0	河南省
焦作	解放区		焦北街道太行路华园北区	113.228087,35.250859		焦作日报	https://mp.weixin.qq.com/s/TOkQ5zc89SOw5fGDahUhUw	0	河南省
焦作	解放区		新华办事处五十间一号院	113.213446,35.236008		焦作日报	https://mp.weixin.qq.com/s/p46ypJC2ELjLhewdnlkJzg	0	河南省
焦作	温县		赵堡镇	113.168263,34.964091		大河报	https://news.dahebao.cn/dahe/appcommunity/1491140?newsId=1491140	0	河南省
焦作	温县		祥云镇大玉兰村			焦作日报	https://mp.weixin.qq.com/s/lBog2BYdjrO8zg0AFaBXxA	0	河南省
焦作	温县		赵堡南平皋村	113.64367,34.852263		焦作日报	https://mp.weixin.qq.com/s/p46ypJC2ELjLhewdnlkJzg	0	河南省
焦作	温县		温泉镇太行路	113.104194,34.946489		焦作日报	https://mp.weixin.qq.com/s/p46ypJC2ELjLhewdnlkJzg	0	河南省
焦作	马村区		玉泉南街3号楼	112.798599,34.90744		沁阳市政府	http://www.qinyang.gov.cn/index.php?s=/Home/Article/detail/id/12081.html	0	河南省
焦作	沁阳市		覃怀办事处灯塔街	112.9443,35.087594		焦作日报	https://mp.weixin.qq.com/s?__biz=MjM5MTMwNDgyMA==&mid=2651490249&idx=1&sn=3522b361aa6212e863064e869eda76bc&chksm=bd49bad28a3e33c4ffd9696edc43207e2068d9b5c13f3dbffe381ac208797c44479657ed3044&scene=0&xtrack=1#rd	0	河南省
焦作	沁阳市		覃怀办事处灯塔街桥口街31号	112.944523,35.086074		焦作日报	https://mp.weixin.qq.com/s?__biz=MjM5MTMwNDgyMA==&mid=2651490249&idx=1&sn=3522b361aa6212e863064e869eda76bc&chksm=bd49bad28a3e33c4ffd9696edc43207e2068d9b5c13f3dbffe381ac208797c44479657ed3044&scene=0&xtrack=1#rd	0	河南省
焦作	沁阳市		勾楼街保和堂旁山东炒货店			焦作日报	https://mp.weixin.qq.com/s?__biz=MjM5MTMwNDgyMA==&mid=2651490249&idx=1&sn=3522b361aa6212e863064e869eda76bc&chksm=bd49bad28a3e33c4ffd9696edc43207e2068d9b5c13f3dbffe381ac208797c44479657ed3044&scene=0&xtrack=1#rd	0	河南省
焦作	沁阳市		永辉超市	112.937441,35.089816		焦作日报	https://mp.weixin.qq.com/s?__biz=MjM5MTMwNDgyMA==&mid=2651490249&idx=1&sn=3522b361aa6212e863064e869eda76bc&chksm=bd49bad28a3e33c4ffd9696edc43207e2068d9b5c13f3dbffe381ac208797c44479657ed3044&scene=0&xtrack=1#rd	0	河南省
焦作	沁阳市		福瑞超市旁亚宝大药房	112.942766,35.080047		焦作日报	https://mp.weixin.qq.com/s?__biz=MjM5MTMwNDgyMA==&mid=2651490249&idx=1&sn=3522b361aa6212e863064e869eda76bc&chksm=bd49bad28a3e33c4ffd9696edc43207e2068d9b5c13f3dbffe381ac208797c44479657ed3044&scene=0&xtrack=1#rd	0	河南省
焦作	沁阳市		保和堂三分店			焦作日报	https://mp.weixin.qq.com/s?__biz=MjM5MTMwNDgyMA==&mid=2651490249&idx=1&sn=3522b361aa6212e863064e869eda76bc&chksm=bd49bad28a3e33c4ffd9696edc43207e2068d9b5c13f3dbffe381ac208797c44479657ed3044&scene=0&xtrack=1#rd	0	河南省
焦作	沁阳市		保和堂六分店			焦作日报	https://mp.weixin.qq.com/s?__biz=MjM5MTMwNDgyMA==&mid=2651490249&idx=1&sn=3522b361aa6212e863064e869eda76bc&chksm=bd49bad28a3e33c4ffd9696edc43207e2068d9b5c13f3dbffe381ac208797c44479657ed3044&scene=0&xtrack=1#rd	0	河南省
焦作	沁阳市		步行街蓝十字药店	112.93715,35.089959		焦作日报	https://mp.weixin.qq.com/s?__biz=MjM5MTMwNDgyMA==&mid=2651490249&idx=1&sn=3522b361aa6212e863064e869eda76bc&chksm=bd49bad28a3e33c4ffd9696edc43207e2068d9b5c13f3dbffe381ac208797c44479657ed3044&scene=0&xtrack=1#rd	0	河南省
焦作	沁阳市		太行办事处	112.945256,35.089579		沁阳市政府	http://www.qinyang.gov.cn/index.php?s=/Home/Article/detail/id/12013.html	0	河南省
焦作	山阳区		艺新办事处工字路中孚小院	113.264875,35.240864		焦作日报	https://baijiahao.baidu.com/s?id=1657883919229547486&wfr=spider&for=pc	0	河南省
焦作	山阳区		东方红办事处远大南苑	113.242386,35.241605		沁阳市政府	http://www.qinyang.gov.cn/index.php?s=/Home/Article/detail/id/12118.html	0	河南省
焦作	山阳区		光亚街道铁十五局二公司小区	113.266232,35.231686		大河报	https://news.dahebao.cn/dahe/appcommunity/1491140?newsId=1491140	0	河南省
焦作	山阳区		新城街道	113.267832,35.2304		沁阳市政府	http://www.qinyang.gov.cn/index.php?s=/Home/Article/detail/id/12203.html	0	河南省
焦作	山阳区		东方红办事处远大南苑11号楼	113.24195,35.242012		沁阳市政府	http://www.qinyang.gov.cn/index.php?s=/Home/Article/detail/id/12081.html	0	河南省
焦作	山阳区		第二干休所家属楼	113.25399,35.238567		沁阳市政府	http://www.qinyang.gov.cn/index.php?s=/Home/Article/detail/id/12081.html	0	河南省
焦作	山阳区		东风花园16号楼	113.262939,35.243846		大河报	https://news.dahebao.cn/dahe/appcommunity/1491140?newsId=1491140	0	河南省
焦作	山阳区		亿祥东郡E10号楼	113.280483,35.218605		大河报	https://news.dahebao.cn/dahe/appcommunity/1491140?newsId=1491140	0	河南省
焦作	山阳区		焦作大学教授公寓3号楼	113.282014,35.216003		山阳区政府	http://www.syq.gov.cn/sitesources/syq/page_pc/ztzl/kjyqxxgzbdfyyqqk/yqtb/article3388a2746fa64da8893474ce3f2fda1a.html	0	河南省
焦作	山阳区		艺新办事处	113.264875,35.240864		沁阳市人民政府	http://www.qinyang.gov.cn/index.php?s=/Home/Article/detail/id/12118.html	0	河南省
焦作	山阳区		东方红办事处	113.242386,35.241605		沁阳市人民政府	http://www.qinyang.gov.cn/index.php?s=/Home/Article/detail/id/12118.html	0	河南省
焦作	山阳区		光亚街道铁十五局二公司小区14号楼	113.266232,35.231686		焦作日报	https://mp.weixin.qq.com/s/p46ypJC2ELjLhewdnlkJzg	0	河南省
焦作	祥云镇		大玉兰村	113.018725,34.909126		大河报	https://news.dahebao.cn/dahe/appcommunity/1491140?newsId=1491140	0	河南省
焦作	示范区		阳庙乡	113.135998,35.171489		焦作日报	https://mp.weixin.qq.com/s/p46ypJC2ELjLhewdnlkJzg	0	河南省
焦作	修武县		修武县			焦作日报	https://mp.weixin.qq.com/s/p46ypJC2ELjLhewdnlkJzg	0	河南省
平顶山	湛河区		九里山街道西苑小区	113.284413,33.728552		平顶山市卫健委	http://pdswsjsw.gov.cn/contents/10088/272837.html	0	河南省
平顶山	湛河区		南环路街道凯旋国际1号楼	113.298942,33.717958		平顶山市卫健委	http://pdswsjsw.gov.cn/contents/10088/271313.html	0	河南省
平顶山	湛河区		九里山街道桃花源小区	113.288538,33.718208		大河报	https://news.dahebao.cn/dahe/appcommunity/1491133?newsId=1491133	0	河南省
平顶山	湛河区		轻工路街道沁园小区	113.33653,33.723276		平顶山市卫健委	http://pdswsjsw.gov.cn/contents/10088/271663.html	0	河南省
平顶山	湛河区		南环路街道中建嘉天下	113.299056,33.714643		平顶山市卫健委	http://pdswsjsw.gov.cn/contents/10088/271663.html	0	河南省
平顶山	汝州		寄料镇北周庄村	112.693463,34.08303		平顶山发布	https://mp.weixin.qq.com/s/gvmCEtKb-1wYsfA72GSKYg	0	河南省
平顶山	鲁山县		尧山镇直管4号院	112.392123,33.749625		平顶山市卫健委	http://pdswsjsw.gov.cn/contents/10088/271663.html	0	河南省
平顶山	鲁山县		鲁阳街道人民路中段172号院	112.904196,33.74548		平顶山市卫健委	http://pdswsjsw.gov.cn/contents/10088/271663.html	0	河南省
平顶山	宝丰县		周庄镇孙庄村	113.145027,33.873917		平顶山市卫健委	http://pdswsjsw.gov.cn/contents/10088/271663.html	0	河南省
平顶山	宝丰县		商酒务镇赵官营村	113.022675,33.959417		平顶山市卫健委	http://pdswsjsw.gov.cn/contents/10088/271313.html	0	河南省
平顶山	卫东区		优越路街道广厦综合楼	113.293164,33.745873		平顶山市卫健委	http://pdswsjsw.gov.cn/contents/10088/272596.html	0	河南省
平顶山	卫东区		建设路街道佳田B楼	113.306883,33.736367		平顶山市卫健委	http://pdswsjsw.gov.cn/contents/10088/271663.html	0	河南省
平顶山	卫东区		东工人镇街道田选花园	113.361326,33.748532		平顶山市卫健委	http://pdswsjsw.gov.cn/contents/10088/271663.html	0	河南省
平顶山	卫东区		北环路街道下牛村	113.314869,33.76068		平顶山市卫健委	http://pdswsjsw.gov.cn/contents/10088/271663.html	0	河南省
平顶山	卫东区		优越路街道园丁路食品公司家属院	113.311081,33.732337		平顶山市卫健委	http://pdswsjsw.gov.cn/contents/10088/271854.html	0	河南省
平顶山	新城区		滍阳镇东滍村	113.145484,33.771741		平顶山市卫健委	http://pdswsjsw.gov.cn/contents/10088/271663.html	0	河南省
平顶山	新城区		湖滨路街道西太平	113.171791,33.771753		平顶山市卫健委	http://pdswsjsw.gov.cn/contents/10088/271663.html	0	河南省
平顶山	新城区		湖滨路街道常绿大悦城	113.183122,33.77737		平顶山市卫健委	http://pdswsjsw.gov.cn/contents/10088/271313.html	0	河南省
平顶山	新城区		湖滨路街道湖光花园凤舞园	113.183498,33.768199		平顶山市卫健委	http://pdswsjsw.gov.cn/contents/10088/271663.html	0	河南省
平顶山	新城区		湖滨路街道常绿大阅城	113.183143,33.777727		平顶山市卫健委	http://pdswsjsw.gov.cn/contents/10088/272442.html	0	河南省
平顶山	叶县		昆阳街道南街邮电局家属院	113.349965,33.620107		平顶山市卫健委	http://pdswsjsw.gov.cn/contents/10088/271663.html	0	河南省
平顶山	叶县		夏李乡十二里村	113.225972,33.506311		平顶山市卫健委	http://pdswsjsw.gov.cn/contents/10088/271663.html	0	河南省
平顶山	叶县		马庄回族乡小河赵村	113.376048,33.591985		平顶山市卫健委	http://pdswsjsw.gov.cn/contents/10088/271313.html	0	河南省
平顶山	新华区		西市场街道四矿矿后香港楼			平顶山市卫健委	http://pdswsjsw.gov.cn/contents/10088/272837.html	0	河南省
平顶山	新华区		西市场街道四矿矿后平房			大河报	https://news.dahebao.cn/dahe/appcommunity/1491133?newsId=1491133	0	河南省
平顶山	新华区		西市场街道百合金山1号楼	113.275592,33.758172		平顶山市卫健委	http://pdswsjsw.gov.cn/contents/10088/272117.html	0	河南省
平顶山	新华区		中兴路街道金世纪小区北院	113.29927,33.74277		大河报	https://news.dahebao.cn/dahe/appcommunity/1491133?newsId=1491133	0	河南省
平顶山	新华区		新新街街道五矿振兴小区	113.23506,33.787057		平安平顶山	https://weibo.com/2014065671/IuhC5cRz8?from=page_1001062014065671_profile&wvr=6&mod=weibotime&type=comment#_rnd1581752255310	0	河南省
平顶山	新华区		西高皇街道春华国际	113.25805,33.744005		大河报	https://news.dahebao.cn/dahe/appcommunity/1491133?newsId=1491133	0	河南省
平顶山	新华区		西市场街道三七街南团小区	113.284811,33.752094		平顶山市卫健委	http://pdswsjsw.gov.cn/contents/10088/271663.html	0	河南省
平顶山	新华区		西高皇街道怡购城	113.279614,33.744282		平顶山市卫健委	http://pdswsjsw.gov.cn/contents/10088/271663.html	0	河南省
平顶山	新华区		新新街街道盛和小区	113.285751,33.749636		平顶山市卫健委	http://pdswsjsw.gov.cn/contents/10088/271663.html	0	河南省
平顶山	新华区		西市场街道三七街三环佳苑	113.280611,33.754691		平顶山市卫健委	http://pdswsjsw.gov.cn/contents/10088/271313.html	0	河南省
平顶山	新华区		光明路街道王庄村	113.170266,33.816855		平顶山市卫健委	http://pdswsjsw.gov.cn/contents/10088/271313.html	0	河南省
平顶山	新华区		市场街道五星小区	113.272717,33.757236		平顶山市卫健委	http://pdswsjsw.gov.cn/contents/10088/271313.html	0	河南省
平顶山	新华区		矿工路街道平安家园	113.183497,33.649671		平顶山市卫健委	http://pdswsjsw.gov.cn/contents/10088/271313.html	0	河南省
平顶山	新华区		西市场街道自然城小区	113.273199,33.758045		平顶山市卫健委	http://pdswsjsw.gov.cn/contents/10088/271313.html	0	河南省
平顶山	新华区		新新街街道校尉营村	113.23596,33.791066		平顶山市卫健委	http://pdswsjsw.gov.cn/contents/10088/271313.html	0	河南省
平顶山	新华区		西市场街道优胜街四矿小区	113.269788,33.758929		平顶山市卫健委	http://pdswsjsw.gov.cn/contents/10088/271313.html	0	河南省
平顶山	新华区		曙光街街道新华区政府家属院	113.287765,33.736566		平顶山市卫健委	http://pdswsjsw.gov.cn/contents/10088/271313.html	0	河南省
平顶山	新华区		西市场优胜花园	113.275222,33.757447		平顶山市卫健委	http://pdswsjsw.gov.cn/contents/10088/271663.html	0	河南省
平顶山	新华区		新新街街道西花园	113.235572,33.788789		平顶山市卫健委	http://pdswsjsw.gov.cn/contents/10088/271663.html	0	河南省
平顶山	新华区		曙光街街道嘉怡居	113.283533,33.737885		平顶山市卫健委	http://pdswsjsw.gov.cn/contents/10088/271663.html	0	河南省
平顶山	新华区		曙光街街道阳光花苑小区	113.284801,33.744573		平顶山市卫健委	http://pdswsjsw.gov.cn/contents/10088/271663.html	0	河南省
平顶山	新华区		西市场街道自然天城1号楼	113.273511,33.75778		平顶山市卫健委	http://pdswsjsw.gov.cn/contents/10088/271663.html	0	河南省
新乡	平原示范区		师寨镇五柳集村	113.872353,35.061567		新乡卫健委	http://www.xxswjw.gov.cn/page163?article_id=17493	0	河南省
新乡	长垣市		蒲东街道办事处长城今典小区北门嘉佰惠超市	114.716103,35.211622		大河报	https://news.dahebao.cn/dahe/appcommunity/1491141?newsId=1491141	0	河南省
新乡	长垣市		陶行社区门口	114.631268,35.181288		大河报	https://news.dahebao.cn/dahe/appcommunity/1491141?newsId=1491141	0	河南省
新乡	长垣市		阔寨社区窗帘门市部	114.666345,35.197953		大河报	https://news.dahebao.cn/dahe/appcommunity/1491141?newsId=1491141	0	河南省
新乡	长垣市		蒲西街道办事处西关街	114.639798,35.19631		大河报	https://news.dahebao.cn/dahe/appcommunity/1491141?newsId=1491141	0	河南省
新乡	长垣市		宏力学校家属院	114.666804,35.192382		大河报	https://news.dahebao.cn/dahe/appcommunity/1491141?newsId=1491141	0	河南省
新乡	长垣市		粮食局家属院	113.900204,35.312162		新乡卫健委	http://www.xxswjw.gov.cn/page163?article_id=17493	0	河南省
新乡	长垣市		西街道办事处河南宏力学校家属院	114.666804,35.192382		大河报	https://news.dahebao.cn/dahe/appcommunity/1491141?newsId=1491141	0	河南省
新乡	长垣市		华垣路菜市场	114.6795,35.2019		长垣市人民政府	http://www.changyuan.gov.cn/sitesources/cyxrmzf/page_pc/ywdt/zyyw/article0e82b07ed4c64cc9aaffcc96ba8466c2.html	0	河南省
新乡	长垣市		佘家镇佘西村	114.868694,35.330751		长垣市人民政府	http://www.changyuan.gov.cn/sitesources/cyxrmzf/page_html5/ywdt/zyyw/article51fd1384c0a9416fbd977d94a01b1efe.html	0	河南省
新乡	长垣市		蒲东办事处	114.704793,35.201842		新乡市卫健委	http://www.xxswjw.gov.cn/page163?article_id=17417	0	河南省
新乡	长垣市		南蒲街道办事处樊屯村	114.673235,35.169469		新乡卫健委	http://www.xxswjw.gov.cn/page163?article_id=17487	0	河南省
新乡	长垣市		蒲东街道办事处长城今典小区	114.716396,35.208798		长垣市人民政府	http://www.changyuan.gov.cn/sitesources/cyxrmzf/page_pc/ywdt/zyyw/article0e82b07ed4c64cc9aaffcc96ba8466c2.html	0	河南省
新乡	长垣市		长垣市南蒲街道办事处樊屯村	114.673235,35.169469		长垣市政府	http://www.changyuan.gov.cn/sitesources/cyxrmzf/page_html5/ywdt/zyyw/article913baaad3fff45cdbed3c963e801fd27.html	0	河南省
新乡	长垣市		满村镇			新乡市卫健委	http://www.xxswjw.gov.cn/page163?article_id=17360&pagenum=1	0	河南省
新乡	获嘉县		亢村镇李道堤村	113.736471,35.153754		新乡卫健委	http://www.xxswjw.gov.cn/page163?article_id=17549	0	河南省
新乡	新乡县		七里营镇敦留店村	113.744125,35.152227		新乡市卫健委	http://www.xxswjw.gov.cn/page163?article_id=17549	0	河南省
新乡	新乡县		小冀镇吉祥小区	113.792183,35.195874		新乡市卫健委	http://www.xxswjw.gov.cn/page163?article_id=17549	0	河南省
新乡	新乡县		新乡经济开发区闫庄村	113.79393,35.198619		新乡县人民政府	http://www.xinxiangxian.gov.cn/portal/zwyw/tzgg/webinfo/2020/01/1582023417050665.htm	0	河南省
新乡	新乡县		小冀镇新阳光超市	113.7899,35.19289		新乡县人民政府	http://www.xinxiangxian.gov.cn/portal/zwyw/tzgg/webinfo/2020/01/1582023417050665.htm	0	河南省
新乡	新乡县		新谊城西门超市	113.889381,35.27683		新乡县人民政府	http://www.xinxiangxian.gov.cn/portal/zwyw/tzgg/webinfo/2020/01/1582023417050665.htm	0	河南省
新乡	新乡县		朗公庙镇东荆楼村	113.885045,35.167397		新乡县人民政府	http://www.xinxiangxian.gov.cn/portal/zwyw/tzgg/webinfo/2020/01/1582451287827012.htm	0	河南省
新乡	新乡县		七里营镇康庄村	113.769995,35.118864		新乡县人民政府	http://www.xinxiangxian.gov.cn/portal/zwyw/tzgg/webinfo/2020/02/1582622833425527.htm	0	河南省
新乡	新乡县		朗公庙镇张湾村	113.880964,35.209903		新乡县人民政府	http://www.xinxiangxian.gov.cn/portal/zwyw/tzgg/webinfo/2020/02/1582622833425527.htm	0	河南省
新乡	新乡县		合河乡田小郭村人	113.788116,35.324247		新乡县人民政府	http://www.xinxiangxian.gov.cn/portal/zwyw/tzgg/webinfo/2020/02/1582796150494554.htm	0	河南省
新乡	新乡县		大召营镇店后营村	113.760024,35.284756		新乡县人民政府	http://www.xinxiangxian.gov.cn/portal/zwyw/tzgg/webinfo/2020/02/1582796150494554.htm	0	河南省
新乡	新乡县		新乡县青龙路东段	113.886752,35.21948		新乡市卫健委	http://www.xxswjw.gov.cn/page163?article_id=17417	0	河南省
新乡	新乡县		朗公庙镇			新乡市卫健委	http://www.xxswjw.gov.cn/page163?article_id=17360&pagenum=1	0	河南省
新乡	延津县		榆林乡	114.097947,35.22585		新乡市卫健委	http://www.xxswjw.gov.cn/page163?article_id=17360	0	河南省
新乡	邱封县		城关镇	114.42564,35.0331		新乡市卫健委	http://www.xxswjw.gov.cn/page163?article_id=17463	0	河南省
新乡	卫辉市		城郊乡	114.086581,35.39895		新乡市卫健委	http://www.xxswjw.gov.cn/page163?article_id=17463	0	河南省
新乡	卫辉市		城郊乡唐岗村	114.074632,35.435679		新乡市卫健委	http://www.xxswjw.gov.cn/page163?article_id=17541	0	河南省
新乡	红旗区		高新区办事处振中街	113.911586,35.261437		新乡市卫健委	http://www.xxswjw.gov.cn/page163?article_id=17360	0	河南省
新乡	红旗区		洪门镇			新乡市卫健委	http://www.xxswjw.gov.cn/page163?article_id=17376&pagenum=1	0	河南省
新乡	辉县市		尚庄村	113.738354,35.674636		辉县市政府	http://www.huixianshi.gov.cn/index.php/portal/info/article/id/2128.html	0	河南省
新乡	辉县市		滨河湾小区	113.824808,35.453836		辉县市政府	http://www.huixianshi.gov.cn/index.php/portal/info/article/id/2128.html	0	河南省
新乡	辉县市		世纪清华小区	113.79122,35.451758		辉县市政府	http://www.huixianshi.gov.cn/index.php/portal/info/article/id/2136.html	0	河南省
新乡	辉县市		城关街	113.812388,35.455399		新乡市卫健委	http://henan.sina.com.cn/news/z/2020-02-05/detail-iimxyqvz0454697.shtml?ua=iPad7,5__weibo__9.3.1__ipad__os11.4	0	河南省
新乡	辉县市		南村镇			新乡市卫健委	http://www.xxswjw.gov.cn/page163?article_id=17376&pagenum=1	0	河南省
新乡	卫滨区		铁西办	113.853216,35.304177		新乡市卫健委	http://www.xxswjw.gov.cn/page163?article_id=17360	0	河南省
新乡	卫滨区		胜利路办事处隆胜华庭小区	113.86761,35.267072		新乡市卫健委	http://www.xxswjw.gov.cn/page163?article_id=17487	0	河南省
新乡	封丘县		城关镇	114.425627,35.03356		河南日报	https://mp.weixin.qq.com/s/caT6ipIoPhJFezI0b8Q9vA	0	河南省
商丘	永城市		马桥镇洪寺村耿楼	116.219634,33.748331		大河报	https://news.dahebao.cn/dahe/appcommunity/1491138?newsId=1491138	0	河南省
商丘	永城市		东城区岚湾国际小区	116.446211,33.937974		大河报	https://news.dahebao.cn/dahe/appcommunity/1491138?newsId=1491138	0	河南省
商丘	永城市		发展广场1号楼	116.453049,33.936832		商丘发布	https://mp.weixin.qq.com/s/LrZPg2FmFnNVGdyWbCKxTQ	0	河南省
商丘	永城市		永城市永鑫园东区	116.449217,33.916018		商丘发布	https://mp.weixin.qq.com/s/LrZPg2FmFnNVGdyWbCKxTQ	0	河南省
商丘	永城市		马桥镇闫庙村	116.196057,33.787221		商丘发布	https://mp.weixin.qq.com/s/LrZPg2FmFnNVGdyWbCKxTQ	0	河南省
商丘	永城市		马桥镇粮管所家属院	116.220444,33.800054		商丘发布	https://mp.weixin.qq.com/s/LrZPg2FmFnNVGdyWbCKxTQ	0	河南省
商丘	永城市		演集镇天齐村西刘店组	116.422098,33.975756		商丘发布	https://mp.weixin.qq.com/s/LrZPg2FmFnNVGdyWbCKxTQ	0	河南省
商丘	永城市		新城区牡丹小区	116.434456,33.923395		商丘发布	https://mp.weixin.qq.com/s/LrZPg2FmFnNVGdyWbCKxTQ	0	河南省
商丘	永城市		酂城镇夏柏园村闫各村	116.095964,33.943808		商丘发布	https://mp.weixin.qq.com/s/LrZPg2FmFnNVGdyWbCKxTQ	0	河南省
商丘	永城市		马桥乡	116.220444,33.800054		商丘市政府	http://www.shangqiu.gov.cn/Item/59336.aspx	0	河南省
商丘	睢县		尤吉屯乡	115.146248,34.437383		商丘市政府	http://www.shangqiu.gov.cn/Item/59209.aspx	0	河南省
商丘	柘城县		岗王镇	115.224582,34.098617		大河报	https://news.dahebao.cn/dahe/appcommunity/1491138?newsId=1491138	0	河南省
商丘	柘城县		张桥镇张桥	115.292023,34.036755		商丘发布	https://mp.weixin.qq.com/s/LrZPg2FmFnNVGdyWbCKxTQ	0	河南省
商丘	柘城县		伯岗镇高庄户村	115.157754,34.179756		商丘发布	https://weibo.com/3586599515/ItFVIhm0R?from=page_1001063586599515_profile&wvr=6&mod=weibotime&type=comment	0	河南省
商丘	柘城县		新城办事处金庄村	115.236073,34.089459		商丘发布	https://weibo.com/3586599515/ItFVIhm0R?from=page_1001063586599515_profile&wvr=6&mod=weibotime&type=comment	0	河南省
商丘	柘城县		凤凰街道	115.314855,34.092071		大河报	https://news.dahebao.cn/dahe/appcommunity/1491138?newsId=1491138	0	河南省
商丘	柘城县		申桥乡	115.155946,34.088836		商丘发布	https://mp.weixin.qq.com/s/LrZPg2FmFnNVGdyWbCKxTQ	0	河南省
商丘	柘城县		春水街道德育巷	115.30571,34.0779		商丘市政府网	http://fda.shangqiu.gov.cn/Item/59104.aspx	0	河南省
商丘	柘城县		小朱庄	115.1335,34.10193		商丘市政府网	http://fda.shangqiu.gov.cn/Item/59104.aspx	0	河南省
商丘	柘城县		春水街道办事处	115.33307,34.08258		商丘市政府网	http://fda.shangqiu.gov.cn/Item/59149.aspx	0	河南省
商丘	柘城县		双河街道吴庄村	115.198871,34.69808		商丘发布	https://mp.weixin.qq.com/s/LrZPg2FmFnNVGdyWbCKxTQ	0	河南省
商丘	柘城县		浦东街道办事处学苑小区	115.323092,34.086094		微博商丘	https://weibo.com/1785693845/ItvW8hJeE?type=comment#_rnd1581305401274	0	河南省
商丘	柘城县		安平镇张店村委大史庄	115.150791,34.003938		商丘发布	https://mp.weixin.qq.com/s/LrZPg2FmFnNVGdyWbCKxTQ	0	河南省
商丘	柘城县		岗王乡天门赵村	115.206649,34.099128		商丘发布	https://mp.weixin.qq.com/s/LrZPg2FmFnNVGdyWbCKxTQ	0	河南省
商丘	柘城县		皇集乡后李	115.229317,34.028391		商丘发布	https://mp.weixin.qq.com/s/LrZPg2FmFnNVGdyWbCKxTQ	0	河南省
商丘	柘城县		张桥乡	115.30264,34.037796		商丘市政府	http://www.shangqiu.gov.cn/Item/59269.aspx	0	河南省
商丘	柘城县		伯岗镇	115.14972,34.147079		商丘市新型冠状病毒疫情防控指挥部办公室	http://www.shangqiu.gov.cn/Item/59520.aspx	0	河南省
商丘	柘城县		新城办事处	115.282631,34.09678		商丘市新型冠状病毒疫情防控指挥部办公室	http://www.shangqiu.gov.cn/Item/59521.aspx	0	河南省
商丘	柘城县		浦东街道办事处	115.333212,34.082394		商丘市新型冠状病毒疫情防控指挥部办公室	http://www.shangqiu.gov.cn/Item/59445.aspx	0	河南省
商丘	柘城县		张桥镇	115.302649,34.037745		商丘市新型冠状病毒疫情防控指挥部办公室	http://www.shangqiu.gov.cn/Item/59395.aspx	0	河南省
商丘	虞城县		店集乡	115.73644,34.25152		商丘市农林科学院	http://snky.shangqiu.gov.cn/Item/59083.aspx	0	河南省
商丘	虞城县		李老家乡高庄村	115.82928,34.44959		商丘市政府网	http://fda.shangqiu.gov.cn/Item/59104.aspx	0	河南省
商丘	虞城县		李老家乡袁老家村	115.915323,34.44235		商丘发布	https://www.weibo.com/3586599515/IuhFlgNrl?from=page_1001063586599515_profile&wvr=6&mod=weibotime&type=comment	0	河南省
商丘	虞城县		城关镇木兰大道木兰小区	115.846286,34.391887		商丘发布	https://mp.weixin.qq.com/s/LrZPg2FmFnNVGdyWbCKxTQ	0	河南省
商丘	虞城县		李老家乡	115.8861,34.45899		商丘市政府	http://www.shangqiu.gov.cn/Item/60493.aspx	0	河南省
商丘	夏邑县		杨集镇杨集三村	116.179493,34.406494		商丘发布	https://www.weibo.com/3586599515/ItYoJlGxr?from=page_1001063586599515_profile&wvr=6&mod=weibotime&type=comment	0	河南省
商丘	夏邑县		罗庄乡李营村周楼	115.981527,34.121617		商丘发布	https://mp.weixin.qq.com/s/LrZPg2FmFnNVGdyWbCKxTQ	0	河南省
商丘	夏邑县		城关镇闫刘庄村	116.146477,34.256081		商丘发布	https://mp.weixin.qq.com/s/LrZPg2FmFnNVGdyWbCKxTQ	0	河南省
商丘	夏邑县		车站镇良种厂村	116.013965,34.408226		商丘发布	https://mp.weixin.qq.com/s/LrZPg2FmFnNVGdyWbCKxTQ	0	河南省
商丘	夏邑县		杨集高庄	115.982057,34.274639		商丘发布	https://mp.weixin.qq.com/s/LrZPg2FmFnNVGdyWbCKxTQ	0	河南省
商丘	夏邑县		城关一环路骆集路口	116.146194,34.241409		商丘发布	https://mp.weixin.qq.com/s/LrZPg2FmFnNVGdyWbCKxTQ	0	河南省
商丘	夏邑县		曹集乡许庄	116.186415,34.216078		商丘发布	https://mp.weixin.qq.com/s/LrZPg2FmFnNVGdyWbCKxTQ	0	河南省
商丘	夏邑县		城关镇	116.13201,34.23341		商丘市政府	http://www.shangqiu.gov.cn/Item/58921.aspx	0	河南省
商丘	夏邑县		曹集大队许庄村	115.99197,34.11768		商丘新闻网	http://sqtv.net/news/bencandy.php?fid=135&id=161012	0	河南省
商丘	夏邑县		会亭镇杜庄村	116.080987,34.098452		商丘新闻网	http://sqtv.net/news/bencandy.php?fid=135&id=161012	0	河南省
商丘	夏邑县		郭店镇金庄村	116.10317,34.158544		商丘新闻网	http://sqtv.net/news/bencandy.php?fid=135&id=161012	0	河南省
商丘	夏邑县		会亭镇	116.080987,34.098452		商丘市新型冠状病毒疫情防控指挥部办公室	http://www.shangqiu.gov.cn/Item/59392.aspx	0	河南省
商丘	睢阳区		新城街道办事处	115.642536,34.39318		商丘市工信委	http://sgxw.shangqiu.gov.cn/Item/59100.aspx	0	河南省
商丘	睢阳区		包公庙乡	115.59433,34.10421		商丘市政府	http://www.shangqiu.gov.cn/Item/58773.aspx	0	河南省
商丘	睢阳区		东方办事处宏昌路	115.643806,34.409169		大河报	https://news.dahebao.cn/dahe/appcommunity/1491138?newsId=1491138	0	河南省
商丘	睢阳区		新城办事处凯旋园小区	115.631234,34.412058		大河报	https://news.dahebao.cn/dahe/appcommunity/1491138?newsId=1491138	0	河南省
商丘	睢阳区		东方办事处	115.643704,34.409233		商丘市政府	http://www.shangqiu.gov.cn/Item/59336.aspx	0	河南省
商丘	睢阳区		振华南苑小区	115.613482,34.426822		商丘发布	https://mp.weixin.qq.com/s/LrZPg2FmFnNVGdyWbCKxTQ	0	河南省
商丘	睢阳区		睢阳区包公庙乡十西村	115.54925,34.096882		商丘发布	https://mp.weixin.qq.com/s/LrZPg2FmFnNVGdyWbCKxTQ	0	河南省
商丘	睢阳区		古宋办事处	115.602908,34.368136		商丘市政府	http://www.shangqiu.gov.cn/Item/59269.aspx	0	河南省
商丘	睢阳区		宇鑫国际小区	115.64242,34.39288		商丘市政府网	http://fda.shangqiu.gov.cn/Item/59104.aspx	0	河南省
商丘	睢阳区		名门城书苑花园小区	115.64833,34.37567		商丘市政府网	http://fda.shangqiu.gov.cn/Item/59104.aspx	0	河南省
商丘	睢阳区		新城街道	115.627343,34.393843		商丘市政府	http://www.shangqiu.gov.cn/Item/59710.aspx	0	河南省
商丘	宁陵县		刘楼乡胡店村	115.277559,34.393213		大河报	https://news.dahebao.cn/dahe/appcommunity/1491138?newsId=1491138	0	河南省
商丘	宁陵县		城郊乡郭英村	115.273371,34.470163		大河报	https://news.dahebao.cn/dahe/appcommunity/1491138?newsId=1491138	0	河南省
商丘	宁陵县		孔集乡宋胡同村	115.40409,34.585619		商丘发布	https://mp.weixin.qq.com/s/LrZPg2FmFnNVGdyWbCKxTQ	0	河南省
商丘	宁陵县		华堡镇温庙村	115.25165,34.315907		商丘发布	https://mp.weixin.qq.com/s/LrZPg2FmFnNVGdyWbCKxTQ	0	河南省
商丘	宁陵县		石桥镇王坡楼村	115.332681,34.496497		商丘发布	https://mp.weixin.qq.com/s/LrZPg2FmFnNVGdyWbCKxTQ	0	河南省
商丘	宁陵县		城郊乡	115.32953,34.443139		商丘市政府	http://www.shangqiu.gov.cn/Item/59269.aspx	0	河南省
商丘	宁陵县		刘楼乡	115.250659,34.376301		商丘市政府	http://www.shangqiu.gov.cn/Item/59269.aspx	0	河南省
商丘	宁陵县		孔集乡王桥村	115.426267,34.563995		商丘日报	https://mp.weixin.qq.com/s/o4Ib-t2beoYctnz-wr90FQ	0	河南省
商丘	示范区		平安街道富贵华庭	115.666554,34.402898		商丘发布	https://mp.weixin.qq.com/s/LrZPg2FmFnNVGdyWbCKxTQ	0	河南省
商丘	示范区		中州街道杨堂新村			商丘发布	https://mp.weixin.qq.com/s/LrZPg2FmFnNVGdyWbCKxTQ	0	河南省
商丘	示范区		张阁镇孙集村	115.758443,34.452661		商丘发布	https://mp.weixin.qq.com/s/LrZPg2FmFnNVGdyWbCKxTQ	0	河南省
商丘	示范区		中州街道胜利中路杨堂村	115.677961,34.44601		商丘发布	https://mp.weixin.qq.com/s/LrZPg2FmFnNVGdyWbCKxTQ	0	河南省
商丘	示范区		中州街道黄楼东村	115.69345,34.441217		商丘发布	https://mp.weixin.qq.com/s/LrZPg2FmFnNVGdyWbCKxTQ	0	河南省
商丘	民权县		南华街道东区	115.121174,34.619765		商丘发布	https://mp.weixin.qq.com/s/LrZPg2FmFnNVGdyWbCKxTQ	0	河南省
商丘	民权县		民欣花园	115.171069,34.636574		商丘发布	https://mp.weixin.qq.com/s/LrZPg2FmFnNVGdyWbCKxTQ	0	河南省
商丘	民权县		花园吴老家	115.087749,34.565156		商丘发布	https://mp.weixin.qq.com/s/LrZPg2FmFnNVGdyWbCKxTQ	0	河南省
商丘	梁园区		东风办事处沈庄新村	115.536734,34.507783		大河报	https://news.dahebao.cn/dahe/appcommunity/1491138?newsId=1491138	0	河南省
商丘	梁园区		李庄乡潘口南街村	115.581876,34.545548		大河报	https://news.dahebao.cn/dahe/appcommunity/1491138?newsId=1491138	0	河南省
商丘	梁园区		白云街道酒厂路叶庄村	115.666931,34.439293		商丘发布	https://mp.weixin.qq.com/s/LrZPg2FmFnNVGdyWbCKxTQ	0	河南省
商丘	梁园区		刘口乡中陈村	115.728848,34.579677		商丘发布	https://mp.weixin.qq.com/s/LrZPg2FmFnNVGdyWbCKxTQ	0	河南省
商丘	梁园区		沈庄	115.530687,34.365186		商丘发布	https://mp.weixin.qq.com/s/LrZPg2FmFnNVGdyWbCKxTQ	0	河南省
商丘	梁园区		平原街道昆仑路八一新苑	115.612759,34.432769		商丘发布	https://mp.weixin.qq.com/s/LrZPg2FmFnNVGdyWbCKxTQ	0	河南省
商丘	梁园区		孙付集乡张庄村	115.506175,34.580465		商丘发布	https://mp.weixin.qq.com/s/LrZPg2FmFnNVGdyWbCKxTQ	0	河南省
商丘	梁园区		白云办事处叶庄南新村	115.666931,34.439293		商丘发布	https://mp.weixin.qq.com/s/LrZPg2FmFnNVGdyWbCKxTQ	0	河南省
商丘	梁园区		前进街道一建公司家属院			商丘发布	https://mp.weixin.qq.com/s/LrZPg2FmFnNVGdyWbCKxTQ	0	河南省
商丘	梁园区		李庄乡	115.592058,34.521355		商丘市政府	http://www.shangqiu.gov.cn/Item/59209.aspx	0	河南省
商丘	梁园区		豫立首府小区	115.66989,34.44479		商丘市政府网	http://fda.shangqiu.gov.cn/Item/59104.aspx	0	河南省
商丘	梁园区		东风街道办事处	115.668104,34.445696		商丘市工信委	http://sgxw.shangqiu.gov.cn/Item/59100.aspx	0	河南省
商丘	梁园区		白云办事处	115.665147,34.435758		商丘市工信委	http://sgxw.shangqiu.gov.cn/Item/58991.aspx	0	河南省
商丘	梁园区		平原办事处西城花园	115.620742,34.455806		商丘市政府	http://www.shangqiu.gov.cn/Item/60493.aspx	0	河南省
南阳	社旗县		李店镇	112.887253,32.85397		大河报	https://news.dahebao.cn/dahe/appcommunity/1491144?newsId=1491144	0	河南省
南阳	社旗县		朱集镇	113.149573,32.863702		大河报	https://news.dahebao.cn/dahe/appcommunity/1491144?newsId=1491144	0	河南省
南阳	社旗县		太和镇	112.945267,32.870435		大河报	https://news.dahebao.cn/dahe/appcommunity/1491144?newsId=1491144	0	河南省
南阳	社旗县		下洼镇	113.126984,33.045795		大河报	https://news.dahebao.cn/dahe/appcommunity/1491144?newsId=1491144	0	河南省
南阳	高新区		中关村	112.581936,32.94181		南阳发布	https://mp.weixin.qq.com/s/Sd6CIg2d4idOJB1Rg-f7_g	0	河南省
南阳	高新区		北京路	112.499355,33.024468		南阳市卫健委	http://nyws.nanyang.gov.cn/gzdt/360988.htm	0	河南省
南阳	高新区		明山路	112.558984,33.005187		南阳市卫健委	http://nyws.nanyang.gov.cn/gzdt/361231.htm	0	河南省
南阳	邓州市		龙堰乡	112.09522,32.599186		大河报	https://news.dahebao.cn/dahe/appcommunity/1491144?newsId=1491144	0	河南省
南阳	邓州市		张楼乡	112.157691,32.732381		大河报	https://news.dahebao.cn/dahe/appcommunity/1491144?newsId=1491144	0	河南省
南阳	邓州市		文渠镇	111.959275,32.74144		大河报	https://news.dahebao.cn/dahe/appcommunity/1491144?newsId=1491144	0	河南省
南阳	邓州市		白牛镇	112.220555,32.756056		南阳发布	https://mp.weixin.qq.com/s/B0wi6zcM6r7r32fSnW9_NA	0	河南省
南阳	邓州市		西峡县	111.470629,33.305263		大河报	https://news.dahebao.cn/dahe/appcommunity/1491144?newsId=1491144	0	河南省
南阳	南召县		皇路店镇	112.631656,33.253729		大河报	https://news.dahebao.cn/dahe/appcommunity/1491144?newsId=1491144	0	河南省
南阳	南召县		太山庙乡	112.64768,33.39549		南阳市卫健委	http://nyws.nanyang.gov.cn/gzdt/359241.htm	0	河南省
南阳	官庄工区		赤虎办事处	112.597061,32.687892		大河报	https://news.dahebao.cn/dahe/appcommunity/1491144?newsId=1491144	0	河南省
南阳	镇平县		贾宋镇	112.084162,32.947463		大河报	https://news.dahebao.cn/dahe/appcommunity/1491144?newsId=1491144	0	河南省
南阳	镇平县		侯集镇	112.218621,32.94101		大河报	https://news.dahebao.cn/dahe/appcommunity/1491144?newsId=1491144	0	河南省
南阳	镇平县		雪枫办	112.263893,33.033492		大河报	https://news.dahebao.cn/dahe/appcommunity/1491144?newsId=1491144	0	河南省
南阳	镇平县		高丘镇	112.232722,33.036651		南阳发布	https://mp.weixin.qq.com/s/XL4LdGgrZXequVcqokKdCw	0	河南省
南阳	镇平县		彭营乡	112.3353,32.95462		南阳市卫健委	http://nyws.nanyang.gov.cn/gzdt/359573.htm	0	河南省
南阳	镇平县		郭庄乡	112.25717,32.89028		南阳市卫健委	http://nyws.nanyang.gov.cn/gzdt/359241.htm	0	河南省
南阳	镇平县		雪枫街道	112.26399,33.033479		南阳市卫健委	http://nyws.nanyang.gov.cn/gzdt/360069.htm	0	河南省
南阳	镇平县		北关村	112.237738,33.036617		南阳市卫健委	http://nyws.nanyang.gov.cn/gzdt/360296.htm	0	河南省
南阳	新野县		新甸铺镇	112.310592,32.407664		大河报	https://news.dahebao.cn/dahe/appcommunity/1491144?newsId=1491144	0	河南省
南阳	新野县		施庵镇	112.550819,32.593439		大河报	https://news.dahebao.cn/dahe/appcommunity/1491144?newsId=1491144	0	河南省
南阳	新野县		汉华街道	112.368105,32.52301		大河报	https://news.dahebao.cn/dahe/appcommunity/1491144?newsId=1491144	0	河南省
南阳	新野县		上港乡	112.326504,32.50855		大河报	https://news.dahebao.cn/dahe/appcommunity/1491144?newsId=1491144	0	河南省
南阳	新野县		王集镇	112.30912,32.615406		大河报	https://news.dahebao.cn/dahe/appcommunity/1491144?newsId=1491144	0	河南省
南阳	淅川县		荆紫关镇	111.02507,33.242573		大河报	https://news.dahebao.cn/dahe/appcommunity/1491144?newsId=1491144	0	河南省
南阳	淅川县		九重镇	111.795974,32.698395		大河报	https://news.dahebao.cn/dahe/appcommunity/1491144?newsId=1491144	0	河南省
南阳	淅川县		厚坡镇	111.766721,32.775661		河南日报	https://mp.weixin.qq.com/s/mrQDVV6ffyZDIrneTule6g	0	河南省
南阳	卧龙区		武侯街道	112.498723,32.983126		南阳市卫健委	http://nyws.nanyang.gov.cn/gzdt/361476.htm	0	河南省
南阳	卧龙区		卧龙街道办	112.511941,32.97808		南阳资讯	http://ny.bendibao.com/news/202022/1482.shtm	0	河南省
南阳	卧龙区		石桥镇	112.62442,33.183382		南阳市卫健委	http://nyws.nanyang.gov.cn/gzdt/361646.htm	0	河南省
南阳	卧龙区		陆营镇	112.448737,32.836354		大河报	https://news.dahebao.cn/dahe/appcommunity/1491144?newsId=1491144	0	河南省
南阳	卧龙区		七里园乡	112.550659,33.029399		大河报	https://news.dahebao.cn/dahe/appcommunity/1491144?newsId=1491144	0	河南省
南阳	卧龙区		蒲山镇	112.599871,33.11673		南阳发布	https://mp.weixin.qq.com/s/XL4LdGgrZXequVcqokKdCw	0	河南省
南阳	卧龙区		英庄镇	112.449219,32.769807		大河报	https://news.dahebao.cn/dahe/appcommunity/1491144?newsId=1491144	0	河南省
南阳	卧龙区		七一街道办	112.51574,32.97913		南阳市卫健委	http://nyws.nanyang.gov.cn/gzdt/359030.htm	0	河南省
南阳	卧龙区		梅溪街道	112.52403,32.99182		南阳市卫健委	http://nyws.nanyang.gov.cn/gzdt/359030.htm	0	河南省
南阳	卧龙区		两相路与车站路交叉口	112.533241,33.027347		南阳市卫健委	http://nyws.nanyang.gov.cn/gzdt/359573.htm	0	河南省
南阳	卧龙区		光武街道	112.51744,33.017533		南阳市卫健委	http://nyws.nanyang.gov.cn/gzdt/360296.htm	0	河南省
南阳	卧龙区		卧龙区	112.528789,32.989877		南阳市卫健委	http://nyws.nanyang.gov.cn/gzdt/362262.htm	0	河南省
南阳	宛城区		丽都花园酒店	112.537651,33.004066		南阳市卫健委	http://nyws.nanyang.gov.cn/gzdt/362138.htm	0	河南省
南阳	宛城区		汉冶街道	112.5395,33.009143		南阳市卫健委	http://nyws.nanyang.gov.cn/gzdt/362138.htm	0	河南省
南阳	宛城区		瓦店镇	112.522318,32.752532		大河报	https://news.dahebao.cn/dahe/appcommunity/1491144?newsId=1491144	0	河南省
南阳	宛城区		黄台岗镇	112.53951,32.856923		南阳发布	https://mp.weixin.qq.com/s/XL4LdGgrZXequVcqokKdCw	0	河南省
南阳	宛城区		新华街道	112.5417,32.99447		南阳市卫健委	http://nyws.nanyang.gov.cn/gzdt/359780.htm	0	河南省
南阳	宛城区		汉冶路	112.53842,33.01328		南阳市卫健委	http://nyws.nanyang.gov.cn/gzdt/359241.htm	0	河南省
南阳	宛城区		汉冶办事处	112.51812,33.01751		南阳市卫健委	http://nyws.nanyang.gov.cn/gzdt/359780.htm	0	河南省
南阳	唐河县		源潭镇	112.919368,32.773415		大河报	https://news.dahebao.cn/dahe/appcommunity/1491144?newsId=1491144	0	河南省
南阳	唐河县		黑龙镇	112.743679,32.489134		大河报	https://news.dahebao.cn/dahe/appcommunity/1491144?newsId=1491144	0	河南省
南阳	唐河县		上屯镇	112.757562,32.562462		大河报	https://news.dahebao.cn/dahe/appcommunity/1491144?newsId=1491144	0	河南省
南阳	唐河县		苍台镇	112.544464,32.416321		大河报	https://news.dahebao.cn/dahe/appcommunity/1491144?newsId=1491144	0	河南省
南阳	唐河县		龙潭镇	112.650626,32.429802		南阳市卫健委	http://nyws.nanyang.gov.cn/gzdt/362138.htm	0	河南省
南阳	唐河县		马振抚镇	112.956169,32.511757		南阳发布	https://mp.weixin.qq.com/s/XL4LdGgrZXequVcqokKdCw	0	河南省
南阳	唐河县		少拜寺乡	113.143199,32.687892		大河报	https://news.dahebao.cn/dahe/appcommunity/1491144?newsId=1491144	0	河南省
南阳	唐河县		桐寨铺镇	112.725484,32.799183		大河报	https://news.dahebao.cn/dahe/appcommunity/1491144?newsId=1491144	0	河南省
南阳	唐河县		北京大道	112.82031,32.67689		南阳市卫健委	http://nyws.nanyang.gov.cn/gzdt/359573.htm	0	河南省
南阳	桐柏县		吴城镇	113.501762,32.421874		大河报	https://news.dahebao.cn/dahe/appcommunity/1491144?newsId=1491144	0	河南省
南阳	桐柏县		埠江镇	113.047604,32.569831		南阳发布	https://mp.weixin.qq.com/s/XL4LdGgrZXequVcqokKdCw	0	河南省
南阳	桐柏县		城关镇	113.411574,32.369904		南阳市卫健委	http://nyws.nanyang.gov.cn/gzdt/361646.htm	0	河南省
南阳	桐柏县		城郊乡	113.40319,32.3698		南阳市卫健委	http://nyws.nanyang.gov.cn/gzdt/359573.htm	0	河南省
南阳	桐柏县		毛集镇	113.406059,32.367153		南阳发布	https://mp.weixin.qq.com/s/XL4LdGgrZXequVcqokKdCw	0	河南省
南阳	桐柏县		桐柏县	113.428287,32.380073		南阳市卫健委	http://nyws.nanyang.gov.cn/gzdt/362262.htm	0	河南省
南阳	方城县		拐河镇	113.010704,33.460036		南阳市卫健委	http://nyws.nanyang.gov.cn/gzdt/361646.htm	0	河南省
南阳	方城县		独树镇	113.167667,33.320591		大河报	https://news.dahebao.cn/dahe/appcommunity/1491144?newsId=1491144	0	河南省
南阳	方城县		城关镇	113.035721,33.243565		南阳市卫健委	http://nyws.nanyang.gov.cn/gzdt/361646.htm	0	河南省
南阳	方城县		清河乡	112.91175,33.2531		南阳市卫健委	http://nyws.nanyang.gov.cn/gzdt/359573.htm	0	河南省
南阳	方城县		杨楼镇	113.283076,33.29895		南阳市卫健委	http://nyws.nanyang.gov.cn/gzdt/362049.htm	0	河南省
南阳	内乡县		灌涨镇	111.939534,33.037958		大河报	https://news.dahebao.cn/dahe/appcommunity/1491144?newsId=1491144	0	河南省
南阳	西峡县		西峡	111.472982,33.306892		南阳市卫健委	http://nyws.nanyang.gov.cn/gzdt/362138.htm	0	河南省
南阳	城乡一体化示范区		白河街道办	112.590892,32.975521		南阳市卫健委	http://nyws.nanyang.gov.cn/gzdt/360069.htm	0	河南省
南阳	城乡一体化示范区		新店乡	112.64629,33.078151		南阳市卫健委	http://nyws.nanyang.gov.cn/gzdt/360988.htm	0	河南省
鹤壁	山城区		红旗街东段平价菜馆	114.189423,35.897665		大河报	https://news.dahebao.cn/dahe/appcommunity/1490461?newsId=1490461	0	河南省
鹤壁	山城区		红旗街道办事处	114.176733,35.89253		鹤壁市政府	https://www.hebi.gov.cn/zghb/436364/436372/3294371/index.html	0	河南省
鹤壁	淇滨区		长江路街道办事处绿城花园	114.303347,35.726052		鹤壁市卫健委	https://wsjkw.hebi.gov.cn/wsjsw/1102809/3297506/index.html	0	河南省
鹤壁	淇滨区		天山路街道办事处淇河桥南铁道佳苑小区	114.281044,35.761499		大河报	https://www.dahebao.cn/detail.html?newsid=1489865	0	河南省
鹤壁	浚县		浚县黎阳街道办事处	114.573408,35.678515		鹤壁市政府	https://www.hebi.gov.cn/zghb/436364/436372/3295425/index.html	0	河南省
鹤壁	浚县		卫溪街道办事处	114.53273,35.663314		鹤壁市政府	https://www.hebi.gov.cn/zghb/436364/436372/3294371/index.html	0	河南省
鹤壁	浚县		屯子镇	114.487847,35.777772		鹤壁市政府	https://www.hebi.gov.cn/zghb/436364/436372/3295425/index.html	0	河南省
鹤壁	淇县		高村镇肖屯村	114.226674,35.722805		鹤壁市政府	https://www.hebi.gov.cn/zghb/436364/436372/3291133/index.html	0	河南省
鹤壁	鹤山区		姬家山乡崔村沟村	114.133753,35.943944		大河报	https://news.dahebao.cn/dahe/appcommunity/1491135?newsId=1491135	0	河南省
鹤壁	鹤山区		鹤壁集镇西杨邑村	114.154108,35.923942		大河报	https://news.dahebao.cn/dahe/appcommunity/1491135?newsId=1491135	0	河南省
鹤壁	鹤山区		姬家山乡	114.137384,35.972047		鹤壁市政府	https://www.hebi.gov.cn/zghb/436364/436372/3297385/index.html	0	河南省
洛阳	新安县		仓头镇赵沟村	112.238105,34.828183		洛阳市卫健委	http://www.lyws.gov.cn/doc/4/2002/4810.html	0	河南省
洛阳	新安县		惠安小区	112.139103,34.734969		洛阳市卫健委	http://www.lyws.gov.cn/doc/4/2002/4782.html	0	河南省
洛阳	瀍河区		杨文街道银河小区	112.521507,34.722513		洛阳市卫健委	http://www.lyws.gov.cn/doc/4/2002/4782.html	0	河南省
洛阳	瀍河区		龙源花园	112.480454,34.702911		洛阳市卫健委	http://www.lyws.gov.cn/doc/4/2002/4776.html	0	河南省
洛阳	瀍河区		四通路2号院	112.514387,34.721173		大河报	https://news.dahebao.cn/dahe/appcommunity/1491147?newsId=1491147	0	河南省
洛阳	老城区		春都路巨隆星城	112.450912,34.689229		洛阳市卫健委	http://www.lyws.gov.cn/doc/4/2002/4788.html	0	河南省
洛阳	老城区		中州路明堂景点	112.455942,34.680804		济源晨报	https://mp.weixin.qq.com/s/PAsYtEzmGrshnKHq5gdtAw	0	河南省
洛阳	老城区		新生村	112.469017,34.679704		洛阳市卫健委	http://www.lyws.gov.cn/doc/4/2002/4776.html	0	河南省
洛阳	老城区		南关市环保局家属院	112.465229,34.67339		洛阳市卫健委	http://www.lyws.gov.cn/doc/4/2002/4779.html	0	河南省
洛阳	洛龙区		建业高尔夫	112.43356,34.633339		洛阳市卫健委	http://www.lyws.gov.cn/doc/4/2002/4776.html	0	河南省
洛阳	高新区		滨河新村	112.410154,34.632314		洛阳市卫健委	http://www.lyws.gov.cn/doc/4/2002/4776.html	0	河南省
洛阳	偃师市		大口镇	112.709889,34.57824		洛阳市卫健委	http://www.lyws.gov.cn/doc/4/2002/4778.html	0	河南省
洛阳	西工区		红山乡樱桃沟村	112.307013,34.725541		洛阳市卫健委	http://www.lyws.gov.cn/doc/4/2002/4807.html	0	河南省
洛阳	西工区		金梨苑小区	112.431832,34.678757		洛阳市卫健委	http://www.lyws.gov.cn/doc/4/2002/4776.html	0	河南省
洛阳	涧西区		升龙城	112.420163,34.644016		洛阳市卫健委	http://www.lyws.gov.cn/doc/4/2002/4778.html	0	河南省
洛阳	涧西区		湖北路街道广州市场西院	112.406739,34.65077		洛阳市卫健委	http://www.lyws.gov.cn/doc/4/2002/4779.html	0	河南省
洛阳	涧西区		洛热社区	112.385289,34.663737		洛阳市卫健委	http://www.lyws.gov.cn/doc/4/2002/4779.html	0	河南省
郑州	中牟县		姚家镇十八里芦小区	114.039471,34.64964		郑州市卫健委	http://wjw.zhengzhou.gov.cn/qwfb/2351394.jhtml	0	河南省
郑州	中牟县		广惠街办事处巴黎印象小区	113.938345,34.718523		郑州市卫健委	http://wjw.zhengzhou.gov.cn/qwfb/2349896.jhtml	0	河南省
郑州	中牟县		广惠街办事处巴黎印象	113.963331,34.719625		郑州市卫健委	http://wjw.zhengzhou.gov.cn/qwfb/2351394.jhtml	0	河南省
郑州	管城区		陇海路与乔家门路交叉口锦荣商贸城	113.668622,34.741645		河南日报	https://mp.weixin.qq.com/s/Qe_l1Hfhraml8d2lNOkZyQ	0	河南省
郑州	管城区		陇海路与乔家门路交叉口	113.667814,34.74011		新乡卫健委	http://www.xxswjw.gov.cn/page163?article_id=17549	0	河南省
郑州	管城区		陇海办事处紫荆山路紫荆尚都	113.684754,34.735619		大河报	https://baijiahao.baidu.com/s?id=1658061521368042615&wfr=spider&for=pc	0	河南省
郑州	管城区		航海东路办事处正商新蓝钻	113.698488,34.714996		郑州发布	https://weibo.com/2434139193/ItGvBjrhs?from=page_1001062434139193_profile&wvr=6&mod=weibotime&type=comment#_rnd1581394234147	0	河南省
郑州	管城区		陇海东路297号院	113.684505,34.739191		郑州市卫健委	http://wjw.zhengzhou.gov.cn/qwfb/2345654.jhtml	0	河南省
郑州	管城区		正商蓝钻	113.708579,34.717448		郑州市卫健委	http://wjw.zhengzhou.gov.cn/qwfb/2345654.jhtml	0	河南省
郑州	管城区		美景天城	113.7171,34.727875		郑州市卫健委	http://wjw.zhengzhou.gov.cn/qwfb/2345654.jhtml	0	河南省
郑州	管城区		十八里河街道大王庄	113.714649,34.685976		郑州市卫健委	http://wjw.zhengzhou.gov.cn/qwfb/2345654.jhtml	0	河南省
郑州	管城区		海马公园	113.772522,34.752396		郑州市卫健委	http://wjw.zhengzhou.gov.cn/qwfb/2346837.jhtml	0	河南省
郑州	管城区		紫荆山南路办事处紫晨路紫南花园	113.691629,34.705187		郑州发布	https://mp.weixin.qq.com/s/R8WJmEGI7Gu5zVnKa6389w	0	河南省
郑州	管城区		卢浮公馆	113.767651,34.737681		郑州市卫健委	http://wjw.zhengzhou.gov.cn/qwfb/2345654.jhtml	0	河南省
郑州	上街区		宏利来超市	113.298115,34.807222		郑州市卫健委	http://wjw.zhengzhou.gov.cn/yqtb/2363427.jhtml	0	河南省
郑州	上街区		上街区中心路街道办事处42街坊	113.28452,34.805613		郑州市卫健委	http://wjw.zhengzhou.gov.cn/yqtb/2364349.jhtml	0	河南省
郑州	上街区		济源路办事处豫翠园	113.294311,34.809301		郑州市卫健委	http://wjw.zhengzhou.gov.cn/yqtb/2363427.jhtml	0	河南省
郑州	上街区		许昌路左照新区	113.307868,34.796875		郑州市卫健委	http://wjw.zhengzhou.gov.cn/yqtb/2363427.jhtml	0	河南省
郑州	上街区		中心路街道办事处42街坊	113.28452,34.805625		郑州发布	https://mp.weixin.qq.com/s/_swUDrOcV7wskmpnvxQFdg	0	河南省
郑州	上街区		沙固新村	113.262869,34.833408		大河客户端	https://news.dahebao.cn/dahe/appcommunity/1492700?newsId=1492700&from=timeline	0	河南省
郑州	二七区		福华街办事处京广中路14号院	113.656958,34.730554		大河报	https://baijiahao.baidu.com/s?id=1658459422787291467&wfr=spider&for=pc	0	河南省
郑州	二七区		长江一号小区	113.65834,34.70683		郑州市卫健委	http://wjw.zhengzhou.gov.cn/qwfb/2345654.jhtml	0	河南省
郑州	二七区		京广南路68号院	113.654296,34.707541		郑州市卫健委	http://wjw.zhengzhou.gov.cn/qwfb/2345654.jhtml	0	河南省
郑州	二七区		人和路办事处郑飞小区	113.63874,34.701992		郑州市卫健委	http://wjw.zhengzhou.gov.cn/qwfb/2348027.jhtml	0	河南省
郑州	二七区		人和路办事处联合雅园	113.661494,34.689955		郑州市卫健委	http://wjw.zhengzhou.gov.cn/qwfb/2346837.jhtml	0	河南省
郑州	二七区		福华街办事处北福华街小区	113.65679,34.73071		郑州市卫健委	http://wjw.zhengzhou.gov.cn/qwfb/2349896.jhtml	0	河南省
郑州	二七区		建中街办事处保全街财富星苑	113.650395,34.732053		郑州市卫健委	http://wjw.zhengzhou.gov.cn/qwfb/2349896.jhtml	0	河南省
郑州	二七区		淮河路办事处民安路焦家门	113.632464,34.729891		郑州市卫健委	http://wjw.zhengzhou.gov.cn/yqtb/2366654.jhtml	0	河南省
郑州	二七区		铁道家园社区	113.658946,34.729607		郑州市卫健委	http://wjw.zhengzhou.gov.cn/qwfb/2345654.jhtml	0	河南省
郑州	二七区		永安街35号院	113.653561,34.732948		郑州市卫健委	http://wjw.zhengzhou.gov.cn/qwfb/2345654.jhtml	0	河南省
郑州	二七区		升龙国际小区	113.640085,34.725896		郑州市卫健委	http://wjw.zhengzhou.gov.cn/qwfb/2345654.jhtml	0	河南省
郑州	二七区		长江中路亚星城市山水	113.629925,34.708905		郑州市卫健委	http://wjw.zhengzhou.gov.cn/qwfb/2348027.jhtml	0	河南省
郑州	二七区		兴华南街46号院	113.632258,34.72714		郑州市卫健委	http://wjw.zhengzhou.gov.cn/qwfb/2345654.jhtml	0	河南省
郑州	二七区		嵩山路办事处郑密路望江居	113.62304,34.700177		郑州发布	https://mp.weixin.qq.com/s/2eetMzexBe2YuUkqLZatlQ	0	河南省
郑州	惠济区		迎宾路办事处英才街中原桂冠	113.672572,34.859104		郑州发布	https://mp.weixin.qq.com/s/2eetMzexBe2YuUkqLZatlQ	0	河南省
郑州	惠济区		古荥镇海棠苑小区	113.54122,34.908063		郑州市卫健委	http://wjw.zhengzhou.gov.cn/qwfb/2345654.jhtml	0	河南省
郑州	惠济区		新城街道天伦庄园	113.616281,34.863148		郑州市卫健委	http://wjw.zhengzhou.gov.cn/qwfb/2345654.jhtml	0	河南省
郑州	经开区		前程办事处锦程花园	113.887037,34.707791		郑州市卫健委	http://wjw.zhengzhou.gov.cn/yqtb/2366654.jhtml	0	河南省
郑州	经开区		明湖办事处恒大绿洲	113.76131,34.713079		郑州市卫健委	http://wjw.zhengzhou.gov.cn/qwfb/2349896.jhtml	0	河南省
郑州	经开区		经开14大街瑞锦小区	113.793132,34.712771		大河客户端	https://news.dahebao.cn/dahe/appcommunity/1492700?newsId=1492700&from=timeline	0	河南省
郑州	金水区		丰产路办事处金成时代	113.706152,34.777286		郑州发布	https://weibo.com/ttarticle/p/show?id=2309404470402721120262#_0	0	河南省
郑州	金水区		南阳新村办事处沙口路外贸小区	113.625725,34.79117		郑州市卫健委	http://wjw.zhengzhou.gov.cn/qwfb/2351394.jhtml	0	河南省
郑州	金水区		金水区杨金路办事处新庄家园	113.723464,34.847352		郑州发布	https://weibo.com/2434139193/ItGvBjrhs?from=page_1001062434139193_profile&wvr=6&mod=weibotime&type=comment#_rnd1581394234147	0	河南省
郑州	金水区		北林路办事处鑫苑名家	113.701133,3471354		郑州市卫健委	https://news.dahebao.cn/dahe/appcommunity/1492700?newsId=1492700&from=timeline	0	河南省
郑州	金水区		丰庆路办事处三全路东岸尚景	113.664319,34.826894		郑州市卫健委	http://wjw.zhengzhou.gov.cn/qwfb/2349896.jhtml	0	河南省
郑州	金水区		浅水湾小区	113.744505,34.78193		郑州市卫健委	http://wjw.zhengzhou.gov.cn/qwfb/2346837.jhtml	0	河南省
郑州	金水区		文化路办事处文博东路29号院	113.659149,34.787988		郑州发布	https://mp.weixin.qq.com/s/R8WJmEGI7Gu5zVnKa6389w	0	河南省
郑州	金水区		南阳新村办事处沙口路正商恒钻	113.632131,34.786116		郑州发布	https://mp.weixin.qq.com/s/R8WJmEGI7Gu5zVnKa6389w	0	河南省
郑州	金水区		丰庆路办事处瀚宇天悦	113.650059,34.840055		郑州市卫健委	http://wjw.zhengzhou.gov.cn/qwfb/2349896.jhtml	0	河南省
郑州	金水区		凤凰台办事处中州锦绣花园	113.725453,34.75682		郑州市卫健委	http://wjw.zhengzhou.gov.cn/yqtb/2366654.jhtml	0	河南省
郑州	金水区		丰产路金成时代小区	113.706152,34.777286		郑州市卫健委	http://wjw.zhengzhou.gov.cn/qwfb/2345654.jhtml	0	河南省
郑州	金水区		丰乐路大桥局一公司家属院	113.648397,34.790022		郑州市卫健委	http://wjw.zhengzhou.gov.cn/qwfb/2345654.jhtml	0	河南省
郑州	金水区		北林路鑫苑名家	113.701133,34.797356		郑州市卫健委	http://wjw.zhengzhou.gov.cn/qwfb/2345654.jhtml	0	河南省
郑州	金水区		开祥御龙城	113.640372,34.799702		郑州市卫健委	http://wjw.zhengzhou.gov.cn/qwfb/2345654.jhtml	0	河南省
郑州	金水区		花园路朝阳路15号院-牧专家属院	113.687645,34.801173		郑州市卫健委	http://wjw.zhengzhou.gov.cn/qwfb/2345654.jhtml	0	河南省
郑州	金水区		东风路蓝堡湾	113.677461,34.795344		郑州市卫健委	http://wjw.zhengzhou.gov.cn/qwfb/2345654.jhtml	0	河南省
郑州	金水区		北林路办事处花园新村	113.633848,34.792907		郑州市卫健委	http://wjw.zhengzhou.gov.cn/qwfb/2345654.jhtml	0	河南省
郑州	金水区		三全路东岸尚景	113.664319,34.826894		郑州市卫健委	http://wjw.zhengzhou.gov.cn/qwfb/2346837.jhtml	0	河南省
郑州	金水区		三全路风雅颂南区	113.671618,34.828218		郑州市卫健委	http://wjw.zhengzhou.gov.cn/qwfb/2348027.jhtml	0	河南省
郑州	金水区		丰庆路中方园小区	113.650953,34.811221		郑州市卫健委	http://wjw.zhengzhou.gov.cn/qwfb/2345654.jhtml	0	河南省
郑州	金水区		丰庆路普罗旺世	113.638893,34.822011		郑州市卫健委	http://wjw.zhengzhou.gov.cn/qwfb/2346837.jhtml	0	河南省
郑州	金水区		龙湖办事处绿地老街	113.741821,34.784645		郑州市卫健委	http://wjw.zhengzhou.gov.cn/qwfb/2348027.jhtml	0	河南省
郑州	金水区		绿地老街	113.741821,34.784645		郑州市卫健委	http://wjw.zhengzhou.gov.cn/qwfb/2348027.jhtml	0	河南省
郑州	金水区		纬五路10号院-水利厅家属院	113.689562,34.772324		郑州市卫健委	http://wjw.zhengzhou.gov.cn/qwfb/2345654.jhtml	0	河南省
郑州	金水区		健康路176号院	113.663703,34.772564		郑州市卫健委	http://wjw.zhengzhou.gov.cn/qwfb/2345654.jhtml	0	河南省
郑州	巩义市		紫荆路办事处恒星皇家花园	113.02219,34.757577		郑州发布	https://weibo.com/ttarticle/p/show?id=2309404471138343321860#_0	0	河南省
郑州	巩义市		建设路建设新村	112.989307,34.742211		大河客户端	https://news.dahebao.cn/dahe/appcommunity/1492700?newsId=1492700&from=timeline	0	河南省
郑州	巩义市		夹津口镇	113.03015,34.626022		大河客户端	https://news.dahebao.cn/dahe/appcommunity/1492700?newsId=1492700&from=timeline	0	河南省
郑州	巩义市		西村镇	112.962509,34.644009		大河客户端	https://news.dahebao.cn/dahe/appcommunity/1492700?newsId=1492700&from=timeline	0	河南省
郑州	巩义市		大峪沟镇峪秀花园	113.102222,34.711847		大河客户端	https://news.dahebao.cn/dahe/appcommunity/1492700?newsId=1492700&from=timeline	0	河南省
郑州	巩义市		园丁街烟草局家属院	112.989511,34.744508		大河客户端	https://news.dahebao.cn/dahe/appcommunity/1492700?newsId=1492700&from=timeline	0	河南省
郑州	荥阳市		高山镇	113.2173,34.786079		郑州市卫健委	http://wjw.zhengzhou.gov.cn/yqtb/2364349.jhtml	0	河南省
郑州	荥阳市		乔楼镇	113.385709,34.761198		郑州市卫健委	http://wjw.zhengzhou.gov.cn/qwfb/2346837.jhtml	0	河南省
郑州	荥阳市		京城街道三公路锦绣家园	113.417442,34.78136		郑州市卫健委	http://wjw.zhengzhou.gov.cn/qwfb/2345654.jhtml	0	河南省
郑州	荥阳市		王村镇	113.277592,34.878372		郑州市卫健委	http://wjw.zhengzhou.gov.cn/yqtb/2363427.jhtml	0	河南省
郑州	荥阳市		城关乡	113.365533,34.786969		郑州市卫健委	http://wjw.zhengzhou.gov.cn/qwfb/2345654.jhtml	0	河南省
郑州	荥阳市		豫龙镇清华大溪地	113.445588,34.750664		郑州发布	https://mp.weixin.qq.com/s/2eetMzexBe2YuUkqLZatlQ	0	河南省
郑州	新郑市		龙湖镇	113.686024,34.609124		郑州市卫健委	http://wjw.zhengzhou.gov.cn/qwfb/2345654.jhtml	0	河南省
郑州	新郑市		龙湖镇丹石锦园	113.704554,34.635616		郑州市卫健委	http://wjw.zhengzhou.gov.cn/qwfb/2345654.jhtml	0	河南省
郑州	新郑市		新村镇	113.711138,34.435657		大河客户端	https://news.dahebao.cn/dahe/appcommunity/1492700?newsId=1492700&from=timeline	0	河南省
郑州	新密市		白寨镇	113.526532,34.594023		郑州市卫健委	http://wjw.zhengzhou.gov.cn/qwfb/2345654.jhtml	0	河南省
郑州	郑东新区		阿庄地道豫菜(通泰路店)	113.732916,34.744485		郑州发布	https://mp.weixin.qq.com/s/R8WJmEGI7Gu5zVnKa6389w	0	河南省
郑州	郑东新区		龙子湖办事处前牛岗	113.802617,34.814643		郑州发布	https://weibo.com/ttarticle/p/show?id=2309404470402721120262#_0	0	河南省
郑州	郑东新区		姚桥乡	113.801244,34.813006		郑州市卫健委	http://wjw.zhengzhou.gov.cn/qwfb/2351394.jhtml	0	河南省
郑州	郑东新区		锦程花园1号院	113.885376,34.706862		郑州市卫健委	http://wjw.zhengzhou.gov.cn/qwfb/2345654.jhtml	0	河南省
郑州	郑东新区		经开十四大街瑞锦小区	113.793132,34.712771		郑州市卫健委	http://wjw.zhengzhou.gov.cn/qwfb/2345654.jhtml	0	河南省
郑州	郑东新区		卢浮公馆	113.767651,34.737681		郑州市卫健委	http://wjw.zhengzhou.gov.cn/qwfb/2345654.jhtml	0	河南省
郑州	郑东新区		海马公园	113.772522,34.752396		郑州市卫健委	http://wjw.zhengzhou.gov.cn/qwfb/2346837.jhtml	0	河南省
郑州	郑东新区		龙湖办事处绿地老街	113.741821,34.784645		郑州市卫健委	http://wjw.zhengzhou.gov.cn/qwfb/2348027.jhtml	0	河南省
郑州	郑东新区		顺驰第一大街浅水湾小区	113.744116,34.783014		郑州市卫健委	http://wjw.zhengzhou.gov.cn/qwfb/2345654.jhtml	0	河南省
郑州	郑东新区		祭城办事处豫法东苑	113.749288,34.760474		大河报	https://news.dahebao.cn/dahe/appcommunity/1491150?newsId=1491150	0	河南省
郑州	郑东新区		博学路办事处龙港新城	113.802541,34.774836		郑州市卫健委	http://wjw.zhengzhou.gov.cn/qwfb/2351394.jhtml	0	河南省
郑州	郑东新区		祭城路街道办事处中兴路锦汇苑	113.77325,34.786569		郑州市卫健委	http://wjw.zhengzhou.gov.cn/qwfb/2349896.jhtml	0	河南省
郑州	郑东新区		如意湖办事处顺驰第一大街浅水湾	113.744116,34.783014		郑州发布	https://mp.weixin.qq.com/s/2eetMzexBe2YuUkqLZatlQ	0	河南省
郑州	航空港区		张庄办事处	113.89035,34.56743		郑州市卫健委	http://wjw.zhengzhou.gov.cn/qwfb/2351394.jhtml	0	河南省
郑州	中原区		张仲景大药房(建设西路一店)	113.589403,34.759439		大河报	https://news.dahebao.cn/dahe/appcommunity/1491150?newsId=1491150	0	河南省
郑州	中原区		棉纺路办事处国棉四厂家属院	113.622512,34.757165		郑州发布	https://weibo.com/ttarticle/p/show?id=2309404470402721120262#_0	0	河南省
郑州	中原区		工人路学府一号	113.62235,34.73913		郑州市卫健委	http://wjw.zhengzhou.gov.cn/qwfb/2345654.jhtml	0	河南省
郑州	中原区		林山寨40号院	113.622004,34.745496		郑州市卫健委	http://wjw.zhengzhou.gov.cn/qwfb/2345654.jhtml	0	河南省
郑州	中原区		国棉三厂	113.615492,34.756024		郑州市卫健委	http://wjw.zhengzhou.gov.cn/qwfb/2345654.jhtml	0	河南省
郑州	中原区		冉屯路九龙国际	113.607322,34.775348		郑州市卫健委	http://wjw.zhengzhou.gov.cn/qwfb/2348027.jhtml	0	河南省
郑州	中原区		中原西路湖光苑小区	113.581675,34.750224		郑州市卫健委	http://wjw.zhengzhou.gov.cn/qwfb/2346837.jhtml	0	河南省
郑州	中原区		三官庙办事处建设西路169号院	113.596679,34.75769		大河报	https://news.dahebao.cn/dahe/appcommunity/1491150?newsId=1491150	0	河南省
郑州	中原区		航海西路办事处帝湖花园	113.618965,34.714325		郑州发布	https://mp.weixin.qq.com/s/R8WJmEGI7Gu5zVnKa6389w	0	河南省
郑州	中原区		中原区汝河路办事处桐柏路万福花园	113.611162,34.723854		郑州市卫健委	http://wjw.zhengzhou.gov.cn/qwfb/2349896.jhtml	0	河南省
郑州	中原区		颖河路办事处桐柏南路万福花园	113.611162,34.723854		郑州发布	https://mp.weixin.qq.com/s/2eetMzexBe2YuUkqLZatlQ	0	河南省
郑州	高新区		中原区梧桐办事处睿智花园	113.557381,34.795601		郑州发布	https://mp.weixin.qq.com/s/2eetMzexBe2YuUkqLZatlQ	0	河南省
郑州	登封市		大冶镇	113.261952,34.43026		大河客户端	https://news.dahebao.cn/dahe/appcommunity/1492700?newsId=1492700&from=timeline	0	河南省
郑州	登封市		嵩阳办嵩阳商场中街	113.034558,34.462235		大河客户端	https://news.dahebao.cn/dahe/appcommunity/1492700?newsId=1492700&from=timeline	0	河南省
三门峡	灵宝		灵宝			三门峡市卫健委	http://wjw.smx.gov.cn/pageView/details.html?pageNum=1&lmid=502&wzid=570499&rlmid=497	0	河南省
三门峡	义马		义马			三门峡市卫健委	http://wjw.smx.gov.cn/pageView/details.html?pageNum=1&lmid=502&wzid=570499&rlmid=497	0	河南省
三门峡	渑池		渑池			三门峡市卫健委	http://wjw.smx.gov.cn/pageView/details.html?pageNum=1&lmid=502&wzid=570499&rlmid=497	0	河南省
三门峡	城乡一体化示范区		城乡一体化示范区			三门峡市卫健委	http://wjw.smx.gov.cn/pageView/details.html?pageNum=1&lmid=502&wzid=570499&rlmid=497	0	河南省
安顺	镇宁布依族苗族自治县		黄果树旅游区黄果树镇			贵州省政府网	https://mp.weixin.qq.com/s/LiaHguhJbY3lcCW1iFM7Vw	0	贵州省
黔东南州	锦屏县		彦洞乡救民村	108.89991,26.620422		贵州省卫健委	http://www.gzhfpc.gov.cn/ztzl_500663/xxgzbdgrdfyyqfk/yqdt/202002/t20200210_48158684.html	0	贵州省
黔东南州	凯里市		城西街道凯旋厂	107.946365,26.553613		贵州省卫健委	http://www.gzhfpc.gov.cn/ztzl_500663/xxgzbdgrdfyyqfk/yqdt/202002/t20200213_48886436.html	0	贵州省
黔东南州	凯里市		城西街道	107.962464,26.561368		贵州省卫健委	http://www.gzhfpc.gov.cn/ztzl_500663/xxgzbdgrdfyyqfk/yqdt/202002/t20200211_48345381.html	0	贵州省
黔东南州	凯里市		凯棠镇南江村	108.093684,26.69495		贵州省卫健委	http://www.gzhfpc.gov.cn/ztzl_500663/xxgzbdgrdfyyqfk/yqdt/202002/t20200209_48033756.html	0	贵州省
黔东南州	凯里市		水秀芸溪酒店	107.915603,26.522236		贵州省卫健委	http://www.gzhfpc.gov.cn/ztzl_500663/xxgzbdgrdfyyqfk/yqdt/202002/t20200211_48345381.html	0	贵州省
黔东南州	天柱县		白市镇			贵州省政府网	https://mp.weixin.qq.com/s/LiaHguhJbY3lcCW1iFM7Vw	0	贵州省
黔东南州	天柱县		渡马乡岩门村	109.298086,26.971544		贵州省卫健委	http://www.gzhfpc.gov.cn/ztzl_500663/xxgzbdgrdfyyqfk/yqdt/202002/t20200209_47967133.html	0	贵州省
黔西南州	兴仁市		波阳镇杨柳井村	105.369137,25.740133		贵州省卫健委	http://www.gzhfpc.gov.cn/ztzl_500663/xxgzbdgrdfyyqfk/yqdt/202002/t20200208_47776446.html	0	贵州省
黔西南州	义龙新区		顶效街道			贵州省政府网	https://mp.weixin.qq.com/s/HaPceoGXl2XnSTFTKWMvZA	0	贵州省
黔南州	平塘县		通州镇金桥村	106.953274,25.818593		黔南州卫生健康局	http://wsjkj.qiannan.gov.cn/xwzx_112/tzgg/202002/t20200205_47221462.html	0	贵州省
[truncated: 14,087 more rows]
