# Supplementary material for: Multi-Model Fusion-Based Hierarchical Extraction for Chinese Epidemic Event
Source: Data Sci Eng. 2023 Jan 2;8(1):73–83. doi: 10.1007/s41019-022-00203-6 (PMC9807097; doi:10.1007/s41019-022-00203-6)
Supplement: Supplementary file 1 — (zip 67849 KB) [file 41019_2022_203_MOESM1_ESM.zip › CCR/covid_txnew_track.csv]

confid	province	city	county	location	user_num	user_name	other_info	track	target	pub_time	source	source_url	contact	contact_detail	hashtag	lasttime
24-264	四川省	成都市	新都区			男性，27岁	常住成都市新都区。职业为销售人员	[{"time":"1月20日~2月16日","action":"多次拜访客户，感染来源正在核查中"},{"time":"2月16日","action":"出现发热"},{"time":"2月18日","action":"就医后隔离治疗"}]		2020-02-1900:00:00	四川日报	https://mp.weixin.qq.com/s/sbJ-rbji8JEFxtDZ8x0Mxg			04c61bbd9afe5f1b24af8bd31b62ec0f	2020-02-1911:53:40
24-265	四川省	达州市	大竹县	大竹县人民医院		冯某，58岁，女		[{"time":"2月11日","action":"出现症状，转入大竹县人民医院，随即隔离治疗。"}]		2020-02-1900:00:00	达州发布	https://mp.weixin.qq.com/s/Pb5K0V18QcY0gxzywejzmw			9ffac9bfee75f339f478fb934d6d50b2	2020-02-1911:53:40
29-82	广西壮族自治区	玉林市	玉州区	城西街道新团社区人民西路112号		谢某某，女，62岁	湖北武汉人，户籍地址湖南省株洲市芦淞区龙泉井家组散户132号。现租住玉林市玉州区城西街道新团社区人民西路112号。	[{"time":"1月15日","action":"患者一行4人（患者、儿子、儿媳、孙女）回湖南株洲市龙泉村老家"},{"time":"1月17日","action":"一行5人（患者、丈夫、儿子、儿媳、孙女）先后到湖北咸宁、武汉市江夏区探亲"},{"time":"1月18-20日","action":"多次接触了新冠肺炎确诊患者邹某（湖北咸宁人，1月19日发病，1月27日确诊）"},{"time":"1月21日","action":"患者及其家属一行5人自驾车返回玉林"},{"time":"1月27日","action":"列入玉州区重点监测管理人群"},{"time":"2月12日","action":"晚其儿媳诊为新冠肺炎疑似病例后"},{"time":"2月13日","action":"上午患者及其家属4人被送至集中隔离场所单独隔离"},{"time":"2月15日","act…		2020-02-1900:00:00	广西日报	https://mp.weixin.qq.com/s/7MGCDwzhiViebHL0ki_t7Q			26e326d28f7125e5068df81fb6e6bfa4	2020-02-1920:01:25
29-83	广西壮族自治区	河池市	都安县	安阳镇镇南社区百才新区北一巷		黄某，女，59岁	常住都安县，现住都安县安阳镇镇南社区百才新区北一巷，系2月3日确诊病例莫某超的儿媳妇。属确诊病例密切接触者	[{"time":"2月3日","action":"起居家隔离观察"},{"time":"2月9日","action":"由救护车送至都安县党校宾馆隔离观察"},{"time":"2月12日","action":"监测体温升高（37.8℃）收住都安县人民医院二分院（安阳镇卫生院）隔离治疗"},{"time":"2月13日","action":"诊断为新冠肺炎疑似病例，当日河池市疾控中心新冠肺炎病毒核酸检测阴性"},{"time":"2月18日","action":"核酸检测阳性，确诊为新冠肺炎，目前病情稳定。"}]		2020-02-1900:00:00	广西日报	https://mp.weixin.qq.com/s/7MGCDwzhiViebHL0ki_t7Q			85ec73950476f295b8fc310490b55f7c	2020-02-1920:01:25
29-347	广东省	惠州市	大亚湾区	西区街道金汇上元	病例60	男，41岁	在大亚湾区居住	[{"time":"1月22日","action":"其亲戚从湖北省武汉市自驾到患者家中做客"},{"time":"2月14日","action":"患者出现发热"},{"time":"2月16日","action":"在大亚湾住院隔离治疗。目前在定点收治医院住院隔离治疗。"}]		2020-02-1900:00:00	惠州发布	https://mp.weixin.qq.com/s/S5JyC2E2Vn5XL0jcKkmBPg			86793b0781cbd3ed8403c94c1143f219	2020-02-1920:01:25
29-348	广东省	惠州市	惠东县	平海镇万科双月湾	病例61	男，61岁	家住武汉市	[{"time":"1月21日","action":"和家人自驾车从武汉汉口出发"},{"time":"1月22日","action":"到达惠东县平海镇万科双月湾"},{"time":"1月29日","action":"核酸监测阴性"},{"time":"2月13日","action":"复查阳性。目前在定点收治医院住院隔离治疗。"}]		2020-02-1900:00:00	惠州发布	https://mp.weixin.qq.com/s/S5JyC2E2Vn5XL0jcKkmBPg			7183ad316bd8033d5937da5b097d9f80	2020-02-1920:01:25
29-349	广东省	惠州市	惠东县	平海镇万科双月湾	病例62	女，56岁	家住武汉市	[{"time":"1月22日","action":"和病例61到达惠东县平海镇万科双月湾"},{"time":"1月29日","action":"核酸监测阴性"},{"time":"2月13日","action":"复查阳性。目前在定点收治医院住院隔离治疗。"}]		2020-02-1900:00:00	惠州发布	https://mp.weixin.qq.com/s/S5JyC2E2Vn5XL0jcKkmBPg			2a790837e18debe79c54af5d4735ea57	2020-02-1920:01:25
29-818	安徽省	阜阳市	颍上县	慎城镇	病例155	刘某某，男，46岁	现住址颍上县慎城镇，为2月15日确诊病例151患者的朋友。	[{"time":"1月25日","action":"患者至麻将馆（颍上县一库安置区7栋）打麻将"},{"time":"2月11日-12日","action":"两次至顺河路三八超市购物"},{"time":"2月15日","action":"发病，当日至颍上县人民医院就诊，后入院隔离治疗"},{"time":"2月17日","action":"转至阜阳市第二人民医院隔离治疗"},{"time":"2月18日","action":"确诊，目前病情稳定。"}]		2020-02-1900:00:00	江淮晨报	https://mp.weixin.qq.com/s/JZBbgIPQHg8eJzhfOHpm-A			89e6ee3005e335f379e2d5d600a4d2ab	2020-02-1920:01:25
29-819	安徽省	六安市	霍邱县	周集镇		王某，女，43岁	霍邱县周集镇人。王某为确诊病例李某密切接触者	[{"time":"2月15日","action":"被集中隔离医学观察"},{"time":"2月16日","action":"核酸检测结果阳性，被转移至霍邱县第一人民医院住院隔离"},{"time":"2月17日","action":"出现发热症状"},{"time":"2月18日","action":"确诊。"}]		2020-02-1900:00:00	江淮晨报	https://mp.weixin.qq.com/s/JZBbgIPQHg8eJzhfOHpm-A			6d525fff1509c5b059075d403a98adb8	2020-02-1920:01:25
29-820	安徽省	马鞍山市	和县	历阳镇清佛村		赵某某，男，56岁	和县历阳镇清佛村人，与患者35汪某某、患者36余某某有接触史。	[{"time":"2月1日-14日","action":"均在村中未外出，与亲友有接触史"},{"time":"2月15日","action":"患者35汪某某列为疑似病例后，作为密切接触者，接受集中医学观察"},{"time":"2月17日","action":"核酸检测阳性"},{"time":"2月18日","action":"确诊。已追踪到密切接触者39人（含与患者35汪某某、患者36余某某重复），正在接受医学观察。"}]		2020-02-1900:00:00	江淮晨报	https://mp.weixin.qq.com/s/JZBbgIPQHg8eJzhfOHpm-A			a4bdf58d85bb1dd27b900b4881cdcb45	2020-02-1920:01:25
29-1024	山东省	青岛市	市北区			邓某某，男性，38岁	山东省聊城市人，家居青岛市市北区浮山新区街道明翠雅庭，与确诊病例有密切接触史	[{"time":"2月18日","action":"确定为新冠肺炎确诊病例，临床分型为普通型，正在隔离治疗。"}]		2020-02-1900:00:00	青岛日报	https://mp.weixin.qq.com/s/lbC2iRFiT1pWHddisRKPBw			79d8c553d7dd13ace88a142273d39e88	2020-02-1920:01:25
30-88	北京市	西城区		月坛街道复兴门外大街甲20号		病患88		[{"time":"2月18日","action":"患者发病前在月坛街道复兴门外大街甲20号附近活动"}]		2020-02-1900:00:00	北京市疾病预防控制中心	https://mp.weixin.qq.com/s/scZb8d7Cwisj1TtBgiXMzw			9a077ae51118bb3883fb27bb5f27eeca	2020-02-1921:18:48
30-89	北京市	西城区		月坛街道三里河一区		病患89		[{"time":"2月18日","action":"患者发病前在月坛街道三里河一区附近活动"}]		2020-02-1900:00:00	北京市疾病预防控制中心	https://mp.weixin.qq.com/s/scZb8d7Cwisj1TtBgiXMzw			65b7c529985316e0df7b084148219b5a	2020-02-1921:18:48
30-90	北京市	西城区		广安门外街道三义东里		病患90		[{"time":"2月18日","action":"患者发病前在广安门外街道三义东里附近活动"}]		2020-02-1900:00:00	北京市疾病预防控制中心	https://mp.weixin.qq.com/s/scZb8d7Cwisj1TtBgiXMzw			c93992fdcb6a13880703d9b7d735589b	2020-02-1921:18:48
30-91	北京市	海淀区		紫竹院街道鑫德嘉园		病患91		[{"time":"2月18日","action":"患者发病前在紫竹院街道鑫德嘉园附近活动"}]		2020-02-1900:00:00	北京市疾病预防控制中心	https://mp.weixin.qq.com/s/scZb8d7Cwisj1TtBgiXMzw			b3faa99bade1c95407300e3b840f6f1d	2020-02-1921:18:48
30-198	山西省	晋城市	城区	万德福超市古矿店		女，28岁	晋城市城区书院街1261号古矿东区39号楼	[{"time":"2月6日","action":"16时、9日14时、12日10时30分患者三次到万德福超市古矿店购物，每次约30分钟，其他时间均未外出。患者长期与家人（2月15日确诊）生活在一起"},{"time":"2月14日","action":"14时30分陪家人到古矿医院发热门诊就诊，随后又陪家人到晋城大医院就诊，之后由亲戚驾车送回家"},{"time":"2月15日","action":"23时50分作为密切接触者送往集中隔离点进行隔离医学观察"},{"time":"2月18日","action":"下午出现发热症状，由救护车从集中隔离点送到晋城市人民医院就诊，23时25分确诊"}]		2020-02-1900:00:00	山西省卫生健康委员会	http://wjw.shanxi.gov.cn/wjywl02/24975.hrh			0489fd21e0d15ee80c6a3bb8384ab804	2020-02-1921:18:48
27-1460	河南省	安阳市	殷都区			骈某，男，89岁	殷都区纱厂街道人，无武汉旅行及居住史，与新型冠状病毒肺炎疑似病例有密切接触史。	[{"time":"2月15日","action":"出现发热、乏力症状，服用药物不见好转，当晚到市第五人民医院和市中医院就诊"}]		2020-02-1900:00:00	大河网	https://news.dahe.cn/2020/02-19/600056.html			d33af7aa4525794fe004059ee488c8b4	2020-02-1921:26:33
27-1461	河南省	安阳市	文峰区			王某，男，68岁	文峰区宝莲寺镇人。无武汉旅行及居住史，与新型冠状病毒肺炎患者有接触史。	[{"time":"2月7日","action":"出现发热症状，自行服用药物治疗"},{"time":"2月8日","action":"到市人民医院就诊"},{"time":"2月12日","action":"样本检测结果呈病毒核酸阳性，予以确诊。目前患者在安阳市第五人民医院隔离治疗"}]		2020-02-1900:00:00	大河网	https://news.dahe.cn/2020/02-19/600056.html			311dc07e7d351b654c2df3bdfa626151	2020-02-1921:26:33
27-1462	河南省	安阳市	殷都区			高某，男，50岁	殷都区清风街道人。无武汉旅行及居住史，与新型冠状病毒肺炎感染者有密切接触史。	[{"time":"2月10日","action":"到市第五人民医院就诊，CT显示双肺炎性改变"},{"time":"2月11日","action":"样本检测结果呈病毒核酸阳性，予以确诊。"}]		2020-02-1900:00:00	大河网	https://news.dahe.cn/2020/02-19/600056.html			be080c5fb708113d5f72b6591e984f0f	2020-02-1921:26:33
27-1463	河南省	安阳市	文峰区			任某，女，55岁	文峰区宝莲寺镇人。无武汉旅行及居住史，与新型冠状病毒肺炎患者有接触史。	[{"time":"2月7日","action":"出现发热、乏力症状，自行服用药物治疗"},{"time":"2月9日","action":"到市人民医院就诊"},{"time":"2月11日","action":"样本检测结果呈病毒核酸阳性，予以确诊。"}]		2020-02-1900:00:00	大河网	https://news.dahe.cn/2020/02-19/600056.html			38ae472f5ec8bb7c2be1e36a13908e87	2020-02-1921:26:33
27-1464	河南省	安阳市	文峰区			李某，女，48岁	龙安区马投涧镇人。无武汉旅行及居住史，在安阳市从事个体经营。	[{"time":"2月1日","action":"出现干咳症状，到市中医院就诊，服用药物后缓解"},{"time":"2月6日、2月10日","action":"再次到市中医院就诊"},{"time":"2月11日","action":"样本检测结果呈病毒核酸阳性，予以确诊。"}]		2020-02-1900:00:00	大河网	https://news.dahe.cn/2020/02-19/600056.html			c33354ce1ae595012ce6eaeec0d08e60	2020-02-1921:26:33
27-1465	河南省	安阳市	文峰区			杨某，女，49岁	文峰区宝莲寺镇人，无武汉旅行及居住史，与新型冠状病毒肺炎患者有密切接触史。	[{"time":"2月2日","action":"出现发热症状，在村诊所药物治疗"},{"time":"2月7日","action":"症状加重"},{"time":"2月8日","action":"到市第五人民医院就诊"},{"time":"2月10日","action":"样本检测结果呈病毒核酸阳性，予以确诊。"}]		2020-02-1900:00:00	大河网	https://news.dahe.cn/2020/02-19/600056.html			6df1361f81a40a748fe387e272dc0452	2020-02-1921:26:33
27-1466	河南省	安阳市	文峰区			张某，男，44岁	文峰区宝莲寺镇人，在山东济南一家建筑公司工作	[{"time":"1月17日","action":"从济南乘坐大巴车回到安阳"},{"time":"2月5日","action":"出现头痛症状，在村诊所药物治疗"},{"time":"2月6日","action":"出现发热症状"},{"time":"2月7日","action":"到市第二人民医院就诊"},{"time":"2月9日","action":"样本检测结果呈病毒核酸阳性，予以确诊。"}]		2020-02-1900:00:00	大河网	https://news.dahe.cn/2020/02-19/600056.html			f75536ddc853b29dfa401e29f45cd897	2020-02-1921:26:33
27-1467	河南省	安阳市	文峰区			任某，男，48岁	文峰区宝莲寺镇人，无武汉旅行及居住史，与新型冠状病毒肺炎患者有密切接触史。	[{"time":"2月1日","action":"出现发热症状，自行服药治疗"},{"time":"2月7日","action":"到市第六人民医院就诊，当天转到市第五人民医院"},{"time":"2月8日","action":"样本检测结果呈病毒核酸阳性，予以确诊。"}]		2020-02-1900:00:00	大河网	https://news.dahe.cn/2020/02-19/600056.html			3f3672bcef02f3fea97e90653db55bf5	2020-02-1921:26:33
27-1468	河南省	安阳市	内黄县			牛某，男，39岁	内黄县楚旺镇人，长期居住在湖北荆州。	[{"time":"1月4日","action":"在武汉大学人民医院住院治疗眼部疾病"},{"time":"1月16日","action":"从武汉乘坐高铁到安阳东站，随后乘坐顺风车回到家中"},{"time":"1月30日","action":"出现发热、咳嗽症状，在家口服药物治疗"},{"time":"2月3日","action":"到内黄县人民医院就诊"},{"time":"2月7日","action":"样本检测结果呈病毒核酸阳性，予以确诊。"}]		2020-02-1900:00:00	大河网	https://news.dahe.cn/2020/02-19/600056.html			67d8ef55145cd24be44bfc7276365cc7	2020-02-1921:26:33
27-1469	河南省	安阳市	文峰区			李某，女，47岁	文峰区南关街道人。无武汉旅行及居住史，与新型冠状病毒感染的肺炎患者有密切接触史。	[{"time":"2月3日","action":"出现发热症状，当天到市第五人民医院就诊"},{"time":"2月7日","action":"样本检测结果呈病毒核酸阳性，予以确诊。"}]		2020-02-1900:00:00	大河网	https://news.dahe.cn/2020/02-19/600056.html			8b5d5dcbc6eca528763e0bae346eb2f0	2020-02-1921:26:33
27-1470	河南省	安阳市	滑县			郝某，女，50岁	滑县白道口镇人，长期在郑州打工，与新型冠状病毒感染的肺炎患者有密切接触史。	[{"time":"1月25日","action":"从郑州与子女自行驾车回到家中"},{"time":"1月26日","action":"出现发热症状，先后到西安村卫生所、滑县中心医院、白道口镇卫生院就诊"},{"time":"2月1日","action":"再次到滑县中心医院就诊"},{"time":"2月7日","action":"样本检测结果呈病毒核酸阳性，予以确诊。"}]		2020-02-1900:00:00	大河网	https://news.dahe.cn/2020/02-19/600056.html			00b12e389680072985335c31b721763d	2020-02-1921:26:33
27-1471	河南省	安阳市	文峰区			杨某，男，45岁	文峰区银杏街道人，在宜昌市一家公司工作，与新型冠状病毒感染的肺炎患者有密切接触史。	[{"time":"2月2日","action":"出现发热症状"},{"time":"2月3日","action":"到市第五人民医院就诊"},{"time":"2月6日","action":"样本检测结果呈病毒核酸阳性，予以确诊。"}]		2020-02-1900:00:00	大河网	https://news.dahe.cn/2020/02-19/600056.html			668294c289dbe9553909902729c5586b	2020-02-1921:26:33
27-1472	河南省	安阳市	文峰区			赵某，女，68岁	文峰区银杏街道人，无武汉旅行及居住史，与新型冠状病毒感染的肺炎患者有密切接触史。	[{"time":"2月5日","action":"出现发热症状，当天到市第五人民医院就诊"},{"time":"2月6日","action":"样本检测结果呈病毒核酸阳性，予以确诊。"}]		2020-02-1900:00:00	大河网	https://news.dahe.cn/2020/02-19/600056.html			637d4b99f64dfef2cf685a7656757d36	2020-02-1921:26:33
27-1473	河南省	安阳市	文峰区			任某，男，59岁	文峰区宝莲寺人。无武汉旅行及居住史	[{"time":"1月19日","action":"曾在麻将馆打牌"},{"time":"1月27日","action":"出现发热、咽痛症状，先后到本村诊所、汤阴县人民医院、宝莲寺镇卫生院就诊"},{"time":"2月5日","action":"到市人民医院就诊"},{"time":"2月6日","action":"样本检测结果呈病毒核酸阳性，予以确诊。"}]		2020-02-1900:00:00	大河网	https://news.dahe.cn/2020/02-19/600056.html			02c8f908049c574dc1200cf82fe37198	2020-02-1921:26:33
27-1474	河南省	安阳市	文峰区			李某，女，73岁	文峰区南关街道人，无武汉旅行及居住史，与新型冠状病毒感染的肺炎患者有密切接触史。	[{"time":"2月1日","action":"到市第五人民医院就诊，胸部CT平扫结果显示炎性病变"},{"time":"2月5日","action":"样本检测结果呈病毒核酸阳性，予以确诊。"}]		2020-02-1900:00:00	大河网	https://news.dahe.cn/2020/02-19/600056.html			a7aef76c2d0f5f697a3590ddeaf120e6	2020-02-1921:26:33
27-1475	河南省	安阳市	林州市			石某，男，63岁	林州市任村镇人，长期居住在郑州，与新型冠状病毒感染的肺炎患者有密切接触史。	[{"time":"1月31日","action":"出现感冒症状，自行服药治疗"},{"time":"2月3日","action":"症状加重后到林州市人民医院就诊"},{"time":"2月5日","action":"样本检测结果呈病毒核酸阳性，予以确诊。"}]		2020-02-1900:00:00	大河网	https://news.dahe.cn/2020/02-19/600056.html			787cccf9b2b43cc2f1f1c1157b1ff30a	2020-02-1921:26:33
27-1476	河南省	安阳市	文峰区			刘某，男，81岁	文峰区银杏大街街道人。无武汉旅行及居住史，与新型冠状病毒感染的肺炎患者有密切接触史。	[{"time":"2月1日","action":"出现发热症状"},{"time":"2月2日","action":"到市第五人民医院就诊"},{"time":"2月4日","action":"样本检测结果呈病毒核酸阳性，予以确诊。"}]		2020-02-1900:00:00	大河网	https://news.dahe.cn/2020/02-19/600056.html			58ad3ebea0cc6b354fe5f9b60ad8ee14	2020-02-1921:26:33
27-1477	河南省	安阳市	文峰区			郑某，男，49岁	文峰区南关街道人。无武汉旅行及居住史，与新型冠状病毒感染的肺炎患者有密切接触史。	[{"time":"1月29日","action":"出现乏力症状"},{"time":"2月1日","action":"出现发热症状后到市第五人民医院就诊"},{"time":"2月4日","action":"样本检测结果呈病毒核酸阳性，予以确诊。"}]		2020-02-1900:00:00	大河网	https://news.dahe.cn/2020/02-19/600056.html			53024f45328974770d302ecfa3b346c4	2020-02-1921:26:33
27-1478	河南省	安阳市	文峰区			李某，女，41岁	文峰区永明路街道人。无武汉旅行及居住史，与新型冠状病毒感染的肺炎患者有密切接触史。	[{"time":"1月27日","action":"出现咳嗽、发热症状，自行服用药物治疗"},{"time":"1月30日","action":"到市人民医院就诊"},{"time":"2月3日","action":"样本检测结果呈病毒核酸阳性，予以确诊。"}]		2020-02-1900:00:00	大河网	https://news.dahe.cn/2020/02-19/600056.html			97493e4367daf7c6ae65016e2426a7b9	2020-02-1921:26:33
27-1479	河南省	安阳市	内黄县			王某，男，31岁	内黄县亳城乡人，长期在武汉务工。	[{"time":"1月17","action":"因支气管炎在武汉治疗"},{"time":"1月21日","action":"自行驾车从武汉到鹤壁"},{"time":"1月22日","action":"回到内黄家中"},{"time":"1月28日","action":"出现咳嗽症状，口服药物治疗"},{"time":"1月30日","action":"出现发热症状"},{"time":"1月31日","action":"到内黄县人民医院就诊"},{"time":"2月3日","action":"样本检测结果呈病毒核酸阳性，予以确诊。"}]		2020-02-1900:00:00	大河网	https://news.dahe.cn/2020/02-19/600056.html			e9e28ed243011cb94748ba41afdf6685	2020-02-1921:26:33
27-1480	河南省	安阳市	文峰区			王某，女，66岁	文峰区南关街道人。无武汉旅行及居住史	[{"time":"1月24日","action":"曾在饭店聚餐"},{"time":"1月27日","action":"出现咽痛症状，自行用药治疗"},{"time":"1月31日","action":"出现发热症状"},{"time":"2月2日","action":"到市第二人民医院就诊"},{"time":"2月3日","action":"样本检测结果呈病毒核酸阳性，予以确诊。"}]		2020-02-1900:00:00	大河网	https://news.dahe.cn/2020/02-19/600056.html			8c530d83a200cdf358a512a984986a5e	2020-02-1921:26:33
27-1481	河南省	安阳市				李某，女，41岁	湖北武汉市人	[{"time":"1月23日","action":"从武汉自驾来到安阳，入住华强建国酒店"},{"time":"1月30日","action":"出现鼻塞、咽痛症状，自行服用药物治疗"},{"time":"2月1日","action":"到市人民医院就诊"},{"time":"2月2日","action":"样本检测结果呈病毒核酸阳性，予以确诊。"}]		2020-02-1900:00:00	大河网	https://news.dahe.cn/2020/02-19/600056.html			b0a24717fa248bd636306aca8053b24f	2020-02-1921:26:33
27-1482	河南省	安阳市	北关区			郑某，女，45岁	北关区彰北街道办事处人，无武汉旅行及居住史，与新型冠状病毒感染的肺炎患者有密切接触史。	[{"time":"1月27日","action":"出现乏力症状，自行服用药物治疗"},{"time":"1月29日","action":"到市中医院就诊"},{"time":"2月2日","action":"样本检测结果呈病毒核酸阳性，予以确诊。"}]		2020-02-1900:00:00	大河网	https://news.dahe.cn/2020/02-19/600056.html			608ce04f715a510abf7d3c3331ebc070	2020-02-1921:26:33
27-1483	河南省	安阳市	安阳县			周某，男，42岁	安阳县辛村镇人	[{"time":"1月23日","action":"在北京与新型冠状病毒感染的肺炎患者有密切接触史"},{"time":"1月24日","action":"与朋友开车回到家中"},{"time":"1月25日","action":"出现发热症状，自行服用药物治疗"},{"time":"1月30日","action":"到市中医院就诊"},{"time":"2月2日","action":"样本检测结果呈病毒核酸阳性，予以确诊。"}]		2020-02-1900:00:00	大河网	https://news.dahe.cn/2020/02-19/600056.html			87c745e54f19b68e987ac1f410b436b9	2020-02-1921:26:33
27-1484	河南省	安阳市	汤阴县			肖某，男，37岁	汤阴县城关镇人，长期居住武汉。	[{"time":"1月19日","action":"乘火车回到安阳"},{"time":"1月30日","action":"出现发热症状，自行服药治疗"},{"time":"1月31日","action":"到汤阴县人民医院就诊"},{"time":"2月2日","action":"样本检测结果呈病毒核酸阳性，予以确诊。"}]		2020-02-1900:00:00	大河网	https://news.dahe.cn/2020/02-19/600056.html			670d40ae1dd17721f68a8b397ea4daf0	2020-02-1921:26:33
27-1485	河南省	安阳市	文峰区			范某，男，50岁	文峰区永明路街道办事处人，武汉至安阳大巴车司机，与新型冠状病毒感染的肺炎患者有密切接触史。	[{"time":"1月26日","action":"出现发热症状，自行在家服药2天"},{"time":"1月28日","action":"到市人民医院就诊"},{"time":"1月30日","action":"样本检测结果呈病毒核酸阳性，予以确诊。"}]		2020-02-1900:00:00	大河网	https://news.dahe.cn/2020/02-19/600056.html			b642b5bd01d98286c421badf5504bab7	2020-02-1921:26:33
27-1486	河南省	安阳市	内黄县			石某，女，29岁	内黄县井店镇人，在郑州市一家公司工作，丈夫为新型冠状病毒感染的肺炎病例。	[{"time":"1月23日","action":"石某同丈夫乘坐大巴车从郑州返回内黄"},{"time":"1月28日","action":"出现发热症状"},{"time":"1月29日","action":"出现咳嗽、腹泻症状到内黄县人民医院就诊"},{"time":"1月30日","action":"样本检测结果呈病毒核酸阳性，予以确诊。"}]		2020-02-1900:00:00	大河网	https://news.dahe.cn/2020/02-19/600056.html			6d86fc0239289f1178bd4c4ff04234d4	2020-02-1921:26:33
27-1487	河南省	安阳市	殷都区			郭某，男，45岁	殷都区蒋村镇人，在武汉建筑工地打工	[{"time":"1月19日","action":"乘火车回到安阳"},{"time":"1月25日","action":"出现发热症状，自行服药后缓解"},{"time":"1月29日","action":"再次出现发热、头痛、咳嗽症状到安阳县人民医院就诊"},{"time":"1月30日","action":"样本检测结果呈病毒核酸阳性，予以确诊。"}]		2020-02-1900:00:00	大河网	https://news.dahe.cn/2020/02-19/600056.html			a3d888593acfab838d87fdd5b1e6311b	2020-02-1921:26:33
27-1488	河南省	安阳市	文峰区			屈某，女，48岁	文峰区南关街道办事处人，在同兴街开小餐馆，无武汉旅行及居住史。	[{"time":"1月20日","action":"出现乏力症状，到家附近诊所输液治疗，一周后症状不见好转"},{"time":"1月28日","action":"到市第六人民医院就诊"},{"time":"1月30日","action":"样本检测结果呈病毒核酸阳性，予以确诊。"}]		2020-02-1900:00:00	大河网	https://news.dahe.cn/2020/02-19/600056.html			77c629d1af7249ad54c18d18f0f003f5	2020-02-1921:26:33
27-1489	河南省	安阳市	文峰区			张某，女，47岁	文峰区紫薇大道街道办事处人	[{"time":"1月17日","action":"自驾车到武汉"},{"time":"1月19日","action":"返回安阳"},{"time":"1月22日","action":"张某出现发热症状，自行服退烧药后体温下降"},{"time":"1月27日","action":"再次发热，到市人民医院就诊"},{"time":"1月29日","action":"样本检测结果呈病毒核酸阳性，予以确诊。"}]		2020-02-1900:00:00	大河网	https://news.dahe.cn/2020/02-19/600056.html			6839c6f7d7f0bd2f2856efdab6e88174	2020-02-1921:26:33
27-1490	河南省	安阳市	内黄县			彭某，男，74岁	湖南岳阳人，长期居住在岳阳	[{"time":"1月19日","action":"与其家人自驾车从岳阳到武汉"},{"time":"1月20日","action":"又从武汉回到内黄"},{"time":"1月26日","action":"彭某出现发热，自行口服药物"},{"time":"1月27日","action":"到内黄县人民医院就诊"},{"time":"1月29日","action":"样本检测结果呈病毒核酸阳性，予以确诊。"}]		2020-02-1900:00:00	大河网	https://news.dahe.cn/2020/02-19/600056.html			1378bbfbfb1b282f1dcfc755d111bcf6	2020-02-1921:26:33
27-1491	河南省	安阳市	汤阴县			李某，女，50岁	汤阴县宜沟镇人，在武汉市常住。	[{"time":"1月22日","action":"乘火车回到安阳，于当日出现发热、鼻塞、咽痛、头疼等症状"},{"time":"1月23日","action":"到诊所输液治疗"},{"time":"1月25日","action":"再次发热，到汤阴县人民医院隔离治疗，后经专家组会诊，诊断为新型冠状病毒感染的肺炎疑似病例"},{"time":"1月27日","action":"市疾控中心对采集的患者样本进行检测，结果显示呈病毒核酸阳性，予以确诊。"}]		2020-02-1900:00:00	大河网	https://news.dahe.cn/2020/02-19/600056.html			920e151431842fbc06fb752f9b3d02a4	2020-02-1921:26:33
27-1492	河南省	安阳市	文峰区			鲁某，女，57岁	文峰区紫薇大道街道办事处人，无武汉旅行及居住史，与26日确诊病例鲁某某系姑侄关系。	[{"time":"1月25日","action":"出现发热及呼吸道症状"},{"time":"1月26日","action":"到市人民医院隔离治疗，后经专家组会诊，诊断为新型冠状病毒感染的肺炎疑似病例"},{"time":"1月27日","action":"市疾控中心对采集的患者样本进行检测，结果显示呈病毒核酸阳性，予以确诊。"}]		2020-02-1900:00:00	大河网	https://news.dahe.cn/2020/02-19/600056.html			2dfef4199418020d985a09acfa514720	2020-02-1921:26:33
27-1493	河南省	安阳市	北关区			周某，女，42岁	北关区解放路街道办事处人，无武汉旅行及居住史，与1月26日确诊病例鲁某某系夫妻关系。	[{"time":"1月26日","action":"出现发热及呼吸道症状"},{"time":"1月27日","action":"到市第五人民医院隔离治疗，后经专家组会诊，诊断为新型冠状病毒感染的肺炎疑似病例"},{"time":"1月27日","action":"市疾控中心对采集的患者样本进行检测，结果显示呈病毒核酸阳性，予以确诊。"}]		2020-02-1900:00:00	大河网	https://news.dahe.cn/2020/02-19/600056.html			2088944c73cf493d6dd753baaf091df1	2020-02-1921:26:33
27-1494	河南省	安阳市	林州市	开元街道办事处		胡某，男，35岁	林州市开元街道办事处人，在株洲市一家公司工作，该公司1名员工于1月25日被确诊为新型冠状病毒感染的肺炎。	[{"time":"1月23日","action":"胡某与妻子乘火车到达安阳火车站，亲戚开车接回林州家中"},{"time":"1月24日","action":"胡某出现发热、头晕症状，自行服药后体温恢复正常"},{"time":"1月26日","action":"因再次发热到林州市人民医院隔离治疗，后经专家组会诊，诊断为新型冠状病毒感染的肺炎疑似病例"},{"time":"1月27日","action":"市疾控中心对采集的患者样本进行检测，结果显示呈病毒核酸阳性，予以确诊。"}]		2020-02-1900:00:00	大河网	https://news.dahe.cn/2020/02-19/600056.html			f0a8b253471ff539cb145970ae496740	2020-02-1921:26:33
27-1495	河南省	安阳市	北关区	安阳市北关区人民政府解放路街道办事处		鲁某，男，45岁	北关区解放路街道办事处人，无武汉旅行及居住史，其女儿在武汉居住，1月10日回到安阳，至今无症状。	[{"time":"1月23日","action":"出现发热及呼吸道症状，在市人民医院隔离治疗，后经专家组会诊，诊断为新型冠状病毒感染的肺炎疑似病例"},{"time":"1月26日","action":"市疾控中心对采集的患者样本进行检测，结果显示呈病毒核酸阳性，予以确诊。"}]		2020-02-1900:00:00	大河网	https://news.dahe.cn/2020/02-19/600056.html			b4a9381272abeb5a24264c60553b183b	2020-02-1921:26:33
27-1496	河南省	安阳市	龙安区	安阳市文昌大道街道办事处		鲁某，女，47岁	龙安区文昌大道街道办事处人，无武汉旅行及居住史，与其武汉回安的侄女有接触史，与病例一是姐弟关系。	[{"time":"1月14日","action":"因发热、咽痛去诊所就诊，服药后症状好转"},{"time":"1月24日","action":"症状加重，在市人民医院隔离治疗，后经专家组会诊，诊断为新型冠状病毒感染的肺炎疑似病例"},{"time":"1月26日","action":"市疾控中心对采集的患者样本进行检测，结果显示呈病毒核酸阳性，予以确诊。"}]		2020-02-1900:00:00	大河网	https://news.dahe.cn/2020/02-19/600056.html			c874d88a3c9189f08ccd7828bf7f859d	2020-02-1921:26:33
27-1497	河南省	安阳市	文峰区	光华路街道办事处		鲁某，女，48岁	文峰区光华街道办事处人，无武汉旅行及居住史，与其武汉回安的侄女有接触史，与病例一是姐弟关系。	[{"time":"1月25日","action":"出现发热及呼吸道症状，在市第五人民医院隔离治疗，后经专家组会诊，诊断为新型冠状病毒感染的肺炎疑似病例"},{"time":"1月26日","action":"市疾控中心对采集的患者样本进行检测，结果显示呈病毒核酸阳性，予以确诊。"}]		2020-02-1900:00:00	大河网	https://news.dahe.cn/2020/02-19/600056.html			5a16440b103abef1b9125139b341c8c9	2020-02-1921:26:33
27-1498	河南省	安阳市	殷都区	安阳市殷都区铁西路街道办事处		张某，女，58岁	殷都区铁西路街道办事处人，无武汉旅行及居住史，其儿子常住武汉，1月10日回到安阳，至今无症状。	[{"time":"1月21日","action":"出现发热及呼吸道症状，在濮阳市安阳地区医院隔离治疗，后经专家组会诊，诊断为新型冠状病毒感染的肺炎疑似病例"},{"time":"1月26日","action":"市疾控中心对采集的患者样本进行检测，结果显示呈病毒核酸阳性，予以确诊"}]		2020-02-1900:00:00	大河网	https://news.dahe.cn/2020/02-19/600056.html			a46f4cf9c28db91df0c44b6eb4443d91	2020-02-1921:26:33
27-1499	河南省	安阳市	汤阴县	亳城镇		赵某，女，49岁	是内黄县亳城人,在武汉市一家背包厂打工。	[{"time":"1月17日","action":"患者乘坐武汉市至安阳市的大巴车返回安阳，到汤阴县下车后打车回到家中"},{"time":"1月20日","action":"因发热、咽痛、乏力等不适症状，到内黄县人民医院就诊治疗"}]		2020-02-1900:00:00	大河网	https://news.dahe.cn/2020/02-19/600056.html			d54d521c506a25ca589ed8f811e19afc	2020-02-1921:26:33
27-1500	河南省	安阳市	文峰区			马某，女，55岁	文峰区银杏街道办事处人,在武汉市居住3个月。	[{"time":"1月16日","action":"乘火车从武汉回安阳"},{"time":"1月17日","action":"感到不适，自行服药治疗"},{"time":"1月23日","action":"因咳嗽、发热到安阳市人民医院东院区就诊，后经专家组会诊，诊断为新型冠状病毒感染的肺炎疑似病例"},{"time":"1月25日","action":"市疾控中心对采集的患者样本进行检测，结果显示呈病毒核酸阳性。经市卫健委专家组评估后，予以确诊。"}]		2020-02-1900:00:00	大河网	https://news.dahe.cn/2020/02-19/600056.html			25a851ae8a5cad010f1b99972c3661a4	2020-02-1921:26:33
27-1501	河南省	安阳市	安阳县	崔家桥乡		宋某，女，33岁	安阳县崔家桥乡居住,在武汉市一家工程公司工作。	[{"time":"1月21日","action":"上午和爱人开车从武汉出发，下午到达安阳家中"},{"time":"1月24日","action":"因咳嗽、咳痰、发烧等症状到市第五人民医院就诊，经专家组会诊，诊断为新型冠状病毒感染的肺炎疑似病例"},{"time":"1月25日","action":"市疾控中心对采集的患者样本进行检测，结果显示呈病毒核酸阳性，予以确诊。"}]		2020-02-1900:00:00	大河网	https://news.dahe.cn/2020/02-19/600056.html			8d7cc38979187700028c01b2472049ca	2020-02-1921:26:33
28-420	黑龙江省	哈尔滨市	道外区	宝宇天邑澜山	2月17日0时-24时	男	退休。居住地：道外区宝宇天邑澜山。无武汉出行史。目前在定点医院隔离。	[{"time":"1月31日-2月15日","action":"居家。患者患有脑梗。每天上午10时许在家门口至电梯口锻炼40-50分钟。偶尔于16或17时许在家门口至电梯口锻炼。其间，2月7日，小区物业人员帮助其电话购物，包裹消毒后放至其家门口，由其妻子取回"},{"time":"2月15日","action":"通过美团网购，由物业人员消毒后送至门口，由其妻子取回"},{"time":"2月16日","action":"18时许，由120急救车送至市第一医院就诊"},{"time":"2月17日","action":"10时许，由120急救车送至定点医院"}]		2020-02-1900:00:00	哈尔滨市应对疫情指挥部	https://m.gmw.cn/2020-02/19/content_1300962376.htm			fe923e2797f91c3a1e85473c9afbf07b	2020-02-1921:52:40
28-421	黑龙江省	哈尔滨市	道外区	保障街108号	2月17日0时-24时	男	无业。亲属为确诊病例。居住地：道外区保障街108号。无武汉出行史。目前在定点医院隔离。	[{"time":"2月2日-4日","action":"居家。2月4日18时许，乘私家车到亲属家（道外区宝宇天邑澜山）"},{"time":"2月5日","action":"15时许，乘私家车回家"},{"time":"2月6日-15日","action":"居家"},{"time":"2月15日","action":"13时许，由120急救车送至隔离点"},{"time":"2月16日","action":"由120急救车送至市第二医院就诊"},{"time":"2月17日","action":"12时许，由120急救车送至定点医院"}]		2020-02-1900:00:00	哈尔滨市应对疫情指挥部	https://m.gmw.cn/2020-02/19/content_1300962376.htm			d5dea18b4f7e6ec733c6c38ec3cefb80	2020-02-1921:52:40
28-516	吉林省	四平市	双辽市	合力村	2月18日	男，1940年出生。	系2月14日吉林省通报的双辽市确诊病例父亲，有共同生活史。住址为双辽市那木乡合力村。	[{"time":"2月15日","action":"被诊断为疑似病例，2月18日转为确诊病例。"}]		2020-02-1900:00:00	央视新闻客户端	http://news.hebei.com.cn/system/2020/02/19/100201470.shtml			07e4329c8f216777f58e751eaf7d36e7	2020-02-1921:52:40
26-145	云南省	昆明市				患者是28岁男性	江西南昌人，常住昆明。	[{"time":"2月17日","action":"其父确诊，本人经排查隔离医学观察后，由昆明医疗机构收治入院隔离治疗。"}]		2020-02-1900:00:00	云南网	https://weibo.com/1662558237/IuSOAyu9g			0b983f966c4d7dac0444579d320fd07f	2020-02-1921:55:22
25-256	河北省	唐山市	迁安市			第52例：女（系第50例病例之母），55岁	迁安市人。	[{"time":"1月30日至2月9日","action":"均在蔡园镇小石岭村活动，期间曾与第29例、第38例、第51例等病例接触"},{"time":"10日","action":"由救护车转运至迁安市指定地点接受隔离观察"},{"time":"2月13日","action":"转运至唐山市传染病医院"},{"time":"18日","action":"确诊。"}]		2020-02-1900:00:00	河北日报	https://docs.qq.com/sheet/BqI21X2yZIht1ylLl73QZgxZ3ixJgT0DibUK2tTEn72O1ulF1IQmKC2Cjyb92ijbnL4KmPga2DLTKz20vM5G3			f5988a594b19246a2cf91071f323632a	2020-02-1922:02:16
25-257	河北省	唐山市	迁安市	蔡园镇玄家洼村		第53例：女，51岁	迁安市人。	[{"time":"1月30日至2月1日","action":"居家未外出"},{"time":"2月2日","action":"曾由亲属驾车至蔡园镇玄家洼村串门并聚餐"},{"time":"4日","action":"曾到本村邻居家串门，并与第38例病例接触"},{"time":"5日至12日","action":"居家隔离未外出"},{"time":"13日","action":"由救护车转运至迁安市指定地点接受隔离观察，当晚转运至迁安市传染病医院"},{"time":"2月16日","action":"转运至唐山市传染病医院"},{"time":"18日","action":"确诊。"}]		2020-02-1900:00:00	河北日报	https://docs.qq.com/sheet/BqI21X2yZIht1ylLl73QZgxZ3ixJgT0DibUK2tTEn72O1ulF1IQmKC2Cjyb92ijbnL4KmPga2DLTKz20vM5G3			0adae3da20baea602587724120d0f82f	2020-02-1922:02:16
25-258	河北省	唐山市	迁安市	小石岭村		第54例：女（系第50例病例之妻），29岁	迁安市人。	[{"time":"3日","action":"曾到第52例病例家中聚餐"},{"time":"4日至6日","action":"往返于小石岭村及单位之间"},{"time":"7日至12日","action":"居家隔离未外出"},{"time":"2月12日","action":"晚由救护车转运至佳鑫医院检查后，转运至迁安市传染病医院"},{"time":"14日","action":"转运至唐山市传染病医院"},{"time":"18日","action":"确诊。"}]		2020-02-1900:00:00	河北日报	https://docs.qq.com/sheet/BqI21X2yZIht1ylLl73QZgxZ3ixJgT0DibUK2tTEn72O1ulF1IQmKC2Cjyb92ijbnL4KmPga2DLTKz20vM5G3			34b347f3ee71dfb08265321a4b19b2cd	2020-02-1922:02:16
25-259	河北省	唐山市	迁安市	天洋城小区		第55例：女（系第41例病例之妻），28岁	迁安市人。	[{"time":"1月27日至2月5日","action":"曾数次到亲友家串门或打牌，期间曾于3日到天洋城小区某超市购物"},{"time":"6日至9日","action":"居家未外出"},{"time":"10日","action":"因不适到天洋城小区某药店购药"},{"time":"2月12日","action":"晚由救护车转运至佳鑫医院检查"},{"time":"13日","action":"转运至迁安市传染病医院"},{"time":"14日","action":"转运至唐山市传染病医院"},{"time":"18日","action":"确诊。"}]		2020-02-1900:00:00	河北日报	https://docs.qq.com/sheet/BqI21X2yZIht1ylLl73QZgxZ3ixJgT0DibUK2tTEn72O1ulF1IQmKC2Cjyb92ijbnL4KmPga2DLTKz20vM5G3			bd9cc60e73fc2488bc3887f621d6a9ac	2020-02-1922:02:16
24-253	四川省	南充市	阆中市	老观镇方山场;老观镇方山柏山村;铺山垭村;老观超市;		杨某某，男，46岁		[{"time":"12月9日","action":"夫妻俩自驾车从山东省淄博市返回阆中市老观镇方山场"},{"time":"1月26日","action":"夫妻俩自驾车到老观镇方山柏山村陈某某家聚餐，晚上返回方山场"},{"time":"1月27日—28日","action":"白天自驾车到老家铺山垭村，晚上返回方山场"},{"time":"1月29日","action":"上午自驾车回老家铺山垭村，下午在李某某家打牌，晚上返回方山场"},{"time":"1月30日","action":"到方山场何某处买菜"},{"time":"1月31日—2月1日","action":"白天自驾车回老家铺山垭村，晚上返回方山场"},{"time":"。2月2日","action":"上午自驾车回老家铺山垭村，午饭后在本村姐姐家打牌，晚上返回方山场"},{"time":"2月3日—4日","act…		2020-02-1800:00:00	健康阆中	https://mp.weixin.qq.com/s/M0Qu8go-7QnY-C7y3U_mMw			4902d0f9734d2c07b0cd4984fc16733b	2020-02-1911:53:40
24-254	四川省	南充市	阆中市	祁门县渚口乡农圃轩宾馆;老观镇方山柏山村;方山卫生院;苍溪县白驿镇场		冯某，男，37岁		[{"time":"1月20日","action":"13时许，冯某携一家三口与岳父淳某某自驾车从浙江省宁波市出发，20日晚在安徽省祁门县渚口乡农圃轩宾馆吃饭住宿"},{"time":"1月21日","action":"途径湖北省境内3个服务区吃饭休息，当晚在重庆云阳县吃饭住宿"},{"time":"1月22日","action":"11时下阆中高速收费站，12时30分左右到达阆中市老观镇方山柏山村岳父淳某某家，中午在陈某某家就餐"},{"time":"1月23日","action":"冯某及岳父淳某某一家到陈某某家聚餐，18时左右返家休息"},{"time":"1月24日","action":"陪亲戚在岳父淳某某家聚餐，未外出"},{"time":"1月25日—26日","action":"冯某及岳父淳某某一家到陈某某家聚餐，每晚18时左右返家休息"},{"time":"1月27日—2…		2020-02-1800:00:00	健康阆中	https://mp.weixin.qq.com/s/M0Qu8go-7QnY-C7y3U_mMw			087ed18f23b0a4044670230155bf133f	2020-02-1911:53:40
24-255	四川省	南充市	顺庆区	嘉陵区嘉南路三段二手车交易市场;西门市场;得益时代广场;莲池路西华师大;高坪区阳春路;金鱼岭路;西藏路;金鱼岭农贸市场;滨江加油站;成都双流国际机场;龙泉驿区永双街陶然村子云轩;南充市中医医院		杨某，56岁，男性	现住顺庆区延安路海润滨江小区	[{"time":"1月22日","action":"患者与朋友何某（确诊病例）在嘉陵区嘉南路三段的二手车交易市场选购车辆"},{"time":"1月23日","action":"患者自驾去西门市场、得益时代广场等地后回家"},{"time":"1月24日","action":"患者自驾去顺庆区莲池路西华师大亲友家后回家"},{"time":"1月25日","action":"患者在所住小区附近闲逛后回家"},{"time":"1月26日","action":"患者自驾去西门市场、高坪区阳春路、金鱼岭路等地后回家"},{"time":"1月27日","action":"上午患者去西藏路逛街后回家，下午患者自驾去顺庆区一集中隔离点医学观察"},{"time":"1月28—2月7日","action":"上午一直在顺庆区一集中隔离点医学观察，下午患者在解除隔离后自驾回家"},{"time":…		2020-02-1800:00:00	南充播报	https://mp.weixin.qq.com/s/cjhqb-olMHBeZYVOZ07yDw			d77426bdd60efa85a49eb30c3656cd64	2020-02-1911:53:40
24-256	四川省	宜宾市	叙州区	南岸街道中山生态园小区;		翁某，男，10岁	系2月11日确诊患者文某的外孙	[{"time":"1月23日","action":"凌晨05：00时随文某等从武昌站乘坐火车（Z256次车、16号车厢）往重庆，当日抵达重庆后在重庆北站广场客运站乘14：20大巴车（川Q32973）到宜宾高客站，到宜宾后乘滴滴车（川QUN668）回到叙州区南岸街道中山生态园小区"},{"time":"1月23日至2月9日","action":"自行居家隔离无外出（其间1月23日至2月7日每日两次监测体温均无异常，2月8日患者出现发热）"},{"time":"2月10日","action":"上午09：00患者佩戴双层口罩在其母亲和文某的陪同下步行到市第一人民医院E区分诊台咨询后，于09：40乘坐出租车（车牌：川QFL959）前往宜宾市第二人民医院(B区)发热门诊就诊，经检查，胸片显示双肺未见异常。随后同母亲步行直接回到家中居家隔离"},{"time":"2月11日","action":…		2020-02-1800:00:00	宜宾发布	https://mp.weixin.qq.com/s/ZNq91uXjb3LADylO5tLNhg			4c8a84f17738587b7eea593dd5ab5d02	2020-02-1911:53:40
24-257	四川省	攀枝花市	市东区			79岁，女性	常住我市东区。是我市既往确诊病例李XX的亲友	[{"time":"1月30日","action":"患者集中隔离观察"},{"time":"2月13日","action":"诊断为新冠肺炎无症状感染者，立即隔离治疗"},{"time":"2月17日","action":"经临床诊疗组专家会诊，订正为确诊病例。"}]		2020-02-1800:00:00	攀枝花发布	https://mp.weixin.qq.com/s/98eexe4ss3P6QuWRiXfVaA			3e6c0b066df8eae08778cf93b7bab499	2020-02-1911:53:40
24-258	四川省	攀枝花市	市东区			57岁，男性	常住我市东区。是我市既往确诊病例冉XX的朋友	[{"time":"1月30日","action":"患者集中隔离观察"},{"time":"2月14日","action":"诊断为新冠肺炎无症状感染者，立即隔离治疗"},{"time":"2月17日","action":"经临床诊疗组专家会诊，订正为确诊病例。"}]		2020-02-1800:00:00	攀枝花发布	https://mp.weixin.qq.com/s/98eexe4ss3P6QuWRiXfVaA			42771e62a29094a3bac1e34b38e98510	2020-02-1911:53:40
24-259	四川省	攀枝花市	市东区			61岁，男性	常住我市东区。是我市既往确诊病例苗XX的亲属	[{"time":"2月1日","action":"患者集中隔离观察"},{"time":"2月14日","action":"诊断为新冠肺炎无症状感染者，立即隔离治疗"},{"time":"2月17日","action":"经临床诊疗组专家会诊，订正为确诊病例。"}]		2020-02-1800:00:00	攀枝花发布	https://mp.weixin.qq.com/s/98eexe4ss3P6QuWRiXfVaA			f90a40bcc123674d1775e3bc75aabe33	2020-02-1911:53:40
24-266	四川省	甘孜藏族自治州	道孚县人			次某，39岁，男性	无其他地区旅居史	[{"time":"2月13日","action":"采样送检"},{"time":"2月17日","action":"确诊并转入州内定点医院治疗。所有排查到的密切接触人员均在隔离医学观察。"}]		2020-02-1800:00:00	甘孜藏族自治州卫生健康委员会	http://wjw.gzz.gov.cn/preview/article/6758.jhtml			7acc34d674d2a326b72b854892301456	2020-02-1911:53:40
24-267	四川省	甘孜藏族自治州	道孚县人			格某，54岁，男性	无其他地区旅居史	[{"time":"2月13日","action":"采样送检"},{"time":"2月17日","action":"确诊并转入州内定点医院治疗。所有排查到的密切接触人员均在隔离医学观察。"}]		2020-02-1800:00:00	甘孜藏族自治州卫生健康委员会	http://wjw.gzz.gov.cn/preview/article/6758.jhtml			57a0a0f07cd2411be775d001d034dfba	2020-02-1911:53:40
24-268	四川省	甘孜藏族自治州	道孚县人			江某，36岁，男性	无其他地区旅居史	[{"time":"2月13日","action":"采样送检"},{"time":"2月17日","action":"确诊并转入州内定点医院治疗。所有排查到的密切接触人员均在隔离医学观察。"}]		2020-02-1800:00:00	甘孜藏族自治州卫生健康委员会	http://wjw.gzz.gov.cn/preview/article/6758.jhtml			69640590ad8aee9dfe9d4c3230864e67	2020-02-1911:53:40
24-269	四川省	甘孜藏族自治州	道孚县人			罗某某某，41岁，男性	无其他地区旅居史	[{"time":"2月13日","action":"采样送检"},{"time":"2月17日","action":"确诊并转入州内定点医院治疗。所有排查到的密切接触人员均在隔离医学观察。"}]		2020-02-1800:00:00	甘孜藏族自治州卫生健康委员会	http://wjw.gzz.gov.cn/preview/article/6758.jhtml			f1438072b3187b49f7622f4306ae7e96	2020-02-1911:53:40
24-270	四川省	甘孜藏族自治州	道孚县人			卓某，36岁，女性	无其他地区旅居史	[{"time":"2月13日","action":"采样送检"},{"time":"2月17日","action":"确诊并转入州内定点医院治疗。所有排查到的密切接触人员均在隔离医学观察。"}]		2020-02-1800:00:00	甘孜藏族自治州卫生健康委员会	http://wjw.gzz.gov.cn/preview/article/6758.jhtml			f003fe6b58b07046d0fe4d47a68a7868	2020-02-1911:53:40
29-78	广西壮族自治区	南宁市	马山县	金钗镇乐江村上凌屯		覃某，女，35岁	马山人，住南宁市马山县金钗镇乐江村上凌屯，为2月14日确诊病例覃某某的女儿。	[{"time":"2月8日","action":"出现干咳症状"},{"time":"2月15日","action":"作为疑似病例收治入马山县人民医院"},{"time":"2月17日","action":"转入定点救治医院进行隔离治疗。"}]		2020-02-1800:00:00	广西日报	https://mp.weixin.qq.com/s/kSHgrL1lNFhQctamdGzxAg			9526af7d90943621adfb523fd909ddfa	2020-02-1920:01:25
29-79	广西壮族自治区	南宁市	马山县	金钗镇乐江村上凌屯		潘某某，男，35岁	马山人，住南宁市马山县金钗镇乐江村上凌屯，为2月14日确诊病例覃某某的女婿。	[{"time":"2月10日","action":"出现鼻塞、咽痛症状"},{"time":"2月15日","action":"作为疑似病例收治入马山县人民医院"},{"time":"2月17日","action":"转入定点救治医院进行隔离治疗。"}]		2020-02-1800:00:00	广西日报	https://mp.weixin.qq.com/s/kSHgrL1lNFhQctamdGzxAg			c74d10578890ab24d9f894d9e2cb01ce	2020-02-1920:01:25
29-80	广西壮族自治区	南宁市	马山县	金钗镇乐江村上凌屯		蒙某，男，42岁	马山人，住南宁市马山县金钗镇乐江村塘乐屯。与2月10日同村屯的确诊病例罗某某在1月28日有同餐史。	[{"time":"2月16日","action":"作为密切接触者进行核酸检测"},{"time":"2月17日","action":"转入定点救治医院进行隔离治疗。"}]		2020-02-1800:00:00	广西日报	https://mp.weixin.qq.com/s/kSHgrL1lNFhQctamdGzxAg			7dc55f828b2e1e25bc9287f08bbfc117	2020-02-1920:01:25
29-81	广西壮族自治区	北海市				李某某，男，14岁	湖北省武汉市人，为2月13日确诊病例李某儿子	[{"time":"1月21日","action":"早上从武汉乘飞机抵达北海，在北海期间与付某（1月30日确诊病例）有过共同就餐史"},{"time":"1月30日","action":"起作为确诊病例付某的密切接触者进行隔离医学观察"},{"time":"2月13日","action":"患者李某某因出现咳嗽症状，由救护车送往市第四人民医院就诊，收住院隔离治疗"},{"time":"2月17日","action":"经流行病学调查和实验室检测新型冠状病毒核酸阳性，确定为新型冠状病毒肺炎确诊病例。目前病人病情稳定。"}]		2020-02-1800:00:00	广西日报	https://mp.weixin.qq.com/s/kSHgrL1lNFhQctamdGzxAg			d241ec1b3159f1f3e938453ab95f846b	2020-02-1920:01:25
29-341	广东省	潮州市	潮安区	庵埠镇阿瑞粿条面;潮安区卜蜂莲花超市;庵埠镇老土鱼粥店;庵埠镇浩记白粥小炒店;庵埠镇宝树药店		崔某一家五口	武汉籍，驾车到潮安探亲	[{"time":"1月25日","action":"23时许，庵埠镇阿瑞粿条面"},{"time":"1月27日","action":"8时50分-10时13分，潮安区卜蜂莲花超市、一楼法兰蒂香水店、浪漫春天内衣店、巴拉巴拉童装店。19时39分，潮安区卜蜂莲花超市1月28日"},{"time":"1月29日","action":"18时8分，庵埠镇宝树药店"}]		2020-02-1800:00:00	潮州日报	https://mp.weixin.qq.com/s/TD2fTCJjw8g-EyB0zIl-yQ			08bb369bb7ae717c8265223dd86b91dc	2020-02-1920:01:25
29-342	广东省	韶关市	乐昌市	白石镇新田村委会带头组		男性，48岁	湖北武汉人	[{"time":"1月21日","action":"到乐昌探亲，期间主要活动范围在白石镇新田村委会带头组亲戚家"},{"time":"1月27日","action":"经村居健康排查纳入疫区来韶人员管理，并落实居家隔离"},{"time":"2月2日","action":"进行咽拭子采样"},{"time":"2月5日","action":"核酸检测呈阳性，立即被送市定点医疗机构隔离观察，并根据国家疾控部门指导意见，对其按照无症状感染者进行管理，该感染者身体一直无异常症状"},{"time":"2月13日","action":"按照省最新发布的关于加快新冠肺炎疑似病例诊断工作的通知要求，经研究，我市将该感染者按确诊病例上报省卫健委。"}]		2020-02-1800:00:00	韶关发布	https://mp.weixin.qq.com/s/byOBjYcuIE-ozN5-5j2NjQ			53b62e3dedd947e26e26ef656359854f	2020-02-1920:01:25
29-343	广东省	韶关市	乐昌市	乐城街道长迳村何家组		女性，20岁	湖北荆州人	[{"time":"1月24日","action":"到乐昌探亲，期间主要活动范围在乐城街道长迳村何家组亲戚家"},{"time":"1月29日","action":"经村居健康排查纳入疫区来韶人员管理，并落实居家隔离"},{"time":"2月7日","action":"进行咽拭子采样"},{"time":"2月11日","action":"核酸检测呈阳性，立即被送市定点医疗机构隔离观察，并根据国家疾控部门指导意见，对其按照无症状感染者进行管理，该感染者身体一直无异常症状"},{"time":"2月13日","action":"按照省最新发布的关于加快新冠肺炎疑似病例诊断工作的通知要求，经研究，我市将该感染者按确诊病例上报省卫健委。"}]		2020-02-1800:00:00	韶关发布	https://mp.weixin.qq.com/s/byOBjYcuIE-ozN5-5j2NjQ			4d0c714525f1b64304bea811a21a48ac	2020-02-1920:01:25
29-344	广东省	珠海市	金湾区	金湾区红旗镇格林豪泰酒店	病例98	王某，女，38岁	住湖北省武汉市，是我市确诊病例89（余某）的女儿，也是其密切接触者	[{"time":"1月19日","action":"与亲戚驾车从武汉到达珠海，入住金湾区红旗镇格林豪泰酒店"},{"time":"1月24日","action":"曾在名湖海鲜酒楼包间吃年夜饭"},{"time":"2月5日","action":"离开酒店并租房居住,1月25日至2月6日期间，日常饮食主要靠点外卖，有2天清晨在红旗文化广场跑步，偶尔到酒店旁边商铺买东西，外出时有戴口罩"},{"time":"2月6日","action":"以后暂未核查到外出轨迹"},{"time":"2月12日","action":"作为密切接触者转到集中隔离医学观察点"},{"time":"13日","action":"出现身体不适，由救护车转送金湾区中心医院隔离观察"},{"time":"16日","action":"核酸检测阳性转中大五院隔离治疗。"}]		2020-02-1800:00:00	珠海发布	https://mp.weixin.qq.com/s/pbUOd-H52fp5dbUxfPoYDA			2db4359b757a1e480af39b887ed25ba0	2020-02-1920:01:25
29-345	广东省	惠州市	惠阳区	新圩东风村	病例59	男，46岁	重庆籍，居住惠阳区新圩东风村	[{"time":"1月16日","action":"自驾车前往湖北黄冈"},{"time":"1月25日","action":"自驾车回惠阳区新圩住处"},{"time":"2月14日","action":"接受返惠人员大排查筛查阳性。目前在定点收治医院隔离治疗。"}]		2020-02-1800:00:00	惠州发布	https://mp.weixin.qq.com/s/TwFGfl6MS16jUNJs_NobgA			709820ad65dc929436f3f60f77dc58c4	2020-02-1920:01:25
29-346	广东省	肇庆市	端州市	泰湖新城48幢	病例18	杨某、女、26岁	端州人，现住泰湖新城48幢，近期无湖北省居住、旅游史，在城轨鼎湖山站负责售票工作，日常由丈夫开车搭载前往城轨肇庆站，再搭乘城轨前往工作地点城轨鼎湖山站，在城轨鼎湖山站和住所活动	[{"time":"2月10日","action":"出现流涕、鼻塞等症状，自行服药后症状好转。期间正常上班"},{"time":"2月14日","action":"出现发热，到鼎湖区人民医院就诊，当晚胸部CT检查正常，血常规正常，并采集咽拭子送广州金域检验中心。之后居家隔离"},{"time":"2月17日","action":"广州金域检验中心反馈结果为新型冠状病毒核酸检测阳性，即被送至肇庆市第一人民医院隔离治疗，为普通型病例，目前病情稳定。"}]		2020-02-1800:00:00	肇庆发布	https://mp.weixin.qq.com/s/1gXoJn9IYan5jXShN4IY6A			401d4ec2466b01f3f22e1fc4ded94dc5	2020-02-1920:01:25
29-816	安徽省	合肥市	肥东县		病例172	陶某某，男，46岁	现居安徽省广德市，与确诊病例有接触史	[{"time":"1月19日","action":"自驾回肥东老家"},{"time":"1月26日","action":"出现咽痛症状"},{"time":"2月9日","action":"前往肥东县医院就诊"},{"time":"2月16日","action":"转诊于安医大一附院"},{"time":"2月17日","action":"确诊，目前病情较重。"}]		2020-02-1800:00:00	江淮晨报	https://mp.weixin.qq.com/s/5KNe2NfwNf2Vx8pQ-FaDkA			7c4925f988e1db3d86b1913165cad0ac	2020-02-1920:01:25
29-817	安徽省	合肥市	蜀山区		病例173	魏某某，男，26岁	现居合肥市蜀山区，因亲属确诊	[{"time":"2月12日","action":"被送往集中隔离点隔离"},{"time":"2月15日","action":"核酸检测阳性，由120急救车送往市滨湖医院就诊"},{"time":"2月17日","action":"出现发热、咳嗽症状。2月17日确诊，目前病情平稳。"}]		2020-02-1800:00:00	江淮晨报	https://mp.weixin.qq.com/s/5KNe2NfwNf2Vx8pQ-FaDkA			7e22f29d72bba9e632968d57f4d3b286	2020-02-1920:01:25
29-1022	山东省	青岛市	市南区			徐某某，56岁，女性	常住市南区四川路68号，系我市确诊病例54的密切接触者、病例56的女儿	[{"time":"2月14日","action":"经市疾控中心密接筛查核酸检测呈阳性，属无症状感染者"},{"time":"2月15日","action":"转至黄岛区某医院隔离治疗"},{"time":"2月17日","action":"下午医院专家组评估确诊。现已对其与病例56的9名共同密切接触者开展医学观察，目前无发热等异常情况。"}]		2020-02-1800:00:00	大众网	https://mp.weixin.qq.com/s/-lXuEjMqdvFEHCiFLcHxAg			69ccf6a270b65365fed829552041914e	2020-02-1920:01:25
29-1023	山东省	临沂市	莒南县			赵某某，男，38岁	工作所在地湖北省武汉市洪山区，家居莒南县十字路镇东赤石沟村，有武汉旅居史。在隔离观察期间经实验室检测新型冠状病毒核酸为阳性（无症状），立即被定点医疗机构隔离治疗	[{"time":"2月17日","action":"由疑似病例确诊为新冠肺炎病例，临床轻型，无基础性疾病。正在隔离治疗。"}]		2020-02-1800:00:00	大众网	https://mp.weixin.qq.com/s/-lXuEjMqdvFEHCiFLcHxAg			fb3ea33d3de32d5fc75599873b53627a	2020-02-1920:01:25
30-82	北京市	西城区		月坛街道复兴门外大街甲20号		病患82		[{"time":"2月17日","action":"患者发病前在月坛街道复兴门外大街甲20号附近活动"}]		2020-02-1800:00:00	北京市疾病预防控制中心	https://mp.weixin.qq.com/s/HC5BaXSCT4dIRT4cC4Muiw			986f2870192e0a5b718bffd9353c38e3	2020-02-1921:18:48
30-83	北京市	丰台区		新村街道富丰园小区		病患83		[{"time":"2月17日","action":"患者发病前在新村街道富丰园小区附近活动"}]		2020-02-1800:00:00	北京市疾病预防控制中心	https://mp.weixin.qq.com/s/HC5BaXSCT4dIRT4cC4Muiw			9536cf411ca97af4a60354a0b16e1168	2020-02-1921:18:48
30-84	北京市	昌平区		天通苑南街道天通东苑二区		病患84		[{"time":"2月17日","action":"患者发病前在天通苑南街道天通东苑二区附近活动"}]		2020-02-1800:00:00	北京市疾病预防控制中心	https://mp.weixin.qq.com/s/HC5BaXSCT4dIRT4cC4Muiw			b7ad1f0fc1ac7e4c3594d6c6096496d5	2020-02-1921:18:48
30-85	北京市	昌平区		天通苑东三区2号		病患85		[{"time":"2月17日","action":"患者发病前在天通苑东三区2号附近活动"}]		2020-02-1800:00:00	北京市疾病预防控制中心	https://mp.weixin.qq.com/s/HC5BaXSCT4dIRT4cC4Muiw			84eb671f1367087f087ff0dad01235f8	2020-02-1921:18:48
30-86	北京市	昌平区		天通苑北街道天通北苑一区		病患86		[{"time":"2月17日","action":"患者发病前在天通苑北街道天通北苑一区附近活动"}]		2020-02-1800:00:00	北京市疾病预防控制中心	https://mp.weixin.qq.com/s/HC5BaXSCT4dIRT4cC4Muiw			9ca3d78dcdff1774e0fcba48b301bde3	2020-02-1921:18:48
30-87	北京市	昌平区		南邵镇长滩壹号		病患87		[{"time":"2月17日","action":"患者发病前在南邵镇长滩壹号附近活动"}]		2020-02-1800:00:00	北京市疾病预防控制中心	https://mp.weixin.qq.com/s/HC5BaXSCT4dIRT4cC4Muiw			7cfdf6c6ac3174429119deac1622f327	2020-02-1921:18:48
30-199	山西省	朔州市	朔城区	北旺庄街道福煤小区		女，44岁	朔州市朔城区北旺庄街道福煤小区	[{"time":"1月24日-25日","action":"患者两次到朔城区神头一电厂亲戚家（2月8日确诊）聚餐"},{"time":"2月1日","action":"16时自驾车从朔州送家人到太原，居住于太原市滨河东路汾河景观小区8号楼"},{"time":"2月2日","action":"17时自驾车从太原回到朔州家中"},{"time":"2月3日","action":"上午和下午均在朔州市促进外来投资局"},{"time":"2月4日～8日","action":"无外出"},{"time":"2月9日","action":"12时作为密切接触者，到朔城区中医药集团医院就诊，23时左右由救护车送到平朔工业集团医院就诊并住院"},{"time":"2月10日","action":"在平朔工业集团医院诊断为疑似病例"},{"time":"2月17日","action":"0时19分确…		2020-02-1800:00:00	山西省卫生健康委员会	http://wjw.shanxi.gov.cn/wjywl02/24967.hrh			fe697f7e50ca11b93fcedfb38baa5e8c	2020-02-1921:18:48
27-356	重庆市	万州区		万州区分水镇;黄泥凼	第356例	病例102：廖某，男，62岁，家住万州区分水镇黄泥凼村。	是廖某某（万州区第74例确诊患者）的父亲。	[{"time":"1月22日","action":"14点儿子廖某某（万州区第74例确诊患者）一家自驾回到分水镇黄泥凼村老家"},{"time":"1月23日","action":"15点—18点其妻妹一家7口（均为武汉返万人员）到家中聚餐"},{"time":"1月24日","action":"其自家5人在家中聚餐"},{"time":"1月25日","action":"居家未外出"},{"time":"1月26日","action":"与其儿子廖某某（万州区第74例确诊患者）在分水镇场上购物后返家"},{"time":"1月27日-2月9日","action":"居家未外出，偶在自家院内活动"},{"time":"2月9日","action":"10点疾控中心工作人员入户对其进行密切接触者采样"},{"time":"2月10日","action":"核酸检测结果为阳性，随后区疾控中…		2020-02-1800:00:00	重庆发布	https://mp.weixin.qq.com/s/TnT-4hqAna5MHFvbbzOfjA			140a232e91d33c47a023ea65fad5138a	2020-02-1921:26:33
27-357	重庆市	万州区		万州区牌楼街道清堰坡;高笋塘重百商场	第357例	病例103：李某，女，74岁，家住万州区牌楼街道清堰坡。		[{"time":"1月21日","action":"上午10点02分在王牌路西山车站乘坐58路公交车经重庆三峡中心医院往高笋塘方向，11点03分在高笋塘重百商场乘坐36路公交车经沙龙公园返回家中"},{"time":"1月22-24日","action":"居家未外出"},{"time":"1月24日","action":"上午9点10分乘坐16路公交车从西山车站到北山桥头清江上城下车，在儿子周某家聚餐，晚饭后由其家人驾车送其返家"},{"time":"1月25日","action":"居家未外出"},{"time":"1月26日","action":"12点53分在西山车站乘坐10路公交车经重庆三峡中心医院到高笋塘附近，13点27分在重百商场乘坐58路公交车返家"},{"time":"1月27日","action":"居家未外出"},{"time":"1月28日","action":…		2020-02-1800:00:00	重庆发布	https://mp.weixin.qq.com/s/TnT-4hqAna6MHFvbbzOfjA			3bbfebbda94f486e3ee4912a767145e0	2020-02-1921:26:33
27-358	重庆市	万州区		万州区周家坝街道天龙路小区;万州区白羊镇	第358例	病例104：秦某，男，65岁，家住万州区周家坝街道天龙路。		[{"time":"1月20日","action":"7点19分乘坐10路公交车从汽车北站到体育馆下车，8点06分乘坐10路公交车从体育馆到周家坝下车，9点20分乘坐12路公交车从汽车北站到重百下车，9点46分乘坐公交车从重百到五桥南站下车，后乘坐班车到白羊，办完事后又乘坐班车到五桥下车。17点27分乘坐公交车从五桥江南大市场到国本路万州区人民医院下车，18点28分乘坐公交车从国本路万州区人民医院到汽车北站后返家。1月20日其子驱车从万州出发，当日往返湖北省宜昌市"},{"time":"1月21日","action":"乘坐儿子秦某私车再次前往白羊镇，当晚在白羊镇老家留宿"},{"time":"1月22日","action":"乘坐儿子秦某私车返回万州，中午在妹妹秦某某家聚餐"},{"time":"1月23日","action":"17点—18点30分戴口罩从家中步行至青年人驾校一线后返…		2020-02-1800:00:00	重庆发布	https://mp.weixin.qq.com/s/TnT-4hqAna7MHFvbbzOfjA			2d4cc246c9acaab934a644ed2a8bc2e7	2020-02-1921:26:33
27-359	重庆市	江北区		建新东路76号银泰新苑小区;观音桥步行街;渝中区大田湾体育馆;渝中区解放碑步行街	第359例	杨某某，男，65岁，现居江北区观音桥建新东路银泰新苑。		[{"time":"1月20日","action":"8点50分左右杨某某从银泰新苑小区出发步行到观音桥步行街锻炼身体，10点40分左右返回家中"},{"time":"1月21日","action":"8点40分左右从银泰新苑小区出发坐公交到渝中区大田湾体育馆，12点乘公交返回家中，当晚与家人在渝中区解放碑聚餐"},{"time":"1月22日","action":"8点30分从银泰新苑小区出发乘公交到渝中区大田湾，12点左右乘公交返回家中"},{"time":"1月23日-30日","action":"在家"},{"time":"1月31日","action":"到陆军第九五八医院就诊，收治入隔离病房。"}]		2020-02-1800:00:00	重庆发布	https://mp.weixin.qq.com/s/TnT-4hqAna8MHFvbbzOfjA			f9bdb533db7f9029df8916874eb7c52b	2020-02-1921:26:33
27-360	重庆市	江北区		华新街桥北社区261号;合川区钱塘镇	第360例	邓某，男，55岁，现居江北区华新街桥北社区。		[{"time":"1月29日","action":"9点，邓某自驾前往合川区钱塘镇大油村附近堰塘钓鱼，15点自驾回合川区钱塘镇父母家中"},{"time":"1月30日","action":"8点自驾前往妻子娘家，再到合川区钱塘镇买药，后带妻子与岳父到卫生院看病。10点30分在父母家吃完午饭后自驾回到重庆家中"},{"time":"1月30日","action":"一直未出家门。"}]		2020-02-1800:00:00	重庆发布	https://mp.weixin.qq.com/s/TnT-4hqAna9MHFvbbzOfjA			4f5b82ea47d2d57b13278e023a00bab8	2020-02-1921:26:33
27-361	重庆市	江北区		石马河明瑜恒康	第361例	张某某，男，71岁，现居江北区石马河明瑜恒康。		[{"time":"1月20日","action":"与我区确诊患者唐某某在北城天街遇东岚吃饭，后在重庆院子（露天休闲场所）散步"},{"time":"1月26日-2月4日","action":"居家隔离未出门"},{"time":"2月5日","action":"由石马河社区卫生服务中心送至市中医院发热门诊就诊后确诊。"}]		2020-02-1800:00:00	重庆发布	https://mp.weixin.qq.com/s/TnT-4hqAna10MHFvbbzOfjA			2dd93b97d1b36c54d997a42cff9939f2	2020-02-1921:26:33
27-362	重庆市	江北区		建新东路76号银泰新苑小区	第362例	龙某某，女，64岁，现居江北区观音桥建新东路银泰新苑。	为我区确诊患者杨某某妻子	[{"time":"1月31日-2月6日","action":"作为密切接触者接受观音桥社区卫生服务中心的隔离医学观察"},{"time":"2月7日","action":"凌晨由救护车转到市十字会医院隔离治疗确诊。"}]		2020-02-1800:00:00	重庆发布	https://mp.weixin.qq.com/s/TnT-4hqAna11MHFvbbzOfjA			2294bebce894f0dbc8782a59decf54b1	2020-02-1921:26:33
27-363	重庆市	江北区		石马河明瑜恒康	第363例	张某某，女，65岁，现居江北区石马河明瑜恒康。		[{"time":"1月26日-2月6日","action":"居家隔离未外出"},{"time":"2月7日","action":"被市红十字会医院收治入隔离病房后确诊。"}]		2020-02-1800:00:00	重庆发布	https://mp.weixin.qq.com/s/TnT-4hqAna12MHFvbbzOfjA			81667a98e524bf7503091c16644c903d	2020-02-1921:26:33
27-364	重庆市	江北区		石马河明瑜恒康	第364例	罗某某，男，10岁，现住江北区石马河明瑜恒康。		[{"time":"1月26日-2月6日","action":"居家隔离未外出"},{"time":"2月7日","action":"被市红十字会医院收治入隔离病房后确诊。"}]		2020-02-1800:00:00	重庆发布	https://mp.weixin.qq.com/s/TnT-4hqAna13MHFvbbzOfjA			6c61b39c06b1afe189c26e2aee672f8c	2020-02-1921:26:33
27-365	重庆市	江北区		石马河明瑜恒康	第365例	张某，女，39岁，现居江北区石马河明瑜恒康。		[{"time":"1月26日-2月5日","action":"居家未外出"},{"time":"2月5日","action":"下午坐专车至重庆市中医院，后步行回家（有戴口罩）"},{"time":"2月6日","action":"未外出"},{"time":"2月7日","action":"被市红十字会医院收治入隔离病房后确诊。"}]		2020-02-1800:00:00	重庆发布	https://mp.weixin.qq.com/s/TnT-4hqAna14MHFvbbzOfjA			7fbb300be42e9b1a79f75ed50f423507	2020-02-1921:26:33
27-530	海南省	海口市		恒大御景湾;海口美兰国际机场	第165例	第165号确诊病例，男，65岁，系164号病例亲属，常住地江西高安市		[{"time":"2019年11月8日","action":"乘飞机从江西到海南，在海南住址为海口市秀英区东山镇马坡洋万亩蔬菜产业园广地农业公司员工宿舍"},{"time":"1月28日","action":"上午驾私家车送菜到澄迈县老城镇恒大御景湾亲属（164号病例）家中，并一起用餐，下午送另外亲属到海口美兰机场，后返回东山镇住处"},{"time":"1月29日-2月6日","action":"在住处未外出"},{"time":"2月7日","action":"下午驾私家车送菜到164号病例家中，后返回住处未外出"},{"time":"2月8日-9日","action":"在住处未外出"},{"time":"2月10日","action":"上午驾私家车送164号病例到海南省人民医院就诊，13点左右返回住处"},{"time":"2月11日-12日","action":"在住处未外…		2020-02-1800:00:00	海南省卫健委	http://wst.hainan.gov.cn/swjw/			49b985b9d357e27e2874032c83250852	2020-02-1921:26:33
27-1414	河南省	许昌市	建安区			韩某某，男，42岁	许昌市东城区祖师街道办事处高楼陈行政村小韩庄人，长期与妻子在北京务工。	[{"time":"1月25日","action":"患者与妻子从北京乘T289火车回许"},{"time":"2月7日","action":"下午出现发热，到村卫生室就诊后给予药物治疗，症状好转"},{"time":"2月9日-2月11日","action":"患者出现反复发热，又到村卫生室就诊，给予药物治疗，未见明显好转"},{"time":"2月12日","action":"患者及妻子骑电动车到许昌市中医院发热门诊就诊，后由120救护车转运至许昌市中心医院发热门诊就诊，并入院隔离治疗，目前病人病情稳定。"}]		2020-02-1800:00:00	大河网	https://news.dahe.cn/2020/02-18/599238.html			8ea0b31b5e56be1d2a4f2081844f6ef1	2020-02-1921:26:33
27-1415	河南省	许昌市	建安区			许某，女，58岁	病例李某某的婆家二姐，居住在东城区半截河街道办事处祥瑞小区。	[{"time":"1月24日-2月3日","action":"李某某来许某家居住"},{"time":"2月11日","action":"李某某被确诊为新冠肺炎，当日许某作为确诊病例的密切接触者被送到东城区集中隔离点隔离观察，后转至许昌市立医院留观"},{"time":"2月12日","action":"许某出现胸闷等不适症状由救护车转送到许昌市中心医院隔离治疗，目前病人病情稳定。"}]		2020-02-1800:00:00	大河网	https://news.dahe.cn/2020/02-18/599238.html			12d43d364da3b5fe714f236d4eb5a4dc	2020-02-1921:26:33
27-1416	河南省	许昌市	魏都区			许某，女，61岁	病例许某的大姐，郑州人	[{"time":"1月4日","action":"居住在东城区半截河街道办事处祥和小区小妹家"},{"time":"1月27日-2月3日","action":"又与病例33李某某共同居住在祥瑞小区病例35大妹妹家"},{"time":"2月10日","action":"出现发热症状到发热门诊就诊，当天晚上由救护车将患者送至许昌市立医院隔离观察"},{"time":"2月12日","action":"晚由许昌市立医院救护车将其转送至许昌市中心医院隔离治疗，目前病人病情稳定。"}]		2020-02-1800:00:00	大河网	https://news.dahe.cn/2020/02-18/599238.html			f892cf95191f1e0287db4946c0042d91	2020-02-1921:26:33
27-1417	河南省	许昌市	建安区			史某某，女，55岁	病例35、病例36的小妹女儿婆婆)，)，居住在建安区新元街道办事处第三农场家属院。	[{"time":"1月23日-2月9日","action":"在东城区半截河街道办事处祥和小区儿子的岳母家居住，并与病例36许某共同居住多日"},{"time":"2月7日","action":"出现发热，自服药物，效果不好"},{"time":"2月9日","action":"患者从儿子岳母家回到居住地后再次发热，到建安区蒋李集镇某诊所就诊，效果不佳"},{"time":"2月11日","action":"上午，其丈夫骑电车将患者带到发热门诊就诊，由120送至许昌市立医院隔离观察"},{"time":"2月12日","action":"转入许昌市中心医院隔离治疗，目前患者病情稳定。"}]		2020-02-1800:00:00	大河网	https://news.dahe.cn/2020/02-18/599238.html			932b3207bd92d36aa81cb658198cf60d	2020-02-1921:26:33
27-1418	河南省	许昌市	建安区			李某某，女，49岁	系病例26刘某某(从义乌返许)弟媳的母亲，发病时居住在建安区陈曹乡伍连村父母家。	[{"time":"1月23日","action":"在中原国际饭店参加女儿的婚礼"},{"time":"1月24日-2月3日","action":"居住在东城区祥瑞小区亲戚家"},{"time":"2月3日","action":"回建安区陈曹乡伍连村娘家居住"},{"time":"2月4日","action":"出现发热、咳嗽症状，先后到陈曹乡卫生院许田分院、陈曹乡卫生院发热门诊就诊"},{"time":"2月10日","action":"到许昌市第五人民医院发热门诊就诊后，对其进行隔离治疗，并于当天晚上由120转运至许昌市中心医院隔离治疗，目前病人病情稳定。"}]		2020-02-1800:00:00	大河网	https://news.dahe.cn/2020/02-18/599238.html			e599159a8cec61683dd891b04f877816	2020-02-1921:26:33
27-1419	河南省	许昌市	建安区			李某某，男，80岁	系病例33李某某的父亲，建安区陈曹乡伍连村人。	[{"time":"1月23日","action":"在中原国际饭店参加外孙女的婚礼后，回建安区陈曹乡伍连村"},{"time":"2月6日","action":"出现发热、咳嗽症状，先后到陈曹乡卫生院许田分院、陈曹乡卫生院发热门诊就诊"},{"time":"2月10日","action":"到许昌市第五人民医院发热门诊就诊后，对其进行隔离治疗，并于当天晚上由120转运至许昌市中心医院隔离治疗，目前病人病情稳定。"}]		2020-02-1800:00:00	大河网	https://news.dahe.cn/2020/02-18/599238.html			605a82e00b60bd3b4f46ab34a2d80eea	2020-02-1921:26:33
27-1420	河南省	许昌市	襄城县			谭某，女，33岁	确诊病例25马某某的妻子，襄城县麦岭镇白亭东村人。患者常年在安徽务工	[{"time":"1月20日","action":"与丈夫自驾车返襄，其丈夫于2月3日到襄城县人民医院就诊，并确诊为新冠肺炎，谭某作为密切接触者居家隔离医学观察"},{"time":"2月7日","action":"下午16时左右，襄城县人民医院急救车把患者从家中接到皓邦集中隔离区，当天晚上19时患者出现发热39.0℃，21时由救护车送至襄城县人民医院，并入住感染性疾病科隔离治疗。"}]		2020-02-1800:00:00	大河网	https://news.dahe.cn/2020/02-18/599238.html			cef44db19f98f70dfc7cb03ff4f6d85b	2020-02-1921:26:33
27-1421	河南省	许昌市	魏都区			杨某某，女，55岁	确诊病例30贾某某的妻子，居住地东城区天宝街道办事处万象春天。	[{"time":"2月4日","action":"出现口苦口干、烧心等症状，无发热，未就诊"},{"time":"2月6日","action":"下午到许昌市中心医院发热门诊就诊，遂将其隔离留观"},{"time":"2月7日","action":"住院隔离治疗。"}]		2020-02-1800:00:00	大河网	https://news.dahe.cn/2020/02-18/599238.html			777232aad22923a849b67b4c11cab749	2020-02-1921:26:33
27-1422	河南省	许昌市	魏都区			王某某，男，50岁	居住地隶属魏都区文峰办事处，长期在武汉工作	[{"time":"1月21日","action":"乘火车回许。无症状，核酸检测阳性，目前在许昌市人民医院隔离治疗。"}]		2020-02-1800:00:00	大河网	https://news.dahe.cn/2020/02-18/599238.html			9ca1d83d0be07740a1731baadc96f5d7	2020-02-1921:26:33
27-1423	河南省	许昌市	魏都区			贾某某，女，46岁	居住地隶属魏都区文峰办事处，系新增病例1的妻子	[{"time":"2月6日","action":"到许昌市人民医院就诊，症状轻微，核酸检测阳性，目前在许昌市人民医院隔离治疗。"}]		2020-02-1800:00:00	大河网	https://news.dahe.cn/2020/02-18/599238.html			c80565d7d7fab4dd014ad77db80af49c	2020-02-1921:26:33
27-1424	河南省	许昌市	襄城县			男，34岁	襄城县麦岭镇人，常年在安徽务工	[{"time":"1月20日","action":"与其妻自驾车返襄"},{"time":"1月25日","action":"发病"},{"time":"2月3日","action":"到襄城县人民医院感染性疾病科就诊隔离治疗"},{"time":"2月4日","action":"由救护车转送至许昌市中心医院住院隔离治疗。"}]		2020-02-1800:00:00	大河网	https://news.dahe.cn/2020/02-18/599238.html			d9b499f5e12d3698f21525d4bd906696	2020-02-1921:26:33
27-1425	河南省	许昌市	建安区			女，27岁	居住开发区龙湖办事处辖区，常年在义乌经商	[{"time":"1月10日","action":"与家人自驾车从义乌返许"},{"time":"2月1日","action":"出现发热干咳症状，自行服药未就诊"},{"time":"2月4日","action":"到许昌市立医院就诊后，由120转送至许昌市中心医院隔离治疗。"}]		2020-02-1800:00:00	大河网	https://news.dahe.cn/2020/02-18/599238.html			7d7150dcfade6e00d5bf0272c62a7364	2020-02-1921:26:33
27-1426	河南省	许昌市	建安区			女，60岁	建安区河街乡人，与武汉返许人员有密切接触史。	[{"time":"1月27日","action":"出现咳嗽"},{"time":"1月31日","action":"出现发烧症状"},{"time":"2月2日","action":"到许昌市人民医院就诊，并住院隔离治疗。"}]		2020-02-1800:00:00	大河网	https://news.dahe.cn/2020/02-18/599238.html			274145ae2ce2a5e9bcb5888c39c56b2b	2020-02-1921:26:33
27-1427	河南省	许昌市	建安区			男，59岁	建安区河街乡人，与武汉返许人员有密切接触史。	[{"time":"1月28日","action":"出现发热、胃热，服退烧药自行退烧"},{"time":"2月2日","action":"到许昌市人民医院就诊，并住院隔离治疗。"}]		2020-02-1800:00:00	大河网	https://news.dahe.cn/2020/02-18/599238.html			b56e50fde603e2caedcdc9c76de3dd92	2020-02-1921:26:33
27-1428	河南省	许昌市	建安区			男，58岁	建安区人，确诊病例的密切接触者。其在隔离观察期间出现高烧症状	[{"time":"2月3日","action":"由120送至许昌市中心医院隔离病房治疗。"}]		2020-02-1800:00:00	大河网	https://news.dahe.cn/2020/02-18/599238.html			473bcb1ff9fd2ee83f88c9f1e9de955b	2020-02-1921:26:33
27-1429	河南省	许昌市	建安区			女，59岁	建安区人，确诊病例的密切接触者。其在隔离观察期间自觉腹胀	[{"time":"2月3日","action":"由120送至许昌市中心医院隔离病房治疗。"}]		2020-02-1800:00:00	大河网	https://news.dahe.cn/2020/02-18/599238.html			b9f3cff005c069a060ab24da626f37c6	2020-02-1921:26:33
27-1430	河南省	许昌市				女，15岁	湖北省武汉人，确诊病例的密切接触者。在隔离观察期间出现头疼	[{"time":"2月3日","action":"由120送至许昌市中心医院隔离病房治疗。"}]		2020-02-1800:00:00	大河网	https://news.dahe.cn/2020/02-18/599238.html			667c19a59c10312fed3e5860a3986b76	2020-02-1921:26:33
27-1431	河南省	许昌市	襄城县			男，24岁	襄城县城关镇人	[{"time":"1月16日-1月19日","action":"到武汉旅行"},{"time":"1月20日","action":"乘火车到许昌，并乘坐公交返回襄城县"},{"time":"1月26日","action":"出现发热、上颌干疼，步行到襄城县人民医院就诊，并居家隔离治疗"},{"time":"2月1日","action":"下午，患者骑电瓶车到襄城县人民医院就诊，收住隔离病房治疗。"}]		2020-02-1800:00:00	大河网	https://news.dahe.cn/2020/02-18/599238.html			ec0a4b9065bf3f2d3b543676e640d1c2	2020-02-1921:26:33
27-1432	河南省	许昌市	襄城县			女，51岁	襄城县城关镇人，系新增病例1母亲。患者在其儿子返家后一直共同生活	[{"time":"1月29日","action":"患者出现咽痛"},{"time":"1月30日","action":"出现咳嗽、发热症状，自行服药未缓解"},{"time":"2月1日","action":"下午与其儿子一起骑电车至襄城县人民医院就诊，收住隔离病房治疗。"}]		2020-02-1800:00:00	大河网	https://news.dahe.cn/2020/02-18/599238.html			0eb54916a6908843848bb7e26f83b263	2020-02-1921:26:33
27-1433	河南省	许昌市	魏都区			男，63岁	居住地东城区，系我市首例确诊病例(1月26日确诊病例)二姐夫，与其一家三口有密切接触史。	[{"time":"1月28日","action":"起在许昌市人民医院隔离病房留观"},{"time":"1月31日","action":"上午出现发热，目前在许昌市人民医院隔离病房治疗，病情稳定。"}]		2020-02-1800:00:00	大河网	https://news.dahe.cn/2020/02-18/599238.html			bdeba577e18c27fcf5e8bf4b1f35e9ee	2020-02-1921:26:33
27-1434	河南省	许昌市				男，46岁	湖北人	[{"time":"1月23日","action":"从武汉自驾车到建安区亲戚家"},{"time":"1月31日","action":"出现发热，自服药物未缓解"},{"time":"2月2日","action":"前往许昌市中心医院发热门诊就诊，入住许昌市中心医院隔离病房治疗。"}]		2020-02-1800:00:00	大河网	https://news.dahe.cn/2020/02-18/599238.html			603b55aa4ffb5c13f4c64e7b9438525d	2020-02-1921:26:33
27-1435	河南省	许昌市	魏都区			女，60岁	居住地东城区。自述发病前未到过武汉，无明确武汉归来人员接触史。	[{"time":"1月27日","action":"晚上出现发热症状"},{"time":"1月28日","action":"到我市定点发热门诊就诊"},{"time":"1月30日","action":"又到我市定点医院就诊输液，症状未缓解"},{"time":"1月31日","action":"下午，收入许昌市中心医院隔离病房治疗。"}]		2020-02-1800:00:00	大河网	https://news.dahe.cn/2020/02-18/599238.html			2332cf2f57e18eb28d4c68e5cef4176f	2020-02-1921:26:33
27-1436	河南省	许昌市	魏都区			女，59岁	居住地东城区。患者长期居住武汉女儿家	[{"time":"1月19日","action":"由女儿驾车一起返回许昌"},{"time":"1月31日","action":"出现胃部不适、轻咳症状"},{"time":"2月1日","action":"上午由家人开车到许昌市中心医院就诊，并收入隔离病房治疗。"}]		2020-02-1800:00:00	大河网	https://news.dahe.cn/2020/02-18/599238.html			d38300ee2c101b205c8480b9c603979d	2020-02-1921:26:33
27-1437	河南省	许昌市	禹州市			男，58岁	禹州市人	[{"time":"1月22日","action":"乘高铁回许昌"},{"time":"1月26日","action":"出现发热症状"},{"time":"1月30日","action":"由禹州市120转运至禹州市人民医院就诊并住院隔离治疗。目前病人病情稳定。"}]		2020-02-1800:00:00	大河网	https://news.dahe.cn/2020/02-18/599238.html			2b0a82ef1e34ed3b4299fc3652c69253	2020-02-1921:26:33
27-1438	河南省	许昌市	长垣县			女，45岁	长垣县人，患者去武汉旅游	[{"time":"1月20日","action":"乘高铁回许昌"},{"time":"1月29日","action":"出现发热"},{"time":"1月30日","action":"凌晨前往许昌市中心医院发热门诊就诊并住院隔离治疗。"}]		2020-02-1800:00:00	大河网	https://news.dahe.cn/2020/02-18/599238.html			4cf184e4300b6dd8702b2804ca304432	2020-02-1921:26:33
27-1439	河南省	许昌市	建安区			女，51岁	建安区人	[{"time":"1月20日","action":"从武汉自驾车回许昌"},{"time":"1月26日","action":"发病"},{"time":"1月29日","action":"到许昌市中心医院就诊并住院隔离治疗。"}]		2020-02-1800:00:00	大河网	https://news.dahe.cn/2020/02-18/599238.html			0536f793bceaba130d1a7d74d63df1e1	2020-02-1921:26:33
27-1440	河南省	许昌市	襄城县			女，30岁	襄城县人	[{"time":"1月23日","action":"乘坐高铁回许"},{"time":"1月27日","action":"发病"},{"time":"1月30日","action":"上午到襄城县人民医院就诊后住院隔离治疗。"}]		2020-02-1800:00:00	大河网	https://news.dahe.cn/2020/02-18/599238.html			a72cb1c638dc3e906fac32625f50d517	2020-02-1921:26:33
27-1441	河南省	许昌市	襄城县			男，30岁	襄城县人	[{"time":"1月23日","action":"乘坐高铁回许"},{"time":"1月27日","action":"发病"},{"time":"1月30日","action":"上午到襄城县人民医院就诊后住院隔离治疗。"}]		2020-02-1800:00:00	大河网	https://news.dahe.cn/2020/02-18/599238.html			b4703bb7ea597c438601a8242ae9d6f5	2020-02-1921:26:33
27-1442	河南省	许昌市	长葛市			男，30岁	长葛市人	[{"time":"1月14日","action":"到汉口医院安装医疗器械"},{"time":"1月15日","action":"乘高铁回许"},{"time":"1月28日","action":"出现发热症状"},{"time":"1月29日","action":"至长葛市人民医院发热门诊就诊并住院隔离治疗。"}]		2020-02-1800:00:00	大河网	https://news.dahe.cn/2020/02-18/599238.html			80cf8f6b2e0ae2f1123649ae7003f446	2020-02-1921:26:33
27-1443	河南省	许昌市				男，23岁	许昌市人，患者在武汉工作	[{"time":"1月20日","action":"从武汉乘高铁回许"},{"time":"1月22日","action":"下午出现干咳症状，在家自行服药"},{"time":"1月28日","action":"症状不见缓解，到许昌市中心医院就诊，入住隔离病房治疗。"}]		2020-02-1800:00:00	大河网	https://news.dahe.cn/2020/02-18/599238.html			c025c9f2ac457ba904fc69e944f79960	2020-02-1921:26:33
27-1444	河南省	许昌市				女，38岁	许昌市人，患者在武汉工作	[{"time":"1月21日","action":"一家4口自驾车从武汉回许"},{"time":"1月27日","action":"出现发热症状，在家自行服药未就诊"},{"time":"1月28日","action":"病情未见好转，其丈夫骑电动车将其送至许昌市人民医院就诊并隔离治疗。"}]		2020-02-1800:00:00	大河网	https://news.dahe.cn/2020/02-18/599238.html			3275b2c899b1cbc3c53ffa5a01cbbd30	2020-02-1921:26:33
27-1445	河南省	许昌市				男，56岁	许昌市人，患者在武汉工作	[{"time":"1月22日","action":"晚20时从武汉乘高铁回许"},{"time":"1月27日","action":"出现发热症状"},{"time":"1月28日","action":"由救护车接至襄城县人民医院隔离治疗。"}]		2020-02-1800:00:00	大河网	https://news.dahe.cn/2020/02-18/599238.html			3cb6255d25db02cbdf9d620ff1cb0ac1	2020-02-1921:26:33
27-1446	河南省	许昌市				男，51岁	武汉市人	[{"time":"1月23日","action":"晚上与其妻、妻姐3人自驾车来许"},{"time":"1月28日","action":"晚上出现发热、干咳"},{"time":"1月29日","action":"上午入住许昌市中心医院隔离治疗。"}]		2020-02-1800:00:00	大河网	https://news.dahe.cn/2020/02-18/599238.html			4f34155a10cfd348beaa41288dec9b09	2020-02-1921:26:33
27-1447	河南省	许昌市				男，2岁6个月	武汉市人。我市首例患者的外孙，第三例患者的儿子	[{"time":"1月22日","action":"其母亲驾车和外祖母从武汉来许。其外祖母于1月26日被确诊，其母亲于1月29日被确诊。患者在医院隔离观察，症状轻微，目前核酸检测呈阳性。"}]		2020-02-1800:00:00	大河网	https://news.dahe.cn/2020/02-18/599238.html			12df8215badcae92fb4f037a55021b3d	2020-02-1921:26:33
27-1448	河南省	许昌市				女，29岁	我市首例确诊病例的密切接触者，二人为母女关系，均来自武汉。	[{"time":"1月27日","action":"20时许，患者在隔离医学观察期间出现发热症状，由定点医院用专用救护车将其转运至感染性疾病科隔离治疗，目前，该患者病情及情绪均稳定。"}]		2020-02-1800:00:00	大河网	https://news.dahe.cn/2020/02-18/599238.html			db1343eb5a2923682bd9732fc966933e	2020-02-1921:26:33
27-1449	河南省	许昌市				女，49岁	许昌市人	[{"time":"1月13日","action":"从武汉旅游返回许昌"},{"time":"1月20日","action":"晚上出现发烧、乏力等症状"},{"time":"1月21日","action":"到附近诊所诊疗"}]		2020-02-1800:00:00	大河网	https://news.dahe.cn/2020/02-18/599238.html			2c1da7922dd0d2fd33662669a1330798	2020-02-1921:26:33
27-1450	河南省	许昌市				女，51岁	武汉市江汉区人	[{"time":"1月20日","action":"患者与其女儿、外孙共3人自驾车辆从武汉至许昌投靠亲戚。本人及其亲戚防病意识均较强，知道自己从疫区来，加上在许昌没有其他朋友，与许昌其他人没有密切接触。其亲戚在许昌为其单独提供一套房子，并提前备好所需生活用品。后续所需物资均由其亲戚购买放在其门口，自行取用。患者一家3人在许临时居住期间自行隔离，患者本人无外出史，无其他密切接触者。"}]		2020-02-1800:00:00	大河网	https://news.dahe.cn/2020/02-18/599238.html			df6687a65a1c865f2aaeb8e528b4e7d9	2020-02-1921:26:33
27-1451	河南省	许昌市				女，29岁	许昌市首例确诊病例的密切接触者，二人为母女关系，均来自武汉。	[{"time":"1月27日","action":"20时许，患者在隔离医学观察期间出现发热症状，由定点医院用专用救护车将其转运至感染性疾病科隔离治疗，目前，该患者病情及情绪均稳定。"}]		2020-02-1800:00:00	大河网	https://news.dahe.cn/2020/02-18/599238.html			d998f04497295b8935d5bf99574882cf	2020-02-1921:26:33
27-1452	河南省	许昌市				女，49岁	许昌市人	[{"time":"1月13日","action":"从武汉旅游返回许昌"},{"time":"1月20日","action":"晚上出现发烧、乏力等症状"},{"time":"1月21日","action":"到附近诊所诊疗"},{"time":"1月25日","action":"到许昌市中心医院就诊，直接入院隔离治疗。"}]		2020-02-1800:00:00	大河网	https://news.dahe.cn/2020/02-18/599238.html			826a401275004d6f4f47db92580fbd47	2020-02-1921:26:33
27-1453	河南省	三门峡市				女，32岁	武汉市人	[{"time":"1月18日","action":"到三门峡市渑池县探亲时发病，随后至当地医疗机构就诊。"}]		2020-02-1800:00:00	大河网	https://news.dahe.cn/2020/02-18/599239.html			494cfe83c73f82057135ee19357510c5	2020-02-1921:26:33
27-1454	河南省	三门峡市	渑池县			女，26岁	渑池人，系武汉某大学在校生，放假在家时发病	[{"time":"1月22日","action":"到渑池县人民医院就诊，经检查后立即收治入院进行隔离治疗，确诊为新型冠状病毒感染的肺炎。"}]		2020-02-1800:00:00	大河网	https://news.dahe.cn/2020/02-18/599239.html			46d05997f82752c5fe44004086c28f4e	2020-02-1921:26:33
27-1455	河南省	三门峡市	灵宝市			男，25岁	灵宝人，系武汉某大学在校生，放假在家时发病	[{"time":"1月23日","action":"到灵宝市第一人民医院就诊，经检查后立即入院隔离治疗，确诊为新型冠状病毒感染的肺炎。"}]		2020-02-1800:00:00	大河网	https://news.dahe.cn/2020/02-18/599239.html			b880e338f2b42e6438947c3efaae90fb	2020-02-1921:26:33
27-1456	河南省	三门峡市	义马市			女，49岁	义马人	[{"time":"1月16日","action":"从武汉探亲返回"},{"time":"1月22日","action":"因发热、头部不适，到天新医院和义煤集团总医院就诊，经检查后立即入院隔离治疗，确诊为新型冠状病毒感染的肺炎，密切接触者已进行隔离医学观察。"}]		2020-02-1800:00:00	大河网	https://news.dahe.cn/2020/02-18/599239.html			b4c01f31761e8fc986a22ca8e79e1a3f	2020-02-1921:26:33
27-1457	河南省	三门峡市	义马市			女，80岁	义马人，与义马市首例患者为母女关系	[{"time":"1月24日","action":"因发热到义煤集团总医院就诊，经检查后立即入院隔离治疗，确诊为新型冠状病毒感染的肺炎，密切接触者已进行隔离医学观察。"}]		2020-02-1800:00:00	大河网	https://news.dahe.cn/2020/02-18/599239.html			cf86c4e0e435269c074b234d611485fa	2020-02-1921:26:33
27-1458	河南省	三门峡市	渑池县			女，57岁	渑池人，与渑池县首例患者为母女关系	[{"time":"1月29日","action":"因身体不适到渑池县人民医院就诊，经检查后立即入院隔离治疗，确诊为新型冠状病毒感染的肺炎，其密切接触者已进行隔离医学观察。"}]		2020-02-1800:00:00	大河网	https://news.dahe.cn/2020/02-18/599239.html			65684a60c8e8c521e07b8eed75e579b0	2020-02-1921:26:33
27-1459	河南省	安阳市	安阳县			男，29岁	城乡一体化示范区(产业集聚区)，在武汉工作，因探亲在家中发病	[{"time":"1月29日","action":"到三门峡市中心医院就诊，经检查后立即入院隔离治疗，确诊为新型冠状病毒感染的肺炎，其密切接触者已进行隔离医学观察。"}]		2020-02-1800:00:00	大河网	https://news.dahe.cn/2020/02-18/599239.html			ad372588e39de4777025759400fb192c	2020-02-1921:26:33
28-422	黑龙江省	双鸭山市	友谊县		2月17日0-24时	李某，女	未知	[{"time":"1月29日","action":"中午，患者开车从友谊县七分场到二分场十四连公婆家，同行3人，当天居住接触6人"},{"time":"1月30日","action":"患者在公婆家吃饭聚餐，接触17人"},{"time":"1月31日","action":"患者在公婆家居住，接触5人"},{"time":"2月1日","action":"10时，患者开车回管理局家中喂鱼，同行1人，10时30分返回友谊县"},{"time":"2月1日","action":"中午-2月4日，一直在公婆家为外出，接触亲属5人"},{"time":"2月4日","action":"晚-2月12日中午，一直在公婆家为外出，接触亲属3人"},{"time":"2月12日","action":"中午，到友谊县美丽港湾宾馆506房间隔离观察"},{"time":"2月14日","action":"…		2020-02-1800:00:00	双鸭山市疾病预防控制中心	https://news.ji-qi.com/china/domestic/202002/88-1758135.html			bebe9098e31016d657d33e61baf604e7	2020-02-1921:52:40
28-423	黑龙江省	双鸭山市	友谊县		2月17日0-24时	肖某	未知	[{"time":"1月31日-2月11日","action":"在家未外出"},{"time":"2月12日","action":"上午居家隔离未外出，下午15点左右由120救护车送至友谊县美丽港湾宾馆集中隔离"},{"time":"2月13日至14日","action":"在友谊县美丽港湾宾馆集中隔离"},{"time":"2月15日","action":"上午10点左右，由120救护车送至友谊人民医院发热门诊就诊"}]		2020-02-1800:00:00	双鸭山市疾病预防控制中心	https://news.ji-qi.com/china/domestic/202002/88-1758135.html			a88dc9f1bbd4d35196c65c34e524dada	2020-02-1921:52:40
28-424	黑龙江省	大庆市	让胡路区	广厦小区;	病例21	病例21，女	让胡路区人，居住在让胡路区广厦小区F6号楼。	[{"time":"1月30日至2月9日","action":"居住在让胡路区阳光嘉城F3亲属家"},{"time":"2月10日","action":"10时左右，步行前往金园市场内的世一堂大药房买药，停留20分钟左右，随即步行返回家中"},{"time":"2月11日至2月16日","action":"居家未外出。（2月12日起，该楼道因病例19进行封闭管理）"},{"time":"2月17日","action":"11点50，由120救护车送至大庆市第二医院，收入院隔离治疗。诊断为疑似病例"},{"time":"2月18日","action":"诊断为确诊病例"}]		2020-02-1800:00:00	大庆市疾病预防控制中心	http://www.daqing.gov.cn/zfgz/zfgg/653679.shtml			7f0c00ffb35cc0bab4ff7924da77b860	2020-02-1921:52:40
28-425	黑龙江省	大庆市	让胡路区	阳光嘉城小区	病例22	病例22，男	让胡路区人，病例21的亲属，现居住让胡路区阳光嘉城F3号楼	[{"time":"1月21日","action":"零时，从让胡路区北三西路花园小区7-7号楼陪同亲属乘120救护车至龙南医院急诊科。13时左右驾车返回花园小区，15时自驾从花园小区返回家中，又到龙南医院神经内3科，未再离开医院"},{"time":"1月22日","action":"12点左右，独自驾车前往花园小区，13时左右返回龙南医院，后驾车返回家中（具体时间不详）。期间，19点51分在广厦街74号家园红海浴池结账"},{"time":"1月23日","action":"7时，自驾从家中出发经停采油六厂一矿水队返回家中，8点26分在六厂金玉米早餐店吃早餐，随即自驾前往龙南医院，10时54分在美惠子（长海医院店）鲜花婚庆结账。11时从龙南医院驾车前往广厦小区F6亲属家，随即前往大润发超市（西宾路店），购物1小时左右，经停广厦小区后，返回家中。12时20分，自驾前往龙南医院。16时左…		2020-02-1800:00:00	大庆市疾病预防控制中心	http://www.daqing.gov.cn/zfgz/zfgg/653679.shtml			5826e3106067d23e08cc7dba67a490c3	2020-02-1921:52:40
28-426	黑龙江省	大庆市	让胡路区	广厦小区	病例23	病例23，男	让胡路区人，病例19的亲属，现居住在让胡路区广厦小区F6号楼。	[{"time":"1月21日","action":"18点57分，乘坐K7093次列车（11车60座）由哈尔滨站到达大庆西站，20点39分到站后乘私家车回家"},{"time":"1月22日","action":"14点驾车先到中国银行龙南支行，随后到让胡路区万达广场购物，曾到斯莱德（2楼2080号）服装店购买西服。16点30分驾车返回家中"},{"time":"1月23日至1月26日","action":"居家无外出"},{"time":"1月27日","action":"9点步行到广厦小区附近“盈客隆”超市买菜，约30分钟后返回家中"},{"time":"1月28-1月31日","action":"居家未外出"},{"time":"2月1日-7日","action":"期间，每隔1或2天，9点左右出发，步行5分钟到广厦小区南门周边“凤世桃园”超市、“盈客隆”超市，“金园”超市购物，…		2020-02-1800:00:00	大庆市疾病预防控制中心	http://www.daqing.gov.cn/zfgz/zfgg/653679.shtml			0cdcaebed2aa6d50d09d8f8db2a0a4af	2020-02-1921:52:40
28-427	黑龙江省	齐齐哈尔市	建华区	福鼎小区	2月17日24时，患者（病例编号43号）	女	家庭住址建华区福鼎小区。目前在市定点医院隔离治疗。	[{"time":"1月24日","action":"其儿子自驾车将其接到儿子家（嘉禾国际小区）9人聚餐"},{"time":"1月24日—1月31日","action":"在儿子家未外出"},{"time":"1月31日—2月11日","action":"其儿子自驾车将其送回居住地,期间与已确诊病例有接触，后未外出"},{"time":"2月12日","action":"因恶心、呕吐乘私家车到附属二院就诊后返回女儿家（福鼎小区）"},{"time":"2月13日—14日","action":"在女儿家未外出"},{"time":"2月15日","action":"乘私家车到附属三院就诊并隔离治疗"}]		2020-02-1800:00:00	齐齐哈尔市卫健委	https://m.gmw.cn/2020-02/19/content_1300961973.htm			0c28dc558c418310b8ea526913997cc7	2020-02-1921:52:40
26-143	云南省	昆明市				患者是56岁男性	江西南昌人，常住昆明市	[{"time":"2月7日","action":"出现身体酸痛、发热等症状"},{"time":"2月8日","action":"到医院就诊，胸片及血常规检查无异常"},{"time":"2月9日-15日","action":"居家服药治疗未外出"},{"time":"2月16日","action":"自觉症状未缓解，到昆明医疗机构就诊后收治入院隔离治疗。"}]		2020-02-1800:00:00	云南发布	https://weibo.com/1662558237/IuJoD96C2			c7bdca91321941c67d0d4c1a2e061cbf	2020-02-1921:55:22
25-249	河北省	沧州市	南皮县	南皮县人民医院		病例48,女，7岁	南皮县人，系病例29之女。	[{"time":"1月25日-2月14日","action":"居家隔离医学观察"},{"time":"2月15日","action":"在南皮县人民医院隔离治疗"},{"time":"2月17日","action":"确诊。"}]		2020-02-1800:00:00	河北日报	https://mp.weixin.qq.com/s/zouynkIJICP5rNPOs36dCg			8b7c9600a7c8706847b99d4d905573b1	2020-02-1922:02:16
24-251	四川省	达州市	开江县	淙城街道办双叉河街;信合春天小区		谷某，女	系确诊病例汪某的直属亲属	[{"time":"1月24日","action":"上午10：30从淙城街道办双叉河街家中步行至淙城街道办信合春天小区亲友家，于20：00步行返回家中"},{"time":"1月25日","action":"17：30从淙城街道办双叉河街家中步行至淙城街道办信合春天小区亲友家，19：00步行返回家中"},{"time":"2月4日","action":"20：00送往集中隔离点进行医学观察"}]		2020-02-1700:00:00	达州发布	https://mp.weixin.qq.com/s/8C2yGajm_qQ8rQkw581TGQ			da146fc2021283b84ba9063c81e722a4	2020-02-1911:53:40
24-252	四川省	达州市	开江县	信合春天小区;淙城街道办双叉河街		李某，女	系确诊病例汪某的直属亲属	[{"time":"1月30日","action":"中午从淙城街道办信合春天小区家中步行至淙城街道办双叉河街亲友家，于20：00步行返回家中"},{"time":"1月31日","action":"下午15：00到信合春天小区门口超市买东西，于15：30返回家中"},{"time":"2月1日","action":"11：00从家中到信合春天小区门口超市买东西，于11：30返回家中"},{"time":"2月3日","action":"中午从淙城街道办信合春天小区家中步行至淙城街道办双叉河街亲友家，14：30到清河桥边一超市买东西，于15：00返回家中"},{"time":"2月4日","action":"20：00送往集中隔离点进行医学观察"}]		2020-02-1700:00:00	达州发布	https://mp.weixin.qq.com/s/8C2yGajm_qQ8rQkw581TGQ			6530c17c2d26a8b28bac8ee2d199704e	2020-02-1911:53:40
24-271	四川省	甘孜藏族自治州	道孚县人			扎某，41岁，男性	无其他地区旅居史	[{"time":"2月13日","action":"采样送检"},{"time":"2月16日","action":"确诊并转入州内定点医院治疗。所有排查到的密切接触人员均在隔离医学观察。"}]		2020-02-1700:00:00	甘孜藏族自治州卫生健康委员会	http://wjw.gzz.gov.cn/preview/article/6757.jhtml			f3d86735ccce1be213f65cac93561ecb	2020-02-1911:53:40
24-272	四川省	甘孜藏族自治州	道孚县人			应某，51岁，男性	无其他地区旅居史	[{"time":"2月12日","action":"采样送检"},{"time":"2月16日","action":"确诊并转入州内定点医院治疗。所有排查到的密切接触人员均在隔离医学观察。"}]		2020-02-1700:00:00	甘孜藏族自治州卫生健康委员会	http://wjw.gzz.gov.cn/preview/article/6757.jhtml			6f9f04597203136bb4bf1de1f04ab8d9	2020-02-1911:53:40
24-273	四川省	甘孜藏族自治州	道孚县人			西某某某，56岁，男性	无其他地区旅居史	[{"time":"2月13日","action":"采样送检"},{"time":"2月16日","action":"确诊并转入州内定点医院治疗。所有排查到的密切接触人员均在隔离医学观察。"}]		2020-02-1700:00:00	甘孜藏族自治州卫生健康委员会	http://wjw.gzz.gov.cn/preview/article/6757.jhtml			991cf055f6e63cdca6fed15582725b4c	2020-02-1911:53:40
24-274	四川省	甘孜藏族自治州	道孚县人			志某某，76岁，女性	无其他地区旅居史	[{"time":"2月12日","action":"采样送检"},{"time":"2月16日","action":"确诊并转入州内定点医院治疗。所有排查到的密切接触人员均在隔离医学观察。"}]		2020-02-1700:00:00	甘孜藏族自治州卫生健康委员会	http://wjw.gzz.gov.cn/preview/article/6757.jhtml			b16fc0fb7d99a3c9e3ce8d28051e2b50	2020-02-1911:53:40
24-275	四川省	甘孜藏族自治州	道孚县人			却某，54岁，女性	无其他地区旅居史	[{"time":"2月13日","action":"采样送检"},{"time":"2月16日","action":"确诊并转入州内定点医院治疗。所有排查到的密切接触人员均在隔离医学观察。"}]		2020-02-1700:00:00	甘孜藏族自治州卫生健康委员会	http://wjw.gzz.gov.cn/preview/article/6757.jhtml			13c1bcce9b96850d251ff32c2ad12f10	2020-02-1911:53:40
24-276	四川省	甘孜藏族自治州	道孚县人			拥某（前期属无症状感染者），20岁，女性	无其他地区旅居史	[{"time":"2月13日","action":"已转入州内定点医院治疗。所有排查到的密切接触人员均在隔离医学观察。"}]		2020-02-1700:00:00	甘孜藏族自治州卫生健康委员会	http://wjw.gzz.gov.cn/preview/article/6757.jhtml			425b0a32cfca1913f838bdef40fd2c14	2020-02-1911:53:40
24-277	四川省	甘孜藏族自治州	道孚县人			翁某某某（前期属无症状感染者），53岁，男性	无其他地区旅居史	[{"time":"2月13日","action":"已转入州内定点医院治疗。所有排查到的密切接触人员均在隔离医学观察。"}]		2020-02-1700:00:00	甘孜藏族自治州卫生健康委员会	http://wjw.gzz.gov.cn/preview/article/6757.jhtml			c28d4a9282efb4775300f5919328d6bb	2020-02-1911:53:40
29-77	广西壮族自治区	南宁市	西乡塘区	安园东路9号桃花源小区		梁某某，男，三个月	南宁人，住南宁市西乡塘区安园东路9号桃花源小区，为2月13日确诊病例李某某的孙子	[{"time":"2月13日","action":"起作为密切接触者进入隔离点集中医学观察"},{"time":"2月16日","action":"核酸检测后转入定点救治医院进行隔离治疗。"}]		2020-02-1700:00:00	广西日报	https://mp.weixin.qq.com/s/TeSIBsqYPWM-A7eVMZO3XA			8d56da89b67e1437c8871dee9db63945	2020-02-1920:01:25
29-337	广东省	茂名市	高州市			杨某，男，35岁	湖北省武汉市江岸区人，长期在武汉市居住工作。	[{"time":"1月22日","action":"与妻子（籍贯：高州市平山镇，长期在武汉市居住工作）、女儿、儿子乘坐CZ5367武汉至湛江的航班，于中午12时左右到达湛江机场，后乘坐其妻弟的私家车，从湛江机场返回高州市平山镇玉坑塘新村其岳父家"},{"time":"1月22-26日","action":"其在村内活动"},{"time":"1月27日","action":"按要求自驾车至高州市健康监测点进行隔离观察"},{"time":"2月2日","action":"采集杨某咽拭子进行核酸检测"},{"time":"2月4日","action":"检测机构反馈结果为阴性，期间没有出现发热、咳嗽等症状"},{"time":"2月5日","action":"健康监测期满后转回居家观察。为进一步加强对湖北返（抵）茂人员的排查管控工作"},{"time":"2月13日","action":…		2020-02-1700:00:00	茂名发布	https://mp.weixin.qq.com/s/TTppjI31ZGHP4nDiAueQZw			d8bdc80d37892fc71d1b9266506c51bd	2020-02-1920:01:25
29-338	广东省	中山市	三角镇	三角镇沙栏西路		梁某，女，27岁	现住中山市三角镇沙栏西路，在江苏常州工作。有疫情流行重点地区暴露史，一直没有症状。通过对疫情流行地区来粤人员排查发现	[{"time":"2月15日","action":"咽拭子标本检测结果为新型冠状病毒阳性，立即转入市第二人民医院隔离。病例到中山以来未出现发热、咳嗽、咽痛、乏力等新冠肺炎典型症状，入院后经临床检查发现肺部感染，目前确诊隔离治疗。"}]		2020-02-1700:00:00	中山发布	https://mp.weixin.qq.com/s/0xihh12dgBBxbfozR6fnNg			35dbbe3cf8dcec73cf27b48894ef7b42	2020-02-1920:01:25
29-339	广东省	河源市	源城区	越王大道;源西街道白岭头高屋村		女，24岁		[{"time":"1月22日","action":"与姐姐一起从湖北省武汉市武昌区火车站乘坐火车T127次14号车厢（4号铺中铺—患者、13号铺中铺—姐姐）回河源"},{"time":"1月23日","action":"3点33时在河源火车站下站，走路前往河源市源城区河源大道北某一酒店住宿，当天与姐姐乘坐滴滴快车到河源市人民医院就诊，无异常。之后骑共享电动车回到酒店"},{"time":"1月25日","action":"患者与姐姐于11点13乘坐滴滴快车到源城区越王大道某公馆住宿一直到2月8日，期间点外卖或由朋友送餐和生活用品。患者在自我隔离期间进行健康监测，除2月2日自感咽部不适外无异常"},{"time":"2月2日","action":"采集患者两姐妹鼻咽拭子核酸检测均阴性"},{"time":"2月8日","action":"隔离期满，由永安居委会发出解除隔离观察通知书。2月…		2020-02-1700:00:00	河源发布	https://mp.weixin.qq.com/s/qVcPv1s491KY6BfXb7BGDg			ac8c4463330ed87654a14bc9ee052b02	2020-02-1920:01:25
29-340	广东省	珠海市	香洲区		病例97	冯某，女，63岁	常住湖北省武汉市，为确诊病例74熊某的母亲，也是其密切接触者	[{"time":"1月20日","action":"从武汉坐高铁到广州南站，再乘坐私家车经横琴口岸至澳门与熊某会合"},{"time":"1月20日-26日","action":"在澳门游玩"},{"time":"1月27日","action":"经拱北口岸返回珠海后，直接到香洲区湖北来珠人员安置点接受隔离"},{"time":"2月7日","action":"作为密切接触者转到市集中隔离医学观察点"},{"time":"2月14日","action":"血清抗体检测阳性，肺部CT检查有异常，收入市人民医院隔离观察"},{"time":"2月15日","action":"核酸检测阳性，转中大五院隔离治疗。"}]		2020-02-1700:00:00	珠海发布	https://mp.weixin.qq.com/s/hQs6VBQof1Qb9aNH2QDFBg			e3bd5a05f2f9b8da1d6a96adc8f22815	2020-02-1920:01:25
29-598	湖南省	娄底市	新化县	琅塘镇杨木洲村	病例76	刘某，女，69岁	新化县琅塘镇杨木洲村	[{"time":"1月25日","action":"发病"},{"time":"2月16日","action":"确诊。在琅塘镇苏新开发区虹云诊所（1月26日至30日）、娄益友谊医院（1月31日至2月12日）、新化县人民医院（2月13日)就诊过。目前在娄底市中心医院治疗。"}]		2020-02-1700:00:00	娄底发布	https://mp.weixin.qq.com/s/Wp7h2MgzQkjPuZkHvLxxSg			4f00f4ddc103d08c47bc1aa63d2bc6c8	2020-02-1920:01:25
29-599	湖南省	衡阳市	祁东县	灵官镇灵官村德胜组		张某，男，11岁		[{"time":"2月16日","action":"确诊为新冠肺炎，目前患者病情稳定。涉及小区或场所：祁东县灵官镇灵官村德胜组。"}]		2020-02-1700:00:00	衡阳发布	https://mp.weixin.qq.com/s/DuFsZpnLCLtXzIbrugqFnQ			ac8baa3ff02c16b085ab837849327fff	2020-02-1920:01:25
29-804	安徽省	合肥市	瑶海区		病例170	沈某某，男，41岁	与确诊病例有流行病学关联	[{"time":"2月9日","action":"出现发热、胃痛症状"},{"time":"2月10日","action":"就诊于中科大一附院"},{"time":"2月11日","action":"就诊于市二院"},{"time":"2月16日","action":"确诊，目前病情平稳。"}]		2020-02-1700:00:00	江淮晨报	https://mp.weixin.qq.com/s/FCriN6n4Q5X5_C23Q7mEJg			77e11d8bf6dd427937be9cb70f652bee	2020-02-1920:01:25
29-805	安徽省	合肥市	庐阳区		病例171	李某，男，38岁		[{"time":"2月12日","action":"出现鼻塞、流涕等症状，因亲属确诊"},{"time":"2月14日","action":"集中隔离采样"},{"time":"2月15日","action":"核酸检测结果阳性后，由120急救车送至省二院就诊"},{"time":"2月16日","action":"确诊，目前病情平稳。"}]		2020-02-1700:00:00	江淮晨报	https://mp.weixin.qq.com/s/FCriN6n4Q5X5_C23Q7mEJg			99fc06dc830fff710b860ed7e21bb4e5	2020-02-1920:01:25
29-1018	山东省	烟台市	芝罘区	香槟小镇		石某某，男性，40岁	山东省德州市人，家居烟台市芝罘区香槟小镇，与确诊病例有密切接触史，近期有外地旅居史	[{"time":"2月16日","action":"确定为新冠肺炎确诊病例，临床分型为普通型，正在隔离治疗。"}]		2020-02-1700:00:00	大众网	https://mp.weixin.qq.com/s/J_tQksnxU7kQkzG5QkDmKg			91d42f8605a24f4c7316d1619888384e	2020-02-1920:01:25
29-1019	山东省	潍坊市	昌乐县	红河镇张家楼村		李某某，女性，75岁	东省潍坊市人，家居昌乐县红河镇张家楼村，与确诊病例有密切接触史	[{"time":"2月16日","action":"确定为新冠肺炎确诊病例，临床分型为重型，有高血压、脑梗死等病史，正在隔离治疗。"}]		2020-02-1700:00:00	大众网	https://mp.weixin.qq.com/s/J_tQksnxU7kQkzG5QkDmKg			a39e13076c74a5a4c04729e0612e5a2e	2020-02-1920:01:25
29-1020	山东省	济宁市		洸河街道舜泰园小区		陈某某，男性，50岁	山东省济宁市人，家居高新区洸河街道舜泰园小区，与确诊病例有密切接触史，近期无外地旅居史	[{"time":"2月16日","action":"确定为新冠肺炎确诊病例，临床分型为普通型，正在隔离治疗。"}]		2020-02-1700:00:00	大众网	https://mp.weixin.qq.com/s/J_tQksnxU7kQkzG5QkDmKg			0316b56223d6afe25a06fb283550fc76	2020-02-1920:01:25
29-1021	山东省	滨州市	邹平市	黄山街道东景新村		王某某，男性，30岁	山东省潍坊市人，暂居邹平市黄山街道东景新村	[{"time":"2月2日、3日","action":"在高密市与武汉返鲁人员家人有接触史"},{"time":"2月16日","action":"确定为新冠肺炎确诊病例，临床分型为普通型，正在隔离治疗。感染来源待查，流行病学调查正在进行。"}]		2020-02-1700:00:00	大众网	https://mp.weixin.qq.com/s/J_tQksnxU7kQkzG5QkDmKg			63f39236e7d11cb700c22859db98abd1	2020-02-1920:01:25
30-81	北京市	房山区		长阳镇康泽佳苑小区		病患81		[{"time":"2月16日","action":"患者发病前在长阳镇康泽佳苑小区附近活动"}]		2020-02-1700:00:00	北京市疾病预防控制中心	https://mp.weixin.qq.com/s/dbCI8lhB8fDXNQwdbuAREw			9d2c1936af2c2a7f51a5cf449021a297	2020-02-1921:18:48
30-200	山西省	晋中市	平遥	杜家庄乡闫长头村		男，31岁	晋中市平遥县杜家庄乡闫长头村	[{"time":"1月22日","action":"12时许自驾车从武汉回平遥，途中在郑州服务区和焦作服务区停留。23时许到达平遥，在平遥县火车站“二飞擦圪抖”面食店用餐。患者长期在武汉生活"},{"time":"1月23日","action":"0时许到达杜家庄乡闫长头村，15时许到南良庄村，18时许返回闫长头村"},{"time":"1月24日","action":"16时～18时许在平遥县家家利超市，19时许返回家中"},{"time":"1月25日～28日","action":"与家人（2月15日诊断为无症状感染者）同住一个院子"},{"time":"2月15日","action":"10时许由120救护车送到平遥县人民医院发热门诊就诊，诊断为疑似病例"},{"time":"2月16日","action":"确诊"}]		2020-02-1700:00:00	山西省卫生健康委员会	http://wjw.shanxi.gov.cn/wjywl02/24956.hrh			c90f10b5ae2020fb4afdd7d4ab962f45	2020-02-1921:18:48
27-350	重庆市	云阳县			第350例	病例22		[{"time":"2月8日","action":"11点17分前往水口卫生院就诊，17点30分由水口镇120救护车护送至县人民医院发热门诊就诊"},{"time":"2月9日","action":"凌晨作为疑似病例转至感染科隔离治疗"},{"time":"2月14日","action":"被确诊。"}]		2020-02-1700:00:00	重庆发布	https://mp.weixin.qq.com/s/hLP3cVhUU6vyzaHm29IraA			3efd6460b119bd9a85b1b21d11d752e4	2020-02-1921:26:33
27-351	重庆市	潼南区		桂林街道龙潭社区	第351例	第18例，周某，女，52岁，现居潼南区桂林街道龙潭社区。	是第6例确诊病例杨某兵的姨姐	[{"time":"2月5日-14日","action":"居家隔离医学观察"},{"time":"2月14日-15日","action":"集中隔离医学观察"},{"time":"2月15日","action":"确诊为新冠肺炎，现在永川定点医院隔离治疗。"}]		2020-02-1700:00:00	重庆发布	https://mp.weixin.qq.com/s/hLP3cVhUU6vyzaHm29IraA			511f2561d088bd9afe2bbff93344cdc3	2020-02-1921:26:33
27-352	重庆市	璧山区		南河丽景A区;璧泉街道养鱼社区	第352例	患者彭某，女，48岁，家住璧泉街道南河丽景A区1栋3单元。		[{"time":"1月24日","action":"上午9点先后到新塔还建房徐记鱼行、吴记农产品店买鱼、买菜后回家，13点30分到南河丽景A区麻将馆打麻将后回家"},{"time":"1月25日","action":"在家"},{"time":"1月26日","action":"早晨到吴记农产品店买菜后回家"},{"time":"1月28日","action":"中午在南河丽景A区1幢3单元聚餐，下午在南河丽景A区2幢2单元打麻将后回家"},{"time":"1月29日-2月2日","action":"在家"},{"time":"2月3日","action":"上午骑车去大润发超市买菜后回家"},{"time":"2月4日-6日","action":"在家"},{"time":"2月7日","action":"骑车到CBD7号楼快递柜取快递后骑车回家"},{"time":"2月8日",…		2020-02-1700:00:00	重庆发布	https://mp.weixin.qq.com/s/hLP3cVhUU6vyzaHm29IraA			e4343d8278b6d7b64f3b349450d8bafb	2020-02-1921:26:33
27-353	重庆市	忠县		云山村	第353例	病例1例		[{"time":"2月15日","action":"忠县新增新冠肺炎确诊病例1例，涉及石宝镇云山村6组。"}]		2020-02-1700:00:00	重庆发布	https://mp.weixin.qq.com/s/hLP3cVhUU6vyzaHm29IraA			f21ab563a51ca7a72cc4ebed7aa9a1e0	2020-02-1921:26:33
27-354	重庆市	长寿区		九龙村;龙河镇王家垭口	第354例	病例19：男，48岁，家住长寿区龙河镇九龙村四组。		[{"time":"1月23日","action":"7点50分—8点20分，乘坐G1314次列车12车018C从重庆北站到长寿北站，9点—10点乘坐大巴车从长寿凤城车站到龙河镇，10点—10点50分，乘坐私家长安车从合兴正街到龙河镇王家垭口。"}]		2020-02-1700:00:00	重庆发布	https://mp.weixin.qq.com/s/hLP3cVhUU6vyzaHm29IraA			8d034ba785a8f163dad8b236cb7dde11	2020-02-1921:26:33
27-355	重庆市	长寿区		九龙村;葛兰镇天宝村;	第355例	病例18：女，46岁，家住长寿区龙河镇九龙村四组。		[{"time":"1月23日","action":"10点—14点，前往葛兰镇天宝村祭祀"},{"time":"2月13日","action":"约19时，前往龙河镇九龙村李淑云诊所"},{"time":"2月14日","action":"约14点—16点，前往长寿区龙河镇卫生院"}]		2020-02-1700:00:00	重庆发布	https://mp.weixin.qq.com/s/hLP3cVhUU6vyzaHm29IraA			86ca3ba0adbd1ef3ff05fe9f6d52d6ee	2020-02-1921:26:33
27-529	海南省	澄迈县		大御景湾小区;	第164例	第164号确诊病例，男，73岁，常住地江西高安市。		[{"time":"2019年11月24日","action":"从江西到海南澄迈县老城镇恒大御景湾小区住处"},{"time":"1月29日-30日","action":"身体不适，居家未外出"},{"time":"1月31日","action":"到小区的快递柜取快递"},{"time":"2月1-9日","action":"居家未外出"},{"time":"2月10日","action":"被送到海南省人民医院就诊，并隔离治疗"},{"time":"2月14日","action":"确诊，目前正在定点医院隔离治疗。"}]		2020-02-1700:00:00	海南省卫健委	http://wst.hainan.gov.cn/swjw/			8f1843013d1f3c411a8c90d2e4c7d9f2	2020-02-1921:26:33
27-1380	河南省	新乡市	长垣县	阔寨社区;蒲西街道办事处		未知	长垣市蒲西街道办事处人，在蒲西街道办事处西关街居住，是我市第8例确诊患者李某某的妻子，1月20日以来与武汉来长人员(女儿及外孙女)共同生活。	[{"time":"1月20日","action":"15时，刘某某在陶行社区门口接从武汉来长的女儿和外孙女，随后3人到阔寨社区窗帘门市部停留，17时回家"},{"time":"1月21日-24日","action":"刘某某每日到阔寨社区照管窗帘门市部"},{"time":"1月25日-2月3日","action":"刘某某在家未外出"},{"time":"2月4日","action":"17时，刘某某陪同丈夫李某某到河南宏力医院发热门诊，后返家"},{"time":"2月5日-2月8日","action":"刘某某在家未外出"},{"time":"2月9日","action":"21时，刘某某送丈夫李某某到河南宏力医院隔离治疗"},{"time":"2月10日","action":"刘某某在家未外出"},{"time":"2月11日","action":"因其是确诊患者的密切接触人员…		2020-02-1700:00:00	大河网	https://news.dahe.cn/2020/02-17/598493.html			1a2bbe4378a01ac45151f36a014def38	2020-02-1921:26:33
27-1381	河南省	新乡市	获嘉县	锦荣商贸城;李道堤村		王某某，女，39岁	现住获嘉县亢村镇李道堤村。与2月13日确诊的获嘉县贾某某是婆媳关系。与丈夫、儿子在郑州市陇海路南关街租房生活。	[{"time":"1月23日","action":"返获嘉前在郑州市陇海路与乔家门路交叉口锦荣商贸城做服装批发生意"},{"time":"1月23日","action":"上午从郑州乘坐地铁、公交车(获嘉-郑州)返获嘉。和其公公、婆婆、丈夫、儿子一起生活"},{"time":"1月25日","action":"去亲戚家拜年。期间与堂哥、堂嫂短暂接触"},{"time":"1月26日","action":"出门"},{"time":"1月27日-2月2日","action":"在家里未外出"},{"time":"2月3日","action":"感觉头疼、发热，到本村诊所就诊"},{"time":"2月4日和2月5日","action":"两次到本村诊所输液治疗"},{"time":"2月6日","action":"由其丈夫开车和贾某某一起到亢村镇卫生院、获嘉县人民医院就诊"},{"tim…		2020-02-1700:00:00	大河网	https://news.dahe.cn/2020/02-17/598493.html			21167019635351e10e3dd1ad5233669d	2020-02-1921:26:33
27-1382	河南省	新乡市	获嘉县	吉祥小区(青龙路);敦留店村		贾某某，女，65岁	现住获嘉县亢村镇李道堤村，确诊前在新乡县小冀镇吉祥小区居住。	[{"time":"1月13日-1月17日","action":"在其女儿穆某某所开的服装店（郑州市陇海路与乔家门路交叉口）帮忙，期间接触过武汉来郑州人员"},{"time":"1月18日","action":"乘坐其女婿送货车返回新乡县小冀镇吉祥小区家中"},{"time":"1月19日","action":"上午参加新乡县七里营镇敦留店村亲戚婚礼"},{"time":"1月23日、1月24日、1月30日","action":"曾与亲戚有过接触并外出洗澡"},{"time":"1月31日、2月5日","action":"因出现发热、干咳症状在本村诊所就诊"},{"time":"2月6日","action":"送至获嘉县人民医院就诊"},{"time":"2月13日","action":"确诊。现在获嘉县人民医院隔离治疗。病情稳定。"}]		2020-02-1700:00:00	大河网	https://news.dahe.cn/2020/02-17/598493.html			054a8f6e9c3eae175976c204b178429e	2020-02-1921:26:33
27-1383	河南省	新乡市	卫辉市	武陟服务区;唐岗村		田某某，男，56岁	长期在原焦高速武陟县服务区从事保安工作。	[{"time":"2月5日","action":"与程某某(2月7日确诊病例)，有过短时间交谈。同日，其单位司机余某某(武陟县2月8日确诊)开车将同事王某某(2月10日确诊)及该患者分别送至平原示范区师寨镇五柳集村和卫辉市城郊乡唐岗村"},{"time":"2月10日","action":"该患者出现发热症状，拨打120，由卫辉市人民医院救护车接到发热门诊就诊，并隔离"},{"time":"2月12日","action":"确诊，现在卫辉市人民医院隔离治疗，病情稳定。"}]		2020-02-1700:00:00	大河网	https://news.dahe.cn/2020/02-17/598493.html			bc2ed5f67ab911f56fdde8f44f5e4ab1	2020-02-1921:26:33
27-1384	河南省	新乡市	长垣县	蒲西街道办事处		李某某，男，62岁	长垣市蒲西街道办事处人，在长垣市蒲西街道办事处西关街居住，1月20日以来与武汉返长人员(女儿及外甥女)共同生活。	[{"time":"1月28日-1月31日","action":"李某某在家未外出"},{"time":"2月1日","action":"李某某出现发热症状，在家未外出就诊"},{"time":"2月2日-2月3日","action":"李某某在家未外出"},{"time":"2月4日","action":"李某某又出现发热症状，17时到河南宏力医院发热门诊就诊，检查未见明显异常，医生为其开具口服药物，建议居家隔离观察，不适立即就诊"},{"time":"2月5日-2月8日","action":"李某某在家未外出"},{"time":"2月9日","action":"21时，李某某到河南宏力医院住院隔离治疗"},{"time":"2月11日","action":"李某某被确诊为新冠肺炎患者，转入长垣市人民医院隔离治疗。"}]		2020-02-1700:00:00	大河网	https://news.dahe.cn/2020/02-17/598493.html			f75de5f4898d41ae2114a050f3b4f8c6	2020-02-1921:26:33
27-1385	河南省	新乡市	长垣县	宏力学校家属院;长城今典小区		陈某，男，34岁	在蒲东街道办事处长城今典小区居住，是长垣市第4例确诊患者和第10例确诊患者的儿子，和其共同生活。	[{"time":"1月24日","action":"陈某与妻子到宏力学校家属院参加家庭聚餐，其中有第5例确诊患者陶某某、从杭州来长的亲属王某某(在杭州已确诊)"},{"time":"1月25日","action":"陈某在家未外出"},{"time":"1月26日","action":"10时，陈某与亲属共10人在家中聚餐，其中有父亲陈某某(2月5日确诊)、母亲吴某某(2月11日确诊)、妹妹陈某(2月9日确诊)、外甥吕某某(2月11日确诊)"},{"time":"1月27日","action":"陈某驾车与妻子、孩子先后拜访了3家亲戚，均短暂停留，后返家"},{"time":"1月28日-1月30日","action":"陈某在家未外出"},{"time":"1月31日","action":"上午，陈某与父亲驾车到华垣路菜市场买菜"},{"time":"2月1日","action":"…		2020-02-1700:00:00	大河网	https://news.dahe.cn/2020/02-17/598493.html			66c3724500fbf9cca9b9981bd5a678f3	2020-02-1921:26:33
27-1386	河南省	新乡市	长垣县	长城今典小区;嘉佰惠超市		吴某某，女，59岁	在长垣市蒲东街道办事处长城今典小区居住，是长垣市第4例确诊患者陈某某的妻子，第6例、第9例确诊患者的母亲。	[{"time":"1月24日-1月25日","action":"吴某某在家未外出"},{"time":"1月26日","action":"10时，吴某某与亲属共10人在家中聚餐，其中有丈夫陈某某(2月5日确诊)、儿子陈某(2月11日确诊)、女儿陈某(2月9日确诊)、外孙吕某某(2月11日确诊)"},{"time":"1月27日","action":"吴某某在家未外出"},{"time":"1月28日","action":"吴某某到所住小区北门处嘉佰惠超市购物"},{"time":"1月29日-2月8日","action":"吴某某在家未外出"},{"time":"2月9日","action":"因其是确诊患者的密切接触人员，长垣市疾控中心对其进行咽拭子样本采集并送上级疾病预防控制中心检测"},{"time":"2月11日","action":"确诊为新冠肺炎患者，现在长垣市人民医院隔离…		2020-02-1700:00:00	大河网	https://news.dahe.cn/2020/02-17/598493.html			4a8fdd2e1987d14529351678bfc495ab	2020-02-1921:26:33
27-1387	河南省	新乡市	长垣县	樊屯村		吕某某，男，9岁	长垣市南蒲街道办事处樊屯村人，是长垣市第6例确诊患者陈某的儿子。	[{"time":"1月24日-1月25日","action":"吕某某和家人在家，未外出"},{"time":"1月26日","action":"10时，吕某某随父母和弟弟到姥爷家走亲戚，其中有姥爷陈某某(2月5日确诊)、姥姥吴某某(2月11日确诊)、舅舅陈某(2月11日确诊)，13时返家"},{"time":"1月27日-2月8日","action":"吕某某和家人在家，未外出"},{"time":"2月9日","action":"因其是确诊患者的密切接触人员，长垣市疾控中心对其进行咽拭子样本采集并送上级疾病预防控制中心检测"},{"time":"2月11日","action":"确诊为新冠肺炎患者，现在长垣市人民医院隔离治疗。"}]		2020-02-1700:00:00	大河网	https://news.dahe.cn/2020/02-17/598493.html			c29699d3eb0faef5aaea8749e121ecb6	2020-02-1921:26:33
27-1388	河南省	新乡市	长垣县	粮食局家属院		王某某，女，60岁	长垣市蒲西街道办事处人，在粮食局家属院(蒲东街道办事处管辖)居住，是长垣市第7例确诊患者王某某的妻子,第5例确诊患者陶某某的儿媳。	[{"time":"1月25日","action":"王某某与丈夫、儿子三人自驾车前往宏力学校家属院婆婆陶某某处，后与儿子回家"},{"time":"1月26日","action":"王某某在家未外出，接待来访侄女"},{"time":"1月27日","action":"王某某与丈夫到宏力学校家属院看望婆婆陶某某，中午与亲属家庭聚餐"},{"time":"1月28日-2月7日","action":"王某某在家未外出"},{"time":"2月8日","action":"婆婆陶某某被确诊，王某某自行骑车到长垣市人民医院检查，后返家隔离"},{"time":"2月9日","action":"因其是确诊患者的密切接触人员，长垣市疾控中心对其进行咽拭子样本采集并送上级疾病预防控制中心检测"},{"time":"2月11日","action":"确诊为新冠肺炎患者，现在长垣市人民医院隔离治疗。"}]		2020-02-1700:00:00	大河网	https://news.dahe.cn/2020/02-17/598493.html			a556629dd3279463853f0d8d5e523cb9	2020-02-1921:26:33
27-1389	河南省	新乡市	长垣县	粮食局家属院		王某某，男，59岁	现居长垣市粮食局家属院。系2月8日确诊病例长垣市陶某某次子。密切接触者情况：妻子、儿子、儿媳、大哥、弟弟、嫂子、弟媳、侄子、侄媳、侄女、外甥共13人。	[{"time":"2月8日","action":"经新乡市疾控中心检测，反馈结果阳性，确诊其为新型冠状病毒无症状感染者"},{"time":"2月10日","action":"确诊，现在长垣市人民医院隔离治疗，轻症。"}]		2020-02-1700:00:00	大河网	https://news.dahe.cn/2020/02-17/598493.html			609564290449973e82dcf43d3a39486f	2020-02-1921:26:33
27-1390	河南省	新乡市	卫滨区	隆胜华庭		林某某，男，39岁	现居卫滨区胜利路办事处隆胜华庭小区。	[{"time":"1月22日","action":"患者和其爱人、孩子乘坐火车回湖北鄂州市凤凰路岳父家中，期间和姐姐家人有过聚餐，并到住所地附近超市有过停留"},{"time":"1月24日","action":"患者和妻子孩子、岳父岳母乘坐大冶---郑州G2388次火车，在郑州站内转乘坐Z4176次到新乡火车站，下车后乘坐出租车回家"},{"time":"1月26日","action":"在解放路隆胜华庭小区附近海川超市停留"},{"time":"2月7日","action":"上午自驾车到新悦城超市购物。下午自己开车去解放军371医院就诊，专家会诊后转入中心医院隔离治疗"},{"time":"2月9日","action":"确诊，现在中心医院隔离治疗，病情稳定。"}]		2020-02-1700:00:00	大河网	https://news.dahe.cn/2020/02-17/598493.html			59486dc852dd3d6576000e2c97740804	2020-02-1921:26:33
27-1391	河南省	新乡市	长垣县			陈某，女，34岁	现居长垣市南蒲街道办事处樊屯村，与2月5日确诊的陈某某系父女关系。	[{"time":"1月26日","action":"患者陈某和丈夫吕某某去父亲陈某某(已确诊病例)家里聚餐，下午返回到樊屯村家里"},{"time":"2月4日","action":"患者出现发热症状后，去村卫生室打针"},{"time":"2月5日","action":"未发热，上午、下午分别去村卫生室打了一针"},{"time":"2月6日","action":"又出现发热症状，主动到长垣市人民医院发热门诊就诊，入院隔离治疗"},{"time":"2月9日","action":"确诊，现在长垣市人民医院隔离治疗，轻症。"}]		2020-02-1700:00:00	大河网	https://news.dahe.cn/2020/02-17/598493.html			a9b18571ee5ae7e7f05d82244d1840f1	2020-02-1921:26:33
27-1392	河南省	新乡市	长垣县			陶某某，女，87岁	长垣市蒲西街道办事处人，在蒲西街道办事处河南宏力学校家属院居住，无武汉旅居史，因行动不便，饮食起居由其家人照料，发病前14天无外出。	[{"time":"1月24","action":"陶某某与家人(共8人)聚餐"},{"time":"1月25日-2月1日","action":"陶某某在家未外出"},{"time":"2月2日","action":"陶某某出现发热症状，自行在家服药"},{"time":"2月4日","action":"9时，陶某某由大儿子自驾车陪同到河南宏力医院发热门诊就诊，做血常规、胸部CT检查，结果显示双肺弥漫磨玻璃样高密度影，随即隔离治疗"},{"time":"2月6日","action":"10时，陶某某转入长垣市人民医院隔离治疗"},{"time":"2月8日","action":"经上级疾病预防控制中心实验室病毒核酸检测，结果为阳性，确诊为新型冠状病毒感染的肺炎患者。"}]		2020-02-1700:00:00	大河网	https://news.dahe.cn/2020/02-17/598493.html			7a15217b28e203da909c9db6366892ad	2020-02-1921:26:33
27-1393	河南省	新乡市	卫辉市			程某某，男，34岁	现居卫辉市城郊乡，程某某在原焦高速武陟县服务区从事保洁工作。发病前14天内，无武汉旅行史、居住史、农贸市场暴露史，宠物及其他动物接触史，并否认发病前与发热或呼吸道症状患者有接触史。	[{"time":"2月4日","action":"患者出现发热、头晕症状。为进一步诊治"},{"time":"2月5日","action":"下午，其单位经理党某某派单位车辆将其送回卫辉市(司机为余某某)。先就诊村于卫生室，后就诊于卫辉市人民医院发热门诊"},{"time":"2月6日","action":"上午再次就诊于卫辉市人民医院发热门诊，经卫辉市人民医院专家组会诊，隔离观察。患者发病后，所有接诊医护人员均佩戴口罩，采取防护措施。其他与患者发病后有过密切接触的共有11人，包括其父亲、母亲、弟弟、爱人、两个女儿、儿子7人，及同事4人"},{"time":"2月7日","action":"确诊，现在卫辉市人民医院隔离治疗，病情稳定。"}]		2020-02-1700:00:00	大河网	https://news.dahe.cn/2020/02-17/598493.html			e42a5b0adb08df1b56d77962e86ac600	2020-02-1921:26:33
27-1394	河南省	新乡市	封丘县			赵某某，男，11岁	学生，现居住：封丘县城关镇。是封丘县1月25日、26日确诊的王某某和张某某的外孙。	[{"time":"1月21日-1月24日","action":"三人共同生活"},{"time":"1月25日-1月28日","action":"居家隔离"},{"time":"1月29日-2月3日","action":"在王村乡卫生院隔离点集中隔离观察"},{"time":"2月4日-2月7日","action":"在封丘县某宾馆隔离点集中隔离观察"},{"time":"2月7日","action":"确诊，现封丘县人民医院隔离治疗，病情稳定。"}]		2020-02-1700:00:00	大河网	https://news.dahe.cn/2020/02-17/598493.html			86550b05603b5a597ef4302b0ff1dfd8	2020-02-1921:26:33
27-1395	河南省	新乡市	红旗区			病例1：黄某，男，32岁	现住红旗区洪门镇	[{"time":"1月23日","action":"一家三口自驾到周口市淮阳区葛店乡父母家，期间与其在武汉工作回父母家的大哥见面，随后一直在父母家居住"},{"time":"1月26日","action":"一家三口自驾回新乡，中途在一服务区短暂休息"},{"time":"2月4日","action":"确诊，现在新乡医学院第三附属医院隔离治疗，病情稳定。"}]		2020-02-1700:00:00	大河网	https://news.dahe.cn/2020/02-17/598493.html			57f7a971cf2aa46716ecd0a89721e192	2020-02-1921:26:33
27-1396	河南省	新乡市	辉县市			病例2：张某，男，9岁	现居辉县市南村镇，是1月30日、31日确诊的曹某某父子的密接人员。	[{"time":"2月4日","action":"确诊。现在辉县市人民医院隔离治疗，病情稳定。"}]		2020-02-1700:00:00	大河网	https://news.dahe.cn/2020/02-17/598493.html			2f806b04b1c2a75857a98c65490d2140	2020-02-1921:26:33
27-1397	河南省	新乡市	辉县市			病例3：张某某，男，78岁	现居住辉县市城关街,与病例4、5、6是一家人。	[{"time":"1月21日","action":"晚与武汉来辉县市的弟弟(1月29日确诊病例张某某)共同居住"},{"time":"1月22日、1月23日","action":"在获嘉县黄堤乡参加葬礼"},{"time":"1月23日","action":"回辉县市后一直居住在一起"},{"time":"1月25日","action":"张某某出现症状后自行隔离"},{"time":"1月29日","action":"作为密切接触者被隔离。"}]		2020-02-1700:00:00	大河网	https://news.dahe.cn/2020/02-17/598493.html			c8de5786b27c1d0faf4bc42b7560a0be	2020-02-1921:26:33
27-1398	河南省	新乡市	辉县市			病例4：张某某，男，52岁	现居住辉县市城关街,与病例3、5、6是一家人，与病例5系夫妻关系。是病例3张某某的儿子	[{"time":"1月22日、1月23日","action":"在获嘉县黄堤乡参加葬礼，与1月29日确诊病例张某某密切接触"},{"time":"1月29日","action":"作为密切接触者被隔离"},{"time":"2月4日","action":"确诊，现在辉县市人民医院隔离治疗，病情稳定。"}]		2020-02-1700:00:00	大河网	https://news.dahe.cn/2020/02-17/598493.html			2e382c3cc88f077288b6b397ae9304c5	2020-02-1921:26:33
27-1399	河南省	新乡市	辉县市			病例5：王某某，女，52岁	现居住辉县市城关街,与病例3、4、6是一家人，与病例4系夫妻关系。是病例3张某某儿媳	[{"time":"1月22日、1月23日","action":"在获嘉县黄堤乡参加葬礼，与1月29日确诊病例张某某密切接触"},{"time":"1月29日","action":"作为密切接触者被隔离"},{"time":"2月4日","action":"确诊，现在辉县市人民医院隔离治疗，病情稳定。"}]		2020-02-1700:00:00	大河网	https://news.dahe.cn/2020/02-17/598493.html			e9e90a3bbabb9a42fdc81a085612b305	2020-02-1921:26:33
27-1400	河南省	新乡市	辉县市			病例6：蔡某，女，47岁	现居住辉县市城关街,与病例3、4、5是一家人。是病例3张某某儿媳	[{"time":"1月22日、1月23日","action":"在获嘉县黄堤乡参加葬礼，与1月29日确诊病例张某某密切接触"},{"time":"1月29日","action":"作为密切接触者被隔离"},{"time":"2月4日","action":"确诊，现在辉县市人民医院隔离治疗，病情稳定。"}]		2020-02-1700:00:00	大河网	https://news.dahe.cn/2020/02-17/598493.html			97c3963716db13f231fd231edce3e975	2020-02-1921:26:33
27-1401	河南省	新乡市	辉县市			张某某，女，40岁	户籍地：武汉市洪山区。与1月29日确诊的曹某某是夫妻，与1月29日确诊的11岁男孩曹某某是母子关系。现居住地：辉县市南村镇。	[{"time":"1月21日","action":"同丈夫、儿子3人从武汉自驾到辉县市南村镇探亲"},{"time":"1月21-1月29日","action":"期间同丈夫、儿子、父亲、母亲、一个侄子共同居住在南村镇的亲戚家中"},{"time":"1月22日","action":"在采取防护措施的情况下一家3人到南村镇卫生院进行过外来人口报备和体温检测，当时无异常"},{"time":"1月25日","action":"中午同家人一起用餐"},{"time":"1月30日","action":"张某某儿子曹某某确诊后，一直实施严格的居家医学隔离观察"},{"time":"2月2日","action":"该患者确诊，现在辉县市人民医院隔离治疗，病情稳定。"}]		2020-02-1700:00:00	大河网	https://news.dahe.cn/2020/02-17/598493.html			ef72e4bcde05a0f76597a6f7a551786f	2020-02-1921:26:33
27-1402	河南省	新乡市	延津县			田某某，男，33岁	户籍地：延津县榆林乡。在武汉市东西湖区工作。与病患赵某是夫妻关系，与张某某是母子关系。长期在湖北东西湖区居住。	[{"time":"1月21日","action":"一家8人分乘两辆自驾车从武汉回延津老家过春节，患者三人同乘第一辆车途经三里停车区、许昌服务区停车加油。并在红旗区洪门菜市场、榆林乡购物就餐。暂住延津县榆林乡。该户为自建独院"},{"time":"2月1日","action":"3人逐渐出现微咳、胸闷、发热症状，被送至延津县人民医院进行隔离治疗"},{"time":"2月2日","action":"确诊感染。目前三人病情稳定。"}]		2020-02-1700:00:00	大河网	https://news.dahe.cn/2020/02-17/598493.html			6bda43466b02db2b533b59fe46644258	2020-02-1921:26:33
27-1403	河南省	新乡市	延津县			赵某，女，31岁	户籍地：延津县榆林乡。在武汉市东西湖区工作。与病患田某是夫妻关系，与张某某是婆媳关系。长期在湖北东西湖区居住。	[{"time":"1月21日","action":"一家8人分乘两辆自驾车从武汉回延津老家过春节，患者三人同乘第一辆车途经三里停车区、许昌服务区停车加油。并在红旗区洪门菜市场、榆林乡购物就餐。暂住延津县榆林乡。该户为自建独院"},{"time":"2月1日","action":"3人逐渐出现微咳、胸闷、发热症状，被送至延津县人民医院进行隔离治疗"},{"time":"2月2日","action":"确诊感染。目前三人病情稳定。"}]		2020-02-1700:00:00	大河网	https://news.dahe.cn/2020/02-17/598493.html			9ea137591845327dd41e9df102e90ccf	2020-02-1921:26:33
27-1404	河南省	新乡市	延津县			张某某，女，55岁	户籍地：延津县榆林乡。与病患田某是母子关系，与赵某某是婆媳关系。长期在湖北东西湖区居住。	[{"time":"21月21日","action":"一家8人分乘两辆自驾车从武汉回延津老家过春节，患者三人同乘第一辆车途经三里停车区、许昌服务区停车加油。并在红旗区洪门菜市场、榆林乡购物就餐。暂住延津县榆林乡。该户为自建独院"},{"time":"2月1日","action":"3人逐渐出现微咳、胸闷、发热症状，被送至延津县人民医院进行隔离治疗"},{"time":"2月2日","action":"确诊感染。目前三人病情稳定。"}]		2020-02-1700:00:00	大河网	https://news.dahe.cn/2020/02-17/598493.html			95c3164b27da6577b1c9a7ca8a96efb0	2020-02-1921:26:33
27-1405	河南省	新乡市	辉县市			曹某某，男，40岁	与1月30日确诊11岁男孩曹某某是一家人。户籍地：武汉市洪山区。	[{"time":"1月21日","action":"从武汉来辉县市走亲戚"},{"time":"1月31日","action":"确诊。现在辉县市人民医院隔离治疗，病情稳定。"}]		2020-02-1700:00:00	大河网	https://news.dahe.cn/2020/02-17/598493.html			aacd69e927897fcde699dc0c1c9d5bb3	2020-02-1921:26:33
27-1406	河南省	新乡市	卫辉市			王某某，女，74岁	系1月29日已确诊病例董某某母亲。户籍地：卫辉市。现住卫辉市。	[{"time":"1月31日","action":"确诊。目前在卫辉市人民医院隔离治疗，病情稳定。"}]		2020-02-1700:00:00	大河网	https://news.dahe.cn/2020/02-17/598493.html			bddb3e22360bd32a904c9248eb975e5b	2020-02-1921:26:33
27-1407	河南省	新乡市	卫辉市			董某某，男，74岁	系1月29日已确诊病例董某某父亲。户籍地：卫辉市。现住卫辉市	[{"time":"1月31日","action":"确诊。目前在卫辉市人民医院隔离治疗，病情稳定。"}]		2020-02-1700:00:00	大河网	https://news.dahe.cn/2020/02-17/598493.html			b1c215c34bf91148aa43d5aade2a0f3f	2020-02-1921:26:33
27-1408	河南省	新乡市	封丘县			雷某某，女，27岁	与周某某系夫妻关系。户籍地：武汉市武昌区。现居住地：封丘县。	[{"time":"1月21日","action":"从武汉回新"},{"time":"1月31日","action":"确诊。现在新乡市传染病医院隔离治疗，病情稳定。"}]		2020-02-1700:00:00	大河网	https://news.dahe.cn/2020/02-17/598493.html			d9c69b4972a7bbc87e694534a80c7126	2020-02-1921:26:33
27-1409	河南省	新乡市	原阳县			朱某某，男，43岁	与1月30日已确诊病例金某某系夫妻关系户籍地：原阳县。现居住地：原阳县。在郑州市某服装商场工作	[{"time":"1月31日","action":"确诊。现在原阳县人民医院隔离治疗，病情稳定。"}]		2020-02-1700:00:00	大河网	https://news.dahe.cn/2020/02-17/598493.html			f78c6c89cdbd0427692c0a79381e227e	2020-02-1921:26:33
27-1410	河南省	新乡市	牧野区			魏某某，女，53岁	户籍地：牧野区。现住牧野区。	[{"time":"1月17日","action":"其丈夫张某某从武汉返新,"},{"time":"1月30日","action":"确诊。目前在市传染病医院隔离治疗,病情稳定。"}]		2020-02-1700:00:00	大河网	https://news.dahe.cn/2020/02-17/598493.html			3647c1e5d0d5e40af60d2e963725099b	2020-02-1921:26:33
27-1411	河南省	新乡市	牧野区			张某某，男，57岁	与魏某某系夫妻关系。户籍地：牧野区。现住牧野区。	[{"time":"1月10日","action":"去武汉"},{"time":"1月17日","action":"从武汉返新"},{"time":"1月30日","action":"确诊。目前在市传染病医院隔离治疗,病情稳定。"}]		2020-02-1700:00:00	大河网	https://news.dahe.cn/2020/02-17/598493.html			8644f3b037dea466c9f256385d6dfddd	2020-02-1921:26:33
27-1412	河南省	新乡市	辉县市			曹某某，男，11岁	户籍地：武汉市洪山区	[{"time":"1月21日","action":"来新乡辉县市走亲戚"},{"time":"1月30日","action":"确诊。现在辉县市人民医院隔离治疗，病情稳定。"}]		2020-02-1700:00:00	大河网	https://news.dahe.cn/2020/02-17/598493.html			7cf779dc65df4a00eb73b8e2fa5d140a	2020-02-1921:26:33
27-1413	河南省	新乡市	原阳县			金某某，女，45岁	户籍地：原阳县。现居住地：原阳县。在郑州市某服装店工作	[{"time":"1月30日","action":"确诊。现在原阳县人民医院隔离治疗，病情稳定。"}]		2020-02-1700:00:00	大河网	https://news.dahe.cn/2020/02-17/598493.html			add517ac803d030d105f68b8367c6a21	2020-02-1921:26:33
28-406	黑龙江省	哈尔滨市	南岗区	鼎新三道街别42号;翠湖天地·璞园;	2月16日0时－24时	患者一，女	退休。亲属为确诊病例。居住地：南岗区鼎新三道街42号。无武汉出行史。目前在定点医院隔离。	[{"time":"1月23日－30日","action":"乘私家车到亲属家聚餐（群力翠湖天地璞园），其间与确诊病例有接触"},{"time":"1月30日","action":"乘私家车回家"},{"time":"1月31日－2月12日","action":"居家"},{"time":"2月13日13时许","action":"由120急救车送至定点医院"}]		2020-02-1700:00:00	哈尔滨市应对疫情指挥部	http://hlj.xinhuanet.com/bcrd/2020-02/17/c_138792141.htm			7af5c9b087a79f00d7d45caebd32a8c6	2020-02-1921:52:40
28-407	黑龙江省	哈尔滨市	道外区	开元二道街17号	2月16日0时－24时	患者二，男	无业。亲属为确诊病例。居住地：道外区西开元二道街17号。无武汉出行史。目前在定点医院隔离。	[{"time":"1月31日","action":"5时－7时许，在南岗区民益街附近活动"},{"time":"2月1日－2日","action":"居家"},{"time":"2月3日－10日","action":"由120急救车送至市传染病院诊治"},{"time":"2月11日－14日","action":"由120急救车送至隔离点观察"},{"time":"2月15日","action":"由120急救车送至市第二医院就诊"},{"time":"2月16日","action":"10时许，由120急救车送至定点医院"}]		2020-02-1700:00:00	哈尔滨市应对疫情指挥部	http://hlj.xinhuanet.com/bcrd/2020-02/17/c_138792141.htm			2cebd957969b00554d3e2b89660d3448	2020-02-1921:52:40
28-408	黑龙江省	哈尔滨市	五常市	顺鑫老年公寓;	2月16日0时－24时	患者三，男	无业。共同居住者有确诊病例。居住地：五常市宝立小区顺鑫老年公寓。无武汉出行史。目前在定点医院隔离。	[{"time":"1月30日","action":"亲属乘出租车送其到顺鑫老年公寓"},{"time":"1月31日－2月13日","action":"在顺鑫老年公寓未外出"},{"time":"2月14日－16日","action":"由120急救车送至五常市人民医院诊治"},{"time":"2月17日","action":"10时许由120急救车送至定点医院"}]		2020-02-1700:00:00	哈尔滨市应对疫情指挥部	http://hlj.xinhuanet.com/bcrd/2020-02/17/c_138792141.htm			358369615b31e2d09854b838a5bd9398	2020-02-1921:52:40
28-409	黑龙江省	哈尔滨市	五常市	顺鑫老年公寓;	2月16日0时－24时	患者四，女	无业。共同居住者有确诊病例。居住地：五常市宝立小区顺鑫老年公寓。无武汉出行史。目前在定点医院隔离。	[{"time":"1月24日－2月13日","action":"在顺鑫老年公寓未外出"},{"time":"2月14日－16日","action":"由120急救车送至五常市人民医院诊治"},{"time":"2月17日","action":"10时许，由120急救车送至定点医院"}]		2020-02-1700:00:00	哈尔滨市应对疫情指挥部	http://hlj.xinhuanet.com/bcrd/2020-02/17/c_138792141.htm			a97a693f2bc5b108a7886763ce332c3c	2020-02-1921:52:40
28-410	黑龙江省	哈尔滨市	五常市	顺鑫老年公寓;	2月16日0时－24时	患者五，男	无业。共同居住者有确诊病例。居住地：五常市宝立小区顺鑫老年公寓。无武汉出行史。目前在定点医院隔离。	[{"time":"1月24日－2月13日","action":"在顺鑫老年公寓未外出"},{"time":"2月14日－16日","action":"由120急救车送至五常市人民医院诊治"},{"time":"2月17日","action":"10时许，由120急救车送至定点医院"}]		2020-02-1700:00:00	哈尔滨市应对疫情指挥部	http://hlj.xinhuanet.com/bcrd/2020-02/17/c_138792141.htm			3d245ba64341a82fbf9cc9f7e82881fc	2020-02-1921:52:40
28-411	黑龙江省	哈尔滨市	南岗区	龙军小区	2月16日0时－24时	患者六，男	公务员。居住地：南岗区燎原街道军工龙军小区。无武汉出行史。目前在定点医院隔离。	[{"time":"1月31日－2月2日","action":"居家，期间外出到文峰生鲜超市和附近仓买购物"},{"time":"2月3日","action":"15时许，步行到省政协上班，期间到对面中国银行ATM取钱，后步行到附近交通银行存钱，后返回单位，下班后步行回家"},{"time":"2月4日","action":"9时许，步行到单位上班，15时许下班后步行回家"},{"time":"2月5日","action":"居家"},{"time":"2月6日","action":"8时许，由哈工程大学站乘3路公交车到天鹅饭店站，后步行到单位，14时许步行回家"},{"time":"2月7日－8日","action":"居家"},{"time":"2月9日","action":"11时许，步行到秋林公司一楼购买面包，后步行回家"},{"time":"2月10日","action":"7…		2020-02-1700:00:00	哈尔滨市应对疫情指挥部	http://hlj.xinhuanet.com/bcrd/2020-02/17/c_138792141.htm			a5e9bb44052b3fc853f7a37c6af37e03	2020-02-1921:52:40
28-412	黑龙江省	双鸭山市	友谊县		2月16日	任某某，女	未知	[{"time":"1月20日或21日","action":"晚上五六点钟，患者和丈夫去宝盛超市购物，时间大约半小时"},{"time":"1月23日","action":"该患女儿一家三口从桦南县自驾车回友谊过年，当天该患带外孙去友谊温州服饰批发城、衣世界批发城购物"},{"time":"1月24日至29日","action":"一直在家无外出"},{"time":"1月26日、27日","action":"两次家庭聚餐"},{"time":"1月30日","action":"女儿一家三口自驾从友谊回桦南县，母亲送至楼下，随后去小区4号楼，老根食杂店购物，1月31日至2月13日在家无外出"},{"time":"2月14日","action":"由120救护车送至友谊人民医院观察治疗"}]		2020-02-1700:00:00	双鸭山市疾病预防控制中心	https://www.sohu.com/a/373860648_661528			57e4405323953d0e0498ac0c7860c74c	2020-02-1921:52:40
28-413	黑龙江省	齐齐哈尔市	建华区	天增小区	2月16日0-24时，编号39号	男	常住地为建华区天增小区。无武汉出行史。目前在市传染病防治院隔离治疗。	[{"time":"1月26日","action":"其女儿一家来家中聚餐"},{"time":"1月28日","action":"去医药商厦买药"},{"time":"1月29日","action":"去解放门市场买菜"},{"time":"1月31日-2月12日","action":"居家未外出"},{"time":"2月12日","action":"因发热乘出租车到附属二院发热门诊就诊并隔离治疗"}]		2020-02-1700:00:00	齐齐哈尔市卫健委	http://www.sohu.com/a/373690444_115402			d0c746762e53f0fd6fafec3d064b96b4	2020-02-1921:52:40
28-414	黑龙江省	齐齐哈尔市	建华区	天增小区	2月16日0-24时，编号40号	女	常住地为建华区天增小区。系患者一的妻子。无武汉出行史。目前在市传染病防治院隔离治疗。	[{"time":"1月26日","action":"其女儿一家来家中聚餐"},{"time":"1月28日-2月12日","action":"居家未外出"},{"time":"2月12日","action":"因发热与丈夫一同乘出租车到附属二院发热门诊就诊并隔离治疗"}]		2020-02-1700:00:00	齐齐哈尔市卫健委	http://www.sohu.com/a/373690444_115402			9c04246c4f9e6fbe00fc8ba034b1bc11	2020-02-1921:52:40
28-415	黑龙江省	齐齐哈尔市			2月16日0-24时，编号41号	女	常住地为辽宁省沈阳市皇姑区。回齐探视父亲（已确诊病例）。无武汉出行史。目前在市中医医院隔离治疗。	[{"time":"1月31日-2月12日","action":"在父亲家未外出"},{"time":"2月13日","action":"作为密切接触者被隔离医学观察"},{"time":"2月16日","action":"发病，住院隔离治疗"}]		2020-02-1700:00:00	齐齐哈尔市卫健委	http://www.sohu.com/a/373690444_115402			5a81c277260b32d53310b65245d124d1	2020-02-1921:52:40
28-416	黑龙江省	齐齐哈尔市			2月16日0-24时，编号42号	女	患者三的女儿。常住地为辽宁省沈阳市皇姑区。回齐探亲居住地为外公家（已确诊病例）。无武汉出行史。目前在市中医医院隔离治疗。	[{"time":"1月31日—2月13日","action":"行动轨迹与患者三相同"},{"time":"2月16日","action":"发病，住院隔离治疗"}]		2020-02-1700:00:00	齐齐哈尔市卫健委	http://www.sohu.com/a/373690444_115402			a4fcda1cf4d43661dc66e2d02d150c06	2020-02-1921:52:40
28-417	黑龙江省	黑河市		幸福家园三期	2月15日新增	患者，男，66岁	居住地：黑龙江省嫩江市嫩江镇幸福家园三期。	[{"time":"2月2日","action":"8时40分，从幸福家园三期步行到刘某家（团结1队）聚餐；11时30分，步行返回幸福家园三期"},{"time":"2月3日至2月5日","action":"居家未外出"},{"time":"2月6日","action":"下午16时，从幸福家园三期步行到回民社区（东晓家园西门市）；16时15分，步行返回幸福家园三期"},{"time":"2月7日","action":"居家未外出"},{"time":"2月8日","action":"16时，从幸福家园三期步行到于某家聚餐（希望新村7号楼）；17时20分，步行返回幸福家园三期"},{"time":"2月8日至9日","action":"居家未外出"},{"time":"2月10日","action":"9时，从幸福家园三期步行到怡馨家园物业办公室后返回；11时30分，邀请于某到家聚餐；1…		2020-02-1700:00:00	五大连池发布	https://www.sohu.com/a/373638022_120206251			716e4309da6707532d25d9d6e472b011	2020-02-1921:52:40
26-99	贵州省	贵阳市	清镇市	君悦国际		易某兴，男，86岁	现居住于贵阳市清镇市君悦国际，患者发病前无外出史。	[{"time":"1月23日","action":"在23日前，患者其大女儿一家、二女儿、外孙女等多人有广东、云南、泰国旅居史"},{"time":"1月24日-27日","action":"上述亲属在患者家中多次聚餐"},{"time":"2月11日","action":"患者出现发热、乏力等症状，因患者既往有高血压病史，常年体质弱且反复住院，故未及时送医"},{"time":"2月14日","action":"因症状持续加重，由家属驾驶私家车至清镇市一医就诊并进行核酸检测"},{"time":"2月16日","action":"被诊断为确诊病例，目前与患者有密切接触史的家属均在清镇市中医院巢凤分院隔离观察并采样送检，其感染途径正在调查中，患者目前在清镇市第一人民医院隔离治疗，病情危重。"}]		2020-02-1700:00:00	贵州省卫生健康委员会官方网站	http://www.gzhfpc.gov.cn/ztzl_500663/xxgzbdgrdfyyqfk/yqdt/202002/t20200217_49581610.html			506b74669d1174af4f76a2cefbc61c6c	2020-02-1921:55:22
26-103	贵州省	贵阳市	云岩区	未来方舟G1组团		王某禧，男，19岁	现居住于贵阳市云岩区水东社区中天未来方舟G1组图，系2月9日确诊病例王某忠、熊某之子。	[{"time":"1月18日","action":"乘飞机由台北经南京返回贵阳家中"},{"time":"1月24日","action":"与姑婆一家三口、表姐祖父母及舅舅聚餐，且有共同居住史，因系确诊病例的密切接触者，故对其进行核酸检测采样"},{"time":"2月16日","action":"被诊断为确诊病例，目前在贵州省人民医院隔离治疗，病情稳定。"}]		2020-02-1700:00:00	贵州省卫生健康委员会官方网站	http://www.gzhfpc.gov.cn/ztzl_500663/xxgzbdgrdfyyqfk/yqdt/202002/t20200217_49581610.html			307481382ea444bdecb7c9fcece1a73c	2020-02-1921:55:22
26-104	贵州省	遵义市	汇川区	泗渡镇泗渡居		马某华，女，21岁	现居住汇川区泗渡镇泗渡居胜利组（长期在贵阳清镇市上班），系2月13日确诊病例马某政的大女儿。	[{"time":"1月21日-26日","action":"在汇川区泗渡镇泗渡居胜利组外祖父家中，与武汉返回探亲的舅舅杨某齐（2月13日确诊病例）一家同吃同住"},{"time":"1月27日","action":"14点与家人乘自驾车到高坪街道清溪村干坝组，随后与男友刘某尧自驾车前往毕节市百里杜鹃管理区戛木村长槽组刘某尧祖父母家"},{"time":"1月28日、29日","action":"在家未外出"},{"time":"1月30日","action":"到百里杜鹃管理区沙厂乡白果村箐脚组刘某尧母亲家"},{"time":"1月31日","action":"乘自驾车返回汇川区泗渡镇泗渡居胜利组"},{"time":"2月1日-10日","action":"在家未外出"},{"time":"2月11日","action":"在遵义市第一人民医院隔离治疗"},{"time":"2月1…		2020-02-1700:00:00	贵州省卫生健康委员会官方网站	https://mp.weixin.qq.com/s/0rNzwQaeyLilvhqk3jJjmw			99912fa24fa29adea278a695056871e8	2020-02-1921:55:22
26-105	贵州省	遵义市	汇川区	清镇市站街镇林歹村青山组		刘某尧，男，27岁	现居住贵阳市清镇市站街镇林歹村青山组（户籍地毕节市百里杜鹃管理区戛木村长槽组），系2月14日确诊病例马某华的男友。	[{"time":"1月26日","action":"15点自驾车到汇川区泗渡镇泗渡居胜利组女友马某华外祖母家"},{"time":"1月27日","action":"14点与女友家人乘自驾车到高坪街道清溪村干坝组，随后自驾车回毕节市百里杜鹃管理区戛木村长槽组祖母家"},{"time":"1月30日","action":"自驾车到百里杜鹃管理区沙厂乡白果村箐脚组看望母亲"},{"time":"1月31日","action":"自驾车再次返回汇川区泗渡镇泗渡居胜利组女友马某华外祖母家，之后无外出"},{"time":"2月11日","action":"在遵义市第一人民医院隔离治疗"},{"time":"2月14日","action":"诊断为确诊病例。目前在遵义市第四人民医院隔离治疗，病情平稳。"}]		2020-02-1700:00:00	贵州省卫生健康委员会官方网站	https://mp.weixin.qq.com/s/0rNzwQaeyLilvhqk3jJjmw			7099f36d819d47ec7adc383c7d41a005	2020-02-1921:55:22
26-106	贵州省	遵义市	汇川区	泗渡镇泗渡居		患者张某芬，女，65岁	现居住汇川区泗渡镇泗渡居胜利组，系2月13日确诊病例杨某齐、杨某凤的母亲。	[{"time":"1月21日-2月10日","action":"在汇川区泗渡镇泗渡居胜利组家中与杨某齐、杨某凤等家人共同生活，期间未外出"},{"time":"2月11日","action":"在遵义市第一人民医院隔离治疗"},{"time":"2月14日","action":"诊断为确诊病例。目前在遵义市第四人民医院隔离治疗，病情平稳。"}]		2020-02-1700:00:00	贵州省卫生健康委员会官方网站	https://mp.weixin.qq.com/s/0rNzwQaeyLilvhqk3jJjmw			a0cb030dc4409d7b8d1657befb8cd065	2020-02-1921:55:22
26-107	贵州省	遵义市	道真仡佬族苗族自治县	未来国际小区		患者曾某佑，男，12岁	现居住道真自治县玉溪镇未来国际小区，系2月7日确诊病例曾某诚的侄孙、2月9日确诊病例曾某轶的堂弟。	[{"time":"1月25日","action":"随父母到道真自治县旧城镇鱼塘组上坟"},{"time":"2月9日","action":"因属于确诊病例密切接触者到道真自治县定点酒店隔离观察"},{"time":"2月12日","action":"在道真自治县人民医院隔离观察治疗"},{"time":"2月13日","action":"15点40分转至遵义市第四人民医院隔离治疗"},{"time":"2月15日","action":"诊断为确诊病例。目前在遵义市第四人民医院隔离治疗，病情平稳。"}]		2020-02-1700:00:00	贵州省卫生健康委员会官方网站	https://mp.weixin.qq.com/s/0rNzwQaeyLilvhqk3jJjmw			d2a9f514d0cb52eddfe11bad2b491e66	2020-02-1921:55:22
26-144	云南省	红河哈尼族彝族自治州	绿春县	绿春县大兴镇;绿春县人民医院		患者是34岁女性	绿春县人，在湖北省荆州市某工厂打工。	[{"time":"1月20日","action":"上午从武汉乘高铁（G1525）至昆明，随即转乘私家车回到绿春，当晚入住绿春县城某酒店"},{"time":"1月21日","action":"回到绿春县大兴镇家中，按相关规定居家隔离观察"},{"time":"2月3日","action":"因患者属湖北务工返乡人员，变更为采取集中隔离医学观察措施。隔离期间其体温正常，无异常临床症状"},{"time":"2月4日","action":"观察期满，解除隔离"},{"time":"2月4日-11日","action":"在家务农未外出"},{"time":"2月11日","action":"患者出现咳嗽、咳痰、胸闷等症状"},{"time":"2月12日","action":"到绿春县人民医院就诊后收治入院隔离治疗"},{"time":"2月13日","action":"经州疾控中心病毒…		2020-02-1700:00:00	云南网	https://mp.weixin.qq.com/s/YocHQ8FJYJFjmARAgVi6qQ			881bb25ea52f3eff1487ecac3b8f972d	2020-02-1921:55:22
25-232	河北省	邢台市	威县	威县人民医院		男，7岁	与武汉返乡人员有密切接触史。	[{"time":"1月25日-2月8日","action":"在家隔离未外出"},{"time":"2月8日","action":"核酸检测结果为阳性，当日转入威县人民医院隔离观察治疗，始终无临床症状"},{"time":"2月10日","action":"以无症状感染者转运至市定点救治医院"},{"time":"2月14日","action":"出现新冠肺炎临床症状"},{"time":"2月16日","action":"经市专家组会诊确诊为新冠肺炎病例。"}]		2020-02-1700:00:00	河北日报	https://mp.weixin.qq.com/s/mn5Wz5Z89C5TfqdNm8b1ow			a3aa93e45b8c0876a4c4bc8ea7b09966	2020-02-1922:02:16
25-250	河北省	保定市		保定市第二医院;保定市人民医院		阮某某，女，73岁		[{"time":"1月22日","action":"二女儿由郑州归来一起居住"},{"time":"1月24日","action":"出现发热、咳嗽、咳痰，经自行口服药物9天后症状未缓，遂就诊于保定市第二医院"},{"time":"2月8日","action":"因疑似新冠肺炎转入市人民医院"},{"time":"2月10日","action":"确诊新冠肺炎。"}]		2020-02-1700:00:00	河北日报	https://m.weibo.cn/status/4473052589360202?			0b1a63c2395f889703a53846c6f9b23a	2020-02-1922:02:16
25-251	河北省	保定市	涿州市	保定市第二中心医院		胡某某，男，55岁		[{"time":"1月23日","action":"曾与新型冠状病毒核酸检测阳性患者王某某有密切接触史"},{"time":"1月30日","action":"在保定市第二中心医院接受医学隔离观察"},{"time":"2月7日","action":"因疑似新冠肺炎转入市人民医院"},{"time":"2月9日","action":"确诊新冠肺炎。"}]		2020-02-1700:00:00	河北日报	https://m.weibo.cn/status/4473052589360202?			3cb4f11ee5c2760a4001133df3a5d59a	2020-02-1922:02:16
25-252	河北省	保定市		保定市第一中心医院;保定市人民医院		张某某，女，81岁		[{"time":"1月17日","action":"其子乘火车从上海返回保定，于1月31日乘火车从保定返回上海"},{"time":"2月8日","action":"出现发热"},{"time":"2月9日","action":"入住市第一中心医院"},{"time":"2月10日","action":"因疑似新冠肺炎转入市人民医院"},{"time":"2月11日","action":"确诊新冠肺炎。"}]		2020-02-1700:00:00	河北日报	https://m.weibo.cn/status/4473052589360202?			040b76de7d9e3ac4c5bd34a270935fd0	2020-02-1922:02:16
25-253	河北省	保定市	涿州市	保定市第二中心医院		于某某，男，45岁		[{"time":"1月19日","action":"与朋友（已在我院确诊患者）一起到厦门旅行"},{"time":"1月26号","action":"返回涿州，未在武汉及其周边停留。未到过传染病流行地区；1月31日：前出现发热；2月2日：出现咳嗽，收住于保定市第二中心医院；2月7日：因疑似新冠肺炎转入市人民医院，2月9日确诊新冠肺炎。"}]		2020-02-1700:00:00	河北日报	https://m.weibo.cn/status/4473052589360202?			ab33c75bb37805e7938f894a0357e8f4	2020-02-1922:02:16
25-254	河北省	保定市	望都县	望都县医院;保定市人民医院		刘某某，男，60岁	久居本地，否认到过武汉等新冠肺炎流行区。	[{"time":"1月22日、1月29日","action":"自驾去北京并予当日返回望都"},{"time":"1月24日","action":"出现干咳"},{"time":"2月3日","action":"出现发憋，曾在望都县医院诊治"},{"time":"2月6日","action":"转入市人民医院，确诊新冠肺炎重型。"}]		2020-02-1700:00:00	河北日报	https://m.weibo.cn/status/4473052589360202?			f9248f4559d47102c3f05762486461e0	2020-02-1922:02:16
23-248	江苏省	徐州市				贾某某，男，50岁	住睢宁县睢城镇锦绣华庭，为确诊病例的密切接触者。	[{"time":"1月23日","action":"11时许曾在步行街旭旺超市购物"},{"time":"2月6日","action":"11时许曾在步行街旭旺超市购物"},{"time":"2月7日","action":"13时许陪家人在县人民医院就诊"},{"time":"2月9日","action":"被隔离观察"},{"time":"2月15日","action":"确诊为新型冠状病毒肺炎，现在定点医疗机构隔离治疗"}]		2020-02-1600:00:00	徐州市疾病预防控制中心	http://www.xzcdc.com/index.php/annnouncement.html			63a3c40d46106bf2b9b756ac4433d625	2020-02-1617:43:09
24-197	四川省	凉山彝族自治州	西昌市	马道街道办事处西昌火车南站家属区;怡家酒店;		陈某，66岁男性患者	，西昌籍，系我州第7例确诊患者马某某亲家公、第10例确诊患者张某岳父。	[{"time":"1月24日","action":"凌晨5时病例7马某某与丈夫张某某二人从湖北宜昌自驾车到西昌"},{"time":"1月25日","action":"凌晨1时抵达西昌。1月25日患者与亲家公张某某、亲家母（病例7）马某某在马道家中（西昌市马道街道办事处西昌火车南站家属区）一起吃早餐"},{"time":"1月26日","action":"起行程与确诊病例7马某某一致"},{"time":"2月4日","action":"亲家母马某某确诊后，被安排在西昌市集中隔离观察点（怡家酒店）进行隔离观察"},{"time":"2月14日","action":"西昌市疾控中心对病例7马某某密切接触者进行采样送检"},{"time":"2月15日","action":"确诊"}]		2020-02-1600:00:00	凉山政务	https://mp.weixin.qq.com/s/H5RSHYpgr0B2rM0UUBo82A			d6c008561fcf5e018a6d413fb0d017cb	2020-02-1911:53:40
24-198	四川省	凉山彝族自治州	西昌市	近成都艺家城市酒店;马道街道办事处西昌火车南站家属区;怡家酒店		熊某某，64岁女性患者	，西昌籍，系我州第7例确诊患者马某某亲家母、第10例确诊患者张某岳母	[{"time":"1月24日","action":"22：00患者与女儿、外孙女、女婿（病例10）4人一起从北京乘CA4030航班到成都，1月24日晚入住成都火车南站附近成都艺家城市酒店"},{"time":"1月25日","action":"早9：00左右4人乘T8869次列车（06号车厢12号下铺、12号中铺、11号中铺、11号上铺）20：00到西昌火车南站，戴口罩步行回到家中（西昌市马道街道办事处西昌火车南站家属区）"},{"time":"1月26日","action":"起行程与病例7马某某一致"},{"time":"2月4日","action":"马某某确诊后，被安排在西昌市集中隔离观察点（怡家酒店）进行隔离观察"},{"time":"2月14日","action":"西昌市疾控中心对病例7马某某密切接触者进行采样送检"},{"time":"2月15日","action":"…		2020-02-1600:00:00	凉山政务	https://mp.weixin.qq.com/s/H5RSHYpgr0B2rM0UUBo82A			8d35446e6f4fe1511d424c2d0621b7dd	2020-02-1911:53:40
24-199	四川省	成都市	锦江区			女性，79岁	锦江区。是我市既往一确诊病例的密切接触者	[{"time":"1月31日","action":"患者隔离观察"},{"time":"2月13日","action":"诊断为新冠肺炎无症状感染者，立即隔离治疗"},{"time":"2月14日","action":"经临床诊疗组专家会诊，订正为确诊病例。"}]		2020-02-1600:00:00	成都发布	https://mp.weixin.qq.com/s/RiPlN5Qr9pR1vw7_VysIBw			e0536bc3b4acdbb6fce315dcccfd0a1b	2020-02-1911:53:40
24-200	四川省	甘孜藏族自治州	道孚县			便某某某，30岁，男性	道孚县人，无其他地区旅居史	[{"time":"2月13日","action":"采样送检"},{"time":"2月15日","action":"患者转入州内定点医院治疗。所有排查到的密切接触人员均在隔离医学观察。"}]		2020-02-1600:00:00	四川日报	https://mp.weixin.qq.com/s/7YL5aOykIau8IkhfB1p0AQ			03729750c00d170993007a208c6dda71	2020-02-1911:53:40
24-201	四川省	甘孜藏族自治州	道孚县			格某，43岁，男性	道孚县人，无其他地区旅居史	[{"time":"2月13日","action":"采样送检"},{"time":"2月15日","action":"患者转入州内定点医院治疗。所有排查到的密切接触人员均在隔离医学观察。"}]		2020-02-1600:00:00	四川日报	https://mp.weixin.qq.com/s/7YL5aOykIau8IkhfB1p0AQ			63044d8c09d4d3b375ae25fa7844e487	2020-02-1911:53:40
24-202	四川省	甘孜藏族自治州	道孚县			如某某某，54岁，女性	道孚县人，无其他地区旅居史	[{"time":"2月13日","action":"采样送检"},{"time":"2月15日","action":"患者转入州内定点医院治疗。所有排查到的密切接触人员均在隔离医学观察。"}]		2020-02-1600:00:00	四川日报	https://mp.weixin.qq.com/s/7YL5aOykIau8IkhfB1p0AQ			4bdc8214f21bcbb60fe6ea58a9f34c43	2020-02-1911:53:40
24-203	四川省	甘孜藏族自治州	道孚县			多某，65岁，男性	道孚县人，无其他地区旅居史	[{"time":"2月13日","action":"采样送检"},{"time":"2月15日","action":"患者转入州内定点医院治疗。所有排查到的密切接触人员均在隔离医学观察。"}]		2020-02-1600:00:00	四川日报	https://mp.weixin.qq.com/s/7YL5aOykIau8IkhfB1p0AQ			c804ef3259c5693daab33e03e382b611	2020-02-1911:53:40
24-204	四川省	甘孜藏族自治州	道孚县			高某某某，77岁，女性	道孚县人，无其他地区旅居史	[{"time":"2月13日","action":"采样送检"},{"time":"2月15日","action":"患者转入州内定点医院治疗。所有排查到的密切接触人员均在隔离医学观察。"}]		2020-02-1600:00:00	四川日报	https://mp.weixin.qq.com/s/7YL5aOykIau8IkhfB1p0AQ			89f638e2cbe27c53b1cf09337d528c1e	2020-02-1911:53:40
24-205	四川省	甘孜藏族自治州	道孚县			登某某某，6岁，女性	道孚县人，无其他地区旅居史	[{"time":"2月13日","action":"采样送检"},{"time":"2月15日","action":"患者转入州内定点医院治疗。所有排查到的密切接触人员均在隔离医学观察。"}]		2020-02-1600:00:00	四川日报	https://mp.weixin.qq.com/s/7YL5aOykIau8IkhfB1p0AQ			54c9d270dd95f890ade57bfb142d5a37	2020-02-1911:53:40
24-206	四川省	遂宁市	蓬溪县			何某①，男，71岁	与何某②系兄弟关系，现住遂宁市蓬溪县鸣凤镇青杠村	[{"time":"1月31日","action":"何某①因感冒、口苦，于8：00-10：00到鸣凤镇蒋某某处就诊。往返均乘同村吴某某的三轮车，同车人员名字不详"},{"time":"2月14日","action":"何某①、何某②到遂宁市中医院（天峰街院区）就诊。9：32进入医院，9：33-9：52在门诊一楼大厅等待挂号；9：54从一楼乘手扶梯上二楼，9：56-10：00到二楼厕所；10：09进入医生诊断室，10：26就诊结束后乘手扶梯下一楼办理入院；10：26-10：35在一楼大厅等待办理入院，后到电梯大厅等候电梯，乘2号电梯于10：41到达15楼，到护士站办理入院；11：35离开护士站进入病房"}]		2020-02-1600:00:00	四川日报	https://mp.weixin.qq.com/s/7YL5aOykIau8IkhfB1p0AQ			344b1fa3b64d36c23f10ab2b212b1cb8	2020-02-1911:53:40
24-207	四川省	遂宁市	蓬溪县			何某②，男，68岁	与何某①系兄弟关系，现住遂宁市蓬溪县鸣凤镇青杠村	[{"time":"2月14日","action":"何某①、何某②到遂宁市中医院（天峰街院区）就诊。9：32进入医院，9：33-9：52在门诊一楼大厅等待挂号；9：54从一楼乘手扶梯上二楼，9：56-10：00到二楼厕所；10：09进入医生诊断室，10：26就诊结束后乘手扶梯下一楼办理入院；10：26-10：35在一楼大厅等待办理入院，后到电梯大厅等候电梯，乘2号电梯于10：41到达15楼，到护士站办理入院；11：35离开护士站进入病房"}]		2020-02-1600:00:00	四川日报	https://mp.weixin.qq.com/s/7YL5aOykIau8IkhfB1p0AQ			52a40697ac81a24ef7f6459e08a558e9	2020-02-1911:53:40
29-75	广西壮族自治区	南宁市	马山县			覃某某，男，30岁	马山人，住南宁市马山县金钗镇乐江村塘乐屯，为2月14日确诊病例覃某某的儿子	[{"time":"1月28日","action":"与同一村屯的确诊病例罗某某有同餐史"},{"time":"2月15日","action":"转入市级定点救治医院进行隔离治疗。"}]		2020-02-1600:00:00	广西日报	https://mp.weixin.qq.com/s/ORUgmzPZRb4DDeKnJiR4zg			4720d16245bcd93583d0149f9efad955	2020-02-1920:01:25
29-76	广西壮族自治区	防城港市				黄某某，男，43岁	防城港人,患者为该市2月5日确诊患者李某某的小叔，2月9日确诊病例黄某某的叔叔	[{"time":"2月10日","action":"患者出现发热症状"},{"time":"2月14日","action":"被收治到防城港市第一人民医院进行隔离治疗"},{"time":"2月15日","action":"经市疾控中心检测新型冠状病毒核酸呈阳性，确诊为新型冠状病毒肺炎。"}]		2020-02-1600:00:00	广西日报	https://mp.weixin.qq.com/s/ORUgmzPZRb4DDeKnJiR4zg			ee108531ce3d0e072524809cf5e6b8e8	2020-02-1920:01:25
29-335	广东省	珠海市	金湾区	红旗镇格林豪泰酒店;红旗镇99新标酒店;名湖海鲜酒楼;红旗镇世纪名城一期		谢某，女，63岁	常住湖北省武汉市，是我市已确诊病例93（余某希）的妻子。	[{"time":"1月16日","action":"与亲戚驾车从武汉到达珠海，先后入住金湾区红旗镇99新标酒店和格林豪泰酒店"},{"time":"1月24日","action":"与武汉来珠四个家庭在名湖海鲜酒楼包间吃年夜饭"},{"time":"2月5日","action":"离开酒店并租房居住"},{"time":"1月25日至2月5日","action":"住酒店期间，每天到一楼领取早餐，其他日常饮食靠点外卖或其儿子外出买饭"},{"time":"2月5日至11日","action":"租房居住期间无外出"},{"time":"2月12日","action":"作为密切接触者转到金湾区集中隔离医学观察点"},{"time":"2月13日","action":"因出现身体不适且核酸检测阳性转到中大五院隔离治疗"}]		2020-02-1600:00:00	珠海发布	https://mp.weixin.qq.com/s/J1OgpUDZexnhtfyFR1Hqlw			9686aa4944c9a986f8306f5ac02fca57	2020-02-1920:01:25
29-336	广东省	江门市	台山市			车某，男，32岁	户籍茂名市，为广州市某服装贸易公司销售人员，江门住址为台山市龙舟路16号之一。	[{"time":"1月23日","action":"上午5时45分离开武汉住址，和三位陌生人在楼下附近拼车（鄂AX5W95）到武汉站（五人均戴口罩，开车窗），站外候车至9时左右进站，乘坐9时05分高铁（G1109车次4车10F）至广州。抵达广州南后换乘15时30分轻轨（G6339车次14车14F）到中山市，坐滴滴快车到中山港火炬开发区宫花村找朋友王某，取自己表哥郭某的汽车（车牌粤K82Y89）车匙，两人无接触交接。当晚19时39分，患者前往中山御洋商务酒店附近活动，23时58分驾驶汽车离开，返回台山"},{"time":"1月24日","action":"凌晨，从台山大江高速路口下高速，到住处楼下在车内休息。上午9时许，患者母亲郭某送来早餐，期间两人未有接触。患者吃完早餐后，继续在车上休息至下午14时许，后驾车外出至台城镇第一小学斜对面的停车位停留3小时（期间一直独自在车上），17时1…		2020-02-1600:00:00	江门发布	https://mp.weixin.qq.com/s/feTfJCSFxyoufeEAks228w			faa367adb4d9a30f1883473858beb2ad	2020-02-1920:01:25
29-597	湖南省	常德市	武陵区	府坪街道青年路	病例79	郭某，女，27岁	现居武陵区府坪街道青年路，系病例62的儿媳。	[{"time":"2月5日","action":"因其公公被确诊为新冠肺炎，被纳入密切接触者管理"}]		2020-02-1600:00:00	常德发布	https://mp.weixin.qq.com/s/-VbDzJicc6l0su3FHgO3Cg			9e098478f366c7f11fbb10b6fb41de04	2020-02-1920:01:25
29-803	安徽省	合肥市	新站区		病例169	夏某，女，30岁	现居合肥市新站区，与确诊病例有接触史	[{"time":"2月9日","action":"疾控部门采样检测"},{"time":"2月10日","action":"核酸检测阳性后由120急救车送往安医大一附院就诊"},{"time":"2月15日","action":"确诊，目前病情平稳。"}]		2020-02-1600:00:00	江淮晨报	https://mp.weixin.qq.com/s/XAV-FCCjg9PNpWOkh9g0bw			51b72e580a13cfb47d7037297c307c80	2020-02-1920:01:25
29-806	安徽省	蚌埠市	怀远县	荆山镇健康小区5栋	病例154	吴某某，男，54岁	现住址为蚌埠市怀远县荆山镇健康小区5栋，患者妻子李某某（编号0215-2）为确诊病例	[{"time":"2月4日","action":"到庙山路百姓大药房购药"},{"time":"2月9日","action":"8点40到大操场淮商超市购物"},{"time":"2月11日","action":"17点50到怀唐路石羊坝南回春大药房购药"},{"time":"2月13日","action":"至怀远县人民医院发热门诊就诊，14时由120车送至怀远县二院发热门诊就诊。患者目前在市定点医院隔离治疗，病情平稳。"}]		2020-02-1600:00:00	江淮晨报	https://mp.weixin.qq.com/s/8p2ITQjxdtAKgVyI-H9d_A			ab8f48820a6b27560cb7aeb9e81f97a7	2020-02-1920:01:25
29-807	安徽省	蚌埠市	怀远县	荆山镇健康小区5栋	病例155	李某某，女，55岁	现住址为蚌埠市怀远县荆山镇健康小区5栋，患者丈夫吴某某（编号0215-1）为确诊病例，患者好友周某（编号0214-2）为确诊病例。	[{"time":"1月23日","action":"到周某开设的“蜂蜜堂”店中有长时间密切接触"},{"time":"1月30日","action":"9时左右，到周某的店中给其送山泉水"},{"time":"1月31日","action":"上午、2月1日16时先后到文昌街上品水果店购买水果"},{"time":"2月2日","action":"17时到禹王步行街散步"},{"time":"2月3日","action":"7点28-7点40到文昌街、东大街和上海商贸街散步"},{"time":"2月4日","action":"9点19-9点27到禹王步行街散步"},{"time":"2月5日","action":"8时、2月6日7点50先后到江山御景世纪华联超市购买水果"},{"time":"2月7日","action":"9点30到汇龙菜场买菜。患者目前在市定点医院隔离治疗，病情平…		2020-02-1600:00:00	江淮晨报	https://mp.weixin.qq.com/s/8p2ITQjxdtAKgVyI-H9d_A			518122980c8c4ebcc44d3c6151f91395	2020-02-1920:01:25
29-808	安徽省	蚌埠市	蚌山区	黄庄街道丰泽园小区6栋	病例156	吕某某，男，53岁	现住址为蚌埠市蚌山区黄庄街道丰泽园小区6栋。	[{"time":"1月26日","action":"到朋友家聚餐"},{"time":"1月27-28日","action":"上午在家，下午到丰泽园外面巷子里棋牌室打麻将"},{"time":"1月29日","action":"上午到亲属家吃饭"},{"time":"1月30日","action":"未外出"},{"time":"1月31日","action":"下午到米亚菜场买菜"},{"time":"2月1日","action":"未外出"},{"time":"2月2日","action":"下午到小区对面孔林超市购物"},{"time":"2月3日","action":"未外出"},{"time":"2月4日","action":"上午8点-9点左右到米亚农贸市场买菜"},{"time":"2月5日-12日","action":"未外出。患者目前在市定点医院隔离治疗，病情平稳。…		2020-02-1600:00:00	江淮晨报	https://mp.weixin.qq.com/s/8p2ITQjxdtAKgVyI-H9d_A			53ce8fd313d25b1bca8b94f6bc0a295e	2020-02-1920:01:25
29-809	安徽省	蚌埠市	禹会区	张公山街道张公山二村对面郊区机关宿舍楼	病例157	赵某某，男，63岁	现住址为蚌埠市禹会区张公山街道张公山二村对面郊区机关宿舍楼	[{"time":"1月24日、1月26日","action":"先后到火柴厂旁边新东安主题宴会酒店聚餐（聚餐人员中有6人先后确诊为新型冠状病毒肺炎)"},{"time":"1月27日","action":"未外出"},{"time":"1月28日至2月6日","action":"在单位保安室上班"},{"time":"2月7日","action":"未外出。患者目前在市定点医院隔离治疗，病情平稳。"}]		2020-02-1600:00:00	江淮晨报	https://mp.weixin.qq.com/s/8p2ITQjxdtAKgVyI-H9d_A			18a89f8175c7dad2c666403559f39e83	2020-02-1920:01:25
29-810	安徽省	阜阳市	颍上县	八里河镇	病例151	李某某，男，48岁	现住址颍上县八里河镇,为2月9日确诊病例124、2月11日确诊病例138、2月12日确诊病例139三位患者的朋友	[{"time":"2月6日","action":"发病"},{"time":"2月12日","action":"至颍上县人民医院就诊，后入院隔离治疗"},{"time":"2月14日","action":"转至阜阳市第二人民医院隔离治疗"},{"time":"2月15日","action":"确诊，目前病情稳定。"}]		2020-02-1600:00:00	江淮晨报	https://mp.weixin.qq.com/s/8p2ITQjxdtAKgVyI-H9d_A			9d53ffa399cbf50de1c5a966145eb6c4	2020-02-1920:01:25
29-811	安徽省	阜阳市	颍上县	八里河镇	病例152	王某某，男，6岁	现住址颍上县八里河镇,为2月15日确诊病例151患者的外孙	[{"time":"2月12日","action":"至颍上县人民医院隔离观察"},{"time":"2月13日","action":"发病"},{"time":"2月14日","action":"转至阜阳市第二人民医院隔离治疗"},{"time":"2月15日","action":"确诊，目前病情稳定。"}]		2020-02-1600:00:00	江淮晨报	https://mp.weixin.qq.com/s/8p2ITQjxdtAKgVyI-H9d_A			d002864055c80e837c7b7db0536edd96	2020-02-1920:01:25
29-812	安徽省	六安市	霍邱县	周集镇		安某，女，40岁	霍邱县周集镇人。安某为确诊病例屠某妻子，作为密切接触者纳入医学观察并采集样本，核酸检测结果为阴性	[{"time":"2月12日","action":"出现发热、咳嗽症状，就诊于霍邱县第一人民医院"},{"time":"2月15日","action":"六安市疾控中心核酸检测为阳性。2月15日确诊。"}]		2020-02-1600:00:00	江淮晨报	https://mp.weixin.qq.com/s/8p2ITQjxdtAKgVyI-H9d_A			1f70157bbab59a51d8ac0b2b0f0519e8	2020-02-1920:01:25
29-813	安徽省	六安市	霍邱县			李某，男，31岁	河北省衡水市故城县人，为天津某建筑工地钢结构工人	[{"time":"1月18日","action":"自驾车到霍邱县周集镇岳父家过年"},{"time":"2月13日","action":"出现发热、咳嗽症状，就诊于霍邱县第一人民医院"},{"time":"2月15日","action":"确诊。"}]		2020-02-1600:00:00	江淮晨报	https://mp.weixin.qq.com/s/8p2ITQjxdtAKgVyI-H9d_A			2aeecf07e135eda87d076b264cb481cb	2020-02-1920:01:25
29-814	安徽省	亳州市	涡阳县	星园街道俞庄社区“桂语城栖”小区	病例108	刘XX，女，46岁	涡阳县人，现居住星园街道俞庄社区“桂语城栖”小区。女儿方XX（确诊病例48，2月3日确诊）为武汉返涡人员，丈夫方XX2月1日确诊	[{"time":"1月29日","action":"上午，刘XX到老子牛像北路东超市购买青菜"},{"time":"2月2日-4日","action":"到涡阳县隔离点集中隔离观察"},{"time":"2月5日","action":"因咳嗽由120转送到涡阳县人民医院治疗。患者目前仅咳嗽，无其它症状"}]		2020-02-1600:00:00	江淮晨报	https://mp.weixin.qq.com/s/8p2ITQjxdtAKgVyI-H9d_A			e44d448385867c5ba02499678055d744	2020-02-1920:01:25
29-815	安徽省	淮南市	田家庵区	洞山宾馆2号楼201室;洞山街道南山村A区71号楼3单元		陈某某，男，25岁	武汉华中科技大学在校研究生	[{"time":"1月23日","action":"乘私家车由武汉返淮"},{"time":"1月23-24日","action":"入住洞山宾馆2号楼201室"},{"time":"25日","action":"之后住田家庵区洞山街道南山村A区71号楼3单元，居家隔离医学观察"},{"time":"1月23日","action":"深夜患者出现发热症状打的到市第一人民医院就诊，血液检测、CT无异常"},{"time":"1月24日","action":"1时40分打的返回宾馆。就诊后退热，居家隔离医学观察"},{"time":"2月13日","action":"晚再次发热由120接送至市一院发热门诊，当日采样送检"},{"time":"2月14日","action":"核酸检测阳性，为疑似病例，2月15日确诊，患者在定点收治医院隔离治疗。目前已追踪到密切接触者13人，均已进行集中隔离…		2020-02-1600:00:00	江淮晨报	https://mp.weixin.qq.com/s/8p2ITQjxdtAKgVyI-H9d_A			aa1c28612258574635bda7aed401bcc3	2020-02-1920:01:25
29-1011	山东省	青岛市	市北区	海逸景园		王某某，女性，78岁	家居市北区大港街道海逸景园	[{"time":"2月15日","action":"确定为新冠肺炎确诊病例，临床分型为普通型，有糖尿病等基础疾病，正在隔离治疗。"}]		2020-02-1600:00:00	大众网	https://mp.weixin.qq.com/s/kvmrpy763tApDXOIOXMR1g			f2734ff938e4b234490d49c840370ae9	2020-02-1920:01:25
29-1012	山东省	潍坊市	高密市	人民医院	第43例	郭某某，男，31岁	烟台龙口市人，家住烟台市芝罘区幸福街道兴港社区，烟台市某学校教师	[{"time":"1月26日","action":"自龙口到高密探亲"},{"time":"2月7日","action":"因发热6天、胸闷到高密市人民医院就诊，收住隔离病房观察治疗。"}]		2020-02-1600:00:00	大众网	https://mp.weixin.qq.com/s/kvmrpy763tApDXOIOXMR1g			8819262d9b4ca2b9c42a8b89ab434bd0	2020-02-1920:01:25
29-1013	山东省	济宁市	任城区	长沟镇前陈村	病例50	陈某，男，34岁	家居任城区长沟镇前陈村，近期无外地旅居史	[{"time":"2月15日","action":"确定为新冠肺炎确诊病例，临床分型为普通型。正在隔离治疗。"}]		2020-02-1600:00:00	大众网	https://mp.weixin.qq.com/s/kvmrpy763tApDXOIOXMR1g			fadd49d9cc1f5a8e16d8812f0dada6f4	2020-02-1920:01:25
29-1014	山东省	德州市	武城县	武城县人民医院		吴某某，男，75岁	武城县人，家居武城县鲁权屯镇李贤屯村，与确诊病例有密切接触史，无外地旅居史	[{"time":"2月14日","action":"出现发热症状"},{"time":"2月15日","action":"确定为新冠肺炎确诊病例，临床分型为普通型，在武城县人民医院隔离治疗。"}]		2020-02-1600:00:00	大众网	https://mp.weixin.qq.com/s/kvmrpy763tApDXOIOXMR1g			0a544df1070dfbf63828241af4a28188	2020-02-1920:01:25
29-1015	山东省	淄博市	淄川区	松龄街道办事处安居小区		吕某某，男性，56岁	家居淄川区松龄街道办事处安居小区，与确诊病例有密切接触史	[{"time":"2月15日","action":"确定为新冠肺炎确诊病例，临床分型为普通型，有糖尿病史，正在隔离治疗。"}]		2020-02-1600:00:00	大众网	https://mp.weixin.qq.com/s/kvmrpy763tApDXOIOXMR1g			6ce1a4dde8b294082171c36174bcb330	2020-02-1920:01:25
29-1016	山东省	济宁市	任城区	任兴家园		李某，男性，48岁	山东省济宁市人，家居任城区任兴家园，与确诊病例有密切接触史。	[{"time":"2月15日","action":"确定为新冠肺炎确诊病例，临床分型为普通型，正在隔离治疗。"}]		2020-02-1600:00:00	大众网	https://mp.weixin.qq.com/s/kvmrpy763tApDXOIOXMR1g			93d9ea5dde837c6d37eaa869e379bdcd	2020-02-1920:01:25
29-1017	山东省	日照市	东港区	秦楼街道山海天杨庄子村		刘某，男性，42岁	家居东港区秦楼街道山海天杨庄子村，与确诊病例有密切接触史，	[{"time":"2月15日","action":"确定为新冠肺炎确诊病例，临床分型为普通型，正在隔离治疗。"}]		2020-02-1600:00:00	大众网	https://mp.weixin.qq.com/s/kvmrpy763tApDXOIOXMR1g			c4a67f740fb099cc8e52f4b88cdc5204	2020-02-1920:01:25
30-77	北京市	丰台区		新村街道富丰园小区		病患77		[{"time":"2月15日","action":"患者发病前在新村街道富丰园小区附近活动"}]		2020-02-1600:00:00	北京市疾病预防控制中心	https://mp.weixin.qq.com/s/GAa3EbF4RTPGM0IauVAcSQ			998566097d5d6c7799d589a8e46bf217	2020-02-1921:18:48
30-78	北京市	房山区		长阳镇祥云街1号院		病患78		[{"time":"2月15日","action":"患者发病前在长阳镇祥云街1号院附近活动"}]		2020-02-1600:00:00	北京市疾病预防控制中心	https://mp.weixin.qq.com/s/GAa3EbF4RTPGM0IauVAcSQ			5fd8dffb103c97599d528b387831dd9d	2020-02-1921:18:48
30-79	北京市	通州区		梨园镇北杨洼小区梨园家属院		病患79		[{"time":"2月15日","action":"患者发病前在梨园镇北杨洼小区梨园家属院附近活动"}]		2020-02-1600:00:00	北京市疾病预防控制中心	https://mp.weixin.qq.com/s/GAa3EbF4RTPGM0IauVAcSQ			188ac5279dd4e4f3872c1c33996e6b10	2020-02-1921:18:48
30-80	北京市	昌平区		天通苑南街道天通东苑二区		病患80		[{"time":"2月15日","action":"患者发病前在天通苑南街道天通东苑二区附近活动"}]		2020-02-1600:00:00	北京市疾病预防控制中心	https://mp.weixin.qq.com/s/GAa3EbF4RTPGM0IauVAcSQ			c2f9fdd3e33547c0c653c80a67d0bdaf	2020-02-1921:18:48
30-197	山西省	晋城市	城区	北街金盾市场;泽州北路寺河嘉苑;浙江商贸城		女，63岁，	现住址晋城市城区北街街道办事处古矿东区。	[{"time":"1月20日","action":"8时～9时在北街金盾市场附近购物，9时～12时在泽州北路寺河嘉苑，17时许在所住小区内散步，17时30分陪家人到城区中医院二楼就诊，18时左右由家人驾车到晋城市人民医院急诊科，陪家人就诊"},{"time":"1月21日","action":"1时左右从晋城市人民医院由家人驾车送回家。9时～12时乘坐2路公交车再次陪家人到晋城市人民医院。随后由家人送回家"},{"time":"1月23日","action":"14时许步行到浙江商贸城二楼，约1小时后回家"},{"time":"1月24日～2月13日","action":"偶尔在所住小区内散步"},{"time":"2月6日","action":"自觉身体不适，感觉乏力、厌食、发热，在家自行服用药物"},{"time":"2月14日","action":"9时左右到城区中医院门诊就诊，…		2020-02-1600:00:00	山西省卫生健康委员会	http://wjw.shanxi.gov.cn/wjywl02/24936.hrh			e541f36ad380904008b80fc40e955f18	2020-02-1921:18:48
30-233	陕西省	汉中市	洋县	八里关镇八里关村		男，46岁，	现居汉中市洋县，长期在浙江省宁波市务工。	[{"time":"1月18日","action":"从宁波市到达汉中市洋县"},{"time":"1月26日","action":"出现症状"},{"time":"1月27日","action":"到洋县八里关镇八里关村某诊所就诊"},{"time":"1月29日、1月30日","action":"到洋县八里关镇八里关村卫生室就诊"},{"time":"2月6日、2月7日、2月12日","action":"到洋县八里关镇亢柳村卫生室就诊"},{"time":"2月13日","action":"到洋县和平医院就诊，当天被转至洋县人民医院就诊"},{"time":"2月14日","action":"被转至汉中市中心医院就诊"},{"time":"2月15日","action":"被转至唐都医院就诊"},{"time":"2月16日","action":"被诊断为新冠肺炎。目前在唐都医院隔离…		2020-02-1600:00:00	省卫健委网站	http://www.shaanxi.gov.cn/sxxw/xwtt/bm/160964.htm			b3e37e22891d3e58afc74a8de222ff4e	2020-02-1921:18:48
30-234	陕西省	汉中市	洋县	八里关镇八里关村		男，71岁	现居汉中市洋县	[{"time":"1月31日","action":"出现症状"},{"time":"2月4日","action":"到洋县八里关镇八里关村卫生室就诊"},{"time":"2月6日、2月7日、2月12日","action":"到洋县八里关镇亢柳村卫生室就诊"},{"time":"2月14日","action":"被转至洋县中医院集中隔离，当天被转至洋县人民医院就诊，当天采样检测"},{"time":"2月16日","action":"被诊断为新冠肺炎。目前在汉中市中心医院隔离治疗。"}]		2020-02-1600:00:00	省卫健委网站	http://www.shaanxi.gov.cn/sxxw/xwtt/bm/160964.htm			26938a5af741dd08def674ddc6b7e1f3	2020-02-1921:18:48
30-235	陕西省	汉中市	洋县			女，66岁	现居汉中市洋县	[{"time":"2月14日","action":"被转至洋县中医院集中隔离，当天被转至洋县人民医院就诊并采样检测"},{"time":"2月16日","action":"被诊断为新冠肺炎。目前在汉中市中心医院隔离治疗。"}]		2020-02-1600:00:00	省卫健委网站	http://www.shaanxi.gov.cn/sxxw/xwtt/bm/160964.htm			72d6b8ae499bc213703681510af33bd1	2020-02-1921:18:48
30-236	陕西省	汉中市	洋县			女，65岁	现居汉中市洋县	[{"time":"2月15日","action":"到洋县人民医院进行筛查，胸部CT结果双肺肺炎，当天采样检测"},{"time":"2月16日","action":"被诊断为新冠肺炎。目前在汉中市中心医院隔离治疗。"}]		2020-02-1600:00:00	省卫健委网站	http://www.shaanxi.gov.cn/sxxw/xwtt/bm/160964.htm			3da28c9f1c02629c77512fd432423b00	2020-02-1921:18:48
30-268	内蒙古自治区	赤峰市	松山区	松山医院			系松山区2月11日确诊病例张某的儿子，	[{"time":"2月12日","action":"将该患者接到松山医院排查，2次采集患者咽拭子、鼻拭子、痰液、血液送至赤峰市疾控中心核酸检测均为阴性"},{"time":"2月14日","action":"患者便标本核酸检测阳性，胸片显示双肺纹理重"},{"time":"2月15日","action":"经专家组会诊，确诊为新冠肺炎确诊病例。相关流行病学调查仍在进行中。"}]		2020-02-1600:00:00	北方新报	https://mp.weixin.qq.com/s/s486GQCmT1I_t-eFGXJqEA			445ed589358eeb863223399987ec5984	2020-02-1921:18:48
30-269	内蒙古自治区	赤峰市	翁牛特旗	翁牛特旗医院			与翁牛特旗2月14日确诊的2例病例为近亲属关系	[{"time":"2月14日","action":"当日将其接入翁牛特旗医院进行排查，胸部CT显示双肺下叶多发磨玻璃密度影，咽拭子、便样本实验室核酸检测，结果咽拭子为阳性，便样为阴性"},{"time":"2月15日","action":"经专家组会诊，确诊为新冠肺炎确诊病例。"}]		2020-02-1600:00:00	北方新报	https://mp.weixin.qq.com/s/s486GQCmT1I_t-eFGXJqEA			3e64c94eedcf960016e70ae5de4532db	2020-02-1921:18:48
30-385	宁夏回族自治区	吴忠市	红寺堡区	同原村		苏某某，男，75岁	现住吴忠市红寺堡区红寺堡镇同原村，家中常住人口2人	[{"time":"1月16日","action":"13时至15时许，患者赴红寺堡区人民医院探望住院看病的妻子"},{"time":"2月9日","action":"12时许，患者自感身体不适"},{"time":"2月12日","action":"12时许，患者到红寺堡区人民医院就诊后被隔离医学观察，其余时间无外出"}]		2020-02-1600:00:00	宁夏日报	https://mp.weixin.qq.com/s/bgK3nszhQI7FWZiLeK13Rw			c95742cccb81e652a6137161a31ef004	2020-02-1921:18:48
30-389	台湾省					60余岁男性	一名确诊患者为台湾中部的60余岁男性，有B型肝炎及糖尿病病史，无出境旅游史，亦非确诊病例的已知密切接触者。他于	[{"time":"1月27日","action":"出现咳嗽症状"},{"time":"2月3日","action":"因呼吸急促赴医院就医，被诊断为肺炎。当日收治于负压加护病房治疗"},{"time":"2月15日","action":"晚间因肺炎合并败血症死亡，其遗体经家属同意，将依法定传染病规定进行火化，并保留部分检体以供进一步检验。"}]		2020-02-1600:00:00	环球网	http://www.sohu.com/a/373515724_162522			058b118c735cd2485afc9be3ef95cd37	2020-02-1921:18:48
30-390	台湾省					未知	一名50余岁男性确诊患者家属	[{"time":"2月15日","action":"进行检测后确诊，目前患者无症状，收治于负压隔离病房。"}]		2020-02-1600:00:00	环球网	http://www.sohu.com/a/373515724_162522			a4c9b8da599440489dd8adea53233a00	2020-02-1921:18:48
27-347	重庆市	铜梁区		江北区东方港湾;铜梁区大庙镇文昌街23号	第347例	确诊病例9：谭某，女，47岁，重庆市江北区人，暂住重庆市铜梁区大庙镇文昌街23号。	系铜梁区病例8宫某妻子。	[{"time":"1月16日","action":"谭某与其丈夫宫某从江北区东方港湾小区车库驾车出发，14点45分到重庆北站停车场接从武汉乘动车返渝的其大姐谭某及家人（其大姐谭某乘D2276次，坐01车011C位置D2276）后，到达铜梁区大庙镇，随后前往其大姐谭某位于铜梁区大庙镇文昌街23号的家中一直居家"},{"time":"1月24日","action":"晚，与病例8宫某、病例6贺某、病例7黄某等家人一起在其大姐谭某家中吃团年饭，后一直居家至2月2日"},{"time":"2月3日","action":"被集中隔离医学观察"},{"time":"2月14日","action":"确诊。"}]		2020-02-1600:00:00	重庆发布	https://mp.weixin.qq.com/s/8bB_gVQjs9krqPwDaAUwqA			f8b96502013bb7b239a1890627b094ab	2020-02-1921:26:33
27-348	重庆市	綦江区		普惠·尚城名都小区	第348例	病例23：张某，2岁半，居住在綦江区文龙街道普惠尚城名都。	綦江区确诊病例11、确诊病例14之女，确诊病例13之外孙女	[{"time":"1月22日-30日","action":"均与其父母共同生活（期间与其外婆有多次接触）"},{"time":"1月31日-2月6日","action":"随父亲、母亲、爷爷、奶奶居家隔离医学观察（期间，其父亲、外婆、母亲相继确诊）"},{"time":"2月6日-13日","action":"进行集中隔离医学观察（由其爷爷陪同），期间两次病毒核酸检测均为阴性"},{"time":"2月14日","action":"病毒核酸检测阳性，诊断为新型冠状病毒肺炎无症状感染者，并送重庆市公共卫生医疗救治中心集中治疗。"}]		2020-02-1600:00:00	重庆发布	https://mp.weixin.qq.com/s/8bB_gVQjs9krqPwDaAUwqA			de6aba2e78044c096eb276422c4f2038	2020-02-1921:26:33
27-349	重庆市	荣昌区		重庆德斯来商务酒店;磁器口古镇;三峡广场;五洲国际;仁义镇	第349例	病例9：郭某		[{"time":"1月21日","action":"8点44分—14点05分从荆州乘坐D627，5车7A列车至重庆北站。14点05分—15点乘坐重庆北—沙坪坝的轨道列车后到德斯来商务酒店2734房间待到次日7点。期间16点—20点前往磁器口游玩，到三峡广场附近吃饭"},{"time":"1月22日","action":"7点29分—8点01分，乘坐G8564，7车11D列车从沙坪坝站到荣昌北站。8点—9点左右乘坐出租车从荣昌北站到五洲国际，之后乘坐其大伯郭某私车从五洲国际到仁义镇，并于11点—14点在其二伯郭某家吃饭"},{"time":"1月23日-2月13日","action":"居家观察。"}]		2020-02-1600:00:00	重庆发布	https://mp.weixin.qq.com/s/8bB_gVQjs9krqPwDaAUwqA			a3a1a67fe00d9e17f7b3c8ab052c9005	2020-02-1921:26:33
27-528	海南省	海口市		兵工大酒店;皇马假日度假酒店	第163例	第163号确诊病例，女，58岁，系37号、77号、161号病例亲属，常住地湖北孝感市。		[{"time":"1月21日","action":"乘私家车从武汉到孝感市"},{"time":"1月24日","action":"从孝感出发到衡阳"},{"time":"1月25日","action":"上午从衡阳前往海南，21点左右进入海安新港安检，乘海装18号轮渡前往海口"},{"time":"1月25日-1月27日","action":"被安排到兵工大酒店集中隔离观察"},{"time":"1月28日-2月9日","action":"被安排在皇马假日度假酒店集中隔离观察"},{"time":"2月10日","action":"14点左右解除隔离，到海甸岛三东路丽枫酒店办理入住，步行到海口鹏泰兴购物广场及附近的百果园、抱罗粉店购物，之后回酒店休息"},{"time":"2月11日","action":"早在酒店西边第一家早餐店用餐，步行到海口鹏泰兴购物广场购物，之后返回酒店，中午…		2020-02-1600:00:00	海南省卫健委	http://wst.hainan.gov.cn/swjw/			b1554236b1ae3067b9c1497e6973d366	2020-02-1921:26:33
27-872	浙江省	宁波市	海曙区		第342例	患者，女，57岁，现住海曙区，感染来源有待进一步调查;		[{"time":"2月2日","action":"发病，体温37.8°C，有肺部影像学改变。目前在定点医院隔离治疗。"}]		2020-02-1600:00:00	浙江发布	https://mp.weixin.qq.com/s/n7SQDHfID0KpkTC1UlwCFw			e97e3649d334351755b8f2527df101c1	2020-02-1921:26:33
27-873	浙江省	温州市	龙湾区		第343例	患者一，女，50岁，现住龙湾区，有确诊病例接触史;		[{"time":"2月7日","action":"出现咳嗽症状，现在定点医疗机构隔离治疗。"}]		2020-02-1600:00:00	浙江发布	https://mp.weixin.qq.com/s/n7SQDHfID0KpkTC1UlwCFw			a02d32fc478ae0e816bd28aa879b67da	2020-02-1921:26:33
27-874	浙江省	温州市	乐清市		第344例	患者二，男，59岁，现住乐清市;		[{"time":"2月11日","action":"出现发热、胸闷症状，感染来源调查中，现在定点医疗机构隔离治疗。"}]		2020-02-1600:00:00	浙江发布	https://mp.weixin.qq.com/s/n7SQDHfID0KpkTC1UlwCFw			c18cc568b25c97cb55898c106f2ed875	2020-02-1921:26:33
27-875	浙江省	温州市	乐清市		第345例	患者三，女，61岁，现住乐清市;		[{"time":"2月6日","action":"出现发热、咳嗽症状，感染来源调查中，现在定点医疗机构隔离治疗。"}]		2020-02-1600:00:00	浙江发布	https://mp.weixin.qq.com/s/n7SQDHfID0KpkTC1UlwCFw			40c83f4ff224909ea0858f0f4a788908	2020-02-1921:26:33
27-876	浙江省	台州市	玉环市		第346例	患者，女，49岁，现住玉环市，有多次温州旅行史;		[{"time":"1月30日","action":"出现咳嗽、咳痰，现在定点医院隔离治疗。"}]		2020-02-1600:00:00	浙江发布	https://mp.weixin.qq.com/s/n7SQDHfID0KpkTC1UlwCFw			7448e1145e5523fa33007fcbb6889dcf	2020-02-1921:26:33
28-383	黑龙江省	哈尔滨市	道外区	宝宇天邑澜湾;乐松广场住宅小区	2月15日，患者一	女	无业。亲属为确诊病例。居住地：道外区宝宇天邑澜湾。无武汉出行史。目前在市传染病院隔离。	[{"time":"1月24日","action":"15时许，乘私家车到亲属家（香坊区乐松小区）聚餐，与确诊病例有接触。23时许乘私家车回家"},{"time":"1月25日","action":"16时许，乘私家车到厨掌柜（幸福路店）聚餐。18时许步行到香坊乐松小区，23时许乘私家车回家"},{"time":"1月26日","action":"9时许，步行到亲属家（宝宇天邑澜山）聚餐，23时许步行回家"},{"time":"1月27日","action":"在家聚餐"},{"time":"1月28日","action":"乘私家车到三八饭店（东莱街店）聚餐"},{"time":"1月29日","action":"步行到亲属家（宝宇天邑澜山）聚餐，后步行回家"},{"time":"1月30日－2月5日","action":"居家"},{"time":"2月6日－2月10日","acti…		2020-02-1600:00:00	哈尔滨市应对疫情指挥部	http://hlj.xinhuanet.com/bcrd/2020-02/16/c_138789089.htm			425c9a6e4de02a818e6460a9f09dd020	2020-02-1921:52:40
28-384	黑龙江省	哈尔滨市	道外区	保障街108号	2月15日，患者二	女	无业。居住地：道外区保障街108号。无武汉出行史。目前在市胸科医院隔离。	[{"time":"1月29日－2月4日","action":"居家"},{"time":"2月5日","action":"13时许，步行到地利生鲜（太古街店）买菜，后步行回家"},{"time":"2月6日-8日","action":"居家"},{"time":"2月9日","action":"步行到地利生鲜（太古街店）买菜，后步行回家"},{"time":"2月10日","action":"9时许，步行到海林肉铺（南十二道街150号）购物，后到金祥大药店（保障街89号）买药，后步行回家"},{"time":"2月11日－2月13日","action":"居家"},{"time":"2月14日","action":"16时许，步行到市第四医院就诊"},{"time":"2月15日","action":"9时许，由120急救车送至市胸科医院"}]		2020-02-1600:00:00	哈尔滨市应对疫情指挥部	http://hlj.xinhuanet.com/bcrd/2020-02/16/c_138789089.htm			f575ee504b7295e1a96ff7f6bf6a86c5	2020-02-1921:52:40
28-385	黑龙江省	哈尔滨市	道里区	安心街138号	2月15日，患者三	女	家政服务。居住地：道里区安心街138号。无武汉出行史。目前在市第一医院隔离。	[{"time":"1月24日－2月3日","action":"在道里区安静街82号某居民家做家政"},{"time":"2月4日","action":"中午，步行回家，下午到亲属家（安心街138号）聚餐，后步行回到道里区安静街82号"},{"time":"2月5日－2月12日","action":"在道里区安静街82号居住，其间两次步行回家"},{"time":"2月7日","action":"自感不适，发热"},{"time":"2月13日","action":"午后，步行到安升街百姓大药房买药（患者未进入药店）"},{"time":"2月14日","action":"10时许，由120急救车送至市第一医院就诊"}]		2020-02-1600:00:00	哈尔滨市应对疫情指挥部	http://hlj.xinhuanet.com/bcrd/2020-02/16/c_138789089.htm			8c001a7902a75de0be7891dd295b2465	2020-02-1921:52:40
28-386	黑龙江省	哈尔滨市	道里区	花园小区;翠湖天地·璞园	2月15日，患者四	女	退休。亲属为确诊病例。居住地：道里区河政街花园小区。无武汉出行史。目前在市胸科医院隔离。	[{"time":"1月27日－29日","action":"每天9时许，乘私家车到亲属家（群力翠湖天地璞园）聚餐，20时许乘私家车回家。其间与确诊病例有接触"},{"time":"1月30日","action":"9时许，乘私家车到亲属家（群力翠湖天地璞园），17时许乘私家车回家"},{"time":"1月31日－2月14日","action":"居家（自2月6日起居家医学隔离观察，每日由河政社区医务人员进行监测）"},{"time":"2月14日","action":"12时许，由120急救车送至道里区人民医院就诊"},{"time":"2月15日","action":"16时许，由120急救车送至市胸科医院"}]		2020-02-1600:00:00	哈尔滨市应对疫情指挥部	http://hlj.xinhuanet.com/bcrd/2020-02/16/c_138789089.htm			1ee899563cab8322d70f0cf018119bc6	2020-02-1921:52:40
28-387	黑龙江省	哈尔滨市	香坊区	宏润·翠湖天地翠园	2月15日，患者五	女	退休。亲属为确诊病例。居住地：群力翠湖天地翠园。无武汉出行史。目前在市胸科医院隔离。	[{"time":"1月29日－2月6日","action":"居家"},{"time":"2月7日","action":"10时许，步行到亲属家（群力翠湖天地璞园），与确诊病例有接触"},{"time":"2月8日－2月12日","action":"在亲属家（群力翠湖天地璞园）"},{"time":"2月13日","action":"15时许，由120急救车送至道里区人民医院就诊"},{"time":"2月15日","action":"9时许，由120急救车送至市胸科医院"}]		2020-02-1600:00:00	哈尔滨市应对疫情指挥部	http://hlj.xinhuanet.com/bcrd/2020-02/16/c_138789089.htm			01d2379b69b97507d3daaebc64ca24a3	2020-02-1921:52:40
28-388	黑龙江省	哈尔滨市	南岗区	振兴街80号	2月15日，患者六	男	工人。居住地：南岗区振兴街80号。无武汉出行史。目前在省传染病院隔离。	[{"time":"1月24日","action":"16时许，乘私家车到南岗区文海溪畔小区（亲属家）短暂停留，后回家"},{"time":"1月25日","action":"7时许，乘地铁由学府路站到哈东站站，步行到单位上班。15时许乘地铁回家，18时许乘地铁返回单位"},{"time":"1月26日","action":"8时许，乘地铁回家"},{"time":"1月27日","action":"12时－18时许，驾私家车到亲属家（南岗区文海溪畔小区），晚18时许驾私家车回家"},{"time":"1月28日","action":"7时许，驾私家车上班，15时许驾私家车到亲属家（南岗区文海溪畔小区），18时许回到单位，20时许驾私家车到亲属家（南岗区文海溪畔小区）居住"},{"time":"1月29日","action":"8时许，乘地铁上班，16时许由南棵绿荫站乘120路公交车到革…		2020-02-1600:00:00	哈尔滨市应对疫情指挥部	http://hlj.xinhuanet.com/bcrd/2020-02/16/c_138789089.htm			d5e0e4f48f6846d8e7c90272bf22007b	2020-02-1921:52:40
28-389	黑龙江省	哈尔滨市	道里区	民生尚都瑞园	2月15日，患者七	男	退休。居住地：道里区民生尚都瑞园。无武汉出行史。目前在哈医大一院（群力院区）隔离。	[{"time":"1月20日","action":"9时许，乘71路公交车到亲属家中（蓝天嘉园）。11时许乘71路公交车回家"},{"time":"1月21日－23日","action":"居家"},{"time":"1月24日13时许－25日","action":"乘61路公交车到亲属家（一面街36号）"},{"time":"1月26日","action":"10时许，乘61路公交车回家"},{"time":"1月27日－2月8日","action":"居家，其间曾到小区内药店买药（在药店小窗口购药，戴口罩）"},{"time":"2月9日－2月13日","action":"居家"},{"time":"2月14日","action":"由120急救车送至哈医大二院就诊"},{"time":"2月15日","action":"由120急救车送至哈医大一院（群力院区）"}]		2020-02-1600:00:00	哈尔滨市应对疫情指挥部	http://hlj.xinhuanet.com/bcrd/2020-02/16/c_138789089.htm			cdfba5465581d7978c7f9fe7d927b409	2020-02-1921:52:40
28-390	黑龙江省	哈尔滨市	道里区	招商贝肯山	2月15日，患者八	女	退休。居住地：道里区群力招商贝肯山小区。无武汉出行史。目前在哈医大四院隔离。	[{"time":"1月24日","action":"在家中聚餐"},{"time":"1月25日－28日","action":"居家"},{"time":"1月29日","action":"10时许，在小区内散步（未戴口罩）"},{"time":"1月30日－2月12日","action":"居家"},{"time":"2月13日","action":"7时许，乘私家车到哈医大四院就诊"}]		2020-02-1600:00:00	哈尔滨市应对疫情指挥部	http://hlj.xinhuanet.com/bcrd/2020-02/16/c_138789089.htm			2990e1e829f94c5c07c6cb7a2bcb7ffe	2020-02-1921:52:40
28-391	黑龙江省	哈尔滨市	道里区	安静街82号	2月15日，患者九	男	退休，与确诊病例有接触。居住地：道里区安静街道安静街82号。无武汉出行史。目前在哈医大一院（群力院区）隔离。春节前因伤居家，与确诊病例有接触。	[{"time":"2月14日","action":"10时许－15日，由120急救车送至哈医大四院诊治"},{"time":"2月16日","action":"14时许，由120急救车送至哈医大一院（群力院区）"}]		2020-02-1600:00:00	哈尔滨市应对疫情指挥部	http://hlj.xinhuanet.com/bcrd/2020-02/16/c_138789089.htm			493129523bfbc7eec4a98d91ab009037	2020-02-1921:52:40
28-392	黑龙江省	哈尔滨市	南岗区	大众新城二期;	2月15日，患者十	女	退休。亲属为确诊病例。居住地：南岗区保健路大众新城小区二期。无武汉出行史。目前在省传染病院隔离。	[{"time":"1月23日","action":"18时许，步行到厨掌柜（保健路店）聚餐"},{"time":"1月24日","action":"在家聚餐，与确诊病例有接触"},{"time":"1月25日－1月30日","action":"居家"},{"time":"1月30日－2月10日","action":"由120急救车送至隔离点隔离"},{"time":"2月10日－2月14日","action":"由120急救车送至另一隔离点隔离"},{"time":"2月14日","action":"由120急救车送至哈医大二院就诊，18时许由120急救车送至省传染病院"}]		2020-02-1600:00:00	哈尔滨市应对疫情指挥部	http://hlj.xinhuanet.com/bcrd/2020-02/16/c_138789089.htm			5f9cca30f943489fa3e7979e813841df	2020-02-1921:52:40
28-393	黑龙江省	哈尔滨市	香坊区	泰鑫国典	2月15日，患者十一	男	退休。居住地：香坊区南直路99号泰新国典小区。无武汉出行史。目前在哈医大一院（群力院区）隔离。	[{"time":"1月28日－2月13日","action":"居家，其间两次外出购物"},{"time":"2月2日","action":"9时许，乘私家车到比优特超市（红博中央公园店），10时许乘私家车回家"},{"time":"2月3日","action":"9时许，乘私家车到大润发超市（香坊万达店），10时许乘私家车回家"},{"time":"2月14日","action":"9时许，乘私家车到省农垦总医院一分院就诊，11时许乘私家车到市传染病院就诊"},{"time":"2月15日","action":"由120急救车送至哈医大一院（群力院区）"}]		2020-02-1600:00:00	哈尔滨市应对疫情指挥部	http://hlj.xinhuanet.com/bcrd/2020-02/16/c_138789089.htm			94d9c5bfd6ab89e26b9ccd7f511f846d	2020-02-1921:52:40
28-394	黑龙江省	哈尔滨市	香坊区	盛新·领地	2月15日，患者十二	女	退休。亲属为确诊病例。居住地：香坊区果园街盛新领地小区。无武汉出行史。目前在省医院隔离。	[{"time":"1月24日－2月11日","action":"居家，其间有聚餐，与确诊病例有接触"},{"time":"2月12日","action":"9时许，由120急救车送至隔离点"},{"time":"2月13日","action":"16时许，由120急救车先后送至市传染病院、省医院就诊，19时许由120急救车送回隔离点"},{"time":"2月14日","action":"10时许，由120急救车送至省医院就诊"}]		2020-02-1600:00:00	哈尔滨市应对疫情指挥部	http://hlj.xinhuanet.com/bcrd/2020-02/16/c_138789089.htm			dc9186118933a60e2d88f15cdd2cf8fa	2020-02-1921:52:40
28-395	黑龙江省	哈尔滨市	南岗区	科大小区	2月15日，患者十三	女	职员。居住地：南岗区科大小区。无武汉出行史。目前在市传染病院隔离。	[{"time":"1月18日","action":"10时许，有快递员到家中取快递"},{"time":"1月19日－21日","action":"每日7时－18时许，乘通勤车到道里区开发区迎宾路创业大厦上班，后乘通勤车到省森工总医院站换乘83路公交回家。21日晚，乘私家车与亲属在马端街七台河邢氏老太太烧烤店用餐"},{"time":"1月22日","action":"8时许，乘私家车与亲友到道外区天恒山冰雪运动大世界滑雪，19时许到宣西小区亲友家，22时许回家"},{"time":"1月23日","action":"居家"},{"time":"1月24日","action":"12时－17时许，乘私家车到卓展购物中心（A座5层）购物，17时－19时许驾私家车在清华大街68号2号楼停留，后返回家中"},{"time":"1月25日","action":"11时－14时许，乘私家车到南京…		2020-02-1600:00:00	哈尔滨市应对疫情指挥部	http://hlj.xinhuanet.com/bcrd/2020-02/16/c_138789089.htm			d8762b072993a934dfc4cf929397bc22	2020-02-1921:52:40
28-396	黑龙江省	哈尔滨市	方正县	博汇阳光新城	2月15日，患者十四	男	无业。亲属为确诊病例。居住地：方正县方正镇博汇阳光小区。无武汉出行史。目前在市胸科医院隔离。患者因年迈居家。	[{"time":"1月25日、31日、2月1日","action":"在家中聚餐，其间与确诊病例有接触"},{"time":"2月12日","action":"10时许，由120急救车送至方正县人民医院就诊，13时许由120急救车送至市胸科医院"}]		2020-02-1600:00:00	哈尔滨市应对疫情指挥部	http://hlj.xinhuanet.com/bcrd/2020-02/16/c_138789089.htm			f286feb8949afbfabae8ba6d8f798bf4	2020-02-1921:52:40
28-397	黑龙江省	哈尔滨市	五常市	顺鑫老年公寓	2月15日，患者十五	男	无业。共同居住者有确诊病例。居住地：五常市宝立小区顺鑫老年公寓。无武汉出行史。目前在市胸科医院隔离。	[{"time":"1月24日－2月13日","action":"一直在老年公寓未外出。其间，1月26日有亲属来探望"},{"time":"2月14日","action":"由120急救车送至五常市人民医院就诊"},{"time":"2月15日","action":"16时许，由120急救车送至市胸科医院"}]		2020-02-1600:00:00	哈尔滨市应对疫情指挥部	http://hlj.xinhuanet.com/bcrd/2020-02/16/c_138789089.htm			45ba9ee51c5fe1aa894d0f30c44dda38	2020-02-1921:52:40
28-398	黑龙江省	双鸭山市	友谊县		2月15日	王某某	未知	[{"time":"1月26日至1月27日","action":"自驾车从北京到友谊县"},{"time":"1月28日","action":"晚在肖某某家聚餐"},{"time":"1月29至31日","action":"居家"},{"time":"2月1日","action":"到友谊县宝盛超市和百果园超市购物，后回家"},{"time":"2月3日至10日","action":"居家隔离医学观察并看护外孙"},{"time":"2月11日","action":"被转到鑫友谊大酒店集中隔离医学观察。12日晚，出现发热症状"},{"time":"2月13日","action":"转至友谊人民医院观察治疗"}]		2020-02-1600:00:00	双鸭山市疾病预防控制中心	http://shuangyashan.dbw.cn/system/2020/02/16/058344830.shtml			065338e4b9568586afe1e4384977a849	2020-02-1921:52:40
28-399	黑龙江省	鸡西市	恒山区	泰合铭居	第49号	男	现住址：恒山区泰合铭居C区1号楼，是44号确诊病例的公公。	[{"time":"1月15日-2月8日","action":"每天17时左右到楼下活动半小时，其余时间居家未外出"},{"time":"2月9日","action":"16时乘120救护车到集中隔离点留观。"}]		2020-02-1600:00:00	鸡西新闻网	https://news.163.com/20/0216/15/F5H15OO300019K82.html			c3afcca08cbd0c6d9fa770e86e709289	2020-02-1921:52:40
28-400	黑龙江省	齐齐哈尔市	建华区	建设街道运建园小区	患者（病例编号37号）	女	常住地为建华区运建园小区60号楼圣水湖养老院。无武汉出行史。目前在市第一医院隔离治疗。	[{"time":"1月30—2月13日","action":"在运建园60号楼圣水湖养老院居住，未外出。在此期间儿子几次来送食品，未进入养老院，由服务员转交"},{"time":"2月13日","action":"因外伤乘私家车到附属三院就诊，因发热被隔离治疗"}]		2020-02-1600:00:00	齐齐哈尔市卫健委	https://www.sohu.com/a/373493825_115239			53e763b02e948a03edcb712211be501c	2020-02-1921:52:40
28-401	黑龙江省	齐齐哈尔市	建华区	龙华小区	患者（病例编号38号	女	常住地为铁锋区龙华街道龙华小区4号楼4单元。无武汉出行史。目前在市中医医院隔离治疗。	[{"time":"1月28—2月1日","action":"在运建园圣水湖养老院陪护父亲"},{"time":"2月1—2月9日","action":"步行往返于居住地和养老院"},{"time":"2月10—2月13日","action":"因出现感冒症状居家未外出"},{"time":"2月14日","action":"到市中医医院南院就诊并隔离治疗"}]		2020-02-1600:00:00	齐齐哈尔市卫健委	https://www.sohu.com/a/373493825_115239			710ce0d852f4eddeb529d5583880ccc9	2020-02-1921:52:40
28-402	黑龙江省	大庆市	肇源县	肇源广北小区排水公司家属楼	病例20	病例20，女	病例11的亲属，居住在肇源广北小区排水公司家属楼	[{"time":"1月29日至2月13日","action":"作为病例11的密切接触者，居家医学观察（2月12日解除医学观察前，再次进行核酸检测，结果显示阳性）"},{"time":"2月13日至2月16日","action":"在肇源县总医院隔离医学观察"},{"time":"2月16日","action":"诊断为确诊病例，并转入市第二医院"}]		2020-02-1600:00:00	大庆市疾病预防控制中心	http://www.daqing.gov.cn/zfgz/zfgg/653548.shtml			3cca573e78ce0c407a3ecf2b56e8953e	2020-02-1921:52:40
28-514	吉林省	长春市	朝阳区	融创·上城;	2月15日	黄某某，女性，1960年出生	黑龙江人，现居住长春市高新区融创上城，系黑龙江省七台河市确诊病例密切接触者。	[{"time":"1月18日","action":"乘坐D121次（车座04车004A）长春至佳木斯列车离长"},{"time":"1月18日至2月13日","action":"一直在黑龙江省七台河市活动，春节期间家人聚餐时，与七台河市一名确诊病例接触"},{"time":"2月12日","action":"出现咽部不适"},{"time":"2月13日","action":"15时38分，乘坐黑龙江籍牌照车辆，经高速到长春市女儿家后，未外出。该车辆未在长春市停留直接返回"},{"time":"2月14日","action":"下午15时，由120车将其送入吉大一院就诊"}]		2020-02-1600:00:00	长春市卫生健康委员会	http://wjw.changchun.gov.cn/xwzx/tzgg/202002/t20200216_2079896.html			4fe858d89c8c4798eb2b029e7b0f91a3	2020-02-1921:52:40
25-224	河北省	唐山市	迁西县	金厂峪镇河北庄村;迁西县人民医院;唐山市传染病院		第47例：男，13岁	（系第33例病例之子），迁西县人。	[{"time":"1月24日至25日","action":"居家未外出，期间第27例病例曾来家中聚餐"},{"time":"26日","action":"曾与家人到金厂峪镇河北庄村串门，午餐后返回"},{"time":"27日至31日","action":"居家未外出，期间有包括第27例病例在内的多位亲友来家中串门或聚餐"},{"time":"2月1日至7日","action":"偶在本村内活动"},{"time":"8日","action":"由救护车转运至迁西县指定地点接受隔离观察"},{"time":"2月10日","action":"被转运至迁西县人民医院"},{"time":"12日","action":"被转运至唐山市传染病院"},{"time":"15日","action":"确诊。"}]		2020-02-1600:00:00	河北日报	https://mp.weixin.qq.com/s/9oKFqQlhux7MRkLB073zIw			371c2e2af6cc0305cec163ab867b9d4a	2020-02-1922:02:16
25-225	河北省	唐山市	迁西县	金厂峪镇河北庄村;唐山市传染病院		第48例：男，67岁	（系第32例病例之夫），迁西县人。	[{"time":"1月24日至25日","action":"居家未外出，期间第27例病例曾来家中聚餐"},{"time":"26日","action":"曾与家人到金厂峪镇河北庄村串门，午餐后返回"},{"time":"29日至2月2日","action":"曾多次到本村亲戚家串门"},{"time":"3日至8日","action":"居家未外出"},{"time":"9日","action":"由救护车转运至迁西县指定地点接受隔离观察"},{"time":"2月12日","action":"被转运至唐山市传染病院"},{"time":"15日","action":"确诊。"}]		2020-02-1600:00:00	河北日报	https://mp.weixin.qq.com/s/9oKFqQlhux7MRkLB073zIw			7a4ad447d45403fe30022d4080bce218	2020-02-1922:02:16
25-226	河北省	唐山市	迁西县	迁西县人民医院;唐山市传染病院		第49例：女，85岁	（系第27例、第48例病例之母），迁西县人。	[{"time":"1月24日至2月7日","action":"居家未外出，期间有包括第27例病例在内的多位亲友来家中串门或聚餐"},{"time":"8日","action":"由救护车转运至迁西县指定地点接受隔离观察"},{"time":"2月10日","action":"被转运至迁西县人民医院"},{"time":"11日","action":"被转运至唐山市传染病院"},{"time":"15日","action":"确诊。"}]		2020-02-1600:00:00	河北日报	https://mp.weixin.qq.com/s/9oKFqQlhux7MRkLB073zIw			7ea43f441edb7e92296271e59b56b8a0	2020-02-1922:02:16
25-227	河北省	唐山市	迁安市	唐山市传染病院	第50例	男，30岁	迁安市人。	[{"time":"1月31日至2月5日","action":"在迁安市一钢厂上班，往返于单位与家中，休班期间曾到本村亲属家中串门并与第38例病例接触"},{"time":"6日至12日","action":"居家隔离未外出"},{"time":"12日","action":"晚由救护车转运至迁安市指定地点接受隔离观察"},{"time":"2月14日","action":"被转运至唐山市传染病院"},{"time":"15日","action":"确诊。"}]		2020-02-1600:00:00	河北日报	https://mp.weixin.qq.com/s/9oKFqQlhux7MRkLB073zIw			dc016a0ef6615dab0c2ba90efa6c6346	2020-02-1922:02:16
25-228	河北省	唐山市	迁安市	迁安市传染病医院;唐山市传染病院	第51例	女，58岁	迁安市人。	[{"time":"1月26日","action":"曾在家中与第15例病例聚餐"},{"time":"27日至2月3日","action":"曾多次到本村亲友家串门或聚餐，并与第29例、第37例病例接触"},{"time":"4日至7日","action":"居家未外出"},{"time":"2月8日","action":"由救护车转运至迁安市传染病医院，当日被转运至唐山市传染病院"},{"time":"15日","action":"确诊。"}]		2020-02-1600:00:00	河北日报	https://mp.weixin.qq.com/s/9oKFqQlhux7MRkLB073zIw			5532a9c463b59636f92b88d0e403d508	2020-02-1922:02:16
25-229	河北省	石家庄市	正定县	正定县人民医院;河北省胸科医院		第二十八例：女，61岁，	现住石家庄市正定县。	[{"time":"1月25日","action":"曾接触过武汉返石亲戚，此后居家未出门"},{"time":"2月5日","action":"出现低热、全身乏力、咽痛、干咳"},{"time":"2月5日至2月10日","action":"期间，家人每天骑电动车带其在正定县某诊所就诊。患者因出现胸闷、气短症状"},{"time":"2月10日","action":"由家人驾车将其送至正定县人民医院就诊"},{"time":"2月11日、12日","action":"两次核酸检测均为阴性"},{"time":"2月12日","action":"患者由县医院120急救车送至河北省胸科医院进一步治疗"},{"time":"2月15日","action":"核酸检测呈阳性,确诊。"}]		2020-02-1600:00:00	河北日报	https://mp.weixin.qq.com/s/9oKFqQlhux7MRkLB073zIw			588fddc3db7879cd68b3854372faa787	2020-02-1922:02:16
25-230	河北省	沧州市	献县	献县人民医院;献县中医医院		病例47，女，54岁	献县人，系病例36之妻。	[{"time":"2月5日","action":"到献县人民医院发热门诊就诊，当日到献县中医医院隔离治疗"},{"time":"2月15日","action":"确诊。"}]		2020-02-1600:00:00	河北日报	https://mp.weixin.qq.com/s/9oKFqQlhux7MRkLB073zIw			5cc5114334872dce6298f9e109558ea0	2020-02-1922:02:16
25-231	河北省	廊坊市	固安县	廊坊市第三人民医院		第30例：女，20岁	原籍湖北襄阳，为湖北某学校学生，现住固安县。其父为确诊病例第15例。	[{"time":"2月5日","action":"其作为密切接触者，在固安县定点医院进行隔离治疗"},{"time":"2月15日","action":"专家组诊断为确诊病例。现在廊坊市第三人民医院进一步隔离治疗。"}]		2020-02-1600:00:00	河北日报	https://mp.weixin.qq.com/s/9oKFqQlhux7MRkLB073zIw			139f9b047d47402a1f654ea484ada2e8	2020-02-1922:02:16
25-233	河北省	唐山市	迁安市	小石岭村;迁安市传染病医院	第36例	女，42岁	系第30例病例之妻	[{"time":"1月26日","action":"曾在小石岭村亲戚家聚餐"},{"time":"1月27日-2月3日","action":"居家未外出，期间曾与亲戚在家中聚餐"},{"time":"2月4日","action":"曾到亲戚家串门"},{"time":"2月5日-2月7日","action":"居家隔离未外出"},{"time":"2月8日","action":"由救护车送至迁安市指定地点接受隔离医学观察"},{"time":"2月11日","action":"转运至迁安市传染病医院"},{"time":"2月13日","action":"确诊。"}]		2020-02-1600:00:00	河北新闻网	https://view.inews.qq.com/a/HEC202002160020630J?uid=942187126&devid=FBD02B6E-8456-48F4-8F15-8FABAAD7A0B3&qimei=fbd02b6e-8456-48f4-8f15-8fabaad7a0b3			187938918af7af2051f9fcfd735084c5	2020-02-1922:02:16
25-234	河北省	唐山市	迁安市	迁安市传染病医院	第37例	男，48岁		[{"time":"1月25日-2月2日","action":"期间，每日到邻居家打牌"},{"time":"2月3日-2月10日","action":"居家未外出"},{"time":"2月10日","action":"晚由救护车送至迁安市传染病医院就诊"},{"time":"2月13日","action":"确诊。"}]		2020-02-1600:00:00	河北新闻网	https://view.inews.qq.com/a/HEC202002160020630J?uid=942187126&devid=FBD02B6E-8456-48F4-8F15-8FABAAD7A0B3&qimei=fbd02b6e-8456-48f4-8f15-8fabaad7a0b3			3c34970c7f093beec1f7d07af4e99e68	2020-02-1922:02:16
25-235	河北省	唐山市	迁安市	杨店子镇;小石岭村;首钢矿山医院;迁安市中医医院;迁安市传染病医院	第38例	女，66岁	系第29例病例之妻	[{"time":"1月24日","action":"与家人驾车到老家"},{"time":"1月26日","action":"与家人驾车返回迁安市区，途中曾到杨店子镇一药店购药"},{"time":"1月30日","action":"与家人驾车到小石岭村，当晚因不适到首钢矿山医院就诊后，返回迁安市区"},{"time":"1月31日-2月2日","action":"居家未外出"},{"time":"2月3日-2月7日","action":"居家未外出"},{"time":"2月8日","action":"早因不适由救护车送至迁安市中医院就诊并留观"},{"time":"2月9日","action":"转运至迁安市指定地点接受隔离医学观察"},{"time":"2月11日","action":"转运至迁安市传染病医院隔离治疗"},{"time":"2月13日","action":"确诊。…		2020-02-1600:00:00	河北新闻网	https://view.inews.qq.com/a/HEC202002160020630J?uid=942187126&devid=FBD02B6E-8456-48F4-8F15-8FABAAD7A0B3&qimei=fbd02b6e-8456-48f4-8f15-8fabaad7a0b3			6b7d2e4e831fa2dee74e5f0327573c14	2020-02-1922:02:16
25-236	河北省	唐山市	迁安市	迁安市传染病医院	第39例	女，47岁	系第37例病例之妻	[{"time":"1月28日-2月3日","action":"期间，多次到邻居家观看打牌，期间与第29例、第38例病例有接触"},{"time":"2月4日-2月11日","action":"居家隔离未外出"},{"time":"2月12日","action":"由救护车转运至迁安市传染病医院"},{"time":"2月13日","action":"确诊。"}]		2020-02-1600:00:00	河北新闻网	https://view.inews.qq.com/a/HEC202002160020630J?uid=942187126&devid=FBD02B6E-8456-48F4-8F15-8FABAAD7A0B3&qimei=fbd02b6e-8456-48f4-8f15-8fabaad7a0b3			722306af880cd099b35a3fff4697d279	2020-02-1922:02:16
25-237	河北省	唐山市	迁安市	管庄子村;迁安市传染病医院	第40例	男，11岁	系第14例、第28例病例之孙并共同生活	[{"time":"1月27日-2月3日","action":"曾在沙河驿管庄子村内活动"},{"time":"2月3日","action":"晚与第28例病例一同由救护车转运至迁安市指定地点接受隔离医学观察"},{"time":"2月11日","action":"转运至迁安市传染病医院隔离治疗"},{"time":"2月13日","action":"确诊。"}]		2020-02-1600:00:00	河北新闻网	https://view.inews.qq.com/a/HEC202002160020630J?uid=942187126&devid=FBD02B6E-8456-48F4-8F15-8FABAAD7A0B3&qimei=fbd02b6e-8456-48f4-8f15-8fabaad7a0b3			e71da3dcb19a69e61b3481e71ca2a101	2020-02-1922:02:16
25-238	河北省	唐山市	迁安市	天洋城;迁安市人民医院;迁安市传染病医院	第41例	男，28岁	与第30例病例在同一钢厂工作	[{"time":"1月24日-2月10日","action":"在钢厂上班，休班期间，曾多次去亲戚、朋友家串门或打牌"},{"time":"2月10日","action":"因不适到天洋城小区某药店购药"},{"time":"2月11日","action":"到迁安市人民医院就诊"},{"time":"2月12日","action":"由救护车转运至迁安市传染病医院隔离治疗"},{"time":"2月13日","action":"确诊。"}]		2020-02-1600:00:00	河北新闻网	https://view.inews.qq.com/a/HEC202002160020630J?uid=942187126&devid=FBD02B6E-8456-48F4-8F15-8FABAAD7A0B3&qimei=fbd02b6e-8456-48f4-8f15-8fabaad7a0b3			085c60397bfaa378517bae699d0be96f	2020-02-1922:02:16
25-239	河北省	唐山市	迁安市		第42例	男，51岁	与第30例病例在同一单位工作	[{"time":"1月28日-2月7日","action":"除工作外未外出"},{"time":"2月8日","action":"独自骑电动车回村，并于当日被送往迁安市指定地点接受隔离医学观察"},{"time":"2月11日","action":"由救护车转运至迁安市中医院就诊"},{"time":"2月13日","action":"确诊。"}]		2020-02-1600:00:00	河北新闻网	https://view.inews.qq.com/a/HEC202002160020630J?uid=942187126&devid=FBD02B6E-8456-48F4-8F15-8FABAAD7A0B3&qimei=fbd02b6e-8456-48f4-8f15-8fabaad7a0b3			a241cc935b923b05d5358db3c3e417ce	2020-02-1922:02:16
25-240	河北省	唐山市	迁西县	迁西县人民医院	第43例	男，51岁		[{"time":"1月27日-2月12日","action":"在村活动未外出，期间与27、35例病例有密切接触"},{"time":"2月12日","action":"由救护车转运至迁西县指定地点接受隔离医学观察"},{"time":"2月13日","action":"转运至迁西县人民医院就诊，当日确诊。"}]		2020-02-1600:00:00	河北新闻网	https://view.inews.qq.com/a/HEC202002160020630J?uid=942187126&devid=FBD02B6E-8456-48F4-8F15-8FABAAD7A0B3&qimei=fbd02b6e-8456-48f4-8f15-8fabaad7a0b3			e6117bac7fc932149d97c8524edb0749	2020-02-1922:02:16
25-241	河北省	张家口市	康保县		第二十六例	女，85岁	常住康保县（系第二十一、二十七、三十、三十一例确诊病例患者母亲），无外出史。	[{"time":"1月16日-2月9日","action":"多名亲属到其家中拜年并聚餐（其中含确诊病例患者）"},{"time":"2月13日","action":"在隔离医学观察期间确诊。"}]		2020-02-1600:00:00	河北新闻网	https://view.inews.qq.com/a/HEC202002160020630J?uid=942187126&devid=FBD02B6E-8456-48F4-8F15-8FABAAD7A0B3&qimei=fbd02b6e-8456-48f4-8f15-8fabaad7a0b3			3444930d24cbf5373ba587475e5f4316	2020-02-1922:02:16
25-242	河北省	张家口市	康保县		第二十七例	男，65岁	常住康保县（系第二十一例患者二哥），无外出史。	[{"time":"1月20日","action":"患者女儿和外孙女（第二十九例患者）从保定回到患者家中"},{"time":"1月24日","action":"去妹妹（第二十一例患者）家看望母亲（第二十六例患者）"},{"time":"1月25日","action":"多名亲属到患者家中拜年（其中含确诊病例患者）"},{"time":"1月31日","action":"在其家中聚餐（其中含确诊病例患者）"},{"time":"2月6日-2月7日","action":"多次去妹妹（第二十一例患者）家看望母亲（第二十六例患者）"},{"time":"2月13日","action":"在隔离医学观察期间确诊。"}]		2020-02-1600:00:00	河北新闻网	https://view.inews.qq.com/a/HEC202002160020630J?uid=942187126&devid=FBD02B6E-8456-48F4-8F15-8FABAAD7A0B3&qimei=fbd02b6e-8456-48f4-8f15-8fabaad7a0b3			1fe7964d35babcc9b42371b0133698fd	2020-02-1922:02:16
25-243	河北省	张家口市	康保县		第二十八例	女，62岁	常住康保县（系第二十七例患者妻子），无外出史。行程轨迹与第二十七例患者相同	[{"time":"1月20日","action":"患者女儿和外孙女（第二十九例患者）从保定回到患者家中"},{"time":"1月24日","action":"去妹妹（第二十一例患者）家看望母亲（第二十六例患者）"},{"time":"1月25日","action":"多名亲属到患者家中拜年（其中含确诊病例患者）"},{"time":"1月31日","action":"在其家中聚餐（其中含确诊病例患者）"},{"time":"2月6日-2月7日","action":"多次去妹妹（第二十一例患者）家看望母亲（第二十六例患者）"},{"time":"2月13日","action":"在隔离医学观察期间确诊。"}]		2020-02-1600:00:00	河北新闻网	https://view.inews.qq.com/a/HEC202002160020630J?uid=942187126&devid=FBD02B6E-8456-48F4-8F15-8FABAAD7A0B3&qimei=fbd02b6e-8456-48f4-8f15-8fabaad7a0b3			441fe130f9b92e6c239844dab7988ac0	2020-02-1922:02:16
25-244	河北省	保定市		张家口站；	第二十九例	女，13岁	常住保定市（系第二十七例患者外孙女）。	[{"time":"1月20日","action":"随母亲乘坐Z336次列车到达张家口站，14时20分左右乘车牌号为冀G·C3623的大巴车，赴康保高速路口，后乘自驾车到达姥爷（第二十七例患者）家中"},{"time":"1月20日-2月9日","action":"多次参加家庭聚餐（其中含确诊病例患者）"},{"time":"2月13日","action":"在隔离医学观察期间确诊。"}]		2020-02-1600:00:00	河北新闻网	https://view.inews.qq.com/a/HEC202002160020630J?uid=942187126&devid=FBD02B6E-8456-48F4-8F15-8FABAAD7A0B3&qimei=fbd02b6e-8456-48f4-8f15-8fabaad7a0b3			3639fc8dc6ec8b7582bc42c933e1e1c7	2020-02-1922:02:16
25-245	河北省	张家口市	康保县		第三十例	男，67岁	常住康保县（系第二十一例患者大哥），无外出史。	[{"time":"1月25日-1月26日","action":"多名亲属到患者家中拜年（其中含确诊病例患者）"},{"time":"1月26日","action":"步行到妹妹（第二十一例患者）家看望母亲（第二十六例患者）"},{"time":"1月27日","action":"患者请亲属在其家中聚餐（其中含确诊病例患者）"},{"time":"1月29日","action":"多名亲属在其家中打麻将（其中含确诊病例患者）"},{"time":"2月13日","action":"在隔离医学观察期间确诊。"}]		2020-02-1600:00:00	河北新闻网	https://view.inews.qq.com/a/HEC202002160020630J?uid=942187126&devid=FBD02B6E-8456-48F4-8F15-8FABAAD7A0B3&qimei=fbd02b6e-8456-48f4-8f15-8fabaad7a0b3			7742c2d5c0d718194ce686556a4ff699	2020-02-1922:02:16
25-246	河北省	张家口市	康保县		第三十一例	男，57岁	常住康保县（系第二十一例患者弟弟），无外出史。	[{"time":"1月24日-1月27日","action":"多次到姐姐（第二十一例患者）家看望母亲（第二十六例患者）"},{"time":"1月25日-26日","action":"多名亲属到患者家中拜年（其中含确诊病例患者）"},{"time":"1月28日","action":"在其家中聚餐（其中含确诊病例患者）"},{"time":"1月29日","action":"与妻子（第二十四例患者）去哥哥（第三十例患者）家打牌"},{"time":"2月13日","action":"在隔离医学观察期间确诊。"}]		2020-02-1600:00:00	河北新闻网	https://view.inews.qq.com/a/HEC202002160020630J?uid=942187126&devid=FBD02B6E-8456-48F4-8F15-8FABAAD7A0B3&qimei=fbd02b6e-8456-48f4-8f15-8fabaad7a0b3			aa28eb0ae77e660d03cddf8e70bf5f2d	2020-02-1922:02:16
25-247	河北省	邯郸市	丛台区	郑州新郑国际机场;美食林(鑫港购物广场店);智尚酒店;河北工程大学附属医院		女		[{"time":"1月23日","action":"从郑州机场乘坐航班VN705去越南旅游"},{"time":"1月28日","action":"乘坐航班VN704返回郑州，转乘中瑞国旅旅游大巴（冀D169Z0）于21时20分回到邯郸家中"},{"time":"1月30日","action":"10时左右去鑫港购物广场美食林超市购物"},{"time":"2月9日","action":"被送往智尚酒店集中隔离观察"},{"time":"2月12日","action":"到河北工程大学附属医院隔离治疗。"}]		2020-02-1600:00:00	河北新闻网	https://view.inews.qq.com/a/HEC202002160020630J?uid=942187126&devid=FBD02B6E-8456-48F4-8F15-8FABAAD7A0B3&qimei=fbd02b6e-8456-48f4-8f15-8fabaad7a0b3			45b34ca44f62f8a67153692f54c5eda4	2020-02-1922:02:16
25-248	河北省	邯郸市	丛台区	郑州新郑国际机场;双然水果店；喜德福连锁便利店;智尚酒店;河北工程大学附属医院		男		[{"time":"1月23日","action":"从郑州机场乘坐航班VN705去越南旅游"},{"time":"1月28日","action":"乘坐航班VN704返回郑州，转乘中瑞国旅旅游大巴冀（D169Z0）于21时20分回到邯郸家中"},{"time":"2月4日","action":"下午到油漆厂路双然水果店购物"},{"time":"2月4日、2月6日","action":"下午到喜德福便利店购物"},{"time":"2月9日","action":"被送往智尚酒店集中隔离观察"},{"time":"2月12日","action":"到河北工程大学附属医院隔离治疗。"}]		2020-02-1600:00:00	河北新闻网	https://view.inews.qq.com/a/HEC202002160020630J?uid=942187126&devid=FBD02B6E-8456-48F4-8F15-8FABAAD7A0B3&qimei=fbd02b6e-8456-48f4-8f15-8fabaad7a0b3			4bccf38d7dea36760e57bfd7736cabc9	2020-02-1922:02:16
25-255	河北省	张家口市	康保县		第三十四例	女，32岁	系第二十七例患者女儿	[{"time":"1月16日","action":"自驾车从保定到达康保县其父亲（第二十七例患者）家中居住"},{"time":"1月18日","action":"驾车到达康保县其公婆家中居住"},{"time":"1月20日","action":"随母亲（第二十八例患者）去其大姨（第二十一例患者）家串门"},{"time":"1月23日—2月10日","action":"多次到亲属家拜年并参加家庭聚餐（其中含确诊病例患者）"},{"time":"2月15日","action":"在隔离医学观察期间确诊。"}]		2020-02-1600:00:00	河北日报	https://m.weibo.cn/1623340585/4472715199502140			cce2bfec0a74ee6a8f46c6ee07e0afcf	2020-02-1922:02:16
23-121	天津市	宝坻区			第121例	男，31岁	现居住于宝坻区林亭口镇，无武汉旅行和工作史，无宝坻区百货大楼购物或逗留史，系第119例确诊病例的丈夫	[{"time":"2月10日","action":"被转送至隔离点进行隔离医学观察"},{"time":"2月11日","action":"出现呕吐症状"},{"time":"2月12日","action":"出现恶心症状，被从隔离观察点转送至宝坻区人民医院发热门诊就诊，被收入隔离病房留观治疗"},{"time":"2月15日","action":"核酸检测结果为阳性，经市专家组确诊为我市第121例确诊病例，为普通型。"}]		2020-02-1500:00:00	天津发布	https://weibo.com/tjszfxwbfb			e27ba8aabc97e5a618723da40f9e6049	2020-02-1617:43:09
23-122	天津市	宝坻区			第122例	女，63岁	现居住于天津市宝坻区钰华街，系第110例确诊病例的妻子，无武汉旅行和工作史	[{"time":"1月22日","action":"到宝坻区百货大楼购物，28日"},{"time":"2月2日","action":"出现发热，自测体温37.4℃，自行服药后症状缓解"},{"time":"4日","action":"再次发热，自测体温37.3℃，伴有关节痛、腹痛症状"},{"time":"2月6日","action":"与丈夫骑自行车到宝坻区人民医院发热门诊就诊，当日"},{"time":"2月15日","action":"第5次核酸检测结果为阳性，经市专家组确诊为我市第122例确诊病例，分型为普通型。"}]		2020-02-1500:00:00	天津发布	https://weibo.com/tjszfxwbfb			10a1f3334911f9f9fd4659e241caa4b7	2020-02-1617:43:09
23-123	天津市	河东区			第123例	男，74岁	现居住于河东区大直沽街，无武汉旅行和工作史，系第95例、116例确诊病例的亲属，为密切接触者	[{"time":"2月10日","action":"被送至隔离点进行隔离医学观察"},{"time":"2月10日","action":"至14日"},{"time":"2月16日","action":"经市专家组确诊为我市第123例病例，分型待定。"}]		2020-02-1500:00:00	天津发布	https://weibo.com/tjszfxwbfb			5f825036c87f27b855ac0575b4d031d9	2020-02-1617:43:09
23-124	天津市	宝坻区			第124例	女，66岁	现居住于宝坻区钰华街，无武汉旅行和工作史	[{"time":"1月21日","action":"与丈夫到宝坻区百货大楼购物"},{"time":"1月25日","action":"全家聚餐"},{"time":"1月30日","action":"全家聚餐"},{"time":"2月9日","action":"出现气喘、咳嗽等症状，无发热，自行服药后症状缓解"},{"time":"2月14日","action":"出现发热"},{"time":"2月15日","action":"到宝坻区人民医院发热门诊就诊"},{"time":"2月16日","action":"核酸检测结果为阳性，经市专家组确诊为我市第124例病例，分型待。"}]		2020-02-1500:00:00	天津发布	https://weibo.com/tjszfxwbfb			04105e532bdacdedf33b6f5137298b56	2020-02-1617:43:09
23-249	江苏省	徐州市				赵某某，男，19岁	住睢宁县睢城镇东方花园，为确诊病例的密切接触者。	[{"time":"1月24日","action":"19时许在东方花园百盛润家超市购物"},{"time":"1月27日","action":"晚上至好利来蛋糕店购物"},{"time":"1月28日","action":"19时许再次到上述超市购物"},{"time":"2月1日","action":"被隔离观察"},{"time":"2月14日","action":"确诊为新型冠状病毒肺炎，现在定点医疗机构隔离治疗"}]		2020-02-1500:00:00	徐州市疾病预防控制中心	http://www.xzcdc.com/index.php/annnouncement.html			7ff36728c2953af0c73ffd18a343d49a	2020-02-1617:43:09
23-292	江西省	宜春市				范某某，男，48岁	丰城市淘沙镇后坊村	[{"time":"1月16-21日","action":"从福建沙县自驾车回家，后一直在村里"},{"time":"1月22日","action":"前往淘沙镇后坊亲家（范某某）家吃饭"},{"time":"1月23日","action":"到淘沙镇后坊村委水东李家丈母娘家吃饭"},{"time":"1月24日-1月29日","action":"在村里活动"},{"time":"1月30日-2月1日","action":"在金达驾校隔离观察"},{"time":"2月2日","action":"出现发热症状，被120送往丰城市人民医院就诊"}]		2020-02-1500:00:00	宜春广播电视台	https://mp.weixin.qq.com/s?__biz=MzI3OTExNTU0NA==&mid=2653034326&idx=3&sn=c80e016216826eb881e2e6e28c2a2a81&chksm=f09a1521c7ed9c370980286d32cf15de79b704513512c59b994852faa62cf226e054b65f2e91&mpshare=1&scene=1&srcid=&sharer_sharetime=1581823990601&sharer_shareid=26ec38e50902ab501f2ef1b44372faa1&exportkey=Aegs0XcYgDblVQRla9y90Gk%3D&pass_ticket=JIFrQphHaCyJAJVrlJKPJNPHW2Za13ckNB%2BfGq%2FaOkGogLBAat05…			a51955862ae7a2d38f9f67ae38b4f6c3	2020-02-1617:43:09
23-293	江西省	宜春市				范某某，男，34岁	丰城市淘沙镇后坊村	[{"time":"2月7日","action":"傍晚，患者驾车到金达驾校集中隔离观察点接人"},{"time":"2月9日","action":"患者驾车陪同母亲范某某前往丰城市人民医院就诊"}]		2020-02-1500:00:00	宜春广播电视台	https://mp.weixin.qq.com/s?__biz=MzI3OTExNTU0NA==&mid=2653034326&idx=3&sn=c80e016216826eb881e2e6e28c2a2a81&chksm=f09a1521c7ed9c370980286d32cf15de79b704513512c59b994852faa62cf226e054b65f2e91&mpshare=1&scene=1&srcid=&sharer_sharetime=1581823990601&sharer_shareid=26ec38e50902ab501f2ef1b44372faa1&exportkey=Aegs0XcYgDblVQRla9y90Gk%3D&pass_ticket=JIFrQphHaCyJAJVrlJKPJNPHW2Za13ckNB%2BfGq%2FaOkGogLBAat05…			819f945735b29f24ab83604938dbc254	2020-02-1617:43:09
23-294	江西省	宜春市				顾某，男，43岁	丰城市河洲街道柳湖花园	[{"time":"1月21-24日","action":"患者夫妻俩每天凌晨3点驾车前往二建菜市场工作，中午回家吃饭，24号下午患者全家前往大舅哥家共进晚饭"},{"time":"1月25日","action":"患者一家下午到大舅哥家吃饭，晚饭后各自回家"},{"time":"1月26-27日","action":"凌晨三点患者夫妻驾车到菜市场开始工作，下午3点结束工作"},{"time":"1月28日","action":"开车送老婆罗某到中医医院内二科门诊二楼诊治（医生已做防护），开了些药就回家了"},{"time":"1月29-31日","action":"凌晨三点患者驾车到菜市场开始工作，上午8点结束工作"},{"time":"2月1日","action":"上午妻子罗某咳嗽症状未明显改善，患者驾车陪同前往丰城市中医院就诊"},{"time":"2月2日","action":…		2020-02-1500:00:00	宜春广播电视台	https://mp.weixin.qq.com/s?__biz=MzI3OTExNTU0NA==&mid=2653034326&idx=3&sn=c80e016216826eb881e2e6e28c2a2a81&chksm=f09a1521c7ed9c370980286d32cf15de79b704513512c59b994852faa62cf226e054b65f2e91&mpshare=1&scene=1&srcid=&sharer_sharetime=1581823990601&sharer_shareid=26ec38e50902ab501f2ef1b44372faa1&exportkey=Aegs0XcYgDblVQRla9y90Gk%3D&pass_ticket=JIFrQphHaCyJAJVrlJKPJNPHW2Za13ckNB%2BfGq%2FaOkGogLBAat05…			9fd26768241980b46bb986255e9d36fb	2020-02-1617:43:09
23-295	江西省	宜春市				揭某某，女，58岁	丰城市孙渡街道金马御龙城	[{"time":"1月22日","action":"在丰城市新城区喜尚喜酒店参加乔迁宴"},{"time":"1月23日","action":"回杜市镇长宁村家中，晚上在杜市镇小儿子曾某某家中吃饭"},{"time":"1月24日","action":"在家里"},{"time":"1月25日","action":"白天未外出，晚上由大儿子开车送去丰城"},{"time":"1月26日","action":"上午在金马御龙城门卫处值班，下午到了杜市口前村，之后返回丰城"},{"time":"1月27日","action":"到孙渡街道凯旋门曾某某家吃饭"},{"time":"1月28日","action":"患者到孙渡街道凯旋门大儿子曾某某家"},{"time":"1月29日-2月5日","action":"在金马御龙城门卫值班"},{"time":"2月6日","action":"因…		2020-02-1500:00:00	宜春广播电视台	https://mp.weixin.qq.com/s?__biz=MzI3OTExNTU0NA==&mid=2653034326&idx=3&sn=c80e016216826eb881e2e6e28c2a2a81&chksm=f09a1521c7ed9c370980286d32cf15de79b704513512c59b994852faa62cf226e054b65f2e91&mpshare=1&scene=1&srcid=&sharer_sharetime=1581823990601&sharer_shareid=26ec38e50902ab501f2ef1b44372faa1&exportkey=Aegs0XcYgDblVQRla9y90Gk%3D&pass_ticket=JIFrQphHaCyJAJVrlJKPJNPHW2Za13ckNB%2BfGq%2FaOkGogLBAat05…			2fa41196ec9d76ab13020897e2b50461	2020-02-1617:43:09
23-296	江西省	宜春市				徐某某，男，57岁	丰城市淘沙镇埠下村	[{"time":"1月16日","action":"患者从福建回丰城"},{"time":"1月17日-22日","action":"在家未外出"},{"time":"1月23日-2月1日","action":"忙于搬新家（老房与新房隔着三到四栋房子的距离）"},{"time":"2月2日","action":"因儿媳游某确诊，患者一家由专车送至花园大酒店隔离"},{"time":"2月5日","action":"出现低热，遂由专车从隔离点送至丰城市人民医院就诊，由专车转至丰城市第三人民医院隔离治疗"}]		2020-02-1500:00:00	宜春广播电视台	https://mp.weixin.qq.com/s?__biz=MzI3OTExNTU0NA==&mid=2653034326&idx=3&sn=c80e016216826eb881e2e6e28c2a2a81&chksm=f09a1521c7ed9c370980286d32cf15de79b704513512c59b994852faa62cf226e054b65f2e91&mpshare=1&scene=1&srcid=&sharer_sharetime=1581823990601&sharer_shareid=26ec38e50902ab501f2ef1b44372faa1&exportkey=Aegs0XcYgDblVQRla9y90Gk%3D&pass_ticket=JIFrQphHaCyJAJVrlJKPJNPHW2Za13ckNB%2BfGq%2FaOkGogLBAat05…			5f8410b4fac66ec5f73604e75447bd75	2020-02-1617:43:09
23-297	江西省	宜春市				曾某某，女，57岁	丰城市秀市镇秀市村	[{"time":"1月22日到24日","action":"在集镇“一家超市”（超市名）对面摆摊"},{"time":"1月27-2月5日","action":"前后七次到“一家超市”（超市名）买菜"},{"time":"1月28-2月7日","action":"在家，期间跟邻居聊过天"}]		2020-02-1500:00:00	宜春广播电视台	https://mp.weixin.qq.com/s?__biz=MzI3OTExNTU0NA==&mid=2653034326&idx=3&sn=c80e016216826eb881e2e6e28c2a2a81&chksm=f09a1521c7ed9c370980286d32cf15de79b704513512c59b994852faa62cf226e054b65f2e91&mpshare=1&scene=1&srcid=&sharer_sharetime=1581823990601&sharer_shareid=26ec38e50902ab501f2ef1b44372faa1&exportkey=Aegs0XcYgDblVQRla9y90Gk%3D&pass_ticket=JIFrQphHaCyJAJVrlJKPJNPHW2Za13ckNB%2BfGq%2FaOkGogLBAat05…			5f4be023462c30bbf2ec5080c5d545d1	2020-02-1617:43:09
23-298	江西省	宜春市				王某某，女，54岁	丰城市河洲街道富竹社区	[{"time":"1月13-23日","action":"13日上午王某某从河洲加油站旁边搬到富竹社区游家居住，期间会到游家村里的小卖部买菜"},{"time":"1月24日-2月8日","action":"在社区，未外出"},{"time":"2月9日","action":"丈夫游某某驾车陪同王某某至丰城市人民医院就诊"},{"time":"2月13日","action":"检查确诊为新型冠状病毒肺炎"}]		2020-02-1500:00:00	宜春广播电视台	https://mp.weixin.qq.com/s?__biz=MzI3OTExNTU0NA==&mid=2653034326&idx=3&sn=c80e016216826eb881e2e6e28c2a2a81&chksm=f09a1521c7ed9c370980286d32cf15de79b704513512c59b994852faa62cf226e054b65f2e91&mpshare=1&scene=1&srcid=&sharer_sharetime=1581823990601&sharer_shareid=26ec38e50902ab501f2ef1b44372faa1&exportkey=Aegs0XcYgDblVQRla9y90Gk%3D&pass_ticket=JIFrQphHaCyJAJVrlJKPJNPHW2Za13ckNB%2BfGq%2FaOkGogLBAat05…			ec0d6d9ffbe49e44bc1bd56a29d1fe5e	2020-02-1617:43:09
23-299	江西省	宜春市				李某某，男，54岁	丰城剑南街道人才教育小区	[{"time":"1月10日-20日","action":"李某某骑电动车往返于工作地（红太租赁厂）与家中，期间去过梅林爱情花卉小镇，到（红太租赁厂旁）农药厂菜市场购买食材"},{"time":"1月21日","action":"李某某到高安钢管公司，晚上在高安千百味酒店吃饭"},{"time":"1月22日","action":"李某某骑电动车往返于工作地（红太租赁厂）与家中，当天女儿到患者家中一趟"},{"time":"1月23日","action":"李某某骑电动车到二建菜市场购买食材"},{"time":"1月24日","action":"下午李某某步行去母亲李某某家（人才教育小区）吃饭，晚上7点左右步行回家"},{"time":"1月25日","action":"上午李某某步行去母亲李某某家，下午1点左右步行送儿子李某某去丰城东站乘车，到东站后立即返回家中"},{"time"…		2020-02-1500:00:00	宜春广播电视台	https://mp.weixin.qq.com/s?__biz=MzI3OTExNTU0NA==&mid=2653034326&idx=3&sn=c80e016216826eb881e2e6e28c2a2a81&chksm=f09a1521c7ed9c370980286d32cf15de79b704513512c59b994852faa62cf226e054b65f2e91&mpshare=1&scene=1&srcid=&sharer_sharetime=1581823990601&sharer_shareid=26ec38e50902ab501f2ef1b44372faa1&exportkey=Aegs0XcYgDblVQRla9y90Gk%3D&pass_ticket=JIFrQphHaCyJAJVrlJKPJNPHW2Za13ckNB%2BfGq%2FaOkGogLBAat05…			8578ae33ccc83602bb1e98d0e0405963	2020-02-1617:43:09
23-300	江西省	宜春市				范某某，男，52岁	丰城市淘沙镇后坊村	[{"time":"1月7日","action":"范某某从福建漳州坐动车到抚州，然后坐司机范某某的面包车回到淘沙镇后坊村"},{"time":"1月8日-2月9日","action":"范某某一直在后坊村，未外出"},{"time":"2月10日","action":"范某某由专车送往丰城市人民医院"}]		2020-02-1500:00:00	宜春广播电视台	https://mp.weixin.qq.com/s?__biz=MzI3OTExNTU0NA==&mid=2653034326&idx=3&sn=c80e016216826eb881e2e6e28c2a2a81&chksm=f09a1521c7ed9c370980286d32cf15de79b704513512c59b994852faa62cf226e054b65f2e91&mpshare=1&scene=1&srcid=&sharer_sharetime=1581823990601&sharer_shareid=26ec38e50902ab501f2ef1b44372faa1&exportkey=Aegs0XcYgDblVQRla9y90Gk%3D&pass_ticket=JIFrQphHaCyJAJVrlJKPJNPHW2Za13ckNB%2BfGq%2FaOkGogLBAat05…			c3c3224fc87bc93c08a6941f8c36ea41	2020-02-1617:43:09
23-301	江西省	宜春市				张某某，女，7岁	丰城市秀市镇前山村	[{"time":"1月23日","action":"张某某与家人共七人到秀市镇上购买年货"},{"time":"1月24日-2月10日","action":"张某某未外出"},{"time":"2月11日","action":"张某某的父亲开车送张某某去丰城市人民医院就诊"},{"time":"2月13日","action":"检查确诊为新型冠状病毒肺炎"}]		2020-02-1500:00:00	宜春广播电视台	https://mp.weixin.qq.com/s?__biz=MzI3OTExNTU0NA==&mid=2653034326&idx=3&sn=c80e016216826eb881e2e6e28c2a2a81&chksm=f09a1521c7ed9c370980286d32cf15de79b704513512c59b994852faa62cf226e054b65f2e91&mpshare=1&scene=1&srcid=&sharer_sharetime=1581823990601&sharer_shareid=26ec38e50902ab501f2ef1b44372faa1&exportkey=Aegs0XcYgDblVQRla9y90Gk%3D&pass_ticket=JIFrQphHaCyJAJVrlJKPJNPHW2Za13ckNB%2BfGq%2FaOkGogLBAat05…			00f140c845b79d82db119c2738b73e49	2020-02-1617:43:09
23-302	江西省	宜春市				黎某某，女，48岁	樟树市义成镇淖港村	[{"time":"1月18日","action":"上午在义成镇集镇活动，晚上在同村住户家有交流接触"},{"time":"1月19-20日","action":"白天在家，晚上在同村住户家有交流接触"},{"time":"1月21日","action":"上午在义成镇集镇活动"},{"time":"1月22-23日","action":"白天在家，晚上偶尔在同村住户家有交流接触"},{"time":"1月24日","action":"全天在家"},{"time":"1月25日-2月1日","action":"有时在村里与同村住户有交流接触"},{"time":"2月2-12日","action":"去过义成卫生院看病，12日下午到樟树市人民医院就诊住院"}]		2020-02-1500:00:00	宜春广播电视台	https://mp.weixin.qq.com/s?__biz=MzI3OTExNTU0NA==&mid=2653034326&idx=3&sn=c80e016216826eb881e2e6e28c2a2a81&chksm=f09a1521c7ed9c370980286d32cf15de79b704513512c59b994852faa62cf226e054b65f2e91&mpshare=1&scene=1&srcid=&sharer_sharetime=1581823990601&sharer_shareid=26ec38e50902ab501f2ef1b44372faa1&exportkey=Aegs0XcYgDblVQRla9y90Gk%3D&pass_ticket=JIFrQphHaCyJAJVrlJKPJNPHW2Za13ckNB%2BfGq%2FaOkGogLBAat05…			17293e0de1422d0b3e9b8db66e247fc1	2020-02-1617:43:09
23-303	江西省	宜春市				邓某某，女，30岁	铜鼓县永宁镇城南西路	[{"time":"1月25日","action":"独自到城南中路宁某某家里聚中、晚餐"},{"time":"1月26日","action":"居家未出门"},{"time":"1月27日","action":"继续到城南中路聚中、晚餐"},{"time":"1月28日-2月2日","action":"两次前往印刷厂宿舍聚餐"},{"time":"2月3日","action":"上午前往交警大队上班，下班后继续到城南中路宁某某家晚餐，出门和上班期间均佩戴了口罩"},{"time":"2月4日","action":"上午前往交警大队上班，中午到印刷厂宿舍聚餐"},{"time":"2月5-7日","action":"未外出"},{"time":"2月8-9日","action":"老公宁某向社区工作人员汇报，测量体温正常，在家隔离未外出"}]		2020-02-1500:00:00	宜春广播电视台	https://mp.weixin.qq.com/s?__biz=MzI3OTExNTU0NA==&mid=2653034326&idx=3&sn=c80e016216826eb881e2e6e28c2a2a81&chksm=f09a1521c7ed9c370980286d32cf15de79b704513512c59b994852faa62cf226e054b65f2e91&mpshare=1&scene=1&srcid=&sharer_sharetime=1581823990601&sharer_shareid=26ec38e50902ab501f2ef1b44372faa1&exportkey=Aegs0XcYgDblVQRla9y90Gk%3D&pass_ticket=JIFrQphHaCyJAJVrlJKPJNPHW2Za13ckNB%2BfGq%2FaOkGogLBAat05…			fbcb6a9fe31252e9d390d241921e72d1	2020-02-1617:43:09
24-192	四川省	成都市	大邑县			女性，88岁	常住成都市锦江区，暂住成都市大邑县	[{"time":"1月24日","action":"在大邑县接触成都市一确诊病例。次日隔离观察"},{"time":"2月5日","action":"出现胸闷、心慌，已隔离治疗"}]		2020-02-1500:00:00	四川日报	https://mp.weixin.qq.com/s/qyHI07TIQy6qto-8RRYUDg			ed53e4fd5ea43b6a52448f06a9482055	2020-02-1911:53:40
24-193	四川省	成都市	金堂县			女性，49岁	常住成都市金堂县。为成都市2月5日确诊病例家属	[{"time":"2月6日","action":"发现肺部影像学检查结果异常，已隔离治疗。"}]		2020-02-1500:00:00	四川日报	https://mp.weixin.qq.com/s/qyHI07TIQy6qto-8RRYUDg			d8a2cd2829810391d3b472867a882965	2020-02-1911:53:40
24-194	四川省	成都市	温江区			女性，85岁	常住成都市温江区。其同住亲属自湖北返蓉后，于2月10日诊断为疑似病例，同日患者隔离观察	[{"time":"2月11日","action":"发现肺部影像学检查结果异常，已隔离治疗。"}]		2020-02-1500:00:00	四川日报	https://mp.weixin.qq.com/s/qyHI07TIQy6qto-8RRYUDg			287a935a1d2dc7d9c63dd79b5001ad51	2020-02-1911:53:40
24-195	四川省	成都市	天府新区			男性，54岁	常住成都市天府新区	[{"time":"1月17日~2月4日","action":"多次与一重庆来蓉可疑人员接触2月10日"}]		2020-02-1500:00:00	四川日报	https://mp.weixin.qq.com/s/qyHI07TIQy6qto-8RRYUDg			be01e29535e5aeaebcba78b55005796a	2020-02-1911:53:40
24-196	四川省	南充市	西充县	城北社区卫生服务中心;西充县人民医院		杨某某，女，45岁		[{"time":"1月20日一30日","action":"与其姐夫袁某某一家基本上天天在一起，除了与袁某某家人及其亲戚17人接触外，其自述没有与外界接触史"},{"time":"1月31日","action":"16时，因袁某某确诊患新冠肺炎，其作为密切接触者之一，被送到城北社区卫生服务中心留观点进行医学观察"},{"time":"2月14日","action":"凌晨1时许,对确诊病例的密切接触者进行核酸检测，检测结果杨某某为阳性，赓即被收治到西充县人民医院多扶新区传染病医院治疗"},{"time":"2月14日","action":"上午，被确定为无症状感染者"}]		2020-02-1500:00:00	南充播报	https://mp.weixin.qq.com/s/IvmTRDhvWf93EtoLl1ULWg			1efc67b1724172ba7e75dc1191b3242e	2020-02-1911:53:40
24-208	四川省	甘孜藏族自治州	道孚县			所某某某，21岁，女性	道孚县人，无武汉或湖北旅居史	[{"time":"2月12日","action":"通知患者到集中隔离点进行隔离医学观察，并采样送检，患者已转入州内定点医院治疗。"}]		2020-02-1500:00:00	甘孜藏族自治州卫生健康委员会	http://wjw.gzz.gov.cn/preview/article/6754.jhtml			6297ec6e170eb1ae35566daaef57b88f	2020-02-1911:53:40
29-66	广西壮族自治区	南宁市	马山县			黄某某，女，34岁	马山人，住南宁市马山县金钗镇乐江村唐乐屯。	[{"time":"1月26日、1月28日及2月2日","action":"与2月8日江苏省江阴市确诊病例蒙某某有同餐史"},{"time":"2月7日","action":"出现发热、寒战、咽痛症状，后到马山县人民医院就诊"},{"time":"2月14日","action":"转入市级定点救治医院进行隔离治疗"}]		2020-02-1500:00:00	广西日报	https://mp.weixin.qq.com/s/OOIfYaV3oNKSsDSgfRi-ew			607bb682f0bb43945f56f1157f08a81e	2020-02-1920:01:25
29-67	广西壮族自治区	南宁市	马山县			覃某某，男，65岁	马山人，住南宁市马山县金钗镇乐江村唐乐屯	[{"time":"1月28日","action":"与2月10日同村屯的确诊病例罗某某有同餐史"},{"time":"2月14日","action":"转入市级定点救治医院进行隔离治疗"}]		2020-02-1500:00:00	广西日报	https://mp.weixin.qq.com/s/OOIfYaV3oNKSsDSgfRi-ew			25f568ac1668abbfa661dcc17abc23d0	2020-02-1920:01:25
29-68	广西壮族自治区	柳州市	柳南区			汪某，女，75岁	柳州市柳南区人，为柳州市2月5日确诊病例赵某的母亲，是与赵某有共同生活史的密切接触者。	[{"time":"2月11日","action":"因发热由120救护车从集中隔离点转送至广西龙潭医院就诊，现在该定点医院隔离治疗，情况稳定。"}]		2020-02-1500:00:00	广西日报	https://mp.weixin.qq.com/s/OOIfYaV3oNKSsDSgfRi-ew			37a5b3d48514ee604a751ec70bd36058	2020-02-1920:01:25
29-69	广西壮族自治区	柳州市	鱼峰区			周某，男，35岁	柳州市鱼峰区人。患者周某的母亲和父亲，分别于1月10日、1月23日从湖北襄阳乘坐T281次列车到达柳州，其父母在柳期间身体无恙，患者周某与父母共同生活。	[{"time":"2月12日","action":"因出现发热症状，被柳州市人民医院收住院，现在该定点医院隔离治疗，情况稳定。"}]		2020-02-1500:00:00	广西日报	https://mp.weixin.qq.com/s/OOIfYaV3oNKSsDSgfRi-ew			d0b11c7484c16b76373ad51aa7db0268	2020-02-1920:01:25
29-70	广西壮族自治区	北海市				杨某某，女，68岁	辽宁省沈阳市人，为2月11日确诊的病例林某某的密切接触者。	[{"time":"1月20日","action":"与林某某等一行8人从北海坐大巴车到南宁，随团乘飞机去柬埔寨旅游，同团有湖北籍游客"},{"time":"1月24日","action":"从柬埔寨乘飞机返回南宁后乘动车转回北海"},{"time":"2月10日","action":"林某某作为新型冠状病毒肺炎疑似病例收入院隔离治疗，病例杨某某、杨某某、王某某3人作为疑似诊病例林某某的密切接触者进行集中隔离医学观察"},{"time":"2月13日","action":"由救护车将3人送往定点医疗机构就诊，经专家会诊后诊断为新型冠状病毒肺炎疑似病例"},{"time":"2月14日","action":"结合流行病学调查和实验室检测新型冠状病毒核酸阳性，上述3人确定为新型冠状病毒肺炎确诊病例，目前病人病情均稳定"}]		2020-02-1500:00:00	广西日报	https://mp.weixin.qq.com/s/OOIfYaV3oNKSsDSgfRi-ew			873cd0df467cd8ed0206ab1ff00e5ba4	2020-02-1920:01:25
29-71	广西壮族自治区	北海市				杨某某，女，66岁	辽宁省沈阳市人，为2月11日确诊的病例林某某的密切接触者。	[{"time":"1月20日","action":"与林某某等一行8人从北海坐大巴车到南宁，随团乘飞机去柬埔寨旅游，同团有湖北籍游客"},{"time":"1月24日","action":"从柬埔寨乘飞机返回南宁后乘动车转回北海"},{"time":"2月10日","action":"林某某作为新型冠状病毒肺炎疑似病例收入院隔离治疗，病例杨某某、杨某某、王某某3人作为疑似诊病例林某某的密切接触者进行集中隔离医学观察"},{"time":"2月13日","action":"由救护车将3人送往定点医疗机构就诊，经专家会诊后诊断为新型冠状病毒肺炎疑似病例"},{"time":"2月14日","action":"结合流行病学调查和实验室检测新型冠状病毒核酸阳性，上述3人确定为新型冠状病毒肺炎确诊病例，目前病人病情均稳定"}]		2020-02-1500:00:00	广西日报	https://mp.weixin.qq.com/s/OOIfYaV3oNKSsDSgfRi-ew			8a91666c94749a41340c402aaf4341e3	2020-02-1920:01:25
29-72	广西壮族自治区	北海市				王某某，女，66岁	辽宁省沈阳市人，为2月11日确诊的病例林某某的密切接触者。	[{"time":"1月20日","action":"与林某某等一行8人从北海坐大巴车到南宁，随团乘飞机去柬埔寨旅游，同团有湖北籍游客"},{"time":"1月24日","action":"从柬埔寨乘飞机返回南宁后乘动车转回北海"},{"time":"2月10日","action":"林某某作为新型冠状病毒肺炎疑似病例收入院隔离治疗，病例杨某某、杨某某、王某某3人作为疑似诊病例林某某的密切接触者进行集中隔离医学观察"},{"time":"2月13日","action":"由救护车将3人送往定点医疗机构就诊，经专家会诊后诊断为新型冠状病毒肺炎疑似病例"},{"time":"2月14日","action":"结合流行病学调查和实验室检测新型冠状病毒核酸阳性，上述3人确定为新型冠状病毒肺炎确诊病例，目前病人病情均稳定"}]		2020-02-1500:00:00	广西日报	https://mp.weixin.qq.com/s/OOIfYaV3oNKSsDSgfRi-ew			39c399bb04e5ea21111908b0bf6fbe28	2020-02-1920:01:25
29-73	广西壮族自治区	玉林市		玉林市第二人民医院		祝某某，女，33岁	湖北武汉人，现租住玉林市玉州区城西街道新团社区人民西路112号	[{"time":"1月15日","action":"和家人（丈夫、女儿、家婆）自驾车从玉林到湖南株洲后，一行五人（患者、丈夫、女儿、家公、家婆）从湖南株洲先后到湖北咸宁、武汉江夏区探亲"},{"time":"1月21日","action":"晚一行五人（患者、丈夫、女儿、家公、家婆）回到玉林"},{"time":"1月27日","action":"列入玉州区重点监测管理人群并实行居家观察"},{"time":"2月6日","action":"出现干咳"},{"time":"2月12日","action":"中午患者出现发热、呕吐等症状，由社区安排救护车送至玉州区人民医院（玉林市第二人民医院）就诊，当天约22时以疑似病例转玉林市红十字会医院隔离治疗"},{"time":"2月13日","action":"核酸检测呈阴性"},{"time":"2月14日","action":"核酸检测复核…		2020-02-1500:00:00	广西日报	https://mp.weixin.qq.com/s/OOIfYaV3oNKSsDSgfRi-ew			dfb1d2b367ba5d1f5840beac3ddf225c	2020-02-1920:01:25
29-74	广西壮族自治区	河池市	都安县	都安县人民医院		赖某丹，女，30岁	现住都安县安阳镇百才新区北一巷，与先前确诊的病例莫某超、无症状感染者韦某龙为邻居。患者是都安县人民医院行政科室工作人员	[{"time":"2月9日","action":"出现咳嗽、咳痰，无发热、腹泻等，当天都安县人民医院实行全员封闭隔离观察"},{"time":"2月12日","action":"胸部CT平扫显示两肺炎症"},{"time":"2月13日","action":"收治都安县人民医院隔离治疗"},{"time":"2月14日","action":"经河池市疾控中心检测，新冠肺炎病毒核酸阳性，目前病情稳定"}]		2020-02-1500:00:00	广西日报	https://mp.weixin.qq.com/s/OOIfYaV3oNKSsDSgfRi-ew			e87108c592d38eacf3313485cd9b58fc	2020-02-1920:01:25
29-328	广东省	中山市		三角镇乌沙村		严某，男，40岁	住三角镇乌沙村	[{"time":"1月17日至28日","action":"在江西省上饶市探亲，期间曾与来自疫情发生地的朋友聚餐"},{"time":"1月26日","action":"发病"},{"time":"1月29日","action":"自驾车回中山。初起病症较轻，仅有咳嗽"},{"time":"2月9日","action":"症状加重到医疗机构就诊被转至市二院，隔离治疗后确诊。"}]		2020-02-1500:00:00	中山发布	https://mp.weixin.qq.com/s/_VRHO5pNRV6mcAocF8WqJw			19cb9e175432e5bbfae2c1873160916e	2020-02-1920:01:25
29-329	广东省	珠海市	金湾区		病例92	余某友，男，39岁	常住湖北省武汉市，是我市已确诊病例89（余某平）的侄子。	[{"time":"1月18日","action":"从武汉乘机到珠海，先后入住金湾区红旗镇99新标酒店和格林豪泰酒店"},{"time":"1月24日","action":"武汉来珠四个家庭在名湖海鲜酒楼包间吃年夜饭之后，亲戚间再无聚餐"},{"time":"2月5日","action":"离开酒店并租房居住"},{"time":"1月25日至2月11日","action":"期间日常饮食主要靠点外卖，偶尔外出买饭（有戴口罩）"},{"time":"2月12日","action":"作为密切接触者转到金湾区集中隔离医学观察点"},{"time":"2月13日","action":"因核酸检测阳性转到中大五院隔离治疗"}]		2020-02-1500:00:00	珠海发布	https://mp.weixin.qq.com/s/40KCQ1yZszq1b5OMNsRctg			9f335f8722e9ce4c734b5ae50322bb1c	2020-02-1920:01:25
29-330	广东省	珠海市	金湾区		病例93	余某希，男，64岁	常住湖北省武汉市，是病例92的父亲。	[{"time":"1月16日","action":"从武汉乘机到珠海，在金湾区红旗镇入住酒店，其他行程与病例92一致，患者自称无其他外出行为"},{"time":"2月13日","action":"因核酸检测阳性从集中隔离医学观察点转到中大五院隔离治疗"}]		2020-02-1500:00:00	珠海发布	https://mp.weixin.qq.com/s/40KCQ1yZszq1b5OMNsRctg			24e125f07579f58f6ad544f52f0f08a5	2020-02-1920:01:25
29-331	广东省	珠海市	金湾区	红旗镇格林豪泰酒店;	病例94	余某威，男，26岁	常住湖北省武汉市，是我市已确诊病例89（余某平）的侄子。	[{"time":"1月20日","action":"乘机从武汉到珠海，入住红旗镇格林豪泰酒店"},{"time":"2月5-12日","action":"期间曾有一次在曼哈顿酒店附近的菜市场买菜，外出有戴口罩。其他行程与病例92一致"},{"time":"2月13日","action":"因核酸检测阳性从集中隔离医学观察点转到中大五院隔离治疗"}]		2020-02-1500:00:00	珠海发布	https://mp.weixin.qq.com/s/40KCQ1yZszq1b5OMNsRctg			08c408bf16d6b80083684e08f5a12dc9	2020-02-1920:01:25
29-332	广东省	珠海市	金湾区	金湾区红旗镇	病例95	周某新，男，56岁	常住湖北省武汉市，是我市已确诊病例89（余某平）的妹夫。	[{"time":"1月16日","action":"从武汉自驾到达珠海，在金湾区红旗镇入住酒店"},{"time":"2月7日","action":"搬到出租房居住，其他行程与病例92一致，患者自称无其他外出行为"},{"time":"2月13日","action":"因核酸检测阳性从集中隔离医学观察点转到中大五院隔离治疗"}]		2020-02-1500:00:00	珠海发布	https://mp.weixin.qq.com/s/40KCQ1yZszq1b5OMNsRctg			70d10c7600b99dc5f3378d7a6f1ab274	2020-02-1920:01:25
29-333	广东省	惠州市	惠城区		病例57	男，54岁	家住惠州市惠城区，是确诊病例16的家人	[{"time":"1月2日","action":"与家人自驾车回湖北老家"},{"time":"1月26日","action":"自驾车回惠州"},{"time":"1月27日","action":"到达家中后无外出。目前在定点收治医院隔离治疗。"}]		2020-02-1500:00:00	惠州发布	https://mp.weixin.qq.com/s/xPkUySDb9RVh1fWlcQLwGQ			bc8b0e52e7c5ee94a78ce89fd31f9db2	2020-02-1920:01:25
29-334	广东省	惠州市	惠城区		病例58	男，52岁	家住惠州市惠城区	[{"time":"1月22日","action":"回湖北黄冈，停留1天，无外出"},{"time":"1月23日","action":"与家人自驾车回惠州"},{"time":"2月11日","action":"出现咳嗽"},{"time":"2月14日","action":"确诊。目前在定点收治医院隔离治疗。"}]		2020-02-1500:00:00	惠州发布	https://mp.weixin.qq.com/s/xPkUySDb9RVh1fWlcQLwGQ			ee2842f7bf31e50fdb71c28f2d459930	2020-02-1920:01:25
29-593	湖南省	娄底市	涟源市	娄星区双江乡义坪村;星区双江乡义坪村诊所;桥头河镇卫生院;娄底市中心医院		蔡某某，女，50岁	涟源市桥头河镇义溪村人	[{"time":"1月26日","action":"自驾至娄星区双江乡义坪村吃中饭"},{"time":"2月6日","action":"发病"},{"time":"2月8日","action":"在娄星区双江乡义坪村诊所"},{"time":"2月12日","action":"涟源市桥头河镇卫生院就诊过"}]		2020-02-1500:00:00	娄底发布	https://mp.weixin.qq.com/s/bRber4gN1Ce4a4h335OLXA			1b6f7e83fbc0356dde3d6481c5e96ece	2020-02-1920:01:25
29-594	湖南省	娄底市	涟源市	伏口镇柏树村卫生室;娄底市中心医院		彭某某，女，35岁	涟源市伏口镇柏树村人	[{"time":"1月17日","action":"乘高铁（G1481次，15车厢11C）从江西抚州东至娄底南，然后乘私车回家。2月6日至9日，2月11日、13日"},{"time":"2月10日","action":"伏口镇中心卫生院就诊过"},{"time":"2月10日","action":"发病"},{"time":"2月14日","action":"确诊,前在娄底市中心医院治疗。"}]		2020-02-1500:00:00	娄底发布	https://mp.weixin.qq.com/s/bRber4gN1Ce4a4h335OLXA			c7ace7ae38da10f2dbaf6bc69237a06a	2020-02-1920:01:25
29-595	湖南省	株洲市	芦淞区	芦淞区龙泉街道龙泉山庄	患者78	李某，男	芦淞区人	[{"time":"2月14日","action":"确诊为新型冠状病毒肺炎，曾到芦淞区龙泉街道龙泉山庄逗留过。"}]		2020-02-1500:00:00	株洲发布	https://mp.weixin.qq.com/s/fGVOlfoqROzN3r0E6lpqWA			d88acdda58ef1e3a2a8985b4c087153a	2020-02-1920:01:25
29-596	湖南省	衡阳市	祁东县	祁东县灵官镇灵官村灵官组	病例47	张某某，男，52岁		[{"time":"2月14日","action":"确诊为新冠肺炎，目前患者病情稳定。"}]		2020-02-1500:00:00	衡阳发布	https://mp.weixin.qq.com/s/knm6wYDWceKbNnfnFHNDrw			97f81d3c70a32d88c1b412c1f1269bd2	2020-02-1920:01:25
29-801	安徽省	合肥市	瑶海区		病例167	江某某，男，56岁	现居合肥市瑶海区	[{"time":"2月2日","action":"亲属确诊后居家隔离"},{"time":"2月7日","action":"送往隔离点集中隔离"},{"time":"2月10日","action":"出现不适症状，由120急救车送往市二院就诊"},{"time":"2月14日","action":"确诊，目前病情平稳。"}]		2020-02-1500:00:00	江淮晨报	https://mp.weixin.qq.com/s/WI5FoWXrcUxuJC6l0PeyGg			b77c09c783ada059f034a3887b3ad2e8	2020-02-1920:01:25
29-802	安徽省	合肥市	庐阳区	中科大一附院	病例168	李某某，男，67岁	现居合肥市庐阳区，与确诊病例有接触史，	[{"time":"2月9日","action":"出现发热、咳嗽咳痰等症状，自行服药"},{"time":"2月12日","action":"就诊于中科大一附院，当晚由120急救车送往市二院就诊"},{"time":"2月14日","action":"确诊，目前病情平稳。"}]		2020-02-1500:00:00	江淮晨报	https://mp.weixin.qq.com/s/WI5FoWXrcUxuJC6l0PeyGg			a11c4577f6b4065edc4026fa9a643390	2020-02-1920:01:25
29-1002	山东省	青岛市	市南区			女性，90岁	家居市南区四川路	[{"time":"2月14","action":"日确定为新冠肺炎确诊病例，临床分型为重型，有糖尿病、冠心病等病史，正在隔离治疗。感染来源待查，流行病学调查正在进行。"}]		2020-02-1500:00:00	大众网	https://mp.weixin.qq.com/s/BvulWYZt_YkOczl7ZUxVgQ			f6a119a49dfa33c51f5534461a85dc45	2020-02-1920:01:25
29-1003	山东省	枣庄市	滕州市	滕州市中心人民医		陈某，男，17岁	居住滕州市荆河街道问天广场	[{"time":"2月10日","action":"出现发热症状"},{"time":"2月11日","action":"到滕州市中心人民医院就诊"},{"time":"2月12日","action":"收入该院隔离观察治疗"},{"time":"2月14日","action":"诊断为确诊病例，临床分型为普通型，无其他基础性疾病。该病例无武汉旅居史，无明确密切接触史。"}]		2020-02-1500:00:00	大众网	https://mp.weixin.qq.com/s/BvulWYZt_YkOczl7ZUxVgQ			9bc9405b74697140f94afeaaf4504419	2020-02-1920:01:25
29-1004	山东省	潍坊市				崔某某，女，40岁	高新开发区人，家住高新区新城街道北苑社区，待业，系确诊病例的密切接触者	[{"time":"2月11日","action":"在医学观察期间，因发热收住定点医院隔离治疗"},{"time":"2月14日","action":"确诊为新冠肺炎，临床分型为轻型。现已追踪到该患者的密切接触者10人，正在接受医学观察，均无发热等症状。"}]		2020-02-1500:00:00	大众网	https://mp.weixin.qq.com/s/BvulWYZt_YkOczl7ZUxVgQ			094cedb2a10c44c899c4317e8a0a3b39	2020-02-1920:01:25
29-1005	山东省	济宁市	任城区			傅某某，女，46岁	山东省济宁市人，家居任城区唐口街道大流店村，与第44例确诊患者有密切接触史，近期无外地旅居史	[{"time":"2月14日","action":"确定为新冠肺炎确诊病例，临床分型普通型，有2型糖尿病病史。正在隔离治疗。"}]		2020-02-1500:00:00	大众网	https://mp.weixin.qq.com/s/BvulWYZt_YkOczl7ZUxVgQ			66dc307a47fd8dcc1f3ab7fc07f0989c	2020-02-1920:01:25
29-1006	山东省	济宁市	任城区			汤某某，男，43岁	山东省济宁市人，工作所在地山东省济宁市，家居任城区李营街道任兴家园，与第45例确诊病例有密切接触史，近期无外地旅居史	[{"time":"2月14日","action":"确定为新冠肺炎确诊病例，临床分型普通型。正在隔离治疗。"}]		2020-02-1500:00:00	大众网	https://mp.weixin.qq.com/s/BvulWYZt_YkOczl7ZUxVgQ			d47bfd1c63243ab0e23bd408a3b95537	2020-02-1920:01:25
29-1007	山东省	济宁市	任城区			丁某某，男，47岁	山东省济宁市人，工作所在地山东省济宁市，家居任城区李营街道任兴家园，与第45例确诊病例有密切接触史，近期无外地旅居史	[{"time":"2月14日","action":"确定为新冠肺炎确诊病例，临床分型普通型，有中耳炎、阑尾炎术后等病史。正在隔离治疗。"}]		2020-02-1500:00:00	大众网	https://mp.weixin.qq.com/s/BvulWYZt_YkOczl7ZUxVgQ			77c08f620857e9c58d498e660647fa42	2020-02-1920:01:25
29-1008	山东省	德州市	武城县			杨某某，女，37岁	武城县人，家居武城县武城镇西岳觉寺村，与确诊病例有密切接触史，无外地旅居史	[{"time":"2月13日","action":"确定为新冠肺炎阳性检测无症状感染者，到武城县人民医院就诊"},{"time":"2月14日","action":"确定为新冠肺炎病例，临床分型为普通型，正在隔离治疗"}]		2020-02-1500:00:00	大众网	https://mp.weixin.qq.com/s/BvulWYZt_YkOczl7ZUxVgQ			f701a6e094e91dc596d3cfecf249e9bc	2020-02-1920:01:25
29-1009	山东省	临沂市	平邑县	临沂市中心医院;人民医院南山院区;柏林镇柏林村;华百购物中心;西联合万家超市（客多店）		管某某，女，30岁	山东平邑籍，系平邑县第１号管某某、第２号陈某某确诊病例的孙女，常住武汉市江夏区，武汉华舟重工职工。	[{"time":"1月16日","action":"一行4人从武汉市自驾车出发（同车另外3人，李某：病毒核酸检测阳性无症状感染者，现于临沂市中心医院隔离治疗；管某某、杨某某：核酸检测阴性，现于县人民医院南山院区隔离医学观察），晚19：30左右到平邑县柏林镇柏林村其爷爷（第1号确诊病例）家聚餐"},{"time":"1月17日","action":"自驾车12点左右在华百购物中心购物，13：30—14：30左右在华百购物中心5楼自助烤肉店就餐"},{"time":"1月18日","action":"12：00-13：00，在柏林镇柏林河大桥桥东向南50米路西联合万家超市（客多店）购物"},{"time":"1月19日至2月3","action":"在家"},{"time":"2月4日","action":"被集中隔离至县人民医院进行医学观察"},{"time":"2月5日","actio…		2020-02-1500:00:00	大众网	https://mp.weixin.qq.com/s/Monnr62grp7exlUOufk7rw			81d9463c59dd146687f941e5447035ea	2020-02-1920:01:25
29-1010	山东省	临沂市	平邑县	人民医院;临沂市中心医院;		管某某，男，49岁	山东平邑籍，常住柏林镇柏林村，系平邑县第１号、２号确诊病例次子。	[{"time":"1月17日","action":"起一直在家，往返于果园住所和第1、２号确诊病例其父母家，与父母共同生活，期间本人否认接触外人"},{"time":"1月25日","action":"有本村拜年行为"},{"time":"2月4日","action":"被集中隔离至县人民医院进行观察"},{"time":"2月5日","action":"标本检测核酸阳性后，转至县人民医院南山院区隔离治疗"},{"time":"2月12日","action":"转临沂市中心医院"}]		2020-02-1500:00:00	大众网	https://mp.weixin.qq.com/s/Monnr62grp7exlUOufk7rw			371206d8af0d460c0814b4274825e179	2020-02-1920:01:25
30-74	北京市	海淀区		紫竹院街道鑫德嘉园		病患74		[{"time":"2月14日","action":"患者发病前在紫竹院街道鑫德嘉园附近活动"}]		2020-02-1500:00:00	北京市疾病预防控制中心	https://mp.weixin.qq.com/s/_HL77dnyXPTLEbuBcjSK0g			f23b5ce3ea8264f2607e0fbc841a3110	2020-02-1921:18:48
30-75	北京市	丰台区		右安门街道家和园小区		病患75		[{"time":"2月14日","action":"患者发病前在右安门街道家和园小区附近活动"}]		2020-02-1500:00:00	北京市疾病预防控制中心	https://mp.weixin.qq.com/s/_HL77dnyXPTLEbuBcjSK0g			086edaee541f9394ca5359b1038c9cff	2020-02-1921:18:48
30-76	北京市	丰台区		花乡幸福家园小区东区		病患76		[{"time":"2月14日","action":"患者发病前在花乡幸福家园小区东区附近活动"}]		2020-02-1500:00:00	北京市疾病预防控制中心	https://mp.weixin.qq.com/s/_HL77dnyXPTLEbuBcjSK0g			9583ef7a3831280e8ce3d564b1084da1	2020-02-1921:18:48
30-195	山西省	太原市	杏花岭区	太原市中心医院;山西医科大学第二医院;太原市第四人民医院		男，76岁	现住址为太原市杏花岭区敦化坊街道胜利街27号晋安3号院。	[{"time":"1月24日","action":"去邻居姚某（2月8日确诊）家中"},{"time":"1月25日-2月10日","action":"除不定时出门扔垃圾外，其余时间均未外出"},{"time":"2月11日","action":"自诉发热，由120救护车送到太原市中心医院发热门诊就诊，测体温37.1℃，居家隔离医学观察"},{"time":"2月13日","action":"出现发热，到山西医科大学第二医院发热门诊就诊，诊断为疑似病例，随后转至太原市第四人民医院"},{"time":"2月14日","action":"确诊。"}]		2020-02-1500:00:00	山西省卫生健康委员会	http://wjw.shanxi.gov.cn/wjywl02/24923.hrh			e519c75db586a172dead7843d9743347	2020-02-1921:18:48
30-231	陕西省	安康市	旬阳县	旬阳县医院;安康市中心医院	未知	女，46岁	安康市旬阳县人，与湖北、广西返陕人员有接触史。	[{"time":"2月6日","action":"出现症状，自行居家服药"},{"time":"2月9日","action":"到旬阳县医院就诊，当天被隔离治疗"},{"time":"2月15日","action":"被诊断为新冠肺炎。目前在安康市中心医院隔离治疗。"}]		2020-02-1500:00:00	省卫健委网站	http://www.shaanxi.gov.cn/sxxw/xwtt/bm/160877.htm			9f9cc5b24e32555c0621b84d1c026809	2020-02-1921:18:48
30-232	陕西省	渭南市	富平县	留古镇卫生院;富平县医院;渭南市中心医院	未知	女，67岁	现居渭南市富平县，暂未发现明确暴露史。	[{"time":"2月3日","action":"出现症状，当天到富平县留古镇卫生院就诊，居家口服药物治疗"},{"time":"2月4日","action":"症状加重，到富平县医院就诊，遵医嘱回家服药治疗"},{"time":"2月10日","action":"到富平县医院复诊，当天被隔离治疗"},{"time":"2月15日","action":"被诊断为新冠肺炎。目前在渭南市中心医院隔离治疗。"}]		2020-02-1500:00:00	省卫健委网站	http://www.shaanxi.gov.cn/sxxw/xwtt/bm/160877.htm			8c0eff3d8c8ef879c830c06ab5d12941	2020-02-1921:18:48
30-265	内蒙古自治区	锡林郭勒	锡林浩特市				系2月14日疑似病例	[{"time":"2月14日","action":"经锡林郭勒盟疾控中心实验室核酸检测，结果为阳性，经自治区、锡林郭勒盟专家组远程会诊，确诊为新冠肺炎确诊病例"}]		2020-02-1500:00:00	北方新报	https://mp.weixin.qq.com/s/uBb4pemYv6MzNat8XQjkIw			a48de8c8fc1a930ee133855f6fd0ee2b	2020-02-1921:18:48
30-266	内蒙古自治区	巴彦淖尔	乌拉特中旗				乌拉特中旗确诊病例赵某的父亲和弟弟	[{"time":"2月14日","action":"经医疗救治专家组结合流行病学史和临床表现研判，确诊为新冠肺炎确诊病例。流行病学调查正在进行中。"}]		2020-02-1500:00:00	北方新报	https://mp.weixin.qq.com/s/uBb4pemYv6MzNat8XQjkIw			75d6b6ff548fbf406ce359cab270190a	2020-02-1921:18:48
30-267	内蒙古自治区	巴彦淖尔	乌拉特中旗				乌拉特中旗确诊病例赵某的弟弟	[{"time":"2月14日","action":"经医疗救治专家组结合流行病学史和临床表现研判，确诊为新冠肺炎确诊病例。流行病学调查正在进行中。"}]		2020-02-1500:00:00	北方新报	https://mp.weixin.qq.com/s/uBb4pemYv6MzNat8XQjkIw			72d5bd2c12abc02fc615a2084bcd93e7	2020-02-1921:18:48
30-371	宁夏回族自治区	吴忠市	同心县	韦州镇庆华村;韦州镇石峡村		苏某某，女，7岁	同心县韦州镇庆华村人。	[{"time":"1月27日","action":"9时，两位患者与母亲马某（确诊病例）到韦州镇庆华村马某某家做客"},{"time":"2月6日","action":"确诊病例苏某某在场，11时前往韦州镇石峡村马某某家（外婆家）做客，18时返回家中"},{"time":"2月8日","action":"18时，两位患者作为2月6日确诊病例苏某某的密切接触者被集中隔离"},{"time":"1月26日-2月8日","action":"除以上其他时段，两位患者均在家未外出。"}]		2020-02-1500:00:00	宁夏日报	https://mp.weixin.qq.com/s/aDdz--weEq-fY96R0sDWlw			6400e896f557ae0730f9c10c2dc29a29	2020-02-1921:18:48
30-372	宁夏回族自治区	吴忠市	同心县	韦州镇庆华村;韦州镇石峡村		苏某某，女，3岁	同心县韦州镇庆华村人。	[{"time":"1月27日","action":"9时，两位患者与母亲马某（确诊病例）到韦州镇庆华村马某某家做客"},{"time":"2月6日","action":"确诊病例苏某某在场，11时前往韦州镇石峡村马某某家（外婆家）做客，18时返回家中"},{"time":"2月8日","action":"18时，两位患者作为2月6日确诊病例苏某某的密切接触者被集中隔离"},{"time":"1月26日-2月8日","action":"除以上其他时段，两位患者均在家未外出。"}]		2020-02-1500:00:00	宁夏日报	https://mp.weixin.qq.com/s/aDdz--weEq-fY96R0sDWlw			59c9b8deaaf7895b59311ac1d50b0487	2020-02-1921:18:48
30-373	宁夏回族自治区	吴忠市	同心县	苏建锋灯具店		彭某某，男，16岁	同心县韦州镇韦二村人。	[{"time":"1月18日","action":"24时，患者父亲彭某某（确诊病例）自驾车携患者从广州出发，途经湖南、湖北十堰、陕西定边等地"},{"time":"20日","action":"21时到达韦州镇后，分别到患者外公王某某（确诊病例）家和二姨王某某家做客,23时左右返回家中"},{"time":"1月21日-30日","action":"患者多次到韦州镇汽车站旁苏建锋灯具店与表哥苏某某玩耍"},{"time":"2月3日","action":"患者到韦州镇农业银行附近药店给父亲彭某某（确诊病例）购买感冒药"},{"time":"2月9日","action":"患者作为2月9日确诊病例彭某某的密切接触者被集中隔离。"}]		2020-02-1500:00:00	宁夏日报	https://mp.weixin.qq.com/s/aDdz--weEq-fY96R0sDWlw			614f1fcd783d24cd0bf8939e36007b4e	2020-02-1921:18:48
30-384	宁夏回族自治区	吴忠市	同心县	韦州镇石峡村		马某，男，30岁	同心县韦州镇石峡村人	[{"time":"1月31日","action":"12时，患者与妻子马某某（确诊病例）乘坐韦州镇庆华村赵某某的车到预旺镇南关村马某某（岳父）家做客，18时乘坐姐夫杨某某的车返回家中"},{"time":"2月2日","action":"14时，患者与妻子马某某（确诊病例）到堂弟马某家（确诊病例）做客。期间，患者大婶婶苏某某（确诊病例）、堂弟媳马某某（确诊病例）均在场"},{"time":"2月3日","action":"14时，患者与妻子马某某（确诊病例）到二妹马某家（确诊病例）做客，16时返回家中"},{"time":"2月9日","action":"患者作为上述确诊病例的密切接触者被集中隔离"},{"time":"1月26日-2月9日","action":"除以上其他时段，患者在家未外出"}]		2020-02-1500:00:00	宁夏日报	https://mp.weixin.qq.com/s/w0gIR6yhc1vMNgfCbSNqeQ			2293d5a551894e877edd5d94a3bba941	2020-02-1921:18:48
27-514	海南省	海口市		涠洲岛海都物语酒店';7天连锁酒店(步行街美食广场店);益龙海景渔村;旺豪超市(胜利店)	第149例	第149号确诊病例，女，53岁，常住地湖北荆门市。		[{"time":"1月16日","action":"乘K8102次列车从荆门市到武汉市汉口站，13点29分左右乘G435次列车（16车厢）从武汉前往广西南宁"},{"time":"1月17日","action":"乘D8401次列车（7车厢）到广西北海，到北部湾一号途安海景度假公寓入住"},{"time":"1月18日","action":"在住处，未外出"},{"time":"1月19日-21日","action":"在涠洲岛海都物语酒店入住"},{"time":"1月21日","action":"早乘大巴前往粤海铁北港，12点30分左右进入安检，乘粤海铁3号轮渡前往海口，乘公交车到海口东站，20点02分乘C7341次列车（5车厢）前往三亚，乘公交车到三亚市天涯区群众街7天酒店住处"},{"time":"1月22日-24日","action":"白天均在酒店休息，傍晚步行至新风街、三…		2020-02-1500:00:00	海南省卫健委	http://wst.hainan.gov.cn/swjw/			a649e1644f56e38b9d009272f16c674b	2020-02-1921:26:33
27-515	海南省	三亚市		鲁能·三亚湾美丽五区;	第150例	第150号确诊病例，男，58岁，常住地湖北武汉。		[{"time":"1月22日","action":"自驾从湖北前往海南三亚"},{"time":"1月24日","action":"0点40左右进入海安新港安检，乘双泰36号轮渡前往海口，自驾到三亚市天涯区美丽五期11栋住处，9点左右步行至小区附近某餐厅用餐，15点左右步行到小区附近的餐厅用餐，到旁边的超市购物，之后返回住处"},{"time":"1月25日","action":"10点左右步行至小区附近的农贸市场购物，之后回到住处"},{"time":"1月26日","action":"居家未外出"},{"time":"1月27日","action":"10点左右步行至小区附近的农贸市场购物，之后回到住处"},{"time":"1月28日-31日","action":"居家，未外出"},{"time":"2月1日","action":"乘出租车到南部战区海军第二医院发热门诊就诊，被1…		2020-02-1500:00:00	海南省卫健委	http://wst.hainan.gov.cn/swjw/			462a67be425969b7162aff8251da36d8	2020-02-1921:26:33
27-516	海南省	三亚市		亚龙湾环球城大酒店;	第151例	第151号确诊病例，女，32岁，常住地湖北武汉。		[{"time":"1月21日","action":"乘MU9689次航班从武汉到三亚，乘出租车到三亚市亚龙湾环球酒店入住"},{"time":"1月22日","action":"到301医院海南医院发热门诊就诊"},{"time":"1月23日-2月10日","action":"居家隔离观察"},{"time":"2月11日","action":"14点左右乘出租车到301医院海南医院发热门诊就诊"},{"time":"2月12日","action":"确诊，目前正在定点医院隔离治疗。"}]		2020-02-1500:00:00	海南省卫健委	http://wst.hainan.gov.cn/swjw/			342ece6cf81779ca87b66b7086afcde2	2020-02-1921:26:33
27-517	海南省	海口市		新媒体·绿都	第152例	第152号确诊病例，女，65岁，系98号、109号病例亲属，常住地湖北武汉。		[{"time":"1月22日","action":"自驾从武汉前往海南"},{"time":"1月23日","action":"23点50分左右进入海安新港安检，乘黎姆号轮渡前往海口"},{"time":"1月24日","action":"凌晨自驾到三亚市天涯区水蛟村委会大园村住处，10点左右到第一市场购物，之后回住处"},{"time":"1月25-26日","action":"在小区内活动"},{"time":"1月27日","action":"9点左右乘私家车到羊栏市场及市场附近超市购物"},{"time":"1月28-29日","action":"在小区内活动"},{"time":"1月30日-至2月1日","action":"居家隔离，未外出"},{"time":"2月2日-10日","action":"在三亚市天涯区锦润旅租集中隔离医学观察"},{"time":"2月12日…		2020-02-1500:00:00	海南省卫健委	http://wst.hainan.gov.cn/swjw/			84f09960d820a9830a75b8ff603147c8	2020-02-1921:26:33
27-518	海南省	三亚市		新媒体·绿都;	第153例	第153号确诊病例，女，43岁，系84号、85号亲属，常住地河南郑州。		[{"time":"2月1日","action":"与亲属乘Y87582次航班从郑州到三亚，20点左右到达三亚，自驾前往保亭县，24点左右到达保亭县保城镇新媒体绿都小区"},{"time":"2月2日","action":"送84号、85号病例到301医院海南医院发热门诊就诊"},{"time":"2月3日","action":"到三亚市海棠区国盛度假酒店进行医学隔离观察"},{"time":"2月12日","action":"确诊，目前正在定点医院隔离治疗。"}]		2020-02-1500:00:00	海南省卫健委	http://wst.hainan.gov.cn/swjw/			c83968f6206c02e11feb3fa321757ca0	2020-02-1921:26:33
27-519	海南省	海口市		新媒体·绿都	第154例	第154号确诊病例，男，41岁，系63号、119号病例亲属，139号病例朋友，常住地湖北武汉市。		[{"time":"1月20日","action":"自驾从武汉前往海南"},{"time":"1月21日","action":"21点50分左右进入海安旧港安检，乘轮渡前往海口"},{"time":"1月22日","action":"3点左右到海口市凯威大酒店入住，15点左右自驾到三亚市天涯区水蛟村委会大园村住处，16点左右到天涯区新城路鲁能三亚湾升升超市及超市附近万应堂大药房购物，19点左右到三亚火车头海鲜广场用餐,之后返回住处"},{"time":"1月23日-27日","action":"居家未外出"},{"time":"1月28日","action":"到三亚市人民医院发热门诊就诊，之后转诊至三亚市中心医院，现已确诊，目前正在定点医院隔离治疗。"}]		2020-02-1500:00:00	海南省卫健委	http://wst.hainan.gov.cn/swjw/			fed746af92d316e6c7aa40eea3c9d734	2020-02-1921:26:33
27-520	海南省	三亚市		三亚市海棠湾水稻国家公园;三亚国际免税城	第155例	第155号确诊病例，女，56岁，常住地湖北武汉。		[{"time":"1月18日","action":"乘MU9689次航班从武汉到三亚，乘出租车到三亚市吉阳区星域小区亲属家中"},{"time":"1月19日","action":"乘私家车到海棠区水稻公园和免税店游玩，中午在免税店三楼餐馆用餐"},{"time":"1月20日-22日","action":"居家，未外出"},{"time":"1月23日-29日","action":"先后到三亚市中心医院、三亚市妇幼保健院、三亚市人民医院就诊"},{"time":"1月30日","action":"被120救护车送至三亚市中心医院隔离治疗，现已确诊，目前正在定点医院隔离治疗。"}]		2020-02-1500:00:00	海南省卫健委	http://wst.hainan.gov.cn/swjw/			a7c220f5654138ab27adb9e98b3ba66d	2020-02-1921:26:33
27-521	海南省	儋州市		合罗农场;	第156例	第156号确诊病例，女，57岁，系12号、92号、111号、158号、159号病例亲属，常住地儋州市那大镇合罗农场。		[{"time":"1月22日","action":"下午其子自驾接其回到合罗农场"},{"time":"1月23日","action":"晚其亲属发病，被要求居家隔离"},{"time":"2月5日","action":"晚被120救护车送到那大镇如家酒店隔离观察"},{"time":"2月6日","action":"身体不适，当天被转至海南省人民医院就诊，现已确诊，目前正在定点医院隔离治疗。"}]		2020-02-1500:00:00	海南省卫健委	http://wst.hainan.gov.cn/swjw/			38ffc403cfcea352ef62e426d76048e4	2020-02-1921:26:33
27-522	海南省	三亚市			第157例	第157号确诊病例，女，57岁，系54号、73号病例亲属，常住地湖北武汉。		[{"time":"1月12日","action":"15点左右乘K435次列车从武汉到广州"},{"time":"1月13日","action":"乘C385次列车（4车厢，99号）到湛江西，乘私家车到海安旧港，16点30分左右进入安检，乘紫荆十六号轮渡前往海口，18点左右乘私家车到儋州市那大镇解放北路住处"},{"time":"1月14日","action":"居家未外出"},{"time":"1月15日","action":"乘C7421次列车从白马井到三亚"},{"time":"1月18日","action":"15点左右乘C7462次列车（3车厢）从三亚到白马井，乘私家车回到住处"},{"time":"1月19日-2月2日","action":"居家未外出"},{"time":"2月3日","action":"身体不适，晚上被送到那大镇兆煌花园酒店隔离观察"},{"time":…		2020-02-1500:00:00	海南省卫健委	http://wst.hainan.gov.cn/swjw/			19b463364226b7b4dccc8c190e5e9c0a	2020-02-1921:26:33
27-523	海南省	儋州市			第158例	第158号确诊病例，男，36岁，系12号、92号、111号、156号、159号病例亲属，常住地儋州市那大镇合罗农场。		[{"time":"1月22日","action":"晚与亲属用餐"},{"time":"1月23日","action":"8点左右步行上班，下午回家，晚上送12号病例到儋州市人民医院发热门诊就诊"},{"time":"1月24日","action":"3点左右驾车从医院回家，9点左右在那大第三小学旁边的某个早餐店买早餐，随后到儋州市人民医院陪护亲属，之后回家"},{"time":"1月24日-2月5日","action":"居家隔离"},{"time":"2月5日","action":"晚被120救护车送到那大镇如家酒店隔离观察，现已确诊，目前正在定点医院隔离治疗。"}]		2020-02-1500:00:00	海南省卫健委	http://wst.hainan.gov.cn/swjw/			67db31d0074205fb9669233548fa6e26	2020-02-1921:26:33
27-524	海南省	儋州市			第159例	第159号确诊病例，男，33岁，系12号、92号、111号、156号、158号病例亲属，常住地儋州市那大镇合罗农场。		[{"time":"1月22日","action":"中午和亲属自驾到美兰机场接12号病例到省委住宿楼的亲戚家，晚上参加公司年会，23点左右自驾送一个朋友回宿舍后,未外出"},{"time":"1月24日","action":"9点左右到医院给亲属送早餐，之后到金州大厦某药店买药"},{"time":"1月24日-2月5日","action":"居家隔离"},{"time":"2月5日","action":"晚被120救护车送到那大镇如家酒店隔离，现已确诊，目前正在定点医院隔离治疗。"}]		2020-02-1500:00:00	海南省卫健委	http://wst.hainan.gov.cn/swjw/			daa6926f18eff2bb403eb507715f0869	2020-02-1921:26:33
27-525	海南省	海口市		玉良村;	第160例	第160号确诊病例，男，62岁，系123号、134号、135号、136号、143号、162号病例亲属，常住地海口市琼山区石塔村。		[{"time":"1月24日","action":"上午自驾回龙桥镇玉良村老家过年"},{"time":"1月25日","action":"上午到玉良村排球场观看村民排球比赛"},{"time":"1月26日-27日","action":"居家未外出"},{"time":"1月28日","action":"上午与亲属到龙桥菜市场买菜，下午到村里某榕树下打牌，被村干部制止（在家期间均与123号病例有接触）"},{"time":"1月29日-30日","action":"曾到龙桥菜市场买菜"},{"time":"1月31日","action":"自驾到海口市琼山第二小学对面的某药店买药"},{"time":"2月1日-4日","action":"曾与亲属到龙桥菜市场买菜，期间曾自驾到琼山区大园路振兴里亲属家"},{"time":"2月5日-7日","action":"在老家未外出"},{"…		2020-02-1500:00:00	海南省卫健委	http://wst.hainan.gov.cn/swjw/			b34be47af2ab61524a1f0d390bf7c189	2020-02-1921:26:33
27-526	海南省	海口市			第161例	第161号确诊病例，女，27岁，系37号、77号、163号病例亲属，常住地湖北孝感市。		[{"time":"1月21日","action":"乘私家车从武汉到孝感市"},{"time":"1月24日","action":"从孝感出发到衡阳"},{"time":"1月25日","action":"上午从衡阳前往海南，21点左右进入海安新港安检，乘海装18号轮渡前往海口，到达海口后被安排到兵工大酒店集中隔离观察"},{"time":"1月26日","action":"37号病例发病，和77号一起到海口市人民医院隔离病房陪护亲属"},{"time":"1月27日-2月11日","action":"均在亲属的病房陪护"},{"time":"2月12日","action":"被120救护车转运至海南医学院第二附属医院入院隔离治疗"},{"time":"2月14日","action":"确诊，目前正在定点医院隔离治疗。"}]		2020-02-1500:00:00	海南省卫健委	http://wst.hainan.gov.cn/swjw/			076eb3232d0801cba58148b9040af036	2020-02-1921:26:33
27-527	海南省	海口市		龙桥菜市场	第162例	第162号确诊病例，女，25岁，系123号、134号、135号、136号、143号、160号病例亲属，常住地海口市琼山区凤翔东路江畔人家小区。		[{"time":"1月24日","action":"自驾回龙桥镇玉良村老家过年"},{"time":"1月25日-27日","action":"期间在龙桥镇与123号病例有接触"},{"time":"1月28日","action":"上午自驾返回海口家中"},{"time":"1月29日","action":"骑电动车到绿色家园小区门口的一心堂药店购物，之后回家"},{"time":"1月30日-2月1日","action":"居家未外出"},{"time":"2月2日","action":"下午到凤翔东路橙市天安超市购物，到超市附近佩洛西蛋糕店（滨江店）买面包，之后回家"},{"time":"2月3日-7日","action":"居家未外出"},{"time":"2月8日","action":"上午到小区南门口取快递，下午乘私家车到海医二附院发热门诊就诊，住院隔离治疗"},{"tim…		2020-02-1500:00:00	海南省卫健委	http://wst.hainan.gov.cn/swjw/			5d66321e94a97d113913765907b707b9	2020-02-1921:26:33
27-1281	河南省	信阳市	平桥区	平昌关镇平昌村		刘某某，女，57岁	平桥区平昌关镇平昌村居住	[{"time":"1月26日","action":"因骨折到市第四人民医院就医"},{"time":"2月2日","action":"进行手术，术后间断发热"},{"time":"2月9日","action":"出现高发热症状"},{"time":"2月12日","action":"进行隔离治疗，自述无与武汉返乡人员接触史"},{"time":"2月14日","action":"确认为确诊病例"}]		2020-02-1500:00:00	大河网	https://news.dahe.cn/2020/02-15/597031.html			4c9be3dc6106e29fe5d07ec86cc4a3b5	2020-02-1921:26:33
27-1282	河南省	信阳市	平桥区	平西办事处家属院		刘某某(确诊患者刘某某儿子)，男，47岁	平桥区平西街道平西办事处家属院居住	[{"time":"2月1日","action":"出现发热症状"},{"time":"2月12日","action":"就诊于市第四人民医院"},{"time":"2月14日","action":"确认为确诊病例"}]		2020-02-1500:00:00	大河网	https://news.dahe.cn/2020/02-15/597031.html			b84a059094e7abf99dc0bb7f1667a644	2020-02-1921:26:33
27-1283	河南省	信阳市	平桥区	游河乡出山村;省孝感南大市场		张某某，男，47岁	浉河区游河乡出山村居住	[{"time":"1月20日","action":"驾车到湖北省孝感南大市场购买货物，当日返回信阳"},{"time":"2月9日","action":"出现发热症状"},{"time":"2月13日","action":"以“发热伴咳嗽4天”为主诉就诊于市第三人民医院"},{"time":"2月14日","action":"确认为确诊病例"}]		2020-02-1500:00:00	大河网	https://news.dahe.cn/2020/02-15/597031.html			f54f60bc524c85642a3eb75cad811577	2020-02-1921:26:33
27-1284	河南省	信阳市	浉河区	正商大道正商红河谷		汪某某，女，30岁	浉河区湖东街道正商大道正商红河谷居住，曾与确诊患者有接触史	[{"time":"2月12日","action":"由市第五人民医院送检，结果为阳性"},{"time":"2月14日","action":"确认为确诊病例。"}]		2020-02-1500:00:00	大河网	https://news.dahe.cn/2020/02-15/597031.html			63dd7ad5cb6a28ad9365c439b6e008c4	2020-02-1921:26:33
27-1285	河南省	信阳市	商城县	上石桥镇高棚村		李某某，男，57岁	商城县上石桥镇高棚村居住，	[{"time":"1月27日","action":"出现发热症状"},{"time":"2月13日","action":"就诊于商城县人民医院，自述曾与确诊患者项某某接触"},{"time":"2月14日","action":"确认为确诊病例。"}]		2020-02-1500:00:00	大河网	https://news.dahe.cn/2020/02-15/597031.html			9e14b37ddd470fdeb0d77fd17ececea8	2020-02-1921:26:33
27-1286	河南省	信阳市	商城县	赤城街道富康小区		葛某某，女，52岁	商城县赤城街道富康小区居住，	[{"time":"1月2日","action":"到武汉市同济医院就医"},{"time":"1月23日","action":"从武汉市返回商城县"},{"time":"2月4日","action":"出现发热症状"},{"time":"2月10日","action":"就诊于商城县人民医院"},{"time":"2月14日","action":"确认为确诊病例。"}]		2020-02-1500:00:00	大河网	https://news.dahe.cn/2020/02-15/597031.html			aeb4c04c911eb9d7881af76c98dd58e4	2020-02-1921:26:33
27-1287	河南省	信阳市	潢川县	来龙乡淮凤村		秦某某(确诊患者王某某妻子)，女，55岁	潢川县来龙乡淮凤村居住	[{"time":"1月24日","action":"出现发热症状"},{"time":"2月13日","action":"就诊于潢川县人民医院"},{"time":"2月14日","action":"确认为确诊病例"}]		2020-02-1500:00:00	大河网	https://news.dahe.cn/2020/02-15/597031.html			c0f66bfddda9dc5849f6a19aa56bfb36	2020-02-1921:26:33
27-1288	河南省	信阳市	潢川县	春申街道中山门		陈某某，女，57岁	潢川县春申街道中山门居住	[{"time":"1月23日","action":"乘车从北京返回潢川"},{"time":"1月31日","action":"出现发热症状"},{"time":"2月13日","action":"就诊于潢川县人民医院"},{"time":"2月14日","action":"确认为确诊病例"}]		2020-02-1500:00:00	大河网	https://news.dahe.cn/2020/02-15/597031.html			876dfe637655d0d484b6013ebc250a16	2020-02-1921:26:33
27-1289	河南省	信阳市	光山县	仙居乡滕岗村		熊某某(确诊患者屈某某儿子)，男，47岁	家住光山县仙居乡滕岗村居住	[{"time":"2月10日","action":"出现发热症状"},{"time":"2月13日","action":"就诊于光山县人民医院"},{"time":"2月14日","action":"确认为确诊病例。"}]		2020-02-1500:00:00	大河网	https://news.dahe.cn/2020/02-15/597031.html			8ce034293c949a321570a616aa622e95	2020-02-1921:26:33
27-1290	河南省	南阳市	方城县	城关镇		张某某，男，55岁	方城县城关镇人。在湖北省境内有逗留史	[{"time":"1月14日","action":"到方城家中"},{"time":"1月31日至2月9日","action":"与女婿张某某(2月6日发病，12日确诊)等在一起生活"},{"time":"2月8日","action":"发病，现在方城县第一人民医院隔离治疗"},{"time":"2月14日","action":"确诊"}]		2020-02-1500:00:00	大河网	https://news.dahe.cn/2020/02-15/597031.html			03f02dd174eec38ed35eb1d3d2a426b1	2020-02-1921:26:33
27-1291	河南省	南阳市	方城县	城关镇		毛某，女，53岁	住方城县城关镇，为确诊患者张某某妻子	[{"time":"1月31日至2月9日","action":"与女婿张某某(2月6日发病，2月12日确诊)等在一起生活"},{"time":"2月9日","action":"发病，现在方城县第一人民医院隔离治疗"},{"time":"2月14日","action":"确诊"}]		2020-02-1500:00:00	大河网	https://news.dahe.cn/2020/02-15/597031.html			1b18a4487753edcf3c1f8b16fa6c6638	2020-02-1921:26:33
27-1292	河南省	南阳市	方城县	杨楼镇		王某某，女，37岁	住方城县杨楼镇	[{"time":"1月4日","action":"同村村民韩某某于从武汉回到家中，王某某与其有接触史"},{"time":"1月10日","action":"患者丈夫的弟弟韩某某从杭州包车回家，途经湖北并有停留，王某某与其有接触史"},{"time":"1月18日","action":"患者一家4口自驾车从现住址到驻马店市遂平县和兴乡，第二日返回方城家中"},{"time":"2月14日","action":"确诊"}]		2020-02-1500:00:00	大河网	https://news.dahe.cn/2020/02-15/597031.html			a0c5b2cd9c822ed43ac8d68c3ee014b4	2020-02-1921:26:33
27-1293	河南省	南阳市	淅川县	厚坡镇		饶某某，女，63岁	住淅川县厚坡镇	[{"time":"1月22日","action":"宴客庆祝次子乔迁，其中患者姐夫邹某某有武汉旅居人员接触史"},{"time":"1月24日","action":"患者家中组织牌局，经排查，牌友中无湖北返乡人员，有一名河北返乡人员，一名杭州返乡人员，当晚患者儿子蒋某某、蒋某某自西安返乡"},{"time":"2月4日","action":"发病，现在淅川县人民医院隔离治疗"},{"time":"2月14日","action":"确诊。"}]		2020-02-1500:00:00	大河网	https://news.dahe.cn/2020/02-15/597031.html			a5f490209e3fd8c5ca13535d10a8555d	2020-02-1921:26:33
27-1294	河南省	濮阳市	华龙区	世纪景苑小区		刘某某,女，27岁	系2月9日确诊病例武某某之儿媳。住址：濮阳市华龙区任丘路街道世纪景苑小区。	[{"time":"2月3日","action":"因受凉鼻塞在家自行服药治疗至症状消失"},{"time":"2月8日","action":"晚出现咳嗽等症状"},{"time":"2月9日","action":"因是确诊患者的密切接触者，在定点隔离点隔离观察，当晚乘120救护车到濮阳市中医院对其进行CT检查，因检查结果异常，转至濮阳市第五人民医院就诊"},{"time":"2月10日","action":"被诊断为新型冠状病毒肺炎疑似病例"},{"time":"2月14日","action":"该患者样本病毒核酸检测结果呈阳性，经专家组会诊予以确诊。目前该患者在定点医院隔离治疗，对其确定的密切接触者已采取隔离观察措施。"}]		2020-02-1500:00:00	大河网	https://news.dahe.cn/2020/02-15/597031.html			6c7f0af78b12d21be09d9e930864ae82	2020-02-1921:26:33
27-1295	河南省	濮阳市	华龙区	物探超越小区		陈某某，女，66岁	系2月10日确诊病例许某某之母。住址：濮阳市华龙区任丘路街道物探超越小区。	[{"time":"2月10日","action":"因是确诊患者的密切接触者，在中原油田胜利宾馆隔离观察"},{"time":"2月13日","action":"因发热、眼眶痛等症状乘救护车到油田总医院就诊，被诊断为新型冠状病毒肺炎疑似病例，当日转诊到濮阳市第五人民医院就诊"},{"time":"2月14日","action":"该患者样本病毒核酸检测结果呈阳性，经专家组会诊予以确诊。目前该患者在定点医院隔离治疗，对其确定的密切接触者已采取隔离观察措施。"}]		2020-02-1500:00:00	大河网	https://news.dahe.cn/2020/02-15/597031.html			2b77e538902bc87d7310e0e308f72fdf	2020-02-1921:26:33
27-1296	河南省	濮阳市	南乐县	千口镇		梁某某，女，29岁	住址：濮阳市南乐县千口镇	[{"time":"1月26日","action":"患者乘自家车到市妇幼保健院住院待产"},{"time":"1月27日","action":"剖宫产双胞胎"},{"time":"1月30日","action":"出院，乘自家车到南乐县千口镇"},{"time":"2月3日、4日","action":"连续两次乘自家车到市妇幼保健院进行剖宫产伤口换药"},{"time":"2月5日","action":"因剖宫产伤口不愈合到南乐县妇幼保健院住院治疗两天"},{"time":"2月7日","action":"凌晨因伤口感染再次乘自家车到市妇幼保健院住院治疗"},{"time":"2月10日","action":"出现发热症状，市妇幼保健院予以对症治疗，并进行血常规和肺部CT检查，不能排除新型冠状病毒肺炎"},{"time":"2月11日","action":"转入市妇幼保健院康复楼隔离病…		2020-02-1500:00:00	大河网	https://news.dahe.cn/2020/02-15/597031.html			be26281415ec9a963e6512452302b53c	2020-02-1921:26:33
27-1297	河南省	濮阳市	南乐县	千口镇		张某某，男，26岁	濮阳市110指挥中心职工，系当日确诊病例梁某某之夫。住址：濮阳市南乐县千口镇，与梁某某就诊及生活活动轨迹基本一致	[{"time":"2月11日","action":"陪同妻子转入市妇幼保健院康复楼隔离病区进行隔离"},{"time":"2月12日","action":"在市妇幼保健院病房陪护时出现发热、腹泻"},{"time":"2月13日","action":"出现高烧，市妇幼保健院给予对症治疗，后转至市第五人民医院，被诊断为新型冠状病毒肺炎疑似病例，就诊期间患者全程佩戴口罩"},{"time":"2月14日","action":"该患者样本病毒核酸检测结果呈阳性，经专家组会诊予以确诊。目前该患者在定点医院隔离治疗，对其确定的密切接触者已采取隔离观察措施"}]		2020-02-1500:00:00	大河网	https://news.dahe.cn/2020/02-15/597031.html			f044b8f04ff473578559fc1691ad48a7	2020-02-1921:26:33
27-1298	河南省	郑州市		豫法东苑		女，51岁	现住郑东新区祭城办事处豫法东苑	[{"time":"1月18日至2月1日","action":"在海南生活，期间曾接触确诊病例"},{"time":"2月2日","action":"乘HU7685航班返郑"},{"time":"2月3日至2月11日","action":"居家医学观察"},{"time":"2月12日","action":"出现发热乘私家车至河南中医药大学第一附属医院就诊"},{"time":"2月14日","action":"确诊。"}]		2020-02-1500:00:00	大河网	https://news.dahe.cn/2020/02-15/597031.html			c50b097bf917d24395294e1c016ced9c	2020-02-1921:26:33
27-1299	河南省	郑州市	中原区	建设西路169号院		女，44岁	现住中原区三官庙办事处建设西路169号院	[{"time":"2月1日","action":"居家未外出"},{"time":"2月2日","action":"步行至张仲景大药房(建设西路一店)购双黄连"},{"time":"2月3日至2月12日","action":"自述未外出"},{"time":"2月13日","action":"身体不适乘私家车至郑州市中心医院就诊"},{"time":"2月14日","action":"确诊"}]		2020-02-1500:00:00	大河网	https://news.dahe.cn/2020/02-15/597031.html			29ec690dcfc445955270c0f4eb671727	2020-02-1921:26:33
27-1300	河南省	商丘市	虞城县	李老家乡袁老家村		袁某某，男，17岁，学生	现住商丘市虞城县李老家乡袁老家村	[{"time":"2月4日","action":"晚出现身体发热、咳嗽、畏寒症状，在母亲陪同下前往蒯口村卫生室进行诊治，症状减轻"},{"time":"2月5-6日","action":"在家症状不见好转"},{"time":"2月7日","action":"在父母陪同下前往虞城县人民医院发热门诊就诊，医生根据检查情况建议住院治疗，因个人情况没有住院"},{"time":"2月8日","action":"症状逐渐加重，再次在父母陪同前往县人民医院入院治疗"},{"time":"2月14日","action":"经市疾控中心检测确诊为新型冠状病毒肺炎确诊病例，目前体征平稳，对追踪的7名密切接触者进行隔离医学观察"}]		2020-02-1500:00:00	大河网	https://news.dahe.cn/2020/02-15/597031.html			4445cd13ec180347a1a0febe6007c600	2020-02-1921:26:33
27-1301	河南省	商丘市	梁园区	潘口南街村		马某某，男，28岁	现住梁园区李庄乡潘口南街村	[{"time":"1月22日、24日","action":"到市第三人民医院接送其奶奶"},{"time":"1月29日、2月3日","action":"与郑某某(市21路公交司机)有接触"},{"time":"2月8日","action":"出现发热症状，自行服药后缓解"},{"time":"2月9日","action":"再次出现发热症状，在父母陪同下到乡卫生院就诊，导医嘱其去商丘市第三人民医院就诊，直接收治入院"},{"time":"2月14日","action":"经市疾控中心检测确诊为新型冠状病毒肺炎确诊病例，目前体征平稳，对追踪的13名密切接触者进行隔离医学观察。"}]		2020-02-1500:00:00	大河网	https://news.dahe.cn/2020/02-15/597031.html			bbfa887026bbd0df9f217fd82510059f	2020-02-1921:26:33
27-1302	河南省	驻马店市	确山县	牧工商家属院东区		董某，男，71岁	现住确山县朗陵街道牧工商家属院东区1号楼西单元。家有武汉返乡人员	[{"time":"1月24日至2月12日","action":"居家无外出"},{"time":"2月10日","action":"发热、畏寒、干咳等症状，在家服药效果不佳"},{"time":"2月12日","action":"到确山县人民医院就诊"},{"time":"2月14日","action":"确诊。"}]		2020-02-1500:00:00	大河网	https://news.dahe.cn/2020/02-15/597031.html			5f7e72d50840db564cea5474447ef724	2020-02-1921:26:33
27-1303	河南省	安阳市	文峰区			张某，男，3月龄	文峰区宝莲寺镇人。无武汉旅行及居住史，与新型冠状病毒肺炎患者有密切接触史	[{"time":"2月12日","action":"出现流鼻涕、打喷嚏、发热症状"},{"time":"2月13日","action":"上午到市妇幼保健院就诊，中午转到市第五人民医院"},{"time":"2月14日","action":"样本检测结果呈病毒核酸阳性，予以确诊。"}]		2020-02-1500:00:00	大河网	https://news.dahe.cn/2020/02-15/597031.html			e2ba124617b55bd94de73a91e286f833	2020-02-1921:26:33
27-1304	河南省	漯河市	漯河市			刘某，女，36岁	住召陵区召陵镇茨张村，自述发病前14天无武汉旅居史	[{"time":"1月20日","action":"左右曾到归村赶过两次集"},{"time":"1月27日","action":"出现发热症状，之后曾到茨张村卫生所就诊，病情无明显好转"},{"time":"1月27日至2月12日","action":"未出村"},{"time":"2月12日","action":"下午到召陵区人民医院就诊"},{"time":"2月14日","action":"确诊，目前在定点医院隔离治疗。"}]		2020-02-1500:00:00	大河网	https://news.dahe.cn/2020/02-15/597031.html			39f57c52eee2bf4837951b105d77e892	2020-02-1921:26:33
27-1305	河南省	洛阳市	新安县	赵沟村		王某，女，86岁	现住新安县仓头镇赵沟村	[{"time":"1月20日","action":"从武汉返乡"},{"time":"1月22日-28日","action":"与母亲王某共同居住"},{"time":"1月24日","action":"曾因发热去县人民医院就诊，目前无异常症状"},{"time":"2月10日","action":"王某在家中出现发热、咳嗽，到县人民医院发热门诊就诊"},{"time":"2月12日","action":"县医院采样送检"},{"time":"2月13日","action":"市疾控中心核酸检测结果阳性"},{"time":"2月14日","action":"转诊至市传染病医院隔离治疗。当日，经专家组会诊为确诊病例。"}]		2020-02-1500:00:00	大河网	https://news.dahe.cn/2020/02-15/597031.html			bbec2980c1b277396e91e736b8977032	2020-02-1921:26:33
27-1306	河南省	焦作市				党某某，男，61岁	户籍地为河南省卫辉市，在原焦高速武陟县服务区工作，系确诊患者秦某某的同事	[{"time":"1月22日","action":"该患者由所在单位派车送回卫辉市家中，期间未出门"},{"time":"1月26日～2月5日","action":"返回原焦高速武陟县服务区工作，与余某某、程某某(2月7日卫辉市确诊病例)、秦某某(2月9日武陟县确诊病例)、王某某(2月10日原阳县确诊病例)等多名同事有过接触"},{"time":"2月5日","action":"该患者与同事余某某送程某某(因其发热回家)到卫辉高速路口收费站，后返回原焦高速武陟县服务区"},{"time":"2月5日～2月12日","action":"在单位进行隔离医学观察。"}]		2020-02-1500:00:00	大河网	https://news.dahe.cn/2020/02-15/597031.html			65939b92eed9a226a9043597da762e9b	2020-02-1921:26:33
27-1307	河南省	平顶山市	新华区	五矿振兴小区		女，9岁	住新华区新新街街道五矿振兴小区，系某确诊病例之女	[{"time":"2月14日","action":"确诊，其密切接触者7人，正在接受医学观察。"}]		2020-02-1500:00:00	大河网	https://news.dahe.cn/2020/02-15/597031.html			32a1245f274067ce3372a5fe2487afec	2020-02-1921:26:33
28-358	黑龙江省	鸡西市	鸡冠区	龙溪家园	第47号	患者女	现住址：鸡冠区龙溪家园（蔬菜高层），是哈尔滨市一男性确诊病例的外祖母，是42号确诊病例的岳母。患者年龄较大，常年在家不外出。	[{"time":"1月22日","action":"患者外孙回到龙溪家园家中，与42号确诊病例及家人共同居住"},{"time":"1月22-31日","action":"患者外孙与42号确诊病例数次到同单元患者家"},{"time":"1月31日","action":"患者外孙开私家车返回哈尔滨"},{"time":"2月8日","action":"42号确诊病例到市人民医院就诊，后隔离观察"},{"time":"2月9日","action":"患者乘坐120救护车到市人民医院就诊，立即隔离留观"}]		2020-02-1500:00:00	鸡西新闻网	https://mp.weixin.qq.com/s?src=11&timestamp=1581739120&ver=2159&signature=CRGXLPHVUjc*4dAQc3hI4-47716AYPRpHH3oSD0SkJwzX3VGNLubFJ2Tp*DeMBeL1BJ9wzcBSNoZEYiGq7HacgA68Wsc4KS0n41*0RwO8kK5q1WcBpxmycInm2zbOZFM&new=1			d40ce997980ccd786b8cd8367d4263f9	2020-02-1921:52:40
28-359	黑龙江省	鸡西市	恒山区	小恒山百货对面红砖楼	第48号	男	现住址：恒山区小恒山百货对面红砖楼。	[{"time":"1月22日","action":"10时乘私家车到小恒山六队后山扫墓，20分钟左右乘私家车回家，之后未出门"},{"time":"1月23日","action":"居家未出门"},{"time":"1月24日","action":"15时左右到恒山区街里川香筋头巴脑店聚餐，晚22点左右离开回家"},{"time":"1月25-27日","action":"居家未出门"},{"time":"1月28日","action":"乘私家车到鸡冠区西山派出所运销处楼亲戚家做客，大约30分钟，乘私家车回家，全程佩戴口罩，回家后再未出门"},{"time":"1月29日","action":"居家未出门"},{"time":"1月30日","action":"14-19时左右到恒山区街里川香筋头巴脑店聚餐"},{"time":"1月31日","action":"16-18时到恒山区…		2020-02-1500:00:00	鸡西新闻网	https://mp.weixin.qq.com/s?src=11&timestamp=1581739120&ver=2159&signature=CRGXLPHVUjc*4dAQc3hI4-47716AYPRpHH3oSD0SkJwzX3VGNLubFJ2Tp*DeMBeL1BJ9wzcBSNoZEYiGq7HacgA68Wsc4KS0n41*0RwO8kK5q1WcBpxmycInm2zbOZFM&new=1			b506cd5331574f8a0589ffe54c16efb3	2020-02-1921:52:40
28-360	黑龙江省	哈尔滨市	道外区	桦树家园;	2月14日，患者一	女	后厨杂务。居住地：道外区桦树街桦树家园。无武汉出行史。目前在市胸科医院隔离。	[{"time":"1月22日","action":"10时许，乘出租车到辽河路华山北路沐北造型美发，16时许乘出租车到必胜客餐厅（东直路118号百盛购物广场一层）上班，23时许乘6路公交车回家"},{"time":"1月23日","action":"乘出租车到大润发(太古街188号)，后乘公交车到太平桥家乐福，后步行到必胜客餐厅（东直路118号百盛购物广场一层）上班，23时许乘公交车回家"},{"time":"1月24日","action":"8时许，步行到亲属家（南棵绿荫小区），19时许步行回家"},{"time":"1月25日","action":"16时许，乘出租车到必胜客餐厅（东直路118号百盛购物广场一层）上班，21时许乘6路公交车回家"},{"time":"1月26日-27日","action":"居家"},{"time":"1月28日","action":"12时许，乘出…		2020-02-1500:00:00	哈尔滨发布	https://m.gmw.cn/2020-02/15/content_1300951987.htm			440ee1819a1c55f810ee45600041c6b1	2020-02-1921:52:40
28-361	黑龙江省	哈尔滨市	香坊区	菜艺街49号;翠湖天地·璞园	2月14日，患者二	女	退休。亲属为确诊病例。居住地：香坊区菜艺街49号。无武汉出行史。目前在市传染病院隔离。	[{"time":"1月23日","action":"9时许-29日，乘私家车到亲属家（群力翠湖天地璞园），其间有聚餐，与确诊病例有接触"},{"time":"1月29日","action":"19时许-2月11日，乘私家车回家，在家自行隔离，与确诊病例有接触"},{"time":"2月12日","action":"10时许，由社区安排120急救车送至隔离点"},{"time":"2月13日","action":"9时许，由社区安排120急救车送至市传染病院就诊"}]		2020-02-1500:00:00	哈尔滨发布	https://m.gmw.cn/2020-02/15/content_1300951987.htm			b505dec5ae8d07f04db887a8868654b2	2020-02-1921:52:40
28-362	黑龙江省	哈尔滨市	香坊区	菜艺街49号;翠湖天地·璞园	2月14日，患者三	女	护士。亲属为确诊病例。居住地：香坊区菜艺街49号。无武汉出行史。目前在市传染病院隔离。	[{"time":"1月23日","action":"9时许-26日，乘私家车到亲属家（群力翠湖天地璞园），其间有聚餐，与确诊病例有接触"},{"time":"1月27日","action":"11时许，乘私家车从亲属家（群力翠湖天地璞园）到省医院，16时许乘出租车回家"},{"time":"1月28日","action":"16时许，乘出租车到省医院上班"},{"time":"1月29日","action":"8时许，乘出租车回家"},{"time":"1月30日","action":"16时许，步行到省医院上班"},{"time":"1月31日","action":"8时许，乘出租车回家"},{"time":"2月1日","action":"居家"},{"time":"2月2日","action":"7时许，乘出租车到省医院上班，16时许乘出租车回家"},{"time":"2月3日"…		2020-02-1500:00:00	哈尔滨发布	https://m.gmw.cn/2020-02/15/content_1300951987.htm			c644fd8e0fd7a8354486f015145c894b	2020-02-1921:52:40
28-375	黑龙江省	大庆市	让胡路区	广厦小区;	病例19	病例19，男	让胡路区人，居住在让胡路区广厦小区F6栋。	[{"time":"1月24日","action":"8点30，从家步行到新天问，乘31路车，10点30到创业城北门下车，步行至创业城16-44号楼父母家中聚餐。23点30亲属驾车送回家中"},{"time":"1月25日","action":"11点，病例19的亲属三人步行到其家中聚餐"},{"time":"1月26日","action":"11点，病例19的亲属二人步行到其家中聚餐"},{"time":"1月27日","action":"10点30，病例19的亲属二人步行到其家中聚餐"},{"time":"1月28日到2月8日","action":"与家人共同居住。2月8日21点自感发热，自测体温38.5℃，且有咳嗽、咳痰症状，居家未外出"},{"time":"2月9日到2月10日","action":"居家未外出"},{"time":"2月11日","action":"14点，由妻…		2020-02-1500:00:00	大庆市疾病预防控制中心	http://www.daqing.gov.cn/zfgz/zfgg/653430.shtml			27162b7b407ff84f05f0a92e31696ab0	2020-02-1921:52:40
28-512	吉林省	长春市	二道区	像素公园;	2月14日新增确诊	孙某某，男性，1987年出生	住址为经开区像素公园小区（经开区营口路101号像素公园），系上述确诊病例毕某某丈夫。	[{"time":"1月23日","action":"14时40分—15时30分，与妻子乘坐G8011次长春至吉林列车（车座5车1D、1F）"},{"time":"1月28日","action":"7时30分—8时10分，与妻子乘坐D126次列车（车座6车1D、1F）返长；8时20分，乘坐318路转158路公交车回家"},{"time":"2月7日","action":"中午，被送至经开区速8酒店集中隔离"}]		2020-02-1500:00:00	吉林省卫生健康委员会	http://www.sohu.com/a/373176366_114731			301acb9ec467488da8764dbdaddfbf4c	2020-02-1921:52:40
28-513	吉林省	辽源市	东辽县	龙腾花园;	2月14日	男，1970年出生	该患者与2月4日吉林省通报的辽源市武汉输入确诊病例3有接触史。住址为辽源市东辽县渭津镇龙腾花园。	[{"time":"2月1日-3日","action":"陪父亲步行到渭津卫生院打针"},{"time":"2月4日-9日","action":"一直在家未外出"},{"time":"2月8日","action":"发病"},{"time":"2月11日","action":"被诊断为疑似病例"},{"time":"2月14日","action":"转为确诊病例。"}]		2020-02-1500:00:00	吉林省卫生健康委员会	http://www.sohu.com/a/373176366_114731			f0a09f710c958a9b469eef72a5e03cf3	2020-02-1921:52:40
26-94	贵州省	遵义市	汇川区	泗渡镇泗渡居;李家湾清溪村		马某华，女，21岁	现居于遵义市汇川区泗渡镇泗渡居，系2月13日确诊病例马某政的大女儿，	[{"time":"1月21日-26日","action":"与从武汉返回探亲的舅舅杨某齐（2月13日确诊病例）一家同住，期间曾与父母、妹妹一起前往李家湾清溪村奶奶王某某家拜年，并与亲戚聚餐"},{"time":"1月26日","action":"男友刘某尧来访"},{"time":"1月27日","action":"与刘某尧前往毕节市大方县"},{"time":"1月31日","action":"二人返回泗渡镇，之后无外出，因系武汉旅居史人员密切接触者，对其进行核酸采样检测"},{"time":"2月14日","action":"被诊断为确诊病例，目前在遵义市传染病医院隔离治疗，病情平稳。"}]		2020-02-1500:00:00	多彩贵州网	https://mp.weixin.qq.com/s/PVQKysLy3eMD1BK96Bmuwg			168de750adb53baee0068f42508dbfc9	2020-02-1921:55:22
26-95	贵州省	遵义市	汇川区	泗渡镇泗渡居		刘某尧，男，26岁	现居于遵义市汇川区泗渡镇泗渡居，系马某华的男友。	[{"time":"1月26日","action":"到女友马某华家中拜访并留宿"},{"time":"1月27日","action":"与女友返回毕节市大方县"},{"time":"1月31日","action":"两人再次返回女友家中，之后无外出，因系确诊病例的密切接触者，对其进行核酸采样检测"},{"time":"2月14日","action":"被诊断为确诊病例，目前在遵义市传染病医院隔离治疗，病情平稳。"}]		2020-02-1500:00:00	多彩贵州网	https://mp.weixin.qq.com/s/PVQKysLy3eMD1BK96Bmuwg			751340c2bf2a8b615e3872ed57f6b0a6	2020-02-1921:55:22
26-96	贵州省	遵义市	汇川区	泗渡镇泗渡居		张某芬，女，64岁	现居于遵义市汇川区泗渡镇泗渡居，系2月13日确诊病例杨某凤、杨某齐之母	[{"time":"1月21日","action":"其子女回到家中，过年期间一直同吃同住，因系确诊病例的密切接触者，对其进行核酸采样检测"},{"time":"2月14日","action":"被诊断为确诊病例，目前在遵义市传染病医院隔离治疗，病情平稳。"}]		2020-02-1500:00:00	多彩贵州网	https://mp.weixin.qq.com/s/PVQKysLy3eMD1BK96Bmuwg			049fa67f6240a589dfef5fd65f6a76b6	2020-02-1921:55:22
26-97	贵州省	贵阳市	观山湖区	军阅酒店		杨某某，女，64岁	为武汉常住人口。	[{"time":"1月23日","action":"乘高铁途经昆明到大理过年"},{"time":"1月28日","action":"乘坐D8674次列车从大理到达昆明，同天转乘G2882次列车到达贵阳，到站后乘坐出租车（戴口罩）前往观山湖区军阅酒店进行医学隔离观察至2月10日"},{"time":"2月11日","action":"乘救护车前往市第二人民医院发热门诊就诊，随后在医院隔离治疗至2月12日"},{"time":"2月13日","action":"被诊断为确诊病例。目前在贵阳市公共卫生救治中心将军山院区隔离治疗，病情平稳。"}]		2020-02-1500:00:00	多彩贵州网	https://mp.weixin.qq.com/s/jpSwCXDfDzZk0lu4UIFI5w			96b60f327c4ae156f7297b2492bed7a9	2020-02-1921:55:22
26-98	贵州省	毕节市		居仁街道白水河社区;乐治镇史家街村史家寨组;居仁街道糯克村		史某某，男，36岁	户籍地毕节市纳雍县乐治镇史家街村，在云南省楚雄市工作，系2月4日确诊病例李某某之子、2月4日确诊病例史某某二叔。	[{"time":"1月16日","action":"8点从云南楚雄乘坐高铁到昆明转乘火车到六盘水，下火车后未作停留，乘坐其三哥史某某私家车于18点到达纳雍县乐治镇史家街村家中"},{"time":"1月17日-23日","action":"在纳雍县乐治镇史家街村史家寨组一带活动"},{"time":"1月24日","action":"10点乘坐私家车到居仁街道白水河社区岳父王某某家做客"},{"time":"1月25日","action":"9点乘坐私家车到居仁街道糯克村田坝组姜某某家与朋友聚会，17点左右乘坐私家车返回纳雍县乐治镇史家街村"},{"time":"1月26日-2月3日","action":"在纳雍县乐治镇史家街村史家寨组一带活动"},{"time":"2月3日","action":"在排查疑似病例史某某密切接触者时，将其安排到瑞吉酒店集中隔离观察"},{"time":"…		2020-02-1500:00:00	多彩贵州网	https://mp.weixin.qq.com/s/jpSwCXDfDzZk0lu4UIFI5w			c376a58e6c7b8adf1658248be829b9e3	2020-02-1921:55:22
26-100	贵州省	遵义市	汇川区	泗渡镇泗渡居		杨某齐，男，40岁	现居住遵义市汇川区泗渡镇泗渡居胜利组（长期居住武汉市洪山区狮子山北路66号国海学道）。	[{"time":"1月21日","action":"与家人自驾车从武汉回汇川区泗渡镇泗渡居胜利组父母家中过年，期间一直同吃同住"},{"time":"1月22日","action":"在泗渡镇泗渡居老家附近活动"},{"time":"1月23日","action":"13点40分乘自驾车从泗渡镇家中到珠海路超市购物"},{"time":"1月24日-2月8日","action":"在家未外出"},{"time":"2月9日","action":"11点与父亲一起乘三轮车到泗渡镇街上超市、药店购物购药（戴口罩）"},{"time":"2月10日","action":"在家未外出"},{"time":"2月11日","action":"在遵义市第一人民医院隔离治疗"},{"time":"2月13日","action":"诊断为确诊病例。目前在遵义市第四人民医院隔离治疗，病情平稳。"}]		2020-02-1500:00:00	多彩贵州网	https://mp.weixin.qq.com/s/jpSwCXDfDzZk0lu4UIFI5w			66ac0508a58eaaef32f917db4545e48d	2020-02-1921:55:22
26-101	贵州省	遵义市	汇川区	泗渡镇泗渡居		杨某凤，女，45岁	现居住遵义市汇川区泗渡镇泗渡居胜利组（常住汇川区大连路海虹城小区），系2月13日确诊病例杨某齐之姐。	[{"time":"1月21日","action":"22点随丈夫自驾车回汇川区泗渡镇泗渡居胜利组家中与武汉来遵的弟弟一家聚餐"},{"time":"1月22日","action":"在家未外出"},{"time":"1月23日","action":"13点40分乘自驾车从泗渡镇家中到珠海路超市购物，15点30分左右回大连路海虹城小区家中停留一个半小时后回泗渡镇"},{"time":"1月24日","action":"12点与家人自驾车到高坪街道清溪村干坝组母亲家，16点到团泽镇三联村亲戚家就餐"},{"time":"1月25日、26日","action":"在家未外出"},{"time":"1月27日","action":"上午乘自驾车到泗渡镇布政村唐家店组购买米粉，11点30分乘自驾车与家人到高坪街道清溪村大坝组看望母亲，下午与家人一起到高坪镇清溪村新房组亲戚家中就餐"},{"tim…		2020-02-1500:00:00	多彩贵州网	https://mp.weixin.qq.com/s/jpSwCXDfDzZk0lu4UIFI5w			7353b09026a4e29dfb3b1c516787a66c	2020-02-1921:55:22
26-102	贵州省	遵义市	汇川区	泗渡镇泗渡居		马某政，男，50岁	现居住遵义市汇川区泗渡镇泗渡居胜利组（常住汇川区大连路海虹城小区），系2月13日确诊病例杨某凤丈夫。	[{"time":"1月21日","action":"22点与妻子杨某凤自驾车回汇川区泗渡镇泗渡居胜利组家中与武汉来遵的妻弟杨某齐（2月13日确诊病例）一家聚餐"},{"time":"1月22日-23日","action":"自驾车到汇川区所在单位上班，下班后自驾车回泗渡镇泗渡居胜利组家中"},{"time":"1月24日","action":"12点与家人自驾车到高坪街道清溪村干坝组母亲家，16点到团泽镇三联村亲戚家中就餐"},{"time":"1月25日","action":"在家未外出"},{"time":"1月26日","action":"9点-10点在泗渡镇樱花园散步，12点在泗渡镇布政村唐家店组小卖部购物短暂停留（戴口罩）"},{"time":"1月27日","action":"11点30分自驾车携家人到高坪街道清溪村干坝组看望母亲，下午与家人一起到高坪镇清溪村新房组亲戚家中…		2020-02-1500:00:00	多彩贵州网	https://mp.weixin.qq.com/s/jpSwCXDfDzZk0lu4UIFI5w			30c9673966401f980eb4325d3a6ce2ae	2020-02-1921:55:22
25-210	河北省	张家口市	康保县		第三十二例	女，54岁	与第三十三例患者是夫妻，常住锡林浩特市（系第二十六例患者二女儿）。	[{"time":"1月23日","action":"同丈夫（第三十三例患者）乘坐私家车，从锡林浩特市到达康保县姐姐（第二十一例患者）家居住"},{"time":"1月24日至2月10日","action":"多次参加亲属组织的家庭聚餐（其中含确诊病例患者）"},{"time":"2月14日","action":"隔离医学观察期间确诊。"}]		2020-02-1500:00:00	河北日报	https://mp.weixin.qq.com/s/3XI_Rg_iwr87E4LV1qswxg			9ac842b95462a6bdf40d2c6014c46f36	2020-02-1922:02:16
25-211	河北省	张家口市	康保县		第三十三例	男，57岁	常住锡林浩特市（系第三十二例患者丈夫）。	[{"time":"1月23日","action":"同妻子（第三十二例患者）乘坐私家车，从锡林浩特市到达康保县其妻子的姐姐（第二十一例患者）家居住"},{"time":"1月24日至2月10日","action":"多次参加亲属组织的家庭聚餐（其中含确诊病例患者）"},{"time":"2月14日","action":"在隔离医学观察期间确诊。"}]		2020-02-1500:00:00	河北日报	https://mp.weixin.qq.com/s/3XI_Rg_iwr87E4LV1qswxg			97102a02f95a1a98e31c69b9af29dc28	2020-02-1922:02:16
25-212	河北省	保定市	易县	易水砚华驿酒店;易县县医院	第32例	男，70岁	易县人，常住易县。与第27例为父子关系。	[{"time":"2月8日","action":"到易县易水砚华驿酒店隔离观察"},{"time":"2月9日","action":"就诊于易县县医院"},{"time":"2月14日","action":"确诊。"}]		2020-02-1500:00:00	河北日报	https://mp.weixin.qq.com/s/3XI_Rg_iwr87E4LV1qswxg			c7963f27c82994ccdc7845a1d31fb674	2020-02-1922:02:16
25-213	河北省	唐山市	迁安市	迁安市中医院;迁安市传染病医院	第44例	女，68岁	迁安市人	[{"time":"1月25日","action":"上午第22例、第25例病例曾来其家中串门，下午曾到第21例病例家中串门"},{"time":"28日、30日","action":"曾在本村亲友家中聚餐，期间与第21例、第22例、第30例等病例接触"},{"time":"2月6日","action":"因发热由亲属驾车到迁安市中医院就诊"},{"time":"7日","action":"由救护车转运至迁安市传染病医院"},{"time":"14日","action":"确诊。"}]		2020-02-1500:00:00	河北日报	https://mp.weixin.qq.com/s/3XI_Rg_iwr87E4LV1qswxg			5f9ee8786e8e0af295abcd1746d696d5	2020-02-1922:02:16
25-214	河北省	唐山市	迁安市	一路购物广场;佳鑫医院;迁安市传染病医院	第45例	女，54岁	（系第42例病例之妻）,迁安市人。	[{"time":"1月30日","action":"下午自迁安市区家中佩戴口罩步行至人民广场东侧一路购物广场购物"},{"time":"31日至2月4日","action":"居家未外出"},{"time":"5日","action":"上午与亲属驾车到北小店村串门并聚餐"},{"time":"7日","action":"曾佩戴口罩到所住小区附近商店购物"},{"time":"8日至11日","action":"居家未外出"},{"time":"2月12日","action":"因发热由救护车送至佳鑫医院，13日转运至迁安市传染病医院"},{"time":"14日","action":"确诊。"}]		2020-02-1500:00:00	河北日报	https://mp.weixin.qq.com/s/3XI_Rg_iwr87E4LV1qswxg			1d4d346ae232b1a6e8bd4c327da2982d	2020-02-1922:02:16
25-215	河北省	唐山市	迁安市	小石头岭村;迁安市传染病医院	第46例	男，19岁	（系第44例病例外孙并共同生活），迁安市人。	[{"time":"1月28日","action":"曾与第44例病例一同到小石头岭村亲戚家聚餐，期间与第21例、第30例等病例接触"},{"time":"29日至2月2日","action":"居家未外出"},{"time":"3日","action":"曾到村外地里劳作"},{"time":"4日","action":"第36例病例曾来家中串门"},{"time":"5日至7日","action":"居家隔离未外出"},{"time":"8日","action":"被转运至迁安市指定地点接受隔离医学观察"},{"time":"2月10日","action":"因发热由救护车转运至迁安市传染病医院"},{"time":"14日","action":"确诊。"}]		2020-02-1500:00:00	河北日报	https://mp.weixin.qq.com/s/3XI_Rg_iwr87E4LV1qswxg			2243588590a6f84febca773ff743d9c2	2020-02-1922:02:16
25-216	河北省	秦皇岛市	卢龙县	卢龙县医院;市第三医院		男，50岁	秦皇岛卢龙县人。患者无外出旅行史。	[{"time":"1月24—25日","action":"居家未出"},{"time":"1月26日、1月30日、2月1日、2月5日","action":"分别在父母家、哥哥家聚餐"},{"time":"1月26日、1月28日、1月29日、1月31日、2月1日、2月3日、2月4日","action":"乘坐由卢龙县到迁安的通勤车上下班"},{"time":"2月5日","action":"患者自感不适"},{"time":"2月6日","action":"因发热骑摩托到卢龙县医院发热门诊就诊"},{"time":"2月7日-10日","action":"患者在家由村医输液治疗"},{"time":"2月11日","action":"患者骑摩托车再次到卢龙县医院发热门诊就诊"},{"time":"2月13日","action":"转至市第三医院"},{"time":"2月14日","ac…		2020-02-1500:00:00	河北日报	https://mp.weixin.qq.com/s/3XI_Rg_iwr87E4LV1qswxg			47a3e99efcc21760de6df998f220e59c	2020-02-1922:02:16
25-217	河北省	沧州市	河间市	河间华苑医院	病例46	女，37岁	河间市人，是病例31的密切接触者。	[{"time":"2月8日","action":"在河间华苑医院隔离治疗"},{"time":"2月14日","action":"确诊。"}]		2020-02-1500:00:00	河北日报	https://mp.weixin.qq.com/s/3XI_Rg_iwr87E4LV1qswxg			8c8e0d9e6c6141243cdbdbf1d6e65f29	2020-02-1922:02:16
23-118	天津市	宝坻区			第118例	男，10岁	现居住于天津市宝坻区口东镇，无武汉旅行和工作史，无宝坻区百货大楼购物或逗留史，系第75例确诊病例和第87例确诊病例的儿子。目前已转往海河医院，密切接触者正在排查中。	[{"time":"2月6日","action":"上午自觉乏力但无发热症状，当日"},{"time":"2月7日","action":"被送至宝坻区人民医院发热门诊就诊，诊断为疑似病例为被收入隔离病房留观治疗"},{"time":"2月13日","action":"核酸检测结果为阳性，经市专家组确诊为我市第118例确诊病例为为普通型。"}]		2020-02-1400:00:00	天津发布	https://weibo.com/tjszfxwbfb			5b49bbbfb2c11c3b1d7752c9a5531787	2020-02-1617:43:09
23-119	天津市	宝坻区			第119例	女，31岁	现居住于天津市宝坻区林亭口镇，无武汉旅行和工作史，无宝坻区百货大楼购物或逗留史，系第93例确诊病例密切接触者。目前已转往海河医院，对已判定的密切接触者进行隔离医学观察，其他密切接触者正在排查中。	[{"time":"1月26日-2月2日","action":"曾多次与第93例、第107例确诊病例共同用餐"},{"time":"2月6日","action":"出现咳嗽症状，服药后未缓解"},{"time":"2月10日","action":"驾私家车到宝坻区人民医院发热门诊就诊，检查无异常，被转送至隔离点隔离观察"},{"time":"2月11日-12日","action":"连续两天出现发热，被送至宝坻区人民医院发热门诊就诊，诊断为疑似病例为并收入隔离病房留观治疗"},{"time":"2月13日","action":"核酸检测结果为阳性，经市专家组确诊为我市第119例确诊病例为为普通型。"}]		2020-02-1400:00:00	天津发布	https://weibo.com/tjszfxwbfb			3ddef05c1adc72db8eed61b011fd5c28	2020-02-1617:43:09
23-120	天津市	武清区			第120例	女，49岁	居住于天津市武清区汊沽港，无武汉旅行或工作史，系第109例确诊病例的姐姐，为密切接触者。目前已转往海河医院，对已判定的密切接触者进行隔离医学观察，其他密切接触者正在排查中，已对其住所进行终末消毒。	[{"time":"2月12日","action":"由120急救转送到武清区中医医院发热门诊进行隔离排查"},{"time":"2月14日","action":"转至武清区第二人民医院，体温等无异常，当日核酸检测结果为阳性，经市专家组确诊为我市第120例病例为为普通型。"}]		2020-02-1400:00:00	天津发布	https://weibo.com/tjszfxwbfb			5842063025a44fa079a61e15148c03c9	2020-02-1617:43:09
23-250	江苏省	徐州市				郭某，女，33岁	住睢宁县睢城镇睢中教师公寓，为确诊病例的密切接触者。	[{"time":"1月21日","action":"17时许到人民西路红叶小区南门西面的杜氏酒业购物"},{"time":"1月30日","action":"下午被隔离观察"},{"time":"2月13日","action":"确诊为新型冠状病毒肺炎，现在定点医疗机构隔离治疗"}]		2020-02-1400:00:00	徐州市疾病预防控制中心	http://www.xzcdc.com/index.php/annnouncement.html			58b5a6e92a1b7eb2cf3dfa3816076386	2020-02-1617:43:09
23-251	江苏省	徐州市				赵某某，女，22岁	住睢宁县桃园镇桃园村仔仙路，为确诊患者的密切接触者。	[{"time":"1月21日","action":"7时许乘坐苏CQ286X出租车去睢城镇上班，17时许乘坐公交车（苏C60335）返回桃园镇"},{"time":"1月22日","action":"乘坐同一牌号出租车上班，18时许在天虹小吃街就餐，21时许骑车去梁集镇联群村附近浴室洗浴"},{"time":"1月23日","action":"10时许在县二中附近黄桥烧饼店就餐，随后乘坐公交车（苏CQ6319）返回桃园镇"},{"time":"1月24日","action":"9时许在桃园镇供销社浴室洗浴，中午在天马装饰城东门对面的尚味居饭店就餐"},{"time":"1月29日","action":"10时许在桃园街汇金乐购超市购物"},{"time":"2月2日","action":"晚被隔离观察"},{"time":"2月13日","action":"确诊为新型冠状病毒肺炎，现在…		2020-02-1400:00:00	徐州市疾病预防控制中心	http://www.xzcdc.com/index.php/annnouncement.html			66fc6c422418f75067ce79fcd530a0e8	2020-02-1617:43:09
23-252	江苏省	徐州市				孙某，男，33岁	住睢宁县岚山镇土山村，为确诊患者的密切接触者。	[{"time":"1月22日","action":"自外地返回睢宁"},{"time":"1月27日","action":"9时许陪家人到县人民医院就诊"},{"time":"1月30日","action":"9时许陪家人到县人民医院就诊"},{"time":"2月5日","action":"15时许自驾车送家人去徐州高铁站（本人未进站）"},{"time":"2月6日","action":"10时、12时许分别自驾至岚山镇医院、县人民医院发热门诊就诊"},{"time":"2月7日","action":"被隔离观察"},{"time":"2月13日","action":"确诊为新型冠状病毒肺炎，现在定点医疗机构隔离治疗"}]		2020-02-1400:00:00	徐州市疾病预防控制中心	http://www.xzcdc.com/index.php/annnouncement.html			9b445903e7ee85498a0444016e303721	2020-02-1617:43:09
23-253	江苏省	徐州市				季某，女，32岁	住睢宁县欧洲城,为确诊病例的密切接触者。	[{"time":"1月21日","action":"18-20时乘坐私家车去百饺园饭店就餐"},{"time":"1月22-23日","action":"正常骑车上下班"},{"time":"1月26日-29日","action":"正常上下班，中间2次（1月28日20-21时，29日11-13时）去高作镇高作村活动"},{"time":"1月30日","action":"晚被隔离观察"},{"time":"2月13日","action":"确诊为新型冠状病毒肺炎，现在定点医疗机构隔离治疗"}]		2020-02-1400:00:00	徐州市疾病预防控制中心	http://www.xzcdc.com/index.php/annnouncement.html			62647345995033b5a0615e54feba28ca	2020-02-1617:43:09
23-254	江苏省	徐州市				陶某某，女，31岁	安徽宿州市人，住安徽宿州市埇桥区西关街道西关村，上海华铁旅服公司保洁员。	[{"time":"1月23日","action":"之前值乘武汉线路"},{"time":"1月29日-2月7日","action":"正常值乘，期间值乘1月29日的G420与G1569、1月30日的G1570与G419、2月3日的G420与G1569、2月4日的G1570与G419、2月7日的G419、2月8日的G420与G1569等11个车次途经徐州"},{"time":"2月8日","action":"20时许因在高铁上出现发热症状，21时许就近在徐州高铁站下车诊治，及时由120专用车辆送至徐医附三院隔离治疗"},{"time":"2月13日","action":"确诊为新型冠状病毒肺炎，现在定点医疗机构隔离治疗"}]		2020-02-1400:00:00	徐州市疾病预防控制中心	http://www.xzcdc.com/index.php/annnouncement.html			8fb3c5efdf2db2472bbbe3a7e673ca7d	2020-02-1617:43:09
24-144	四川省	成都市	武侯区			男性，55岁	常住我市武侯区	[{"time":"1月21日","action":"与我市一确诊患者共餐"},{"time":"2月5日","action":"出现发热"},{"time":"2月12日","action":"就医，立即隔离治疗"}]		2020-02-1400:00:00	健康成都官微	https://mp.weixin.qq.com/s/Wz_MpIYnk0UWdKLD523MSA			95f112d025834fb963ed49af8375ab98	2020-02-1911:53:40
24-145	四川省	成都市	金牛区			男性，50岁	常住我市金牛区	[{"time":"1月24日","action":"其家属自云南返蓉"},{"time":"2月8日","action":"患者出现干咳"},{"time":"2月11日","action":"就医，立即隔离治疗"}]		2020-02-1400:00:00	健康成都官微	https://mp.weixin.qq.com/s/Wz_MpIYnk0UWdKLD523MSA			22fb8d4dc522ecf33bcffd169496af59	2020-02-1911:53:40
24-146	四川省	成都市	大邑县			女性，62岁	常住我市	[{"time":"1月22日","action":"与我市一确诊患者共餐"},{"time":"1月25日","action":"隔离观察"},{"time":"2月9日","action":"发现胸部影像学检查结果异常，立即隔离治疗"}]		2020-02-1400:00:00	健康成都官微	https://mp.weixin.qq.com/s/Wz_MpIYnk0UWdKLD523MSA			279d5a9e962af7f8a2de1a79960dcba2	2020-02-1911:53:40
24-147	四川省	成都市	温江区			女性，36岁	常住我市温江区	[{"time":"1月13日","action":"与家人自驾前往河南信阳探亲"},{"time":"1月31日","action":"返蓉后即居家隔离"},{"time":"2月6日","action":"得知其中一亲属在当地确诊后主动报告，当日起集中医学观察"},{"time":"2月8日","action":"诊断为新冠肺炎无症状感染者，立即隔离治疗"},{"time":"2月13日","action":"肺部影像学检查结果异常，订正为确诊病例"}]		2020-02-1400:00:00	健康成都官微	https://mp.weixin.qq.com/s/Wz_MpIYnk0UWdKLD523MSA			5ad2f84d0cf1964eedd9f481ba856470	2020-02-1911:53:40
24-148	四川省	巴中市	巴州区			程某某，女，45岁	长期居住在上海，现住巴州区永泰花园东街7栋，是已确诊新冠肺炎患者马某某之妻。	[{"time":"1月21日","action":"下午与丈夫马某某自驾车离开上海"},{"time":"1月22日","action":"晚到达湖北省荆门市并在当地住宿"},{"time":"1月23日","action":"晚到达巴中"},{"time":"2月4日","action":"其丈夫马某某被确诊为新冠肺炎，程某某作为密切接触者被送至天马山观察点进行集中隔离医学观察"},{"time":"2月11日","action":"被确认为无症状感染者转移至市中心医院感染院区救治"}]		2020-02-1400:00:00	健康巴中	https://mp.weixin.qq.com/s/nYIyd5dflAB4d6eGO1xoNQ			74dc9034fbfc12e4e05d9e64502c25a3	2020-02-1911:53:40
24-149	四川省	巴中市	巴州区			马某某，女，18岁	发病前两周无外出史，现住巴州区永泰花园东街7栋，是新冠肺炎确诊病例马某某之亲属	[{"time":"2月4日","action":"其亲属马某某被确诊为新冠肺炎，马某某作为密切接触者被送至天马山观察点进行集中隔离医学观察"},{"time":"2月13日","action":"被确认为无症状感染者转入市中心医院感染院区救治"}]		2020-02-1400:00:00	健康巴中	https://mp.weixin.qq.com/s/nYIyd5dflAB4d6eGO1xoNQ			0e13fc8b7eb48a5d7d01033500392254	2020-02-1911:53:40
24-150	四川省	达州市	渠县	渠县人民医院		李某，女，49岁	系1月30日确诊病人余某的弟媳，岩峰镇凤阳村人，2月12日确诊为新冠肺炎确诊病例	[{"time":"1月25日","action":"8：00-19：40在家附近杨某（丈夫二哥）家做客，20：00回到家中"},{"time":"1月26日","action":"8：00-14：00在附近杨某（丈夫二哥）家做客，后回到家中，未外出"},{"time":"1月27日","action":"在家中未外出"},{"time":"1月27日","action":"晚23：50收入渠县高新医院医学观察至2月9日22时"},{"time":"2月9日","action":"22时在渠县人民医院传染科隔离治疗至今"}]		2020-02-1400:00:00	达州发布	https://mp.weixin.qq.com/s/-Y5PykAUAuu71qRElXnNZw			fd0a6c1d3e5063db32954699ef75d687	2020-02-1911:53:40
24-151	四川省	达州市	渠县			何某，女，48岁	系2月4日确诊病人何某的姑姑，三板镇福城村人，2月12日确诊为新冠肺炎确诊病例。	[{"time":"1月25日-2月3日","action":"23时居家未外出"},{"time":"2月3日","action":"23时送到渠县人民医院东城分院隔离医学观察至2月11日18时"},{"time":"2月11日","action":"18时在渠县人民医院传染科隔离治疗至今"}]		2020-02-1400:00:00	达州发布	https://mp.weixin.qq.com/s/-Y5PykAUAuu71qRElXnNZw			f2e34e8ed9e461ae82a789a2cfcbb2be	2020-02-1911:53:40
24-152	四川省	达州市	大竹县	石河镇农贸市场		陈某		[{"time":"1月13日","action":"中午到达湖南省凤凰服务站，患者独自一人进站进餐，同桌2人（姓名不详），约20分钟。14点至17点过境湖北，具体行程不详，17时左右经过重庆服务区上厕所，10分钟左右"},{"time":"1月14日","action":"上午8时左右在石河镇农贸市场买菜约半小时"},{"time":"1月16日-19日","action":"上午8时左右在石河镇农贸市场买菜，每次约半小时"},{"time":"1月24日","action":"早上8时在石河镇农贸市场买菜，约半小时"},{"time":"1月26日","action":"9时-12时，14时-17时，陪亲属到石河卫生院治病"},{"time":"1月27日","action":"下午13时，石河镇宝华村"},{"time":"1月31日至2月5日","action":"石河镇宝华村操…		2020-02-1400:00:00	达州发布	https://mp.weixin.qq.com/s/-Y5PykAUAuu71qRElXnNZw			26d6f478e4ccabb120c9914bf81f3d80	2020-02-1911:53:40
24-153	四川省	达州市	大竹县	石河镇中心卫生院;石河镇宝华村;毛瑞富诊所;		冯某，女，63岁	1月29日发病，2月9日到大竹县人民医院就诊，随即隔离治疗。	[{"time":"1月26日","action":"10：00和14：00-17：00，石河镇中心卫生院探望病人"},{"time":"1月27日","action":"8：00-14：00，石河镇中心卫生院"},{"time":"1月31日-2月5日","action":"石河镇宝华村操办丧事"},{"time":"2月5日","action":"9：00-9：30，石河镇（原双拱镇）街道毛瑞富个体诊所"},{"time":"2月6日-2月8日","action":"每日8：00-11：00，石河镇（原双拱镇）毛瑞富诊所诊疗"}]		2020-02-1400:00:00	达州发布	https://mp.weixin.qq.com/s/-Y5PykAUAuu71qRElXnNZw			3db4f2536f9adb26b80a74915a0806df	2020-02-1911:53:40
24-154	四川省	达州市	开江县	任市火车站;长德安置房;和乐乡东阳村4组;甘棠镇炮台街;地旺广场;城北农贸市场;讲治镇灯塔村;人民医院;		杨某，男，49岁		[{"time":"1月11日","action":"从广州惠州乘坐K4232次火车于1月12日下午到达州，随后乘坐达运出行快客（驾驶员、车牌不详））到达开江县家中（15：30到达）"},{"time":"1月17日","action":"9：00从开江县城乘坐公交到任市火车站，10：30从任市火车站乘公交车到甘棠镇炮台街"},{"time":"1月18日","action":"8：30从甘棠乘公交车到任市火车站，11：21乘坐K357次（18车30号）火车到渠县（13：23到达），随后转乘2路公交到县城长德安置房"},{"time":"1月19日","action":"8：00-9：00乘滴滴车（驾驶员：胡某，车牌不详）到渠县和乐乡东阳村4组，于11：40返回到渠县县城长德安置房；17：00左右乘出租车（驾驶员、车牌不详）到渠县县城地旺广场,18：00左右乘出租车（驾驶员、车牌不详）返…		2020-02-1400:00:00	达州发布	https://mp.weixin.qq.com/s/-Y5PykAUAuu71qRElXnNZw			3cd09f08cd87b429647a110665ee0fb8	2020-02-1911:53:40
24-209	四川省	甘孜藏族自治州	道孚县			李某某，39岁，女性	道孚县人，无其他地区旅居史	[{"time":"2月12日","action":"患者出现静息下胸闷、气紧，活动后加重，伴潮热、盗汗等症状自行到医院就诊，随即进行隔离医学观察，并采样送检，患者已转入州内定点医院治疗。"}]		2020-02-1400:00:00	甘孜藏族自治州卫生健康委员会	http://wjw.gzz.gov.cn/preview/article/6753.jhtml			dc357b01f6b1cedf0490df8ea8e08ae4	2020-02-1911:53:40
24-210	四川省	甘孜藏族自治州	道孚县			苟某某某，48岁，女性	道孚县人，无其他地区旅居史	[{"time":"2月9日","action":"通知患者到集中隔离点进行隔离医学观察，并采样送检，患者已转入州内定点医院治疗。"}]		2020-02-1400:00:00	甘孜藏族自治州卫生健康委员会	http://wjw.gzz.gov.cn/preview/article/6753.jhtml			10da472c63a754dcb0201402e6124d42	2020-02-1911:53:40
24-211	四川省	甘孜藏族自治州	道孚县			罗某某某，47岁，男性	道孚县人，无其他地区旅居史	[{"time":"2月7日","action":"通知患者到集中隔离点进行隔离医学观察，并采样送检，患者已转入州内定点医院治疗。"}]		2020-02-1400:00:00	甘孜藏族自治州卫生健康委员会	http://wjw.gzz.gov.cn/preview/article/6753.jhtml			3ab063f0beec280268e429207f90319c	2020-02-1911:53:40
24-212	四川省	甘孜藏族自治州	道孚县			所某某某，24岁，女性	道孚县人，无其他地区旅居史	[{"time":"2月10日","action":"通知患者到集中隔离点进行隔离医学观察，并采样送检，患者已转入州内定点医院治疗。"}]		2020-02-1400:00:00	甘孜藏族自治州卫生健康委员会	http://wjw.gzz.gov.cn/preview/article/6753.jhtml			8f3c326c7ab38475739a5c2f27e627a4	2020-02-1911:53:40
24-213	四川省	甘孜藏族自治州	道孚县			洛某，76岁，男性	道孚县人，无其他地区旅居史	[{"time":"2月11日","action":"通知患者到集中隔离点进行隔离医学观察，并采样送检，患者已转入州内定点医院治疗。"}]		2020-02-1400:00:00	甘孜藏族自治州卫生健康委员会	http://wjw.gzz.gov.cn/preview/article/6753.jhtml			32624ed5e9c52b34445d97b4a14e33ad	2020-02-1911:53:40
24-214	四川省	甘孜藏族自治州	道孚县			四某某某，55岁，女性	道孚县人，无其他地区旅居史	[{"time":"2月11日","action":"患者出现全身痛、乏力、咳嗽等症状自行到医院就诊，随即进行隔离医学观察，并采样送检，患者已转入州内定点医院治疗。"}]		2020-02-1400:00:00	甘孜藏族自治州卫生健康委员会	http://wjw.gzz.gov.cn/preview/article/6753.jhtml			e0194b7433a4b826ca8c78e331565b77	2020-02-1911:53:40
29-317	广东省	珠海市	斗门区		病例90	黄某，男，66岁		[{"time":"1月14日","action":"从湖北鄂州回到珠海。黄某为小区保安，平时都是一个人上班"},{"time":"1月30日","action":"经社区排查，发现为湖北来珠人员，给予告知和签订承诺书，因已过14天隔离期，未强制隔离"},{"time":"2月9日","action":"大排查病毒核酸检测采样无效"},{"time":"2月12日","action":"检测结果阳性，送至中大五院隔离治疗。"}]		2020-02-1400:00:00	珠海发布	https://mp.weixin.qq.com/s/LLeJqI0C3wg_XMJxptr6hA			56c90271abf0d25429f3a8235ce81f31	2020-02-1920:01:25
29-318	广东省	珠海市	斗门区	白蕉镇大众市场	病例91	江某，女性，58岁	病例90的妻子	[{"time":"1月15日","action":"至今，曾3次骑自行车去白蕉镇大众市场买菜。其他行程与病例90一致"},{"time":"2月9日","action":"大排查病毒核酸检测结果阴性"},{"time":"2月12日","action":"检测结果为阳性，送至中大五院隔离治疗。"}]		2020-02-1400:00:00	珠海发布	https://mp.weixin.qq.com/s/LLeJqI0C3wg_XMJxptr6hA			457dab8979a520d2bc0a839fabf555d3	2020-02-1920:01:25
29-319	广东省	惠州市	惠城区	惠城区水口		男，47岁	现居住惠州市惠城区水口	[{"time":"2月13日","action":"晚间确诊，目前在定点收治医院隔离治疗。流行病学调查工作正在开展中。"}]		2020-02-1400:00:00	惠州发布	https://mp.weixin.qq.com/s/AtGvqHMpPj--woNeOVHqJg			9f713ada868802c84c908b73cf3e6ccd	2020-02-1920:01:25
29-320	广东省	肇庆市	封开县	江口镇河堤二路22号		何某、女、65岁	封开人，现住封开县江口镇河堤二路22号。近期无湖北省居住、旅游史，感染原因是与新型冠状病毒感染肺炎病例有接触	[{"time":"1月19日","action":"下午3：00与何某、吴某（病例16、15）等人一起在封开县曲艺社排练"},{"time":"1月23日","action":"到何某（病例16）家中（水上居民安置楼）"},{"time":"1月24日、1月31日、2月7日","action":"分别送丈夫到封开县人民医院进行透析治疗"},{"time":"2月7日","action":"上午9时到好又多超市买菜。其余时间在家照顾丈夫"},{"time":"2月9日","action":"采集咽拭子送市疾控中心核酸检测为阴性"},{"time":"2月12日","action":"采集咽拭子送市疾控中心检测,2月12日下午到封开县人民医院进行胸部CT筛查，结果显示双肺多发磨玻璃影，胸膜下明显，考虑是病毒性肺炎"},{"time":"2月13日","action":"核酸检测报告为阳性，…		2020-02-1400:00:00	肇庆发布	https://mp.weixin.qq.com/s/gZaelmYVz3vagwWE3JgOaA			40430f445f9cc39ffc21b0a2dfbc9bc5	2020-02-1920:01:25
29-591	湖南省	常德市	武陵区	永安街道楠竹山甘露寺小区	病例78	崔某，女，65岁	现居武陵区永安街道楠竹山甘露寺小区，系病例40的母亲。	[{"time":"1月30日","action":"因家中有确诊病人，对其进行医学观察"},{"time":"2月8日","action":"在全市密切接触者实验室检测中，发现其核酸检测阳性，为无症状感染者"},{"time":"2月13日","action":"确诊为新冠肺炎。"}]		2020-02-1400:00:00	常德发布	https://mp.weixin.qq.com/s/pz7Ve-v6JSyID87edOqhzg			1e058c5aa83bb28a68de75ce8da7a230	2020-02-1920:01:25
29-592	湖南省	娄底市	冷水江市	渣渡镇银溪村	病例73	谢某某，男，48岁	冷水江市渣渡镇银溪村人	[{"time":"2月12日","action":"发病"},{"time":"2月13日","action":"确诊"},{"time":"1月26日","action":"曾邀请吴某（确诊病例第50）来家吃饭"},{"time":"1月28日","action":"下午曾去锡矿山闪星锑业有限责任公司北炼车间上班（同班6-7人均戴口罩）"},{"time":"1月30日","action":"傍晚曾和朋友在家聚餐"},{"time":"1月31日","action":"下午曾邀村医来家测体温（戴口罩）"},{"time":"2月9日至2月12日","action":"在指定地点隔离。目前在娄底市中心医院治疗。"}]		2020-02-1400:00:00	娄底发布	https://mp.weixin.qq.com/s/AmtVuk1axEMfnm2l3lxlwQ			0d178d8794030a929baa55cd59b427e1	2020-02-1920:01:25
29-787	安徽省	蚌埠市	蚌山区	纬二街道太平街296号	病例147	王某，女，49岁	现住址为蚌埠市蚌山区纬二街道太平街296号	[{"time":"2月4日","action":"上午至解放路供电局交电费，然后至市三院旁移动公司交话费，10点左右去千万加菜场买菜"},{"time":"2月5日","action":"去家附近丰原药店买药，然后去太平街千万加农贸市场买菜"},{"time":"2月6日-2月7日","action":"未出门"},{"time":"2月8日","action":"至蚌埠市第三人民医院发热门诊就诊。患者目前在市定点医院隔离治疗，病情平稳。"}]		2020-02-1400:00:00	蚌埠发布	https://mp.weixin.qq.com/s/gGeQhP_Xmb7gCc-MuTyvXA			8fd4f619dfa6d1bb0b0b18e9ef528331	2020-02-1920:01:25
29-788	安徽省	蚌埠市		湖滨社区天湖国际C区4栋	病例148	葛某，男，45岁	现住址为蚌埠市经开区湖滨社区天湖国际C区4栋，患者为上海铁路局集团公司乘务员，工作路线：阜阳—北京（西）往返（去-K148,回-K147）、阜阳—杭州往返（去-K5613,回-K5614）、阜阳—北京往返（去-K4342,回-K4331），患者同事沈某某（编号0212-4）为确诊病例	[{"time":"1月26日","action":"自蚌埠南乘坐G355前往淮南东，自淮南东乘坐公交车34F前往淮南站，自淮南站乘坐K1050前往阜阳"},{"time":"1月27日","action":"下班后，乘坐K8485自阜阳返蚌"},{"time":"1月31日","action":"乘坐K8366自蚌埠前往阜阳上班"},{"time":"2月3日","action":"下班乘坐K1046列车从阜阳返蚌，自2月3日下班到家后未出门。患者目前在市定点医院隔离治疗，病情平稳。"}]		2020-02-1400:00:00	蚌埠发布	https://mp.weixin.qq.com/s/gGeQhP_Xmb7gCc-MuTyvXA			2650dbba1e1004bdb597069b5121a4ab	2020-02-1920:01:25
29-789	安徽省	蚌埠市		长淮卫镇卫东村后莫	病例149	陶某某，女，49岁	现住址为蚌埠市经开区长淮卫镇卫东村后莫。患者老公莫某某（编号：0207-10）为确诊病例	[{"time":"2月9日","action":"出现发热症状，至蚌医二附院发热门诊就诊。患者目前在市定点医院隔离治疗，病情平稳。"}]		2020-02-1400:00:00	蚌埠发布	https://mp.weixin.qq.com/s/gGeQhP_Xmb7gCc-MuTyvXA			6d5be840fe2ac66bc3a5cb37452f40c1	2020-02-1920:01:25
29-790	安徽省	阜阳市	阜南县	新村镇	病例143	周某某，男，36岁	现住址阜南县新村镇,为2月12日确诊病例142周某某的儿子。	[{"time":"2月12日","action":"至阜阳市第五人民医院就诊"},{"time":"2月13日","action":"转至阜阳市第二人民医院隔离治疗。2月13日确诊，目前病情稳定。"}]		2020-02-1400:00:00	阜阳发布	https://mp.weixin.qq.com/s/DQfWMhGkVE2EfeMWCIupfw			e077fc93a9317ab82129f2d39949129b	2020-02-1920:01:25
29-791	安徽省	阜阳市	阜南县	新村镇	病例144	周某某，男，39岁	现住址阜南县新村镇,为2月12日确诊病例142周某某的儿子。	[{"time":"1月23日","action":"驾车从武汉返回阜南"},{"time":"2月11日","action":"发病，2月12日至阜阳市第五人民医院就诊"},{"time":"2月13日","action":"转至阜阳市第二人民医院隔离治疗。2月13日确诊，目前病情稳定。"}]		2020-02-1400:00:00	阜阳发布	https://mp.weixin.qq.com/s/DQfWMhGkVE2EfeMWCIupfw			bb9b602482ff68fb56a40f55c24dcaf5	2020-02-1920:01:25
29-792	安徽省	阜阳市	临泉县	城南街道办事处	病例145	张某，女，31岁	现住址临泉县城南街道办事处,为2月5日确诊病例91王某某的儿媳	[{"time":"2月6日","action":"至临泉县中医院隔离观察"},{"time":"2月12日","action":"转至临泉县人民医院隔离观察"},{"time":"2月13日","action":"转至阜阳市第二人民医院隔离治疗。2月13日确诊，目前病情稳定。"}]		2020-02-1400:00:00	阜阳发布	https://mp.weixin.qq.com/s/DQfWMhGkVE2EfeMWCIupfw			17a74a5b2f789c98f8f753760a8bc0bc	2020-02-1920:01:25
29-793	安徽省	阜阳市	临泉县	鲖城镇	病例146	谷某某，男，58岁	现住址临泉县鲖城镇，为2月5日确诊病例91王某某的丈夫	[{"time":"2月11日","action":"发病"},{"time":"2月12日","action":"至临泉县人民医院就诊，后入院隔离治疗"},{"time":"2月13日","action":"转至阜阳市第二人民医院隔离治疗。2月13日确诊，目前病情稳定。"}]		2020-02-1400:00:00	阜阳发布	https://mp.weixin.qq.com/s/DQfWMhGkVE2EfeMWCIupfw			9740ca6251c8b70b611226d1beead076	2020-02-1920:01:25
29-794	安徽省	亳州市	利辛县	城关镇房产局家属院	病例101	胡XX，男，62岁	现居住利辛县城关镇房产局家属院。	[{"time":"1月20日","action":"下午，患者到巨皇浴池洗澡"},{"time":"1月24日","action":"乘私家车到大李集镇永红村胡寨庄过年"},{"time":"1月27日至2月6日","action":"患者3次到五一广场散步（2次未戴口罩），1次到健身公园散步（未戴口罩）"},{"time":"2月7日","action":"患者因发热自服感冒退烧药治疗"},{"time":"2月10日","action":"到利辛县中医院发热门诊就诊，并由利辛县人民医院采集咽拭子标本，经市疾控中心检测，结果呈阳性。患者目前生命体征平稳"},{"time":"2月13日","action":"已确认密切接触者25人，全部隔离观察。"}]		2020-02-1400:00:00	亳州发布	https://mp.weixin.qq.com/s/wtqVc-pJQp5H_3zN6lOY1w			260262536479b910a0189fa0cbf1c1f9	2020-02-1920:01:25
29-795	安徽省	亳州市	利辛县	城关镇富康村康洼树庄	病例102	康XX，男，36岁	现居住城关镇富康村康洼树庄，妻子楚XX（确诊病例95，2月11日确诊)。	[{"time":"1月20日","action":"患者参加同村康XX家在国宾府大厅的喜宴，同桌就餐人员康XX有武汉旅居就诊史"},{"time":"1月27日","action":"患者康XX有腹泻症状"},{"time":"1月28日","action":"患者有发热症状，在家自行服药，退热"},{"time":"2月10日","action":"采集其咽拭子标本，经市疾控中心检测，结果呈阳性，随后隔离治疗。目前患者病情稳定，无发热咳嗽症状"},{"time":"2月13日","action":"已确认密切接触者30人，全部隔离观察。"}]		2020-02-1400:00:00	亳州发布	https://mp.weixin.qq.com/s/wtqVc-pJQp5H_3zN6lOY1w			0a4005c5847a328eb6ad9a8af9681e69	2020-02-1920:01:25
29-796	安徽省	亳州市	利辛县	城北镇建设路南段金宝贝幼儿园附近	病例103	张XX，女,25岁	现住利辛县城北镇建设路南段金宝贝幼儿园附近。	[{"time":"1月28日至2月3日","action":"患者在自家或到其父母家吃饭"},{"time":"2月4日","action":"到人民南路企鹅先生购物广场购物"},{"time":"2月5日","action":"因婆婆范XX（确诊病例94，2月11日确诊）确定为确诊病例胡XX的密切接触者，患者搬回城关镇东风村郭庄老家居家隔离"},{"time":"2月6日","action":"下午，自测体温为38℃，服药后好转"},{"time":"2月10日","action":"到利辛县人民医院就诊，核酸检测为阳性"},{"time":"2月13日","action":"已确认密切接触者27人，全部隔离观察。"}]		2020-02-1400:00:00	亳州发布	https://mp.weixin.qq.com/s/wtqVc-pJQp5H_3zN6lOY1w			23c71e0106a33baf783f5d461f8bded3	2020-02-1920:01:25
29-797	安徽省	亳州市	利辛县	城关镇春店社区春店3队	病例104	武XX，女，13岁	现居住利辛县城关镇春店社区春店3队，为确诊病例武XX（确诊病例100，2月12日确诊）的女儿。	[{"time":"1月31日","action":"父亲王XX驾车陪患者到合肥市安徽中医药大学神经病研究所附属医院看病（癫痫症状）"},{"time":"1月25日","action":"后，患者主要在家或到其姥姥刘XX家逗留"},{"time":"2月10日","action":"上午武XX自感身体不适，自测体温37.5，自服家中的退热药治疗，晚上由120救护车送到利辛县人民医院住院治疗，采集咽拭子并进行核酸检测，结果呈阳性。患者目前生命体征平稳"},{"time":"2月13日","action":"已确认密切接触者13人，全部隔离观察。"}]		2020-02-1400:00:00	亳州发布	https://mp.weixin.qq.com/s/wtqVc-pJQp5H_3zN6lOY1w			ea7af168e9da43659bfd9650cfb62e40	2020-02-1920:01:25
29-798	安徽省	亳州市	利辛县	城关镇春店社区春店3队	病例105	王X，男，12岁	现居住利辛县城关镇春店社区春店3队，为确诊病例武XX（确诊病例100，2月12日确诊）的儿子。	[{"time":"1月25日-2月10日","action":"王X一直吃住在姥姥刘XX家，期间其父母、姐姐常到姥姥家共同就餐"},{"time":"2月11日","action":"晚上王X感到身体不舒服，自测体温达到37.1°，未服用任何药物，后咽拭子核酸检测，结果呈阳性"},{"time":"2月12日","action":"凌晨到利辛县第二人民医院进行隔离治疗"},{"time":"2月13日","action":"已确认密切接触者12人，全部隔离观察。"}]		2020-02-1400:00:00	亳州发布	https://mp.weixin.qq.com/s/wtqVc-pJQp5H_3zN6lOY1w			4e5b48ac1a5e7c86cc1a62418964d180	2020-02-1920:01:25
29-799	安徽省	亳州市	利辛县	城关镇前进社区立新巷	病例106	刘XX，女，85岁	现居住利辛县城关镇前进社区立新巷，为确诊病例武XX（确诊病例100，2月12日确诊）的母亲。	[{"time":"1月25日-2月10日","action":"刘XX一直在家没有外出"},{"time":"2月11日","action":"晚上，咽拭子核酸检测，结果呈阳性"},{"time":"2月12日","action":"凌晨，到利辛县第二人民医院进行隔离治疗。患者目前未见明显发热、咳嗽等症状"},{"time":"2月13日","action":"已确认密切接触者12人，全部隔离观察。"}]		2020-02-1400:00:00	亳州发布	https://mp.weixin.qq.com/s/wtqVc-pJQp5H_3zN6lOY1w			e5d3e92a6b2026753a68c12382b5b2d2	2020-02-1920:01:25
29-800	安徽省	合肥市	蜀山区	乡镇卫生院;	病例164	孙某，女，41岁	现居合肥市蜀山区，与确诊病例有流行病学关联	[{"time":"1月27日","action":"出现发热、乏力等症状，就诊于乡镇卫生院"},{"time":"2月5日","action":"就诊于安医一附院高新院区"},{"time":"2月12日","action":"转诊于安医一附院"},{"time":"2月13日","action":"确诊，目前病情较重。"}]		2020-02-1400:00:00	江淮晨报	https://mp.weixin.qq.com/s/ltW1YB1M4UGEL1CdGwp4uQ			236a6f0d068198505997bfe9763c00b9	2020-02-1920:01:25
30-70	北京市	朝阳区		翠城熙园社区		病患70		[{"time":"2月13日","action":"患者发病前在垡头街道翠城熙园小区附近活动"}]		2020-02-1400:00:00	北京市疾病预防控制中心	https://mp.weixin.qq.com/s/mEinZPP4PdN6J7qKX7dE2Q			bf231aa08efc870102c30fb35f8c2b81	2020-02-1921:18:48
30-71	北京市	海淀区		鑫德嘉园		病患71		[{"time":"2月13日","action":"患者发病前在紫竹院街道鑫德嘉园附近活动"}]		2020-02-1400:00:00	北京市疾病预防控制中心	https://mp.weixin.qq.com/s/mEinZPP4PdN6J7qKX7dE2Q			694938d2c74fcf50e76eb594b05812d7	2020-02-1921:18:48
30-72	北京市	石景山区		老山街道玉泉北里2区		病患72		[{"time":"2月13日","action":"患者发病前在老山街道玉泉北里2区附近活动"}]		2020-02-1400:00:00	北京市疾病预防控制中心	https://mp.weixin.qq.com/s/mEinZPP4PdN6J7qKX7dE2Q			0447c96ed6fdb45d66557231d1e90bf9	2020-02-1921:18:48
30-73	北京市	大兴区		润枫·锦尚		病患73		[{"time":"2月13日","action":"患者发病前在旧宫镇润枫锦尚小区附近活动"}]		2020-02-1400:00:00	北京市疾病预防控制中心	https://mp.weixin.qq.com/s/mEinZPP4PdN6J7qKX7dE2Q			e6d6f36d8ad1a3c1834c6270b0de4728	2020-02-1921:18:48
30-196	山西省	晋中市	平遥县	柳根花园;平遥县中医院发热门诊;平遥县人民医院		李,女,42岁	现住址：平遥县柳根花园。	[{"time":"1月22日","action":"乘坐私家车从武汉到平遥。患者长期在武汉生活工作"},{"time":"1月23日","action":"到达平遥县柳根花园"},{"time":"2月9日","action":"出现腹泻,14时许到平遥县中医院发热门诊就诊，19时许由救护车送到平遥县人民医院住院治疗，诊断为疑似病例"},{"time":"2月12日","action":"确诊。"}]		2020-02-1400:00:00	晋中市卫生健康委员会	http://wjw.sxjz.gov.cn/gzdt/wjyw/content_319422			596a438e48b2bdde14f51a7969fd69f1	2020-02-1921:18:48
30-387	香港特别行政区			鲗鱼涌康景花园;湾仔柯布连道28-32号香海大厦		67岁女患者	过往健康状况良好，平日居于鲗鱼涌康景花园，周末居于儿子位于湾仔柯布连道28-32号香海大厦的寓所。	[{"time":"1月31日","action":"出现咳嗽症状"},{"time":"2月1日","action":"开始发烧及发冷"},{"time":"1月31日、2月3日及7日","action":"向私家医生求诊"},{"time":"2月12日","action":"到律敦治医院求医并入院接受治疗。其呼吸道样本证实对新型冠状病毒呈阳性反应，现时情况稳定。病人在潜伏期内没有外游。其密切接触者包括女儿、女婿、孙儿、孙女及家佣，均没有出现病征，将被安排接受检疫。"}]		2020-02-1400:00:00	环球网	https://3w.huanqiu.com/a/c36dc8/3x1ampJPvxY?agt=78			0a81afacf6b1b92c7af278baafedb867	2020-02-1921:18:48
30-388	香港特别行政区			香海大厦		37岁男患者	过往健康状况良好，居于香海大厦。	[{"time":"2月8日","action":"出现发烧"},{"time":"2月9日","action":"向私家医生求诊"},{"time":"2月12日","action":"到律敦治医院求医并入院接受治疗。其呼吸道样本证实对新型冠状病毒呈阳性反应，现时情况稳定。病人在潜伏期内没有外游。"}]		2020-02-1400:00:00	环球网	https://3w.huanqiu.com/a/c36dc8/3x1ampJPvxY?agt=78			ccec9df21a777eb9110fde90a0824589	2020-02-1921:18:48
27-342	重庆市	綦江区		扶欢镇盘石村;白云村;文龙街道枫丹小区	第342例	病例22：陈某某，女，38岁（綦江区确诊病例19之女），现居住在綦江区文龙街道枫丹小区。		[{"time":"1月21日","action":"18点—19点在公司食堂院坝聚餐（约10人）后回到家中"},{"time":"1月22日","action":"在公司上班"},{"time":"1月23日","action":"8点—10点在公司上班，16点坐中巴车从二级车站到三江街道卫生院探视其外公，逗留30分钟，17点40分—19点在三江街道四哥藕王汤锅聚餐，聚餐人员有确诊病例17、确诊病例18、确诊病例19、确诊病例20及其他亲属共31人。19点坐公交车回家（未戴口罩）"},{"time":"1月24日","action":"11点—14点同其丈夫古某某到文龙街道邮政大厦移动公司购物后回家（来回均坐出租车），15点自驾车同行6人到扶欢镇盘石村二社婆家过年，就餐后返回家中（未全程戴口罩），19点30分后未外出"},{"time":"1月25日","action":"居家未外出"…		2020-02-1400:00:00	重庆发布	https://mp.weixin.qq.com/s/8bB_gVQjs9krqPwDaAUwqA			94844d81fcccebe38b948f721f2d9632	2020-02-1921:26:33
27-343	重庆市	潼南区		柏梓镇尹坝村1组	第343例	病例16		[{"time":"2月2日","action":"下午、晚上，潼南区柏梓镇尹坝村1组"},{"time":"2月3日","action":"中午，潼南区柏梓镇尹坝村1组"},{"time":"2月4日-11日","action":"下午，潼南区柏梓镇尹坝村1组。"}]		2020-02-1400:00:00	重庆发布	https://mp.weixin.qq.com/s/8bB_gVQjs9krqPwDaAUwqA			346fdf656fb11376009826816f7e5208	2020-02-1921:26:33
27-344	重庆市	奉节县		诗仙东路78号;太和缘后山门市;澳海澜庭	第344例	确诊病例18：男，43岁，现住鱼复街道诗仙东路78号。		[{"time":"1月22日-24日","action":"在后山门市售卖猪肉"},{"time":"1月24日-27日","action":"在澳海澜庭岳父家团年"},{"time":"1月28日","action":"9点与妻子一起去“奉汇超市”购物后在家团年"},{"time":"1月30日-2月4日","action":"后山门市售卖猪肉"},{"time":"2月6日","action":"出现发热、乏力，15点到全兴大药房买药；2月7日"},{"time":"2月11日","action":"8点到县人民医院隔离治疗。"}]		2020-02-1400:00:00	重庆发布	https://mp.weixin.qq.com/s/8bB_gVQjs9krqPwDaAUwqA			212f5c659e6c0eea1be47bbdab72f7de	2020-02-1921:26:33
27-345	重庆市	奉节县		飞洋世纪城	第345例	确诊病例19：女，63岁，现住西部新区飞洋世纪城1栋。		[{"time":"1月23日","action":"与家人共5人（含确诊病例7、17、20）从武汉到西部新区飞洋世纪城亲家家探亲(儿子驾车），病发前活动轨迹主要在西部新区飞洋世纪城"},{"time":"1月24日-30日","action":"在亲家家聚餐聚会7天，均未戴口罩"},{"time":"1月31日","action":"儿子、亲家儿子被确诊为新型冠状病毒肺炎"},{"time":"1月31日-2月6日","action":"与家人居家隔离医学观察"},{"time":"2月7日10日","action":"集中隔离医学观察"},{"time":"2月10日","action":"19点送至县人民医院隔离治疗。"}]		2020-02-1400:00:00	重庆发布	https://mp.weixin.qq.com/s/8bB_gVQjs9krqPwDaAUwqA			c46dee1177224807b23d51e5dff9909b	2020-02-1921:26:33
27-346	重庆市	奉节县		飞洋世纪城	第346例	确诊病例20：男，64岁，现住西部新区飞洋世纪城1栋。		[{"time":"1月23日","action":"与家人共5人（含确诊病例7、17、19）从武汉到西部新区飞洋世纪城亲家家探亲(儿子驾车），病发前活动轨迹主要在西部新区飞洋世纪城"},{"time":"1月24日-30日","action":"在亲家家聚餐聚会7天，均未戴口罩"},{"time":"1月31日","action":"儿子、亲家儿子被确诊为新型冠状病毒肺炎"},{"time":"1月31日-2月6日","action":"与家人居家隔离医学观察"},{"time":"2月7日-2月10日","action":"集中隔离医学观察"},{"time":"2月10日","action":"19点送至县人民医院隔离治疗。"}]		2020-02-1400:00:00	重庆发布	https://mp.weixin.qq.com/s/8bB_gVQjs9krqPwDaAUwqA			93fa77e338479cf34e6f22f0071123b6	2020-02-1921:26:33
27-497	海南省	海口市		双大·山湖湾;	第132例	第148号确诊病例，男，61岁，常住地湖北武汉。		[{"time":"1月21日","action":"乘Y87586次航班从武汉到海口，15点左右乘私家车前往三亚市吉阳区落笔洞路双大山湖湾小区住处"},{"time":"1月22日-月31日","action":"居家未外出"},{"time":"2月1日","action":"身体不适，被120救护车送到三亚市人民医院就诊，隔离观察"},{"time":"2月12日","action":"确诊，目前正在定点医院隔离治疗。"}]		2020-02-1400:00:00	海南省卫健委	http://wst.hainan.gov.cn/swjw/			b5ab59274da451c27ebdcee6efae6e52	2020-02-1921:26:33
27-498	海南省	三亚市		北海北部湾一号途安海景度假公寓;涠洲岛海都物语酒店;7天连锁酒店(步行街美食广场店);益龙海景渔村;旺豪超市(胜利店)	第133例	第149号确诊病例，女，53岁，常住地湖北荆门市。		[{"time":"1月16日","action":"乘K8102次列车从荆门市到武汉市汉口站，13点29分左右乘G435次列车（16车厢）从武汉前往广西南宁"},{"time":"1月17日","action":"乘D8401次列车（7车厢）到广西北海，到北部湾一号途安海景度假公寓入住"},{"time":"1月18日","action":"在住处，未外出"},{"time":"1月19日-21日","action":"在涠洲岛海都物语酒店入住"},{"time":"1月21日","action":"早乘大巴前往粤海铁北港，12点30分左右进入安检，乘粤海铁3号轮渡前往海口，乘公交车到海口东站，20点02分乘C7341次列车（5车厢）前往三亚，乘公交车到三亚市天涯区群众街7天酒店住处"},{"time":"1月25日","action":"身体不适，20点左右步行至三亚益龙海景渔村餐厅…		2020-02-1400:00:00	海南省卫健委	http://wst.hainan.gov.cn/swjw/			7e8f5ab63c3dce2ac799a2a8029c59e0	2020-02-1921:26:33
27-499	海南省	海口市		海口美兰国际机场;	第134例	第1号确诊病例，男，45岁，常住地海口市琼山区。		[{"time":"1月8日","action":"从海口到武汉出差"},{"time":"1月19日","action":"乘JD5706次航班从武汉前往海口"},{"time":"1月20日","action":"1点左右到达海口美兰机场，乘私家车回琼山区住处"},{"time":"1月21日","action":"乘网约车到海南省人民医院发热门诊"},{"time":"1月22日","action":"确诊，目前正在定点医院隔离治疗。"}]		2020-02-1400:00:00	海南省卫健委	http://wst.hainan.gov.cn/swjw/			c31dd764446e06635eae5accafecb3d0	2020-02-1921:26:33
27-500	海南省	三亚市		三亚蓝海一号海岸酒店;南山寺;钟廖村;椰田古寨;城市便捷酒店(万宁万安大道高铁站店)	第135例	第2号确诊病例，女，68岁，常住地湖北武汉。		[{"time":"1月17日","action":"乘CZ3341次航班从武汉到海南，自驾到三亚市吉阳区蓝海一号海岸酒店入住"},{"time":"1月18日","action":"上午自驾到天涯海角景区，下午到南山寺景区游玩"},{"time":"1月19日","action":"自驾到三亚市吉阳区钟廖村游玩，下午到陵水县城市便捷酒店（陵水中心大道汽车站店）入住"},{"time":"1月20日","action":"早上自驾到陵水县英州镇椰田古寨游玩，15点左右到万宁市城市便捷酒店入住"},{"time":"1月21日","action":"自驾到兴隆红十字医院就诊，被120救护车转至万宁市人民医院隔离治疗"},{"time":"1月22日","action":"确诊，目前正在定点医院隔离治疗。"}]		2020-02-1400:00:00	海南省卫健委	http://wst.hainan.gov.cn/swjw/			a06c52854da9a5b55fa73d33b22de9b8	2020-02-1921:26:33
27-501	海南省	三亚市		三亚嘉濠旅租(原美景花园假日酒店);	第136例	第3号确诊病例，男，27岁，常住地湖北武汉。		[{"time":"1月17日","action":"身体不适"},{"time":"1月18日","action":"乘JD5628次航班从武汉到三亚，转乘出租车到三亚市天涯区嘉濠旅租住处"},{"time":"1月20日","action":"13点30分左右乘出租车到三亚市人民医院就诊"},{"time":"1月22日","action":"确诊，目前正在定点医院隔离治疗。"}]		2020-02-1400:00:00	海南省卫健委	http://wst.hainan.gov.cn/swjw/			8615cb604edd51af944b120530af22a7	2020-02-1921:26:33
27-502	海南省	海口市		三亚半山半岛阳光海岸精品民宿;亿佳超市	第137例	第4号确诊病例，女，65岁，常住地湖北武汉。		[{"time":"1月13日","action":"乘HU7581次航班从武汉到海口，转乘网约车从美兰机场到临高县半岛阳光小区住处"},{"time":"1月14日-15日","action":"每天到小区附近菜市场买菜，其他时间均未外出"},{"time":"1月16日","action":"身体不适，下午到小区门口十明药店买药"},{"time":"1月17日","action":"到临高县人民医院就诊"},{"time":"1月18日","action":"到临城路亿佳超市购物"},{"time":"1月19日","action":"再次到临高县人民医院内科就诊"},{"time":"1月20日","action":"上午到临高县人民医院留观隔离治疗"},{"time":"1月22日","action":"确诊，目前正在定点医院隔离治疗。"}]		2020-02-1400:00:00	海南省卫健委	http://wst.hainan.gov.cn/swjw/			6d10218109d31d652b1186836f6f12ef	2020-02-1921:26:33
27-503	海南省	三亚市		三亚嘉濠旅租(原美景花园假日酒店);	第138例	第5号确诊病例，女，27岁，系3号病例朋友，常住地湖北武汉。		[{"time":"1月18日","action":"乘JD5628次航班从武汉到三亚，乘出租车到三亚市天涯区嘉濠旅租入住，一直未外出"},{"time":"1月20日","action":"13点30分左右与3号病例乘出租车到三亚市人民医院就诊，隔离治疗"},{"time":"1月23日","action":"确诊，目前正在定点医院隔离治疗。"}]		2020-02-1400:00:00	海南省卫健委	http://wst.hainan.gov.cn/swjw/			9936892ab63ea38b56ae5d5e298ff999	2020-02-1921:26:33
27-504	海南省	海口市		广电家园;观澜湖华谊冯小刚电影公社	第139例	第6号确诊病例，女，32岁，常住地湖北武汉。		[{"time":"1月20日","action":"乘GS6566次航班从武汉到海口，乘出租车到海口市龙华区金廉路广电家园住处"},{"time":"1月21日","action":"居家未外出"},{"time":"1月22日","action":"下午乘出租车到冯小刚电影公社游玩，16点30左右乘出租车回到住处，19点20左右乘出租车到海南省传染病院发热门诊就诊"},{"time":"1月23日","action":"确诊，目前正在定点医院隔离治疗。"}]		2020-02-1400:00:00	海南省卫健委	http://wst.hainan.gov.cn/swjw/			992cfae2623367e9a806f3fac5db2cda	2020-02-1921:26:33
27-505	海南省	海口市		山泉海;水央堀村	第140例	第7号确诊病例，男，53岁，常住地湖北武汉。		[{"time":"1月17日","action":"乘GS7859次航班从武汉到海口，15点33分乘坐动车C7473（车厢04）从美兰到万宁，乘出租车到万宁市万城镇山泉海小区住处"},{"time":"1月18日","action":"乘朋友私家车到山根镇水央堀村游玩"},{"time":"1月19日","action":"9点左右乘4路公交车到华亚欢乐城购物，11点左右乘4路公交车回住处"},{"time":"1月20日","action":"步行到万宁市人民医院就诊，之后返回住处"},{"time":"1月21日","action":"再次到万宁市人民医院发热门诊就诊，隔离治疗"},{"time":"1月23日","action":"确诊，目前正在定点医院隔离治疗。"}]		2020-02-1400:00:00	海南省卫健委	http://wst.hainan.gov.cn/swjw/			e30954b95e5d5fe700ea963932128945	2020-02-1921:26:33
27-506	海南省	海口市		鲁能山海天泰山7号	第141例	第8号确诊病例，女，64岁，常住地湖北武汉。		[{"time":"1月20日","action":"自驾从武汉前往海南"},{"time":"1月22日","action":"2点左右到海口，直接驾车到文昌市龙楼镇鲁能山海天泰七小区住处，11点30分左右自驾到海口市人民医院发热门诊就诊，隔离治疗"},{"time":"1月23日","action":"确诊，目前正在定点医院隔离治疗。"}]		2020-02-1400:00:00	海南省卫健委	http://wst.hainan.gov.cn/swjw/			a184123c472f66fd4033563559fa8846	2020-02-1921:26:33
27-507	海南省	海口市		板桥海鲜广场;天涯海角游览区;亚龙湾热带天堂森林公园	第142例	第9号确诊病例，女，65岁，常住地湖北武汉。		[{"time":"1月18日","action":"一行6人自驾从武汉前往海南"},{"time":"1月19日","action":"身体不适"},{"time":"1月20日","action":"14点左右到海口市板桥市场用餐，自驾到三亚市榆亚路锦轩江南酒店入住，之后到第一市场购物"},{"time":"1月21日","action":"自驾到南山寺和天涯海角景区游玩"},{"time":"1月22日","action":"去到亚龙湾热带公园游玩"},{"time":"1月23日","action":"自驾到301医院海南医院发热门诊就诊，隔离治疗"},{"time":"1月24日","action":"确诊，目前正在定点医院隔离治疗。"}]		2020-02-1400:00:00	海南省卫健委	http://wst.hainan.gov.cn/swjw/			02646f25140732dcb5688bff720d18ac	2020-02-1921:26:33
27-508	海南省	三亚市		三亚理文索菲特度假酒店;	第143例	第10号确诊病例，男，29岁，常住地湖北武汉。		[{"time":"1月21日","action":"乘MU2527次航班从武汉到三亚，乘出租车到三亚市海棠区理文索菲特酒店入住"},{"time":"1月22日","action":"16点左右乘网约车到301医院海南医院就诊，隔离治疗"},{"time":"1月24日","action":"确诊，目前正在定点医院隔离治疗。"}]		2020-02-1400:00:00	海南省卫健委	http://wst.hainan.gov.cn/swjw/			2f03cf53ebb3da43f98112edebfb28a5	2020-02-1921:26:33
27-509	海南省	三亚市		亚龙湾壹号住宅小区	第144例	第11号确诊病例，女，47岁，常住地湖北武汉。		[{"time":"1月16日","action":"乘HU7578次航班从武汉到三亚，乘出租车到三亚市吉阳区亚龙湾壹号住处"},{"time":"1月19日","action":"身体不舒服"},{"time":"1月23日","action":"被救护车转到三亚市中心医院就诊"},{"time":"1月24日","action":"确诊，目前正在定点医院隔离治疗。"}]		2020-02-1400:00:00	海南省卫健委	http://wst.hainan.gov.cn/swjw/			54497375f2a5cefcade030f03c228b7e	2020-02-1921:26:33
27-510	海南省	儋州市			第145例	第12号确诊病例，男，58岁，常住地湖北武汉。		[{"time":"1月22日","action":"乘CA8235次航班从武汉到海口，乘私家车到省委住宿楼亲戚家，之后乘出租车到儋州市那大镇合罗农场住处"},{"time":"1月23日","action":"身体不适，上午到那大镇文化北路的三棵树油漆专营店和群英文化南路293号金洲大厦一楼的五金店购物，到某药店买药，21点30分左右骑摩托车到儋州市人民医院发热门诊就诊，隔离治疗"},{"time":"1月25日","action":"确诊，目前正在定点医院隔离治疗。"}]		2020-02-1400:00:00	海南省卫健委	http://wst.hainan.gov.cn/swjw/			3851c6153ba859225f4f08e3f527fb23	2020-02-1921:26:33
27-511	海南省	海口市		神州半岛·君临海;海口骑楼小吃街	第146例	第13号确诊病例，男，47岁，系14号病例亲属，常住地湖北武汉。		[{"time":"1月20日","action":"自驾从武汉前往海南"},{"time":"1月21日","action":"身体不适，13点30分左右到海口，到海口骑楼小吃街用餐，之后自驾到万宁市神州半岛君临海小区住处"},{"time":"1月22日","action":"晚自驾前往兴隆镇曼特宁温泉公寓入住"},{"time":"1月23日","action":"下午与亲属自驾到万宁市人民医院发热门诊就诊"},{"time":"1月25日","action":"确诊，目前正在定点医院隔离治疗。"}]		2020-02-1400:00:00	海南省卫健委	http://wst.hainan.gov.cn/swjw/			0ea7fccdf4b187f7edfacd3d0a3085fb	2020-02-1921:26:33
27-512	海南省	海口市		神州半岛·君临海;海口骑楼小吃街	第147例	第14号确诊病例，女，44岁，系13号病例亲属，常住地湖北武汉。		[{"time":"1月20日","action":"自驾从武汉前往海南"},{"time":"1月21日","action":"身体不适，13点30分左右到海口，到海口骑楼小吃街用餐，之后自驾到万宁市神州半岛君临海小区住处"},{"time":"1月22日","action":"晚自驾前往兴隆镇曼特宁温泉公寓入住"},{"time":"1月23日","action":"下午与亲属自驾到万宁市人民医院发热门诊就诊"},{"time":"1月25日","action":"确诊，目前正在定点医院隔离治疗。"}]		2020-02-1400:00:00	海南省卫健委	http://wst.hainan.gov.cn/swjw/			ef7ee19e834c3b84f371edc5efd2a222	2020-02-1921:26:33
27-513	海南省	海口市		山泉海;水央堀村	第148例	第15号确诊病例，女，54岁，系7号病例亲属，常住地湖北武汉。		[{"time":"1月17日","action":"乘GS7859次航班从武汉到海口，15点33乘坐动车C7473（车厢04）从美兰到万宁，乘出租车到万宁市万城镇山泉海小区住处"},{"time":"1月18日","action":"乘朋友私家车到山根镇水央屈村游玩"},{"time":"1月19日","action":"9点左右乘4路公交车到华亚欢乐城购物，11点左右乘4路公交车回住处"},{"time":"1月20日","action":"到小区门口的“一心堂”、“兴民药品超市”两家药店购物"},{"time":"1月24日","action":"到琼海市人民医院发热门诊就诊并隔离"},{"time":"1月25日","action":"确诊，目前正在定点医院隔离治疗。"}]		2020-02-1400:00:00	海南省卫健委	http://wst.hainan.gov.cn/swjw/			76dabbce2983f98af1e6f7f45ffd64dc	2020-02-1921:26:33
27-646	浙江省	杭州市	江干区	北城枫景苑	第116例	病例一，女，59岁，现住江干区丁兰街道北城枫景苑	隔离中的病例密切接触者。	[{"time":"2月13日","action":"近日出现不适，经检查体温37.6℃，有鼻塞、肌肉酸痛等症状，两肺出现影像学改变，现在定点医疗机构隔离治疗。"}]		2020-02-1400:00:00	浙江发布	https://mp.weixin.qq.com/s/Ij5FAD81Yl5TRfHreye6Hw			d051614a3dfbd67184bee3b5f96ed6a0	2020-02-1921:26:33
27-647	浙江省	杭州市	江干区	北城枫景苑	第117例	病例二，男，51岁，现住江干区丁兰街道北城枫景苑	隔离中的病例密切接触者。	[{"time":"2月13日","action":"近日出现不适，经检查体温39.8℃，无咳嗽、咳痰等症状，现在定点医疗机构隔离治疗。"}]		2020-02-1400:00:00	浙江发布	https://mp.weixin.qq.com/s/Ij5FAD81Yl5TRfHreye6Hw			b4f590e586bdd06f514e2ea13567b32e	2020-02-1921:26:33
27-648	浙江省	杭州市	桐庐县	石珠村	第118例	病例三，女，73岁，现住桐庐县城南街道石珠村	管控区域人员。	[{"time":"2月13日","action":"近日出现不适，经检查体温38℃，有胸闷、气促等症状，两肺出现影像学改变，现在定点医疗机构隔离治疗。"}]		2020-02-1400:00:00	浙江发布	https://mp.weixin.qq.com/s/Ij5FAD81Yl5TRfHreye6Hw			a6d03d43be3322d6106d62f53a63cba5	2020-02-1921:26:33
27-649	浙江省	温州市	鹿城区		第119例	患者一，女，54岁，现住鹿城区，有确诊病例接触史		[{"time":"2月10日","action":"CT显示肺部感染，现在定点医疗机构隔离治疗。"}]		2020-02-1400:00:00	浙江发布	https://mp.weixin.qq.com/s/Ij5FAD81Yl5TRfHreye6Hw			2709de5244cec164473bc1494922a51f	2020-02-1921:26:33
27-650	浙江省	温州市	鹿城区		第120例	患者二，女，63岁，现住鹿城区		[{"time":"2月10日","action":"出现胸闷、气促症状，感染来源调查中，现在定点医疗机构隔离治疗。"}]		2020-02-1400:00:00	浙江发布	https://mp.weixin.qq.com/s/Ij5FAD81Yl5TRfHreye6Hw			cd5e5bd24565f8c8249d07e7278addfb	2020-02-1921:26:33
27-651	浙江省	温州市	瓯海区		第121例	患者三，女，33岁，现住瓯海区		[{"time":"1月20日","action":"湖北回温"},{"time":"1月31日","action":"出现发热症状，现在定点医疗机构隔离治疗。"}]		2020-02-1400:00:00	浙江发布	https://mp.weixin.qq.com/s/Ij5FAD81Yl5TRfHreye6Hw			adda3ecca4fcf859f975a5b5355b9c13	2020-02-1921:26:33
27-652	浙江省	温州市	乐清市		第122例	患者四，女，44岁，现住乐清市		[{"time":"2月10日","action":"出现发热症状，现在定点医疗机构隔离治疗。"}]		2020-02-1400:00:00	浙江发布	https://mp.weixin.qq.com/s/Ij5FAD81Yl5TRfHreye6Hw			00da933f6098dd0c51bdab421e492953	2020-02-1921:26:33
27-653	浙江省	温州市	瑞安市		第123例	患者五，男，69岁，现住瑞安市		[{"time":"2月10日","action":"CT显示肺部感染，现在定点医疗机构隔离治疗。"}]		2020-02-1400:00:00	浙江发布	https://mp.weixin.qq.com/s/Ij5FAD81Yl5TRfHreye6Hw			1da52314770390b93127d466f0fc303b	2020-02-1921:26:33
27-654	浙江省	温州市	泰顺县		第124例	患者六，男，40岁，现住泰顺县，有确诊病例接触史		[{"time":"2月11日","action":"CT显示肺部感染，现在定点医疗机构隔离治疗。"}]		2020-02-1400:00:00	浙江发布	https://mp.weixin.qq.com/s/Ij5FAD81Yl5TRfHreye6Hw			b27197fd3117051975ce5534baae8428	2020-02-1921:26:33
27-655	浙江省	绍兴市	柯桥区		第125例	患者：女，26岁，现住柯桥区柯桥街道		[{"time":"1月23日","action":"从泰国回柯桥"},{"time":"2月1日","action":"出现发热、咳嗽，确定为疑似病例后即在定点医院接受隔离治疗，病情稳定。"}]		2020-02-1400:00:00	浙江发布	https://mp.weixin.qq.com/s/Ij5FAD81Yl5TRfHreye6Hw			e87cb0aeda337f458cb998eb5fd1e24f	2020-02-1921:26:33
27-1313	河南省	信阳市	潢川县	贺堰村		贡某某(确诊患者贡某某父亲)，男，62岁	潢川县伞陂镇贺堰村居住	[{"time":"2月9日","action":"出现发热症状"},{"time":"2月12日","action":"就诊于潢川县人民医院"},{"time":"2月13日","action":"确认为确诊病例。"}]		2020-02-1400:00:00	大河网	https://news.dahe.cn/2020/02-14/595802.html			67c2a2a2a155ebcacbd897eb791196bc	2020-02-1921:26:33
27-1314	河南省	信阳市	潢川县	草湖北苑		石某某(确诊患者张某某丈夫)，男，62岁	潢川县定城街道草湖北苑居住	[{"time":"2月7日","action":"出现发热症状"},{"time":"2月10日","action":"就诊于潢川县人民医院"},{"time":"2月13日","action":"确认为确诊病例。"}]		2020-02-1400:00:00	大河网	https://news.dahe.cn/2020/02-14/595802.html			ec68a8a0c848a457c8cfcf81c425b428	2020-02-1921:26:33
27-1315	河南省	信阳市	罗山县	西大街		郑某某，男，81岁	罗山县宝城街道西大街居住	[{"time":"2月8日","action":"出现发热症状，当日就诊于罗山县人民医院，自述无与武汉返乡人员接触史"},{"time":"2月13日","action":"确认为确诊病例"}]		2020-02-1400:00:00	大河网	https://news.dahe.cn/2020/02-14/595802.html			23bbae0b1f16c6697052eea8a6fbe6ad	2020-02-1921:26:33
28-282	黑龙江省	哈尔滨市	香坊区	乐松广场住宅小区;	2月12日,患者一	男	个体经营者，亲属为确诊病例。居住地：香坊区乐松小区。无武汉出行史。目前在市传染病院隔离。	[{"time":"1月24日","action":"在家中聚餐(与确诊病例有接触)"},{"time":"1月25日","action":"14时-28日，在道外区道口街鑫都嘉园小区亲属家，其间有聚餐"},{"time":"1月28日","action":"17时-23时许，乘私家车先后到三八饭店(东莱街店)就餐、道外区宝宇天邑澜山亲属家，23时许返回家中"},{"time":"1月29日","action":"晚，乘私家车到文政街附近买药(未找到药店)"},{"time":"1月30日","action":"15时许，到道外区宝宇天邑澜山亲属家聚餐，22时许回家"},{"time":"1月31日","action":"13时许，到道外区宝宇天邑澜山亲属家聚餐，24时许回家"},{"time":"2月1日","action":"9时-10时许，乘私家车在南马路、友谊路等处行驶(未下车)…		2020-02-1400:00:00	黑龙江日报	https://heilongjiang.dbw.cn/system/2020/02/14/058342040.shtml			1cd39d97308fdd533ccc7f3835fed3d9	2020-02-1921:52:40
28-283	黑龙江省	哈尔滨市	香坊区	乐松广场住宅小区;	2月12日,患者二	女	退休，亲属为确诊病例。居住地：香坊区乐松小区。无武汉出行史。目前在市传染病院隔离。	[{"time":"1月24日","action":"在家中聚餐(与确诊病例有接触)"},{"time":"1月25日","action":"居家"},{"time":"1月26日","action":"17时-22时许，乘私家车到道外区宝宇天邑澜山小区聚餐"},{"time":"1月27日","action":"乘私家车到道外区宝宇天邑澜山小区聚餐"},{"time":"1月28日","action":"乘私家车到三八饭店(东莱街店)聚餐"},{"time":"1月29日","action":"居家"},{"time":"1月30日","action":"15时许，乘私家车到道外区宝宇天邑澜山小区"},{"time":"1月31日-2月8日","action":"在乐松小区家中"},{"time":"2月8日","action":"19时许，由120急救车送至市传染病院就诊"}]		2020-02-1400:00:00	黑龙江日报	https://heilongjiang.dbw.cn/system/2020/02/14/058342040.shtml			b83356a54ee7846962ecc9d0477abb27	2020-02-1921:52:40
28-284	黑龙江省	哈尔滨市	香坊区	乐松广场住宅小区;翠湖天地·璞园	2月12日,患者三	男	火车司机，亲属为确诊病例。居住地：香坊区菜艺街49号。无武汉出行史。目前在市传染病院隔离。	[{"time":"1月23日","action":"9时许-29日18时许，乘私家车到群力翠湖天地璞园亲属家,其间有聚餐"},{"time":"1月29日","action":"19时许-2月10日，居家"},{"time":"2月10日","action":"21时许，到市传染病院就诊"}]		2020-02-1400:00:00	黑龙江日报	https://heilongjiang.dbw.cn/system/2020/02/14/058342040.shtml			634d8fa8799990b718fa43e9d6a8cb9f	2020-02-1921:52:40
28-285	黑龙江省	哈尔滨市	尚志市	亚布力镇生态小区	2月12日,患者四	女	农民。亲属为确诊病例。居住地：尚志市亚布力镇生态小区。无武汉出行史。目前在市传染病院隔离。	[{"time":"1月23日","action":"居家"},{"time":"1月24日","action":"在亲属家聚餐(尚志市亚布力镇工商街北大胡同)"},{"time":"1月25日-26日","action":"居家"},{"time":"1月27日、28日","action":"在亲属家聚餐(尚志市亚布力镇工商街北大胡同)"},{"time":"1月28日-2月9日","action":"居家"},{"time":"2月9日","action":"下午，由120急救车送至尚志市人民医院就诊"},{"time":"2月10日-2月11日","action":"在尚志市人民医院隔离"},{"time":"2月12日","action":"由120急救车送至市传染病院"}]		2020-02-1400:00:00	黑龙江日报	https://heilongjiang.dbw.cn/system/2020/02/14/058342040.shtml			631e7ee7e714c3a7f3c8dde07b25d64b	2020-02-1921:52:40
28-286	黑龙江省	哈尔滨市	尚志市	尚礼村;和平路和太平洋商厦附近;孟家村;尚礼村;双合村;	2月12日,患者五	女	技工。亲属为确诊病例。住址：河北省衡水市大枣强县大营镇白庄。临时居住地：尚志市亚布力镇尚礼村双合屯。无武汉出行史。目前在市传染病院隔离。	[{"time":"1月24日、25日、26日","action":"先后在亲属家聚餐(亚布力镇尚礼村)"},{"time":"1月27日","action":"8时许，到亲属家拜年(帽儿山镇孟家村九区屯)"},{"time":"1月28日-30日","action":"乘私家车到帽儿山镇购物，后到亲属家聚餐(帽儿山镇孟家村九区屯)"},{"time":"1月31日","action":"9时-10时许，到西泉眼水库游玩，后返回帽儿山亲属家(帽儿山镇商贸楼)"},{"time":"1月31日","action":"20时许，乘私家车到亚布力镇药店买口罩(和平路和太平洋商厦附近)"},{"time":"2月1日","action":"9时许，到文具商店购物(春城食杂店对过新宇文具店)，10时许返回父母家"},{"time":"2月2日-3日","action":"居家，有村民来访"},{"…		2020-02-1400:00:00	黑龙江日报	https://heilongjiang.dbw.cn/system/2020/02/14/058342040.shtml			44b117d67805217502a66e861cc59368	2020-02-1921:52:40
28-287	黑龙江省	哈尔滨市	尚志市	亚布力镇生态小区;	2月12日,患者六	女	营业员。居住地：尚志市亚布力镇生态小区。无武汉出行史。目前在市传染病院隔离。	[{"time":"1月23日-2月10日","action":"居家"},{"time":"2月10日","action":"到尚志市人民医院就诊"},{"time":"2月11日","action":"在尚志市人民医院"},{"time":"2月12日","action":"由120急救车送至市传染病院"}]		2020-02-1400:00:00	黑龙江日报	https://heilongjiang.dbw.cn/system/2020/02/14/058342040.shtml			08864e30aaf3de7780ded9ee44fb83a9	2020-02-1921:52:40
28-288	黑龙江省	哈尔滨市	南岗区	鲁商·松江新城;	2月12日,患者七	女	教师。亲属为确诊病例。居住地：南岗区鲁商松江新城。无武汉出行史。目前在市传染病院隔离。	[{"time":"1月22日","action":"驾私家车到亲属家(鸡西市鸡冠区兴国东路龙熙家园)，同行人员有确诊病例"},{"time":"1月23日-26日","action":"在鸡西市鸡冠区兴国东路龙熙家园亲属家中，其间有聚餐"},{"time":"1月27日-31日","action":"在鸡西市鸡冠区兴国东路龙熙家园亲属家中"},{"time":"2月1日","action":"与亲属乘私家车到鲁商松江新城家中"},{"time":"2月2日-7日","action":"居家"},{"time":"2月8日-9日","action":"在隔离点"},{"time":"2月10日","action":"由120急救车送至市传染病院就诊"}]		2020-02-1400:00:00	黑龙江日报	https://heilongjiang.dbw.cn/system/2020/02/14/058342040.shtml			5e0c539856e9fe55a28958256eeb8854	2020-02-1921:52:40
28-289	黑龙江省	哈尔滨市	尚志市	亚布力镇和平路附近;	2月12日,患者八	女	待业，亲属为确诊病例。居住地：尚志市亚布力镇和平路附近平房。无武汉出行史。目前在市胸科医院隔离。	[{"time":"1月20日-22日","action":"在尚志市亚布力镇七三八家属小区附近平房"},{"time":"1月23日","action":"13时许，乘私家车到亲属家(尚志市帽儿山镇孟家村九区屯)"},{"time":"1月23日-29日","action":"在亲属家(尚志市帽儿山镇孟家村九区屯)"},{"time":"1月30日","action":"14时许，乘私家车到亲属家聚餐(尚志市帽儿山镇孟家村九区屯)"},{"time":"1月30日","action":"16时许-31日，到亲属家聚餐(尚志市帽儿山镇孟家村九区屯)，后返回同村同屯另一亲属家"},{"time":"1月31日-2月5日","action":"在亲属家(尚志市帽儿山镇孟家村九区屯)"},{"time":"2月5日","action":"由帽儿山镇政府出车送至隔离点"},{"time":"2月…		2020-02-1400:00:00	黑龙江日报	https://heilongjiang.dbw.cn/system/2020/02/14/058342040.shtml			8f18a1d6ba5efdef1aaabe6311d48f3e	2020-02-1921:52:40
28-291	黑龙江省	大庆市	让胡路区	创业城小区;	病例16	病例16，女	我市聚集性病例二的亲属，让胡路区人，居住在创业城小区16栋	[{"time":"1月20—1月27日","action":"居家，未外出"},{"time":"1月28日","action":"被确认为疑似病例的密切接触者，居家医学观察"},{"time":"2月5日—2月9日","action":"在宾馆集中隔离医学观察"},{"time":"2月9日","action":"出现胸闷乏力症状"},{"time":"2月10日","action":"转至市第二医院隔离治疗，被诊断为疑似病例"},{"time":"2月13日","action":"被诊断为确诊病例"}]		2020-02-1400:00:00	大庆市疾病预防控制中心	http://www.dqdaily.com/2020-02/14/content_5807120.htm			8bb51372832c01d6ff56281641bd4a8d	2020-02-1921:52:40
28-292	黑龙江省	大庆市		创业城小区;	病例17	病例17，男	我市聚集性病例二的亲属，萨尔图区人，户籍地为萨尔图区景程小区6栋，期间居住在让胡路区创业城小区16栋	[{"time":"1月20日—1月27日","action":"每日上午10点左右到让胡路区华联超市购物，15点左右散步于创业城小区16—17区"},{"time":"1月27日","action":"12点在创业城小区家中与家人聚餐"},{"time":"1月27日","action":"16点到世一大药房买药"},{"time":"1月28日","action":"被确认为疑似病例的密切接触者，居家医学观察2月5日—2月9日"},{"time":"2月9日","action":"出现咳嗽症状"},{"time":"2月10日","action":"转至市第二医院隔离治疗，被诊断为疑似病例"},{"time":"2月13日","action":"被诊断为确诊病例"}]		2020-02-1400:00:00	大庆市疾病预防控制中心	http://www.dqdaily.com/2020-02/14/content_5807120.htm			0d6ee9bb8879b9e1693358adfa04f619	2020-02-1921:52:40
28-293	黑龙江省	大庆市	红岗区	银河家园南区;	病例18	病例18，男	红岗区人，居住在红岗区银河街道银南小区5—42号楼	[{"time":"1月18日—1月22日","action":"在试油试采分公司生产维修大队上班"},{"time":"1月23日","action":"于大庆东站乘坐列车Z204(18点06分发车，1车厢21号下铺)到达北京站(1月24日6点25分到达)"},{"time":"1月24日","action":"乘出租车到北京市朝阳区康静里，自驾到河北衡水景县刘集乡七里庄村父母家"},{"time":"1月24日—1月26日","action":"在七里庄村居住"},{"time":"1月26日—1月28日","action":"自驾回北京，居住在北京市朝阳区康静里"},{"time":"1月28日","action":"在北京站乘坐列车T47(9号车厢32号上铺)到大庆西站(1月29日8点02分到站)"},{"time":"1月29日","action":"早8点10分乘私家车返回家…		2020-02-1400:00:00	大庆市疾病预防控制中心	http://www.dqdaily.com/2020-02/14/content_5807120.htm			582eb7c372361a5fd53e36595d9aaadb	2020-02-1921:52:40
28-353	黑龙江省	哈尔滨市	尚志市	孟家村	2月13日确诊患者一	女	无业。亲属为确诊病例。居住地：尚志市帽儿山镇孟家村板子房屯。无武汉出行史。目前在哈医大一院隔离。	[{"time":"1月19日","action":"到帽儿山镇购物"},{"time":"1月19日-2月4日","action":"居家，其间有聚餐，与确诊病例有接触"},{"time":"2月3日","action":"18时许，村医上门为其静点"},{"time":"2月4日","action":"上午，村医上门为其静点"},{"time":"2月4日","action":"18时许，由120急救车送至尚志市人民医院隔离治疗"},{"time":"2月13日","action":"由120急救车送至哈医大一院。"}]		2020-02-1400:00:00	哈尔滨市应对疫情工作指挥部	https://www.sohu.com/a/373071969_349336			92fa642b414539e054a0c0efba7da0c6	2020-02-1921:52:40
28-354	黑龙江省	哈尔滨市	尚志市	学子家园;太平洋生鲜超市(和平商厦店)	2月13日确诊患者二	女	无业。居住地：尚志市亚布力林业局学子家园小区。无武汉出行史。目前在尚志市人民医院隔离。	[{"time":"1月24日-2月7日","action":"居家，其间曾到太平洋生鲜超市购物。1月31日，曾在家门口与人聊天约20分钟（后对方被诊断为确诊病例）"},{"time":"2月8日","action":"上午，步行到太平洋生鲜超市购物，后到附近药店购药窗口购药"},{"time":"2月9日-10日","action":"居家"},{"time":"2月11日","action":"到亚布力镇中心卫生院就诊，后转运至尚志市人民医院。"}]		2020-02-1400:00:00	哈尔滨市应对疫情工作指挥部	https://www.sohu.com/a/373071969_349336			38e90b60613aeadefe5cc1a2e6814e52	2020-02-1921:52:40
28-355	黑龙江省	哈尔滨市	方正县	博汇阳光新城;	2月13日确诊患者三	男	技术人员。亲属为确诊病例。居住地：厦门市海沧区泰地海西中心。临时居住地：方正县博汇阳光小区（父母家）。无武汉出行史。目前在市传染病院隔离。	[{"time":"1月24日","action":"6时许，由厦门乘MF8039次航班经停盐城到哈尔滨（49C），13时许乘机场大巴到哈尔滨站，15时许乘D5383次火车到方正县（04车厢007A），后乘私家车到父母家"},{"time":"1月25日","action":"在父母家中与亲属聚餐,与确诊病例有接触"},{"time":"1月26日-31日","action":"在父母家，其间两次步行到华辰超市购物"},{"time":"1月29日","action":"10时-12时许，在通河县通河镇隆达路道旁购买冻柿子"},{"time":"1月31日-2月1日","action":"在父母家中与亲属聚餐，与确诊病例有接触"},{"time":"2月2日-9日","action":"在父母家"},{"time":"2月9日","action":"13时许，由120急救车先后送至方正县…		2020-02-1400:00:00	哈尔滨市应对疫情工作指挥部	https://www.sohu.com/a/373071969_349336			c6aa01736ec2fec6c41daeb0243cf40c	2020-02-1921:52:40
28-356	黑龙江省	哈尔滨市	五常市	金座国际;吴家屯	2月13日确诊患者四	男	个体经营者。亲属为确诊病例。居住地：五常市五常镇金座国际小区。无武汉出行史。目前在五常市人民医院隔离。	[{"time":"1月25日","action":"10时许，与亲属在家中聚餐，与确诊病例有接触"},{"time":"1月26日","action":"10时许，乘私家车到五常市常堡乡二里屯亲属家聚餐，与确诊病例有接触"},{"time":"1月27日-2月3日","action":"居家"},{"time":"2月4日","action":"11时许，与亲属乘私家车到常堡乡吴家屯水库打鱼后回家"},{"time":"2月5日-2月11日","action":"居家"},{"time":"2月12日","action":"10时许，与亲属乘私家车到五常市人民医院就诊"}]		2020-02-1400:00:00	哈尔滨市应对疫情工作指挥部	https://www.sohu.com/a/373071969_349336			e9253d4ec5f7fabf13514cb8d19a5b8f	2020-02-1921:52:40
28-357	黑龙江省	哈尔滨市	五常市	金泰东区;宝立小区	2月13日确诊患者五	女	无业。居住地：五常镇金泰东区。无武汉出行史。死亡。	[{"time":"12月25日-1月22日","action":"在宝立小区顺鑫托老所居住"},{"time":"1月22日-30日","action":"到亲属家过年（五常市金泰东区）"},{"time":"1月31日-2月11日","action":"在宝立小区顺鑫托老所居住。其间，2月9日、10日，因出现无力、疼痛等症状，按普通感冒治疗，静点两天"},{"time":"2月12日","action":"由120急救车送至五常市人民医院就诊"},{"time":"2月13日","action":"在五常市人民医院死亡，经诊断为确诊病例"}]		2020-02-1400:00:00	哈尔滨市应对疫情工作指挥部	https://www.sohu.com/a/373071969_349336			d4f110157e7cc2dc8a63ba32aca8287f	2020-02-1921:52:40
28-363	黑龙江省	双鸭山市	友谊县	和谐福园10号楼7单元;	2月14日，1	郭某某	家住友谊和谐福园	[{"time":"1月23日","action":"前每天上午去宝盛和百果园超市购物"},{"time":"1月24日","action":"晚乘自家车到凤岗镇龙江源饭店与家人聚餐"},{"time":"1月25日-27日","action":"在家"},{"time":"1月28日","action":"中午乘坐自家车到凤岗镇龙江源饭店与家人聚餐（7人），餐后在凤岗镇家中住两天"},{"time":"1月30日","action":"乘坐自家车回友谊和谐福园"},{"time":"1月31日至2月4日","action":"在家，无外出"},{"time":"2月4日","action":"下午14时由120救护车送至友谊人民医院"}]		2020-02-1400:00:00	双鸭山发布	https://news.163.com/20/0214/17/F5C55DL100019K82.html			61eeb4a9b5451ce7ad6714f39367f4f9	2020-02-1921:52:40
28-364	黑龙江省	双鸭山市	友谊县		2月14日，2	魏某某	未知	[{"time":"1月15日","action":"姐姐、姐夫从哈市回友谊县一直住在自家"},{"time":"1月16日至23日","action":"一直在家，为外出"},{"time":"1月24日","action":"在自家家族聚餐（共13人）"},{"time":"1月28日","action":"在自家家族聚餐（共7人）"},{"time":"1月30日至2月6日","action":"在家未接触外人，期间在吉家园楼下小区遛弯，去小区车库取啤酒"},{"time":"2月7日","action":"由120救护车送至友谊人民医院就诊"}]		2020-02-1400:00:00	双鸭山发布	https://news.163.com/20/0214/17/F5C55DL100019K82.html			0a2d3981fe5d5b9307e346e807ec8da5	2020-02-1921:52:40
28-365	黑龙江省	双鸭山市	友谊县	时代新城1期9号楼4单元;	2月14日，3	胡某某	家住友谊县时代新城小区	[{"time":"1月19日","action":"下午，被女儿从友谊幸福家园敬老院接回时代新城家中"},{"time":"1月19日-2月3日","action":"一直居家未出门"},{"time":"1月26日","action":"（8人）、28日（10人）家中两次聚餐"},{"time":"2月4日","action":"出现发热后去友谊人民医院就诊"}]		2020-02-1400:00:00	双鸭山发布	https://news.163.com/20/0214/17/F5C55DL100019K82.html			9cf69a950da9662e244a035bb726f1c9	2020-02-1921:52:40
28-366	黑龙江省	双鸭山市	友谊县	时代新城1期9号楼4单元	2月14日，4	郑某某	家住时代新城小区5号楼	[{"time":"1月19日至2月2日","action":"去过友谊县内宝盛超市、和盛隆超市、乐万家超市，还去过县内水果店等地"},{"time":"1月20日至23日","action":"除了外出购买年货，其余时间待在家中"},{"time":"1月24日至29日","action":"居家为外出，在时代新城小区5号楼用餐"},{"time":"1月29日至2月3日","action":"一直居家未出门"},{"time":"2月4日","action":"去友谊县人民医院就诊"}]		2020-02-1400:00:00	双鸭山发布	https://news.163.com/20/0214/17/F5C55DL100019K82.html			8364e3841ff716187aa29f7f55b8bb79	2020-02-1921:52:40
28-367	黑龙江省	双鸭山市	友谊县		2月14日，5	郑某某	在宝盛超市洗化部工作	[{"time":"1月22日至23日","action":"7点至9点在宝盛超市洗化部工作，酒店下班后回家未出门"},{"time":"1月24日","action":"7点30至13点宝盛超市上班，13点回家后未出门"},{"time":"1月25日","action":"宝盛超市值班，14点下班"},{"time":"1月26日","action":"上午九点一家三口去丈夫二哥家吃饭，同餐人员还有患者二哥、二嫂、二嫂母亲、四哥、四嫂。晚上八点回家中"},{"time":"1月27日至29日","action":"居家为外出"},{"time":"1月30日","action":"13点30分至18点在宝盛超市上班"},{"time":"1月31日","action":"7点至13点在宝盛超市上班"},{"time":"2月1日至4日","action":"每日7点-9点在宝盛超市上…		2020-02-1400:00:00	双鸭山发布	https://news.163.com/20/0214/17/F5C55DL100019K82.html			2e2f3272e243847785c024dd356bb60d	2020-02-1921:52:40
28-368	黑龙江省	双鸭山市	友谊县		2月14日，6	肖某某	未知	[{"time":"1月20日至23日","action":"在家"},{"time":"1月24日","action":"儿子一家4口回家过年，共计7人聚餐"},{"time":"1月25日至26日","action":"在家"},{"time":"1月27日","action":"杨某某夫妻上午到家窜门"},{"time":"1月28日","action":"晚6点李某某、刘某某到家中打扑克2小时回家"},{"time":"1月29日","action":"在家"},{"time":"1月30日","action":"上午10点李某某、徐某某（亲家）等16人到家聚餐，下午3点离开"},{"time":"1月31日至2月3日","action":"在家"},{"time":"2月4日","action":"因间断性发热由友谊人民医院120送至友谊人民医院发热门诊就诊"}]		2020-02-1400:00:00	双鸭山发布	https://news.163.com/20/0214/17/F5C55DL100019K82.html			0b1ff7ccc0e1e2752b3331eb5841aeaf	2020-02-1921:52:40
28-369	黑龙江省	双鸭山市	友谊县		2月14日，7	张某某	未知	[{"time":"1月20日至2月2日","action":"一直居家未出门。其中女儿1月18日由北京回友谊。2月2日返回北京"},{"time":"2月3日至5日","action":"每日上午8点30分步行去友谊人民医院静点治疗，每天夫妻二人单独房间打针治疗后回家"},{"time":"2月6日","action":"由120送至友谊人民医院观察治疗"}]		2020-02-1400:00:00	双鸭山发布	https://news.163.com/20/0214/17/F5C55DL100019K82.html			8949fcaf39891661ed29c6d49cf4dafa	2020-02-1921:52:40
28-370	黑龙江省	双鸭山市	友谊县		8	石某某	未知	[{"time":"1月20日至23日","action":"在家"},{"time":"1月24日","action":"在家儿子一家4口回家过年，共计7人聚餐"},{"time":"1月27日","action":"儿子朋友上午到家窜门，随后去李某某家遇见张某某，聊天1小时"},{"time":"1月28日","action":"晚6点李某某、刘某某到家中打扑克2小时后回家"},{"time":"1月29日","action":"在家"},{"time":"1月30日","action":"上午10点李某某、徐某某（亲家）等16人到家聚餐，下午3点离开"},{"time":"1月31日","action":"早上7点去尹某某家小卖店买醋"},{"time":"2月1日至3日","action":"在家"},{"time":"2月4日","action":"因间断性发热由友谊人民医院1…		2020-02-1400:00:00	双鸭山发布	https://news.163.com/20/0214/17/F5C55DL100019K82.html			3abe9960c8eefc068d767961bda78019	2020-02-1921:52:40
28-371	黑龙江省	双鸭山市	宝清县	利民小区;	2月14日，9	赵某某，男	常住地：宝清县利民小区	[{"time":"1月22日","action":"14时许，赵某某小女儿（从北京到宝清探亲）和大女儿、女婿、外孙女到赵某某家中聚餐，19时许离开。赵某某未离开家"},{"time":"1月23日","action":"9时许，赵某某步行去家乐购购物，10时许回到家中"},{"time":"1月24日","action":"14时许，赵某某步行去大女儿家与亲属6人聚餐，21时回到家中"},{"time":"1月25日","action":"7时许，赵某某步行去大女儿家与亲属6人聚餐，8时许回到家中。14时许与亲属5人在自己家中聚餐"},{"time":"1月26日","action":"赵某某在家未出门"},{"time":"1月27日","action":"9时许，赵某某步行去马鞍山，10时许回到家中"},{"time":"1月28日","action":"9时许，赵某某步行去马鞍山…		2020-02-1400:00:00	双鸭山发布	https://news.163.com/20/0214/17/F5C55DL100019K82.html			159639cad02b70c209fd10be0e5df2db	2020-02-1921:52:40
28-372	黑龙江省	齐齐哈尔市	建华区	建设街道运建园小区	患者（病例编号34号）	男	常住地为建华区运建园小区60号楼2单元。无武汉出行史。有与外省回齐人员接触史。目前在市第一医院隔离治疗。	[{"time":"1月24日","action":"中午步行到儿子家（运建园小区34号楼5单元）聚餐，晚上乘出租车到金榜苑1号楼大女儿家聚餐后，与从沈阳来齐的四女儿一家三口见面"},{"time":"1月25日—1月30日","action":"居家未外出。期间儿女们每天来家中聚餐，包含从沈阳来齐的四女儿一家三口"},{"time":"2月1日-11日","action":"家中人员均未外出，也没有其他人来家中"},{"time":"2月7日","action":"出现发热、咳嗽，未就诊"},{"time":"2月12日","action":"乘坐出租车到附属三院就诊并隔离治疗"}]		2020-02-1400:00:00	黑龙江日报	https://m.gmw.cn/2020-02/14/content_1300949645.htm			6afac602ffeab83f3111a30dc38fecac	2020-02-1921:52:40
28-373	黑龙江省	齐齐哈尔市	建华区	东路小区;	患者（病例编号35号）	男	常住地为建华区东路小区9号楼1单元。无武汉出行史。系已确诊病例的儿子。目前在市第一医院隔离治疗。	[{"time":"1月27日-1月28日","action":"居家未外出"},{"time":"1月29日","action":"自驾车送母亲去第一医院脑卒中科就诊住院"},{"time":"1月30日至2月3日","action":"自驾车往返于市第一医院和居住地，期间于2月1-2日曾去亨达名苑西门对面齐泰药店和东禄大药房买药"},{"time":"2月4日","action":"被确定为密切接触者后被集中隔离"},{"time":"2月12日","action":"发病，由120送到市中医院就诊并隔离治疗"}]		2020-02-1400:00:00	黑龙江日报	https://m.gmw.cn/2020-02/14/content_1300949645.htm			ac9bdcd2370d84ee089e864b4f2747c9	2020-02-1921:52:40
28-374	黑龙江省	齐齐哈尔市	建华区	建设街道运建园小区	患者（病例编号36号）	女	常住地为建华区运建园小区60号楼圣水湖养老院。无武汉出行史。目前在市第七医院隔离治疗。	[{"time":"1月20日—2月4日","action":"在运建园60号楼圣水湖养老院居住"},{"time":"2月5日","action":"因心衰在养老院负责人的陪同下乘出租车到市第一医院北院就诊，乘私家车返回养老院"},{"time":"2月11日","action":"患者妹妹从海南返回齐市，到养老院陪护"},{"time":"2月12日","action":"出现胸闷、气短症状，乘120救护车到附属三院就诊并隔离治疗"}]		2020-02-1400:00:00	黑龙江日报	https://m.gmw.cn/2020-02/14/content_1300949645.htm			7a9cd52eb0301da01677de2671b2e950	2020-02-1921:52:40
28-379	黑龙江省	黑河市		建委小区;	2月13日新增，患者一	男，32岁	居住地：黑龙江省嫩江市嫩江镇建委小区九单元。	[{"time":"1月23日","action":"8时30分，开车从建委小区家中去母亲家（团结1队），17时开车返回建委小区家中"},{"time":"1月24日","action":"11时30分，开车从建委小区家中到北步行街南头接妻子，12时接到妻子后一同开车到岳母家（北库平房），13时30分，开车到母亲家（团结1队）居住"},{"time":"1月25日","action":"9时30分，从母亲家步行到外公家（团结1队），9时40分，步行返回母亲家居住"},{"time":"1月26日","action":"9时30分，开车从母亲家返回建委小区家中"},{"time":"1月27日","action":"14时30分，开车从建委小区家中到岳母家，17时开车到母亲家居住"},{"time":"1月28日","action":"未外出"},{"time":"1月29日","acti…		2020-02-1400:00:00	黑河市疾病预防控制中心	https://mp.weixin.qq.com/s?src=11&timestamp=1581829948&ver=2161&signature=i-G36uin6PNf7gAT9HCAElKCnEFrsYYeL19CUgRN9CocMOElocjc9oOTw7Utn2lujRB1MNbgg9NXiIqieHAjjhuXEJWPUhm8mLcdRUVOPlKTR-37OnNmcSxwEe8Ic9MC&new=1			5cd1967e180ec331657823a66468ec37	2020-02-1921:52:40
28-380	黑龙江省	黑河市		建委小区;	2月13日新增，患者二	女，31岁	系患者一妻子，居住地：黑龙江省嫩江市嫩江镇建委小区九单元。	[{"time":"1月23日","action":"8时30分，从建委小区家中步行到北步行街领地女装时装店卖货，17时步行返回建委小区家中"},{"time":"1月24日","action":"10时，从建委小区家中步行到北步行街领地女装时装店卖货，12时乘丈夫车到母亲家（北库平房），13时30分，乘丈夫车到婆婆家（团结1队）居住"},{"time":"1月25日","action":"9时30分，从婆婆家步行到丈夫外公家，9时40分步行返回婆婆家居住"},{"time":"1月26日","action":"9时30分，乘丈夫车从婆婆家返回建委小区家中"},{"time":"1月27日","action":"14点30分，乘丈夫车从建委小区家中到母亲家，17时乘丈夫车去婆婆家居住"},{"time":"1月28日","action":"未外出"},{"time":"1月29日","a…		2020-02-1400:00:00	黑河市疾病预防控制中心	https://mp.weixin.qq.com/s?src=11&timestamp=1581829948&ver=2161&signature=i-G36uin6PNf7gAT9HCAElKCnEFrsYYeL19CUgRN9CocMOElocjc9oOTw7Utn2lujRB1MNbgg9NXiIqieHAjjhuXEJWPUhm8mLcdRUVOPlKTR-37OnNmcSxwEe8Ic9MC&new=1			65a652304c4050a6dd67977f6dc081bd	2020-02-1921:52:40
28-381	黑龙江省	黑河市		建委小区;	2月13日新增，患者二	男，9岁	系患者一和患者二的儿子，居住地：黑龙江省嫩江市嫩江镇建委小区九单元。	[{"time":"1月23日","action":"8时30分，乘父亲车从建委小区家中到奶奶家（团结1队）居住"},{"time":"1月24日至29日","action":"未外出"},{"time":"1月30日","action":"11时30分，乘父亲车从奶奶家返回建委小区家中"},{"time":"1月31日至2月11日","action":"未外出"},{"time":"2月11日","action":"19时被隔离"}]		2020-02-1400:00:00	黑河市疾病预防控制中心	https://mp.weixin.qq.com/s?src=11&timestamp=1581829948&ver=2161&signature=i-G36uin6PNf7gAT9HCAElKCnEFrsYYeL19CUgRN9CocMOElocjc9oOTw7Utn2lujRB1MNbgg9NXiIqieHAjjhuXEJWPUhm8mLcdRUVOPlKTR-37OnNmcSxwEe8Ic9MC&new=1			60c4625500b04702418eeae503e2dd0b	2020-02-1921:52:40
28-382	黑龙江省	伊春市	金山屯区	公园小区;	2月14日确诊患者（病例1）	男	现居住地为金林区金山屯镇公园小区。	[{"time":"1月15日、1月19日、1月22日","action":"驾驶皮卡车到南岔县东泰家园小区接妻子返回金山屯镇，1月30日在岳父家与6名亲属聚餐"},{"time":"2月7日","action":"9时05分到金山屯人民医院发热门诊就诊"},{"time":"2月10日","action":"再次到金山屯人民医院就诊"}]		2020-02-1400:00:00	黑龙江交通广播	https://mp.weixin.qq.com/s?src=11&timestamp=1581830561&ver=2161&signature=Idt3m3Md4UfUFSl-UI03B-fzlfYUj*Miz7niXAcTl5nAGcZWYIMq4m2oPv9JzgZwE4WaSth-*vLKng54VenN*-g*N0sJJPwj-0oXeRdUByL1Jw8gVbmUBergnQKfJxT1&new=1			0449352f92d49d3cbc63d258baed429c	2020-02-1921:52:40
28-510	吉林省	四平市	双辽市	合力村;		郭某某，男，45岁	住址为双辽市那木乡合力村，系1月30日吉林省通报的双辽市武汉输入确诊病例亲属，1月24日与该确诊病例有密切接触史。	[{"time":"1月24日","action":"上午10点多，郭某某去大娘迟某某家串门。同一时间，刘某夫妇（1月30日吉林省通报的双辽市武汉输入确诊病例）到郭某某家中探望。中午，郭某某回家未外出"},{"time":"1月25日-27日","action":"郭某某在家未外出"},{"time":"1月28日-1月31日","action":"郭某某在家未外出"},{"time":"2月1日","action":"晚，李某某、胡某某、吴某某、甄某某到郭某某家中消毒，郭某某在家未外出"},{"time":"2月2日","action":"郭某某和次女郭某到医院进行检查，未发现异常，之后两人回家未外出"},{"time":"2月3日—2月9日","action":"郭某某在家未外出"},{"time":"2月10日","action":"疾控中心人员在郭某某家中做咽拭子检查，郭某某一直…		2020-02-1400:00:00	吉林日报	https://baijiahao.baidu.com/s?id=1658497998161348980&wfr=spider&for=pc			98a2603fa0ace6b94999d740bd8b48b8	2020-02-1921:52:40
28-511	吉林省	长春市	二道区	像素公园;	2月13日新增确诊	毕某某，女性，1987年出生	系2月4日吉林省通报的长春市参加居然之家店长年会的确诊病例密切接触者，住址为长春市经开区像素公园小区（经开区营口路101号像素公园），工作单位：吉林大药房（迅驰广场店）。	[{"time":"1月23日","action":"14时40分—15时30分，与其丈夫乘坐G8011次长春至吉林列车（车座5车1D、1F）"},{"time":"1月28日","action":"7时30分—8时10分，与丈夫乘坐D126次吉林至长春列车（车座6车1D、1F）返长"},{"time":"1月29日","action":"8时30分—17时33分，在吉林大药房（迅驰广场店）上班"},{"time":"1月30日","action":"8时30分—18时，在吉林大药房（迅驰广场店）上班"},{"time":"1月31日","action":"7时30分至2月1日17时38分，在吉林大药房（迅驰广场店）工作。17时38分下班后，到沃尔玛超市（迅驰广场店）购物"},{"time":"2月2日","action":"早8时30分打车上班，当晚在单位值班。晚18点疾控中心工作人员…		2020-02-1400:00:00	吉林省卫生健康委员会	https://www.sohu.com/a/372904416_265827			a7be2d760f72a37bf0aec57eeb0cc8d8	2020-02-1921:52:40
28-623	辽宁省	大连市		龙王塘街道		王某，女，28岁	居住地为高新技术产业园区龙王塘街道。	[{"time":"1月25日","action":"与26日、28日、31日以及2月1日、3日、4日、6日、7日、8日上班，每日6时30分许由家属自驾车送至单位；每日15时35分许乘坐地铁2号线由人民广场站至西安路站，换乘地铁1号线到达河口站，换乘地铁12号线至黄泥川站，其家属自驾车接其回家"},{"time":"1月28日","action":"与1月31日、2月6日16时30分许至家附近惠享超市"},{"time":"2月4日","action":"16时30分许至小平岛新隆嘉超市"},{"time":"2月8日","action":"16时40分许至龙王塘每家果品生鲜超市。工作期间和外出时间全程戴口罩"},{"time":"2月8日","action":"出现打喷嚏等症状，不发热"},{"time":"2月10日","action":"其家属自驾车将其送至大连医科大学附属第一医院…		2020-02-1400:00:00	人民网辽宁频道	http://ln.people.com.cn/n2/2020/0214/c378317-33796068.html			3087c4ae10fefb7715fd4c8801ddcfbc	2020-02-1921:52:40
26-70	贵州省	贵阳市	南明区	花果园凯宾皇冠宾;		林某某，男，35岁	现居于贵阳市南明区解放路356号，武汉市某高校在读博士。	[{"time":"1月23日","action":"从武汉乘G1525次高铁返回贵阳，并乘车返回家中（戴口罩）"},{"time":"1月24日-25日","action":"自行在家隔离"},{"time":"1月26日","action":"乘坐网约车前往花果园凯宾皇冠宾馆住宿（患者及司机均戴口罩），自行在酒店隔离至30日（期间，曾于1月27日、28日因腹泻，两次步行到花果园第一社区卫生服务中心就诊，途中及就诊过程均佩戴口罩）"},{"time":"1月31日","action":"因有武汉旅居史被送至南明区集中隔离点观察至2月11日"},{"time":"2月12日","action":"被诊断为确诊病例，目前在贵阳市公共卫生救治中心将军山院区隔离治疗，病情平稳。"}]		2020-02-1400:00:00	多彩贵州网	https://mp.weixin.qq.com/s/bZJMT_SWPr_Myw2VfjyJpw			019b26d5613828405d3803af136acc70	2020-02-1921:55:22
26-71	贵州省	贵阳市	南明区	太慈社区;太慈桥兆基新王府		朱某某，女，63岁	现居于贵阳市南明区太慈社区兆基新王府，系2月3日确诊病例朱某红、朱某兰的姐妹。	[{"time":"1月24日","action":"到朱某红家中（同一小区）聚餐"},{"time":"1月25日、26日","action":"在家未外出"},{"time":"1月27日","action":"又到朱某红家中聚餐"},{"time":"1月28日","action":"乘私车到南明区中铁国际城亲戚家聚餐，随后乘私车返回家中"},{"time":"2月2日-9日","action":"因其系确诊病例的密切接触者，在南明区集中隔离点观察"},{"time":"2月10日","action":"由观察医师送往贵州省人民医院发热门诊诊治，随后在医院隔离治疗至2月11日"},{"time":"2月12日","action":"被诊断为确诊病例。目前在贵州省人民医院隔离治疗，病情平稳。"}]		2020-02-1400:00:00	多彩贵州网	https://mp.weixin.qq.com/s/bZJMT_SWPr_Myw2VfjyJpw			e38017369b6f04742b3e125fb3f5a08d	2020-02-1921:55:22
26-72	贵州省	贵阳市	南明区	太慈桥兆基新王府		王某某，男，67岁	现居于贵阳市南明区太慈桥兆基新王府。	[{"time":"2月3日","action":"在南明区定点隔离点观察"},{"time":"2月4日-5日","action":"到贵州省将军山医院隔离治疗"},{"time":"2月6日","action":"诊断为确诊病例，转入贵州医科大学附属医院隔离治疗，病情平稳。"}]		2020-02-1400:00:00	多彩贵州网	https://mp.weixin.qq.com/s/bZJMT_SWPr_Myw2VfjyJpw			bd465403c16dc75016801f699052c059	2020-02-1921:55:22
26-73	贵州省	贵阳市	南明区	万科大都会		范某某，女，30岁	现居于贵阳市花溪区瑞华社区万科大都会。	[{"time":"2月5日","action":"在花溪区人民医院隔离治疗"},{"time":"2月6日","action":"被诊断为确诊病例，目前在贵州省将军山医院隔离治疗，病情平稳。"}]		2020-02-1400:00:00	多彩贵州网	https://mp.weixin.qq.com/s/bZJMT_SWPr_Myw2VfjyJpw			1facbc3fc0b0e0062af558b95453d8f2	2020-02-1921:55:22
26-74	贵州省	贵阳市	未知	军阅酒店		高某某，男，44岁	为武汉常住人口。	[{"time":"1月26日","action":"自驾到贵阳后入住观山湖区军阅酒店"},{"time":"1月27日","action":"自驾到花溪区"},{"time":"1月27日-31日","action":"入住花溪大道南段济潘洲小区别墅区（朋友家），期间未外出"},{"time":"2月1日","action":"上午乘坐出租车（司机戴口罩）返回军阅酒店入住，随后一直待在军阅酒店未外出"},{"time":"2月4日-7日","action":"在贵阳市第二人民医院发热门诊就诊"},{"time":"2月8日","action":"被诊断为确诊病例，目前在贵州省职工医院隔离治疗，病情平稳。"}]		2020-02-1400:00:00	多彩贵州网	https://mp.weixin.qq.com/s/bZJMT_SWPr_Myw2VfjyJpw			db39c95e5f9e1fa878861c94f2738423	2020-02-1921:55:22
26-75	贵州省	贵阳市	云岩区	新庄幸福小区;优山美诗小区		彭某某，女，25岁	为武汉常住人口，现居于贵阳市云岩区黔灵镇优山美诗小区。	[{"time":"1月19日","action":"7点42分，乘坐高铁D2251次列车从武汉汉口出发，于当日14点27分到达重庆，16点54分又乘坐高铁D4723次列车从重庆西站出发，于18点55分到达贵阳北站，出站后乘坐56路公交车（19点30分左右出发）入住乌当区廉租房新庄幸福小区"},{"time":"1月20日","action":"曾到楼下购物"},{"time":"1月21日","action":"乘私车到云岩区黔灵镇优山美诗小区吃饭，随后乘私车前往贵阳火车北站，并于19点乘坐高铁C5968次列车前往大方县"},{"time":"1月21日-22日","action":"待在大方县"},{"time":"1月23日","action":"乘坐私车返回云岩区优山美诗小区，当日前往省医发热门诊就诊"},{"time":"1月24日","action":"待在优山美诗小区家中"…		2020-02-1400:00:00	多彩贵州网	https://mp.weixin.qq.com/s/bZJMT_SWPr_Myw2VfjyJpw			028c4e4089a80d90c5dc4ccace371ff4	2020-02-1921:55:22
26-76	贵州省	贵阳市	云岩区	未来方舟G1组团		王某某，男，48岁	现居于贵阳市云岩区水东社区中天未来方舟G1组团	[{"time":"2月1日","action":"居家未外出"},{"time":"2月2日","action":"曾到楼下购物"},{"time":"2月3日-6日","action":"居家未外出"},{"time":"2月7日","action":"曾到楼下买菜"},{"time":"2月8日","action":"到省医发热门诊就诊"},{"time":"2月9日","action":"诊断为确诊病例，目前在贵州省人民医院隔离治疗，病情平稳。"}]		2020-02-1400:00:00	多彩贵州网	https://mp.weixin.qq.com/s/bZJMT_SWPr_Myw2VfjyJpw			4d7bed7b43d98c7f76332150d89b3bf6	2020-02-1921:55:22
26-77	贵州省	贵阳市	云岩区	未来方舟G1组团		熊某，女，44岁	现居于贵阳市云岩区水东社区中天未来方舟G1组团。	[{"time":"1月31日","action":"晚上乘私车前往公司库房（位于牛郎关钢材市场）工作后当晚返回家中，曾到楼下购物"},{"time":"2月1日","action":"居家未外出"},{"time":"2月2日","action":"曾到楼下购物"},{"time":"2月3日-4日","action":"居家未外出"},{"time":"2月5日","action":"曾到楼下购物"},{"time":"2月8日","action":"到省医发热门诊就诊"},{"time":"2月9日","action":"诊断为确诊病例，目前在贵州省人民医院隔离治疗，病情平稳。"}]		2020-02-1400:00:00	多彩贵州网	https://mp.weixin.qq.com/s/bZJMT_SWPr_Myw2VfjyJpw			8cd4c1670e22ad1d612523f0cf8d186e	2020-02-1921:55:22
26-78	贵州省	贵阳市	花溪区	花溪区人民医院		许某某，女，20岁	现居于贵阳市花溪区青岩镇北街村。	[{"time":"1月10日","action":"到武汉旅游"},{"time":"1月20日-28日","action":"从武汉途径重庆、四川广安返回贵阳"},{"time":"1月29日","action":"曾到花溪区人民医院发热门诊就诊，随后在花溪区人民医院隔离治疗至2月5日"},{"time":"2月6日-8日","action":"在花溪区定点隔离点观察"},{"time":"2月9日","action":"诊断为确诊病例，目前贵州省将军山医院隔离治疗，病情平稳。"}]		2020-02-1400:00:00	多彩贵州网	https://mp.weixin.qq.com/s/bZJMT_SWPr_Myw2VfjyJpw			7d6b53c747be19fce0519ccbc80bf611	2020-02-1921:55:22
26-79	贵州省	贵阳市	南明区	瑞华社区万科大都会;花果园T2区;凤凰酒店(花果园店)		高某燚，女，15岁	现居于南明区花果园T2区。	[{"time":"1月28日-30日","action":"入住花溪区瑞华社区万科大都会"},{"time":"1月31日","action":"乘车返回家中后至2月4日居家未外出"},{"time":"2月5日","action":"曾到楼下买菜（佩戴口罩）"},{"time":"2月6日","action":"居家未外出"},{"time":"2月7日-9日","action":"在南明区凤凰酒店隔离"},{"time":"2月10日","action":"被诊断为确诊病例，目前贵州省人民医院隔离治疗，病情平稳。"}]		2020-02-1400:00:00	多彩贵州网	https://mp.weixin.qq.com/s/bZJMT_SWPr_Myw2VfjyJpw			eca311ab142f0bc2a81e34ea8f50985b	2020-02-1921:55:22
26-80	贵州省	贵阳市	花溪区	瑞华社区万科大都会		刘某，男，28岁	现居于花溪区瑞华社区万科大都会。	[{"time":"1月17日","action":"乘坐MF8466航班到杭州参加公司年会"},{"time":"1月20日","action":"乘坐CZ6382航班从杭州返回贵阳"},{"time":"1月21日-23日","action":"居家未外出"},{"time":"1月24日","action":"乘私车到都匀市广惠街道办事处亲戚家聚会"},{"time":"1月26日","action":"乘私车返回贵阳"},{"time":"1月27日、28日","action":"曾到康耀诊所就诊"},{"time":"1月29日、1月30日、2月1日、2月2日","action":"曾送母亲高某到众济诊所就诊"},{"time":"1月31日、2月3日","action":"居家未外出"},{"time":"2月4日","action":"到三00医院急诊科就诊，随后又转到省医…		2020-02-1400:00:00	多彩贵州网	https://mp.weixin.qq.com/s/bZJMT_SWPr_Myw2VfjyJpw			630376152c7db11b5c494a6dd08a6031	2020-02-1921:55:22
26-81	贵州省	遵义市	道真仡佬族苗族自治县	上坝乡新田坝社区新龙组;飞天大酒店;阳光家苑		曾某于，男，60岁	现居住道真县玉溪镇阳光家苑小区(户籍地道真县上坝乡新田坝社区新龙组)，系2月7日确诊病例曾某某之弟。	[{"time":"1月22日","action":"乘亲属自驾车到道真县上坝乡新田坝社区新龙组过年"},{"time":"1月23日-2月6日","action":"在上坝乡新田坝社区新龙组一带活动，与曾某某一家同住，有共同就餐史"},{"time":"2月7日","action":"因属于确诊病例的密切接触者，到道真县飞天大酒店进行隔离观察"},{"time":"2月8日","action":"进行核酸检测采样"},{"time":"2月9日","action":"被送到道真县人民医院隔离治疗"},{"time":"2月10日","action":"被诊断为确诊病例。目前在遵义市传染病医院隔离治疗，病情平稳。"}]		2020-02-1400:00:00	多彩贵州网	https://mp.weixin.qq.com/s/bZJMT_SWPr_Myw2VfjyJpw			25d3e38697d0055686312c6e420002c4	2020-02-1921:55:22
26-82	贵州省	遵义市	道真仡佬族苗族自治县	上坝乡新田坝社区新龙组;飞天大酒店;阳光家苑		胡某平，女，60岁	现居住道真县玉溪镇阳光家苑小区(户籍地道真县上坝乡新田坝社区新龙组)，系2月10日确诊病例曾某于之妻。	[{"time":"1月22日","action":"乘亲属自驾车到道真县上坝乡新田坝社区新龙组过年"},{"time":"1月23日-2月6日","action":"在上坝乡新田坝社区新龙组一带活动，与曾某诚一家同住，有共同就餐史"},{"time":"2月7日","action":"因属于确诊病例的密切接触者，到道真县飞天大酒店进行隔离观察"},{"time":"2月8日","action":"进行核酸检测采样"},{"time":"2月9日","action":"被送到道真县人民医院隔离治疗"},{"time":"2月10日","action":"被诊断为确诊病例。目前在遵义市传染病医院隔离治疗，病情平稳。"}]		2020-02-1400:00:00	多彩贵州网	https://mp.weixin.qq.com/s/bZJMT_SWPr_Myw2VfjyJpw			8d2adc60247962e8d8a638359319306b	2020-02-1921:55:22
26-83	贵州省	遵义市	道真仡佬族苗族自治县	上坝乡新田坝社区新龙组;飞天大酒店;阳光家苑		宋某花，女，27岁	现居住遵义市道真县玉溪镇阳光家苑小区，系确诊病例曾某于、胡某平的儿媳。	[{"time":"1月23日-24日","action":"在道真县上坝乡新田坝社区新龙组活动"},{"time":"1月25日","action":"14点乘自驾车到棕坪乡仓蒲溪村仓蒲溪组，19点返回上坝乡新田坝社区新龙组"},{"time":"1月26日","action":"15点30分乘私家车回县城单位上班"},{"time":"1月27日-28日","action":"乘自驾车往返于单位、上坝乡新田坝社区新龙组"},{"time":"1月29日","action":"乘自驾车返回县城阳光家苑家中，11点乘出租车到单位上班，17点30分乘坐公交车到上坝乡新田坝社区新龙组；1月30日-2月7日在单位上班后回家。因属于确诊病例的密切接触者，2月7日晚到道真县飞天大酒店进行隔离观察"},{"time":"2月8日","action":"进行核酸检测采样"},{"time":"2月9日…		2020-02-1400:00:00	多彩贵州网	https://mp.weixin.qq.com/s/bZJMT_SWPr_Myw2VfjyJpw			512c3ad713e55fc6bf1045846cf520cb	2020-02-1921:55:22
26-84	贵州省	遵义市	汇川区	建国社区代家坝还房小区		张某，男，23岁	现居住遵义市汇川区董公寺镇建国社区代家坝还房小区，系2月10日确诊病例刘某银外孙。	[{"time":"1月7日","action":"从沈阳乘坐K1572(04车03号)到重庆"},{"time":"1月9日","action":"乘G319(04车4F号)到遵义高铁站，10点左右从高铁站乘坐303公交车回到汇川区董公寺镇建国社区家中，至1月19日一直在家未外出"},{"time":"1月20日","action":"14点30分从家中乘坐303公交车到茅草铺车站，乘遵义至道真客车(班次2111154)到道真县玉溪镇阳光水岸同学家中，晚上在道真县城林达房地产旁夜市宵夜"},{"time":"1月21日","action":"乘同学自驾车到道真县忠信镇水石脚村刘某银家过年"},{"time":"1月21日-26日","action":"在刘某银家中未外出"},{"time":"1月27日","action":"下午在道真县忠信镇甘树湾村、洛龙镇龙桥村活动，晚上乘亲戚自驾…		2020-02-1400:00:00	多彩贵州网	https://mp.weixin.qq.com/s/bZJMT_SWPr_Myw2VfjyJpw			ae0cbaadf62f8db1c6d7ef44b5c9edf1	2020-02-1921:55:22
26-85	贵州省	遵义市	汇川区	上海路龙华山水小区		朱某红，女，49岁	现居遵义市汇川区上海路龙华山水小区，系1月31日确诊病例朱某萍(武汉来遵人员)之妹。	[{"time":"1月21日-28日","action":"期间与姐姐朱某萍及父亲朱某运(1月31日确诊病例)、母亲陈某芳(1月31日确诊病例)在红花岗区中华办凤朝门社区父母家中共同生活，每天晚上乘自驾车回汇川区上海路龙华山水小区自己家中居住"},{"time":"1月22日","action":"10点到红花岗区海龙镇派出所旁花卉公司买花，18点与朋友在汇川区高桥北门堤都附近酒楼就餐"},{"time":"1月23日","action":"10点在汇川区老医专菜市场买菜"},{"time":"1月29日","action":"因属于武汉返遵人员密切接触者，到红花岗区指定场所隔离观察"},{"time":"2月7日","action":"到红花岗区定点医院隔离观察治疗"},{"time":"2月8日","action":"转至遵义市第四人民医院隔离治疗"},{"time":"2月11日…		2020-02-1400:00:00	多彩贵州网	https://mp.weixin.qq.com/s/bZJMT_SWPr_Myw2VfjyJpw			a91cffe7ca9b517ba11f45c8e8a26654	2020-02-1921:55:22
26-87	贵州省	铜仁市	玉屏侗族自治县	玉屏县田坪镇		杨某，女，24岁	玉屏县田坪镇，常住湖北省黄冈市黄州区赤壁二路。	[{"time":"1月24日","action":"自驾车从湖北黄冈返回玉屏县田坪镇家中，自诉未与他人接触"},{"time":"1月25日-2月4日","action":"居家观察，自诉未与他人接触（期间有医务人员定期测量体温）"},{"time":"2月5日","action":"由玉屏县社会防控组安排进行健康体检"},{"time":"2月6日","action":"转入玉屏县隔离点隔离医学观察，并采集标本送检"},{"time":"2月8日","action":"标本核酸检测阳性；2月8日转入市定点医院隔离观察治疗"},{"time":"2月9日","action":"诊断为确诊病例（普通型），病情平稳。"}]		2020-02-1400:00:00	多彩贵州网	https://mp.weixin.qq.com/s/bZJMT_SWPr_Myw2VfjyJpw			d8e2aa7b0a2302cc1c72b4c09e6f11c4	2020-02-1921:55:22
26-88	贵州省	铜仁市	石阡县	余庆县龙溪镇;石阡县本庄镇;葛商屯		钱某玉，女，8岁	现居于铜仁市石阡县本庄镇葛商屯村。	[{"time":"1月20日","action":"21时随家人乘火车（K1235次，11车厢2号上铺)从湖北省黄冈市黄梅县至镇远县"},{"time":"1月21日","action":"16时转客车（贵CD1968）至余庆县龙溪镇，租用王某军的私家车于1月21日到达石阡县本庄镇家中"},{"time":"1月22日-25日","action":"在家未外出"},{"time":"1月26日-2月5日","action":"在家未外出（期间有医务人员定期测量体温）"},{"time":"2月6日","action":"转到石阡县隔离点隔离医学观察，并采集标本送检"},{"time":"2月8日","action":"标本核酸检测阳性，转入市定点医院隔离观察治疗"},{"time":"2月10日","action":"被诊断为确诊病例（轻型），病情平稳。"}]		2020-02-1400:00:00	多彩贵州网	https://mp.weixin.qq.com/s/bZJMT_SWPr_Myw2VfjyJpw			d7ce59dcf60b6598fadd35489aae6637	2020-02-1921:55:22
26-89	贵州省	铜仁市	碧江区	碧江区河西办事处		罗某峰，男，43岁	户籍为湖南省娄底市新化县洋溪镇，现居于碧江区河西办事处。	[{"time":"2月1日","action":"罗某峰自驾从新化县炉关上高速，从铜仁北收费站下高速，返回家中，未与他人接触"},{"time":"2月2日","action":"前往云场坪镇检查点送广告牌"},{"time":"2月3日","action":"到碧江区政务中心"},{"time":"2月4日至8日","action":"居家，未与他人接触"},{"time":"2月9日","action":"转至碧江区隔离点集中隔离医学观察并采样检测"},{"time":"2月10日","action":"核酸检测阳性，转至市定点医院隔离观察治疗"},{"time":"2月11日","action":"被诊断为确诊病例（普通型），病情平稳。"}]		2020-02-1400:00:00	多彩贵州网	https://mp.weixin.qq.com/s/bZJMT_SWPr_Myw2VfjyJpw			a1afb0f0db89c435a5712288e0e84555	2020-02-1921:55:22
26-90	贵州省	黔东南苗族侗族自治州	凯里市	城西街道凯旋厂;水秀芸溪酒店		周某珍，女，31岁	现住凯里市城西街道凯旋厂。	[{"time":"1月21日","action":"自驾车回湖北省孝感市大悟县过年"},{"time":"1月25日","action":"启程返回凯里"},{"time":"1月27日","action":"在大地春城和蝴蝶谷一带活动"},{"time":"1月28日","action":"20时04分至20时44分在国贸购物中心一带全程戴口罩活动"},{"time":"1月29日","action":"被通知前往水秀芸溪酒店进行隔离"},{"time":"2月10日","action":"诊断为确诊病例，目前在黔东南州人民医院隔离治疗，病情平稳。"}]		2020-02-1400:00:00	多彩贵州网	https://mp.weixin.qq.com/s/bZJMT_SWPr_Myw2VfjyJpw			6c54f784066bf44883d6d6a8c7dceb03	2020-02-1921:55:22
26-91	贵州省	黔东南苗族侗族自治州	凯里市	城西街道凯旋厂;水秀芸溪酒店		吴某杭，男，11岁	现住凯里市城西街道凯旋厂，系周某珍儿子。	[{"time":"1月21日","action":"随母亲回湖北省孝感市大悟县过年"},{"time":"1月25日","action":"随母亲启程返回凯里"},{"time":"1月27日","action":"在大地春城和蝴蝶谷一带活动"},{"time":"1月28日","action":"20时04分至20时44分在国贸购物中心一带全程戴口罩活动"},{"time":"1月29日","action":"被通知前往水秀芸溪酒店进行隔离"},{"time":"2月10日","action":"诊断为确诊病例，目前在黔东南州人民医院隔离治疗，病情平稳。"}]		2020-02-1400:00:00	多彩贵州网	https://mp.weixin.qq.com/s/bZJMT_SWPr_Myw2VfjyJpw			c616532688f8a5f20237abec30fd164d	2020-02-1921:55:22
26-92	贵州省	黔南布依族苗族自治州	都匀市	都匀伯爵花园小区		覃某某，男，83岁	长期在武汉居住，现居都匀市沙包堡办事处伯爵花园小区。	[{"time":"1月3日、16日","action":"因“慢性阻塞性肺疾病”在武汉当地医院治疗"},{"time":"1月21日","action":"14时患者与爱人乘飞机（山航SC4875）从武汉飞往贵阳，当日16时其小儿子覃某某驾车从贵阳龙洞堡机场接到患者夫妇，18时返回抵达都匀伯爵花园小区家中并进行了居家隔离，返回途中未停留。返回都匀后，患者一直未外出，除家属外无外人来访"},{"time":"2月7日","action":"患者长子覃某某驾车将患者送到贵医三附院（沙坝传染病区）就诊并被隔离治疗，当日核酸检测结果为新冠肺炎核酸阳性"},{"time":"2月7日","action":"22时左右，贵州医科大学第三附属医院将病人转到贵州省将军山医院进行隔离治疗"},{"time":"2月9日","action":"被诊断为确诊病例。目前患者病情较重。"}]		2020-02-1400:00:00	多彩贵州网	https://mp.weixin.qq.com/s/bZJMT_SWPr_Myw2VfjyJpw			6686a641d4ca84086d12ea6324a0cf11	2020-02-1921:55:22
25-198	河北省	邢台市	临城县	临城站;临城县东镇中心卫生院;临城县人民医院;邢台市第二医院;		男，69岁	临城县人	[{"time":"1月23日","action":"到临城火车站接从武汉返回并在石家庄中转的妻子和儿子（其子1月26日在石家庄被确诊）"},{"time":"1月26日","action":"到该县东镇中心卫生院进行集中医学隔离观察，一直无临床症状表现"},{"time":"2月5日","action":"转至临城县人民医院，被定为阳性无症状感染者"},{"time":"2月10日","action":"转至邢台市第二医院隔离治疗"},{"time":"2月12日","action":"始出现发热等症状"},{"time":"2月13日","action":"经市专家组会诊确诊为新冠肺炎病例。"}]		2020-02-1400:00:00	河北日报	https://mp.weixin.qq.com/s/MOOUOY7NF2o4DRdPMnP7uw			58cc7e94637bea2750c89ad11ab66205	2020-02-1922:02:16
25-199	河北省	河间市		河间市人民医院	病例43	女，30岁	系病例34之妻，病例39之母，与武汉返乡人员有过接触	[{"time":"2月4日","action":"做为病例34的密切接触者集中隔离观察"},{"time":"2月8日","action":"到河间市人民医院隔离治疗"},{"time":"2月13日","action":"确诊。"}]		2020-02-1400:00:00	河北日报	https://view.inews.qq.com/a/HEC2020021400878502?uid=942187126&devid=FBD02B6E-8456-48F4-8F15-8FABAAD7A0B3&qimei=fbd02b6e-8456-48f4-8f15-8fabaad7a0b3			2656379ee992a734a98880b8894a16bc	2020-02-1922:02:16
25-200	河北省	任丘市		华北油田总医院-东门	病例44	女，46岁	任丘市人	[{"time":"1月28日","action":"晚发热，未报告，自行服药"},{"time":"2月9日","action":"到华北油田总医院隔离治疗"},{"time":"2月13日","action":"确诊。"}]		2020-02-1400:00:00	河北日报	https://view.inews.qq.com/a/HEC2020021400878502?uid=942187126&devid=FBD02B6E-8456-48F4-8F15-8FABAAD7A0B3&qimei=fbd02b6e-8456-48f4-8f15-8fabaad7a0b3			51154dff2389e6c5c13aa05d99256bcb	2020-02-1922:02:16
25-201	河北省	任丘市		华北油田总医院-东门	病例45	女，49岁	任丘市人，系病例21的妹妹	[{"time":"2月3日","action":"在任丘市招待处集中隔离医学观察"},{"time":"2月9日","action":"到任丘市华北油田总医院隔离治疗"},{"time":"2月13日","action":"确诊。"}]		2020-02-1400:00:00	河北日报	https://view.inews.qq.com/a/HEC2020021400878502?uid=942187126&devid=FBD02B6E-8456-48F4-8F15-8FABAAD7A0B3&qimei=fbd02b6e-8456-48f4-8f15-8fabaad7a0b3			94b0430b86cc6065df6a15f1f2da38d4	2020-02-1922:02:16
25-221	河北省	沧州市	河间市	河间市人民医院		病例43，女，30岁	河间市人，系病例34之妻，病例39之母，与武汉返乡人员有过接触。	[{"time":"2月4日","action":"做为病例34的密切接触者集中隔离观察"},{"time":"2月8日","action":"到河间市人民医院隔离治疗"},{"time":"2月13日","action":"确诊。"}]		2020-02-1400:00:00	沧州发布	https://mp.weixin.qq.com/s/YQSLbjnYg8i8k-AwhXsyWg			9d31b0d815494fb96515543b6cd54491	2020-02-1922:02:16
25-222	河北省	沧州市	任丘市	华北油田总医院		病例44，女，46岁	任丘市人	[{"time":"1月28日","action":"晚发热，未报告，自行服药"},{"time":"2月9日","action":"到华北油田总医院隔离治疗"},{"time":"2月13日","action":"确诊。"}]		2020-02-1400:00:00	沧州发布	https://mp.weixin.qq.com/s/YQSLbjnYg8i8k-AwhXsyWg			77bc910d72dc73fa2fe15dccabfdd190	2020-02-1922:02:16
25-223	河北省	沧州市	任丘市	任丘市招待处;华北油田总医院		病例45，女，49岁	任丘市人，系病例21的妹妹	[{"time":"2月3日","action":"在任丘市招待处集中隔离医学观察"},{"time":"2月9日","action":"到任丘市华北油田总医院隔离治疗"},{"time":"2月13日","action":"确诊。"}]		2020-02-1400:00:00	沧州发布	https://mp.weixin.qq.com/s/YQSLbjnYg8i8k-AwhXsyWg			3797c19ea938c4d478081f91682c947a	2020-02-1922:02:16
23-113	天津市	北辰区			第113例	男，85岁	现居天津市北辰区瑞景街，无武汉旅行或工作史，系本市第100例确诊病例的丈夫、103例确诊病例的岳父、108例确诊病例的父亲。患者在集中隔离期间发病，目前判定无密切接触者，已对其住所进行终末消毒。	[{"time":"2月11日","action":"从家中被送至北辰区双口镇集中隔离点，当晚出现发热症状后被送至北辰中医医院发热门诊，诊断为疑似病例并留院观察"},{"time":"2月12日","action":"核酸检测结果为阳性，经市专家组确诊为我市第113例病例"}]		2020-02-1300:00:00	天津发布	https://weibo.com/tjszfxwbfb			62ca9af4743dbaeef6f4de7bf680febe	2020-02-1617:43:09
23-114	天津市	南开区			第114例	女，57岁	居住于天津市南开区王顶堤街，无武汉旅行或工作史。目前正转往海河医院，其可能的感染来源正在进一步调查，对已判定的密切接触者进行隔离医学观察，其他密切接触者正在排查中。	[{"time":"1月12日","action":"到呼和浩特参加其姑姑葬礼"},{"time":"1月20日","action":"乘机抵天津滨海国际机场，其女儿（第115例确诊病例）接机，同乘地铁2号、6号线返家"},{"time":"2月5日","action":"陪同有发热、咽干症状的女儿到王顶堤医院急诊就诊"},{"time":"2月8日","action":"患者也出现发热症状，自行服药后退热"},{"time":"2月11日","action":"再次陪同女儿到南开区园荫里社区卫生服务站就诊"},{"time":"2月12日","action":"到市第一中心医院发热门诊就诊，诊断为疑似病例被收入隔离病房留观治疗"},{"time":"2月13日","action":"核酸检测结果为阳性，经市专家组确诊为我市第114例确诊病例"}]		2020-02-1300:00:00	天津发布	https://weibo.com/tjszfxwbfb			6f6e47225f63f52da045b0f1ed9543e2	2020-02-1617:43:09
23-115	天津市	南开区			第115例	女，28岁	居住于天津市南开区王顶堤街，无武汉旅行或工作史。目前正转往海河医院，其可能的感染来源正在进一步调查，对已判定的密切接触者进行隔离医学观察，其他密切接触者正在排查中。	[{"time":"1月20日","action":"乘地铁2号、6号线到天津滨海国际机场接机，与其母亲（第114例确诊病例）同乘地铁返家"},{"time":"2月5日","action":"出现发热、咽干症状，由其母亲陪同到王顶堤医院急诊就诊"},{"time":"2月9日","action":"下午再次发热"},{"time":"2月10日","action":"上午到王顶堤医院急诊开药"},{"time":"2月11日","action":"仍发热，由其母亲陪同到南开区园荫里社区卫生服务站就诊"},{"time":"2月12日","action":"到市第一中心医院发热门诊就诊，诊断为疑似病例被收入隔离病房留观治疗"},{"time":"2月13日","action":"核酸检测结果为阳性，经市专家组确诊为我市第115例确诊病例"}]		2020-02-1300:00:00	天津发布	https://weibo.com/tjszfxwbfb			5b07f00b65df8e970fff823d17010148	2020-02-1617:43:09
23-116	天津市	河东区			第116例	男，42岁	居住于天津市河东区大王庄街，系第95例确诊病例的弟弟，为密切接触者，无武汉旅行或工作史。目前正转往海河医院，对已判定的密切接触者进行隔离医学观察，其他密切接触者正在排查中。	[{"time":"2月10日","action":"16时30分被转送至河东区集中隔离点（自述咳嗽未进入隔离点），随后由120急救转至市第三中心医院发热门诊就诊，诊断为疑似病例被收入隔离病房留观治疗"},{"time":"2月10日","action":"核酸检测结果为阴性"},{"time":"2月13日","action":"核酸检测结果为阳性，经市专家组确诊为我市第116例确诊病例"}]		2020-02-1300:00:00	天津发布	https://weibo.com/tjszfxwbfb			a27501ded339d75760abd5b6dbf440ad	2020-02-1617:43:09
23-117	天津市	宝坻区			第117例	男，64岁	现居于天津市宝坻区林亭口镇，无武汉旅行或工作史，无宝坻区百货大楼购物或逗留史，系第107例确诊病例和第93例确诊病例密切接触者（曾于1月25日在第93例确诊病例家中打麻将）。目前正转往海河医院，对已判定的密切接触者进行隔离医学观察，其他密切接触者正在排查中。	[{"time":"2月11日","action":"发热，到宝坻区人民医院发热门诊就诊，诊断为疑似病例为被收入隔离病房留观治疗"},{"time":"2月13日","action":"核酸检测结果为阳性，经市专家组确诊为我市第117例确诊病例为分型为普通型。"}]		2020-02-1300:00:00	天津发布	https://weibo.com/tjszfxwbfb			937484a00031b7246ddcbd8a0e1ad860	2020-02-1617:43:09
23-239	江苏省	常州市				刘某斌，男，49岁	户籍地址：金坛社头胜利村东舍村，溧阳暂住地址：溧阳市别桥镇新华大楼。刘某斌于2020年1月27日—2月2日期间在金坛区人民医院进行阑尾炎手术治疗（普外科）。	[{"time":"2月2日","action":"上午9时出院，至金坛社头胜利村东舍村，在老家住宿一晚"},{"time":"2月3日","action":"午饭后回别桥暂住处（别桥镇新华大楼）"},{"time":"2月4日","action":"上午9时左右步行至别桥人民药房买口罩，而后到桥东菜场，约停留30分钟，期间佩戴口罩"},{"time":"2月5日","action":"未外出"},{"time":"2月6日","action":"上午9时30分左右至别桥人民药房，回暂住处后未再外出"},{"time":"2月7日","action":"（也或是8日"},{"time":"2月8日","action":"上午8时50分至青远超市购物，停留10分钟"},{"time":"2月9日","action":"上午10时30分左右步行至青远超市，约停留5分钟"},{"time":"…		2020-02-1300:00:00	溧阳新型冠状病毒感染的肺炎疫情应急防控指挥部	https://mp.weixin.qq.com/s/SUhsFycou2Wfd2iPjAWcEg			7cacfdac27cfc8fc5741bb9059232198	2020-02-1617:43:09
23-255	江苏省	徐州市				李某某，女，22岁	住睢宁县东北小区，为确诊病例的密切接触者。	[{"time":"1月16日","action":"17时许到宁海学校附近过桥米线店就餐"},{"time":"1月17日","action":"18时许到人民东路路北铁板鸭店购物"},{"time":"1月21日","action":"18时许在宁海学校东面的米乐购购物"},{"time":"1月22日","action":"17时许到康馨花园对面百盛润家超市购物，19时许到中山路OPPO专卖店买手机"},{"time":"1月24日","action":"9时许在九鼎商贸城活动"},{"time":"1月25日","action":"下午在九鼎商贸城活动"},{"time":"1月29日","action":"16时许在八一路百盛润家超市购物"},{"time":"1月30日","action":"晚被隔离观察"},{"time":"2月12日","action":"确诊为新型冠状…		2020-02-1300:00:00	徐州市疾病预防控制中心	http://www.xzcdc.com/index.php/annnouncement.html			1fcc3341779689fc86755c854645683a	2020-02-1617:43:09
23-256	江苏省	徐州市				李某，女，25岁	住睢宁县睢城镇睢城街道红旗小区，为确诊病例的密切接触者。	[{"time":"1月21日","action":"8时到八一路百盛润家超市购物"},{"time":"1月22日","action":"17时-19时先后到八一路林成药店、太平洋东面“好想来”零食店、户大姐土豆粉（万宁店）购物"},{"time":"1月24日","action":"11时许到八一路百盛润家超市购物"},{"time":"1月30日","action":"晚被隔离观察"},{"time":"2月12日","action":"确诊为新型冠状病毒肺炎，现在定点医疗机构隔离治疗"}]		2020-02-1300:00:00	徐州市疾病预防控制中心	http://www.xzcdc.com/index.php/annnouncement.html			d9da02549568160778fa94c917606720	2020-02-1617:43:09
23-257	江苏省	徐州市				李某，女，32岁	住睢宁县睢城镇龙城国际，为确诊病例的密切接触者。	[{"time":"1月21日","action":"19时-21时在沐王府浴室洗浴"},{"time":"1月23日","action":"20时许及26日"},{"time":"1月29日","action":"14时许在成侯花园对面的真得味百货消费"},{"time":"1月30日","action":"晚被隔离观察"},{"time":"2月12日","action":"确诊为新型冠状病毒肺炎，现在定点医疗机构隔离治疗"}]		2020-02-1300:00:00	徐州市疾病预防控制中心	http://www.xzcdc.com/index.php/annnouncement.html			4e761a6afb3f0133809e130f0e40e6b8	2020-02-1617:43:09
23-258	江苏省	徐州市				赵某某，女，20岁	住睢宁县睢城镇东方花园，为确诊病例的密切接触者。	[{"time":"1月21日","action":"9时-16时在睢宁县太平洋购物广场"},{"time":"1月22日","action":"14时-17时在睢宁县太平洋购物广场"},{"time":"1月24日","action":"19时许在东方花园百盛润家超市购物，1月24日"},{"time":"1月25日","action":"中午去县中医院探视家人"},{"time":"1月26日","action":"中午去县中医院探视家人"},{"time":"1月27日","action":"16时去县中医院探视家人"},{"time":"1月30日","action":"19时许在东方花园百盛润家超市购物"},{"time":"2月1日","action":"被隔离观察"},{"time":"2月12日","action":"确诊为新型冠状病毒肺炎，现在定点医疗机构隔离治疗"}]		2020-02-1300:00:00	徐州市疾病预防控制中心	http://www.xzcdc.com/index.php/annnouncement.html			addb9e119316892e5582ac03d40a7925	2020-02-1617:43:09
23-259	江苏省	徐州市				王某某，男，35岁	住丰县华山镇邢桥村郭楼王庄，为确诊病例的密切接触者。	[{"time":"1月20日","action":"16时许到丰县中阳大道南五光十色灯具店"},{"time":"1月22日","action":"10时许在金都对面北中国石化加油站为私家车加油，后至东方春城对面“鸡汤烧饼”小吃部用餐"},{"time":"1月25日","action":"9时许在王庄村活动"},{"time":"1月26日-27日","action":"陪家人到丰县人民医院就诊"},{"time":"1月27日","action":"当天被隔离观察"},{"time":"2月12日","action":"确诊为新型冠状病毒肺炎，现在定点医疗机构隔离治疗"}]		2020-02-1300:00:00	徐州市疾病预防控制中心	http://www.xzcdc.com/index.php/annnouncement.html			10e57edbea739525b11a7cbd5e9ed934	2020-02-1617:43:09
24-142	四川省	广元市	青川县	青川县中医院		樊某某，女，73岁		[{"time":"1月17日","action":"从浙江省丽水市遂昌县驾驶私家车回青川县三锅镇老家"},{"time":"1月18日","action":"凌晨3时途径武汉下高速休息，1月18日上午10时经由武汉继续返乡"},{"time":"1月19日","action":"13时回到青川县三锅镇家中，与一直在家中的患者共同生活至今。期间当地卫生院监测其家属4人无发热及上呼吸道症状"},{"time":"2月8日","action":"患者无明显诱因出现咽痛、咳嗽，偶有咯痰，无发热、畏寒、潮热、盗汗咯血、胸痛等"},{"time":"2月10日","action":"症状加重伴发热，膝关节、踝关节疼痛，最高体温38.3度，于青溪卫生院行血液及DR检查并予以注射药物治疗未见好转"},{"time":"2月11日","action":"其家属自驾私家车送至青川县中医院就诊"},{"ti…		2020-02-1300:00:00	广元卫生健康	https://mp.weixin.qq.com/s/ESxYBFKXeQxzvbo0yWxObw			a2be3566e21a6f77005b163e4a633f3e	2020-02-1911:53:40
24-143	四川省	德阳市	绵竹市	绵竹市人民医院		赵某，性别女，37岁	现住绵竹市玉泉镇，系新型冠状病毒肺炎确诊病例倪某（绵竹市）儿媳	[{"time":"1月20日-2月2日","action":"确诊患者倪某（绵竹市）从湖北到绵竹市玉泉镇儿子家中后，赵某同倪某在家中共同生活，同时接受居家医学观察"},{"time":"2月3日-11日","action":"2月3日患者倪某（绵竹市）确诊后，赵某被送至集中隔离医学观察点进行医学观察"},{"time":"2月12日","action":"因肺部CT异常，由绵竹市人民医院收治"}]		2020-02-1300:00:00	健康德阳官微	https://mp.weixin.qq.com/s/rLqdwNzP6SiguaqBASOdkQ			a096a4abc6430f6d2d858be1d83e0917	2020-02-1911:53:40
24-183	四川省	南充市	阆中市	县渚口乡农圃轩宾馆;老观镇方山柏山村4组;落下闳大酒店;人民医院		淳某某，男，56岁		[{"time":"1月20日","action":"13时，淳某某携一家四口自驾车从浙江宁波出发，20日晚在安徽省祁门县渚口乡农圃轩宾馆吃饭住宿"},{"time":"1月21日","action":"途经湖北境内服务区，晚在重庆市云阳县城吃饭住宿"},{"time":"1月22日","action":"11时下阆中高速收费站，12时30分左右到达阆中市老观镇方山柏山村4组家中，未外出"},{"time":"1月23日","action":"淳某某一家五口步行到陈某某家聚餐，18时返家休息"},{"time":"1月24日","action":"请亲戚在自家聚餐，未外出"},{"time":"1月25日","action":"淳某某一家五口到陈某某家聚餐，18时返家休息"},{"time":"1月26日","action":"携一家五口到陈某家聚餐，18时返家休息"},{"time":…		2020-02-1300:00:00	健康阆中	https://mp.weixin.qq.com/s/N4wll4ptFNPkaIFzAf3wxQ			da8ba68491052b611388c208f386d112	2020-02-1911:53:40
24-184	四川省	雅安市	雨城区	第一江岸小区14栋		赵某	家住雨城区第一江岸小区14栋	[{"time":"2月12日","action":"确诊，家住雨城区第一江岸小区14栋"}]		2020-02-1300:00:00	健康雅安官微	https://mp.weixin.qq.com/s/oVuJ3LCVSKSxYPaWGXsTpg			9419f9d89271d40e41000dd6d454216f	2020-02-1911:53:40
24-215	四川省	甘孜藏族自治州	道孚县			张某某，49岁，女性	道孚县人，无其他地区旅居史	[{"time":"2月6日","action":"晚因出现咳嗽、头痛、乏力等症状到医院就诊，随即进行隔离观察，并采样送检，患者已转入州内定点医院治疗。"}]		2020-02-1300:00:00	甘孜藏族自治州卫生健康委员会	http://wjw.gzz.gov.cn/preview/article/6752.jhtml			660b9b2b403a942530b2d7363f9d51d0	2020-02-1911:53:40
29-62	广西壮族自治区	南宁市	马山县	金钗镇乐江村塘乐屯		蒙某某，女，31岁	马山人，住南宁市马山县金钗镇乐江村塘乐屯	[{"time":"1月27-31日","action":"有与确诊病例共同生活史"},{"time":"2月13日","action":"转入市级定点救治医院进行隔离治疗。"}]		2020-02-1300:00:00	广西日报	https://mp.weixin.qq.com/s/qrA8uWs7AQOdpaiODKnwyA			2df35e4a2e3e69941b1a76ff34d97bea	2020-02-1920:01:25
29-63	广西壮族自治区	南宁市	西乡塘区	安园东路9号桃花源小区		李某某，女，67岁	南宁人，住南宁市西乡塘区安园东路9号桃花源小区	[{"time":"2月6日","action":"先后到广西壮族自治区民族医院、南宁市第四人民医院就诊"},{"time":"2月10日","action":"到广西中医院一附院就诊"},{"time":"2月13日","action":"转入市级定点救治医院进行隔离治疗。"}]		2020-02-1300:00:00	广西日报	https://mp.weixin.qq.com/s/qrA8uWs7AQOdpaiODKnwyA			a21ad745fe22ff024e1ab905bf22b19d	2020-02-1920:01:25
29-64	广西壮族自治区	南宁市	马山县	金钗镇乐江村塘乐屯		蒙某某，男，35岁	马山人，住南宁市马山县金钗镇乐江村塘乐屯	[{"time":"1月27-31日","action":"有与确诊病例共同生活史"},{"time":"2月13日","action":"转入市级定点救治医院进行隔离治疗。"}]		2020-02-1300:00:00	广西日报	https://mp.weixin.qq.com/s/qrA8uWs7AQOdpaiODKnwyA			49238c3dc7870545e9b614efe1db4731	2020-02-1920:01:25
29-65	广西壮族自治区	北海市				李某，男，46岁	家住湖北省武汉市，为1月30日确诊病例付某的妻弟	[{"time":"1月21日","action":"早上从武汉乘飞机抵达北海，在北海期间与付某有过共同就餐史"},{"time":"1月30日","action":"起作为确诊病例的密切接触者进行隔离医学观察"},{"time":"2月12日","action":"由救护车送往市第四人民医院就诊，收住院隔离治疗，经专家会诊后诊断为新型冠状病毒肺炎疑似病例"},{"time":"2月13日","action":"经流行病学调查和实验室检测新型冠状病毒核酸阳性，确定为新型冠状病毒肺炎确诊病例。目前病人病情稳定。"}]		2020-02-1300:00:00	广西日报	https://mp.weixin.qq.com/s/qrA8uWs7AQOdpaiODKnwyA			6bece60eb5cc7d0a8aa592ee3d1007cb	2020-02-1920:01:25
29-312	广东省	惠州市	惠东县	大亚湾	病例55	女，63岁	武汉市人	[{"time":"1月21日","action":"与家人到深圳"},{"time":"1月22日","action":"与家人自驾到大亚湾西区"},{"time":"1月26日","action":"出现发热"},{"time":"1月28日","action":"在大亚湾住院隔离治疗"},{"time":"2月11日","action":"复查阳性。目前在定点收治医院隔离治疗。"}]		2020-02-1300:00:00	惠州发布	https://mp.weixin.qq.com/s/YLSR_0NXJ5LUg6LWGW_aDg			28558f811d5d6cc111b7a5bf94f16464	2020-02-1920:01:25
29-313	广东省	珠海市	香洲区	狮山街道东风社区望海楼;中山大学附属第五医院	病例88	冯某，女，50	常住湖北省武汉市，为我市2月7日确诊病例熊某的密切接触者	[{"time":"1月20日","action":"乘高铁从武汉到广州南站，再乘坐私家车到横琴，经横琴口岸到澳门与熊某汇合"},{"time":"1月20日-26日","action":"在澳门游玩"},{"time":"1月27日","action":"经拱北口岸进入珠海后，即到香洲区湖北来珠人员集中隔离点接受隔离"},{"time":"2月7日","action":"作为熊某的密切接触者送到望海楼酒店隔离医学观察"},{"time":"2月8日","action":"核酸检测阳性，送中大五院隔离治疗。其密切接触者已及时追踪到并实行集中隔离医学观察。"}]		2020-02-1300:00:00	珠海发布	https://mp.weixin.qq.com/s/ZUlkntZnC4B7Up6RUuTc_A			6f953bc944283634193b86e2192ea0ea	2020-02-1920:01:25
29-314	广东省	珠海市	金湾区	金湾区红旗;广东省人民医院珠海医院(珠海市金湾中心医院)	病例89	余某，女，59岁	常住湖北省武汉市	[{"time":"1月19日","action":"一家5人自驾到珠海，在金湾区红旗镇入住酒店"},{"time":"1月27日","action":"曾出现身体不适，自行服药后缓解。入住酒店期间无外出，日常饮食由其儿子点外卖解决"},{"time":"2月5日","action":"搬到红旗镇朋友家（中珠山海间小区）居住，朋友未一起住"},{"time":"2月5日-10日","action":"期间外出一次到格林豪泰酒店对面的大新市场买菜，其它时间无外出，日常饮食由其儿子点外卖或外出购买。患者及其儿子外出期间均戴口罩"},{"time":"2月11日","action":"自觉呼吸不畅，由其儿子开车送到金湾中心医院就诊，即转入中大五院隔离治疗。其4名家人作为密切接触者已送往集中隔离点接受医学观察。"}]		2020-02-1300:00:00	珠海发布	https://mp.weixin.qq.com/s/ZUlkntZnC4B7Up6RUuTc_A			56b925a52ad9d67e773cb179ca45c71d	2020-02-1920:01:25
29-315	广东省	江门市	恩平市	凤山社区居民委员会;凤山市场;御景湾路段年宵花市;中国邮政储蓄银行(河南支行);百灵东街;五邑中医院(恩平分院);恩平市人民医院	第22例	吴某，女，57岁	平时在广州从事保姆工作，恩平家地址为恩城街道凤山社区凤山路,患者称其自去年6月起在广州天河区做家政保姆，每天负责买菜、煮饭、搞卫生和照顾雇主80多岁的老父亲，大约每隔一天到大厦一楼的肉菜档或到附近的市场买菜，其余时间无外出。雇主平时住在佛山，每周末会和哥嫂探望老父亲。雇主称其一家人和亲戚朋友均没有14日湖北等疫源地或人员接触史。	[{"time":"1月22日","action":"12时，患者从广州市天河区富源大厦出发，坐地铁到广州滘口车站，15时5分坐大巴（粤J49507，座位1号，全车46人）返回恩平。患者17时40分在车上晕车呕吐，于18时30分在飞腾宾馆门口下车（患者上车时有佩戴口罩，后因呕吐无佩戴口罩）。下车后乘坐其丈夫李某的摩托车回家，当天无外出"},{"time":"1月23日","action":"8时17分至10时，患者独自前往凤山市场买菜（全程无戴口罩）。13时34分，与其小女儿李某、外孙子李某共同乘坐滴滴快车（粤J99D51）前往御景湾路段年宵花市买花，后于14时50分租乘吴某驾驶的三轮摩托车回家（患者一行三人均未戴口罩），之后无外出"},{"time":"1月25日","action":"12时10分，患者乘坐其丈夫的摩托车到河南邮政银行办理业务，期间大堂经理岑某无戴口罩与他们进行近一小…		2020-02-1300:00:00	江门发布	https://mp.weixin.qq.com/s/z1mVzAvyEoNiS2s0jsIgQw			390e35b500c07c744a387bee200a0400	2020-02-1920:01:25
29-316	广东省	韶关市	新丰县	丰城镇;优滋鲜果;龙围村;大润欢(东盛广场店);中心市场;西门广客隆		男性，26岁	户籍新丰，长期居住在佛山顺德区	[{"time":"1月23-27日","action":"到香港探亲"},{"time":"1月28日","action":"回到新丰县丰城街道，主要到过优滋鲜果店、龙围市场、大润欢超市、中心市场、西门广客隆等地"},{"time":"2月9日","action":"因咳嗽、咽痛就诊并被隔离治疗，当日核酸检测呈阴性"},{"time":"2月10日、12日","action":"两次核酸检测呈阳性，诊断为确诊病例。根据流行病学调查，该病例与香港确诊病例有接触史。"}]		2020-02-1300:00:00	韶关发布	https://mp.weixin.qq.com/s/nm-s-cckr601BRNtnigJ2Q			aec317092f17bc9e398016cef21fbbbb	2020-02-1920:01:25
29-552	湖南省	常德市	武陵区	丹阳街道社区卫生服务中心;丹阳街道	病例76	熊某，女，65岁	常住武陵区丹阳街道，系病例75的姐姐	[{"time":"1月25日","action":"开始，病例75每日来往于其家中"},{"time":"2月1日","action":"出现发热、间断性咳嗽，偶有头晕、乏力"},{"time":"2月4日","action":"在丹阳街道社区卫生服务中心门诊就诊"},{"time":"2月10日","action":"病情加重后入院就诊"}]		2020-02-1300:00:00	常德发布	https://mp.weixin.qq.com/s/pz7Ve-v6JSyID87edOqhzg			edbe957b939ec40ced1693b946dc3a22	2020-02-1920:01:25
29-553	湖南省	常德市	临澧县	四新岗镇	病例77	鲍某，女，35岁	临澧县四新岗镇人，企业职工，系病例73的妻子	[{"time":"1月23日","action":"出现发热症状"},{"time":"1月24日","action":"服用退热药后症状好转"},{"time":"1月24日至2月12日","action":"无不适，无医疗机构就诊史"},{"time":"2月10日","action":"因其丈夫确诊为新冠肺炎，作为密切接触者，对其进行新型冠状病毒核酸检测"},{"time":"2月12日","action":"确诊为新冠肺炎。"}]		2020-02-1300:00:00	常德发布	https://mp.weixin.qq.com/s/pz7Ve-v6JSyID87edOqhzg			7ae7659a079ee3dc5ca4b554806fe04b	2020-02-1920:01:25
29-554	湖南省	株洲市	芦淞区	龙泉街道龙泉村	患者72	林某，女		[{"time":"2月12日","action":"确诊为新型冠状病毒肺炎，曾到芦淞区龙泉街道龙泉村逗留过。"}]		2020-02-1300:00:00	株洲发布	https://mp.weixin.qq.com/s/n6POVDOpP5JmPIDdIDZqog			cd342ca454ca94e384bfa122b822c9f8	2020-02-1920:01:25
29-555	湖南省	株洲市	茶陵县	腰潞镇横屋村	患者73	何某，男		[{"time":"2月12日","action":"确诊为新型冠状病毒肺炎，曾到茶陵县腰潞镇横屋村逗留过。"}]		2020-02-1300:00:00	株洲发布	https://mp.weixin.qq.com/s/n6POVDOpP5JmPIDdIDZqog			828c23d27ff8106fb10789560d5532f8	2020-02-1920:01:25
29-556	湖南省	株洲市	茶陵县	腰潞镇横屋村	患者74	陈某，女		[{"time":"2月12日","action":"确诊为新型冠状病毒肺炎，曾到茶陵县腰潞镇横屋村逗留过。"}]		2020-02-1300:00:00	株洲发布	https://mp.weixin.qq.com/s/n6POVDOpP5JmPIDdIDZqog			4b677fa90b2b2e59b61fdc75ad41dd4f	2020-02-1920:01:25
29-557	湖南省	株洲市	茶陵县	腰潞镇马加村	患者75	曾某，女		[{"time":"2月12日","action":"确诊为新型冠状病毒肺炎，曾到茶陵县腰潞镇马加村逗留过。"}]		2020-02-1300:00:00	株洲发布	https://mp.weixin.qq.com/s/n6POVDOpP5JmPIDdIDZqog			13fd06c77bfb86dd3a5c3380c6328d9e	2020-02-1920:01:25
29-558	湖南省	益阳市	南县	南县茅草街镇长春村		樊某，女，49岁	南县茅草街镇长春村人	[{"time":"2月6日","action":"左右出现气促、乏力等不适症状，与确诊病例有密切接触史。"}]		2020-02-1300:00:00	益阳发布	https://mp.weixin.qq.com/s/oVoX4qfky_lD-vl83NYf2Q			8a1e2b398eba53282654eb1287155955	2020-02-1920:01:25
29-762	安徽省	合肥市	巢湖市	安徽医科大学附属巢湖医院	病例158	葛某某，女，26岁	现居武汉市	[{"time":"1月21日","action":"与男友乘动车D3012（3车厢10F）到合肥，后前往巢湖男友家"},{"time":"1月29日","action":"其男友确诊后，居家隔离"},{"time":"2月6日","action":"由120急救车送往隔离点集中隔离"},{"time":"2月9日","action":"疾控部门采样送检"},{"time":"2月10日","action":"新冠病毒核酸检测阳性后，由120急救车送往安医大附属巢湖医院就诊"},{"time":"2月12日","action":"确诊，目前病情平稳。"}]		2020-02-1300:00:00	江淮晨报	https://mp.weixin.qq.com/s/z08xruRRZQTsZigUxmWIFw			705c564de5c096fe52357af5b8dcf9fd	2020-02-1920:01:25
29-784	安徽省	亳州市	利辛县	利辛县西潘楼镇东潘楼村东潘楼	病例98	潘XX，男，30岁	现居住利辛县西潘楼镇东潘楼村东潘楼	[{"time":"1月20日","action":"参加张XX（确诊病例12，1月28日确诊）孙子的婚礼，喜宴时与张XX同桌就餐"},{"time":"1月24日","action":"和邻居潘XX（确诊病例76，2月7日确诊）打牌。患者因接触确诊病例张XX、潘XX担心被感染"},{"time":"2月9日","action":"到利辛县医院发热门诊就诊，做了相关检查，并于当日住院"},{"time":"2月10日","action":"采集标本送市疾控中心核酸检测，结果呈阳性。患者目前主要症状：低热，无其他不适，生命体征平稳"},{"time":"2月12日","action":"已确认密切接触者35人，全部隔离观察。"}]		2020-02-1300:00:00	亳州晚报	https://mp.weixin.qq.com/s/CWGdv1Y5DDvtxYQ65CG-2A			f132f8ecd8aad843bd5e5c5131b05cca	2020-02-1920:01:25
29-785	安徽省	亳州市	利辛县	城关镇复兴社区利东东区	病例99	赵XX，男，45岁	现居住城关镇复兴社区	[{"time":"1月30日","action":"下午，患者在城北客运站路西麻将场打麻将，接触人员中有韩X（确诊病例75,2月7日确诊）"},{"time":"2月2日","action":"患者戴口罩骑电瓶车到海尔电器专卖店选购热水器，其它时间每天除早上下楼买菜外基本没有外出"},{"time":"2月7日","action":"患者得到韩X确诊的消息后，担心自己被传染，遂于当日到利辛县人民医院发热门诊做了相关检查，结果正常，后返回家中隔离"},{"time":"2月9日","action":"被安排集中隔离，并采集标本送亳州市疾控中心核酸检测，结果呈阳性。患者目前无任何不适，生命体征平稳"},{"time":"2月12日","action":"已确认密切接触者43人，全部隔离观察。"}]		2020-02-1300:00:00	亳州晚报	https://mp.weixin.qq.com/s/CWGdv1Y5DDvtxYQ65CG-2A			91a9587224dddded16896506f18655c6	2020-02-1920:01:25
29-786	安徽省	亳州市	利辛县	城关镇春店社区胜利村	病例100	武XX，女，47岁	现居住利辛县城关镇春店社区春店3队	[{"time":"1月24—30日","action":"武XX主要在家或到其母亲刘XX家逗留"},{"time":"1月31日","action":"和丈夫王XX驾车到合肥安徽中医药大学神经病研究所附属医院给女儿武XX看病（癫痫症状）"},{"time":"2月2日","action":"患者出现低热、咳嗽等症状后到自己家旁边七天优品酒店408房间自行隔离"},{"time":"2月3日—7日","action":"患者自行居家隔离"},{"time":"2月8日","action":"仍有咳嗽、低热现象，遂前往利辛县人民医院住院治疗"},{"time":"2月10日","action":"采集标本送市疾控中心核酸检测，结果呈阳性。患者目前生命体征平稳"},{"time":"2月12日","action":"已确认密切接触者18人，全部隔离观察。"}]		2020-02-1300:00:00	亳州晚报	https://mp.weixin.qq.com/s/CWGdv1Y5DDvtxYQ65CG-2A			d221fb28c12c874b4381135360cf5ce9	2020-02-1920:01:25
29-976	山东省	潍坊市	坊子区	黄旗堡街道花坞村		孙某某，女，70岁	家住坊子区黄旗堡街道花坞村，系确诊病例的密切接触者。有“帕金森”等病史多年，行动不便	[{"time":"2月8日","action":"经核酸检测筛查，结果阳性，确认为新冠肺炎无症状感染者，收住定点医院隔离治疗"},{"time":"2月12日","action":"患者病情迅速变化，给予对症治疗，行有创机械通气。专家会诊，确认为新冠肺炎，临床分型为重型。"}]		2020-02-1300:00:00	大众网	https://mp.weixin.qq.com/s/HlNo4qLZmMc_qlvp5J33Lw			ecf7761270f012474d25c6988d8b5395	2020-02-1920:01:25
29-977	山东省	潍坊市	诸城市	百尺河镇百尺河村		高某某，男，49岁	家住诸城市百尺河镇百尺河村。系确诊病例的密切接触者	[{"time":"2月12日","action":"经核酸检测筛查，结果阳性"},{"time":"2月13日","action":"经专家会诊，确认为新冠肺炎，临床分型为轻型。"}]		2020-02-1300:00:00	大众网	https://mp.weixin.qq.com/s/HlNo4qLZmMc_qlvp5J33Lw			8305e4ba1ffbc68030d57401a35d2979	2020-02-1920:01:25
29-978	山东省	潍坊市	诸城市	百尺河镇百尺河村		管某某，女，55岁	家住诸城市百尺河镇百尺河村。系确诊病例的密切接触者	[{"time":"2月12日","action":"经核酸检测筛查，结果阳性"},{"time":"2月13日","action":"经专家会诊，确认为新冠肺炎，临床分型为轻型。"}]		2020-02-1300:00:00	大众网	https://mp.weixin.qq.com/s/HlNo4qLZmMc_qlvp5J33Lw			2080b4b7f7bcfa0f05b2f0010854ceea	2020-02-1920:01:25
29-979	山东省	济宁市	任城区	唐口镇大流店村		张某，男，73岁	山东省济宁市人，家居任城区唐口镇大流店村，近期无外地旅居史	[{"time":"2月13日","action":"确定为新冠肺炎确诊病例，临床分型为普通型，正在隔离治疗。感染来源待查，流行病学调查正在进行。"}]		2020-02-1300:00:00	大众网	https://mp.weixin.qq.com/s/mPsI07I0mPaL1B7dJYwTjw			7cf7ac95266e9e11f69c0b478fb857be	2020-02-1920:01:25
29-980	山东省	济宁市	任城区	任兴路任兴家园		秦某某，男，47岁	山东省济宁市人，家居任城区任兴路任兴家园，与外省返济人员有密切接触史	[{"time":"2月13日","action":"确定为新冠肺炎确诊病例，临床分型为普通型，正在隔离治疗。"}]		2020-02-1300:00:00	大众网	https://mp.weixin.qq.com/s/mPsI07I0mPaL1B7dJYwTjw			1ef96c69552192e0c1141b71e102f653	2020-02-1920:01:25
29-981	山东省	济宁市	任城区	洸河街道舜泰园小区		陈某某，男，49岁	山东省济宁市人，家居任城区洸河街道舜泰园小区，近期无外地旅居史	[{"time":"2月13日","action":"确定为新冠肺炎确诊病例，临床分型为普通型，正在隔离治疗。感染来源待查，流行病学调查正在进行。"}]		2020-02-1300:00:00	大众网	https://mp.weixin.qq.com/s/mPsI07I0mPaL1B7dJYwTjw			fa64753acbe485a1d17d08e2108f42bc	2020-02-1920:01:25
29-982	山东省	临沂市	平邑县	柏林镇柏林村		管某某，女，30岁	家居平邑县柏林镇柏林村，有武汉旅居史	[{"time":"2月13日","action":"确定为新冠肺炎确诊病例，临床分型为普通型，正在隔离治疗。"}]		2020-02-1300:00:00	大众网	https://mp.weixin.qq.com/s/mPsI07I0mPaL1B7dJYwTjw			582c26ba56cf67233047ebe639f26495	2020-02-1920:01:25
29-983	山东省	临沂市	平邑县	柏林镇柏林村		管某某，男，49岁	家居平邑县柏林镇柏林村，与确诊病例有密切接触史	[{"time":"2月13日","action":"确定为新冠肺炎确诊病例，临床分型为普通型，有糖尿病病史，正在隔离治疗。"}]		2020-02-1300:00:00	大众网	https://mp.weixin.qq.com/s/mPsI07I0mPaL1B7dJYwTjw			5d173dc1c1a7cf0a7a57cb2dbe167b13	2020-02-1920:01:25
29-984	山东省	滨州市	无棣县	海丰街道付家村		王某某，男，46岁	家居无棣县海丰街道付家村，与确诊病例有密切接触史	[{"time":"2月13日","action":"确定为新冠肺炎确诊病例，临床分型为普通型，有高血压病史，正在隔离治疗。"}]		2020-02-1300:00:00	大众网	https://mp.weixin.qq.com/s/mPsI07I0mPaL1B7dJYwTjw			5e567ed433e0a402414a9f3c2416a136	2020-02-1920:01:25
29-985	山东省	滨州市	无棣县	海丰街道付家村		王某某，男，27岁	家居无棣县海丰街道付家村，与确诊病例有密切接触史	[{"time":"2月13日","action":"确定为新冠肺炎确诊病例，临床分型为普通型，正在隔离治疗。"}]		2020-02-1300:00:00	大众网	https://mp.weixin.qq.com/s/mPsI07I0mPaL1B7dJYwTjw			564849191a71501db0214b5f5cfe44e9	2020-02-1920:01:25
29-986	山东省	淄博市	博山区	域城镇颜山国际		逯某某，女，25岁	家居博山区域城镇颜山国际，与外省返淄人员有密切接触史	[{"time":"2月13日","action":"确定为新冠肺炎确诊病例，临床分型为普通型，正在隔离治疗。"}]		2020-02-1300:00:00	大众网	https://mp.weixin.qq.com/s/mPsI07I0mPaL1B7dJYwTjw			29206a0dbbda8b26ee81950b171b26cd	2020-02-1920:01:25
29-987	山东省	淄博市	淄川区	龙泉镇龙四村		孙某某，男，55岁	家居淄川区龙泉镇龙四村，与确诊病例有密切接触史	[{"time":"2月13日","action":"确定为新冠肺炎确诊病例，临床分型为普通型，正在隔离治疗。"}]		2020-02-1300:00:00	大众网	https://mp.weixin.qq.com/s/mPsI07I0mPaL1B7dJYwTjw			7caf96b11afbc81bf20f8f22fa8efc95	2020-02-1920:01:25
29-988	山东省	淄博市	淄川区	龙泉镇龙四村		孙某某，男，53岁	家居淄川区龙泉镇龙四村，与确诊病例有密切接触史	[{"time":"2月13日","action":"确定为新冠肺炎确诊病例，临床分型为普通型，有高血压、糖尿病病史，正在隔离治疗。"}]		2020-02-1300:00:00	大众网	https://mp.weixin.qq.com/s/mPsI07I0mPaL1B7dJYwTjw			9526d1f468dc97f25d49fc01180e30b3	2020-02-1920:01:25
30-62	北京市	西城区		莲花池东路甲-5号院		病患62		[{"time":"2月12日","action":"患者发病前在月坛街道莲花池东路甲5号院附近活动"}]		2020-02-1300:00:00	北京市疾病预防控制中心	https://mp.weixin.qq.com/s/Fgsg_hTqJzhIHPPeCSWPIw			9106816cf74cb363e915e4de3e63b007	2020-02-1921:18:48
30-63	北京市	西城区		月坛街道复兴门外大街甲20号		病患63		[{"time":"2月12日","action":"患者发病前在月坛街道复兴门外大街甲20号附近活动"}]		2020-02-1300:00:00	北京市疾病预防控制中心	https://mp.weixin.qq.com/s/Fgsg_hTqJzhIHPPeCSWPIw			b2f589c97c5f8b859c44fd7ed103fab1	2020-02-1921:18:48
30-64	北京市	西城区		展览路街道南营房社区		病患64		[{"time":"2月12日","action":"患者发病前在展览路街道南营房社区附近活动"}]		2020-02-1300:00:00	北京市疾病预防控制中心	https://mp.weixin.qq.com/s/Fgsg_hTqJzhIHPPeCSWPIw			ab34ca7736c980c80aba9a033c9b63e5	2020-02-1921:18:48
30-65	北京市	丰台区		家和园		病患65		[{"time":"2月12日","action":"患者发病前在右安门街道家和园小区附近活动"}]		2020-02-1300:00:00	北京市疾病预防控制中心	https://mp.weixin.qq.com/s/Fgsg_hTqJzhIHPPeCSWPIw			c5e4023ce6f7552d47bd6698c67ce467	2020-02-1921:18:48
30-66	北京市	丰台区		南庭新苑北区		病患66		[{"time":"2月12日","action":"患者发病前在南苑街道南庭新苑北区附近活动"}]		2020-02-1300:00:00	北京市疾病预防控制中心	https://mp.weixin.qq.com/s/Fgsg_hTqJzhIHPPeCSWPIw			3777dc1346f77b6b0f1dbc8685312652	2020-02-1921:18:48
30-67	北京市	昌平区		北亚花园社区		病患67		[{"time":"2月12日","action":"患者发病前在北七家镇北亚花园社区附近活动"}]		2020-02-1300:00:00	北京市疾病预防控制中心	https://mp.weixin.qq.com/s/Fgsg_hTqJzhIHPPeCSWPIw			71e1bf27171dbdcac43ea784c88e82ee	2020-02-1921:18:48
30-68	北京市	昌平区		天通东苑二区		病患68		[{"time":"2月12日","action":"患者发病前在天通苑南街道天通东苑二区附近活动"}]		2020-02-1300:00:00	北京市疾病预防控制中心	https://mp.weixin.qq.com/s/Fgsg_hTqJzhIHPPeCSWPIw			df3dbf7334b19180497b67ad8f0f906a	2020-02-1921:18:48
30-69	北京市	大兴区		润枫·锦尚		病患69		[{"time":"2月12日","action":"患者发病前在旧宫镇润枫锦尚小区附近活动"}]		2020-02-1300:00:00	北京市疾病预防控制中心	https://mp.weixin.qq.com/s/Fgsg_hTqJzhIHPPeCSWPIw			2aae68ff0d451ec6393177e440222850	2020-02-1921:18:48
30-350	甘肃省	平凉市	华亭市			女，34岁	系华亭市居民，是2月7日华亭市确诊患者的大姐，与其有密切接触史	[{"time":"1月26日","action":"下午与弟弟在父母家中聚餐，当晚返回自己家"},{"time":"1月27日","action":"在父母家午餐，17时30分乘坐通勤车到父母家吃饭，当晚返回家中"},{"time":"1月28日至1月29日","action":"正常上下班，上班乘坐自驾车，下班乘坐通勤车，其间去朋友家就餐一次"},{"time":"1月30日","action":"正常上下班，当晚在姨妈家就餐"},{"time":"1月31日至2月2日","action":"在家休息未外出"},{"time":"2月3日至2月6日","action":"正常上下班，其余时间无外出"},{"time":"2月7","action":"集中隔离医学观察"},{"time":"2月11日","action":"转入华亭市第一人民医院住院隔离治疗"},{"time":"2月…		2020-02-1300:00:00	兰州市卫生健康委员会	https://mp.weixin.qq.com/s/FPv69ohqSRMOCSFGUQKZNQ			f5df7e5c2c71180e339877616a2b8ea9	2020-02-1921:18:48
30-351	甘肃省	甘南藏族自治州		东四路大润发超市购物		张某某，女性，58岁	住甘南州合作市西二路工行家属院，系2月1日确诊病例黎某某妻子	[{"time":"1月12日、1月13日","action":"12时在东四路“大润发”超市购物"},{"time":"1月14日","action":"13时左右乘坐甘PAG728私家车离开合作前往临夏市"},{"time":"1月14日至1月27日","action":"在临夏探亲，与家人(敏某克、张某荣、敏某学、张某智、张某娜，家庭住址为：临夏市前河沿街民族用品厂2栋3单元502室"},{"time":"1月27日","action":"12时30分乘坐PAG728私家车返回合作"},{"time":"1月28日","action":"13时至16时在合作市怡安家园B区家庭聚会(黎某，家庭住址为"},{"time":"黎某、敏某、黎某、黎某、黎某萱、黎某，家庭住址为","action":"合作市怡安家园B区5号楼1单元502室)有密切接触"},{"time":"1月29日、30日…		2020-02-1300:00:00	兰州市卫生健康委员会	https://mp.weixin.qq.com/s/kaq1bBCKsGRZUXXzTyt9Lg			b9b7fc7b7d53f097b41c68b2b987028c	2020-02-1921:18:48
30-352	甘肃省	甘南藏族自治州		拉卜楞镇廉租房二区8号楼2单元;拉卜楞镇廉住房二区12号楼3单元;		王某，女性，53岁	陕西省淳化县人，现居住甘南州合作市，与2月1日确诊病例黎某居住同一单元	[{"time":"1月23日","action":"12时左右到夏河县城，之后在拉卜楞镇廉租房二区8号楼2单元侄子家与拉卜楞镇廉住房二区12号楼3单元婆婆家走动，生活及吃饭在拉卜楞镇廉租房二区8号楼2单元侄子家，每晚回县农林局家属楼2单元小姑子家住宿"},{"time":"1月26日","action":"12时左右王某夫妇驾驶私家车到王格尔塘高速公路收费站出口处接女儿，之后到拉卜楞镇廉租房二区12号楼3单元看望婆婆，随后返回拉卜楞镇廉租房二区8号楼2单元侄子家"},{"time":"1月27日","action":"10时左右王某与丈夫、女儿三人驾驶私家车返回合作。期间密切接触人员有赵某莲（王某的婆婆，汉族，78岁，现住址：拉卜楞镇廉租房二区12号楼3单元501室）、李某林（王某的大伯哥，汉族，55岁，现住址：拉卜楞镇广播局家属楼2单元301室）、李某华（王某的妯娌，汉族，56岁，现…		2020-02-1300:00:00	兰州市卫生健康委员会	https://mp.weixin.qq.com/s/8XRXaJifxffLioQEuP8EsA			704744b909d516ad73efd181e7129392	2020-02-1921:18:48
30-379	宁夏回族自治区	固原市	隆德县	银川东环批发市场;望远镇四季鲜水果批发市场;甘城子		杨某宁，男，31岁	隆德县观庄乡红堡村人，2月9日确诊病例杨某某的丈夫	[{"time":"1月20日","action":"15时，杨某宁自驾车先后到银川东环批发市场、望远镇四季鲜水果批发市场和甘城子购物。16时从银川驾车回隆德县，途中无停留。23时到隆德县观庄乡红堡村家中，存放部分东西后驾车到隆德县南凤二期金某某家中留宿"},{"time":"1月22日","action":"上午9时，去隆德县建行办理业务，中午12时返回观庄乡红堡村老家，半小时后从家中出发前往银川，17时左右到达银川家中。18时30分左右驾车到银川温州商场接妻子下班（未进商场），接到后无停留，直接返回银川家中"},{"time":"1月23日","action":"上午10时左右，和其妻子一起去银川商场购买衣服。中午12时30分回银川家中吃饭。15时30分一家五口（母亲陈某某、妻子杨某某、长子杨某某、次子杨某某及本人）从银川驾车返回隆德，途中经停永宁服务区，其母亲在服务区上厕所（其余四…		2020-02-1300:00:00	宁夏日报	https://mp.weixin.qq.com/s/Ll69lYWJvqK2j17-8f6qkg			ecb34c56658d20c1a973a24609bdeaee	2020-02-1921:18:48
30-380	宁夏回族自治区	固原市	隆德县	红堡村		杨某伟，男，9岁，汉族	隆德县观庄乡红堡村人，系2月9日确诊病例杨某某的长子	[{"time":"1月9日至1月23日","action":"之间，未与重点地区的人员接触，也未与发热病例接触"},{"time":"1月23日","action":"15时30分左右，一家五口从银川家中出发，由其父亲杨某宁驾车返回隆德县，途中经停永宁服务区，未下车。22时30分抵达隆德县观庄乡红堡村家中，当天未接触家人以外的人员"},{"time":"1月24日、27日、28日","action":"与邻家孩子在巷子里玩耍"},{"time":"1月26日","action":"上午10时左右，和其父母、弟弟到姥姥家，19时左右返回家中。1月29日-2月4日未外出，未接触其他人员"},{"time":"2月5日","action":"10时，银川温州商场通知其母亲临近商铺有确诊患者，其母亲居家单间隔离观察。其本人和家人再未外出"},{"time":"2月10日","action":"…		2020-02-1300:00:00	宁夏日报	https://mp.weixin.qq.com/s/Ll69lYWJvqK2j17-8f6qkg			c53674f014292c1b593917a274257e79	2020-02-1921:18:48
30-381	宁夏回族自治区	吴忠市	同心县	韦州镇庆华村		马某，女，29岁	同心县韦州镇庆华村人	[{"time":"1月27日","action":"10时，患者丈夫苏某自驾车携患者和大女儿苏某某、二女儿苏某某、儿子苏某某到韦州镇庆华村马某某家做客，期间，患者大婶婶苏某某（确诊病例）、堂弟马某（确诊病例）、堂弟媳马某某（确诊病例）均在场，11时前往韦州镇石峡村马某某家（娘家）做客，18时返回家中"},{"time":"1月28日—1月30日","action":"患者在韦州镇石峡村马某某家（娘家）做客"},{"time":"2月3日","action":"11时，患者到韦州镇韦一村苏某某家（婆家）做客，期间，嫂子马某某（确诊病例）在场，16时返回家中"},{"time":"2月8日","action":"11时，患者作为2月6日确诊病例苏某某的密切接触者被集中隔离"}]		2020-02-1300:00:00	宁夏日报	https://mp.weixin.qq.com/s/c7mILew4I4Unu6rULy_6PQ			473561cfe077a9a4910a3db4bc3289ec	2020-02-1921:18:48
30-382	宁夏回族自治区	吴忠市	同心县	韦州镇石峡村		马某某，女，21岁	同心县韦州镇石峡村人	[{"time":"1月29日","action":"19时，患者到韦州镇石峡村马某家做客，期间，患者丈夫二叔马某某（确诊病例）、二婶苏某某（确诊病例）、堂弟马某（确诊病例）、二妹马某（确诊病例）均在场"},{"time":"1月31日","action":"12点，患者与丈夫马某乘坐韦州镇高台子村赵某某的车到预旺镇南关村马某某家（娘家）做客，18时乘坐姐夫杨某某的车返回韦州镇家中"},{"time":"2月2日","action":"14时，患者与丈夫到丈夫堂弟马某家（确诊病例）做客，期间，患者丈夫大婶苏某某（确诊病例）、堂弟媳马某某（确诊病例）均在场"},{"time":"2月3日","action":"14时，患者与丈夫到二小姑子马某家（确诊病例）做客，16时返回家中"},{"time":"2月9日","action":"14时，患者作为2月6日确诊病例苏某某的密切接触者被集中隔离…		2020-02-1300:00:00	宁夏日报	https://mp.weixin.qq.com/s/c7mILew4I4Unu6rULy_6PQ			c2ee07c660e72353f46272333abfcb27	2020-02-1921:18:48
30-383	宁夏回族自治区	吴忠市	同心县	韦州镇河湾村		王某某，男，69岁，回族	同心县韦州镇河湾村人	[{"time":"1月21日—30日","action":"患者女婿彭某某（确诊病例）一家5人多次到患者家做客"},{"time":"1月31日","action":"患者与儿子王某某到韦州镇河湾村堂弟王某某家做客"},{"time":"2月2日","action":"13时，患者到女婿彭某某（确诊病例）家做客，14时返回家中"},{"time":"2月4日","action":"14时，患者到女婿彭某某（确诊病例）家探望已出现症状的彭某某，17时返回家中"},{"time":"2月9日","action":"18时左右，患者王某某作为2月9日确诊病例彭某某的密切接触者被集中隔离"}]		2020-02-1300:00:00	宁夏日报	https://mp.weixin.qq.com/s/c7mILew4I4Unu6rULy_6PQ			44c6a206fec499b80a645639f2cd6934	2020-02-1921:18:48
27-485	海南省	琼中黎族苗族自治县		海南省国营阳江农场;儋州市人民医院	第120例	第16号确诊病例，男，55岁，常住地琼中县阳江农场，无外出旅居史。		[{"time":"1月18日","action":"身体不适"},{"time":"1月22日","action":"到儋州市人民医院就诊并隔离治疗"},{"time":"1月25日","action":"确诊，目前正在定点医院隔离治疗。"}]		2020-02-1300:00:00	海南省卫健委	http://wst.hainan.gov.cn/swjw/			ec88064ed18a700e8f3eae9c49dba413	2020-02-1921:26:33
27-486	海南省	儋州市		水岸名都一期;大成镇;西培农场新盛村;万宁首创奥特莱斯;日月湾;木棠镇;铁匠村;海南西部中心医院	第121例	第17号确诊病例，男，63岁，常住地湖北武汉。		[{"time":"1月19日","action":"自驾从武汉出发"},{"time":"1月20日","action":"下午到儋州市那大镇名都小区一期西门口舞蹈健身楼4楼住处"},{"time":"1月21日","action":"早到儋州市大成镇西庆居探亲，中午在西庆饭店用餐，之后到两院新盛村的亲属家中坐客，当晚到恒大电影院一楼大厅跳舞"},{"time":"1月22日","action":"早自驾到万宁市奥特莱斯游玩，中午在奥特莱斯对面的饭店用餐，之后到日"},{"time":"1月23日","action":"早到儋州市木棠镇游玩，下午到木棠镇铁匠村游玩"},{"time":"1月24日","action":"发病，下午亲属驾车送到海南西部中心医院发热门诊就诊"},{"time":"1月25日","action":"确诊，目前正在定点医院隔离治疗。"}]		2020-02-1300:00:00	海南省卫健委	http://wst.hainan.gov.cn/swjw/			3f164d907af6022c99d39a29fdc6b0de	2020-02-1921:26:33
27-487	海南省	海口市		海悦精品公寓;海韵广场	第122例	第18号确诊病例，女，54岁，常住地湖北武汉。		[{"time":"1月15日","action":"乘HU7658次航班从武汉到海口，14点53分左右乘C7327次列车前往陵水，随后乘出租车前往英州镇清水湾碧桂园海悦天1街5栋住处"},{"time":"1月18日","action":"身体不适，下午步行到珊瑚会商业中心养天和大药店买药"},{"time":"1月19日","action":"上午到同一药店买药，下午步行到珊瑚会商业中心宜之家超市购物"},{"time":"1月23日","action":"上午乘网约车到县人民医院就诊，中午乘电动车到海韵广场山西面馆用餐，到一心堂药店和大广岛药品超市买药口罩，当天下午被收治入院"},{"time":"1月25日","action":"确诊，目前正在定点医院隔离治疗。"}]		2020-02-1300:00:00	海南省卫健委	http://wst.hainan.gov.cn/swjw/			af66abe79f282ff18a43854adb588ad2	2020-02-1921:26:33
27-488	海南省	陵水黎族自治县		顺泽·福湾;英州镇;中国人民解放军301医院(海南三亚分院)	第123例	第19号确诊病例，女，40岁，常住地湖北武汉。		[{"time":"1月19日","action":"乘CZ3341次航班从武汉到海南，乘动车到陵水县土福湾顺泽福湾住处"},{"time":"1月20日","action":"早乘私家车到英州镇农贸市场买菜"},{"time":"1月21日","action":"居家未外出"},{"time":"1月22日","action":"身体不适，乘出租车到301医院海南医院就诊"},{"time":"1月23日","action":"乘出租车到英州镇农贸市场购物"},{"time":"1月24日","action":"乘出租车到301医院海南医院就诊并隔离"},{"time":"1月25日","action":"确诊，目前正在定点医院隔离治疗。"}]		2020-02-1300:00:00	海南省卫健委	http://wst.hainan.gov.cn/swjw/			4d07cba5639e703a11efc7d5fae9862d	2020-02-1921:26:33
27-489	海南省	澄迈县		福山镇;骏群超市;一心堂	第124例	第20号确诊病例，男，55岁，常住地湖北武汉。		[{"time":"1月20日","action":"乘K1803次列车从武汉前往海南"},{"time":"1月21日","action":"到海口，乘41路公交车到海口西站，转乘16点05分的116次班车前往澄迈县福山镇住处"},{"time":"1月22日","action":"乘私家车到福山骏群超市和一心堂药店购物，12点左右乘公交车回住处"},{"time":"1月24日","action":"下午被120救护车送到澄迈县人民医院就诊"},{"time":"1月25日","action":"确诊，目前正在定点医院隔离治疗。"}]		2020-02-1300:00:00	海南省卫健委	http://wst.hainan.gov.cn/swjw/			e6bde66215ac009a34f04331193c3bbb	2020-02-1921:26:33
27-490	海南省	三亚市		八爪鱼市场;百花谷购物中心;	第125例	第21号确诊病例，男，56岁，常住地湖北武汉。		[{"time":"1月16日","action":"乘HU7578次航班从武汉到三亚，乘出租车到吉阳区亚龙湾壹号一区住处"},{"time":"1月17日","action":"上午到八爪鱼超市购物"},{"time":"1月18日","action":"到百花谷和亚龙湾的海边游玩"},{"time":"1月21日","action":"到三亚圣巴里医院就诊"},{"time":"1月22日","action":"到301医院海南医院就诊，住院治疗"},{"time":"1月26日","action":"确诊，目前正在定点医院隔离治疗。"}]		2020-02-1300:00:00	海南省卫健委	http://wst.hainan.gov.cn/swjw/			7843901a4bc1f95247c9294339630ac4	2020-02-1921:26:33
27-491	海南省	三亚市		红塘湾建国度假酒店;三亚中心医院	第126例	第22号确诊病例，女，30岁，常住地湖北武汉。		[{"time":"1月20日","action":"乘JD5628次航班从武汉到三亚，乘旅游大巴到三亚市天涯区红塘湾建国酒店入住"},{"time":"1月21-23日","action":"到三亚一些景点游玩"},{"time":"1月25日","action":"下午乘出租车到三亚市中心医院发热门诊就诊，住院隔离"},{"time":"1月26日","action":"确诊，目前正在定点医院隔离治疗。"}]		2020-02-1300:00:00	海南省卫健委	http://wst.hainan.gov.cn/swjw/			08985cf3525ab3b31157e2e99e7e974d	2020-02-1921:26:33
27-492	海南省	三亚市		三亚国光豪生度假酒店;三亚万丽度假酒店	第127例	第23号确诊病例，女，26岁，常住地湖北武汉。		[{"time":"1月21日","action":"乘HU7658次航班从武汉前往海南，当天到三亚市天涯区国光毫生度假酒店入住"},{"time":"1月22日","action":"在酒店未外出"},{"time":"1月23日","action":"到三亚市海棠湾万丽酒店入住"},{"time":"1月24日","action":"到301医院海南医院住院隔离治疗"},{"time":"1月26日","action":"确诊，目前正在定点医院隔离治疗。"}]		2020-02-1300:00:00	海南省卫健委	http://wst.hainan.gov.cn/swjw/			794de42f9635e2a6a1fa1b399f22b2aa	2020-02-1921:26:33
27-493	海南省	三亚市		三亚海棠湾亚特兰蒂斯酒店;	第128例	第24号确诊病例，女，43岁，常住地湖北武汉。		[{"time":"1月22日","action":"与亲属乘CA4933次航班从武南汉经宁（停留4小时），转乘JD5588次航班前往三亚"},{"time":"1月23日","action":"凌晨2点左右到三亚，乘酒店专车到三亚亚特兰蒂斯酒店住处，白天在酒店休息未外出"},{"time":"1月24日","action":"15点20分左右前往亚特兰蒂斯水族馆游玩，之后回酒店"},{"time":"1月25日","action":"17点22分左右乘出租车到301医院海南医院就诊并隔离治疗"},{"time":"1月26日","action":"确诊，目前正在定点医院隔离治疗。"}]		2020-02-1300:00:00	海南省卫健委	http://wst.hainan.gov.cn/swjw/			7deeacae53f2df30eb16f8a099855752	2020-02-1921:26:33
27-494	海南省	海口市		海安新港;秀英港;东合逸海郡;航天云海台;胜利购物广场	第129例	第145号确诊病例，男，61岁，常住地湖北武汉。		[{"time":"1月22日","action":"自驾从武汉前往海南"},{"time":"1月23日","action":"7点左右进入海安新港安检，乘扬帆海安号轮渡前往海口，9点左右到海口秀英港，之后自驾到三亚市崖州区东合逸海郡小区住处，16点左右步行到云海台小区附近崖城怡宜佳超市购物"},{"time":"1月24日","action":"11点左右步行到云海台小区附近海边散步，13点左右返回住处，13点30分和16点30分左右曾到崖城怡宜佳超市购物"},{"time":"1月25日","action":"居家未外出"},{"time":"1月26日","action":"上午到物业管理处交费"},{"time":"1月27日-28日","action":"居家未外出"},{"time":"1月29日","action":"到云海台小区旁海边散步，13点左右返回住处"},{"t…		2020-02-1300:00:00	海南省卫健委	http://wst.hainan.gov.cn/swjw/			410d3ee8d7fc15f0dadbbed2b49b7158	2020-02-1921:26:33
27-495	海南省	海口市		荣德庄园;金江镇;南亚广场;澄迈县人民医院	第130例	第146号确诊病例，女，53岁，常住地湖北广水市。		[{"time":"1月21日","action":"其亲属从武汉到达深圳住处，一起自驾前往海南"},{"time":"1月22日","action":"2点30分左右进入海安旧港安检，乘紫荆十二号轮渡前往海口，6点左右自驾到澄迈县大丰镇荣德庄园小区住处，到金江镇南亚广场升升超市及二楼的药店购物，12点左右离开超市，自驾前往大丰镇农贸市场（患者未下车）"},{"time":"1月23日-27日","action":"，居家未外出"},{"time":"1月28日","action":"11点左右到小区门口京东超市购物"},{"time":"1月29日","action":"14点-15点在小区内散步"},{"time":"1月30日-2月3日","action":"居家未外出"},{"time":"2月4日","action":"自驾到澄迈县人民医院就诊，并住院治疗"},{"time":…		2020-02-1300:00:00	海南省卫健委	http://wst.hainan.gov.cn/swjw/			34436a2775e136475483467429346b19	2020-02-1921:26:33
27-496	海南省	昌江黎族自治县		石碌镇;和泰家园;	第131例	第147号确诊病例，男，39岁，常住地昌江县石碌镇。		[{"time":"1月20日","action":"18点左右到亲属家与70号和132号病例等共同用餐"},{"time":"1月22日-2月1日","action":"春节期间患者曾自驾到单位值班，值班期间午餐和晚餐均在单位食堂"},{"time":"1月26日","action":"13点至17点在c与朋友聊天"},{"time":"1月30日","action":"18点30分到亲属家用餐"},{"time":"1月31日","action":"上午驾车送70号病例到昌江县人民医院就诊，13点至17点在和泰家园小区旁的茶店与朋友聊天"},{"time":"2月2日","action":"隔离观察"},{"time":"2月10","action":"确诊，目前正在定点医院隔离治疗。"}]		2020-02-1300:00:00	海南省卫健委	http://wst.hainan.gov.cn/swjw/			980c3bf0019696515dafef5bcc927678	2020-02-1921:26:33
27-643	浙江省	杭州市	滨江区	通策广场	第113例	病例一，女，40岁，现住滨江区浦沿街道通策广场，外地病例的密切接触者，隔离医学观察中。		[{"time":"1月27日","action":"出现不适，有咳嗽等症状，现在定点医疗机构隔离治疗。"}]		2020-02-1300:00:00	杭州发布	https://zj.zjol.com.cn/red_boat.html?id=100605396			704d94ec92b328e1c3223ae022f2b549	2020-02-1921:26:33
27-644	浙江省	杭州市	桐庐县	石珠村	第114例	病例二，男，64岁，现住桐庐县城南街道石珠村。	管控区域人员。	[{"time":"2月10日","action":"出现不适，体温38℃，有腹泻等症状，右肺出现影像学改变，现在定点医疗机构隔离治疗。"}]		2020-02-1300:00:00	杭州发布	https://zj.zjol.com.cn/red_boat.html?id=100605396			3cb2188259be52a0ffc270ad515b2b11	2020-02-1921:26:33
27-645	浙江省	杭州市	江干区	北城枫景苑	第115例	病例三，男，63岁，现住江干区丁兰街道北城枫景苑		[{"time":"1月29日","action":"出现不适，体温37.9℃，有乏力、咳嗽等症状，两肺出现影像学改变，现在定点医疗机构隔离治疗，感染来源调查中。"}]		2020-02-1300:00:00	杭州发布	https://zj.zjol.com.cn/red_boat.html?id=100605396			829860171904e005a22c269cdbb796db	2020-02-1921:26:33
27-656	浙江省	温州市	鹿城区		第126例	患者一，女，52岁，现住鹿城区，有确诊病例接触史。		[{"time":"2月10日","action":"CT显示肺部感染，现在定点医疗机构隔离治疗。"}]		2020-02-1300:00:00	浙江发布	https://mp.weixin.qq.com/s/ynR_u_SXkIuhGtPjUBgSHA			6f2eaf3e41f8773c2c240d89037111ce	2020-02-1921:26:33
27-657	浙江省	温州市	瓯海区		第127例	患者二，男，62岁，现住瓯海区，有确诊病例接触史。		[{"time":"2月10日","action":"出现发热、咳嗽症状，现在定点医疗机构隔离治疗。"}]		2020-02-1300:00:00	浙江发布	https://mp.weixin.qq.com/s/ynR_u_SXkIuhGtPjUBgSHA			67951f807d42c63dc32d1cc1e552c071	2020-02-1921:26:33
27-658	浙江省	温州市	乐清市		第128例	患者三，男，55岁，现住乐清市。		[{"time":"2月7日","action":"出现咳嗽症状，感染来源调查中，现在定点医疗机构隔离治疗。"}]		2020-02-1300:00:00	浙江发布	https://mp.weixin.qq.com/s/ynR_u_SXkIuhGtPjUBgSHA			1edf189c8391bf809f0c64f4c13e2215	2020-02-1921:26:33
27-659	浙江省	温州市	乐清市		第129例	患者四，女，72岁，现住乐清市，有确诊病例接触史		[{"time":"2月8日","action":"CT显示肺部感染，现在定点医疗机构隔离治疗。"}]		2020-02-1300:00:00	浙江发布	https://mp.weixin.qq.com/s/ynR_u_SXkIuhGtPjUBgSHA			4412d5884a7eb24767de92a1bf0bf5d4	2020-02-1921:26:33
27-660	浙江省	温州市	乐清市		第130例	患者五，男，59岁，现住乐清市，有确诊病例接触史		[{"time":"1月29日","action":"出现发热症状，现在定点医疗机构隔离治疗。"}]		2020-02-1300:00:00	浙江发布	https://mp.weixin.qq.com/s/ynR_u_SXkIuhGtPjUBgSHA			acd1fc5503eab3a67bbb28f93bfc0431	2020-02-1921:26:33
27-661	浙江省	温州市	瑞安市		第131例	患者六，男，56岁，现住瑞安市		[{"time":"2月8日","action":"出现发热症状，感染来源调查中，现在定点医疗机构隔离治疗。"}]		2020-02-1300:00:00	浙江发布	https://mp.weixin.qq.com/s/ynR_u_SXkIuhGtPjUBgSHA			f441d2db54e7297e9f31bbe526148c55	2020-02-1921:26:33
27-662	浙江省	温州市	永嘉县		第132例	患者七，女，52岁，现住永嘉县		[{"time":"1月20日","action":"湖北回温"},{"time":"1月26日","action":"CT显示肺部感染，现在定点医疗机构隔离治疗。"}]		2020-02-1300:00:00	浙江发布	https://mp.weixin.qq.com/s/ynR_u_SXkIuhGtPjUBgSHA			94bf5caec895cc1ef799b3425edbe9b6	2020-02-1921:26:33
27-663	浙江省	温州市	永嘉县		第133例	患者八，男，87岁，现住永嘉县，有确诊病例接触史		[{"time":"2月2日","action":"出现咳嗽症状，现在定点医疗机构隔离治疗。"}]		2020-02-1300:00:00	浙江发布	https://mp.weixin.qq.com/s/ynR_u_SXkIuhGtPjUBgSHA			cb53f64f390d9030f4b0e2df2aebca04	2020-02-1921:26:33
27-664	浙江省	温州市	泰顺县		第134例	患者九，男，62岁，现住泰顺县，有确诊病例接触史		[{"time":"2月2日","action":"出现咳嗽症状，现在定点医疗机构隔离治疗。"}]		2020-02-1300:00:00	浙江发布	https://mp.weixin.qq.com/s/ynR_u_SXkIuhGtPjUBgSHA			7ee935490b87a3b984dfe782b262f640	2020-02-1921:26:33
27-665	浙江省	金华市	东阳市	鹤峰村	第135例	患者，女，76岁，现住东阳市六石街道鹤峰村。曾接触确诊病例		[{"time":"2月1日","action":"发病后在当地定点医院隔离治疗"},{"time":"2月12日","action":"病毒核酸检测阳性。现在东阳市定点医院隔离治疗。"}]		2020-02-1300:00:00	浙江发布	https://mp.weixin.qq.com/s/ynR_u_SXkIuhGtPjUBgSHA			2fd877120735381b1dbd1f56598cc5c1	2020-02-1921:26:33
27-666	浙江省	台州市	黄岩区		第136例	患者，女，74岁，现住黄岩区，与武汉回台人员有密切接触史		[{"time":"2月4日","action":"出现乏力、咳嗽，现在定点医院隔离治疗。"}]		2020-02-1300:00:00	浙江发布	https://mp.weixin.qq.com/s/ynR_u_SXkIuhGtPjUBgSHA			19cea4d61a27c63c827d269ad99f0887	2020-02-1921:26:33
27-1316	河南省	周口市	川汇区	邵寨行政村		邵某某，男，22岁	居住地隶属川汇区邵寨行政村	[{"time":"1月18日","action":"与邵某某(其姐姐，2月5日确诊病例)从上海自驾车回周"},{"time":"1月23日、1月26日","action":"两次和刘某某(其姨妈，2月3日确诊病例)、刘某某(其姥爷，2月4日确诊病例)、刘某某(其母亲，2月4日确诊病例)等家人聚会"},{"time":"1月26日","action":"后自行在家隔离，无外出"},{"time":"2月8日","action":"出现发热症状，自行在家隔离治疗"},{"time":"2月11日","action":"就诊于市中心医院并隔离治疗，核酸检测呈阳性。现隔离治疗中，病情稳定。该患者确认密切接触人员4人，现隔离观察中。"}]		2020-02-1300:00:00	大河网	https://news.dahe.cn/2020/02-13/594476.html			4039477fc2c0bf13150b537845203de4	2020-02-1921:26:33
27-1317	河南省	周口市	西华县	西华县箕子台街道办事处		袁某某，男，39岁	居住地隶属西华县箕子台街道办事处	[{"time":"1月26日","action":"晚与曾某某(2月4日确诊病例)、金某某(2月6日确诊病例)等人聚餐"},{"time":"2月8日","action":"收入西华县人民医院隔离治疗"},{"time":"2月9日","action":"核酸检测呈阳性。现隔离治疗中，病情稳定。该患者确认密切接触人员8人，现隔离观察中。"}]		2020-02-1300:00:00	大河网	https://news.dahe.cn/2020/02-13/594476.html			eb1bf6ee21dc26c05822aa08c1d3e8c9	2020-02-1921:26:33
27-1318	河南省	周口市	西华县	西华县娲城街道办事处		霍某某，男，42岁	居住地隶属西华县娲城街道办事处	[{"time":"1月26日","action":"晚与曾某某(2月4日确诊病例)、金某某(2月6日确诊病例)等人聚餐"},{"time":"2月8日","action":"收入西华县人民医院隔离治疗"},{"time":"2月9日","action":"核酸检测阳性。现隔离治疗中，病情稳定。该患者确认密切接触人员17人，现隔离观察中。"}]		2020-02-1300:00:00	大河网	https://news.dahe.cn/2020/02-13/594476.html			d9c60f00f3d9194fa4a5a65e301c4bc8	2020-02-1921:26:33
27-1319	河南省	周口市	郸城县	秋渠乡		韩某某，男，57岁	居住地隶属郸城县秋渠乡	[{"time":"1月21日","action":"出现发热、寒战、伴咳嗽乏力等症状，自行服药治疗"},{"time":"2月3日","action":"在当地诊所就诊"},{"time":"2月7日","action":"到郸城县中医院就诊，遂隔离住院治疗，核酸检测呈阳性。现隔离治疗中，病情稳定。该患者确认密切接触人员12人，现隔离观察中。"}]		2020-02-1300:00:00	大河网	https://news.dahe.cn/2020/02-13/594476.html			32f02cb3e53ba4cdefd2877053116954	2020-02-1921:26:33
27-1320	河南省	周口市	太康县	老冢镇		马某某，男，31岁	居住地隶属太康县老冢镇，长期在广东省广州市南沙区万顷沙镇居住。	[{"time":"1月16日","action":"乘坐私家车(拼车)返家"},{"time":"1月26日","action":"去岳父家走亲戚"},{"time":"2月2日","action":"出现发热等症状，就诊于本村诊所"},{"time":"2月6日","action":"就诊于太康县人民医院，隔离治疗，核酸检测呈阳性。现隔离治疗中，病情稳定。该患者确认密切接触人员13人，现隔离观察中。"}]		2020-02-1300:00:00	大河网	https://news.dahe.cn/2020/02-13/594476.html			9d06093be7566de493c734981f21e840	2020-02-1921:26:33
27-1321	河南省	周口市	西华县	西华县娲城街道办事处		王某某，女，60岁	居住地隶属西华县娲城街道办事处，是确诊病例曾某某(2月4日北京确诊病例)、金某某(2月6日确诊病例)的密切接触者。目前无明显症状	[{"time":"2月7日","action":"收入西华县人民医院，隔离治疗，核酸检测呈阳性。现隔离治疗中，病情稳定。该患者确认密切接触人员2人，现隔离观察中。"}]		2020-02-1300:00:00	大河网	https://news.dahe.cn/2020/02-13/594476.html			4ebb33a2a4964a0c72d20e2de598bb11	2020-02-1921:26:33
27-1322	河南省	周口市	西华县	西华县娲城街道办事处		金某某，男，32岁	居住地隶属西华县娲城街道办事处，从事快递业务，与其亲属曾某某(2月4日北京确诊病例)有密切接触史。	[{"time":"2月3日","action":"出现发热、咳嗽、气喘等症状，就诊于西华县人民医院"},{"time":"2月4日","action":"收入西华县人民医院隔离治疗，核酸检测呈阳性。现隔离治疗中，病情稳定。该患者确认密切接触人员12人，现隔离观察中。"}]		2020-02-1300:00:00	大河网	https://news.dahe.cn/2020/02-13/594476.html			ba0b60c3da31a19bdf834d04d2f0aa28	2020-02-1921:26:33
27-1323	河南省	周口市	川汇区			邵某某，女，25岁	未知	[{"time":"1月25日、1月26日","action":"两次和刘某某(姨妈，2月3日平顶山市确诊病例)、刘某某(其姥爷，2月4日确诊病例)等家人聚会"},{"time":"1月30日","action":"出现发热症状，自行服药治疗"},{"time":"2月4日","action":"就诊于周口市中心医院"},{"time":"2月5日","action":"被确认为确诊病例。现隔离治疗中，病情稳定。该患者确认密切接触人员6人，现隔离观察中。"}]		2020-02-1300:00:00	大河网	https://news.dahe.cn/2020/02-13/594476.html			93f4cdc3e5c6f55e12c5cb639ab4d474	2020-02-1921:26:33
27-1324	河南省	周口市	川汇区			刘某某，女，51岁	川汇区人	[{"time":"1月26日","action":"与刘某某(其妹妹2月3日平顶山市确诊病例)、刘某某(其父亲，2月4日确诊病例)等家人聚会"},{"time":"2月2日","action":"出现发热症状"},{"time":"2月3日","action":"就诊于周口市中心医院"},{"time":"2月5日","action":"被确认为确诊病例。现隔离治疗中，病情稳定。该患者确认密切接触人员5人，现隔离观察中。"}]		2020-02-1300:00:00	大河网	https://news.dahe.cn/2020/02-13/594476.html			3f9ae3f2d080b642d2cb34accd3ec9d4	2020-02-1921:26:33
27-1325	河南省	周口市	郸城县			韩某某，女，49岁	郸城县人	[{"time":"1月26日","action":"出现乏力、发热等症状，自行服药治疗"},{"time":"2月3日","action":"就诊于秋渠卫生院"},{"time":"2月4日","action":"就诊于郸城县中医院"},{"time":"2月5日","action":"被确认为确诊病例。现隔离治疗中，病情稳定。该患者确认密切接触人员30人，现隔离观察中。"}]		2020-02-1300:00:00	大河网	https://news.dahe.cn/2020/02-13/594476.html			9ada4c2abfa0dbbec1051c9b9818a16e	2020-02-1921:26:33
27-1326	河南省	周口市	西华县			董某某，男，48岁	西华县人	[{"time":"1月22日","action":"从厦门坐火车回西华，途经武汉转车"},{"time":"1月29日","action":"出现发热症状"},{"time":"2月2日","action":"就诊于西华县人民医院"},{"time":"2月4日","action":"被确认为确诊病例。现隔离治疗中，病情稳定。该患者确认密切接触人员4人，现隔离观察中。"}]		2020-02-1300:00:00	大河网	https://news.dahe.cn/2020/02-13/594476.html			873bacbcca66a3b2a20fa1b8cd69b438	2020-02-1921:26:33
27-1327	河南省	周口市	川汇区	泰和公馆		刘某某，男，78岁	现住莲花路泰和公馆，是平顶山市确诊病例刘某某(其女儿)的密切接触者。	[{"time":"1月29日","action":"出现感冒发热症状"},{"time":"1月30日","action":"就诊于市第二人民医院"},{"time":"2月3日","action":"转入市传染病医院，隔离治疗"},{"time":"2月4日","action":"被确认为确诊病例。现隔离治疗中，病情稳定。该患者确认密切接触人员10人，现隔离观察中。"}]		2020-02-1300:00:00	大河网	https://news.dahe.cn/2020/02-13/594476.html			5f972740e9026eb8c0f7f6fbf4b1c6de	2020-02-1921:26:33
27-1328	河南省	周口市	沈丘县			徐某某，男，25岁	沈丘县人，现住湖北省黄冈市浠水县	[{"time":"1月19日","action":"途经武汉"},{"time":"1月20日","action":"途经郑州"},{"time":"1月21日","action":"回到沈丘县家中"},{"time":"2月2日","action":"出现发热症状，自行服药治疗"},{"time":"2月3日","action":"就诊于沈丘县人民医院"},{"time":"2月4日","action":"被确认为确诊病例。现隔离治疗中，病情稳定。该患者确认密切接触人员27人，现隔离观察中。"}]		2020-02-1300:00:00	大河网	https://news.dahe.cn/2020/02-13/594476.html			751ab0dcd7a91340f17329657d9f7903	2020-02-1921:26:33
27-1329	河南省	周口市	沈丘县			李某某，男，50岁	在武汉长期从事货物运输工作	[{"time":"1月23日","action":"驾车从武汉返回沈丘"},{"time":"1月24日","action":"主动与村医联系为其建立武汉返乡信息，并自行居家隔离观察"},{"time":"1月29日","action":"其在家中出现发热症状，口服药物退热"},{"time":"1月31日","action":"再次发热，继续服药"},{"time":"2月1日","action":"到沈丘县人民医院发热门诊就诊"},{"time":"2月2日","action":"被诊断为新型冠状病毒感染的肺炎疑似病例，后经市疾控中心检测新型冠状病毒核酸呈阳性，确诊为新型冠状病毒感染的肺炎。现隔离治疗中，病情稳定。该患者确认密切接触人员4人，现隔离观察中。"}]		2020-02-1300:00:00	大河网	https://news.dahe.cn/2020/02-13/594476.html			637e2d3ce057b1fcd1492df40faadeed	2020-02-1921:26:33
27-1330	河南省	周口市	沈丘县	纸店镇卫生院		唐某某，女，56岁	沈丘县人，有武汉和黄冈返乡人员接触史。	[{"time":"1月26日","action":"出现咳痰、乏力等症状，到纸店镇卫生院发热门诊就诊，在留观室输液治疗5天"},{"time":"2月1日","action":"由纸店镇卫生院转诊至沈丘县人民医院，被诊断为新型冠状病毒感染的肺炎疑似病例，隔离治疗。后经市疾控中心检测新型冠状病毒核酸呈阳性，确诊为新型冠状病毒感染的肺炎。现隔离治疗中，病情稳定。该患者确认密切接触人员53人，现隔离观察中。"}]		2020-02-1300:00:00	大河网	https://news.dahe.cn/2020/02-13/594476.html			7a9d74b31639ad017e4223c6973966ff	2020-02-1921:26:33
27-1331	河南省	周口市	沈丘县			徐某某，男，57岁	与上述唐某某系夫妻关系，有武汉和黄冈返乡人员接触史。	[{"time":"1月28日","action":"出现咳痰、乏力等症状，自服药物治疗"},{"time":"2月1日","action":"由纸店镇卫生院转诊至沈丘县人民医院，被诊断为新型冠状病毒感染的肺炎疑似病例，隔离治疗。后经市疾控中心检测新型冠状病毒核酸呈阳性，确诊为新型冠状病毒感染的肺炎。现隔离治疗中，病情稳定。该患者确认密切接触人员20人，现隔离观察中。"}]		2020-02-1300:00:00	大河网	https://news.dahe.cn/2020/02-13/594476.html			df41fa04abcdd69d322bc76c82795c7c	2020-02-1921:26:33
27-1332	河南省	周口市	淮阳区	鲁台镇		郑某某，男，39岁	近年在武汉从事设计工作，居住在武汉市汉阳区。	[{"time":"1月22日","action":"从武汉乘车返周，归家后自觉居家隔离"},{"time":"1月30日","action":"出现发热、咳嗽等症状，到鲁台镇卫生院就诊，服药后退热，症状有所减轻"},{"time":"2月3日","action":"到周口市中心医院发热门诊就诊，经救治专家组会诊后，确诊为新型冠状病毒感染的肺炎疑似病例，收治入院，隔离治疗。后经市疾控中心检测新型冠状病毒核酸呈阳性，确诊为新型冠状病毒感染的肺炎。现隔离治疗中，病情稳定。该患者确认密切接触人员6人，现隔离观察中。"}]		2020-02-1300:00:00	大河网	https://news.dahe.cn/2020/02-13/594476.html			ccbbe67e7052bfb64b4bc2e4756a4d76	2020-02-1921:26:33
27-1333	河南省	周口市	项城市			李某某，女，70岁	与已确诊患者冯某某系夫妻关系。	[{"time":"1月29日","action":"出现发热等症状，自行服用退热药物后无缓解，在当地诊所按“上呼吸道感染”给予口服药物治疗，症状较前缓解，为进一步治疗"},{"time":"1月31日","action":"到项城市第一人民医院就诊，查胸部CT、血常规等。后经救治专家会诊以“疑似新型冠状病毒感染的肺炎”收入隔离病区，后经市疾控中心检测新型冠状病毒核酸呈阳性，确诊为“新型冠状病毒感染的肺炎(普通型)”，给予相应治疗，现隔离治疗中，病情稳定。该患者确认密切接触人员5人，现隔离观察中。"}]		2020-02-1300:00:00	大河网	https://news.dahe.cn/2020/02-13/594476.html			6e59998cad72d86dcd2ffc7defc2584d	2020-02-1921:26:33
27-1334	河南省	周口市	太康县			李某某，女，46岁	患者与配偶在武汉从事蔬菜批发工作。	[{"time":"1月23日","action":"与配偶乘火车离开武汉返乡"},{"time":"1月27日","action":"出现发热等症状，于当地某诊所按“上呼吸道感染”给予口服药物治疗，自诉症状无好转"},{"time":"1月28日","action":"到太康县第二人民医院就诊并隔离治疗，经救治专家组会诊后诊断为“疑似冠状病毒感染的肺炎”，后经市疾控中心检测新型冠状病毒核酸呈阳性，确诊为“新型冠状病毒感染的肺炎”，转至太康县人民医院继续治疗，现隔离治疗中，病情稳定。该患者确认密切接触人员6人，现隔离观察中。"}]		2020-02-1300:00:00	大河网	https://news.dahe.cn/2020/02-13/594476.html			bbe351d3b756c0fe815377053d823d8c	2020-02-1921:26:33
27-1335	河南省	周口市	太康县			李某某，男，47岁	与李某某(第2例患者)系夫妻关系。	[{"time":"1月23日","action":"乘火车从武汉返乡"},{"time":"1月27日","action":"出现发热等症状，于当地某诊所按“上呼吸道感染”给予口服药物治疗，自诉症状无好转"},{"time":"1月28日","action":"到太康县第二人民医院就诊并隔离治疗，经救治专家组会诊后诊断为“疑似冠状病毒感染的肺炎”，后经市疾控中心检测新型冠状病毒核酸呈阳性，确诊为“新型冠状病毒感染的肺炎”，转至太康县人民医院继续治疗，现隔离治疗中，病情稳定。该患者确认密切接触人员6人，现隔离观察中。"}]		2020-02-1300:00:00	大河网	https://news.dahe.cn/2020/02-13/594476.html			23e1da4aaf83d251d5ef075075ec1fd8	2020-02-1921:26:33
27-1336	河南省	周口市	太康县			王某某，女，31岁	未知	[{"time":"1月19日","action":"自行乘车离开武汉"},{"time":"1月22日","action":"出现发热等症状，于当地某诊所按“上呼吸道感染”给于口服药物治疗，自诉症状无好转"},{"time":"1月27日","action":"到太康县第二人民医院发热门诊就诊，完善胸部CT等检查后以“发热待查”收治入院，经救治专家组会诊后，又经市疾控中心检测新型冠状病毒核酸呈阳性"},{"time":"2月2日","action":"确诊为“新型冠状病毒感染的肺炎”，转至太康县人民医院继续治疗，现隔离治疗中，病情稳定。该患者确认密切接触人员8人，现隔离观察中。"}]		2020-02-1300:00:00	大河网	https://news.dahe.cn/2020/02-13/594476.html			e2b8bffae6d6bd20d59f4865c2e05ce0	2020-02-1921:26:33
27-1337	河南省	周口市	鹿邑县			刘某某，男，21岁	鹿邑县人，患者定居武汉。	[{"time":"1月22日","action":"返乡"},{"time":"1月29日","action":"出现发热等症状，遂至鹿邑真源医院就诊，经查胸部CT提示“双肺炎症”，经救治专家组会诊后怀疑为新型冠状病毒感染的肺炎"},{"time":"2月1日","action":"送至鹿邑县人民医院隔离治疗"},{"time":"2月2日","action":"经市疾控中心检测新型冠状病毒核酸呈阳性，确诊为新型冠状病毒感染的肺炎，现隔离治疗中，病情稳定。该患者确认密切接触人员6人，现隔离观察中。"}]		2020-02-1300:00:00	大河网	https://news.dahe.cn/2020/02-13/594476.html			b9a12cf33f5475506f128d733bbba27c	2020-02-1921:26:33
27-1338	河南省	周口市	淮阳区			李某某，女，33岁	淮阳区人，与已确诊患者方某某系夫妻关系。	[{"time":"1月23日","action":"乘私家车从武汉返乡"},{"time":"1月28日","action":"出现发热等症状，于当地诊所就诊，用药不详"},{"time":"1月29日","action":"仍发热，并伴咳嗽、咳痰等症状"},{"time":"1月30日","action":"到淮阳区人民医院就诊，结合胸部CT等检查初步诊断为肺炎，收治入院后隔离治疗，经救治专家组会诊后由市疾控中心检测新型冠状病毒核酸呈阳性，确诊为新型冠状病毒感染的肺炎，现隔离治疗中，病情稳定。该患者确认密切接触人员12人，现隔离观察中。"}]		2020-02-1300:00:00	大河网	https://news.dahe.cn/2020/02-13/594476.html			80d46efdd6bf6fba2a8d62f7d337851e	2020-02-1921:26:33
27-1339	河南省	周口市	淮阳区			方某某，女，31岁	淮阳区人，患者与确诊患者方某某有密切接触史。	[{"time":"1月19日","action":"出现发热等症状，在某诊所输液治疗，症状好转"},{"time":"1月26日","action":"出现咳嗽症状，未治疗"},{"time":"2月1日","action":"到周口市中心医院隔离观察治疗，并由市疾控中心检测核糖核酸呈阳性，确诊为新型冠状病毒感染的肺炎，现隔离治疗中，病情稳定。该患者确认密切接触人员7人，现隔离观察中。"}]		2020-02-1300:00:00	大河网	https://news.dahe.cn/2020/02-13/594476.html			7ba78e3b4eb0704b5971aeac91e42696	2020-02-1921:26:33
27-1340	河南省	周口市	郸城县			孙某某，男，25岁	郸城县人	[{"time":"1月21日","action":"于郑州乘高铁G6647至周口后再乘大巴至郸城"},{"time":"1月24日","action":"出现发热、气喘等症状，于当地诊所口服药物治疗"},{"time":"1月28日","action":"于当地诊所输液治疗，病情无好转"},{"time":"1月31日","action":"到郸城县人民医院发热门诊就诊，经救治专家组会诊后以“新型冠状病毒感染肺炎”疑似病例隔离治疗，由市疾控中心检测新型冠状病毒核酸呈阳性，诊断为新型冠状病毒感染的肺炎，目前患者隔离治疗中，病情稳定。该患者确认密切接触人员11人，现隔离观察中。"}]		2020-02-1300:00:00	大河网	https://news.dahe.cn/2020/02-13/594476.html			10bacc335e41680c3d616041e6b85905	2020-02-1921:26:33
27-1341	河南省	周口市	商水县			朱某某，男，35岁	商水县人	[{"time":"1月20日","action":"无明显诱因出现发热、伴阵发性咳嗽、咳痰等症状，就诊于当地诊所，口服药物治疗，仍间断发热"},{"time":"1月27日","action":"就诊于项城市中医院，查CT、血常规后按“肺炎”输液治疗3天，发热症状加重，伴有活动后胸闷、气喘，转诊至周口市中心医院发热门诊隔离治疗，后经市疾控中心检测新型冠状病毒核酸呈阳性"},{"time":"2月1日","action":"转入周口市传染病医院重症医学科隔离治疗，现病情稳定。该患者确认密切接触人员8人，现隔离观察中。"}]		2020-02-1300:00:00	大河网	https://news.dahe.cn/2020/02-13/594476.html			219f60a3647f93454f519ba4325f75d2	2020-02-1921:26:33
27-1342	河南省	周口市	鹿邑县			王某某，男，27岁	鹿邑县人	[{"time":"1月19日","action":"从上海返乡，由其哥哥接回(目前其哥哥确诊“新型冠状病毒感染肺炎”)"},{"time":"1月28日","action":"出现发热、寒战等症状，到鹿邑县中医院就诊"},{"time":"1月29日","action":"出现咳嗽、咳痰等症状，后经市疾控中心检测新型冠状病毒核酸呈阳性"},{"time":"1月31日","action":"以“新型冠状病毒感染肺炎”收入鹿邑县人民医院涡北分院隔离治疗，目前病情稳定。该患者确认密切接触人员29人，现隔离观察中。"}]		2020-02-1300:00:00	大河网	https://news.dahe.cn/2020/02-13/594476.html			b7398aeb18900c1d702d0bbb992c6231	2020-02-1921:26:33
27-1343	河南省	周口市	鹿邑县			王某某，女，58岁	鹿邑县人	[{"time":"1月18日","action":"与其女儿(目前诊断为“新型冠状病毒感染肺炎疑似病例”)和女婿(目前确诊“新型冠状病毒感染肺炎”)共同进餐"},{"time":"1月25日","action":"出现发热等症状，在本村诊所治疗后到鹿邑县中心医院，在鹿邑县中心医院查胸部CT提示双肺炎症改变"},{"time":"1月30日","action":"转入鹿邑县人民医院涡北分院，后经市疾控中心检测新型冠状病毒核酸呈阳性，确诊为新型冠状病毒感染的肺炎病例。目前隔离治疗中，病情稳定。该患者确认密切接触人员36人，现隔离观察中。"}]		2020-02-1300:00:00	大河网	https://news.dahe.cn/2020/02-13/594476.html			e4da1d5a125ede0c38b9a74f960de9aa	2020-02-1921:26:33
27-1344	河南省	周口市	城乡一体化示范区			邓某某，女，40岁	城乡一体化示范区人，长期在武汉务工	[{"time":"1月23日","action":"从武汉回家"},{"time":"1月26日","action":"出现无明显诱因的发热、咳嗽等症状，自行服药治疗效果差"},{"time":"1月28日","action":"就诊于周口市传染病医院，转入新型冠状病毒感染肺炎疑似病区"},{"time":"1月30日","action":"经市疾控中心检测新型冠状病毒核酸呈阳性，遂转入重症医学科隔离治疗，现病情稳定。该患者确认密切接触人员6人，现隔离观察中。"}]		2020-02-1300:00:00	大河网	https://news.dahe.cn/2020/02-13/594476.html			b7158211f887d1aabf94b9163b6045ac	2020-02-1921:26:33
27-1345	河南省	周口市	郸城县			郭某某，女，44岁	郸城县人，为患者于某某的亲密接触者	[{"time":"1月27日","action":"由救护车接到郸城县人民医院发热门诊就诊，查血常规、胸部CT并经救治专家组会诊后留观治疗，后经市疾控中心检测新型冠状病毒核酸呈阳性，遂住院给予相关治疗，目前病情稳定。该患者确认密切接触人员14人，现隔离观察中。"}]		2020-02-1300:00:00	大河网	https://news.dahe.cn/2020/02-13/594476.html			f9721e048070a3a141bfc4c2e3187b17	2020-02-1921:26:33
27-1346	河南省	周口市	鹿邑县			丁某某，男，45岁	鹿邑县人，在武汉从事货车运货生意，工作地点不固定	[{"time":"1月25日","action":"出现发热、寒战等症状，到鹿邑中山医院住院治疗，病情无明显缓解，经救治专家组会诊并经市疾控中心检测新型冠状病毒核酸呈阳性"},{"time":"1月30日","action":"转入鹿邑县人民医院进行隔离治疗，现病情稳定。该患者确认密切接触人员10人，现隔离观察中。"}]		2020-02-1300:00:00	大河网	https://news.dahe.cn/2020/02-13/594476.html			9788cafa977e71f0fa3849c13e31e69e	2020-02-1921:26:33
27-1347	河南省	周口市	沈丘县	湖北省武汉桥口区		李某某，女，41岁	沈丘县人	[{"time":"1月19日","action":"从武汉市桥口区自驾车返乡"},{"time":"1月28日","action":"出现发热等症状，到沈丘县人民医院就诊，经救治专家组会诊后怀疑为新型冠状病毒感染的肺炎，经市疾控中心检测新型冠状病毒核酸呈阳性，诊断为新型冠状病毒感染的肺炎，普通型，目前患者体温正常，病情稳定。该患者确认密切接触人员9人，现隔离观察中。"}]		2020-02-1300:00:00	大河网	https://news.dahe.cn/2020/02-13/594476.html			808c8235f63f8c7324e14ddd6ab77d84	2020-02-1921:26:33
27-1348	河南省	周口市	西华县			刘某某，男，43岁	西华县人	[{"time":"1月25日","action":"因发热、咳嗽到西华县人民医院就诊，查体温37.4℃，化验结果正常，胸部CT示右肺上叶及中叶陈旧纤维灶，嘱其回家隔离观察"},{"time":"1月27日","action":"到西华县人民医院复诊，查血常规和胸部CT后请救治专家组会诊，怀疑为新型冠状病毒感染的肺炎，经市疾控中心检测新型冠状病毒核酸呈阳性，诊断为新型冠状病毒感染的肺炎并治疗，目前病情稳定。该患者确认密切接触人员5人，现隔离观察中。"}]		2020-02-1300:00:00	大河网	https://news.dahe.cn/2020/02-13/594476.html			c7e820c40c0b64d20346a5c0ba4fbad7	2020-02-1921:26:33
27-1349	河南省	周口市	西华县			彭某某，男，36岁	西华县人	[{"time":"1月23日","action":"到西华县人民医院就诊，体温正常，无相关症状，嘱其居家隔离观察"},{"time":"1月28日","action":"到西华县人民医院发热门诊复诊，经救治专家组会诊后怀疑为新型冠状病毒感染的肺炎，由市疾控中心检测新型冠状病毒核酸呈阳性，诊断为新型冠状病毒感染的肺炎并治疗，现病情稳定。该患者确认密切接触人员6人，现隔离观察中。"}]		2020-02-1300:00:00	大河网	https://news.dahe.cn/2020/02-13/594476.html			198ba8b7f1cd51cb675b0cdc8f1724eb	2020-02-1921:26:33
27-1350	河南省	周口市	西华县			卫某某，男，33岁	西华县人	[{"time":"1月29日","action":"因“发热、咳嗽6天”到西华县人民医院发热门诊就诊，查血常规、胸部CT后请救治专家组会诊，怀疑为新型冠状病毒感染的肺炎，后经市疾控中心检测新型冠状病毒核酸呈阳性，诊断为新型冠状病毒感染的肺炎，给予相应治疗，目前病情稳定。该患者确认密切接触人员2人，现隔离观察中。"}]		2020-02-1300:00:00	大河网	https://news.dahe.cn/2020/02-13/594476.html			8168feaef3cecc2061651cbaea5b6cbe	2020-02-1921:26:33
27-1351	河南省	周口市	项城市			冯某某，男，68岁	项城市人	[{"time":"1月25日","action":"出现发热、鼻塞、流涕、咳嗽等症状，到孙店镇卫生院输液，咳嗽好转"},{"time":"1月28日","action":"因高热到项城市第一人民医院发热门诊就诊，经救治专家组会诊后以“疑似新型冠状病毒感染肺炎”收入隔离病区，后经市疾控中心检测新型冠状病毒核酸呈阳性，诊断为新型冠状病毒感染的肺炎并治疗，目前病情稳定，体温正常。该患者确认密切接触人员6人，现隔离观察中。"}]		2020-02-1300:00:00	大河网	https://news.dahe.cn/2020/02-13/594476.html			bfc2875f25c674951a65ac07d328b5f7	2020-02-1921:26:33
27-1352	河南省	周口市	项城市			冯某某，女，79岁	项城市人，与确诊患者董某某系母女关系。	[{"time":"1月21日","action":"出现发热等症状，服退热药后无明显缓解"},{"time":"1月28日","action":"到项城市第一人民医院就诊，经救治专家组会诊后以“疑似新型冠状病毒感染肺炎”收入隔离病区，后经市疾控中心检测新型冠状病毒核酸呈阳性，诊断为新型冠状病毒感染的肺炎并治疗，目前病情稳定。该患者确认密切接触人员2人，现隔离观察中。"}]		2020-02-1300:00:00	大河网	https://news.dahe.cn/2020/02-13/594476.html			6aaef6eb6b7eb1dba54fbbd6ef649d81	2020-02-1921:26:33
27-1353	河南省	周口市	沈丘县			姜某某，女，53岁	沈丘县人	[{"time":"1月23日","action":"从武汉自驾车返乡"},{"time":"1月25日","action":"出现发热等症状"},{"time":"1月27日","action":"到沈丘县人民医院就诊，经救治专家组会诊，怀疑为新型冠状病毒感染的肺炎，当日下午经市疾控中心检测新型冠状病毒核酸为阴性，嘱其隔离观察"},{"time":"1月29日","action":"体温正常、无明显不适"},{"time":"1月30日","action":"复查新型冠状病毒核酸呈阳性，诊断为新型冠状病毒感染的肺炎，普通型，给予相应治疗，目前体温正常，病情稳定。该患者确认密切接触人员2人，现隔离观察中。"}]		2020-02-1300:00:00	大河网	https://news.dahe.cn/2020/02-13/594476.html			363f6102cf897b1c1f1c0a511cd0039e	2020-02-1921:26:33
27-1354	河南省	周口市	太康县	符草楼卫生院		刘某某，女，46岁	太康县人，在武汉市青山区沙湖水果批发市场从事仓库管理工作。	[{"time":"1月18日","action":"从武汉乘高铁及中巴车返乡"},{"time":"1月24日","action":"出现身体不适，到符草楼卫生院就诊"},{"time":"1月25日","action":"出现发热症状，自行服药后无好转"},{"time":"1月26日","action":"到太康县人民医院就诊，经救治专家组会诊后以“疑似新型冠状病毒感染肺炎”收入隔离病区，后经市疾控中心检测新型冠状病毒核酸呈阳性，诊断为新型冠状病毒感染的肺炎并治疗，目前病情稳定。该患者确认密切接触人员40人，现隔离观察中。"}]		2020-02-1300:00:00	大河网	https://news.dahe.cn/2020/02-13/594476.html			2df4da253c5ae3ee019c2179249de8ee	2020-02-1921:26:33
27-1355	河南省	周口市	淮阳区			方某某，男，35岁	淮阳区人，长期居住武汉。	[{"time":"1月23日","action":"受凉后出现发热、咳嗽等症状，在当地某药店自行购药治疗三天"},{"time":"1月26日","action":"于淮阳区人民医院行胸部CT检查，随后转治周口市中心医院隔离观察，市疾控中心检测新型冠状病毒核酸呈阳性，即转至周口市传染病医院重症医学科隔离治疗，现病情稳定。该患者确认密切接触人员5人，正在流行病学调查中。"}]		2020-02-1300:00:00	大河网	https://news.dahe.cn/2020/02-13/594476.html			da1f9f637d015b41de6daeecb26c7755	2020-02-1921:26:33
27-1356	河南省	周口市	西华县			李某某，女，29岁	西华县人，有武汉居住史。	[{"time":"1月23日","action":"出现发热等症状"},{"time":"1月25日","action":"于西华县人民医院就诊"},{"time":"1月28日","action":"被确诊为新型冠状病毒感染肺炎。目前正在隔离治疗中，病情稳定。该患者确认密切接触人员9人，现在隔离观察中。"}]		2020-02-1300:00:00	大河网	https://news.dahe.cn/2020/02-13/594476.html			b18b0d920eba89b1a8971076534f7603	2020-02-1921:26:33
27-1357	河南省	周口市	西华县			张某某，男，38岁	西华县人，有武汉居住史	[{"time":"1月27日","action":"因发热等症状于西华县人民医院就诊"},{"time":"1月28日","action":"被确诊为新型冠状病毒感染肺炎。目前正在隔离治疗中，病情稳定。该患者确认密切接触人员6人，现在隔离观察中。"}]		2020-02-1300:00:00	大河网	https://news.dahe.cn/2020/02-13/594476.html			2625d6712ec09ae21e23262d06d0e3bb	2020-02-1921:26:33
27-1358	河南省	周口市	项城市			高某某，女，39岁	项城市人	[{"time":"1月17日","action":"从武汉回项城"},{"time":"1月27日","action":"出现发热，体温波动在37.7-38.0℃，自服药无明显缓解，于项城第一人民医院就诊查胸部CT示：双肺多发斑片状及磨玻璃样阴影，经项城市第一人民医院组织专家会诊后以“新型冠状病毒肺炎疑似病例”收住隔离病区"},{"time":"1月29日","action":"确诊新型冠状病毒肺炎。目前正在隔离治疗中，病情稳定。该患者确认密切接触人员4人，现在隔离观察中。"}]		2020-02-1300:00:00	大河网	https://news.dahe.cn/2020/02-13/594476.html			8e50771343fcd6ca7fc6d3210c8ab664	2020-02-1921:26:33
27-1359	河南省	周口市	淮阳区			方某某，男，32岁	淮阳区人，有武汉旅居住史。	[{"time":"1月24日","action":"出现发热等症状"},{"time":"1月28日","action":"于淮阳区人民医院就诊"},{"time":"1月29日","action":"确诊为新型冠状病毒感染肺炎。目前正在隔离治疗中，病情稳定。该患者确认密切接触人员15人，现在隔离观察中。"}]		2020-02-1300:00:00	大河网	https://news.dahe.cn/2020/02-13/594476.html			d193ba0723185b22fe8177969b4f9984	2020-02-1921:26:33
27-1360	河南省	周口市	淮阳区			方某某，男，59岁	淮阳区人，有武汉旅居住史。	[{"time":"1月24日","action":"出现发热等症状"},{"time":"1月28日","action":"于淮阳区人民医院就诊"},{"time":"1月29日","action":"确诊为新型冠状病毒感染肺炎。目前正在隔离治疗中，病情稳定。该患者确认密切接触人员9人，现在隔离观察中。"}]		2020-02-1300:00:00	大河网	https://news.dahe.cn/2020/02-13/594476.html			06f087ca9c96663d22728def5b8ec51f	2020-02-1921:26:33
27-1361	河南省	周口市	淮阳区	大杜庄		杜某某，男，64岁	淮阳区人，家住朱集乡大杜庄。	[{"time":"1月21日","action":"从武汉回到项城后出现发热，服药后无明显缓解，无明显症状，到项城市第一人民医院就诊"},{"time":"1月27日","action":"经项城人民医院专家会诊后，以“疑似新型冠状病毒引起的肺炎”收入隔离病区，现病情稳定。该患者确认密切接触人员6人，现隔离观察中。"}]		2020-02-1300:00:00	大河网	https://news.dahe.cn/2020/02-13/594476.html			274d8d16613d58b7b4dd4455780b3358	2020-02-1921:26:33
27-1362	河南省	周口市	鹿邑县	大王庄		王某某，男，33岁	鹿邑县人，家住邱集乡大王庄，在武汉从事流动商贩生意，工作地点不固定。	[{"time":"1月25日","action":"出现发热寒战，自行口服药物后寒战减轻"},{"time":"1月26日","action":"测体温38.5℃，于村卫生室治疗，后体温正常，为进一步治疗到鹿邑真源医院就诊，查胸部CT提示双肺炎性改变"},{"time":"1月27日","action":"经专家会诊并由市疾控中心检测核糖核酸阳性，诊断为新型冠状病毒感染的肺炎"},{"time":"1月28日","action":"转入鹿邑县人民医院进行隔离治疗，病情稳定。该患者确认密切接触人员12人，现隔离观察中。"}]		2020-02-1300:00:00	大河网	https://news.dahe.cn/2020/02-13/594476.html			59d1c951871ad6d703f8121353d332bb	2020-02-1921:26:33
27-1363	河南省	周口市	沈丘县	池李庄		殷某某，女，31岁	沈丘县人，家住纸店镇池李庄村。	[{"time":"1月18日","action":"自武汉开车经过黄冈然后返回沈丘"},{"time":"1月24日","action":"以发热2天收住院治疗，经沈丘县医院、周口市专家组会诊后，以“疑似新型冠状病毒引起的肺炎”收入隔离病区"},{"time":"1月28日","action":"检测核糖核酸阳性，诊断为新型冠状病毒感染的肺炎，现隔离治疗中，病情稳定。该患者确认密切接触人员27人，现隔离观察中。"}]		2020-02-1300:00:00	大河网	https://news.dahe.cn/2020/02-13/594476.html			eea58722e0a9782397d3efe72a089a29	2020-02-1921:26:33
27-1364	河南省	周口市	沈丘县	保金堂村		李某某，女，49岁	沈丘县人，家住刘庄店保金堂村，在武汉巿桥囗区汉正街经营玉石。	[{"time":"1月27日","action":"以发热、咳嗽、咳痰5天收住沈丘县医院治疗，经沈丘县医院、周口市专家组会诊后，以“疑似新型冠状病毒引起的肺炎”收入隔离病区"},{"time":"1月28日","action":"检测核糖核酸阳性，诊断为新型冠状病毒感染的肺炎，现隔离治疗中，病情稳定。该患者确认密切接触人员15人，现隔离观察中。"}]		2020-02-1300:00:00	大河网	https://news.dahe.cn/2020/02-13/594476.html			88a02f681f836507ef7dac2d9a46c3e2	2020-02-1921:26:33
27-1365	河南省	周口市	商水县	林村		刘某某，男，50岁	商水县人，家住邓城镇林村行政村。	[{"time":"1月10日","action":"去武汉经商，居住四天"},{"time":"1月15日","action":"无明显诱因出现发热，在家服用退热药物，仍间断发热"},{"time":"1月21日","action":"就诊于周口市中心医院，疑诊为“新型冠状病毒疑似病例”，转入周口市传染病医院重症医学科隔离治疗，目前病情稳定。该患者确认密切接触人员22人，现隔离观察中。"}]		2020-02-1300:00:00	大河网	https://news.dahe.cn/2020/02-13/594476.html			f7e2a4d31691165ad6db9249adc43c5e	2020-02-1921:26:33
27-1366	河南省	周口市	淮阳县	羲城名郡		吕某某，男，21岁	学生，淮阳县人，家住淮阳区城关镇曦城名郡，就读于武汉市华中科技大学。	[{"time":"1月17日","action":"放假回到家中"},{"time":"1月21日","action":"因受凉出现发热，在家自行服药，仍有发热乏力等症状"},{"time":"1月22日","action":"测量体温38℃，并出现干咳症状，因症状与新型冠状病毒肺炎相似，到周口市中心医院发热门诊就诊，由市疾控中心检测核糖核酸阳性，遂转入周口市传染病医院重症医学科隔离治疗，目前病情稳定。该患者确认密切接触人员5人，现隔离观察中。"}]		2020-02-1300:00:00	大河网	https://news.dahe.cn/2020/02-13/594476.html			ce2d40f18ea33b33a69e5474e2db004a	2020-02-1921:26:33
27-1367	河南省	周口市	淮阳县	羲城名郡		齐某某，男，19岁	学生，淮阳县人，家住淮阳区城关镇羲城名郡。	[{"time":"1月17日","action":"与武汉上学回家的吕某(第2例病人)共同进餐"},{"time":"1月19日","action":"又与吕某打球并共同进餐"},{"time":"1月22日","action":"因受凉出现发热、鼻塞，自行在家服药后体温正常"},{"time":"1月23日","action":"21时又出现发热，并出现咽痛症状，因与确诊新型冠状病毒肺炎患者有接触，到周口市中心医院发热门诊就诊，由市疾控中心检测核糖核酸阳性，遂转入周口市传染病医院重症医学科隔离治疗，目前病情稳定。该患者确认密切接触人员8人，现隔离观察中。"}]		2020-02-1300:00:00	大河网	https://news.dahe.cn/2020/02-13/594476.html			3d9885011a9ddf4c2b94b4b30fe07154	2020-02-1921:26:33
27-1368	河南省	周口市	项城市	孙店镇卫生院家属院		张某某，男，46岁	项城市人，家住孙店镇卫生院家属院。	[{"time":"1月18日","action":"从武汉返回项城市，随即出现发热症状体温波动在38.5-39.0°C之间，在当地诊所治疗，效果不佳"},{"time":"1月23日","action":"以新冠肺炎收入项城市第一人民医院，现隔离治疗中，病情稳定。该患者确认密切接触人员11人，现隔离观察中。"}]		2020-02-1300:00:00	大河网	https://news.dahe.cn/2020/02-13/594476.html			56ff956f8c5b7460bd7f9df9ab8c5c3c	2020-02-1921:26:33
27-1369	河南省	周口市	项城市	孙店镇卫生院家属院		董某某，女，49岁	项城市人，家住孙店镇卫生院家属院。	[{"time":"1月19日","action":"出现发热及咳嗽症状，到项城市第一人民医院发热门诊就诊，以新冠肺炎收入院，与张某某(第4例病人)系夫妻，现隔离治疗中，病情稳定。该患者确认密切接触人员4人，现隔离观察中。"}]		2020-02-1300:00:00	大河网	https://news.dahe.cn/2020/02-13/594476.html			9fd388345f0498856943f1dc74a0e282	2020-02-1921:26:33
27-1370	河南省	周口市	太康县	汉正街;常营镇		段某某，女，60岁	湖北籍孝感汉川人，家住湖北省孝感市汉川县脉旺镇马集村。	[{"time":"1月12日","action":"在汉口汉正街夜宿某酒店"},{"time":"1月13日","action":"乘火车从许昌下车到太康常营镇"},{"time":"1月19日","action":"发热一次体温最高39度，伴纳差乏力干咳，在常营卫生院输液治疗五天，仍间断发热，体温最高37.7度，在济民医院行胸部CT检查：双肺片状影。经太康县专家组会诊后诊断为“高度疑似新型冠状病毒肺炎”病例"},{"time":"1月24日","action":"转入太康县人民医院感染性疾病科隔离治疗，目前病情稳定。该患者确认密切接触人员15人，现隔离观察中。"}]		2020-02-1300:00:00	大河网	https://news.dahe.cn/2020/02-13/594476.html			8aa5a4b46497be555ee666afc5d8d5e8	2020-02-1921:26:33
27-1371	河南省	周口市	太康县	武庄行政村苏堂村		朱某某，男，26岁	太康县人，家住马厂镇武庄行政村苏堂村，为武汉体育学院学生	[{"time":"1月13日","action":"离开武汉前往江苏昆山市婶婶家"},{"time":"1月17日","action":"出现发热症状，在当地按“上呼吸道感染”自行口服药物治疗"},{"time":"1月19日","action":"从昆山市返回"},{"time":"1月20日","action":"回到太康家中居住，并在大刘庄诊所治疗3天，症状未见明显改善"},{"time":"1月24日","action":"前往永兴医院住院治疗，诊断为新型冠状病毒感染的肺炎"},{"time":"1月25日","action":"转入太康县人民医院感染性疾病科隔离治疗，目前病情稳定。该患者确认密切接触人员52人，现隔离观察中。"}]		2020-02-1300:00:00	大河网	https://news.dahe.cn/2020/02-13/594476.html			722e3794db5058103be54b57c3e06b56	2020-02-1921:26:33
27-1372	河南省	周口市	太康县	武庄行政村苏堂村		朱某某，女，28岁	太康县人，家住马厂镇武庄行政村苏堂村，与其在武汉上学兄弟朱某某(第7例病人)接触过	[{"time":"1月23日","action":"出现发热、咳嗽，体温波动在38度左右，在家口服药物治疗效果欠佳，随前往永兴医院就诊，诊断为新型冠状病毒感染的肺"},{"time":"1月25日","action":"转入太康县人民医院感染性疾病科隔离治疗，目前病情稳定。该患者确认密切接触人员14人，现隔离观察中。"}]		2020-02-1300:00:00	大河网	https://news.dahe.cn/2020/02-13/594476.html			987346f1d598423925daa262f4235465	2020-02-1921:26:33
27-1373	河南省	周口市	太康县	武庄行政村苏堂村		陈某某，女，51岁	太康县人，家住马厂镇武庄行政村苏堂村，与在武汉上学儿子朱某某(第7例病人)接触过。	[{"time":"1月24日","action":"出现发热，体温波动在37.5度左右"},{"time":"1月25日","action":"以疑似为“新型冠状病毒感染的肺炎”转入太康县人民医院感染性疾病科隔离治疗，目前病情稳定。该患者确认密切接触人员19人，现隔离观察中。"}]		2020-02-1300:00:00	大河网	https://news.dahe.cn/2020/02-13/594476.html			f5dbc104b8ad83262e55db14bc0fca13	2020-02-1921:26:33
27-1374	河南省	周口市	西华县	沟刘村		刘某某，男，24岁	西华县人，家住奉母镇沟刘村，于2019年12月在武汉做生意，居住30-40天，居住地距离野生动物市场约10公里	[{"time":"1月22日","action":"发热、咳嗽，体温最高38.8℃，伴头痛，在家给予药物治疗，症状不缓解"},{"time":"1月24日","action":"到临颖县人民医院就诊，胸部CT提示左肺炎，回当地诊所输液治疗(其间隐瞒武汉居住史)"},{"time":"1月25日","action":"到西华县人民医院隔离病区就诊，诊断为新型冠状病毒感染的肺炎，现隔离治疗，病情稳定。该患者确认密切接触人员13人，现隔离观察中。"}]		2020-02-1300:00:00	大河网	https://news.dahe.cn/2020/02-13/594476.html			2031a69fd688de08cc0494cb77f22baf	2020-02-1921:26:33
27-1375	河南省	周口市		亿客隆超市		许某某，女，37岁	湖北省汉川市沉湖镇赵湾村人	[{"time":"1月15日","action":"从武汉到周口探亲访友，随后在许湾亿客隆超市工作7天"},{"time":"1月22日","action":"出现咳嗽、咽痛，在许湾乡某诊所给予药物治疗，症状减轻"},{"time":"1月25日","action":"就诊于周口市中心医院，测量体温37.3℃，由市疾控中心检测核糖核酸阳性，遂转入周口市传染病医院重症医学科隔离治疗，目前病情稳定。该患者确认密切接触人员31人，现隔离观察中。"}]		2020-02-1300:00:00	大河网	https://news.dahe.cn/2020/02-13/594476.html			dfcbadca8f14a47d6582d8067759bbc8	2020-02-1921:26:33
27-1376	河南省	周口市	郸城县	于庄村		于某某，男，40岁	郸城县人，家住白马镇仵庄行政村后于庄村，在武汉市江岸区经营馍店。	[{"time":"1月18日","action":"无明显诱因发热，体温最高38.5°C伴乏力、前胸疼痛，在武汉市张医生诊所输液后，体温正常"},{"time":"1月22日","action":"返回郸城县白马镇后，再次出现发热，在大杨庄诊所给予输液治疗，体温正常"},{"time":"1月26日","action":"体温再次升高，到郸城县人民医院发热门诊就诊，诊断为新型冠状病毒感染的肺炎，现隔离治疗，病情稳定。该患者确认密切接触人员15人，现隔离观察中。"}]		2020-02-1300:00:00	大河网	https://news.dahe.cn/2020/02-13/594476.html			acfcd9c264c542fd68c06488d7482d68	2020-02-1921:26:33
27-1377	河南省	周口市	太康县	武庄行政村苏堂村		朱某某，男，49岁	家住马厂镇武庄行政村苏堂村。患者因于其在武汉上学儿子朱某某(第7例病人)接触后，出现发热、咳嗽，最高体温达38.9度，遂前往永兴医院就诊，经太康县专家组会诊后诊断为“高度疑似新型冠状病毒感染病例”，	[{"time":"1月27日","action":"转入太康县人民医院感染性疾病科隔离治疗，目前病情稳定。该患者确认密切接触人员13人，现隔离观察中。"}]		2020-02-1300:00:00	大河网	https://news.dahe.cn/2020/02-13/594476.html			ddc47606cc0b142512128020e02c30a9	2020-02-1921:26:33
27-1378	河南省	周口市	沈丘县	赵庙村		赵某某，男，26岁	家住沈丘县付井镇赵庙村，经商	[{"time":"1日15日","action":"经商到武汉市郊区"},{"time":"1月16日","action":"离开去杭州"},{"time":"1月22日","action":"从杭州返回沈丘"},{"time":"1月25日","action":"以发热，咳嗽二天为主诉收住院治疗。后经沈丘县人民医院、周口市专家救治组会诊，高度怀疑新型冠状病毒感染的肺炎"},{"time":"1月27日","action":"新型冠状病毒核酸初检复检均阳性，诊断为新型冠状病毒感染的肺炎，现隔离治疗，病情稳定。该患者确认密切接触人员13人，现隔离观察中。"}]		2020-02-1300:00:00	大河网	https://news.dahe.cn/2020/02-13/594476.html			36226b50deeb2dd355f6a6ef93f4e776	2020-02-1921:26:33
27-1379	河南省	周口市	沈丘县	李腰庄		钟某某，女，33岁	家住沈丘县白集镇李腰庄村，在武汉巿洪山区经营一间门巿部	[{"time":"1月19日","action":"从洪山区返回沈丘，与婆姐等5人一起乘私家车返回沈丘"},{"time":"1月26日","action":"以发热头痛三天为主诉收住院治疗，后经沈丘县医院、周口市专家救治组会诊，高度怀疑新型冠状病毒感染的肺炎"},{"time":"1月27日","action":"新型冠状病毒核酸初检复检均阳性，诊断为新型冠状病毒感染的肺炎，现隔离治疗，病情稳定。该患者确认密切接触人员9人，现隔离观察中。"}]		2020-02-1300:00:00	大河网	https://news.dahe.cn/2020/02-13/594476.html			c93cc025ef4fc845aa466ed40aaee286	2020-02-1921:26:33
28-294	黑龙江省	黑河市		嫩江镇安居5号楼;	患者一	刘某国，男，48岁	居住地：黑龙江省嫩江市嫩江镇安居5号楼。	[{"time":"1月13日","action":"19时，刘某国和姐姐陪同父亲到齐齐哈尔市第一医院看病，当晚在齐齐哈尔市第一医院脑外科住院。其父亲住院期间，刘某国姐姐一直在医院陪护老人，刘某国白天陪护老人，晚上在齐齐哈尔北疆经典小区租房居住"},{"time":"1月23日","action":"8时，刘某国开车同姐姐、父亲一起从齐齐哈尔市第一医院返嫩，当日11时15分到达嫩江市，直接返回父亲家（团结1队），未外出"},{"time":"1月24日","action":"7时30分，刘某国和妻子（患者二）从团结1队父亲家开车到位于嫩江市水果批发市场的昌平蔬菜水果批发商店卖货，12时开车返回父亲家（团结1队）"},{"time":"1月25日","action":"刘某国未外出"},{"time":"1月26日","action":"14时，刘某国到其大姨姐家（桃园小区8号楼）吃饭，1…		2020-02-1300:00:00	嫩江市疾病预防控制中心	https://news.163.com/20/0213/21/F5A1A7UV00019K82.html			3df762b9d899b78c94617c3d815e5630	2020-02-1921:52:40
28-295	黑龙江省	黑河市		嫩江镇安居5号楼;	患者二	康某，女,47岁	系患者一妻子，居住地：黑龙江省嫩江市嫩江镇安居5号楼。	[{"time":"1月23日","action":"16时30分，康某从位于嫩江市水果批发市场的昌平蔬菜水果批发商店卖货，步行回到公公家（团结1队）"},{"time":"1月24日","action":"7时30分，康某由患者一开车从公公家到昌平蔬菜水果批发商店，12时与患者一返回公公家"},{"time":"1月25日","action":"10时，康某步行到苏某家（团结1队）打麻将，下午14点返回公公家"},{"time":"1月26日","action":"14时，康某同患者一开车到其姐姐家（桃园小区8号楼）吃饭，17时返回公公家"},{"time":"1月27日到2月5日","action":"康某每天上午7时30分由患者一开车送其到昌平蔬菜水果批发商店卖货；每天下午13时30分由患者一开车接其返回公公家中（其间，1月31日"},{"time":"2月6日","action"…		2020-02-1300:00:00	嫩江市疾病预防控制中心	https://news.163.com/20/0213/21/F5A1A7UV00019K82.html			95e8ce8ea668eb2841d5d03a1dd8d0ac	2020-02-1921:52:40
28-296	黑龙江省	黑河市		团结一队畜牧点;	患者三	王某福，男，56岁	系患者一姐夫，居住地：黑龙江省嫩江市嫩江镇团结1队	[{"time":"1月23日","action":"早7时，王某福去岳父家（团结1队），13时返回自己家"},{"time":"1月24日","action":"10时，王某福去岳父家聚餐，20时返回自己家"},{"time":"1月25日","action":"王某福居家未外出"},{"time":"1月26日","action":"13时，王某福去岳父家聚餐，16时返回自己家"},{"time":"1月27日至28日","action":"王某福去岳父家照顾老人"},{"time":"1月29日","action":"王某福居家未外出"},{"time":"1月30日","action":"18时，王某福因妻子身体不适，陪同妻子到市人民医院急诊科就诊，19时30分返回家中"},{"time":"1月31日至2月10日","action":"王某福居家未外出"},{"time":"2…		2020-02-1300:00:00	嫩江市疾病预防控制中心	https://news.163.com/20/0213/21/F5A1A7UV00019K82.html			9c392947fecf38b995ec1248f3345239	2020-02-1921:52:40
28-297	黑龙江省	黑河市		团结一队畜牧点;	患者四	刘某杰，女，53岁	系患者一姐姐，居住地：黑龙江省嫩江市嫩江镇团结1队。	[{"time":"1月23日至25日","action":"刘某杰居家未外出"},{"time":"1月26日","action":"11时30分，刘某杰与丈夫到本村父亲家聚餐；13时刘某杰与丈夫返回家中"},{"time":"1月27日至1月31日","action":"刘某杰居家未外出"},{"time":"2月1日","action":"14时，刘某杰到父亲家探望老人，14时30分，返回家中"},{"time":"2月2日","action":"13时30分，刘某杰与丈夫宴请两位朋友到家中吃饭，聚餐至15时"},{"time":"2月3日至10日","action":"刘某杰居家未外出"}]		2020-02-1300:00:00	嫩江市疾病预防控制中心	https://news.163.com/20/0213/21/F5A1A7UV00019K82.html			7d232e593178e98940c7054866d2a71c	2020-02-1921:52:40
28-351	黑龙江省	绥化市	绥棱县	阁山乡三合村;	患者一	王某新，男，23岁	现住址：绥棱县阁山乡三合村一组，与父亲（确诊病例）和母亲共同居住。	[{"time":"1月26日-2月4日","action":"居家未外出"},{"time":"2月5日","action":"绥棱县疾控中心追溯王某来的密切接触者时找到王某新，由绥棱县120救护车将其接到福祉大酒店隔离观察"},{"time":"2月9日","action":"因发热由120接到绥棱县人民医院发热门诊就诊，被诊断为疑似病例，并对其进行隔离治疗"},{"time":"2月12日","action":"核酸检测阳性，被诊断为确诊病例，目前在绥棱县人民医院接受隔离治疗"}]		2020-02-1300:00:00	绥化日报	https://mp.weixin.qq.com/s/R-hL5xpXSYA20oxv3N5ePw			5515692bb3c4bf2a4b9d0c859095b287	2020-02-1921:52:40
28-352	黑龙江省	绥化市	兰西县	金玉兰庭小区;土龙山屯;裕河村;张富海屯;黑嘴子屯;光复屯;	患者二	齐某，男，44岁	现住址：兰西县金玉兰庭小区，和妻子、儿子共同居住。	[{"time":"1月17日","action":"驾自家车与妻子、儿子去兰西县临江镇土龙山屯父母家"},{"time":"1月18日","action":"步行到朋友徐某波家，回家后未外出"},{"time":"1月19日","action":"驾自家车到兰西县梦天湖洗浴中心（十字街店）洗澡，后返回父母家中至20日未外出"},{"time":"1月21日—1月22日","action":"每日步行往返到裕河村张富海屯闫某海家打麻将，返回父母家中后未外出"},{"time":"1月23日","action":"患者齐某自感不适，驾自家车去裕河村黑嘴子屯诊所静点，后驾自家车返回父母家中，至24日未外出"},{"time":"1月25日","action":"驾自家车从父母家去佳木斯市桦川县四马架乡光复屯其岳父家"},{"time":"1月26日—29日","action":"在岳父家未外…		2020-02-1300:00:00	绥化日报	https://mp.weixin.qq.com/s/R-hL5xpXSYA20oxv3N5ePw			d0f5f324fcb03926b9b34daf2fd02d17	2020-02-1921:52:40
28-376	黑龙江省	七台河市	桃山区	旭日小区;	病例16	男，65岁	退休人员，2月12日确诊，居住在桃山区旭日小区，与病例13是夫妻关系。目前该名患者在市定点医院隔离治疗。	[{"time":"1月21日至2月3日","action":"患者因多年疾病行动不便，无法下楼，一直居家未外出"},{"time":"2月4日","action":"出现发热、咳嗽症状，未就医"},{"time":"2月5日","action":"14时被120急救车送往市人民医院治疗"}]		2020-02-1300:00:00	七台河市卫生健康委员会	https://new.qq.com/omn/20200213/20200213A0TG6L00.html			5463575f6dc694d171347c174c105498	2020-02-1921:52:40
28-508	吉林省	四平市	铁西区	红嘴子一社;		樊某，男，25岁	四平市人，现住四平市铁西区红嘴子家属楼。	[{"time":"1月18日","action":"6时30分乘客车吉Ｅ38333从梅河口到四平，大约10时左右下车，乘106公交车到红嘴子家属楼亲属家，后步行回家。12时左右乘出租车到地委双亿超市购物，12时40分左右乘出租车回家。17时30分乘出租车到市中心医院看望患病亲属，19时30分乘出租车回家"},{"time":"1月19日","action":"9时左右乘出租车到市中心医院患病亲属处，10时左右乘出租车回家"},{"time":"1月20日","action":"8时左右乘出租车到地委双亿超市购物，9时40分乘出租车回家"},{"time":"1月21日","action":"11时左右到红嘴子欧亚太阳岛美发，先后又到红钢家属楼洗浴中心洗浴，红嘴子九星麻辣烫吃饭，红嘴子福聚源过桥米线购物，15时左右乘出租车到七道街华生天然气缴费，后到七道街邮储银行办理业务，16时步行到市…		2020-02-1300:00:00	四平市疫情联防联控工作领导小组指挥部	https://www.sohu.com/a/372851970_692738			bbb5b0d957f1051bf8eab54b332ffb5a	2020-02-1921:52:40
26-59	贵州省	贵阳市	观山湖区	贵阳龙洞堡国际机场;奥林花园;贵阳市第二人民医院;未来方舟G1组团		宋某，女，55岁	现居于贵阳市观山湖区奥林花园。	[{"time":"1月23日","action":"从泰国普吉岛乘坐FD790航班返回贵阳，8时抵达贵阳龙洞堡机场后乘坐出租车返回奥林花园家中"},{"time":"1月24日-26日","action":"乘私车到云岩区水东社区未来方舟G1组团熊某（确诊病例）家中聚餐，期间未外出"},{"time":"1月26日","action":"乘私车返回家中后，曾于1月29日到楼下超市购买生活物资，其余时间均在家中未外出。因属于确诊病例熊某的密切接触者"},{"time":"2月9日","action":"对其进行高危人群筛查采样，随后居家隔离至2月10日"},{"time":"2月11日","action":"在贵阳市第二人民医院隔离治疗"},{"time":"2月12日","action":"被诊断为确诊病例。目前在贵阳市公共卫生救治中心将军山院区隔离治疗，病情平稳。"}]		2020-02-1300:00:00	多彩贵州网	https://mp.weixin.qq.com/s/lZ3zm_7wm1fKDKmCnd84nw			d65e7402ab627ea43202c689b8335865	2020-02-1921:55:22
26-60	贵州省	贵阳市	观山湖区	碧桂园·龙城府;金元国际新城;贵阳市第二人民医院		钟某某，女，53岁	现居于贵阳市观山湖区碧海社区金元国际。	[{"time":"1月23日","action":"乘私车前往龙里碧桂园茵特拉根小镇别墅居住，至2月8日未外出"},{"time":"2月9日","action":"乘私车返回碧海社区金元国际家中未外出"},{"time":"2月10日","action":"乘私车到贵阳市第二人民医院发热门诊诊治，随后在医院隔离治疗至2月11日"},{"time":"2月12日","action":"被诊断为确诊病例。目前在贵阳市公共卫生救治中心将军山院区隔离治疗，病情平稳。"}]		2020-02-1300:00:00	多彩贵州网	https://mp.weixin.qq.com/s/lZ3zm_7wm1fKDKmCnd84nw			4da4c49ed591c3c1c86059f088ccc41b	2020-02-1921:55:22
26-61	贵州省	黔南布依族苗族自治州	惠水县	湖北中医药大学附属医院;贵阳龙洞堡国际机场;惠水县中医院		花某娜，女，27岁	长期居住在武汉，现居住地惠水县涟江街道钻石城（单独居住）。	[{"time":"1月16日","action":"患者在武汉曾出现发热(体温38.2℃)症状，于当日就诊于湖北省中医院湖北中医药大学附属医院光谷门诊，医疗机构给予对症治疗后症状好转"},{"time":"1月23日","action":"上午8点45分，患者乘坐航班（MU2603）返黔，期间该航班在恩施停留了20分钟，12时到达贵阳龙洞堡机场，其家人（戴口罩）开车去贵阳龙洞堡机场接回（3人均戴口罩）"},{"time":"1月24日-2月6日","action":"患者在家隔离监测，每日仅由其家人送餐，以及戴口罩到家门口接外卖，无外出活动"},{"time":"2月6日","action":"下午，惠水县疾控中心到患者家中采集标本"},{"time":"2月7日","action":"上午9时，患者步行（戴口罩）到惠水县中医院做CT检查，并由其父亲（戴口罩）陪同步行回家"},{"ti…		2020-02-1300:00:00	多彩贵州网	https://mp.weixin.qq.com/s/lZ3zm_7wm1fKDKmCnd84nw			84c43e8407f9822b0524cbe66024b304	2020-02-1921:55:22
26-62	贵州省	黔南布依族苗族自治州	长顺县	长顺县人民医院;贵州省将军山医院		周某超，男，24岁	武汉市汉江区浦发银行职工，现居住地长顺县长寨街道威远社区新坝村平寨。	[{"time":"1月22日","action":"患者与其女友李某维从武汉同乘SC4875号航班飞机（座位号10F）返家，20时到达贵阳龙洞堡机场，随后一起乘坐顺风车经威远下车回家（其女友回自己家中，女友家住县城民族酒店后教师公寓，已被隔离观察），车上共五人"},{"time":"1月22日","action":"患者戴口罩自驾到县城买面包，约1分钟，未与人有明显接触"},{"time":"1月23日","action":"患者到其外婆家，其余时间均在家中休息，未与其它亲友接触"},{"time":"2月5日","action":"村医（其父）根据武汉返乡人员筛查通知要求，通知其到县人民医院做新冠肺炎筛查（因当时未满14天，故在6日前往）"},{"time":"2月6日","action":"卫生院杨某某及网格员罗某某戴口罩到其家中进行体温测量并要求其到县医院进行筛查，其午休后独自驾…		2020-02-1300:00:00	多彩贵州网	https://mp.weixin.qq.com/s/lZ3zm_7wm1fKDKmCnd84nw			aed24b97c4ad70716929c50f9cb140a5	2020-02-1921:55:22
26-63	贵州省	黔南布依族苗族自治州	贵定县	贵定县人民医院;贵州省将军山医院		熊某，男，37岁	湖北省赤壁市人，系2月6日贵定县确诊病例江某清女婿，现居住地贵定县锦江华府二期1号楼。	[{"time":"1月22日","action":"乘坐自驾车到贵定县妻弟（江某山）家"},{"time":"1月23日、1月24日、1月25日","action":"偶在西门坡、环城路、西门桥一带活动"},{"time":"1月26日至2月3日","action":"居家留观未外出"},{"time":"2月4日","action":"按社区要求到县中医院检查后转入贵定县人民医院医学隔离观察"},{"time":"2月11日","action":"诊断为确诊病例。目前，在贵州省将军山医院隔离治疗，病情平稳。"}]		2020-02-1300:00:00	多彩贵州网	https://mp.weixin.qq.com/s/lZ3zm_7wm1fKDKmCnd84nw			6eb5cf9ccf2e4627ca6a7cf626ab4004	2020-02-1921:55:22
26-64	贵州省	黔南布依族苗族自治州	贵定县	金山公园;贵定县人民医院;贵州省将军山医院		江某娥，女，40岁	湖北省赤壁市人，与患者熊某系夫妻关系，现居住地贵定县锦江华府二期1号楼。	[{"time":"1月22日","action":"与熊某同车抵达贵定县兄弟（江某山）家"},{"time":"1月23日","action":"短暂外出到西门坡"},{"time":"1月26日","action":"到金山公园登山"},{"time":"1月27日至2月3日","action":"居家留观未外出"},{"time":"2月4日","action":"按社区要求到县中医院检查后转入贵定县人民医院医学隔离观察"}]		2020-02-1300:00:00	多彩贵州网	https://mp.weixin.qq.com/s/lZ3zm_7wm1fKDKmCnd84nw			3b0642537b7c11c42bcd4636a4a67ff4	2020-02-1921:55:22
26-65	贵州省	黔南布依族苗族自治州	贵定县	贵定县人民医院;贵州省将军山医院		熊某晗，女，14岁	湖北省赤壁市人，系确诊患者熊某女儿，现居住地贵定县锦江华府二期1号楼。	[{"time":"1月22日","action":"与父母同车抵达贵定县舅舅（江某山）家"},{"time":"1月23至2月3日","action":"居家未外出"},{"time":"2月4日","action":"按社区要求到贵定县中医院检查后转入贵定县人民医院医学隔离观察"},{"time":"2月11日","action":"诊断为确诊病例。目前，在贵州省将军山医院隔离治疗，病情平稳。"}]		2020-02-1300:00:00	多彩贵州网	https://mp.weixin.qq.com/s/lZ3zm_7wm1fKDKmCnd84nw			a8a3e34acc103568fa20db4fa11bb934	2020-02-1921:55:22
26-66	贵州省	黔南布依族苗族自治州	贵定县	金山公园;贵定县人民医院;贵州省将军山医院		江某斌，女，36岁	湖北省咸宁市人，系2月6日贵定县确诊病例江某清女儿，现居住地贵定县锦江华府二期1号楼	[{"time":"1月22日","action":"乘坐亲属自驾车到贵定县兄弟（江某山）家"},{"time":"1月23日","action":"短暂外出到西门坡"},{"time":"1月26日","action":"到金山公园登山"},{"time":"1月27日至2月3日","action":"居家留观未外出"},{"time":"2月11日","action":"诊断为确诊病例。目前，在贵州省将军山医院隔离治疗，病情平稳。"}]		2020-02-1300:00:00	多彩贵州网	https://mp.weixin.qq.com/s/lZ3zm_7wm1fKDKmCnd84nw			81dd1040b741e9d71f1f234c0e84eaea	2020-02-1921:55:22
26-67	贵州省	黔南布依族苗族自治州	贵定县	脚星港百货超市;富万家生活超市;贵定县荷花农贸市场;锦江华府;贵州医科大学附属医院门诊		江某山，男，30岁	黔南州贵定县人，系2月6日贵定县确诊病例江某清儿子，现居住地贵定县锦江华府二期1号楼。	[{"time":"1月16日起","action":"与江某清及1月22日9名湖北疫区入黔亲属共13人居住在贵定县锦江华府二期1号楼"},{"time":"1月22日","action":"正常上班"},{"time":"1月26日至2月3日","action":"多次外出购物，先后在贵定县西门坡脚星港百货超市、新桥街富万家超市、荷花菜市场及锦江华府周边活动（戴口罩）"},{"time":"2月4日","action":"按社区要求到县中医院检查后转入贵定县人民医院医学隔离观察"},{"time":"2月11日","action":"诊断为确诊病例。目前，在贵州医科大学附属医院隔离治疗，病情平稳。"}]		2020-02-1300:00:00	多彩贵州网	https://mp.weixin.qq.com/s/lZ3zm_7wm1fKDKmCnd84nw			d21439e87ef98f40af6e93b73637126f	2020-02-1921:55:22
26-68	贵州省	黔南布依族苗族自治州	贵定县	中国农业银行(龙里县支行);中国农业银行(贵定支行);星力百货(瑞金店);贵定县荷花农贸市场;贵州医科大学附属医院门诊		许某莎，女，30岁	贵阳市云岩区人，与确诊患者江某山系夫妻关系，现居住地贵定县锦江华府二期1号楼。	[{"time":"1月18日至1月23日","action":"曾到龙里县农业银行、贵定县农业银行办理业务，到贵阳市瑞金路星力百货店、贵定县西门坡、荷花市场周边及其单位楼下一带活动"},{"time":"1月24日至2月3日","action":"居家留观未外出"},{"time":"2月4日","action":"按社区要求到县中医院检查后转入贵定县人民医院医学隔离观察"},{"time":"2月11日","action":"诊断为确诊病例。目前，在贵州医科大学附属医院隔离治疗，病情平稳。"}]		2020-02-1300:00:00	多彩贵州网	https://mp.weixin.qq.com/s/lZ3zm_7wm1fKDKmCnd84nw			f21b9235ba3d8c2fd514dc85b7a167c3	2020-02-1921:55:22
26-69	贵州省	黔南布依族苗族自治州	贵定县	力百货(瑞金店);金山公园;贵定县人民医院;贵州医科大学附属医院门诊		江某钰，女，2岁7个月	黔南州贵定县人，系确诊患者江某山女儿，现居住地贵定县锦江华府二期1号楼。	[{"time":"1月18日","action":"到贵阳市瑞金路星力百货店活动"},{"time":"1月19日至25日","action":"居家未外出"},{"time":"1月26日","action":"曾到金山公园登山"},{"time":"1月27日至2月3日","action":"居家留观未外出"},{"time":"2月4日","action":"按社区要求到贵定县中医院检查后转入贵定县人民医院医学隔离观察"},{"time":"2月11日","action":"诊断为确诊病例。目前，在贵州医科大学附属医院隔离治疗，病情平稳。"}]		2020-02-1300:00:00	多彩贵州网	https://mp.weixin.qq.com/s/lZ3zm_7wm1fKDKmCnd84nw			1e6cedbf143c57e3166812de836af96b	2020-02-1921:55:22
25-182	河北省	唐山市	迁西县	河北庄村	第32例	女，66岁		[{"time":"1月24日","action":"与第27例病例在家中聚餐"},{"time":"1月26日","action":"与家人到金厂峪镇河北庄村串门，午餐后返回"},{"time":"1月27日至30日","action":"居家未外出，期间有包括第27例病例在内的亲属多次来访或聚餐"},{"time":"1月31日","action":"到本村亲戚家串门，并与第27例病例在自家聚餐"},{"time":"2月1日至8日","action":"居家未外出,，期间有包括第27例病例在内的亲属多次来访或聚餐"},{"time":"2月9日","action":"凌晨被送往迁西县指定地点接受隔离观察"},{"time":"2月11日","action":"被转运至市传染病院，当日确诊。"}]		2020-02-1300:00:00	河北综合广播	https://view.inews.qq.com/a/20200212A0KPZI00?uid=100206212955&devid=C6E40A6D-8481-4403-95E9-E1E029033302&qimei=c6e40a6d-8481-4403-95e9-e1e029033302			8259f6ce37816f78527699c021dfc43b	2020-02-1922:02:16
25-183	河北省	唐山市	迁西县	河北庄村;郭庄户村;麻达峪村	第33例	女，37岁	第三十二例病例女儿，共同生活	[{"time":"1月24日","action":"与第27例、第32例病例在家中聚餐"},{"time":"1月26日","action":"与第32例病例等家人到金厂峪镇河北庄村串门，后与丈夫到金厂峪镇郭庄户村、麻达峪村串门，在河北庄村午餐后返回"},{"time":"1月27日至2月5日","action":"居家未外出，期间有包括第27例病例在内的亲属多次来访或聚餐"},{"time":"2月6日","action":"到本村公爹家聚餐"},{"time":"2月8日","action":"被送往迁西县指定地点接受隔离观察"},{"time":"2月11日","action":"被转运至市传染病院，当日确诊。"}]		2020-02-1300:00:00	河北综合广播	https://view.inews.qq.com/a/20200212A0KPZI00?uid=100206212955&devid=C6E40A6D-8481-4403-95E9-E1E029033302&qimei=c6e40a6d-8481-4403-95e9-e1e029033302			546193e07150380a595daddc1edbf6bf	2020-02-1922:02:16
25-184	河北省	保定市	易县	易县人民医院	第27例	男，47岁	常住武汉;曾在武汉华南海鲜市场附近活动	[{"time":"1月19日","action":"自驾从武汉返回易县"},{"time":"2月8日","action":"就诊于易县县医院"},{"time":"2月10日","action":"确诊。"}]		2020-02-1300:00:00	河北综合广播	https://view.inews.qq.com/a/20200212A0KPZI00?uid=100206212955&devid=C6E40A6D-8481-4403-95E9-E1E029033302&qimei=c6e40a6d-8481-4403-95e9-e1e029033302			a96e2635873a7fc0808d89469798c415	2020-02-1922:02:16
25-185	河北省	保定市	竞秀区	保定市第二医院	第28例	女，74岁	有外地人员接触史	[{"time":"1月20日","action":"其女儿从郑州返保探亲"},{"time":"1月24日","action":"患者出现发热"},{"time":"2月2日","action":"就诊于保定市第二医院"},{"time":"2月10日","action":"确诊。"}]		2020-02-1300:00:00	河北综合广播	https://view.inews.qq.com/a/20200212A0KPZI00?uid=100206212955&devid=C6E40A6D-8481-4403-95E9-E1E029033302&qimei=c6e40a6d-8481-4403-95e9-e1e029033302			3e159131021b31cf137390174b296058	2020-02-1922:02:16
25-186	河北省	保定市	竞秀区	保定西湖医院;保定市竞秀区医院;保定市第一中心医院	第29例	女，75岁	与第11例为母子关系	[{"time":"1月29日至2月6日","action":"在西湖医院隔离观察"},{"time":"2月6日","action":"就诊于竞秀区医院后转诊至第一中心医院"},{"time":"2月10日","action":"确诊。"}]		2020-02-1300:00:00	河北综合广播	https://view.inews.qq.com/a/20200212A0KPZI00?uid=100206212955&devid=C6E40A6D-8481-4403-95E9-E1E029033302&qimei=c6e40a6d-8481-4403-95e9-e1e029033302			ca430fa06a1becdca65850dfd65c5976	2020-02-1922:02:16
25-187	河北省	保定市	高阳县	高阳县医院	第30例	男，73岁	常住高阳县,系第20例的密切接触者，且家中有武汉返乡人员	[{"time":"2月7日","action":"就诊于高阳县医院"},{"time":"2月10日","action":"确诊。"}]		2020-02-1300:00:00	河北综合广播	https://view.inews.qq.com/a/20200212A0KPZI00?uid=100206212955&devid=C6E40A6D-8481-4403-95E9-E1E029033302&qimei=c6e40a6d-8481-4403-95e9-e1e029033302			0e329fc3ac8f9c624fa5b954517e9f37	2020-02-1922:02:16
25-188	河北省	保定市	莲池区	保定市第一中心医院	第31例	女，82岁	有外地人员接触史	[{"time":"1月17日","action":"其儿子由上海返保探亲"},{"time":"2月5日","action":"患者丈夫确诊为疑似病例，患者当天到保定市第一中心医院隔离观察"},{"time":"2月11日","action":"确诊。"}]		2020-02-1300:00:00	河北综合广播	https://view.inews.qq.com/a/20200212A0KPZI00?uid=100206212955&devid=C6E40A6D-8481-4403-95E9-E1E029033302&qimei=c6e40a6d-8481-4403-95e9-e1e029033302			a18ca90a96f693825a621ec47562fb37	2020-02-1922:02:16
25-189	河北省	沧州市	河间市	炼钢超市;东方超市;河间市人民医院	第33例	男，35岁	与武汉返乡人员有过接触	[{"time":"2月4日","action":"到束城镇炼钢超市、东方超市、本村诊所"},{"time":"2月5日","action":"在河间市人民医院隔离治疗"},{"time":"2月11日","action":"确诊。"}]		2020-02-1300:00:00	河北综合广播	https://view.inews.qq.com/a/20200212A0KPZI00?uid=100206212955&devid=C6E40A6D-8481-4403-95E9-E1E029033302&qimei=c6e40a6d-8481-4403-95e9-e1e029033302			42ae06f004f57cc8de74ad4284164af4	2020-02-1922:02:16
25-190	河北省	沧州市	河间市	河间市人民医院	第34例	男，29岁	系病例33的弟弟，与武汉返乡人员有过接触	[{"time":"2月5日","action":"在河间市人民医院隔离治疗"},{"time":"2月11日","action":"确诊。"}]		2020-02-1300:00:00	河北综合广播	https://view.inews.qq.com/a/20200212A0KPZI00?uid=100206212955&devid=C6E40A6D-8481-4403-95E9-E1E029033302&qimei=c6e40a6d-8481-4403-95e9-e1e029033302			a2c728942e2e816aedbc46bb152f0184	2020-02-1922:02:16
25-191	河北省	沧州市	河间市	中亚·大药房(束城药店);金利达;炼钢超市;中亚大药房(海霞药店);河间市人民医院一楼超市;河间市人民医院	第35例	女，54岁	系病例33、34之母，与武汉返乡人员有过接触	[{"time":"2月3日","action":"先后到束城镇束城村东侧的中亚大药房、金利达粮油店、炼钢超市"},{"time":"2月4日","action":"到束城村西侧的中亚大药房，后到河间市人民医院一楼超市"},{"time":"2月5日","action":"到河间市人民医院隔离治疗"},{"time":"2月11日","action":"确诊。"}]		2020-02-1300:00:00	河北综合广播	https://view.inews.qq.com/a/20200212A0KPZI00?uid=100206212955&devid=C6E40A6D-8481-4403-95E9-E1E029033302&qimei=c6e40a6d-8481-4403-95e9-e1e029033302			2ebf032fed6dfe04c02e72285374d092	2020-02-1922:02:16
25-192	河北省	沧州市	献县	献县人民医院	第36例	男，52岁	与武汉返乡人员有过接触	[{"time":"2月8日","action":"独自驾车到献县人民医院住院隔离治疗"},{"time":"2月11日","action":"确诊。"}]		2020-02-1300:00:00	河北综合广播	https://view.inews.qq.com/a/20200212A0KPZI00?uid=100206212955&devid=C6E40A6D-8481-4403-95E9-E1E029033302&qimei=c6e40a6d-8481-4403-95e9-e1e029033302			eaa2262dd4edade8df3326cc11886983	2020-02-1922:02:16
25-193	河北省	沧州市	任丘市	华北油田总医院-东门	第37例	女，45岁	是病例20的密切接触者	[{"time":"2月3日","action":"在任丘市招待处隔离观察"},{"time":"2月5日","action":"在华北油田总医院隔离治疗"},{"time":"2月11日","action":"确诊。"}]		2020-02-1300:00:00	河北综合广播	https://view.inews.qq.com/a/20200212A0KPZI00?uid=100206212955&devid=C6E40A6D-8481-4403-95E9-E1E029033302&qimei=c6e40a6d-8481-4403-95e9-e1e029033302			0856f284f524367e6342065f337cb21c	2020-02-1922:02:16
25-194	河北省	邯郸市	冀南新区	邯郸明仁医院;磁县磁州中心卫生院(仁和路)		女		[{"time":"1月28日","action":"去本村父母家拜年聚餐"},{"time":"2月1日","action":"去本村西头阳光超市购物"},{"time":"2月8日","action":"因是之前公布的某确诊病例的密切接触者被集中隔离"},{"time":"2月10日","action":"送往市明仁医院检查，之后到磁县磁州中心卫生院隔离治疗。"}]		2020-02-1300:00:00	河北综合广播	https://view.inews.qq.com/a/20200212A0KPZI00?uid=100206212955&devid=C6E40A6D-8481-4403-95E9-E1E029033302&qimei=c6e40a6d-8481-4403-95e9-e1e029033302			4768ad2b1978d825b30c36c12efe8600	2020-02-1922:02:16
25-195	河北省	邯郸市	冀南新区	邯郸明仁医院;磁县磁州中心卫生院(仁和路)		女		[{"time":"1月28日","action":"到本村长辈家拜年"},{"time":"2月4日","action":"去本村西头阳光超市和本村街边超市购物"},{"time":"2月10日","action":"送往市明仁医院检查，之后到磁县磁州中心卫生院隔离治疗。"}]		2020-02-1300:00:00	河北综合广播	https://view.inews.qq.com/a/20200212A0KPZI00?uid=100206212955&devid=C6E40A6D-8481-4403-95E9-E1E029033302&qimei=c6e40a6d-8481-4403-95e9-e1e029033302			54a6c607e97fb7caf7d454383709d59f	2020-02-1922:02:16
25-196	河北省	廊坊市	固安县	佳宴饭店;固安县人民医院;廊坊市第三人民医院(大枣林庄)	第27例	女，84岁	为确诊病例第24例的密切接触者	[{"time":"1月22日","action":"中午，患者到固安县京南家宴饭店包房就餐"},{"time":"1月27日下午-2月9日晚上","action":"患者居家无外出史"},{"time":"2月7日","action":"出现发热，偶伴咳嗽、头痛、肌痛"},{"time":"2月9日21时","action":"救护车接运至固安县总医院（人民医院院区）就诊，专家组诊断为确诊病例，现在廊坊市第三人民医院进一步接受隔离治疗。"}]		2020-02-1300:00:00	河北综合广播	https://view.inews.qq.com/a/20200212A0KPZI00?uid=100206212955&devid=C6E40A6D-8481-4403-95E9-E1E029033302&qimei=c6e40a6d-8481-4403-95e9-e1e029033302			dcf3f2124c6077baa0be6eab055d8d0b	2020-02-1922:02:16
25-197	河北省	廊坊市	固安县	廊坊市第三人民医院(大枣林庄)	第28例	女，32岁	为确诊病例第24例的密切接触者	[{"time":"1月22日前","action":"患者在北京市海淀区工作"},{"time":"1月23日","action":"工作单位放假，由丈夫驾车接回"},{"time":"2月9日22时-2月10日","action":"患者婆婆确诊，患者被接运至固安党校隔离场所集中医学观察，无发热等症状，但咽拭子与血清样本核酸检测阳性，目前在廊坊市第三人民医院进一步接受隔离治疗。"}]		2020-02-1300:00:00	河北综合广播	https://view.inews.qq.com/a/20200212A0KPZI00?uid=100206212955&devid=C6E40A6D-8481-4403-95E9-E1E029033302&qimei=c6e40a6d-8481-4403-95e9-e1e029033302			d7775cc1f304bcee0f63152838155fd3	2020-02-1922:02:16
25-202	河北省	唐山市	迁安市	小石岭村;迁安市中医院;迁安市传染病医院	第34例	女，70岁	迁安市人	[{"time":"1月24日","action":"曾到第21例病例家中串门"},{"time":"1月25日-2月1日","action":"在小石岭村居家未外出"},{"time":"2月2日","action":"到第30例病例家中串门"},{"time":"2月3日-2月6日","action":"居家隔离未外出"},{"time":"2月7日","action":"被转运至迁安市指定地点接受隔离医学观察"},{"time":"2月9日","action":"出现发热等症状。2月9日晚由救护车转运至迁安市中医院，后转运至迁安市传染病院隔离治疗"},{"time":"2月12日","action":"确诊。"}]		2020-02-1300:00:00	唐山劳动日报	https://view.inews.qq.com/a/HEC2020021301211304?uid=942187126&devid=FBD02B6E-8456-48F4-8F15-8FABAAD7A0B3&qimei=fbd02b6e-8456-48f4-8f15-8fabaad7a0b3			efb9bd14ecfed9653ca5b4784895e312	2020-02-1922:02:16
25-203	河北省	唐山市	迁西县	擦都岭村;迁西县人民医院	第35例	女，59岁	迁西县人	[{"time":"1月23日","action":"第17例病例曾来其擦都岭村家中串门"},{"time":"1月24日-2月3日","action":"曾多次到本村村民家中串门"},{"time":"2月4日-2月9日","action":"居家隔离未外出"},{"time":"2月10日","action":"因发热，由救护车送至迁西县人民医院就诊并住院"},{"time":"2月12日","action":"确诊。"}]		2020-02-1300:00:00	唐山劳动日报	https://view.inews.qq.com/a/HEC2020021301211304?uid=942187126&devid=FBD02B6E-8456-48F4-8F15-8FABAAD7A0B3&qimei=fbd02b6e-8456-48f4-8f15-8fabaad7a0b3			431366f4be181c3e825db11abce9ac5c	2020-02-1922:02:16
25-204	河北省	廊坊市	霸州市	廊坊市第三人民医院(大枣林庄)	第29例	男，55岁	现住霸州市煎茶铺镇，与确诊病例第20例（患者儿子）生活密切接触,与确诊病例第21例（患者妻子）一起生活	[{"time":"2月6日","action":"作为密切接触者集中隔离观察"},{"time":"2月9日","action":"经检测为阳性，疫情报告为无症状感染者"},{"time":"2月12日","action":"出现发热后专家组诊断为确诊病例，现在廊坊市第三人民医院进一步接受隔离治疗。"}]		2020-02-1300:00:00	廊坊市卫生健康委员会	https://view.inews.qq.com/a/HEC2020021301211304?uid=942187126&devid=FBD02B6E-8456-48F4-8F15-8FABAAD7A0B3&qimei=fbd02b6e-8456-48f4-8f15-8fabaad7a0b3			31ef77f8e1c49cc26bfad6cd7c109dc0	2020-02-1922:02:16
25-205	河北省	沧州市	河间市	河间市人民医院	病例38	男，67岁	是病例26的密切接触者	[{"time":"2月8日","action":"送至河间市人民医院隔离治疗"},{"time":"2月12日","action":"确诊。"}]		2020-02-1300:00:00	沧州卫生健康	https://view.inews.qq.com/a/HEC2020021301211304?uid=942187126&devid=FBD02B6E-8456-48F4-8F15-8FABAAD7A0B3&qimei=fbd02b6e-8456-48f4-8f15-8fabaad7a0b3			5f0315747137fd5533c97c9ec786526b	2020-02-1922:02:16
25-206	河北省	沧州市	河间市	河间市人民医院	病例39	女，2岁	系病例34之女，与武汉返乡人员有过接触	[{"time":"2月9日","action":"到河间市人民医院隔离治疗"},{"time":"2月12日","action":"确诊。"}]		2020-02-1300:00:00	沧州卫生健康	https://view.inews.qq.com/a/HEC2020021301211304?uid=942187126&devid=FBD02B6E-8456-48F4-8F15-8FABAAD7A0B3&qimei=fbd02b6e-8456-48f4-8f15-8fabaad7a0b3			0c46028a5a8095ac66506ba04f64450b	2020-02-1922:02:16
25-207	河北省	沧州市	河间市	河间市人民医院;沧州友谊医院	病例40	男，58岁	系病例35之夫，与武汉返乡人员有过接触	[{"time":"2月5日","action":"到河间市人民医院隔离治疗"},{"time":"2月9日","action":"转至河间友谊医院"},{"time":"2月12日","action":"确诊。"}]		2020-02-1300:00:00	沧州卫生健康	https://view.inews.qq.com/a/HEC2020021301211304?uid=942187126&devid=FBD02B6E-8456-48F4-8F15-8FABAAD7A0B3&qimei=fbd02b6e-8456-48f4-8f15-8fabaad7a0b3			cd226967b55ee4e81dfe9ff1fa2626a5	2020-02-1922:02:16
25-208	河北省	沧州市	河间市	沧州友谊医院	病例41	女，12岁	是病例26、31的密切接触者	[{"time":"2月9日","action":"到河间友谊医院隔离治疗"},{"time":"2月12日","action":"确诊。"}]		2020-02-1300:00:00	沧州卫生健康	https://view.inews.qq.com/a/HEC2020021301211304?uid=942187126&devid=FBD02B6E-8456-48F4-8F15-8FABAAD7A0B3&qimei=fbd02b6e-8456-48f4-8f15-8fabaad7a0b3			2ffff037be139012d94984ea6dded552	2020-02-1922:02:16
25-209	河北省	沧州市	河间市	河间市人民医院	病例42	男，71岁	是病例26、31的密切接触者	[{"time":"2月9日","action":"到河间市人民医院隔离治疗"},{"time":"2月12日","action":"确诊。"}]		2020-02-1300:00:00	沧州卫生健康	https://view.inews.qq.com/a/HEC2020021301211304?uid=942187126&devid=FBD02B6E-8456-48F4-8F15-8FABAAD7A0B3&qimei=fbd02b6e-8456-48f4-8f15-8fabaad7a0b3			fbd1631c3af777c41078a93b31adf599	2020-02-1922:02:16
23-108	天津市	河北区			第108例	女，55岁	系第100例确诊病例的女儿、第103例确诊病例的妻子，居住于河北区望海楼街，无武汉旅行或工作史。目前已转至市海河医院治疗，已对判定的密切接触者进行隔离医学观察，其他密切接触者排查和流行病学调查工作正在进行中。	[{"time":"2月2日","action":"出现鼻塞，肌肉酸痛等症状，自行服药后症状缓解"},{"time":"2月10日-11日","action":"作为密切接触者居家隔离观察"},{"time":"2月11日","action":"就诊于市第四中心医院发热门诊，并留院观察"},{"time":"2月12日","action":"核酸检测结果为阳性，经市专家组确诊为我市第108例病例为分型为普通型。"}]		2020-02-1200:00:00	天津发布	https://weibo.com/tjszfxwbfb			98a2e889db64206e20f47d2774a64220	2020-02-1617:43:09
23-109	天津市	北辰区			第109例	女，40岁	居住于北辰区双口镇，系第102例确诊病例的妻子，无武汉旅行或工作史。目前已转至市海河医院治疗，对已判定的密切接触者进行隔离医学观察，其他密切接触者排查和流行病学调查工作正在进行中。	[{"time":"2月10日","action":"出现发热、咳痰、咽部发痒，自行服药后未见好转"},{"time":"2月11日","action":"就诊于北辰区中医医院发热门诊，并留院观察"},{"time":"12日","action":"核酸检测结果为阳性，经市专家组确诊为我市第109例病例。"}]		2020-02-1200:00:00	天津发布	https://weibo.com/tjszfxwbfb			e29c79b00507de1c07591546057b0443	2020-02-1617:43:09
23-110	天津市	宝坻区			第110例	男，63岁	居住于天津市宝坻区钰华街道，无武汉旅行或工作史。流行病学调查表明，其妻子曾到宝坻百货大楼购物，目前已出现发热症状，正隔离治疗，首次核酸检测为阴性。目前已对判定的密切接触者进行隔离医学观察，其他密切接触者排查和流行病学调查工作正在进行中。	[{"time":"2月2日","action":"出现发热症状，自服退热药物3天无缓解，后到宝坻区人民医院发热门诊就诊，并留院观察"},{"time":"2月6日","action":"核酸检测结果为阴性"},{"time":"2月8日","action":"核酸检测结果为弱阳性"},{"time":"2月9日","action":"转至海河医院发热门诊后留院观察"},{"time":"2月12日","action":"核酸检测结果为阳性，经市专家组确诊为我市第110例病例为宝坻区第41例。"}]		2020-02-1200:00:00	天津发布	https://weibo.com/tjszfxwbfb			3c5f5529615165a43aaf5780645868c8	2020-02-1617:43:09
23-111	天津市	宝坻区			第111例	女，54岁	1月22日曾到宝坻区百货大楼购物，现居住于天津市宝坻区史各庄镇，无武汉旅行或工作史。25日出现咳嗽症状，26至31日多次到村卫生室、乡卫生院就诊，2月2日到宝坻区人民医院发热门诊就诊，并留院观察，3日、5日、7日、8日、10日5次核酸检测结果均为阴性，12日核酸检测结果为阳性，经市专家组确诊为我市第111例病例‘分型为普通型。目前已转至市海河医院治疗，对已判定的密切接触者进行隔离医学观察，其他密切接触者排查工作正在进行中。	[{"time":"1月25日","action":"出现咳嗽症状"},{"time":"1月26-31日","action":"多次到村卫生室、乡卫生院就诊"},{"time":"2月2日","action":"到宝坻区人民医院发热门诊就诊，并留院观察"},{"time":"3日-10日","action":"5次核酸检测结果均为阴性"},{"time":"2月12日","action":"核酸检测结果为阳性，经市专家组确诊为我市第111例病例。"}]		2020-02-1200:00:00	天津发布	https://weibo.com/tjszfxwbfb			aacb359b638b6cb35d8e601e939247aa	2020-02-1617:43:09
23-112	天津市	宝坻区			第112例	女，42岁	1月24日曾接触第51例确诊病例‘现居住于天津市宝坻区宝平街，无武汉旅行或工作史。目前已转至市海河医院治疗，对已判定的密切接触者进行隔离医学观察，其他密切接触者排查工作正在进行中。	[{"time":"2月4日","action":"出现腹痛等症状"},{"time":"2月6日","action":"出现发热、呼吸道症状后到宝坻区人民医院发热门诊就诊，并留院观察"},{"time":"2月6日-10日","action":"3次核酸检测结果均为阴性"},{"time":"2月12日","action":"核酸检测结果为阳性，经市专家组确诊为我市第112例病例。"}]		2020-02-1200:00:00	天津发布	https://weibo.com/tjszfxwbfb			7eaec2ffeb730a6b7391f3029e5bd5f1	2020-02-1617:43:09
23-260	江苏省	徐州市				李某，女，23岁	住睢宁县睢城镇温馨嘉苑，为确诊病例的密切接触者。	[{"time":"1月28日","action":"上午、29日"},{"time":"1月29日","action":"晚被隔离治疗"},{"time":"2月11日","action":"确诊为新型冠状病毒肺炎，现在定点医疗机构隔离治疗"}]		2020-02-1200:00:00	徐州市疾病预防控制中心	http://www.xzcdc.com/index.php/annnouncement.html			0ebadcea81cc77ae28975b626652fcb9	2020-02-1617:43:09
23-261	江苏省	徐州市				杨某某，女，65岁	住睢宁县康馨花园小区东门对面巷子（清泉浴室附近），为确诊病例的密切接触者。	[{"time":"1月23日","action":"11时许去东北小区菜市场"},{"time":"1月24日-28日","action":"正常骑车上下班"},{"time":"1月29日","action":"12时许去县人民医院消化科及食堂，短暂停留"},{"time":"1月30日-31日","action":"正常上下班"},{"time":"2月1日-2日","action":"居家未外出"},{"time":"2月3日","action":"17时许到县人民医院发热门诊就诊"},{"time":"2月4日-5日","action":"居家未外出"},{"time":"2月6日","action":"被隔离治疗"},{"time":"2月11日","action":"确诊为新型冠状病毒肺炎，现在定点医疗机构隔离治疗"}]		2020-02-1200:00:00	徐州市疾病预防控制中心	http://www.xzcdc.com/index.php/annnouncement.html			d7a2c3b7dfde3415c5272fe587f94b6c	2020-02-1617:43:09
23-262	江苏省	徐州市				刘某，女，20岁	住睢宁县幸福家园小区，为确诊病例的密切接触者。	[{"time":"1月25日-29日","action":"正常骑车上下班"},{"time":"1月30日","action":"10时许曾至兴美广场东20米药店，晚上至中医院西百盛润家超市购物"},{"time":"1月30日","action":"晚被确定为密切接触者进行隔离医学观察"},{"time":"2月11日","action":"确诊为新型冠状病毒肺炎，现在定点医疗机构隔离治疗"}]		2020-02-1200:00:00	徐州市疾病预防控制中心	http://www.xzcdc.com/index.php/annnouncement.html			7b2356dfa553de33fbee120f292f8c3a	2020-02-1617:43:09
24-138	四川省	成都市	金堂县			女性，28岁	常住湖北武汉	[{"time":"1月18","action":"乘机来蓉"},{"time":"1月24日","action":"出现鼻塞、纳差"},{"time":"2月7日","action":"其亲属在我市确诊，患者立即转至集中隔离点观察"},{"time":"2月11日","action":"因实验室检测结果异常，隔离治疗"}]		2020-02-1200:00:00	成都发布	https://mp.weixin.qq.com/s/4s8ALs4A6Brw7rY91kYOAQ			6f9bec3ea80f36d30d039273b3ccb008	2020-02-1911:53:40
24-139	四川省	泸州市	龙马潭区	长岛国际小区;滨河印象;石洞观音堡;枝子园村;名悦龙虾基地;		陈某，男，49岁	双加镇人，一直在龙马潭区生活。	[{"time":"1月22日","action":"上午双加镇安置小区、安宁街道长岛国际小区，下午1：30左右乘坐40路公交车从双加镇老场口到石洞街道政府站、石洞街道滨河印象小区，晚上石洞街道梅大山小区（与确诊病例许某接触）"},{"time":"1月23日","action":"上午双加镇土桥子鱼塘，下午石洞观音堡"},{"time":"1月24日","action":"上午安宁街道九狮山墓地，下午双加镇安置小区"},{"time":"1月25日至27日","action":"上午双加镇土桥子鱼塘，下午双加镇安置小区"},{"time":"1月28日","action":"双加镇枝子园村"},{"time":"1月29日至31日","action":"得胜镇名悦龙虾基地"},{"time":"2月1日至4日","action":"双加镇土桥子鱼塘"},{"time":"2月5日","…		2020-02-1200:00:00	泸州发布	https://mp.weixin.qq.com/s/hWgf8WLxGv5CtUVVMoZjSw			0d5d7a80774a08f0c177c955de3c5aa9	2020-02-1911:53:40
24-140	四川省	宜宾市	叙州区	武昌站;宜宾高客站;中山生态园;宜宾市第一人民医院;宜宾市第二人民医院;		文某，女，64岁		[{"time":"1月23日","action":"凌晨5：00时从武昌站乘坐火车（Z256次车、16号车厢、5号座）往重庆，当日抵达重庆后在重庆北站广场客运站乘14：20大巴车（川Q39282）到宜宾高客站，到宜后打滴滴（川QUN668）回到叙州区南岸街道中山生态园小区"},{"time":"1月23日-2月9日","action":"自行居家隔离无外出（其间1月23日至2月7日每日两次监测体温均无异常"},{"time":"2月8日","action":"患者出现轻微咳嗽咳痰"},{"time":"2月10日","action":"上午9：00患者佩戴双层口罩步行到第一人民医院E区分诊台咨询后于9：40乘坐出租车（车牌：川QSL959）前往宜宾市第二人民医院(B区)发热门诊就诊，经过检查发现患者肺部有感染，宜宾市第二人民医院随即安排患者乘坐转运车至宜宾市传染病医院并收治入院"},{…		2020-02-1200:00:00	宜宾发布	https://mp.weixin.qq.com/s/CCTZJkVX-ZDTmI4rjEQzsg			c409fb10b24a40baaf2f072ba8a356d2	2020-02-1911:53:40
24-141	四川省	内江市	隆昌市			耿某，男，65岁	与患者曾某，女，57岁，为夫妻关系，现住隆昌市胡家镇。均曾接触过其儿子耿某（2月8日在成都被确诊）	[{"time":"1月28日","action":"夫妻二人在家，未外出"},{"time":"1月29日","action":"上午，曾某到付家桥农贸市场买菜"},{"time":"1月30日","action":"耿某到四川济世药业付家门市部买药"},{"time":"1月31日","action":"夫妻二人在家，未外出"},{"time":"2月1日","action":"上午，耿某到自行车维修店（付家门市街358号）开店，被劝阻"},{"time":"2月2日","action":"曾某到四川济世药业付家门市部买药"},{"time":"2月3-4日","action":"夫妻二人在家，未外出"},{"time":"2月5日","action":"下午，耿某到自行车维修店（付家门市街358号）开店"},{"time":"2月6日","action":"夫妻二人步行回响石镇曾某…		2020-02-1200:00:00	四川日报	https://mp.weixin.qq.com/s/QsFfGFCsK9G79MkkDKzd4g			746c6afab92f913061b46ef688812168	2020-02-1911:53:40
24-191	四川省	达州市	宣汉县	宣汉县人民医院		赵某，46岁，男		[{"time":"1月18日","action":"乘车从武汉到宣汉县"},{"time":"2月3日","action":"出现咳嗽"},{"time":"2月5日","action":"病情加重，到宣汉县人民医院就诊，随即隔离治疗。"}]		2020-02-1200:00:00	大竹发布	https://mp.weixin.qq.com/s/7mpLhC9hRL0-Cr4sYU6VWw			02b63fdb7395e0b3ce487486cc5f9a65	2020-02-1911:53:40
24-216	四川省	甘孜藏族自治州	道孚县			泽某某某，20岁，女性	道孚县人，无其他地区旅居史	[{"time":"2月9日","action":"通知患者到集中隔离点进行隔离医学观察，并采样送检，患者已转入州内定点医院治疗。"}]		2020-02-1200:00:00	甘孜藏族自治州卫生健康委员会	http://wjw.gzz.gov.cn/preview/article/6748.jhtml			4c95c128c8b057bb6b934d2274a3ea73	2020-02-1911:53:40
24-217	四川省	甘孜藏族自治州	道孚县			拥某，72岁，女性	道孚县人，无其他地区旅居史	[{"time":"2月9日","action":"通知患者到集中隔离点进行隔离医学观察，并采样送检，患者已转入州内定点医院治疗。"}]		2020-02-1200:00:00	甘孜藏族自治州卫生健康委员会	http://wjw.gzz.gov.cn/preview/article/6748.jhtml			7f0cbd99b5b8a03b3e01ac7d2cb84866	2020-02-1911:53:40
24-218	四川省	甘孜藏族自治州	道孚县			罗某某某，18岁，男性	道孚县人，无其他地区旅居史	[{"time":"2月9日","action":"通知患者到集中隔离点进行隔离医学观察，并采样送检，患者已转入州内定点医院治疗。"}]		2020-02-1200:00:00	甘孜藏族自治州卫生健康委员会	http://wjw.gzz.gov.cn/preview/article/6748.jhtml			f3231c1da7471f04d5bb52ddd0ccf5b1	2020-02-1911:53:40
24-219	四川省	甘孜藏族自治州	道孚县			西某某某，71岁，男性	道孚县人，无其他地区旅居史	[{"time":"2月9日","action":"通知患者到集中隔离点进行隔离医学观察，并采样送检，患者已转入州内定点医院治疗。"}]		2020-02-1200:00:00	甘孜藏族自治州卫生健康委员会	http://wjw.gzz.gov.cn/preview/article/6748.jhtml			5a3e66f12ddc552f85332eb9ff7911b4	2020-02-1911:53:40
24-220	四川省	甘孜藏族自治州	道孚县			杨某某（前期属无症状感染者），71岁，男性	道孚县人，无其他地区旅居史	[{"time":"2月11日","action":"通过排查属确诊病例的密切接触者。患者已转入州内定点医院治疗。"}]		2020-02-1200:00:00	甘孜藏族自治州卫生健康委员会	http://wjw.gzz.gov.cn/preview/article/6748.jhtml			255c05e9fb349472d72978d577bd4672	2020-02-1911:53:40
24-221	四川省	甘孜藏族自治州	道孚县			青某（前期属无症状感染者），28岁，女性	道孚县人，无其他地区旅居史	[{"time":"2月11日","action":"通过排查属确诊病例的密切接触者。患者已转入州内定点医院治疗。"}]		2020-02-1200:00:00	甘孜藏族自治州卫生健康委员会	http://wjw.gzz.gov.cn/preview/article/6748.jhtml			dd0394223040c8d8a76ce36e71d5c792	2020-02-1911:53:40
24-222	四川省	甘孜藏族自治州	道孚县			丹某某某（前期属无症状感染者），3岁，男性	道孚县人，无其他地区旅居史	[{"time":"2月11日","action":"通过排查属确诊病例的密切接触者。患者已转入州内定点医院治疗。"}]		2020-02-1200:00:00	甘孜藏族自治州卫生健康委员会	http://wjw.gzz.gov.cn/preview/article/6748.jhtml			0a8b29357a6a51962205bd76f62d9eb9	2020-02-1911:53:40
24-223	四川省	甘孜藏族自治州	道孚县			洛某某某(前期属无症状感染者)，12岁，男性	道孚县人，无其他地区旅居史	[{"time":"2月11日","action":"通过排查属确诊病例的密切接触者。患者已转入州内定点医院治疗。"}]		2020-02-1200:00:00	甘孜藏族自治州卫生健康委员会	http://wjw.gzz.gov.cn/preview/article/6748.jhtml			1bb357b2da05922292efc1bc48732f1e	2020-02-1911:53:40
24-224	四川省	甘孜藏族自治州	道孚县			德某某某(前期属无症状感染者)，57岁，男性	道孚县人，无其他地区旅居史	[{"time":"2月11日","action":"通过排查属确诊病例的密切接触者。患者已转入州内定点医院治疗。"}]		2020-02-1200:00:00	甘孜藏族自治州卫生健康委员会	http://wjw.gzz.gov.cn/preview/article/6748.jhtml			2b68d6b2ac0a621c000fa64da00f95ed	2020-02-1911:53:40
29-58	广西壮族自治区	南宁市	青秀区	景晖花园		邢某，男，60岁	武汉人，住南宁市青秀区东葛路159号景晖花园，为1月29日确诊病例李某的爱人、确诊病例邢某的哥哥	[{"time":"1月30日","action":"起作为密切接触者在市级隔离观察点集中隔离观察"},{"time":"2月8日","action":"采样后转入市级定点救治医院进行隔离治疗。"}]		2020-02-1200:00:00	广西日报	https://mp.weixin.qq.com/s/27WQmxzfT2RZehOXKvRBxQ			f826f942dc0752c2cf5bd095dc3906d3	2020-02-1920:01:25
29-59	广西壮族自治区	南宁市	青秀区	中房·翡翠园		欧某某，男，46岁	南宁人，常住南宁市青秀区民族大道168号翡翠园小区。	[{"time":"1月30日","action":"曾与柳州市确诊病例有同团旅游、同乘机史"},{"time":"2月3日","action":"到广西医科大学第一附属医院就诊。接柳州市发来协查函"},{"time":"2月7日","action":"进行隔离观察"},{"time":"2月11日","action":"采样后转入市级定点救治医院进行隔离治疗。"}]		2020-02-1200:00:00	广西日报	https://mp.weixin.qq.com/s/27WQmxzfT2RZehOXKvRBxQ			2beee266362511a342c5c435d7c02d03	2020-02-1920:01:25
29-60	广西壮族自治区	南宁市	青秀区	天池山小区		刘某某，男，43岁	驻马店人，常住南宁市青秀区仙葫大道天池山小区，为2月9日确诊病例龚某某的丈夫	[{"time":"1月24日","action":"返回河南驻马店与湖北黄冈市亲戚有接触史"},{"time":"2月7日","action":"到广西中医药大学第一附属医院仙葫院区发热门诊就诊"},{"time":"2月10日","action":"作为密切接触者转入市级隔离观察点集中隔离观察，当日因发热症状转入南宁市第一人民医院青秀分院隔离治疗"},{"time":"2月11日","action":"转入市级定点救治医院进行隔离治疗。"}]		2020-02-1200:00:00	广西日报	https://mp.weixin.qq.com/s/27WQmxzfT2RZehOXKvRBxQ			bf960df8a3ee7eb93d8f0183e563f996	2020-02-1920:01:25
29-61	广西壮族自治区	桂林市	临桂区	临桂镇		贾某，女，51岁	家住桂林市临桂区临桂镇	[{"time":"2月6日","action":"出现咳嗽、咽干、发热等症状，当日前往医院就诊，予以相应治疗，无明显效果"},{"time":"2月10日","action":"收入桂林医学院第二附属医院住院治疗"},{"time":"2月11日","action":"经市疾控中心检测，新型冠状病毒核酸阳性。该病人目前病情稳定。"}]		2020-02-1200:00:00	广西日报	https://mp.weixin.qq.com/s/27WQmxzfT2RZehOXKvRBxQ			2295e3857839554c0bcd706fe1945fd4	2020-02-1920:01:25
29-294	广东省	茂名市	信宜市	信宜城北汽车站;		杨某，女，33岁	出生于茂名信宜市，外嫁湖北省黄石市，长期在当地居住生活	[{"time":"1月19日","action":"搭乘T369车次火车返乡探亲"},{"time":"1月20日","action":"早上抵达广州站后，再乘坐省站-信宜大巴车至信宜城北汽车站，然后乘坐滴滴车回到信宜怀乡永隆竹坳双龙村娘家"},{"time":"1月20日","action":"曾到怀乡镇上超市购物"},{"time":"1月21日-30日","action":"基本在村内活动"},{"time":"1月23日","action":"曾到过信宜市区。杨某自湖北返乡探亲后，其本人及亲属均未按要求主动向当地村居及镇政府报备"},{"time":"1月31日","action":"经镇村排查出来后立即对其实施居家隔离"},{"time":"2月8日","action":"检测核酸呈阳性，无出现发热、咳嗽等症状，后转至茂名市人民医院隔离治疗"},{"time":"2月11日"…		2020-02-1200:00:00	茂名发布	https://mp.weixin.qq.com/s/IGaJ4Sz0Uc7ncxnG1lrtGg			679b90ad48f70e281cc635e579ea007b	2020-02-1920:01:25
29-295	广东省	茂名市	电白区	下平山村;笪桥镇;云潭镇;财富农庄;湛江市;廉江市;茂名市人民医院		梁某，男，38岁	是第10例确诊患者谢某的儿子，长期在武汉市武昌区经营生意	[{"time":"1月21日","action":"从武汉自驾车返回电白家中"},{"time":"1月22日","action":"凌晨在家附近“财富农庄”唱歌，下午前往黄岭镇下平山村朋友家聚餐"},{"time":"1月23日","action":"下午在邻居家打牌"},{"time":"1月24日","action":"在镇村要求其居家隔离观察前提下，梁某不遵守疫情防控有关规定，24日早上到沙琅镇"},{"time":"1月25日","action":"中午到化州笪桥镇"},{"time":"1月26日","action":"晚上到高州云潭镇"},{"time":"2月5日","action":"晚上到化州笪桥镇、湛江廉江市等地活动"},{"time":"2月7日","action":"核酸检测结果呈阳性，无出现发热、咳嗽等症状，后转至茂名市人民医院隔离治疗"},{"time":…		2020-02-1200:00:00	茂名发布	https://mp.weixin.qq.com/s/IGaJ4Sz0Uc7ncxnG1lrtGg			804a9c9c4f714da462d2b927f7b8cd64	2020-02-1920:01:25
29-296	广东省	江门市	台山市	天河区东圃镇车陂高地大街的城中村;广东省汽车客运站;台山汽车总站;台山商业城小米手机店;台山商业城大参林药店;OPPO专卖店(台山商业城一店);美品轩(城西店);城西市场(台荻路);华润万家台城店;国大群康大药房(城西店);鑫汇生活超市;台山市人民医院	第21例	车某，男，29岁	长住广州，与朋友同住	[{"time":"1月19日","action":"18时，患者一人从广州住处（患者自述为天河区东圃镇车陂高地大街的城中村）出门，坐地铁到广东省汽车客运站（曾到过广东省汽车客运站旁的兰州拉面馆就餐），20时55分乘大巴到台山市汽车总站，步行回家，当天家中有母亲郭某、大嫂王某、侄子车某"},{"time":"1月20日","action":"16时52分，患者与母亲、侄子3人（均没带口罩）外出，16时58分至17时在台山商业城小米手机店逗留2分钟，17时08分进入台山商业城大参林药店买中药，17时36分进入OPPO手机店，18时10分进入城西台荻路20号美品轩吃糕点，18时21分进入城西市场后经小路回家"},{"time":"1月21日","action":"无外出活动"},{"time":"1月22日","action":"14时17分，患者与母亲、侄子3人（仅患者戴口罩）沿着通济河河…		2020-02-1200:00:00	江门发布	https://mp.weixin.qq.com/s/g5khDHYw8DsVIIlz9KlByg			719d51ef92055603b6ff6a3f73b4aa7a	2020-02-1920:01:25
29-297	广东省	肇庆市	封开县	水上社区;江口社区;新围;杏花宾馆;宾悦大酒店;肇庆市第一人民医院	第16例	女，62岁	封开人，常住封开县江口镇水上居民安置楼。近期无武汉居住旅游史，是新型冠状病毒肺炎确诊病例15的密切接触者。平时主要娱乐活动是到江口镇星辉曲艺社江口社区唱粤曲	[{"time":"1月20日","action":"与病例15及其工友在宾悦酒店2楼聚餐及唱歌"},{"time":"1月22日","action":"由封开曲艺社组织前往平凤镇新围村参加敬老演出活动，演出活动后出现流涕、咳嗽、咳痰症状，无发热（未测体温），自行服用药物治疗，未到医院就诊"},{"time":"1月23日","action":"开始自己居家隔离，期间无外出，直至2月10日凌晨到封开县江口镇杏花宾馆集中隔离观察"},{"time":"2月10日","action":"上午患者咳嗽较前加重，出现发热，胸部CT检查结果显示双肺多发磨玻璃影，胸膜下明显，考虑是病毒性肺炎，当晚送肇庆市第一人民医院隔离治疗。2月11日"}]		2020-02-1200:00:00	肇庆发布	https://mp.weixin.qq.com/s/vyMK9XAfBREa6c7KkQZE_g			488055dbea2e22abcd79d841467ad02d	2020-02-1920:01:25
29-298	广东省	惠州市	惠东县	碧桂园	病例54	男，65岁		[{"time":"2019年12月13日","action":"与家人从武汉一起来惠旅游，到惠东后均在碧桂园周围活动，为病例12的家人"},{"time":"1月27日","action":"核酸检测阳性"},{"time":"2月11日","action":"确诊，目前在定点收治医院隔离治疗。"}]		2020-02-1200:00:00	惠州发布	https://mp.weixin.qq.com/s/AoytR5oOC8xAUlyjdVRJ9g			632a300684cf6fea4ef4ddb37e82a8b5	2020-02-1920:01:25
29-299	广东省	中山市		星汇·云锦		廖某,女，25岁	住南区越秀星汇云锦	[{"time":"1月22日","action":"与家人自驾车前往湖北随州探亲"},{"time":"1月24日","action":"自驾车返回广州市，在亲属家中暂住时发病"},{"time":"1月27日","action":"自驾车返回中山"},{"time":"2月8日","action":"出现高热后就诊。目前确诊在市二院隔离治疗。"}]		2020-02-1200:00:00	中山发布	https://mp.weixin.qq.com/s/x8bkjwD0LP8Zx9TmRoa6AA			ec78dffacf63ad09b25f217f27df61b6	2020-02-1920:01:25
29-300	广东省	中山市	沙溪镇	水岸花都		王某，女，53岁	住沙溪镇水岸花都	[{"time":"2019年11月29日","action":"与家人前往湖北武汉探亲"},{"time":"1月23日","action":"与长住武汉的家人一起自驾车回中山"},{"time":"1月24日","action":"抵达中山市沙溪镇家中。同行家人中有3人先后于2月1日和2月5日确诊。通过对密切接触者医学观察"},{"time":"2月5日","action":"发病。目前确诊在市二院隔离治疗。"}]		2020-02-1200:00:00	中山发布	https://mp.weixin.qq.com/s/x8bkjwD0LP8Zx9TmRoa6AA			ca603385647a22e35757ece1d01606c0	2020-02-1920:01:25
29-301	广东省	中山市	沙溪镇	世纪新城		冯某，男，72岁	住沙溪镇世纪新城	[{"time":"1月30日","action":"发病的疑似病例家属一起生活"},{"time":"2月2日","action":"发病"},{"time":"2月9日","action":"就诊后被转至市二院，目前确诊隔离治疗。"}]		2020-02-1200:00:00	中山发布	https://mp.weixin.qq.com/s/x8bkjwD0LP8Zx9TmRoa6AA			3d15dd9d350f7a480152944a5d4aa1ca	2020-02-1920:01:25
29-302	广东省	中山市	沙溪镇	世纪新城		方某，女，73岁	住沙溪镇世纪新城。为上述病例3的妻子	[{"time":"1月30日","action":"发病的疑似病例家属一起生活"},{"time":"2月7日","action":"发病"},{"time":"2月9日","action":"就诊后被转至市二院，目前确诊隔离治疗。"}]		2020-02-1200:00:00	中山发布	https://mp.weixin.qq.com/s/x8bkjwD0LP8Zx9TmRoa6AA			82846585b8c221d9ddd2beedef56de4e	2020-02-1920:01:25
29-303	广东省	佛山市	三水区		病例71	50岁，男性	湖北荆州人，现住佛山三水	[{"time":"1月17日","action":"驾车到湖北荆州探亲"},{"time":"1月25日","action":"回到佛山三水"},{"time":"2月9日","action":"入院，目前病情稳定。"}]		2020-02-1200:00:00	佛山发布	https://mp.weixin.qq.com/s/b2ZioLag7XujrCDzPes58A			128b1357dd822e1c059ad003ea9c4690	2020-02-1920:01:25
29-304	广东省	佛山市	三水区		病例72	26岁，男性	湖北荆州人，现住佛山三水	[{"time":"1月17日","action":"驾车到湖北荆州探亲"},{"time":"1月25日","action":"回到佛山三水"},{"time":"2月9日","action":"入院，目前病情稳定。"}]		2020-02-1200:00:00	佛山发布	https://mp.weixin.qq.com/s/b2ZioLag7XujrCDzPes58A			3a67b8272484a04373c5d175a140215d	2020-02-1920:01:25
29-305	广东省	佛山市	南海区		病例73	34岁，男性	常住佛山南海	[{"time":"1月16日","action":"前往武汉"},{"time":"1月23日","action":"返回佛山"},{"time":"1月29日","action":"入院"},{"time":"2月11日","action":"结合流行病学调查、临床症状、实验室检测结果，确认为新型冠状病毒肺炎确诊病例，目前病情稳定"}]		2020-02-1200:00:00	佛山发布	https://mp.weixin.qq.com/s/b2ZioLag7XujrCDzPes58A			fec7a5887559e6f61c3f62e072bc6ab9	2020-02-1920:01:25
29-306	广东省	佛山市	南海区		病例74	24岁，男性	病例56的密切接触者，现住佛山南海;	[{"time":"1月20—25日","action":"在湖北黄冈停留"},{"time":"1月26日","action":"返回佛山"},{"time":"1月31日","action":"从集中医学观察点直接转送入院"},{"time":"2月11日","action":"结合流行病学调查、临床症状、实验室检测结果，确认为新型冠状病毒肺炎确诊病例，目前病情稳定。（病例56：25岁男性患者，常住佛山"},{"time":"1月20—25日","action":"在湖北黄冈停留"},{"time":"1月26日","action":"返回佛山"},{"time":"1月30日","action":"入院隔离观察、就诊"},{"time":"2月6日","action":"结合流行病学调查、临床症状、实验室检测结果，确认为新型冠状病毒肺炎确诊病例）"}]		2020-02-1200:00:00	佛山发布	https://mp.weixin.qq.com/s/b2ZioLag7XujrCDzPes58A			a35666b805814bd006138735ee493e25	2020-02-1920:01:25
29-307	广东省	佛山市	三水区		病例75	46岁，男性	常住佛山三水	[{"time":"1月20日","action":"驾车到湖北随州过年"},{"time":"1月26日","action":"回到佛山三水"},{"time":"2月8日","action":"入院，目前病情稳定。"}]		2020-02-1200:00:00	佛山发布	https://mp.weixin.qq.com/s/b2ZioLag7XujrCDzPes58A			c7127b333d70930f08d47f8d20d8f2bf	2020-02-1920:01:25
29-308	广东省	佛山市	顺德区		病例76	35岁，女性	病例55妻子，常住佛山顺德	[{"time":"2月5日","action":"患者近期无外出旅游史，因其为密切接触者，故留观入院，目前情况稳定。（病例55，36岁男性患者，常住佛山。患者发病前无湖北居住史或旅行史，根据流行病学调查显示，患者2020年1月15—22日期间曾在上海参加商务会议，2月4日入院治疗）"}]		2020-02-1200:00:00	佛山发布	https://mp.weixin.qq.com/s/b2ZioLag7XujrCDzPes58A			4f92a4bbab8549ce973f09f7ed5216e4	2020-02-1920:01:25
29-309	广东省	佛山市	顺德区		病例77	67岁，女性	病例54妻子，67岁女性患者，常住佛山顺德	[{"time":"2月6日","action":"患者在病例54入院治疗后接受医学观察。在密切接触者采样检测中发现新型冠状病毒阳性，故入院，目前病情稳定。（病例54，67岁男性患者，常住佛山和中山。患者发病前无湖北居住史或旅行史，2020年1月19—24日期间，乘坐星梦邮轮旗下“世界梦号”前往越南旅游，1月24日返回佛山。2月4日入院治疗）"}]		2020-02-1200:00:00	佛山发布	https://mp.weixin.qq.com/s/b2ZioLag7XujrCDzPes58A			2c474228e300de8935858ed4ca5eee88	2020-02-1920:01:25
29-310	广东省	佛山市	南海区		病例78	33岁，女性	病例62女儿，常住佛山南海	[{"time":"1月22—26日","action":"和父亲一起到重庆游玩"},{"time":"1月26日","action":"下午返回佛山南海。患者在病例62入院治疗后接受医学观察。在密切接触者采样检测中发现新型冠状病毒阳性"},{"time":"2月9日","action":"入院，目前病情稳定。（病例62，65岁男性患者，常住佛山。于2020年1月22—26日到重庆游玩，2月6日入院治疗）"}]		2020-02-1200:00:00	佛山发布	https://mp.weixin.qq.com/s/b2ZioLag7XujrCDzPes58A			d64f8c5acf3de0864d3eb747ca44a904	2020-02-1920:01:25
29-311	广东省	珠海市	金湾区	珠海市红旗医院;广东省人民医院珠海医院(珠海市金湾中心医院);中山大学附属第五医院	病例87	男，39岁	常住珠海市金湾区，为2月4日确诊病例的家属	[{"time":"1月19日-24日","action":"和家人乘邮轮（广州-越南）度假，23日在邮轮上出现身体不适，1月24日"},{"time":"2月2日","action":"驾车陪家人到金湾中心医院复诊，其他时间无外出"},{"time":"2月4日","action":"作为密切接触者送到金湾区集中隔离医学观察点接受隔离观察，5日核酸检测阳性，即转至中大五院隔离治疗。"}]		2020-02-1200:00:00	珠海发布	https://mp.weixin.qq.com/s/UZ0XBGA-Fr4MMJmtbktNLA			9579a22b8d350ac2851f60403f651bc5	2020-02-1920:01:25
29-536	湖南省	常德市	武陵区	丹阳街道	病例74	陈某，女，62岁	武陵区丹阳街道人，与武汉归常人员有接触	[{"time":"1月5日至8日","action":"其夫弟弟卢某（系武汉归常人员）在其家中住宿并就餐（在外早餐），相处期间均未戴口罩，卢某9日返回武汉"},{"time":"2月1日","action":"无明显诱因出现间断咳嗽，无痰，无发热畏寒。两次到家附近的诊所就诊，在家服用口服药后症状无明显好转"},{"time":"2月9日","action":"前往医院就诊"},{"time":"2月11日","action":"确诊为新冠肺炎。"}]		2020-02-1200:00:00	常德发布	https://mp.weixin.qq.com/s/CCSa9u4h6zbl3wXo_mWinA			32f646aa1621e1c2eb6964a9964f10df	2020-02-1920:01:25
29-537	湖南省	常德市	武陵区	西苑新村;丹阳街道社区卫生服务中心	病例75	熊某，女，53岁	居住武陵区长庚街道西苑新村，无武汉旅居史，系病例74的朋友	[{"time":"1月24日","action":"出现咳嗽，曾自行在家服用消炎药和止咳药，症状无明显好转"},{"time":"2月6日","action":"就诊于丹阳街道社区卫生服务中心，治疗3天症状仍无明显改善"},{"time":"2月9日","action":"入院治疗"},{"time":"2月11日","action":"确诊为新冠肺炎。"}]		2020-02-1200:00:00	常德发布	https://mp.weixin.qq.com/s/CCSa9u4h6zbl3wXo_mWinA			23e9f25f9fddf538a7da622fd39beff4	2020-02-1920:01:25
29-538	湖南省	株洲市	茶陵县	腰潞镇横屋村	患者69	何某，男		[{"time":"2月11日","action":"确诊为新型冠状病毒肺炎，曾到茶陵县腰潞镇横屋村逗留过。"}]		2020-02-1200:00:00	株洲发布	https://mp.weixin.qq.com/s/Wl9g29diOoYzBhDiU9zLTA			c9e39752ce87ea9ea51781e8645e77dc	2020-02-1920:01:25
29-539	湖南省	株洲市	茶陵县	腰潞镇马加村	患者70	何某，女		[{"time":"2月11日","action":"确诊为新型冠状病毒肺炎，曾到茶陵县腰潞镇马加村逗留过。"}]		2020-02-1200:00:00	株洲发布	https://mp.weixin.qq.com/s/Wl9g29diOoYzBhDiU9zLTA			6a64831fbc0e42fa90fd6d946595ef0c	2020-02-1920:01:25
29-548	湖南省	益阳市	南县	八百弓村		黄某，男，49岁	南县茅草街镇八百弓村人，与确诊病例有密切接触史	[{"time":"2月10日","action":"开始出现发热、咳嗽等症状。"}]		2020-02-1200:00:00	益阳发布	https://mp.weixin.qq.com/s/t0zwhwSoOgmKMaXbvzItsQ			2e2457b96d0c62684ea05a6906c18aac	2020-02-1920:01:25
29-549	湖南省	益阳市	赫山区	北美阳光城		卜某，男，56岁	赫山区北美阳光城，有武汉旅居史，与确诊病例有密切接触史	[{"time":"1月29日","action":"出现畏寒、乏力等症状。"}]		2020-02-1200:00:00	益阳发布	https://mp.weixin.qq.com/s/t0zwhwSoOgmKMaXbvzItsQ			906a97ca38d1aa015ee8fc55ac5d2764	2020-02-1920:01:25
29-550	湖南省	益阳市	安化县	平口镇永兴社区		周某，女，48岁	安化县平口镇永兴社区人，与确诊病例有密切接触史	[{"time":"2月4日","action":"开始出现发热、咳嗽等症状。"}]		2020-02-1200:00:00	益阳发布	https://mp.weixin.qq.com/s/t0zwhwSoOgmKMaXbvzItsQ			4c623897547ac505708c70b03c5b24b6	2020-02-1920:01:25
29-551	湖南省	益阳市	安化县	平口镇永兴社区		罗某，男，15岁	安化县平口镇永兴社区人，与确诊病例有密切接触史	[{"time":"2月8日","action":"出现发热、咳嗽症状。"}]		2020-02-1200:00:00	益阳发布	https://mp.weixin.qq.com/s/t0zwhwSoOgmKMaXbvzItsQ			bc66ece60479ba06dd2bd7b6dca55756	2020-02-1920:01:25
29-761	安徽省	亳州市	蒙城县	常兴社区;安徽省蒙城县中医医院;安徽省蒙城县第一人民医院	病例93	焦XX，女，55岁	现居住蒙城县楚村镇常兴社区前尹塘庄。患者发病前在203省道常兴留验站给留验站人员做饭，所有食材均从常兴街上联佳超市和好又多超市购买。患者有慢性支气管炎，长期咳嗽	[{"time":"2月1日","action":"前往常兴村卫生室就诊"},{"time":"2月4日","action":"开始在常兴卫生院输液4天，期间同室病友尹XX春节期间有湖北人员接触史"},{"time":"2月8日","action":"转入蒙城县中医院肺病科治疗"},{"time":"2月9日","action":"转入蒙城县第一人民医院传染病区隔离治疗。目前患者病情较稳定"},{"time":"2月11日","action":"已确认密切接触者40人，全部隔离观察。"}]		2020-02-1200:00:00	江淮晨报	https://mp.weixin.qq.com/s/mB0lEX9Gl6jEh_9GwzvaCw			b6e4797aeaab803383fb83bc72ef9946	2020-02-1920:01:25
29-763	安徽省	亳州市	利辛县	金宝贝幼儿园附近;	病例94	范XX，女，45岁	利辛县人，现居住利辛县城关镇建设路南段金宝贝幼儿园附近	[{"time":"1月31日","action":"下午，患者曾与胡XX（确诊病例68，2月6日确诊）、康X（确诊病例73，2月7日确诊）夫妇简单交谈。患者日常除偶尔到楼下南侧菜市场买菜，基本没有外出。因患者是确诊病例胡XX、康X的密切接触者"},{"time":"2月9日","action":"利辛县疾控中心对其采集咽拭子筛查，检测结果阳性。目前患者无明显临床症状"},{"time":"2月11日","action":"已确认密切接触者7人，全部隔离观察。"}]		2020-02-1200:00:00	江淮晨报	https://mp.weixin.qq.com/s/mB0lEX9Gl6jEh_9GwzvaCw			395988862575e0e5890f2be820b8333c	2020-02-1920:01:25
29-764	安徽省	亳州市	利辛县	城关镇;阜阳市人民医院	病例95	楚XX，女，36岁	现居住城关镇富康村康洼树庄。自述无武汉旅居史，也未曾接触过武汉返乡人员，曾与在阜阳市人民医院肿瘤科上班的四婆姐女儿郭X一起吃饭	[{"time":"1月25日","action":"患者骑电瓶车到程集去做礼拜，聚会约半小时回家，其它时间基本与家人在一起"},{"time":"1月30日-2月2日","action":"患者因发热、身体不适在村卫生室输液"},{"time":"2月3日-8日","action":"患者在家服药治疗"},{"time":"2月10日","action":"利辛县120救护车接患者至利辛县人民医院住院隔离治疗，目前生命体征平稳"},{"time":"2月11日","action":"已确认密切接触者32人，全部隔离观察。"}]		2020-02-1200:00:00	江淮晨报	https://mp.weixin.qq.com/s/mB0lEX9Gl6jEh_9GwzvaCw			ebe8ad741ed014904a7c5a9e578d1d92	2020-02-1920:01:25
29-765	安徽省	亳州市	利辛县	城关镇春店社区胜利村;利辛明珠大酒店;兴客隆超市(七彩世界店);利辛县人民医院	病例96	武XX，男，24岁	利辛县人，现居住利辛县城关镇春店社区胜利村，与父亲武XX、母亲杨XX（确诊病例70，2月6日确诊）共同生活	[{"time":"1月19日","action":"下午，患者入住格林联盟酒店"},{"time":"1月20日","action":"到明珠大酒店参加同学王X和武XX的婚礼"},{"time":"2月4日","action":"晚到七彩世界兴客隆超市购物，其它时间在家未外出"},{"time":"2月5日","action":"武XX到利辛县人民医院检查，双肺未见明显异常，无明显发热、咳嗽等症状"},{"time":"2月10日","action":"市疾控中心实验室检测核酸结果为阳性"},{"time":"2月11日","action":"已确认密切接触者17人，全部隔离观察。"}]		2020-02-1200:00:00	江淮晨报	https://mp.weixin.qq.com/s/mB0lEX9Gl6jEh_9GwzvaCw			1d71226abf62c2e60844020c464a14c8	2020-02-1920:01:25
29-766	安徽省	亳州市	利辛县	董老寨村	病例97	武XX，女，65岁	利辛县人，现居住城关镇董老寨村。患者春节前后一直未出村，大都在家中	[{"time":"1月31日","action":"后曾与邻居杨XX（确诊病例87，2月8日确诊）打过两次牌。因患者是确诊病例杨XX的密切接触者"},{"time":"2月8日","action":"利辛县疾控中心对其采集咽拭子筛查，检测结果阳性。目前患者无明显临床症状"},{"time":"2月11日","action":"已确认密切接触者11人，全部隔离观察。"}]		2020-02-1200:00:00	江淮晨报	https://mp.weixin.qq.com/s/mB0lEX9Gl6jEh_9GwzvaCw			895b17297743e6042d9c48d2c26f09d7	2020-02-1920:01:25
29-767	安徽省	宿州市	埇桥区	苏秦村;永安村;利辛县永兴镇永安村第二卫生室;皖北煤电集团总医院;宿州市第一人民医院	病例34	女，9岁	学生，宿州埇桥人，现住埇桥区永安镇苏秦村。近14天无外地旅居史	[{"time":"1月22日","action":"中午，奶奶带其到永安镇街西村高彭小马家吃喜面，经查该喜宴事主及多位参加喜宴人员与武汉返乡人员有密切接触史"},{"time":"1月28日-2月2日","action":"一直在姑姑秦某家"},{"time":"2月2日","action":"偶有咳嗽"},{"time":"2月3日","action":"上午到永安镇卫生院看病"},{"time":"2月4日","action":"上午由村干部带其到皖北煤电集团总医院看病"},{"time":"2月7日","action":"因反复发热收住宿州市第一人民医院隔离治疗"},{"time":"2月11日","action":"确诊。目前病情较轻，病情稳定。"}]		2020-02-1200:00:00	江淮晨报	https://mp.weixin.qq.com/s/mB0lEX9Gl6jEh_9GwzvaCw			34afcd2bbee04fff293ef5b3a2b9138f	2020-02-1920:01:25
29-768	安徽省	宿州市	埇桥区	万桥村;家家旺超市;宿州市立医院;宿州市第二人民医院	病例35	女，31岁	超市收银员，宿州埇桥人，现住埇桥区顺河乡万桥村。近14天无外地旅居史	[{"time":"1月24日","action":"中午与丈夫、孩子自驾车前往公公家，共10人聚餐，午饭后到顺河乡家家旺超市正常上班，经排查发现确诊病例3及与其有密切接触史的人员张某某、武某某、时某某、王某某、秦某某等人均有在该超市购物的经历"},{"time":"1月25日-2月8日","action":"期间，除1月30日在家休息外，其余时间均正常上班"},{"time":"2月8日","action":"发病，在家自服药物治疗"},{"time":"2月9日","action":"11时许与丈夫驾车前往市立医院发热门诊就诊，随后被专车转至市二医院感染科隔离治疗"},{"time":"2月11日","action":"确诊。目前病情较轻，病情稳定。"}]		2020-02-1200:00:00	江淮晨报	https://mp.weixin.qq.com/s/mB0lEX9Gl6jEh_9GwzvaCw			6e0fdfc9c470abebdedbc3b486fe8916	2020-02-1920:01:25
29-769	安徽省	宿州市	砀山县	关帝庙镇汤寺村;金利国际大酒店;砀山县人民医院	病例36	男，10岁	学生,宿州砀山人，现住砀山县关帝庙镇汤寺村，病例28、病例29是其二伯、二伯母	[{"time":"1月23日","action":"随父母由武汉返乡过年"},{"time":"1月24日-2月5日","action":"居家隔离，期间未外出"},{"time":"2月6日-7日","action":"全家在县金利大酒店集中隔离"},{"time":"2月8日","action":"发病"},{"time":"2月9日","action":"到砀山县人民医院隔离治疗"},{"time":"2月10日","action":"确诊。目前病情较轻，病情稳定。"}]		2020-02-1200:00:00	江淮晨报	https://mp.weixin.qq.com/s/mB0lEX9Gl6jEh_9GwzvaCw			152b867bc469a29e1c7ed9e71943bb92	2020-02-1920:01:25
29-770	安徽省	阜阳市	临泉县	鲖城镇;鲖城卫生室;临泉县人民医院	病例133	代某某，男，39岁	现住址临泉县鲖城镇。为2月9日确诊病例122戴某某的儿子	[{"time":"2月6日","action":"患者驾车带父亲到鲖城卫生院就诊"},{"time":"2月9日","action":"患者至临泉县人民医院隔离观察"},{"time":"2月11日","action":"确诊，目前病情稳定。"}]		2020-02-1200:00:00	江淮晨报	https://mp.weixin.qq.com/s/mB0lEX9Gl6jEh_9GwzvaCw			d2ac11d6074a0d7ec97ed88d9652ba5b	2020-02-1920:01:25
29-771	安徽省	阜阳市	临泉县	鲖城镇;鲖城卫生室;临泉县人民医院;阜阳市第二人民医院	病例134	代某某，男，44岁	现住址临泉县鲖城镇。为2月9日确诊病例122戴某某的儿子。	[{"time":"1月23日","action":"患者乘火车从西安返回阜阳"},{"time":"1月30日","action":"发病"},{"time":"1月30日-31日","action":"两次至三里桥某诊所就诊"},{"time":"2月6日","action":"至鲖城卫生院就诊，当日转至临泉县人民医院就诊"},{"time":"2月10日","action":"至临泉县人民医院隔离治疗"},{"time":"2月11日","action":"转至阜阳市第二人民医院隔离治疗。2月11日确诊，目前病情稳定。"}]		2020-02-1200:00:00	江淮晨报	https://mp.weixin.qq.com/s/mB0lEX9Gl6jEh_9GwzvaCw			c95c1967fcb260760b3d5bd10e8bbf7a	2020-02-1920:01:25
29-772	安徽省	阜阳市	临泉县	城东街道;临泉县人民医院;阜阳市第二人民医院	病例135	高某某，女，59岁	现住址临泉县城东街道	[{"time":"2月4日","action":"发病"},{"time":"2月9日","action":"至临泉县人民医院隔离治疗"},{"time":"2月11日","action":"转至阜阳市第二人民医院隔离治疗,确诊，目前病情稳定。"}]		2020-02-1200:00:00	江淮晨报	https://mp.weixin.qq.com/s/mB0lEX9Gl6jEh_9GwzvaCw			04d60d12dddaef2c08ca9036f403edef	2020-02-1920:01:25
29-773	安徽省	阜阳市	颍州区	张寨村;许堂粮食购销有限公司;张寨村卫生室;阜阳市第六人民医院;阜阳市第二人民医院	病例136	郭某某，女，60岁	1月20日至2月1日居住在颍州区三塔集镇张寨村许堂粮食购销有限公司院内	[{"time":"1月31日","action":"患者邻居家失火，患者参与救火"},{"time":"2月2日","action":"发病"},{"time":"2月7日-9日","action":"三次在张寨村卫生室就诊"},{"time":"2月9日","action":"转至阜阳市第六人民医院，随后转至阜阳市第二人民医院隔离治疗"},{"time":"2月11日","action":"确诊，目前病情稳定。"}]		2020-02-1200:00:00	江淮晨报	https://mp.weixin.qq.com/s/mB0lEX9Gl6jEh_9GwzvaCw			b0aa7f18a1346712a4b03c2cdaae45b7	2020-02-1920:01:25
29-774	安徽省	阜阳市	颍州区	阜阳市颍州区颍西街道办事处;阜阳市第六人民医院;阜阳市第二人民医院	病例137	李某某，男，32岁	现住址颍州区颍西街道办事处	[{"time":"1月17日","action":"从浙江义乌开车返回颍州区"},{"time":"1月28日","action":"发病"},{"time":"2月9日","action":"至阜阳市第六人民医院就诊，随后转至阜阳市第二人民医院隔离治疗"},{"time":"2月11日","action":"确诊，目前病情稳定。"}]		2020-02-1200:00:00	江淮晨报	https://mp.weixin.qq.com/s/mB0lEX9Gl6jEh_9GwzvaCw			f3d9cfd8e59677a40b51c039308f4707	2020-02-1920:01:25
29-775	安徽省	阜阳市	颍上县	龙泉浴池;金三角社区诊所;颍上县人民医院;阜阳市第二人民医院	病例138	孙某某，女，52岁	现住址颍上县慎城镇。为2月9日确诊病例124宋某的朋友	[{"time":"1月21日","action":"在百悦门饭店参加喜宴"},{"time":"1月26日","action":"发病，当日在龙泉浴池洗浴，后至金三角社区诊所就诊"},{"time":"2月9日","action":"至颍上县人民医院就诊"},{"time":"2月11日","action":"转至阜阳市第二人民医院隔离治疗,确诊，目前病情稳定。"}]		2020-02-1200:00:00	江淮晨报	https://mp.weixin.qq.com/s/mB0lEX9Gl6jEh_9GwzvaCw			fb8af2ad4f9cca4774f6ec240e372ba4	2020-02-1920:01:25
29-776	安徽省	池州市	东至县	龙潭村;东至县人民医院;池州市人民医院;		方某某，男，24岁	东至县昭潭镇龙潭村人。与方某某（堂兄弟，2月9日确诊）有密切接触史	[{"time":"2月7日","action":"发病"},{"time":"2月9日","action":"由专用车辆转到东至县人民医院"},{"time":"2月11日","action":"确诊。目前，患者在市人民医院集中隔离治疗，病情平稳。"}]		2020-02-1200:00:00	江淮晨报	https://mp.weixin.qq.com/s/mB0lEX9Gl6jEh_9GwzvaCw			13142c0ff45632ac37dd7c94143f35c4	2020-02-1920:01:25
29-777	安徽省	蚌埠市		兰庭书苑;四中宿舍;蚌埠市中医医院	病例135	苗某某，女，52岁	现住址为蚌埠市经开区湖滨社区兰庭书苑1栋。患者二哥苗某某（编号：0211-6）、患者二嫂陈某某（编号：0211-7）为确诊病例	[{"time":"1月23日","action":"乘坐公交107路至单位（宏业村第四社区居委会）上班"},{"time":"1月27日、28日、30日","action":"至单位值班"},{"time":"1月29日","action":"未外出"},{"time":"1月30日","action":"至禹会区朝阳路229号2栋娘家照顾父亲，直到住院未回过兰庭书院"},{"time":"1月31日、2月1日","action":"未外出"},{"time":"2月6日","action":"下午出现发热症状"},{"time":"2月8日","action":"由市120车送至蚌埠市中医院发热门诊就诊。患者目前在市定点医院隔离治疗，病情平稳。"}]		2020-02-1200:00:00	江淮晨报	https://mp.weixin.qq.com/s/mB0lEX9Gl6jEh_9GwzvaCw			f80c0d64860d92936ea2100543e46541	2020-02-1920:01:25
29-778	安徽省	蚌埠市	怀远县	包集镇;包集超市;怀远县第二人民医院;华运超市	病例136	崔某某，男，41岁	户籍地址为蚌埠市怀远县包集镇陈圩村肖庄组，患者是蚌埠市中通物流司机，长年固定往返蚌埠、淮北两地	[{"time":"1月14日","action":"从公司返家"},{"time":"1月23日","action":"到包集超市购买年货"},{"time":"1月24日","action":"中午与亲属在家中聚餐"},{"time":"1月24日","action":"19点左右陪母亲到怀远二院就医，母亲住院期间患者一直和其父亲轮流在医院陪护"},{"time":"2月7日","action":"下午从怀远二院离开后，前往附近华运超市购物，后又前往附近丰原大药房，随后驾车返回包集镇"},{"time":"2月8日","action":"早晨到二院西门对面的药店购药，8点左右感觉不适到怀远二院发热门诊就诊。患者目前在市定点医院隔离治疗，病情平稳。"}]		2020-02-1200:00:00	江淮晨报	https://mp.weixin.qq.com/s/mB0lEX9Gl6jEh_9GwzvaCw			79b7b444e699cbb4f28c16bc6a785014	2020-02-1920:01:25
29-779	安徽省	蚌埠市	淮上区	蚌埠市第三人民医院;梅桥卫生院;梅桥镇淝南村	病例137	崔某某，男，68岁	现住址为蚌埠市淮上区梅桥镇淝南村，患者老伴张某某（编号：0205-13）为确诊病例	[{"time":"1月22日","action":"在怀远县魏庄镇亲戚家聚餐（亲戚中有外地返蚌人员）"},{"time":"1月25日-2月1日","action":"照顾生病的老伴"},{"time":"2月2日","action":"陪家人到市第三人民医院看病"},{"time":"2月3日","action":"身体出现不适，到梅桥卫生院就诊"},{"time":"2月8日","action":"由市120车送至蚌埠市第一人民医院发热门诊就诊。患者目前在市定点医院隔离治疗，病情平稳。"}]		2020-02-1200:00:00	江淮晨报	https://mp.weixin.qq.com/s/mB0lEX9Gl6jEh_9GwzvaCw			758bd30991dfded48234a223160dd444	2020-02-1920:01:25
29-780	安徽省	蚌埠市	禹会区	天地人花园-1栋;蚌埠医学院第一附属医院	病例138	邹某某，男,64岁	现居住地为蚌埠市禹会区纬四街道天地人花园1栋，独居。患者弟弟邹某某（编号0209-10），患者妹妹邹某某（编号0208-13）为确诊病例	[{"time":"2月6日","action":"出现干咳症状"},{"time":"2月8日","action":"至蚌医一附院发热门诊就诊。患者目前在市定点医院隔离治疗，病情平稳。"}]		2020-02-1200:00:00	江淮晨报	https://mp.weixin.qq.com/s/mB0lEX9Gl6jEh_9GwzvaCw			226879b3a85b40ba4c4fb7d5142fafca	2020-02-1920:01:25
29-781	安徽省	蚌埠市		经开区龙湖街道迎宾山庄C区14栋;蚌埠市第二人民医院	病例139	杨某，男，62岁	现住址为蚌埠市经开区龙湖街道迎宾山庄C区14栋，经常去龙湖湾菜市场和群力街菜市场买菜。	[{"time":"1月24日","action":"与家人一同聚餐（聚餐人员有成都返蚌人员）"},{"time":"2月8日","action":"患者出现发热症状，由市120车送至蚌埠市第二人民医院发热门诊就诊。患者目前在市定点医院隔离治疗，病情平稳。"}]		2020-02-1200:00:00	江淮晨报	https://mp.weixin.qq.com/s/mB0lEX9Gl6jEh_9GwzvaCw			6ee003330954e2cfcc1087704942318c	2020-02-1920:01:25
29-782	安徽省	蚌埠市	龙子湖区	东升街道长淮路淮建一村10栋;蚌埠市中医医院	病例140	苗某某，男，53岁	现住址为蚌埠市龙子湖区东升街道长淮路淮建一村10栋。患者妻子陈某某（编号：0211-7）、患者妹妹苗某某（编号：0211-1）为确诊病例，与父亲的护工王某某（编号：0208-8）确诊病例曾有接触史。	[{"time":"1月24日","action":"中午在其哥哥家吃午饭"},{"time":"2月5日","action":"自感不适，由市120车送至蚌埠中医院发热门诊就诊。患者目前在市定点医院隔离治疗，病情平稳。"}]		2020-02-1200:00:00	江淮晨报	https://mp.weixin.qq.com/s/mB0lEX9Gl6jEh_9GwzvaCw			75e1aed68df60d4f2bcb08d5b8b54699	2020-02-1920:01:25
29-783	安徽省	蚌埠市	龙子湖区	东升街道长淮路淮建一村10栋;蚌埠市中医医院	病例141	陈某某，女，50岁	现住址为蚌埠市龙子湖区东升街道长淮路淮建一村10栋。患者丈夫苗某某（编号：0211-6）、患者小姑子苗某某（编号：0211-1）为确诊病例，与父亲的护工王某某（编号：0208-8）确诊病例曾有接触史	[{"time":"1月24日","action":"中午在其哥哥家吃午饭"},{"time":"2月5日","action":"自感不适，由市120车送至蚌埠中医院发热门诊就诊。患者目前在市定点医院隔离治疗，病情平稳。"}]		2020-02-1200:00:00	江淮晨报	https://mp.weixin.qq.com/s/mB0lEX9Gl6jEh_9GwzvaCw			c103e1bf24c649231e158396c5fe35b3	2020-02-1920:01:25
29-965	山东省	济南市	历下区	姚家街道窑头小区		张某某，女，14岁	家居历下区姚家街道窑头小区，与确诊病例有密切接触史	[{"time":"2月11日","action":"确定为新冠肺炎病例，临床分型为普通型，正在隔离治疗。"}]		2020-02-1200:00:00	济南日报	https://mp.weixin.qq.com/s/SE1aZrx7W-s-U5bMY3WfKw			e947b6b06032e7a001461f80134f82db	2020-02-1920:01:25
29-966	山东省	淄博市	张店区	张店区湖田街道保安小区		孙某某，男，23岁	家居张店区湖田街道保安小区，与确诊病例有密接接触史	[{"time":"2月11日","action":"确定为新冠肺炎确诊病例，临床分型为普通型，正在隔离治疗。"}]		2020-02-1200:00:00	济南日报	https://mp.weixin.qq.com/s/SE1aZrx7W-s-U5bMY3WfKw			48dad63e201ec57c8e80bccacd199c10	2020-02-1920:01:25
29-967	山东省	烟台市		银海熙岸小区		孙某某，男，56岁	家居烟台市高新区银海熙岸小区，与确诊病例有密切接触史，有广西、越南旅居史	[{"time":"2月11日","action":"确定为新冠肺炎确诊病例，临床分型为普通型，正在隔离治疗。"}]		2020-02-1200:00:00	济南日报	https://mp.weixin.qq.com/s/SE1aZrx7W-s-U5bMY3WfKw			7780b27beb81caa2c48dee9cf73eab63	2020-02-1920:01:25
29-968	山东省	烟台市	芝罘区	锦泽香槟小镇		张某某，女，43岁	家居芝罘区黄务街道香槟小镇，尚未发现与确诊病例、疑似病例、阳性检测者等有明确接触史，有德州市旅居史	[{"time":"2月11日","action":"确定为新冠肺炎确诊病例，临床分型为普通型，正在隔离治疗。感染来源待查，流行病学调查正在进行"}]		2020-02-1200:00:00	济南日报	https://mp.weixin.qq.com/s/SE1aZrx7W-s-U5bMY3WfKw			c4910ed7d915f7c5d6d224e3d7e1dcb9	2020-02-1920:01:25
29-969	山东省	济宁市	任城区	太白国际		王某某，女，42岁	家居济宁市任城区济阳街道太白国际小区，与确诊病例有密切接触史	[{"time":"2月11日","action":"确定为新冠肺炎确诊病例，临床分型为普通型，正在隔离治疗"}]		2020-02-1200:00:00	济南日报	https://mp.weixin.qq.com/s/SE1aZrx7W-s-U5bMY3WfKw			e461129ab1624224aff19e8517753b4d	2020-02-1920:01:25
29-970	山东省	威海市	文登区	三里河路		邱某某，女，41岁	新疆维吾尔自治区阿勒泰地区阿勒泰市人，在威海市文登区工作，家居文登区龙山街道三里河路附近，与确诊病例有密切接触史	[{"time":"2月11日","action":"确定为新冠肺炎确诊病例，临床分型为轻型，正在隔离治疗"}]		2020-02-1200:00:00	济南日报	https://mp.weixin.qq.com/s/SE1aZrx7W-s-U5bMY3WfKw			da8f3204395db978e518b8ba451430bd	2020-02-1920:01:25
29-971	山东省	临沂市	郯城县	龙域中央小区		柴某某，男，11岁	在武汉市读小学，家居郯城县郯城街道龙域中央小区，有武汉旅居史	[{"time":"2月11日","action":"确定为新冠肺炎确诊病例，临床分型为轻型，正在隔离治疗。"}]		2020-02-1200:00:00	济南日报	https://mp.weixin.qq.com/s/SE1aZrx7W-s-U5bMY3WfKw			1dd73863700a564658ef13f501e1d4f8	2020-02-1920:01:25
29-972	山东省	德州市	武城县	西岳觉寺村		张某某，男，30岁	家居武城县武城镇西岳觉寺村，与确诊病例有密切接触史	[{"time":"2月11日","action":"确定为新冠肺炎确诊病例，临床分型为普通型，正在隔离治疗。"}]		2020-02-1200:00:00	济南日报	https://mp.weixin.qq.com/s/SE1aZrx7W-s-U5bMY3WfKw			17c72478d0affdff693b5b8d4d105566	2020-02-1920:01:25
29-973	山东省	聊城市	阳谷县	侨润街道		辛某某，男，31岁	家居阳谷县侨润街道县工商局家属院，与确诊病例有密切接触史	[{"time":"2月11日","action":"确定为新冠肺炎确诊病例，临床分型为普通型，正在隔离治疗"}]		2020-02-1200:00:00	济南日报	https://mp.weixin.qq.com/s/SE1aZrx7W-s-U5bMY3WfKw			679b9e9da9278e122d5b3983c7edd8f1	2020-02-1920:01:25
29-974	山东省	滨州市	无棣县	付家村		付某某，女，49岁	家居无棣县海丰街道付家村，尚未发现与确诊病例、疑似病例、阳性检测者等有明确接触史，近期无外地旅居史	[{"time":"2月11日","action":"确定为新冠肺炎确诊病例，临床分型为普通型，正在隔离治疗。感染来源待查，流行病学调查正在进行"}]		2020-02-1200:00:00	济南日报	https://mp.weixin.qq.com/s/SE1aZrx7W-s-U5bMY3WfKw			59fc6406c5472360f645a35a417139ee	2020-02-1920:01:25
29-975	山东省	菏泽市	郓城县	龚屯村		张某某，女，67岁	家居郓城县陈坡乡龚屯村，与武汉市人员有接触史	[{"time":"2月11日","action":"确定为新冠肺炎确诊病例，临床分型为轻型，正在隔离治疗"}]		2020-02-1200:00:00	济南日报	https://mp.weixin.qq.com/s/SE1aZrx7W-s-U5bMY3WfKw			c48972acf276806e28f23b814a36ff22	2020-02-1920:01:25
30-56	北京市	东城区		东直门街道新中街18号		病患56		[{"time":"2月11日","action":"患者发病前在东直门街道新中街18号附近活动"}]		2020-02-1200:00:00	北京市疾病预防控制中心	https://mp.weixin.qq.com/s/-wsjGguASAT2WCWg2LBNVA			687b0c7ea8e56e479f8b741a3f637e52	2020-02-1921:18:48
30-57	北京市	西城区		红居南街1号院		病患57		[{"time":"2月11日","action":"患者发病前在广安门外街道红居南街1号院附近活动"}]		2020-02-1200:00:00	北京市疾病预防控制中心	https://mp.weixin.qq.com/s/-wsjGguASAT2WCWg2LBNVA			320c97d915b51e4261c43a3d4e464721	2020-02-1921:18:48
30-58	北京市	西城区		月坛街道复兴门外大街甲20号		病患58		[{"time":"2月11日","action":"患者发病前在月坛街道复兴门外大街甲20号附近活动"}]		2020-02-1200:00:00	北京市疾病预防控制中心	https://mp.weixin.qq.com/s/-wsjGguASAT2WCWg2LBNVA			3e7039b43a30de6370137a4d62d60b54	2020-02-1921:18:48
30-59	北京市	丰台区		刘孟家园小区		病患59		[{"time":"2月11日","action":"患者发病前在花乡地区刘孟家园小区附近活动"}]		2020-02-1200:00:00	北京市疾病预防控制中心	https://mp.weixin.qq.com/s/-wsjGguASAT2WCWg2LBNVA			455dfb4d595dab89def2b8a37840e7ac	2020-02-1921:18:48
30-60	北京市	大兴区		黄村镇格林云墅		病患60		[{"time":"2月11日","action":"患者发病前在黄村镇格林云墅小区附近活动"}]		2020-02-1200:00:00	北京市疾病预防控制中心	https://mp.weixin.qq.com/s/-wsjGguASAT2WCWg2LBNVA			d446b28658b3582166e885ca3b71aad0	2020-02-1921:18:48
30-61	北京市	密云区		十里堡镇河槽村		病患61		[{"time":"2月11日","action":"患者发病前在十里堡镇河槽村附近活动"}]		2020-02-1200:00:00	北京市疾病预防控制中心	https://mp.weixin.qq.com/s/-wsjGguASAT2WCWg2LBNVA			34968a19b6feb2d9e982e513de46bf1a	2020-02-1921:18:48
30-375	宁夏回族自治区	吴忠市	青铜峡市	邵岗镇大沟村		梁某	青铜峡市邵岗镇大沟村村民	[{"time":"1月12日至1月21日","action":"病例一直在银川居住，与儿子齐某在银川市兴庆区宝湖路颐园小区北门对面经营美佳味麻辣烫店；病例与儿子、孙女吃住均在店里，期间一直佩戴口罩，无外出史"},{"time":"1月21日","action":"15时，带孙女乘坐27路公交车到银川商城购物，在鞋帽区、毛衫区转了一个多小时后，为孙女买了一双鞋，之后乘坐27路公交车返回到店里，再未出门"},{"time":"1月22日","action":"乘坐儿子齐某私家车于21时30分左右回到甘城子大沟村家中"},{"time":"1月23日","action":"未出门"},{"time":"1月24日","action":"到父亲家吃午饭（父梁某某、母乔某某、大弟弟梁某某一家3人，二弟梁某某一家4人），晚上22点回到家中"},{"time":"1月26日-27日","action…		2020-02-1200:00:00	宁夏日报	https://mp.weixin.qq.com/s/fn1MT6zECGVw-ty0ZvnJjA			5935dd45e7223a232b0a15ac6e924e09	2020-02-1921:18:48
30-376	宁夏回族自治区	吴忠市	青铜峡市	邵岗镇大沟村		齐某某（确诊病例梁某丈夫）	青铜峡市邵岗镇大沟村村民	[{"time":"1月17日","action":"之前，开自家货车在银川、小坝、定边往返三地搞装修"},{"time":"1月18日","action":"独自一人驾私家小货车到银川市兴庆区宝湖路颐园小区北门对面美佳味麻辣烫店，儿子齐某（曾用名：齐某某）家，18日-21日一直在麻辣烫店二楼吃住，期间未佩戴口罩，未外出，三餐由家人送至二楼。期间，妻子梁某、儿子齐某、孙子齐某某同在店内"},{"time":"1月22日","action":"10点，开自家小货车带孙子齐某某回到大沟村家中，约12时到家，之后未外出，途中均戴口罩。当天21时30分左右，妻子和儿子自驾车一同回到家中"},{"time":"1月23日","action":"8时，妻弟梁某某带儿子梁某自驾车接齐某某及其儿子齐某，四人到陕西上坟。自小坝上高速，未停留，10时，到达陕西省定边县红柳沟上坟。大概12时左右到定边新区二道…		2020-02-1200:00:00	宁夏日报	https://mp.weixin.qq.com/s/fn1MT6zECGVw-ty0ZvnJjA			a6d107ab1e911c099d4c2d949f90b820	2020-02-1921:18:48
30-377	宁夏回族自治区	吴忠市	青铜峡市	美佳味麻辣烫店		齐某（确诊病例梁某儿子）		[{"time":"1月12日至1月22日","action":"病例一直在银川居住，与母亲梁某女儿齐某某在银川市兴庆区宝湖路颐园小区北门对面经营美佳味麻辣烫店；病例与母亲、女儿吃住均在店里，期间未佩戴口罩，无外出史"},{"time":"1月22日","action":"22时自驾车与母亲梁某回到甘城子大沟村家中，期间未戴口罩"},{"time":"1月23日","action":"9点坐小舅梁某某的车和父亲齐某某、小舅梁某某、弟弟梁某到陕西上坟，12时左右在定边新区二道街荞面饸烙面馆吃饭。15时左右出发，沿银青高速返回，戴口罩先到宁医大总院急诊科ICU室看望姨妈乔某某，姨妈的儿子李某、女儿（小名强子，大名待查）、女婿张某陪床，在病房停留近1个小时后回家，未接触其他人"},{"time":"1月24日","action":"8时，到银川接大舅梁某某一家返回青铜峡。在闽宁镇森茂加油站加气…		2020-02-1200:00:00	宁夏日报	https://mp.weixin.qq.com/s/fn1MT6zECGVw-ty0ZvnJjA			89c29e8e7f2aaff4569e3ba331c8a07c	2020-02-1921:18:48
30-378	宁夏回族自治区	吴忠市	青铜峡市			齐某某（确诊病例梁某女儿）		[{"time":"1月14日-26日","action":"下午13时，病例在单位上班（江苏扬州广林时代广场5楼8352烤肉自助料理店），接触同事15人，餐厅就餐人员接触人数不清楚"},{"time":"1月26日","action":"13时左右，餐厅放假，病例回到宿舍休息（单人单间），21时左右，乘朋友邵某某（目前身体无异常）私家车（车牌号不详）自扬州出发，27日5时到达河南开封邵某某家中（河南开封市祥符区）。途中两人均戴口罩"},{"time":"1月27日","action":"10时，病例乘坐邵某某私家车在祥符区找了一家宾馆（宾馆店名不详）休息。17时，同邵某某开车去祥符区一家超市（店名不详）买东西，齐某某未下车。18点左右，邵某某驾车带其到家中，然后在家中同邵某某奶奶、爸爸、妈妈、妹妹，还有4个朋友（信息不详）共同就餐，20时，乘坐邵某某私家车返回宾馆休息（全程2人均佩戴口…		2020-02-1200:00:00	宁夏日报	https://mp.weixin.qq.com/s/fn1MT6zECGVw-ty0ZvnJjA			e93df093550a44542b6762ee3f7e5cab	2020-02-1921:18:48
27-332	重庆市			人和华夏城;万寿山社区	第332例	病例17：女，29岁，现居人和街道。	该病例为两江新区第一人民医院发热门诊主动扩大筛查发现后确诊。	[{"time":"1月26日","action":"乘坐动车C5847回合川老家，与亲戚聚会"},{"time":"1月27日","action":"从合川乘坐动车D5164返回人和街道华夏城家中"},{"time":"1月27日-2月9日","action":"在人和街道万寿山社区一带活动，未到外区"},{"time":"2月6日","action":"出现恶心、呕吐、腹泻等症状"},{"time":"2月9日","action":"出现咳嗽、咳痰、咽痛等症状"},{"time":"2月10日-11日","action":"两次前往两江新区第一人民医院发热门诊就诊，后居家未外出"},{"time":"2月11日","action":"两江新区第一人民医院主动对其进行扩大PCR筛查"},{"time":"2月12日","action":"被确诊为阳性。"}]		2020-02-1200:00:00	重庆发布	https://mp.weixin.qq.com/s/-ZHZE6u_vi5wuzQi2IqFVQ			9ad365b86b4a5f247b32379515027345	2020-02-1921:26:33
27-333	重庆市	垫江县		普顺镇东风村5组;东湖村	第333例	病例20：朱某，女，现居垫江县普顺镇东风村5组。	系垫江县病例18向某之妻	[{"time":"1月22日","action":"4点自行驾车与丈夫从武汉出发，17点到达普顺镇东风村5组父母家中"},{"time":"1月23日","action":"11点左右从普顺镇东风村5组出发，与其家人自驾车前往堂兄弟（金华街上东湖村）家中团年，14点左右，自驾车回到普顺镇东风村5组父母家中"},{"time":"1月24日","action":"7点30分左右从普顺镇出发，与其丈夫、儿子和内侄自驾前往县人民医院导医台咨询，无异常。随后步行，9点左右在小平桥王妈面庄吃饭，饭后前往西欧步行街香蜜闺秀店购物，11点前往县人民医院自驾返回普顺镇，到其姻伯李某（普顺镇跃进4组）家吃午饭，吃完饭后步行到大顺场黄角树对面（其新房，三楼，未装修）看房子，期间有戴口罩、未与其他人接触，15点左右自驾车返回东风村5组父母家中"},{"time":"1月25日","action":"一直在家…		2020-02-1200:00:00	重庆发布	https://mp.weixin.qq.com/s/-ZHZE6u_vi5wuzQi2IqFVQ			085c940fcc1d028992d849a7fe2859b8	2020-02-1921:26:33
27-334	重庆市	綦江区		文龙街道枫丹小区;观音桥街道嘉陵三村;白云村	第334例	病例16：霍某某，女，56岁，现居住在重庆市江北区观音桥街道嘉陵三村23号		[{"time":"1月17日","action":"17点从重庆四公里到綦江，当晚住在其侄女陈某家（住在綦江区文龙街道枫丹小区）"},{"time":"1月18日","action":"8点到綦江区人民医院照顾其父，14点乘坐大巴车从綦江汽车站返回江北家中"},{"time":"1月19日-23日","action":"均在江北区活动"},{"time":"1月20号","action":"开始出现咽部不适，因平时一直有咽炎，以为是咽炎未理会"},{"time":"1月23日","action":"14点下班后独自从观音桥坐轻轨3号线在四公里下车，然后从南坪四公里乘坐大巴车于15点30分到达綦江汽车站，16点20分坐公交车到达三江，当天晚上住在其幺妹（确诊病例17）家中"},{"time":"1月26日","action":"下午独自乘坐公交车从三江到綦江城区，17点到侄女陈某家"},…		2020-02-1200:00:00	重庆发布	https://mp.weixin.qq.com/s/-ZHZE6u_vi5wuzQi2IqFVQ			5bf00f777ef34d836b5e814b99964f5a	2020-02-1921:26:33
27-335	重庆市	綦江区		三江街道雷园路;綦江修正堂大药房（修远店）;白云村	第335例	病例17：霍某某（确诊病例16的幺妹），女，48岁，现居住在重庆市綦江区三江街道雷园路126号		[{"time":"1月16日-18日","action":"在三江家中"},{"time":"1月19日","action":"19点左右在三江街道卫生院康复科看望转院父亲，2点左右返回三江家中，往返均步行"},{"time":"1月20日-21日","action":"在自家及三江街道卫生院往返照看其父亲"},{"time":"1月22日","action":"上午从三江到石角，14点回到三江，16点30分在三江街道卫生院照看其生病住院的父亲，停留1小时后回家，20点过又到三江街道卫生院照看其生病住院的父亲，停留1小时后回家"},{"time":"1月23日","action":"在确诊病例16、17的哥哥（住在綦江区三江街道凤舞超市楼上4栋）家中聚餐"},{"time":"1月24日","action":"上午在綦江修正堂大药房三江修远店购药（藿香正气口服液、金银花颗粒、诺氟沙星胶…		2020-02-1200:00:00	重庆发布	https://mp.weixin.qq.com/s/-ZHZE6u_vi5wuzQi2IqFVQ			e86a8ebaac85e31f93d99d9190039dbf	2020-02-1921:26:33
27-336	重庆市	綦江区		三江大桥;白云村;新大兴超市（三江店）;凤梧超市（三江店）	第336例	病例18：霍某，女，31岁，现居住在綦江区三江街道三江大桥桥头凤梧超市楼上。		[{"time":"2月2日","action":"无外出"},{"time":"2月3日","action":"17点左右从家步行到凤梧超市（三江店）购物，随后回家"},{"time":"2月4日","action":"11点左右乘坐自家车辆从三江街道到石角白云村3社老家，15点左右乘坐自家车辆从石角白云村3社回三江，随后在三江菜市场门口的万家康药房购物，15点40分左右在凤梧超市（三江店）购物，16点左右在新大兴超市（三江店）购物，16点10分在新大兴超市（三江店）门口水果摊购买小柑橘，16点20分左右到家佳超市（三江店）购物，随后回到家中"},{"time":"2月5日","action":"7点左右乘坐自家车辆从三江家中到石角白云村3社参加葬礼，同多位确诊患者有亲密接触，且共同进餐，12点30分左右从石角白云村3社回三江家中"},{"time":"2月6日","action":"…		2020-02-1200:00:00	重庆发布	https://mp.weixin.qq.com/s/-ZHZE6u_vi5wuzQi2IqFVQ			1d6ea4445537a9d758d54aac8a108f84	2020-02-1921:26:33
27-337	重庆市	綦江区		文龙街道枫丹小区;沙溪农贸市场;三江街道三渔村酒楼;白云村	第337例	病例19：霍某某，女，63岁，现居住在綦江区文龙街道枫丹小区。	綦江区确诊病例16、17的大姐，确诊病例18的姑姑	[{"time":"1月12日-15日","action":"在重庆市江北区金科十连城帮小女儿陈某带孩子，主要在家中及小区附近活动，接送孩子上幼儿园，偶尔在楼下买菜"},{"time":"1月16日","action":"上午从江北坐公交车到南坪四公里枢纽，然后坐长途客车到綦江汽车站，再坐公交车到大女儿陈某家中（住在綦江枫丹小区12栋），19点坐公交车（208或102）到綦江区人民医院看望住院的父亲霍某某，之后坐公交车于20点30分左右返回文龙街道枫丹小区"},{"time":"1月17日","action":"到沙溪路农贸市场买菜，随后带孩子到九龙社区卫生服务中心接种门诊（半山国际）打预防针"},{"time":"1月18日","action":"在文龙街道枫丹家里未外出"},{"time":"1月19日","action":"10点左右和小女儿陈某一起坐公交车（208或102）到綦江…		2020-02-1200:00:00	重庆发布	https://mp.weixin.qq.com/s/-ZHZE6u_vi5wuzQi2IqFVQ			0bec9d2f812ee014d822a7fd4c2ea081	2020-02-1921:26:33
27-338	重庆市	綦江区		白云村;三江街道三渔村酒楼	第338例	病例20：罗某某，女，86岁，现居住在綦江区石角镇白云村3社。	确诊病例16、17、19的母亲，确诊病例18的婆婆	[{"time":"1月23日","action":"之前一直居住在石角镇白云村3社，未外出"},{"time":"1月23日","action":"下午女婿李某（确诊病例17的丈夫）开三轮车将其接到三江霍某（确诊病例16、17的哥哥，确诊病例19的弟弟）的家中过年，在三江街道三渔村餐馆吃晚饭，参加的有确诊病例16一家人、确诊病例17一家人等，晚上住在确诊病例17家中，之后几天未外出"},{"time":"1月27日","action":"女婿李某（确诊病例17的丈夫）再次开车将其送回石角白云村家中，之后一直在家未外出"},{"time":"2月11日","action":"下午由綦江区人民医院救护车接到綦江区人民医院检查治疗"},{"time":"2月12日","action":"确诊为新型冠状病毒肺炎确诊病例，已转送至市公卫中心集中治疗。"}]		2020-02-1200:00:00	重庆发布	https://mp.weixin.qq.com/s/-ZHZE6u_vi5wuzQi2IqFVQ			3d5fed35e500feec1eea80d443d21f61	2020-02-1921:26:33
27-339	重庆市	綦江区		石角镇欧家村	第339例	病例21：余某某，男，33岁（确诊病例4的儿子）。现居住在綦江区石角镇欧家村2组。		[{"time":"1月21日","action":"早上，患者与其母亲罗某（我区确诊病例4）、女儿共3人自驾小汽车从武汉到綦江。途中，晚上3人在湖北恩施高速出口附近的城市便捷酒店住宿一晚"},{"time":"1月22日","action":"早上7点左右从湖北恩施出发到綦江，途中曾在高速服务区停车休息过，中午12点左右到达綦江石角镇欧家村家中，回家后与其父亲、母亲（我区确诊病例4），女儿住在一起，之后未外出"},{"time":"1月28日","action":"其母诊断为新型冠状病毒肺炎确诊病例后,余某某居家医学观察"},{"time":"1月29日","action":"自测体温37.2℃"},{"time":"1月31日","action":"上午自测体温37.6℃，并伴有干咳、胸闷、乏力、呼吸不畅等症状，遂联系綦江区人民医院，下午4点由120救护车送到綦江区人民医院就诊，下午…		2020-02-1200:00:00	重庆发布	https://mp.weixin.qq.com/s/-ZHZE6u_vi5wuzQi2IqFVQ			3d6d148c21466c933df07d97d041bacb	2020-02-1921:26:33
27-340	重庆市	长寿区		长寿区尹家山;协信广场万户侯酒店;新市场6号	第340例	病例16：女，66岁，家住长寿区凤城街道望江楼3幢。		[{"time":"1月24日","action":"9点23分到11点19分，前往关口转盘附近卖香蜡纸钱的商铺，后到关口社区尹家山祭祀，中午到协信广场万户侯酒店聚餐"},{"time":"1月28日","action":"9点20分到9点45，前往沙井市场6号，后到寿星广场观光电梯（一男一女同乘电梯），然后到凤城街道望江路3幢，在其家门口与两名菜贩打招呼，一男（姓梅）一女（谐音：周妹）。"}]		2020-02-1200:00:00	重庆发布	https://mp.weixin.qq.com/s/-ZHZE6u_vi5wuzQi2IqFVQ			6c666b8630d01d57bcc39ae9f1eb2a2d	2020-02-1921:26:33
27-341	重庆市	巫溪县		巫溪县田坝村神仙岩;巫溪县下堡镇	第341例	病例13：谭某某，男，57岁，现住址为大河乡沈家街道		[{"time":"1月22日","action":"与大儿子开私家车9点左右到县城，在老城幼儿园附近餐馆吃汤圆，后到广场农业银行取钱，后到县中医院对面理发店理发，后在老城给工人发工资，后到赵家坝乘坐县城至下堡班车回沈家（到家13点左右）"},{"time":"1月23日","action":"在邻居刘某某1家吃晚饭，与刘某某1、刘某某2饮酒"},{"time":"1月24日","action":"上午在沈家街上采购年货，晚上在对面邻居何某某1家打牌"},{"time":"1月25日","action":"早上与大儿子开私家车到县城接小儿子回家，10点左右在老城操坝农行旁一露天烟摊买烟，晚上在对面邻居何某某1家打牌"},{"time":"1月26日","action":"下午与兄弟开私家车至舅舅家（沈家乡红光3队）拜年，晚上在对面邻居何某某1家打牌"},{"time":"1月27日","…		2020-02-1200:00:00	重庆发布	https://mp.weixin.qq.com/s/-ZHZE6u_vi5wuzQi2IqFVQ			86815283c0b7f0a4a75e863c96f88903	2020-02-1921:26:33
27-456	海南省	三亚市		凯威大酒店;水蛟村委会大园村;火车头海鲜广场	第91例	第139号确诊病例，男，37岁，常住地湖北荆州。		[{"time":"1月20日","action":"一行4人自驾前往海南"},{"time":"1月21日","action":"21点47分左右进入海安旧港安检，乘轮渡前往海口"},{"time":"1月22日","action":"凌晨入住海口市秀英区凯威大酒店，当天9点左右自驾前往三亚，15点左右到三亚市天涯区水蛟村委会大园村朋友家中，19点左右一行11人到三亚火车头海鲜广场用餐，之后返回大园村朋友家中休息"},{"time":"1月23-25日","action":"每天早上10点左右，均自驾到天涯区槟榔村市场买菜后返回住处，其他时间未外出"},{"time":"1月26日-2月2日","action":"居住在大园村朋友家未外出"},{"time":"2月3日","action":"被120救护车转运到天涯区锦润旅租隔离观察"},{"time":"2月7日","action"…		2020-02-1200:00:00	海南省卫健委	http://wst.hainan.gov.cn/swjw/			3d9390d9288a33b7285b9916dec0b956	2020-02-1921:26:33
27-457	海南省	三亚市		南新农场;月川老干区;一心堂药店;金鸡岭水果市场;乐天城维英店	第92例	第140号确诊病例，女，31岁，常住地三亚市吉阳区南新农场。		[{"time":"1月20-24日","action":"期间每天到单位（三亚市海润路趣佰全球公司）上班"},{"time":"1月25日","action":"上午回娘家（吉阳区月川老干区二巷）"},{"time":"1月26日","action":"在娘家未外出"},{"time":"1月27日","action":"到吉阳区海螺路麦当劳餐厅用餐"},{"time":"1月28日","action":"白天回娘家"},{"time":"2月1日","action":"到吉阳区乐天城对面的一心堂药店购物"},{"time":"2月3日","action":"早乘私家车到三亚市中心医院发热门诊就诊，11点左右到金鸡岭水果市场买水果，到某摊位买菜，之后回家未外出，15点左右乘私家车到三亚市中心医院取检查报告，16点左右到胜利路旺豪超市购物，17点左右回家未外出"},{"time":"2月…		2020-02-1200:00:00	海南省卫健委	http://wst.hainan.gov.cn/swjw/			caff35e3d240167a383c3724b6d80060	2020-02-1921:26:33
27-458	海南省	三亚市		亚特兰蒂斯酒店;	第93例	第35号确诊病例，男，8岁，常住地湖北武汉。		[{"time":"1月22日","action":"与亲属一起乘CA4933次航班从武汉到南宁，转乘JD5588次航班前往三亚"},{"time":"1月23日","action":"2点左右到三亚，乘酒店专车到三亚亚特兰蒂斯酒店入住，当天在酒店未外出"},{"time":"1月24日","action":"15点20分左右前往亚特兰蒂斯水族馆游玩"},{"time":"1月25日","action":"17点10分左右乘出租车陪其母亲前往301医院就诊，并在医院隔离观察"},{"time":"1月27日","action":"确诊，目前正在定点医院隔离治疗。"}]		2020-02-1200:00:00	海南省卫健委	http://wst.hainan.gov.cn/swjw/			ae6aa37706c5ba1629163fc08a839e64	2020-02-1921:26:33
27-459	海南省	三亚市		亚特兰蒂斯酒店	第94例	第36号确诊病例，女，17岁，常住地湖北武汉。		[{"time":"1月22日","action":"与亲属一起乘CA4933次航班从武汉到南宁，转乘JD5588次航班前往三亚"},{"time":"1月23日","action":"2点左右到三亚，乘酒店专车到三亚亚特兰蒂斯酒店入住，当天在酒店未外出"},{"time":"1月24日","action":"15点20分左右前往亚特兰蒂斯水族馆游玩"},{"time":"1月25日","action":"17点10分左右乘出租车陪其母亲前往301医院就诊，并在医院隔离观察"},{"time":"1月27日","action":"确诊，目前正在定点医院隔离治疗。"}]		2020-02-1200:00:00	海南省卫健委	http://wst.hainan.gov.cn/swjw/			233cd0142e4f65c88457e926c8c75623	2020-02-1921:26:33
27-460	海南省	海口市		兵工大酒店	第95例	第37号确诊病例，女，3个月，常住地湖北孝感市。		[{"time":"1月25日","action":"一家5人晚23点左右自驾到达海口，当晚被安排在海口兵工大酒店入住"},{"time":"1月26日","action":"10点左右因发热被120救护车送至海口市人市医院住院隔离治疗"},{"time":"1月27日","action":"确诊，目前正在定点医院隔离治疗。"}]		2020-02-1200:00:00	海南省卫健委	http://wst.hainan.gov.cn/swjw/			ac13050e82f1f07c5ec442aa77b67a9d	2020-02-1921:26:33
27-461	海南省	海口市		幸福海小区	第96例	第38号确诊病例，男，37岁，常住地湖北武汉。		[{"time":"1月23日","action":"上午自驾从武昌出发前往海南"},{"time":"1月24日","action":"19点左右进入海安新港安检，乘双泰26号轮渡前往海口，当晚到海口市维也纳国际酒店入住"},{"time":"1月25日","action":"早上在酒店用餐，11点左右驾车到琼海市博鳌镇幸福海小区家中，晚上亲属来访"},{"time":"1月26日","action":"上午因身体不适，到琼海市人民医院就诊，14点30分左右和家人一起到医院对面的泰和酒店一楼餐厅吃饭，16点左右住院隔离治疗"},{"time":"1月27日","action":"确诊，目前正在定点医院隔离治疗。"}]		2020-02-1200:00:00	海南省卫健委	http://wst.hainan.gov.cn/swjw/			f2832146587f47bede0ff3c7e8ac2de0	2020-02-1921:26:33
27-462	海南省	海口市		涛升国际小区	第97例	第39号确诊病例，女，64岁，常住地黑龙江。		[{"time":"12月2日","action":"到达东方市涛升国际小区住处"},{"time":"1月9日","action":"参加海外国际旅行社组织的赴泰国旅行（东方同行11人）"},{"time":"1月15日","action":"乘SL8438次航班从泰国回到海口，乘汽车返回东方市八所镇"},{"time":"1月16日-18日","action":"居家未外出"},{"time":"1月19日","action":"乘公交到海边游玩"},{"time":"1月20日-25日","action":"居家未外出"},{"time":"1月26日","action":"乘15路公交车到东方市人民医院隔离观察"},{"time":"1月28日","action":"确诊，目前正在定点医院隔离治疗。"}]		2020-02-1200:00:00	海南省卫健委	http://wst.hainan.gov.cn/swjw/			195eca08e9d0eb32efc1304fb4252a4d	2020-02-1921:26:33
27-463	海南省	琼中黎族苗族自治县			第98例	第40号确诊病例，女，51岁，常住地琼中县阳江农场。		[{"time":"1月13日","action":"因身体不适，在阳江农场医院就诊"},{"time":"1月14日-16日","action":"在该院门诊治疗室输液治疗"},{"time":"1月28日","action":"确诊，目前正在定点医院隔离治疗。"}]		2020-02-1200:00:00	海南省卫健委	http://wst.hainan.gov.cn/swjw/			b7657520b157876c49ef11af1916466d	2020-02-1921:26:33
27-464	海南省	海口市		海口骑楼老街	第99例	第41号确诊病例，男，73岁，常住地湖北武汉。		[{"time":"1月20日","action":"与家人一起自驾从武汉前往海南"},{"time":"1月21日","action":"13点30分左右到达海口，并到海口骑楼小吃街用餐，15点左右自驾到万宁市神州半岛君临海小区住处"},{"time":"1月22日-24日","action":"居家未外出"},{"time":"1月25日","action":"被120救护车送到万宁市人民医院就诊"},{"time":"1月28日","action":"确诊，目前正在定点医院隔离治疗。"}]		2020-02-1200:00:00	海南省卫健委	http://wst.hainan.gov.cn/swjw/			97e4939874d28c4461e9990cda61c3dc	2020-02-1921:26:33
27-465	海南省	海口市		明光胜意酒店;蜈支洲岛;三亚子悦酒店;椰田古寨;天涯海角;三亚三亚玫瑰谷;森林公园明光胜意酒店;蜈支洲岛;三亚子悦酒店;椰田古寨;天涯海角;三亚玫瑰谷;森林公园	第100例	第42号确诊病例，男，68岁，常住地湖北武汉。		[{"time":"1月22日","action":"乘HU7658次航从武汉到海口，乘旅游大巴到海口明光胜意酒店入住，20点左右在酒店对面琼菜王用餐，之后返回酒店休息"},{"time":"1月23日","action":"乘旅游大巴到三亚子悦酒店入住，13点左右到蜈支洲岛游玩，20点左右返回酒店休息"},{"time":"1月24日","action":"乘旅游大巴11点左右到陵水县椰田古寨、南山游玩"},{"time":"1月25日","action":"早上乘旅游大巴到天涯海角、玫瑰谷、森林公园游玩，晚间返回海口明光胜意酒店入住"},{"time":"1月26日","action":"15点30分左右被120救护车送到海医第二附属医院就诊，并住院治疗"},{"time":"1月28日","action":"确诊，目前正在定点医院隔离治疗。"}]		2020-02-1200:00:00	海南省卫健委	http://wst.hainan.gov.cn/swjw/			36c45d07014480843104b03f735cfa04	2020-02-1921:26:33
27-466	海南省	海口市		明光胜意酒店;蜈支洲岛;三亚子悦酒店;椰田古寨;天涯海角;三亚玫瑰谷;森林公园	第101例	第43号确诊病例，女，69岁，常住地湖北武汉。		[{"time":"1月22日","action":"乘HU7658次航从武汉到海口，乘旅游大巴到海口明光胜意酒店办理入住，20点左右在酒店对面琼菜王用餐，之后返回酒店休息"},{"time":"1月23日","action":"乘旅游大巴到三亚子悦酒店入住，13点左右到蜈支洲岛游玩，20点左右返回酒店休息"},{"time":"1月24日","action":"乘旅游大巴11点左右到陵水县椰田古寨、南山游玩"},{"time":"1月25日","action":"早上乘旅游大巴到天涯海角、玫瑰谷、森林公园游玩，晚间返回海口明光胜意酒店入住"},{"time":"1月26日","action":"15点30分左右被120救护车送到海医第二附属医院就诊，并住院治疗"},{"time":"1月28日","action":"确诊，目前正在定点医院隔离治疗。"}]		2020-02-1200:00:00	海南省卫健委	http://wst.hainan.gov.cn/swjw/			49a15043bb2eff404ae938a2f7512dd7	2020-02-1921:26:33
27-467	海南省	海口市		幸福海小区	第102例	第45号确诊病例，女，31岁，常住地湖北武汉。		[{"time":"1月23日","action":"上午自驾从武昌出发前往海南"},{"time":"1月24日","action":"19点左右进入海安新港安检，乘双泰26号轮渡前往海口，当晚到海口市维也纳国际酒店入住"},{"time":"1月25日","action":"早上在酒店用餐，11点左右驾车到琼海市博鳌镇幸福海小区家中，晚上亲属来访"},{"time":"1月26日","action":"上午因其亲属出现发热症状，一家5人自驾到琼海市人民医院就诊，14点30分左右到市人民医院对面的泰和酒店一楼餐厅用餐"},{"time":"1月29日","action":"被120救护车送至琼海市人民医院隔离治疗，目前正在定点医院隔离治疗。"}]		2020-02-1200:00:00	海南省卫健委	http://wst.hainan.gov.cn/swjw/			f7d5b88c8377f8b5cb31249f7ed578d4	2020-02-1921:26:33
27-468	海南省	海口市		幸福海小区	第103例	第46号确诊病例，男，50岁，常住地湖北武汉。		[{"time":"1月23日","action":"上午自驾从武昌出发前往海南"},{"time":"1月24日","action":"19点左右进入海安新港安检，乘双泰26号轮渡前往海口，当晚到海口市维也纳国际酒店入住"},{"time":"1月25日","action":"早上在酒店用餐，11点左右驾车到琼海市博鳌镇幸福海小区家中，晚上亲属来访"},{"time":"1月26日","action":"上午因其亲属出现发热症状，一家5人自驾到琼海市人民医院就诊，14点30分左右到市人民医院对面的泰和酒店一楼餐厅用餐"},{"time":"1月29日","action":"下午被琼海市人民医院120救护车送至感染科隔离诊治，当天确诊，目前正在定点医院隔离治疗。"}]		2020-02-1200:00:00	海南省卫健委	http://wst.hainan.gov.cn/swjw/			c404d236ef3968b7c209bc0bb2c4573a	2020-02-1921:26:33
27-469	海南省	海口市		天籁谷小区;阳光椰风苑;宝安公园家	第104例	第47号确诊病例，女，55岁，常住地湖北武汉。		[{"time":"1月21日","action":"乘Y87586次航班从武汉到海口，当天亲属乘私家车接其回定安县定城镇天籁谷小区住处，18点左右到定安阳光椰风苑婆婆家用餐"},{"time":"1月22日","action":"早上到塔岭市场购物，下午到宝安公园家小区打牌"},{"time":"1月23日-26日","action":"居家自我隔离"},{"time":"1月27日","action":"到定安县人民医院隔离治疗"},{"time":"1月30日","action":"确诊，目前正在定点医院隔离治疗。"}]		2020-02-1200:00:00	海南省卫健委	http://wst.hainan.gov.cn/swjw/			c48d60b2b047418268ab138268cbfb54	2020-02-1921:26:33
27-470	海南省	海口市		天来泉二区;	第105例	第48号确诊病例，男，33岁，常住地湖北武汉。		[{"time":"1月23日","action":"凌晨与亲属一起乘私家车从武汉前往海南"},{"time":"1月24日","action":"9点30分左右到达海口新海港，之后直接乘车回到琼海市嘉积镇天来泉二区，12点左右到其岳父家（同小区）用餐，之后回自己住处"},{"time":"1月25日-29日","action":"居家未外出"},{"time":"1月30日","action":"身体不适，到琼海市人民医院就诊并住院隔离治疗，当天确诊，目前正在定点医院隔离治疗。"}]		2020-02-1200:00:00	海南省卫健委	http://wst.hainan.gov.cn/swjw/			a4a65eb0feb98009849ce231c300f015	2020-02-1921:26:33
27-471	海南省	海口市		万达广场;万绿园;宜欣广场;	第106例	第25号确诊病例，男，65岁，常住地湖北黄冈。		[{"time":"1月16日","action":"乘CZ8788次航班从南昌前往海口"},{"time":"1月17日","action":"0点32分左右到达海口后，乘网约车到秀英区锦地翰城住处，16点左右到万达广场三楼十八碗餐厅用餐"},{"time":"1月18日","action":"13点左右乘公交到万绿园游玩，19点左右步行至宜欣广场四楼拾味馆用餐，之后乘公交车回住处"},{"time":"1月19日","action":"居家未外出"},{"time":"1月20日","action":"到万达广场三楼湘忆亭用餐，之后乘网约车回住处"},{"time":"1月21日","action":"11点左右乘网约车到海南省人民医院泌尿科就诊，之后步行回到住处"},{"time":"1月22日","action":"10点15分乘网约车到海南省人民医院心血管内科就诊，之后步行回家…		2020-02-1200:00:00	海南省卫健委	http://wst.hainan.gov.cn/swjw/			acdc0ab099664c4a00a6f3470daf235f	2020-02-1921:26:33
27-472	海南省	海口市		天艺东环大酒店;	第107例	第26号确诊病例，男，67岁，常住地湖北武汉。		[{"time":"1月19日","action":"乘火车从武汉前往广州"},{"time":"1月22日","action":"乘CZ6792次航班从广州到海口，16点11分左右乘C7422次列车（2车厢）从美兰到海口东，然后乘酒店专车到琼山区天艺东环大酒店，晚上到酒店旁边的抱罗粉餐厅用餐"},{"time":"1月23日","action":"9点左右步行到解放军928医院吸呼内科就诊，9点40分左右乘出租车到海南省传染病院就诊，并收住院治疗"},{"time":"1月26日","action":"确诊，目前正在定点医院隔离治疗。"}]		2020-02-1200:00:00	海南省卫健委	http://wst.hainan.gov.cn/swjw/			4af40508f832a8877c7aa03fa068b09f	2020-02-1921:26:33
27-473	海南省	定安县		香江丽景小区;石头公园;	第108例	第27号确诊病例，女，50岁，常住地湖北武汉。		[{"time":"1月19日","action":"乘HU7658次航班和丈夫从武汉到海口，14点左右自驾到定安县香江丽景小区住处"},{"time":"1月20日","action":"居家未外出"},{"time":"1月21日","action":"上午自驾到文昌石头公园游玩，中午在景区旁边一个小区门口的餐馆（重庆口味）用餐，之后返回定安住处"},{"time":"1月22-23日","action":"居家未外出"},{"time":"1月24日","action":"14点左右自驾到海南省人民医院发热门诊就诊，并隔离治疗"},{"time":"1月26日","action":"确诊，目前正在定点医院隔离治疗。"}]		2020-02-1200:00:00	海南省卫健委	http://wst.hainan.gov.cn/swjw/			0f20bfaf78a587995bcf13aa77d79d7c	2020-02-1921:26:33
27-474	海南省	澄迈县		鲁能海蓝福源东二区;	第109例	第28号确诊病例，女，79岁，常住地湖北武汉。		[{"time":"1月12日","action":"乘私家车从武汉前往海南"},{"time":"1月17日","action":"在海安旧港安检，乘双泰36号轮渡前往海口，驾车前往澄迈县老城镇鲁能海蓝福源东二区住处"},{"time":"1月18日-19日","action":"在小区花园内散步，其余时间居家未外出"},{"time":"1月26日","action":"被120救护车送到医院治疗隔离"},{"time":"1月27日","action":"治疗无效死亡。"}]		2020-02-1200:00:00	海南省卫健委	http://wst.hainan.gov.cn/swjw/			63a7368934cc09e3f3187a773b1bc206	2020-02-1921:26:33
[truncated: 3,056 more rows]
