# Supplementary material for: Multi-Model Fusion-Based Hierarchical Extraction for Chinese Epidemic Event
Source: Data Sci Eng. 2023 Jan 2;8(1):73–83. doi: 10.1007/s41019-022-00203-6 (PMC9807097; doi:10.1007/s41019-022-00203-6)
Supplement: Supplementary file 1 — (zip 67849 KB) [file 41019_2022_203_MOESM1_ESM.zip › CCR/covid_virus_trip.csv]

id	tripType	tripDate	tripNo	tripDepname	tripArrname	tripDepcode	tripArrcode	tripDeptime	tripArrtime	carriage	seatNo	tripMemo	link	publisher	publishtime	verified	nameIndex	codeList	createtime	updatetime
1	flight	2020-01-25	8L9564	杭州萧山	赣州黄金	HGH	KOW	2020-01-25 19:16:00	2020-01-25 20:43:00				http://tt.m.jxnews.com.cn/news/91/911234.html?app=jxttn&from=groupmessage&isappinstalled=0	中国江西网-江南都市报	2020-01-29 14:50:33	1	杭州萧山,昆明长水,赣州黄金	HGH,KMG,KOW	2020-01-29 14:50:33	2020-02-12 19:37:59
2	train	2020-01-24	D3286	武汉汉口	梅州西	HKN	MXA	2020-01-24 10:14:00	2020-01-24 21:06:00			同车次乘客共有49人需采取防护措施	https://mp.weixin.qq.com/s/jEBlMLCgSTD9AcpcV1yRtg	央视新闻	2020-01-29 15:11:50	1	武汉汉口,武汉,葛店南,鄂州,黄石北,阳新,瑞昌西,庐山,德安,永修,南昌西,抚州,南城,泰宁,三元区三明北,莆田,泉州,厦门北,漳州,漳浦,云霄,诏安,潮汕饶平,潮汕,揭阳,丰顺东,梅州西	HKN,WHN,GNN,ECN,KSN,YON,RXG,LSG,DAG,ACG,NXG,FZG,NDG,TNS,SHS,PTS,QYS,XKS,ZUS,ZCS,YBS,ZDS,RVQ,CBQ,JYA,FDA,MXA	2020-01-29 15:11:50	2020-02-12 19:34:57
3	train	2020-01-18	K984	昆明	石林	KMM	SLM	2020-01-18 10:55:00	2020-01-18 12:34:00				https://weibo.com/1662558237/IrH6mhfSL?type=comment#_rnd1580293234909	云南发布	2020-01-29 19:32:36	1	昆明,宜良北,石林	KMM,YSM,SLM	2020-01-29 19:32:36	2020-02-12 19:34:19
4	flight	2020-01-19	CZ3479	郑州新郑	南宁吴圩	CGO	NNG	2020-01-19 14:59:00	2020-01-19 19:16:00			途径重庆	https://mp.weixin.qq.com/s/tUgcAFhfLUkgs9sgDklZ5g	大渝网、重庆市綦江区新型冠状病毒感染的肺炎疫情	2020-01-29 19:32:58	1	郑州新郑,南宁吴圩,重庆江北	CGO,NNG,CKG	2020-01-29 19:32:58	2020-02-12 19:37:55
5	flight	2020-01-15	CA1646	海口美兰	呼和浩特白塔	HAK	HET	2020-01-15 22:36:00	2020-01-16 01:54:00				http://dwz.date/mc9	直播海南	2020-01-29 19:33:10	1	海口美兰,呼和浩特白塔	HAK,HET	2020-01-29 19:33:10	2020-02-12 19:37:53
6	flight	2020-01-06	HU7654	乌兰浩特	海口美兰	HLH	HAK	2020-01-06 17:45:00	2020-01-07 00:46:00			经停武汉	http://dwz.date/mc9	直播海南	2020-01-29 19:33:34	1	乌兰浩特,海口美兰,武汉天河	HLH,HAK,WUH	2020-01-29 19:33:34	2020-02-12 19:37:53
7	flight	2020-01-23	KY8357	昆明长水	德宏芒市	KMG	LUM	2020-01-23 06:56:00	2020-01-23 07:50:00				http://news.sina.com.cn/c/2020-01-28/doc-iihnzahk6685333.shtml	人民网	2020-01-29 19:33:49	1	昆明长水,德宏芒市	KMG,LUM	2020-01-29 19:33:49	2020-02-12 19:37:58
9	train	2020-01-18	K4094	武汉汉口	商丘南	HKN	SPF	2020-01-18 05:50:00	2020-01-18 15:21:00	2号车厢	12D		http://m.news.cctv.com/2020/01/27/ARTIgRWovsc3jzAirDbvWdjl200127.shtml	央视新闻	2020-01-29 19:34:47	1	武汉汉口,麻城,新县,光山,潢川,淮滨,阜阳,商丘南	HKN,MCN,XSN,GUN,KCN,HVN,FYH,SPF	2020-01-29 19:34:47	2020-02-12 19:34:19
10	train	2020-01-17	G2039	武汉	温州南	WHN	VRH	2020-01-17 09:20:00	2020-01-17 15:55:00	12号车厢			https://zj.zjol.com.cn/news.html?id=1371898&from_channel=5e2e4410b4a13d092b0dc969	浙江新闻，永嘉县肺炎疫情防控工作领导小组	2020-01-29 19:39:27	1	武汉,鄂州,黄石北,黄石大冶北,阳新,瑞昌西,庐山,共青城,永修,南昌西,上饶弋阳,上饶,衢州,金华,金华南,武义北,永康南,丽水,青田,温州南	WHN,ECN,KSN,DBN,YON,RXG,LSG,GAG,ACG,NXG,YIG,SRG,QEH,JBH,RNH,WDH,QUH,USH,QVH,VRH	2020-01-29 19:39:27	2020-02-12 19:34:16
11	train	2020-01-16	K39	牡丹江	鸡西	MDB	JXB	2020-01-17 20:32:00	2020-01-17 23:20:00	1号车厢	040		https://wap.peopleapp.com/article/5084037/4979060	人民日报	2020-01-29 19:39:46	1	牡丹江,鸡西	MDB,JXB	2020-01-29 19:39:46	2020-02-12 19:34:14
12	taxi	2020-01-23	云A2B31W	昆明市长水机场	昆明站			2020-01-23 11:30:00	2020-01-23 11:30:00				https://weibo.com/3802143838/IrAOGw6Ov	弥渡发布	2020-01-29 19:58:19	1	昆明	2020-01-29 19:58:19	2020-02-02 20:00:33
13	flight	2020-01-23	8L9894	武汉天河	昆明长水	WUH	KMG	2020-01-23 08:30:00	2020-01-23 10:42:00		12A		https://weibo.com/3802143838/IrAOGw6Ov	弥渡发布	2020-01-29 19:58:39	1	武汉天河,昆明长水	WUH,KMG	2020-01-29 19:58:39	2020-02-12 19:37:58
14	train	2020-01-23	D3936	昆明	祥云	KMM	XQM	2020-01-23 12:54:00	2020-01-23 14:37:00	2号车厢	9A		https://weibo.com/3802143838/IrAOGw6Ov	弥渡发布	2020-01-29 19:59:04	1	昆明,广通北,楚雄,祥云	KMM,GPM,CUM,XQM	2020-01-29 19:59:04	2020-02-12 19:34:53
15	train	2020-01-22	K5167	佳木斯	富锦	JMB	FIB	2020-01-22 08:16:00	2020-01-22 10:47:00	12号车厢			http://www.jms.gov.cn/html/index/content/2020/1/298247f12c1342f8a387152047a2627f.html	佳木斯市人民政府网站	2020-01-29 19:59:17	1	佳木斯,丰乐镇,富锦	JMB,FZB,FIB	2020-01-29 19:59:17	2020-02-12 19:34:46
16	flight	2020-01-20	HU7789	武汉天河	沈阳桃仙	WUH	SHE	2020-01-20 12:23:00	2020-01-20 14:42:00				http://www.jms.gov.cn/html/index/content/2020/1/298247f12c1342f8a387152047a2627f.html	佳木斯市人民政府网站	2020-01-29 20:00:34	1	三亚凤凰,沈阳桃仙,武汉天河	SYX,SHE,WUH	2020-01-29 20:00:34	2020-02-12 19:37:56
17	train	2020-01-21	K1227	长春	佳木斯	CCT	JMB	2020-01-21 21:20:00	2020-01-22 07:56:00	加1号车厢			http://www.jms.gov.cn/html/index/content/2020/1/298247f12c1342f8a387152047a2627f.html	佳木斯市人民政府网站	2020-01-29 20:02:05	1	长春,哈尔滨东,绥化,庆安,铁力,朗乡,南岔,晨明,威岭,浩良河,香兰,汤原,莲江口,佳木斯	CCT,VBB,SHB,QAB,TLB,LXB,NCB,CMB,威岭,HHB,XNB,TYB,LHB,JMB	2020-01-29 20:02:05	2020-02-12 19:34:37
18	train	2020-01-20	G727	沈阳北	长春西	SBT	CRT	2020-01-20 18:37:00	2020-01-20 19:49:00	5号车厢			http://www.jms.gov.cn/html/index/content/2020/1/298247f12c1342f8a387152047a2627f.html	佳木斯市人民政府网站	2020-01-29 20:02:21	1	沈阳北,四平东,长春西	SBT,PPT,CRT	2020-01-29 20:02:21	2020-02-12 19:34:32
19	train	2020-01-18	G508	武汉汉口	鹤壁东	HKN	HFF	2020-01-18 07:10:00	2020-01-18 10:04:00	13号车厢	2C		https://wap.peopleapp.com/article/5085466/4980514	人民日报	2020-01-29 20:02:33	1	武汉汉口,信阳东,驻马店西,漯河西,许昌东,郑州东,鹤壁东	HKN,OYN,ZLN,LBN,XVF,ZAF,HFF	2020-01-29 20:02:33	2020-02-12 19:34:19
20	train	2020-01-18	G1503	衡阳东	全州南	HVQ	QNZ	2020-01-18 15:23:00	2020-01-18 17:06:00	10号车厢	11B		https://wap.peopleapp.com/article/5085466/4980514	人民日报	2020-01-29 20:03:20	1	衡阳东,祁东,祁阳,永州,全州南	HVQ,QMQ,QWQ,AOQ,QNZ	2020-01-29 20:03:20	2020-02-12 19:34:19
21	train	2020-01-18	G73	武汉	衡阳东	WHN	HVQ	2020-01-18 12:56:00	2020-01-18 14:56:00	13号车厢	1D号		https://wap.peopleapp.com/article/5085466/4980514	人民日报	2020-01-29 20:06:12	1	武汉,长沙南,衡阳东	WHN,CWQ,HVQ	2020-01-29 20:06:12	2020-02-12 19:34:19
23	train	2020-01-18	K7393	梅河口	通化	MHL	THL	2020-01-19 02:48:00	2020-01-19 05:12:00				http://wsjkw.jl.gov.cn/xwzx/xwfb/202001/t20200129_6655409.html	吉林省卫健委网站	2020-01-29 20:06:59	1	梅河口,柳河,通化	MHL,LNL,THL	2020-01-29 20:06:59	2020-02-12 19:34:19
24	other	2020-01-22	重庆市綦江区文龙街道九龙大道霍永力诊所					2020-01-22 00:00:00	2020-01-23 23:59:59				https://mp.weixin.qq.com/s/tUgcAFhfLUkgs9sgDklZ5g	大渝网、重庆市綦江区新型冠状病毒感染的肺炎疫情	2020-01-29 20:07:13	1		2020-01-29 20:07:13	2020-02-02 14:57:05
25	bus	2020-01-19	重庆机场中巴渝A87G26	重庆机场	重庆綦江区			2020-01-19 18:00:00	2020-01-19 19:00:00				https://mp.weixin.qq.com/s/tUgcAFhfLUkgs9sgDklZ5g	大渝网、重庆市綦江区新型冠状病毒感染的肺炎疫情	2020-01-29 20:07:22	1	重庆	2020-01-29 20:07:22	2020-02-02 15:16:51
26	train	2020-01-20	D3240	福州	宁德	FZS	NES	2020-01-20 15:55:00	2020-01-20 16:40:00	1号车厢	12C、12D	终点站南京南	https://new.qq.com/omn/20200128/20200128A04SZR00.html	大梦蕉城、蕉城区新型冠状病毒感染的肺炎疫情防控工作领导小组	2020-01-29 20:07:54	1	福州,宁德	FZS,NES	2020-01-29 20:07:54	2020-02-12 19:34:32
27	train	2020-01-16	Z38	武汉武昌	北京西	WCN	BXP	2020-01-16 19:50:00	2020-01-17 06:40:00	4号车厢	15号中铺		https://wap.peopleapp.com/article/5084037/4979060	人民日报	2020-01-29 20:23:19	1	武汉武昌,孝感,北京西	WCN,XGN,BXP	2020-01-29 20:23:19	2020-02-12 19:34:14
28	train	2020-01-17	G393	北京南	牡丹江	VNP	MDB	2020-01-17 10:50:00	2020-01-17 20:16:00	14号车厢	10B		https://wap.peopleapp.com/article/5084037/4979060	人民日报	2020-01-29 20:24:17	1	北京南,天津西,天津滨海西,唐山,北戴河,秦皇岛,秦皇岛山海关,葫芦岛北,锦州南,台安,辽中,沈阳北,长春西,哈尔滨西,哈尔滨,尚志南,苇河西,亚布力西,牡丹江	VNP,TXP,FHP,TSP,BEP,QTP,SHD,HPD,JOD,TID,LZD,SBT,CRT,VAB,HBB,OZB,WIB,YSB,MDB	2020-01-29 20:24:17	2020-02-12 19:34:16
29	train	2020-01-20	D3262	武汉汉口	福州	HKN	FZS	2020-01-20 08:09:00	2020-01-20 14:38:00	3号车厢	2D,2F		https://new.qq.com/omn/20200128/20200128A04SZR00.html	大梦蕉城、蕉城区新型冠状病毒感染的肺炎疫情防控工作领导小组	2020-01-29 20:37:30	1	武汉汉口,武汉,鄂州,黄石北,阳新,枫林,庐山,共青城,永修,南昌西,抚州,建宁县北,泰宁,三元区三明北,福州	HKN,WHN,ECN,KSN,YON,FLN,LSG,GAG,ACG,NXG,FZG,JCS,TNS,SHS,FZS	2020-01-29 20:37:30	2020-02-12 19:34:32
30	bus	2020-01-22	51路 新AA5054	阳光100门前车站	阿勒泰水泵厂车站			2020-01-22 13:30:00	2020-01-22 14:00:00				https://page.om.qq.com/page/OHUCgLK4L5CjC96n3HMGnOJg0	乌鲁木齐晚报	2020-01-29 20:38:18	1	新疆，乌鲁木齐	2020-01-29 20:38:18	2020-02-02 15:19:38
31	bus	2020-01-22	21路/新AA6054	水泥厂公交车站	钱塘江路车站			2020-01-22 13:00:00	2020-01-22 13:30:00				https://page.om.qq.com/page/OHUCgLK4L5CjC96n3HMGnOJg0	乌鲁木齐晚报	2020-01-29 20:38:24	1	新疆，乌鲁木齐	2020-01-29 20:38:24	2020-02-08 11:30:27
32	train	2020-01-22	G1535	长沙南	娄底南	CWQ	UOQ	2020-01-22 12:47:00	2020-01-22 13:29:00	01车厢	004C		https://m.voc.com.cn/wxhn/article/202001/202001282154359277.html?from=groupmessage&isappinstalled=0	新湖南客户端.娄底	2020-01-29 20:40:17	1	长沙南,韶山南,娄底南	CWQ,INQ,UOQ	2020-01-29 20:40:17	2020-02-12 19:34:46
34	train	2020-01-19	K1803	武汉武昌	娄底	WCN	LDQ	2020-01-19 09:38:00	2020-01-19 16:16:00	A3号车厢	0048		https://m.voc.com.cn/wxhn/article/202001/202001282154359277.html?from=groupmessage&isappinstalled=0	新湖南客户端.娄底	2020-01-29 20:41:22	1	武汉武昌,咸宁,赤壁,岳阳,长沙,湘潭,湘乡,娄底	WCN,XNN,CBN,YYQ,CSQ,XTQ,XXQ,LDQ	2020-01-29 20:41:22	2020-02-12 19:34:24
35	train	2020-01-18	G834	武汉	长沙南	WHN	CWQ	2020-01-18 16:16:00	2020-01-18 17:48:00	11号车厢	006C		https://m.voc.com.cn/wxhn/article/202001/202001282154359277.html?from=groupmessage&isappinstalled=0	新湖南客户端.娄底	2020-01-29 20:41:40	1	武汉,咸宁北,岳阳东,长沙南	WHN,XRN,YIQ,CWQ	2020-01-29 20:41:40	2020-02-12 19:34:19
37	train	2020-01-16	K635	武汉武昌	新化	WCN	EHQ	2020-01-17 00:19:00	2020-01-17 07:46:00	14号车厢	无座		https://m.voc.com.cn/wxhn/article/202001/202001282154359277.html?from=groupmessage&isappinstalled=0	新湖南客户端.娄底	2020-01-29 20:49:58	1	武汉武昌,岳阳,长沙,湘潭,娄底,涟源,新化	WCN,YYQ,CSQ,XTQ,LDQ,LAQ,EHQ	2020-01-29 20:49:58	2020-02-12 19:34:14
38	train	2020-01-09	G533	武汉	娄底南	WHN	UOQ	2020-01-09 17:23:00	2020-01-09 19:20:00	15号车厢	007D		https://m.voc.com.cn/wxhn/article/202001/202001282154359277.html?from=groupmessage&isappinstalled=0	新湖南客户端.娄底	2020-01-29 20:52:49	1	武汉,长沙南,娄底南	WHN,CWQ,UOQ	2020-01-29 20:52:49	2020-02-12 19:32:33
40	flight	2020-01-22	CA8221	武汉天河	成都双流	WUH	CTU	2020-01-22 07:54:00	2020-01-22 09:44:00		24-30排		https://m.toutiaocdn.com/i6786888164498735629	红星新闻、成都市卫健委	2020-01-29 21:05:25	1	武汉天河,成都双流	WUH,CTU	2020-01-29 21:05:25	2020-02-12 19:37:58
41	train	2020-01-18	G2039	武汉	上饶	WHN	SRG	2020-01-18 09:20:00	2020-01-18 13:06:00	3号车厢	06D	终点站温州南	https://weibo.com/3509300853/IrsK19wJr?refer_flag=1001030103_&type=comment#_rnd1580318278187	上饶发布	2020-01-30 09:20:46	1	武汉,鄂州,黄石北,黄石大冶北,阳新,瑞昌西,庐山,共青城,永修,南昌西,上饶弋阳,上饶	WHN,ECN,KSN,DBN,YON,RXG,LSG,GAG,ACG,NXG,YIG,SRG	2020-01-30 09:20:46	2020-02-12 19:34:19
42	train	2020-01-14	K1068	武汉汉口	徐州	HKN	XCH	2020-01-14 11:20:00	2020-01-14 20:06:00	12号车厢	0102		https://mp.weixin.qq.com/s/HfMDN0Of_Jr57KV_KflrZA	合肥发布	2020-01-30 09:33:23	1	武汉汉口,麻城,新县,潢川,阜阳,涡阳,淮北,萧县,徐州	HKN,MCN,XSN,KCN,FYH,GYH,HRH,EOH,XCH	2020-01-30 09:33:23	2020-02-12 19:32:49
43	flight	2020-01-17	CZ3541	武汉天河	昆明长水	WUH	KMG	2020-01-17 21:24:00	2020-01-17 23:37:00				https://weibo.com/1662558237/IrH6mhfSL?type=comment#_rnd1580293234909	云南发布	2020-01-30 09:33:28	1	武汉天河,昆明长水	WUH,KMG	2020-01-30 09:33:28	2020-02-12 19:37:54
44	train	2020-01-15	T182	武汉汉口	哈尔滨	HKN	HBB	2020-01-15 14:57:00	2020-01-16 18:27:00	16号车厢			http://www.jms.gov.cn/html/index/content/2020/1/298247f12c1342f8a387152047a2627f.html	佳木斯市人民政府网站	2020-01-30 09:33:46	1	武汉汉口,麻城,新县,潢川,淮滨,阜阳,商丘南,菏泽,聊城,衡水,天津,唐山,滦县,秦皇岛,秦皇岛山海关,葫芦岛,锦州,沟帮子,沈阳北,铁岭,长春,德惠,陶赖昭,扶余,双城堡,哈尔滨	HKN,MCN,XSN,KCN,HVN,FYH,SPF,HIK,UCK,HSP,TJP,TSP,UXP,QTP,SHD,HLD,JZD,GBD,SBT,TLT,CCT,DHT,TPT,FYT,SCB,HBB	2020-01-30 09:33:46	2020-02-12 19:32:50
45	train	2020-01-19	G406	武汉	郑州东	WHN	ZAF	2020-01-19 18:36:00	2020-01-19 20:24:00	14号车厢			https://dwz.cn/NluFKc8m	郑州晚报	2020-01-30 09:36:16	1	武汉,郑州东	WHN,ZAF	2020-01-30 09:36:16	2020-02-12 19:34:24
46	flight	2020-01-19	CA8275	武汉天河	包头东河	WUH	BAV	2020-01-19 13:55:00	2020-01-19 15:44:00				https://wap.peopleapp.com/article/5084169/4979190	人民日报	2020-01-30 10:21:31	1	武汉天河,包头东河	WUH,BAV	2020-01-30 10:21:31	2020-02-12 19:37:55
48	train	2020-01-22	Z264	武汉武昌	西宁	WCN	XNO	2020-01-22 22:54:00	2020-01-23 19:11:00	13车厢	16间上铺		http://news.ifeng.com/c/7teLLkz7APo	凤凰网	2020-01-30 10:22:12	1	武汉武昌,郑州,西安,兰州,西宁	WCN,ZZF,XAY,LZJ,XNO	2020-01-30 10:22:12	2020-02-12 19:34:46
50	coach	2020-01-18	浙江省温州市开往重庆市丰都县 渝A32G57	浙江省温州市	重庆市丰都县			2020-01-18 08:50:00	2020-01-18 23:59:59			1月18日驾驶长途汽车（渝A32G57）从温州出发，途经武汉鄂州区蒲田接驳点停车约十分钟，1月19日抵达丰都	https://h5.cqliving.com/info/detail/2258364.html?cid=2258364	看丰都、丰都县卫生健康委员会	2020-01-30 10:53:41	1	浙江省，温州市，重庆市，丰都县	2020-01-30 10:53:41	2020-02-07 23:06:57
54	train	2020-01-16	D131	哈尔滨	佳木斯	HBB	JMB	2020-01-16 20:58:00	2020-01-16 22:56:00	5号车厢			http://www.jms.gov.cn/html/index/content/2020/1/298247f12c1342f8a387152047a2627f.html	佳木斯市人民政府网站	2020-01-30 10:54:13	1	哈尔滨,佳木斯	HBB,JMB	2020-01-30 10:54:13	2020-02-12 19:34:14
55	flight	2020-01-18	CZ6318	武汉天河	南宁吴圩	WUH	NNG	2020-01-18 20:42:00	2020-01-18 22:35:00				https://wap.peopleapp.com/article/5085466/4980514	人民日报	2020-01-30 10:54:40	1	哈尔滨太平,南宁吴圩,武汉天河	HRB,NNG,WUH	2020-01-30 10:54:40	2020-02-12 19:37:55
56	flight	2020-01-18	DR5302	武汉天河	兰州中川	WUH	LHW	2020-01-18 12:11:00	2020-01-18 14:07:00				https://baijiahao.baidu.com/s?id=1656898937334072113&wfr=spider&for=pc	中国甘肃网	2020-01-30 10:54:47	1	武汉天河,兰州中川	WUH,LHW	2020-01-30 10:54:47	2020-02-12 19:37:55
57	flight	2020-01-16	G52775	呼和浩特白塔	乌兰浩特	HET	HLH	2020-01-16 07:57:00	2020-01-16 11:01:00				https://weibo.com/6514699945/IrrroyhlR?type=comment#_rnd1580306740019	人民网内蒙古频道	2020-01-30 10:54:56	1	呼和浩特白塔,乌兰浩特,阿尔山伊尔施	HET,HLH,YIE	2020-01-30 10:54:56	2020-02-12 19:37:54
58	flight	2020-01-22	SC4933	武汉天河	南宁吴圩	WUH	NNG	2020-01-22 16:46:00	2020-01-22 18:40:00		27D		https://baijiahao.baidu.com/s?id=1656955308029434866&wfr=spider&for=pc	太原日报	2020-01-30 10:55:02	1	济南遥墙,南宁吴圩,武汉天河	TNA,NNG,WUH	2020-01-30 10:55:02	2020-02-12 19:37:58
59	flight	2020-01-21	ZH9388	郑州新郑	南宁吴圩	CGO	NNG	2020-01-21 18:34:00	2020-01-21 21:07:00				https://wap.peopleapp.com/article/5085466/4980514	人民日报	2020-01-30 10:55:09	1	大连周水子,南宁吴圩,郑州新郑	DLC,NNG,CGO	2020-01-30 10:55:09	2020-02-12 19:37:57
60	flight	2020-01-21	MU2621	武汉天河	大同云冈	WUH	DAT	2020-01-21 09:55:00	2020-01-21 11:52:00				https://wap.peopleapp.com/article/5084718/4979756	人民日报	2020-01-30 10:55:17	1	广州白云,大同云冈,武汉天河	CAN,DAT,WUH	2020-01-30 10:55:17	2020-02-12 19:37:57
61	flight	2020-01-21	JD5627	武汉天河	沈阳桃仙	WUH	SHE	2020-01-21 14:08:00	2020-01-21 16:29:00		34F		https://baijiahao.baidu.com/s?id=1656968525079753852&wfr=spider&for=pc	沈阳晚报	2020-01-30 10:59:16	1	三亚凤凰,沈阳桃仙,武汉天河	SYX,SHE,WUH	2020-01-30 10:59:16	2020-02-12 19:37:57
62	train	2020-01-22	Z265	西宁	拉萨	XNO	LSO	2020-01-23 19:31:00	2020-01-24 16:45:00	13号车厢	16间上铺		https://weitoutiao.zjurl.cn/ugc/share/thread/1657113362908167/?app=&target_app=13&wxshare_count=1&tt_from=weixin&utm_source=weixin&utm_medium=toutiao_android&utm_campaign=client_share	央视新闻	2020-01-30 10:59:27	1	西宁,德令哈,格尔木,安多,那曲,拉萨	XNO,DHO,GRO,ADO,NQO,LSO	2020-01-30 10:59:27	2020-02-12 19:47:00
63	flight	2020-01-20	SC4933	武汉天河	南宁吴圩	WUH	NNG	2020-01-20 16:51:00	2020-01-20 18:56:00		18C		https://wap.peopleapp.com/article/5085466/4980514	人民日报	2020-01-30 10:59:39	1	济南遥墙,南宁吴圩,武汉天河	TNA,NNG,WUH	2020-01-30 10:59:39	2020-02-12 19:37:56
64	flight	2020-01-20	JD5528	武汉天河	青岛流亭	WUH	TAO	2020-01-20 11:00:00	2020-01-20 12:51:00		23B		https://baijiahao.baidu.com/s?id=1656799378060507506&wfr=spider&for=pc	半岛都市报	2020-01-30 10:59:47	1	武汉天河,青岛流亭	WUH,TAO	2020-01-30 10:59:47	2020-02-12 19:37:56
65	bus	2020-01-18	烟台市13路	大骋车站	云峰盛景站			2020-01-18 16:29:00	2020-01-18 23:59:59	车牌号鲁FU3879		由大骋车站站点上车，途径利群商厦、妇幼保健院、三联家电、党校、烟台信息工程学校、中医院、金运公寓至云峰盛景站点下车	https://m.weibo.cn/status/4465422428321368?	烟台频道	2020-01-30 11:00:29	1	山东，烟台	2020-01-30 11:00:29	2020-02-02 15:15:53
66	train	2020-01-20	K974	武汉汉口	哈尔滨西	HKN	VAB	2020-01-20 18:04:00	2020-01-22 07:48:00	18号车厢		三名武汉返乡人员	https://m.weibo.cn/2803301701/4465820413464284	人民日报	2020-01-30 11:00:37	1	武汉汉口,孝感,花园,广水,信阳,驻马店,漯河,许昌,郑州,商丘,菏泽,梁山,聊城阳谷,聊城,清河城,衡水,深州,饶阳,肃宁,霸州,天津,唐山,秦皇岛山海关,绥中,兴城,葫芦岛,锦州,沈阳北,铁岭,长春,扶余,双城堡,王岗,哈尔滨西	HKN,XGN,HUN,GSN,XUN,ZDN,LON,XCF,ZZF,SQF,HIK,LMK,YIK,UCK,QYP,HSP,OZP,RVP,SYP,RMP,TJP,TSP,SHD,SZD,XCD,HLD,JZD,SBT,TLT,CCT,FYT,SCB,WGB,VAB	2020-01-30 11:00:37	2020-02-12 19:34:32
67	train	2020-01-23	K177	郑州	西宁	ZZF	XNO	2020-01-23 15:30:00	2020-01-24 09:35:00				http://www.xining.gov.cn/zwgk_11/xnxw/202001/t20200126_162100.html	西宁晚报	2020-01-30 11:00:42	1	郑州,巩义,洛阳,渑池,三门峡,渭南,西安,杨陵,岐山蔡家坡,宝鸡,天水,陇西,定西,兰州,兰州西,乐都,西宁	ZZF,GXF,LYF,MCF,SMF,WNY,XAY,YSY,CJY,BJY,TSJ,LXJ,DSJ,LZJ,LAJ,LDO,XNO	2020-01-30 11:00:42	2020-02-12 19:34:53
68	train	2020-01-23	K22	孝感	郑州	XGN	ZZF	2020-01-23 08:31:00	2020-01-23 14:03:00				http://www.xining.gov.cn/zwgk_11/xnxw/202001/t20200126_162100.html	西宁晚报	2020-01-26 00:00:00	1	孝感,花园,广水,信阳,驻马店,遂平,西平,漯河,许昌,郑州	XGN,HUN,GSN,XUN,ZDN,SON,XPN,LON,XCF,ZZF	2020-01-30 11:00:46	2020-02-12 19:34:53
69	bus	2020-01-23	26路（青A 183709）	共和路南口	盐庄东			2020-01-23 12:11:00	2020-01-23 12:58:00				https://mp.weixin.qq.com/s/qmZo2NPNWrJyRDh59znJlQ	西宁公交	2020-01-30 11:00:49	1	西宁	2020-01-30 11:00:49	2020-02-02 15:15:38
70	bus	2020-01-22	38路（青A 60900）	昆仑十字	师范大学			2020-01-22 10:35:00	2020-01-22 10:48:00				https://mp.weixin.qq.com/s/qmZo2NPNWrJyRDh59znJlQ	西宁公交	2020-01-30 11:00:51	1	西宁	2020-01-30 11:00:51	2020-02-02 15:15:24
71	bus	2020-01-22	38路（青A 60292）	师范大学	昆仑十字			2020-01-22 07:34:00	2020-01-22 07:46:00				https://mp.weixin.qq.com/s/qmZo2NPNWrJyRDh59znJlQ	西宁公交	2020-01-30 11:00:53	1	西宁	2020-01-30 11:00:53	2020-02-02 15:15:02
72	taxi	2020-01-18	不详	绥化市	绥化市			2020-01-18 08:00:00	2020-01-25 08:00:00			王某某，女，45岁，身高162cm，体型微胖，独臂。凡是在2020年1月18——25日间，载过王某某的出租车驾驶人员及其密切接触者，请及时与北林区疾控中心联系。	https://heilongjiang.dbw.cn/system/2020/01/28/058326162.shtml	东北网	2020-01-30 11:01:00	1		2020-01-30 11:01:00	2020-02-02 14:57:05
73	train	2020-01-04	T184	哈尔滨	武汉汉口	HBB	HKN	2020-01-04 07:30:00	2020-01-05 10:53:00			列车广播员	https://heilongjiang.dbw.cn/system/2020/01/28/058326162.shtml	东北网	2020-01-30 11:01:04	1	哈尔滨,双城堡,扶余,长春,四平,铁岭,沈阳,锦州,秦皇岛山海关,北戴河,唐山,天津,衡水,聊城,菏泽,商丘南,阜阳,淮滨,潢川,光山,新县,麻城,武汉汉口	HBB,SCB,FYT,CCT,SPT,TLT,SYT,JZD,SHD,BEP,TSP,TJP,HSP,UCK,HIK,SPF,FYH,HVN,KCN,GUN,XSN,MCN,HKN	2020-01-30 11:01:04	2020-02-12 19:32:32
74	train	2020-01-22	K1348	武汉武昌	西安	WCN	XAY	2020-01-22 23:32:00	2020-01-23 13:30:00	1号车厢		K1348次列车(深圳东-西安)1号车厢的一名乘客（期间无座）	https://baijiahao.baidu.com/s?id=1656943615303789597&wfr=spider&for=pc	环球网	2020-01-30 11:01:45	1	武汉武昌,郑州,洛阳,渭南,西安	WCN,ZZF,LYF,WNY,XAY	2020-01-30 11:01:45	2020-02-12 19:34:46
75	other	2020-01-22	D5689埠子镇阳光名邸小区张红旗浴池	埠子镇	埠子镇			2020-01-22 21:50:00	2020-01-22 21:50:00				https://baijiahao.baidu.com/s?id=1656953632733365999&wfr=spider&for=pc	宿迁网	2020-01-30 11:04:17	1		2020-01-30 11:04:17	2020-02-02 14:57:05
76	train	2020-01-22	D5689	徐州东	宿迁	UUH	SQU	2020-01-22 19:00:00	2020-01-22 19:38:00	3号车厢	16F座		https://baijiahao.baidu.com/s?id=1656953632733365999&wfr=spider&for=pc	宿迁网	2020-01-30 11:04:25	1	徐州东,睢宁,宿迁	UUH,SNU,SQU	2020-01-30 11:04:25	2020-02-12 19:34:46
77	train	2020-01-22	G1742	武汉	徐州东	WHN	UUH	2020-01-22 14:15:00	2020-01-22 18:37:00	14号车厢	08D座		https://baijiahao.baidu.com/s?id=1656953632733365999&wfr=spider&for=pc	宿迁网	2020-01-30 11:04:33	1	武汉,金寨,六安,合肥,水家湖,淮南东,蚌埠南,徐州东	WHN,JZH,UAH,HFH,SQH,HOH,BMH,UUH	2020-01-30 11:04:33	2020-02-12 19:34:46
78	train	2020-01-22	Z45	武汉武昌	义乌	WCN	YWH	2020-01-22 22:35:00	2020-01-23 05:45:00	13车厢		1月22日22:35-1月23日5:45	https://baijiahao.baidu.com/s?id=1656951085307285182&wfr=spider&for=pc	浙江新闻	2020-01-30 11:04:40	1	武汉武昌,鄂州,黄石,金华,义乌	WCN,ECN,HSN,JBH,YWH	2020-01-30 11:04:40	2020-02-12 19:34:46
79	train	2020-01-23	G7341	义乌	温州南	YWH	VRH	2020-01-23 06:34:00	2020-01-23 08:23:00	11车厢		1月23日6:32-8:23	https://baijiahao.baidu.com/s?id=1656951085307285182&wfr=spider&for=pc	浙江新闻	2020-01-30 11:04:46	1	义乌,金华南,永康南,缙云西,丽水,青田,温州南	YWH,RNH,QUH,PYH,USH,QVH,VRH	2020-01-30 11:04:46	2020-02-12 19:34:53
80	train	2020-01-18	D3154	武汉汉口	南通	HKN	NUH	2020-01-18 14:26:00	2020-01-18 19:56:00	1号车厢			https://baijiahao.baidu.com/s?id=1656855975564075666&wfr=spider&for=pc	环球网	2020-01-30 11:06:22	1	武汉汉口,红安西,麻城北,六安,合肥南,扬州,泰州,姜堰,海安,南通	HKN,VXN,MBN,UAH,ENH,YLH,UTH,UEH,HIH,NUH	2020-01-30 11:06:22	2020-02-12 19:34:19
81	coach	2020-01-23	渝A6G126	重庆市潼南县宝龙镇斩草村	重庆市潼南县宝龙镇			2020-01-23 08:30:00	2020-01-23 23:59:59				http://news.sina.com.cn/c/2020-01-27/doc-iihnzahk6537657.shtml	人民日报	2020-01-30 11:06:31	1	重庆市，潼南县，宝龙镇，斩草村	2020-01-30 11:06:31	2020-02-02 17:05:01
84	train	2020-01-20	D6929	哈尔滨	齐齐哈尔南	HBB	QNB	2020-01-20 16:56:00	2020-01-20 18:42:00	2号车厢	11F		http://www.hljtv.com/news/folder8/2020-01-26/740926.shtml	哈尔滨日报	2020-01-30 11:07:03	1	哈尔滨,哈尔滨北,肇东,安达,大庆东,大庆西,齐齐哈尔南	HBB,HTB,ZDB,ADX,LFX,RHX,QNB	2020-01-30 11:07:03	2020-02-12 19:34:32
86	train	2020-01-22	G475	济南西	淄博	JGK	ZBK	2020-01-22 17:32:00	2020-01-22 18:33:00	8号车厢	10D		https://baijiahao.baidu.com/s?id=1656790375435577468&wfr=spider&for=pc	闪电新闻	2020-01-30 11:07:19	1	济南西,济南,淄博	JGK,JNK,ZBK	2020-01-30 11:07:19	2020-02-12 19:34:46
87	train	2020-01-12	G2032	荆州	郑州东	JBN	ZAF	2020-01-12 18:03:00	2020-01-12 21:44:00	4号车厢			https://dwz.cn/NluFKc8m	郑州晚报	2020-01-30 11:07:21	1	荆州,天门南,武汉汉口,信阳东,驻马店西,漯河西,郑州东	JBN,TNN,HKN,OYN,ZLN,LBN,ZAF	2020-01-30 11:07:21	2020-02-12 19:32:34
88	train	2020-01-18	G158	南京南	枣庄	NKH	ZEK	2020-01-18 18:57:00	2020-01-18 20:41:00	15号车厢	13F	座位：13F	https://www.thepaper.cn/newsDetail_forward_5652885	枣庄发布	2020-01-30 11:07:25	1	南京南,蚌埠南,枣庄	NKH,BMH,ZEK	2020-01-30 11:07:25	2020-02-12 19:34:19
89	train	2020-01-22	G1766	武汉	上海虹桥	WHN	AOH	2020-01-22 07:27:00	2020-01-22 12:13:00	16号车厢			https://tech.sina.com.cn/roll/2020-01-27/doc-iihnzahk6529019.shtml	央视新闻	2020-01-30 11:07:25	1	武汉,红安西,六安,合肥南,南京南,镇江南,常州北,无锡东,苏州北,昆山南,上海虹桥	WHN,VXN,UAH,ENH,NKH,ZEH,ESH,WGH,OHH,KNH,AOH	2020-01-30 11:07:25	2020-02-12 19:34:46
90	train	2020-01-22	G4	南京南	济南西	NKH	JGK	2020-01-22 15:02:00	2020-01-22 16:59:00	17号车厢	03F	座次17车03F	https://baijiahao.baidu.com/s?id=1656790375435577468&wfr=spider&for=pc	闪电新闻	2020-01-30 11:07:31	1	南京南,济南西	NKH,JGK	2020-01-30 11:07:31	2020-02-12 19:34:46
93	flight	2020-01-22	HU7659	武汉	青岛	WUH	TAO	2020-01-22 12:00:00	2020-01-22 14:00:00				https://baijiahao.baidu.com/s?id=1656868220127787356&wfr=spider&for=pc	海报新闻	2020-01-30 11:07:47	1		WUH,TAO	2020-01-30 11:07:47	2020-02-12 22:08:27
94	train	2020-01-15	Z335	武汉武昌	柳州	WCN	LZZ	2020-01-16 07:21:00	2020-01-16 17:47:00	10号车厢			https://baijiahao.baidu.com/s?id=1656794069482053506&wfr=spider&for=pc	广西壮族自治区河池市金城江区新型肺炎领导小组办公室	2020-01-30 11:07:50	1	武汉武昌,岳阳,长沙,株洲,衡阳,永州,桂林北,柳州	WCN,YYQ,CSQ,ZZQ,HYQ,AOQ,GBZ,LZZ	2020-01-30 11:07:50	2020-02-12 19:32:50
95	train	2020-01-11	T3040	信阳	新乡	XUN	XXF	2020-01-11 10:10:00	2020-01-11 14:54:00	10号车厢			https://dwz.cn/NluFKc8m	郑州晚报	2020-01-30 11:07:53	1	信阳,驻马店,漯河,许昌,郑州,新乡	XUN,ZDN,LON,XCF,ZZF,XXF	2020-01-30 11:07:53	2020-02-12 19:32:33
98	bus	2020-01-23	陕ED0098	富平县新华大厦门前	到贤镇			2020-01-23 12:10:00	2020-01-23 23:59:59				http://news.hsw.cn/system/2020/0127/1149962.shtml	富平县疾病预防控制中心	2020-01-30 11:08:02	1	富平	2020-01-30 11:08:02	2020-02-02 15:20:53
99	train	2020-01-19	Z336	武汉武昌	郑州	WCN	ZZF	2020-01-19 23:00:00	2020-01-20 03:39:00	2号车厢			https://tech.sina.com.cn/roll/2020-01-27/doc-iihnzahk6529019.shtml	央视新闻	2020-01-30 11:08:02	1	武汉武昌,郑州	WCN,ZZF	2020-01-30 11:08:02	2020-02-12 19:34:24
101	flight	2020-01-22	EU2738	长沙黄花	昆明长水	CSX	KMG	2020-01-22 16:31:00	2020-01-22 18:23:00				http://news.sina.com.cn/c/2020-01-28/doc-iihnzahk6685333.shtml	人民网	2020-01-30 11:08:16	1	长沙黄花,昆明长水	CSX,KMG	2020-01-30 11:08:16	2020-02-12 19:37:58
102	train	2020-01-10	Z6	武汉武昌	郑州	WCN	ZZF	2020-01-10 23:06:00	2020-01-11 03:45:00	4号车厢			https://mp.weixin.qq.com/s/04RA8U9j1aEzd9Px94ZzSg	郑州发布	2020-01-30 11:08:18	1	武汉武昌,郑州	WCN,ZZF	2020-01-30 11:08:18	2020-02-12 19:32:33
103	train	2020-01-22	D615	武汉汉口	成都东	HKN	ICW	2020-01-22 06:56:00	2020-01-22 16:16:00	5号车厢			https://m.toutiaocdn.com/i6786888164498735629	红星新闻、成都市卫健委	2020-01-30 11:08:26	1	武汉汉口,天门南,荆州,枝江北,宜昌东,巴东,建始,恩施,利川,石柱县,丰都,涪陵北,长寿北,重庆北,合川,潼南,成都东	HKN,TNN,JBN,ZIN,HAN,BNN,JRN,ESN,LCN,OSW,FUW,FEW,COW,CUW,WKW,TVW,ICW	2020-01-30 11:08:26	2020-02-12 19:34:46
104	bus	2020-01-15	前锋K102路	前锋	广安			2020-01-15 16:10:00	2020-01-15 23:59:59				https://weibo.com/1523766213/Irr32A1jG?type=comment#_rnd1580129889099	广安区疾病预防控制中心	2020-01-30 11:08:30	1	四川，前锋，广安	2020-01-30 11:08:30	2020-02-02 15:21:11
105	train	2020-01-21	D2259	武汉汉口	成都东	HKN	ICW	2020-01-21 10:36:00	2020-01-21 19:38:00	13号车厢			https://m.toutiaocdn.com/i6786888164498735629	红星新闻、成都市卫健委	2020-01-30 11:08:35	1	武汉汉口,汉川,潜江,荆州,宜昌东,建始,恩施,利川,石柱县,涪陵北,重庆北,遂宁,成都东	HKN,HCN,QJN,JBN,HAN,JRN,ESN,LCN,OSW,FEW,CUW,NIW,ICW	2020-01-30 11:08:35	2020-02-12 19:34:37
107	train	2020-01-19	D366	武汉	成都东	WHN	ICW	2020-01-19 07:38:00	2020-01-19 17:05:00	03号车厢		该患者从武汉站上车，在成都东站下车	http://www.deyang.gov.cn/zdbd/2020/yqxx/926627.htm	德阳市人民政府	2020-01-30 11:08:40	1	武汉,武汉汉口,天门南,仙桃西,荆州,宜昌东,巴东,建始,恩施,利川,丰都,涪陵北,长寿北,重庆北,合川,成都东	WHN,HKN,TNN,XAN,JBN,HAN,BNN,JRN,ESN,LCN,FUW,FEW,COW,CUW,WKW,ICW	2020-01-30 11:08:40	2020-02-12 19:34:24
108	train	2020-01-21	D2259	武汉汉口	成都东	HKN	ICW	2020-01-21 10:36:00	2020-01-21 19:38:00	6号车厢			https://m.toutiaocdn.com/i6786888164498735629	红星新闻、成都市卫健委	2020-01-30 11:08:42	1	武汉汉口,汉川,潜江,荆州,宜昌东,建始,恩施,利川,石柱县,涪陵北,重庆北,遂宁,成都东	HKN,HCN,QJN,JBN,HAN,JRN,ESN,LCN,OSW,FEW,CUW,NIW,ICW	2020-01-30 11:08:42	2020-02-12 19:34:37
109	train	2020-01-21	D2259	武汉汉口	成都东	HKN	ICW	2020-01-21 10:36:00	2020-01-21 19:38:00	4号车厢			https://m.toutiaocdn.com/i6786888164498735629	红星新闻、成都市卫健委	2020-01-30 11:08:49	1	武汉汉口,汉川,潜江,荆州,宜昌东,建始,恩施,利川,石柱县,涪陵北,重庆北,遂宁,成都东	HKN,HCN,QJN,JBN,HAN,JRN,ESN,LCN,OSW,FEW,CUW,NIW,ICW	2020-01-30 11:08:49	2020-02-12 19:34:37
110	train	2020-01-19	K1624	武汉武昌	徐州	WCN	XCH	2020-01-19 18:26:00	2020-01-20 02:37:00	17号车厢	33号	座位号17车33号座	http://news.xdkb.net/2020-01/27/content_1218366.htm	现代快报全媒体	2020-01-30 11:08:52	1	武汉武昌,麻城,新县,光山,潢川,淮滨,阜阳,涡阳,淮北,徐州	WCN,MCN,XSN,GUN,KCN,HVN,FYH,GYH,HRH,XCH	2020-01-30 11:08:52	2020-02-12 19:34:24
111	train	2020-01-21	T246	武汉武昌	成都东	WCN	ICW	2020-01-21 19:58:00	2020-01-22 11:20:00	13号车厢			https://m.toutiaocdn.com/i6786888164498735629	红星新闻、成都市卫健委	2020-01-30 11:08:57	1	武汉武昌,安陆,随州,襄阳襄州,十堰,安康,达州,蓬溪,遂宁,成都东	WCN,ALN,SZN,XWN,SNN,AKY,RXW,KZW,NIW,ICW	2020-01-30 11:08:57	2020-02-12 19:34:37
113	other	2020-01-22	徐州 滴滴 苏CD32378	沛县翰林世家3号楼	人民医院			2020-01-22 20:07:00	2020-01-22 23:59:59				http://news.xdkb.net/2020-01/27/content_1218366.htm	现代快报全媒体	2020-01-30 11:09:06	1		2020-01-30 11:09:06	2020-02-02 14:57:05
115	train	2020-01-20	G258	武汉	徐州东	WHN	UUH	2020-01-20 07:11:00	2020-01-20 10:44:00	15号车厢	11A		http://news.xdkb.net/2020-01/27/content_1218366.htm	现代快报全媒体	2020-01-30 11:09:18	1	武汉,信阳东,漯河西,郑州东,徐州东	WHN,OYN,LBN,ZAF,UUH	2020-01-30 11:09:18	2020-02-12 19:34:32
116	train	2020-01-17	K4094	武汉汉口	阜阳	HKN	FYH	2020-01-17 05:50:00	2020-01-17 12:58:00	14号车厢		武汉疫区回乡人员姚某	https://mp.weixin.qq.com/s/1YybadgdOomLWr5yNDoiuQ	繁昌县人民政府发布	2020-01-30 11:09:23	1	武汉汉口,麻城,新县,光山,潢川,淮滨,阜阳	HKN,MCN,XSN,GUN,KCN,HVN,FYH	2020-01-30 11:09:23	2020-02-12 19:34:16
117	train	2020-01-16	G8146	沈阳	通辽	SYT	TLD	2020-01-16 19:44:00	2020-01-16 21:18:00	15号车厢			http://nm.people.com.cn/BIG5/n2/2020/0127/c347193-33746395.html	通辽市疾病预防控制中心	2020-01-30 11:09:29	1	沈阳,彰武,甘旗卡,通辽	SYT,ZWD,GQD,TLD	2020-01-30 11:09:29	2020-02-12 19:34:14
118	train	2020-01-16	G1271	锦州南	沈阳南	JOD	SOT	2020-01-16 17:47:00	2020-01-16 19:25:00	3号车厢			http://nm.people.com.cn/BIG5/n2/2020/0127/c347193-33746395.html	通辽市疾病预防控制中心	2020-01-30 11:09:35	1	锦州南,沈阳,沈阳南	JOD,SYT,SOT	2020-01-30 11:09:35	2020-02-12 19:34:14
119	flight	2020-01-21	MU2935	常州奔牛	成都双流	CZX	CTU	2020-01-21 19:40:00	2020-01-21 22:23:00		6-7排,31-32排	6-7排,31-32排	https://m.toutiaocdn.com/i6786888164498735629	红星新闻、成都市卫健委	2020-01-30 11:09:35	1	常州奔牛,成都双流	CZX,CTU	2020-01-30 11:09:35	2020-02-12 19:37:57
120	train	2020-01-16	K4094	武汉汉口	阜阳	HKN	FYH	2020-01-16 05:50:00	2020-01-16 12:58:00	9号车厢		武汉疫区回乡人员安某	https://mp.weixin.qq.com/s/1YybadgdOomLWr5yNDoiuQ	繁昌县人民政府发布	2020-01-30 11:09:39	1	武汉汉口,麻城,新县,光山,潢川,淮滨,阜阳	HKN,MCN,XSN,GUN,KCN,HVN,FYH	2020-01-30 11:09:39	2020-02-12 19:34:14
121	train	2020-01-16	G2626	武汉	锦州南	WHN	JOD	2020-01-16 07:33:00	2020-01-16 16:36:00	7号车厢			http://nm.people.com.cn/BIG5/n2/2020/0127/c347193-33746395.html	通辽市疾病预防控制中心	2020-01-30 11:09:44	1	武汉,信阳东,驻马店西,漯河西,许昌东,郑州东,新乡东,安阳东,邯郸东,石家庄,正定机场,霸州西,天津西,天津,唐山,唐山滦河,秦皇岛,秦皇岛山海关,绥中北,锦州南	WHN,OYN,ZLN,LBN,XVF,ZAF,EGF,ADF,HPP,SJP,ZHP,FOP,TXP,TJP,TSP,UDP,QTP,SHD,SND,JOD	2020-01-30 11:09:44	2020-02-12 19:34:14
123	train	2020-01-21	G258	武汉	济南西	WHN	JGK	2020-01-21 07:11:00	2020-01-21 12:22:00	6号车厢	6A		https://baijiahao.baidu.com/s?id=1656798772781577588&wfr=spider&for=pc	大众网	2020-01-30 11:09:50	1	武汉,信阳东,漯河西,郑州东,徐州东,曲阜东,济南西	WHN,OYN,LBN,ZAF,UUH,QAK,JGK	2020-01-30 11:09:50	2020-02-12 19:34:37
124	train	2020-01-19	K4023	沈阳北	四平	SBT	SPT	2020-01-19 22:20:00	2020-01-20 00:32:00				http://wjw.siping.gov.cn/zwgk/tzgg/202001/t20200127_349086.html	四平市卫生健康委员会	2020-01-30 11:09:54	1	沈阳北,铁岭,四平	SBT,TLT,SPT	2020-01-30 11:09:54	2020-02-12 19:34:24
128	train	2020-01-19	K316	武汉武昌	商洛	WCN	OLY	2020-01-20 06:32:00	2020-01-20 18:20:00	16号车厢			https://weibo.com/2268603763/Irs6xhxz2?refer_flag=1001030103_&type=comment#_rnd1580127308476	西安直播	2020-01-30 11:10:03	1	武汉武昌,信阳,唐河,南阳,镇平,内乡,西峡,商南,丹凤,商洛	WCN,XUN,THF,NFF,ZPF,NXF,XIF,ONY,DGY,OLY	2020-01-30 11:10:03	2020-02-12 19:34:24
129	taxi	2020-01-23	云ML9829	芒市	腾冲			2020-01-23 00:00:00	2020-01-23 23:59:59				http://news.sina.com.cn/c/2020-01-28/doc-iihnzahk6685333.shtml	人民网	2020-01-30 11:10:04	1	芒市，腾冲	2020-01-30 11:10:04	2020-02-09 14:41:19
130	train	2020-01-18	Z53	武汉武昌	曲靖	WCN	QJM	2020-01-19 08:35:00	2020-01-20 05:54:00	2号车厢			http://news.zjw.cn/index.php?a=shows&catid=128&id=149524	云南曲靖市新型冠状病毒感染的肺炎防控指挥部	2020-01-30 11:10:08	1	武汉武昌,长沙,娄底,怀化,贵阳,安顺,六盘水,宣威,曲靖	WCN,CSQ,LDQ,HHQ,GIW,ASW,UMW,XWM,QJM	2020-01-30 11:10:08	2020-02-12 19:34:19
131	flight	2020-01-19	CZ3441	武汉天河	成都双流	WUH	CTU	2020-01-19 19:20:00	2020-01-19 21:12:00		5-7排,31-32排	5-7排,31-32排	https://m.toutiaocdn.com/i6786888164498735629	红星新闻、成都市卫健委	2020-01-30 11:10:09	1	武汉天河,成都双流	WUH,CTU	2020-01-30 11:10:09	2020-02-12 19:37:55
132	train	2020-01-20	K1561	永州	梧州	AOQ	WZZ	2020-01-21 01:32:00	2020-01-21 06:53:00	6号车厢	95号		https://baijiahao.baidu.com/s?id=1656944398021793665&wfr=spider&for=pc	人民日报	2020-01-30 11:10:11	1	永州,道州,江华,贺州,梧州	AOQ,DFZ,JHZ,HXZ,WZZ	2020-01-30 11:10:11	2020-02-12 19:34:32
133	train	2020-01-21	Z391	武汉武昌	南昌西	WCN	NXG	2020-01-22 10:45:00	2020-01-22 13:49:00	17号车厢			http://news.ncnews.com.cn/ncxw/bwzg_rd/202001/t20200127_1530332.html	南昌新闻网	2020-01-30 11:10:13	1	武汉武昌,南昌西	WCN,NXG	2020-01-30 11:10:13	2020-02-12 19:34:37
134	flight	2020-01-17	MU2651	武汉天河	成都双流	WUH	CTU	2020-01-17 13:42:00	2020-01-17 15:38:00		46-52排	46-52排	https://m.toutiaocdn.com/i6786888164498735629	红星新闻、成都市卫健委	2020-01-30 11:10:17	1	武汉天河,成都双流	WUH,CTU	2020-01-30 11:10:17	2020-02-12 19:37:54
135	train	2020-01-16	K4094	武汉汉口	阜阳	HKN	FYH	2020-01-16 05:50:00	2020-01-16 12:58:00	11号车厢			https://weibo.com/ttarticle/p/show?id=2309404465432978391446	蒙城县卫健委	2020-01-30 11:10:18	1	武汉汉口,麻城,新县,光山,潢川,淮滨,阜阳	HKN,MCN,XSN,GUN,KCN,HVN,FYH	2020-01-30 11:10:18	2020-02-12 19:34:14
136	train	2020-01-19	G6125	衡阳东	永州	HVQ	AOQ	2020-01-19 20:50:00	2020-01-19 21:54:00	第7车厢	26D		https://baijiahao.baidu.com/s?id=1656944398021793665&wfr=spider&for=pc	人民日报	2020-01-30 11:10:25	1	衡阳东,祁东,祁阳,永州	HVQ,QMQ,QWQ,AOQ	2020-01-30 11:10:25	2020-02-12 19:34:24
137	train	2020-01-14	K1067	阜阳	武汉汉口	FYH	HKN	2020-01-15 00:33:00	2020-01-15 05:09:00	6号车厢			https://weibo.com/ttarticle/p/show?id=2309404465432978391446	蒙城县卫健委	2020-01-30 11:10:30	1	阜阳,潢川,麻城,武汉汉口	FYH,KCN,MCN,HKN	2020-01-30 11:10:30	2020-02-12 19:32:49
138	flight	2020-01-17	CA8283	武汉天河	成都双流	WUH	CTU	2020-01-17 12:58:00	2020-01-17 14:46:00		22-28排	22-28排	https://m.toutiaocdn.com/i6786888164498735629	红星新闻、成都市卫健委	2020-01-30 11:10:30	1	武汉天河,成都双流,天津滨海,运城关公	WUH,CTU	2020-01-30 11:10:30	2020-02-12 19:37:54
139	train	2020-01-19	T123	武汉武昌	衡阳	WCN	HYQ	2020-01-20 23:23:00	2020-01-21 04:47:00	2号车厢	40号		https://baijiahao.baidu.com/s?id=1656944398021793665&wfr=spider&for=pc	人民日报	2020-01-30 11:10:31	1	武汉武昌,岳阳,长沙,衡阳	WCN,YYQ,CSQ,HYQ	2020-01-30 11:10:31	2020-02-12 19:34:24
140	coach	2020-01-21	云AR5306	昆明	腾冲			2020-01-21 21:40:00	2020-01-22 10:00:00				http://m.yunnan.cn/system/2020/01/27/030576845.shtml	云南网	2020-01-30 11:10:34	1	昆明，腾冲	2020-01-30 11:10:34	2020-02-08 11:29:25
141	train	2020-01-20	G280	徐州东	枣庄	UUH	ZEK	2020-01-20 16:40:00	2020-01-20 16:58:00	14号车厢	15C		https://baijiahao.baidu.com/s?id=1656960422629683191&wfr=spider&for=pc	闪电新闻	2020-01-30 11:10:37	1	徐州东,枣庄	UUH,ZEK	2020-01-30 11:10:37	2020-02-12 19:34:32
142	coach	2020-01-17	809城际公交	宜昌东站	秭归			2020-01-17 08:00:00	2020-01-17 08:00:00				https://weibo.com/2216791820/IrqeCjQdD?refer_flag=1001030103_&type=comment#_rnd1580127062744	三峡晚报	2020-01-30 11:10:39	1	宜昌，秭归	2020-01-30 11:10:39	2020-02-02 17:12:13
143	flight	2020-01-20	KY8288	武汉天河	昆明长水	WUH	KMG	2020-01-20 22:46:00	2020-01-21 01:10:00		29B	座位号：29B	http://m.yunnan.cn/system/2020/01/27/030576845.shtml	云南网	2020-01-30 11:10:43	1	武汉天河,昆明长水	WUH,KMG	2020-01-30 11:10:43	2020-02-12 19:37:56
144	flight	2020-01-22	KY8310	武汉	腾冲	WUH	TCZ	2020-01-22 21:21:00	2020-01-22 00:16:00		21D	座位号：21D	http://m.yunnan.cn/system/2020/01/27/030576845.shtml	云南网	2020-01-30 11:10:48	1		WUH,TCZ	2020-01-30 11:10:48	2020-02-12 22:08:27
145	train	2020-01-20	G867	武汉	景德镇北	WHN	JDG	2020-01-20 11:53:00	2020-01-20 14:45:00	5号车厢		途径武汉、黄石、九江	https://weibo.com/5367505799/Irs8S4G3h?refer_flag=1001030103_&type=comment	景德镇日报	2020-01-30 11:10:53	1	武汉,鄂州,黄石北,黄石大冶北,阳新,九江,湖口,景德镇北	WHN,ECN,KSN,DBN,YON,JJG,HKG,JDG	2020-01-30 11:10:53	2020-02-12 19:34:32
146	coach	2020-01-20	太原晋C60695	武宿机场	平遥			2020-01-20 20:00:00	2020-01-20 23:59:59				https://www.toutiao.com/a6786175745015153159/	渭南政法网	2020-01-30 11:10:58	1	武宿，平遥	2020-01-30 11:10:58	2020-02-02 17:12:31
147	bus	2020-01-24	包头32路	包头医学院第一附属医院	包头市昆区团结大街九号街坊华龙苑住宅小区			2020-01-24 18:00:00	2020-01-24 23:59:59				https://weibo.com/2803301701/IroG4wQ2t?refer_flag=1001030103_&type=comment#_rnd1580126419505	人民日报	2020-01-30 11:11:03	1	包头	2020-01-30 11:11:03	2020-02-02 15:22:11
148	coach	2020-01-16	包头机场巴士蒙BHX931	包头机场	包头市昆区团结大街九号街坊华龙苑住宅小区			2020-01-16 16:00:00	2020-01-16 23:59:59				https://weibo.com/2803301701/IroG4wQ2t?refer_flag=1001030103_&type=comment#_rnd1580126419505	人民日报	2020-01-30 11:11:06	1	包头	2020-01-30 11:11:06	2020-02-02 17:12:38
149	flight	2020-01-16	CA8275	武汉天河	包头东河	WUH	BAV	2020-01-16 14:09:00	2020-01-16 16:05:00				https://weibo.com/2803301701/IroG4wQ2t?refer_flag=1001030103_&type=comment#_rnd1580126419505	人民日报	2020-01-30 11:11:11	1	武汉天河,包头东河	WUH,BAV	2020-01-30 11:11:11	2020-02-12 19:37:54
150	bus	2020-01-16	晋M81162	山西省运城	山西省河津			2020-01-16 16:03:00	2020-01-16 16:03:00				https://weibo.com/2803301701/IrolH26Yk?refer_flag=1001030103_&type=comment#_rnd1580126087039	人民日报	2020-01-30 11:11:16	1	运城，河津	2020-01-30 11:11:16	2020-02-02 15:12:03
151	train	2020-01-16	T180	武汉武昌	济宁	WCN	JIK	2020-01-17 08:03:00	2020-01-17 15:50:00	16号车厢			https://mp.weixin.qq.com/s/qheK2PXo2ds-Yoz9EAusOQ	任城发布	2020-01-30 11:11:18	1	武汉武昌,麻城,阜阳,菏泽,济宁	WCN,MCN,FYH,HIK,JIK	2020-01-30 11:11:18	2020-02-12 19:34:14
153	flight	2020-01-20	CZ6317	南宁吴圩	哈尔滨太平	NNG	HRB	2020-01-20 08:31:00	2020-01-20 14:48:00				http://news.163.com/20/0126/08/F3Q76I7R00019K82.html	哈尔滨日报	2020-01-30 11:11:34	1	南宁吴圩,哈尔滨太平,武汉天河	NNG,HRB,WUH	2020-01-30 11:11:34	2020-02-12 19:37:56
154	bus	2020-01-22	汕头102K	汕头	澄海			2020-01-22 18:35:00	2020-01-22 23:59:59			34名乘客	https://xw.qq.com/cmsid/20200127A0ECRE00	广州日报	2020-01-27 19:46:00	1	汕头 ，澄海	2020-01-30 11:11:34	2020-02-02 16:27:00
155	bus	2020-01-20	晋F1838X	应县县城	杏寨乡石店村			2020-01-20 17:00:00	2020-01-20 17:00:00			农村客运班车	https://news.sina.com.cn/c/2020-01-27/doc-iihnzhha4901722.shtml	央视新闻	2020-01-30 11:11:39	1	应县，杏寨乡石店村，太原	2020-01-30 11:11:39	2020-02-02 14:57:05
156	taxi	2020-01-20	不详	应县火车站	应县县城			2020-01-20 12:38:00	2020-01-20 12:50:00			黑色出租车	https://news.sina.com.cn/c/2020-01-27/doc-iihnzhha4901722.shtml	央视新闻	2020-01-30 11:11:42	1	应县	2020-01-30 11:11:42	2020-02-04 23:38:30
157	train	2020-01-20	D5368	太原南	应县	TNV	YZV	2020-01-20 10:50:00	2020-01-20 12:38:00	06号车厢	18D		https://news.sina.com.cn/c/2020-01-27/doc-iihnzhha4901722.shtml	央视新闻	2020-01-30 11:11:47	1	太原南,阳曲西,忻州西,原平西,应县	TNV,IQV,IXV,IPV,YZV	2020-01-30 11:11:47	2020-02-12 19:34:33
158	train	2020-01-21	D2259	武汉汉口	成都东	HKN	ICW	2020-01-21 10:36:00	2020-01-21 19:38:00	7号车厢			https://m.weibo.cn/1655730377/4465663282343352	乐山发布、乐山市卫生健康委员会	2020-01-30 11:11:50	1	武汉汉口,汉川,潜江,荆州,宜昌东,建始,恩施,利川,石柱县,涪陵北,重庆北,遂宁,成都东	HKN,HCN,QJN,JBN,HAN,JRN,ESN,LCN,OSW,FEW,CUW,NIW,ICW	2020-01-30 11:11:50	2020-02-12 19:34:37
159	bus	2020-01-24	高陵区109路	北环广场站	上林二路东口站			2020-01-24 14:30:00	2020-01-24 23:59:59			农机推广站、高交路口站、电力路口站、高陵汽车站、东方红路十字站、交警大队站、一中路口站、上林二路东口站	https://tech.sina.com.cn/roll/2020-01-27/doc-iihnzahk6529019.shtml	央视新闻	2020-01-30 11:11:51	1	西安市，高陵区	2020-01-30 11:11:51	2020-02-02 15:23:07
160	bus	2020-01-24	高陵区109路	西安市高陵区	西安市高陵区			2020-01-24 13:13:00	2020-01-24 23:59:59			途径农机推广站、北环广场站到中医院	https://tech.sina.com.cn/roll/2020-01-27/doc-iihnzahk6529019.shtml	央视新闻	2020-01-30 11:11:55	1	西安市，高陵区	2020-01-30 11:11:55	2020-02-02 15:23:21
161	train	2020-01-15	5539	柳州	金城江	LZZ	JJZ	2020-01-15 20:10:00	2020-01-15 23:00:00	3号车厢			https://baijiahao.baidu.com/s?id=1656794069482053506&wfr=spider&for=pc	广西壮族自治区河池市金城江区新型肺炎领导小组办公室	2020-01-30 11:12:05	1	柳州,宜州,金城江	LZZ,YSZ,JJZ	2020-01-30 11:12:05	2020-02-12 19:32:50
162	train	2020-01-21	D5987	武汉汉口	宜昌东	HKN	HAN	2020-01-21 18:52:00	2020-01-21 20:41:00	7号车厢	9排D座		https://weibo.com/2713131601/IrptMvNOK?type=comment	人民日报	2020-01-30 11:12:10	1	武汉汉口,荆州,宜昌东	HKN,JBN,HAN	2020-01-30 11:12:10	2020-02-12 19:34:37
163	train	2020-01-18	G316	武汉汉口	淄博	HKN	ZBK	2020-01-18 13:13:00	2020-01-18 19:19:00	13号车厢	3F		https://baijiahao.baidu.com/s?id=1656861179814361565&wfr=spider&for=pc	闪电新闻、淄博市疾病预防控制中心	2020-01-30 11:12:38	1	武汉汉口,郑州东,徐州东,曲阜东,泰安,济南,淄博	HKN,ZAF,UUH,QAK,TMK,JNK,ZBK	2020-01-30 11:12:38	2020-02-12 19:34:19
165	flight	2020-01-21	MF8331	武汉天河	南宁吴圩	WUH	NNG	2020-01-21 11:03:00	2020-01-21 13:01:00		67C	2岁患者,家长座位67C,同乘航班132人	https://weibo.com/rmrb?is_all=1&is_search=1&key_word=G439#_0	人民日报、广西壮族自治区新型冠状病毒感染的肺炎防控指挥部	2020-01-30 11:13:02	1	天津滨海,南宁吴圩,武汉天河	TSN,NNG,WUH	2020-01-30 11:13:02	2020-02-12 19:37:57
167	train	2020-01-20	G1828	郑州东	徐州东	ZAF	UUH	2020-01-20 14:15:00	2020-01-20 16:06:00	13号车厢	15A		https://baijiahao.baidu.com/s?id=1656960422629683191&wfr=spider&for=pc	闪电新闻	2020-01-30 11:13:10	1	郑州东,民权北,商丘,砀山南,徐州东	ZAF,MIF,SQF,PRH,UUH	2020-01-30 11:13:10	2020-02-12 19:34:33
168	flight	2020-01-19	MF8331	武汉天河	南宁吴圩	WUH	NNG	2020-01-19 11:13:00	2020-01-19 13:02:00		48B	座位48B,同乘航班122人	https://weibo.com/rmrb?is_all=1&is_search=1&key_word=G439#_0	人民日报、广西壮族自治区新型冠状病毒感染的肺炎防控指挥部	2020-01-30 11:13:13	1	天津滨海,南宁吴圩,武汉天河	TSN,NNG,WUH	2020-01-30 11:13:13	2020-02-12 19:37:55
169	train	2020-01-20	G94	武汉	郑州东	WHN	ZAF	2020-01-20 11:55:00	2020-01-20 13:43:00	8号车厢	09C		https://baijiahao.baidu.com/s?id=1656960422629683191&wfr=spider&for=pc	闪电新闻	2020-01-30 11:13:18	1	武汉,郑州东	WHN,ZAF	2020-01-30 11:13:18	2020-02-12 19:34:33
170	train	2020-01-19	D6073	莱阳	威海	LYK	WKK	2020-01-19 08:57:00	2020-01-19 09:59:00	2号车厢			https://m.weibo.cn/p/100103type%3D1%26q%3Dd6073?	齐鲁晚报、威海市卫生健康委员会	2020-01-30 11:13:28	1	莱阳,烟台南,威海	LYK,YLK,WKK	2020-01-30 11:13:28	2020-02-12 19:34:24
171	train	2020-01-24	G544	驻马店西	郑州东	ZLN	ZAF	2020-01-24 19:54:00	2020-01-24 20:41:00	2号车厢			https://dwz.cn/NluFKc8m	郑州晚报	2020-01-30 11:13:33	1	驻马店西,郑州东	ZLN,ZAF	2020-01-30 11:13:33	2020-02-12 19:34:57
172	train	2020-01-24	G556	荆州	郑州东	JBN	ZAF	2020-01-24 09:00:00	2020-01-24 13:06:00	2号车厢			https://dwz.cn/NluFKc8m	郑州晚报	2020-01-30 11:13:41	1	荆州,潜江,天门南,汉川,武汉汉口,信阳东,明港东,漯河西,许昌东,郑州东	JBN,QJN,TNN,HCN,HKN,OYN,MDN,LBN,XVF,ZAF	2020-01-30 11:13:41	2020-02-12 19:34:57
173	train	2020-01-23	G422	信阳东	郑州东	OYN	ZAF	2020-01-23 16:48:00	2020-01-23 18:03:00	5号车厢			https://dwz.cn/NluFKc8m	郑州晚报	2020-01-30 11:13:46	1	信阳东,漯河西,郑州东	OYN,LBN,ZAF	2020-01-30 11:13:46	2020-02-12 19:34:53
174	train	2020-01-23	G1807	永城北	郑州东	RGH	ZAF	2020-01-23 12:48:00	2020-01-23 14:04:00	12号车厢			https://dwz.cn/NluFKc8m	郑州晚报	2020-01-30 11:13:50	1	永城北,兰考南,郑州东	RGH,LUF,ZAF	2020-01-30 11:13:50	2020-02-12 19:34:53
175	train	2020-01-22	K262	十堰	郑州	SNN	ZZF	2020-01-22 19:49:00	2020-01-23 06:10:00	5号车厢			https://dwz.cn/NluFKc8m	郑州晚报	2020-01-30 11:13:55	1	十堰,武当山,襄阳,平顶山,漯河,许昌,郑州	SNN,WRN,XFN,PEN,LON,XCF,ZZF	2020-01-30 11:13:55	2020-02-12 19:34:47
176	train	2020-01-22	T3038	武汉汉口	郑州	HKN	ZZF	2020-01-22 08:50:00	2020-01-22 15:16:00	3号车厢			https://dwz.cn/NluFKc8m	郑州晚报	2020-01-30 11:14:01	1	武汉汉口,广水,信阳,驻马店,漯河,许昌,郑州	HKN,GSN,XUN,ZDN,LON,XCF,ZZF	2020-01-30 11:14:01	2020-02-12 19:34:47
177	train	2020-01-22	G4820	武汉	郑州东	WHN	ZAF	2020-01-22 23:22:00	2020-01-23 01:07:00	4号车厢			https://dwz.cn/NluFKc8m	郑州晚报	2020-01-30 11:14:06	1	武汉,郑州东	WHN,ZAF	2020-01-30 11:14:06	2020-02-12 19:34:47
178	train	2020-01-22	G82	武汉	郑州东	WHN	ZAF	2020-01-22 12:58:00	2020-01-22 14:44:00	12号车厢			https://dwz.cn/NluFKc8m	郑州晚报	2020-01-30 11:14:11	1	武汉,郑州东	WHN,ZAF	2020-01-30 11:14:11	2020-02-12 19:34:47
179	train	2020-01-21	G84	武汉	郑州东	WHN	ZAF	2020-01-21 10:20:00	2020-01-21 12:05:00	5号车厢			https://dwz.cn/NluFKc8m	郑州晚报	2020-01-30 11:14:15	1	武汉,郑州东	WHN,ZAF	2020-01-30 11:14:15	2020-02-12 19:34:37
180	train	2020-01-21	G530	武汉	郑州东	WHN	ZAF	2020-01-21 18:22:00	2020-01-21 20:08:00	13号车厢			https://dwz.cn/NluFKc8m	郑州晚报	2020-01-30 11:14:21	1	武汉,郑州东	WHN,ZAF	2020-01-30 11:14:21	2020-02-12 19:34:37
181	train	2020-01-20	G486	武汉	郑州东	WHN	ZAF	2020-01-20 16:11:00	2020-01-20 18:11:00	1号车厢			https://dwz.cn/NluFKc8m	郑州晚报	2020-01-30 11:14:26	1	武汉,信阳东,漯河西,郑州东	WHN,OYN,LBN,ZAF	2020-01-30 11:14:26	2020-02-12 19:34:33
182	train	2020-01-20	G4820	武汉	郑州东	WHN	ZAF	2020-01-20 23:22:00	2020-01-21 01:07:00	8号车厢			https://dwz.cn/NluFKc8m	郑州晚报	2020-01-30 11:14:30	1	武汉,郑州东	WHN,ZAF	2020-01-30 11:14:30	2020-02-12 19:34:33
183	train	2020-01-18	G84	武汉	郑州东	WHN	ZAF	2020-01-18 10:20:00	2020-01-18 12:05:00	10号车厢			https://dwz.cn/NluFKc8m	郑州晚报	2020-01-30 11:14:34	1	武汉,郑州东	WHN,ZAF	2020-01-30 11:14:34	2020-02-12 19:34:19
184	train	2020-01-17	T3038	武汉汉口	郑州	HKN	ZZF	2020-01-17 08:50:00	2020-01-17 15:16:00	8号车厢			https://dwz.cn/NluFKc8m	郑州晚报	2020-01-30 11:14:39	1	武汉汉口,广水,信阳,驻马店,漯河,许昌,郑州	HKN,GSN,XUN,ZDN,LON,XCF,ZZF	2020-01-30 11:14:39	2020-02-12 19:34:16
185	train	2020-01-17	G512	武汉汉口	郑州东	HKN	ZAF	2020-01-17 09:21:00	2020-01-17 11:29:00	10号车厢			https://dwz.cn/NluFKc8m	郑州晚报	2020-01-30 11:14:44	1	武汉汉口,信阳东,驻马店西,郑州东	HKN,OYN,ZLN,ZAF	2020-01-30 11:14:44	2020-02-12 19:34:16
187	train	2020-01-17	G520	武汉汉口	郑州东	HKN	ZAF	2020-01-17 07:00:00	2020-01-17 08:50:00	9号车厢			https://dwz.cn/NluFKc8m	郑州晚报	2020-01-30 11:14:48	1	武汉汉口,郑州东	HKN,ZAF	2020-01-30 11:14:48	2020-02-12 19:34:16
188	train	2020-01-16	G518	武汉汉口	信阳东	HKN	OYN	2020-01-16 12:45:00	2020-01-16 13:34:00	14号车厢			https://dwz.cn/NluFKc8m	郑州晚报	2020-01-30 11:14:52	1	武汉汉口,信阳东	HKN,OYN	2020-01-30 11:14:52	2020-02-12 19:34:14
189	flight	2020-01-21	CZ6643	武汉天河	北海福成	WUH	BHY	2020-01-21 09:00:00	2020-01-21 11:00:00		32K	座位32K,同乘航班97人	https://weibo.com/rmrb?is_all=1&is_search=1&key_word=G439#_0	人民日报、广西壮族自治区新型冠状病毒感染的肺炎防控指挥部	2020-01-30 11:14:57	1	武汉天河,北海福成	WUH,BHY	2020-01-30 11:14:57	2020-02-12 19:37:57
190	train	2020-01-16	G518	武汉汉口	郑州东	HKN	ZAF	2020-01-16 12:45:00	2020-01-16 14:50:00	13、14号车厢			https://mp.weixin.qq.com/s/RPfahGQ_Gg483fv3Bah4BQ	人民日报	2020-01-30 11:14:57	1	武汉汉口,信阳东,郑州东	HKN,OYN,ZAF	2020-01-30 11:14:57	2020-02-12 19:34:14
191	train	2020-01-13	G2032	武汉汉口	郑州东	HKN	ZAF	2020-01-13 19:31:00	2020-01-13 21:44:00	3号车厢			https://dwz.cn/NluFKc8m	郑州晚报	2020-01-30 11:15:16	1	武汉汉口,信阳东,驻马店西,漯河西,郑州东	HKN,OYN,ZLN,LBN,ZAF	2020-01-30 11:15:16	2020-02-12 19:32:34
193	flight	2020-01-21	ZH9370	武汉天河	南宁吴圩	WUH	NNG	2020-01-21 13:51:00	2020-01-21 16:02:00		5A	座位5A,同乘航班116人	https://weibo.com/rmrb?is_all=1&is_search=1&key_word=G439#_0	人民日报、广西壮族自治区新型冠状病毒感染的肺炎防控指挥部	2020-01-30 11:15:27	1	沈阳桃仙,南宁吴圩,武汉天河	SHE,NNG,WUH	2020-01-30 11:15:27	2020-02-12 19:37:57
194	flight	2020-01-15	MF8331	武汉天河	南宁吴圩	WUH	NNG	2020-01-15 11:06:00	2020-01-15 12:54:00		47K	座位47K,同乘航班116人	https://weibo.com/rmrb?is_all=1&is_search=1&key_word=G439#_0	人民日报、广西壮族自治区新型冠状病毒感染的肺炎防控指挥部	2020-01-30 11:15:36	1	天津滨海,南宁吴圩,武汉天河	TSN,NNG,WUH	2020-01-30 11:15:36	2020-02-12 19:37:53
195	train	2020-01-19	G1168	宜昌东	广州南	HAN	IZQ	2020-01-19 09:16:00	2020-01-19 16:38:00	6号车厢	3排D座	经过汉口/武汉	https://weibo.com/2713131601/IrptMvNOK?type=comment	人民日报	2020-01-30 11:15:46	1	宜昌东,枝江北,荆州,潜江,武汉汉口,武汉,咸宁北,岳阳东,长沙南,株洲西,衡阳东,郴州西,英德西,广州南	HAN,ZIN,JBN,QJN,HKN,WHN,XRN,YIQ,CWQ,ZAQ,HVQ,ICQ,IIQ,IZQ	2020-01-30 11:15:46	2020-02-12 19:34:24
196	train	2020-01-12	K581	株洲	湘潭	ZZQ	XTQ	2020-01-12 22:23:00	2020-01-12 22:49:00	6号车厢			https://tech.sina.com.cn/roll/2020-01-27/doc-iihnzahk6529019.shtml	央视新闻	2020-01-30 11:15:52	1	株洲,湘潭	ZZQ,XTQ	2020-01-30 11:15:52	2020-02-12 19:32:34
197	train	2020-01-22	K1068	武汉汉口	威海	HKN	WKK	2020-01-22 11:20:00	2020-01-23 08:01:00	4号车厢			https://www.thepaper.cn/newsDetail_forward_5635225	人民日报、齐鲁网·闪电新闻	2020-01-30 11:16:00	1	武汉汉口,麻城,新县,潢川,阜阳,涡阳,淮北,萧县,徐州,邳州,新沂,郯城,临沂东,桃村,乳山,威海文登,威海	HKN,MCN,XSN,KCN,FYH,GYH,HRH,EOH,XCH,PJH,VIH,TZK,UYK,TCK,ROK,WBK,WKK	2020-01-30 11:16:00	2020-02-12 19:34:47
198	flight	2020-01-19	A67107	昆明长水	青岛流亭	KMG	TAO	2020-01-19 09:24:00	2020-01-19 12:27:00		22E		http://news.163.com/20/0127/01/F3S2TD190001899O.html	人民日报	2020-01-27 01:31:25	1	昆明长水,呼伦贝尔东山,青岛流亭	KMG,HLD,TAO	2020-01-30 11:16:00	2020-02-12 19:37:55
199	train	2020-01-12	K457	武汉武昌	株洲	WCN	ZZQ	2020-01-12 17:13:00	2020-01-12 21:43:00	4号车厢			https://tech.sina.com.cn/roll/2020-01-27/doc-iihnzahk6529019.shtml	央视新闻	2020-01-30 11:16:07	1	武汉武昌,咸宁,长沙,株洲	WCN,XNN,CSQ,ZZQ	2020-01-30 11:16:07	2020-02-12 19:32:34
200	train	2020-01-16	C8309	昆明南	蒙自	KOM	MZM	2020-01-16 15:46:00	2020-01-16 18:30:00	2号车厢			http://yn.people.com.cn/GB/n2/2020/0127/c378439-33746699.html	人民网-云南频道	2020-01-30 11:16:14	1	昆明南,玉溪,建水,蒙自	KOM,AXM,JSM,MZM	2020-01-30 11:16:14	2020-02-12 19:34:14
201	train	2020-01-16	G1525	武汉	昆明南	WHN	KOM	2020-01-16 08:41:00	2020-01-16 15:15:00	7号车厢			http://yn.people.com.cn/GB/n2/2020/0127/c378439-33746699.html	人民网-云南频道	2020-01-30 11:16:20	1	武汉,长沙南,怀化南,贵阳北,曲靖北,昆明南	WHN,CWQ,KAQ,KQW,QBM,KOM	2020-01-30 11:16:20	2020-02-12 19:34:14
202	train	2020-01-19	K1276	武汉武昌	大同	WCN	DTV	2020-01-19 15:37:00	2020-01-20 14:05:00	10号车厢	01中铺	南昌-包头列车	https://mp.weixin.qq.com/s/jEBlMLCgSTD9AcpcV1yRtg	央视新闻	2020-01-30 11:16:22	1	武汉武昌,孝感,广水,信阳,确山,驻马店,漯河,许昌,郑州,新乡,新乡卫辉,鹤壁,安阳,邯郸,邢台,石家庄,保定,高碑店,宣化,张家口,柴沟堡,天镇,阳高,大同	WCN,XGN,GSN,XUN,QSN,ZDN,LON,XCF,ZZF,XXF,WHF,HAF,AYF,HDP,XTP,SJP,BDP,GBP,XHP,ZMP,CGV,TZV,YOV,DTV	2020-01-30 11:16:22	2020-02-12 19:34:24
203	bus	2020-01-19	南京692路	浦园北路浦东路站	浦园北路乐华路站			2020-01-19 14:33:00	2020-01-19 23:59:59				https://mp.weixin.qq.com/s/jEBlMLCgSTD9AcpcV1yRtg	央视新闻	2020-01-30 11:16:31	1	南京	2020-01-30 11:16:31	2020-02-02 15:23:42
204	train	2020-01-21	D3937	南宁	百色	NNZ	BIZ	2020-01-21 08:03:00	2020-01-21 09:30:00	7号车厢		57名乘客在文山境内，共用7号车厢?	https://baijiahao.baidu.com/s?id=1656697676242568232&wfr=spider&for=pc	央视网新闻	2020-01-30 11:16:52	1	南宁,平果,田东北,百色	NNZ,PGZ,TBZ,BIZ	2020-01-30 11:16:52	2020-02-12 19:34:37
205	flight	2020-01-15	CZ6643	武汉天河	北海福成	WUH	BHY	2020-01-15 09:02:00	2020-01-15 10:53:00		65J	座位65J	https://weibo.com/rmrb?is_all=1&is_search=1&key_word=G439#_0	人民日报、广西壮族自治区新型冠状病毒感染的肺炎防控指挥部	2020-01-30 11:16:58	1	武汉天河,北海福成	WUH,BHY	2020-01-30 11:16:58	2020-02-12 19:37:54
207	train	2020-01-18	G6859	武汉汉口	襄阳东	HKN	EKN	2020-01-18 11:55:00	2020-01-18 14:03:00	5号车厢			https://baijiahao.baidu.com/s?id=1656694805957671630&wfr=spider&for=pc	人民日报	2020-01-30 11:17:09	1	武汉汉口,天河机场,孝感东,云梦东,安陆西,随州南,随县,枣阳,襄阳东	HKN,TJN,GDN,YRN,AXN,ONN,OVN,ZYN,EKN	2020-01-30 11:17:09	2020-02-12 19:34:19
209	train	2020-01-18	K1627	武汉武昌	南宁	WCN	NNZ	2020-01-19 00:42:00	2020-01-19 19:10:00			乘坐火车K1627，从武汉到南宁，于2020年1月19日19:10在南宁下车，同趟车的有151人	https://weibo.com/rmrb?is_all=1&is_search=1&key_word=G439#_0	人民日报、广西壮族自治区新型冠状病毒感染的肺炎防控指挥部	2020-01-30 11:17:30	1	武汉武昌,岳阳,长沙,衡阳,永州,东安东,全州南,桂林北,柳州,来宾,南宁	WCN,YYQ,CSQ,HYQ,AOQ,DCZ,QNZ,GBZ,LZZ,UBZ,NNZ	2020-01-30 11:17:30	2020-02-12 19:34:19
210	train	2020-01-20	G5043	南昌西	赣州西	NXG	GOG	2020-01-20 13:40:00	2020-01-20 15:55:00	2号车厢	14F		http://news.jxntv.cn/2020/0126/9326872.shtml	江西网络广播电视台	2020-01-30 11:17:34	1	南昌西,丰城东,吉水西,吉安西,泰和,兴国西,赣州西	NXG,FIG,JSG,JIG,THG,XIG,GOG	2020-01-30 11:17:34	2020-02-12 19:34:33
212	bus	2020-01-19	南京637路	浦珠北路大桥北路站	浦口医院站			2020-01-19 13:36:00	2020-01-19 23:59:59				https://mp.weixin.qq.com/s/jEBlMLCgSTD9AcpcV1yRtg	央视新闻	2020-01-30 11:17:35	1	南京	2020-01-30 11:17:35	2020-02-02 15:23:53
213	train	2020-01-20	Z338	武汉武昌	桂林北	WCN	GBZ	2020-01-21 07:21:00	2020-01-21 16:11:00	8	8和81	同趟车的有98人	http://www.gxzf.gov.cn/gxyw/20200130-793063.shtml	广西壮族自治区卫生健康委	2020-01-30 11:17:39	1	武汉武昌,岳阳,长沙,株洲,衡阳,永州,桂林北	WCN,YYQ,CSQ,ZZQ,HYQ,AOQ,GBZ	2020-01-30 11:17:39	2020-02-12 19:34:33
214	train	2020-01-19	K458	武汉武昌	郑州	WCN	ZZF	2020-01-20 15:59:00	2020-01-20 23:15:00	13号车厢	007号下铺	007下铺,郑州下车	https://mp.weixin.qq.com/s/jEBlMLCgSTD9AcpcV1yRtg	央视新闻	2020-01-30 11:17:52	1	武汉武昌,广水,信阳,驻马店,漯河,许昌,郑州	WCN,GSN,XUN,ZDN,LON,XCF,ZZF	2020-01-30 11:17:52	2020-02-12 19:34:25
215	train	2020-01-19	G435	武汉	桂林北	WHN	GBZ	2020-01-19 13:29:00	2020-01-19 18:19:00			同趟车的有1049人	https://weibo.com/rmrb?is_all=1&is_search=1&key_word=G439#_0	人民日报、广西壮族自治区新型冠状病毒感染的肺炎防控指挥部	2020-01-30 11:18:09	1	武汉,咸宁北,汨罗东,长沙南,祁东,祁阳,永州,东安东,全州南,兴安北,桂林北	WHN,XRN,MQQ,CWQ,QMQ,QWQ,AOQ,DCZ,QNZ,XDZ,GBZ	2020-01-30 11:18:09	2020-02-12 19:34:25
216	train	2020-01-22	G431	武汉	桂林北	WHN	GBZ	2020-01-22 07:06:00	2020-01-22 12:06:00			同乘趟车的有939人	http://www.yongning.gov.cn/pmz/gzdt_8268/t4188246.html	广西壮族自治区卫生健康委员会	2020-01-30 11:18:18	1	武汉,咸宁北,赤壁北,岳阳东,长沙南,衡阳东,祁东,永州,东安东,全州南,兴安北,桂林北	WHN,XRN,CIN,YIQ,CWQ,HVQ,QMQ,AOQ,DCZ,QNZ,XDZ,GBZ	2020-01-30 11:18:18	2020-02-12 19:34:47
217	coach	2020-01-18	江西乐安县赣AD5809	乐安	南昌			2020-01-18 15:30:00	2020-01-18 23:59:59				https://mp.weixin.qq.com/s/jEBlMLCgSTD9AcpcV1yRtg	央视新闻	2020-01-26 17:00:00	1	乐安，南昌	2020-01-30 11:18:24	2020-02-02 17:22:25
218	train	2020-01-18	G435	武汉	柳州	WHN	LZZ	2020-01-18 13:29:00	2020-01-18 19:38:00			同趟车的有1057人	https://weibo.com/rmrb?is_all=1&is_search=1&key_word=G439#_0	人民日报、广西壮族自治区新型冠状病毒感染的肺炎防控指挥部	2020-01-30 11:18:24	1	武汉,咸宁北,汨罗东,长沙南,祁东,祁阳,永州,东安东,全州南,兴安北,桂林北,柳州	WHN,XRN,MQQ,CWQ,QMQ,QWQ,AOQ,DCZ,QNZ,XDZ,GBZ,LZZ	2020-01-30 11:18:24	2020-02-12 19:34:19
219	train	2020-01-15	Z338	武汉武昌	柳州	WCN	LZZ	2020-01-16 07:21:00	2020-01-16 17:47:00			同趟车的有91人	https://weibo.com/rmrb?is_all=1&is_search=1&key_word=G439#_0	人民日报、广西壮族自治区新型冠状病毒感染的肺炎防控指挥部	2020-01-30 11:18:31	1	武汉武昌,岳阳,长沙,株洲,衡阳,永州,桂林北,柳州	WCN,YYQ,CSQ,ZZQ,HYQ,AOQ,GBZ,LZZ	2020-01-30 11:18:31	2020-02-12 19:32:50
220	train	2020-01-18	G431	武汉	南宁东	WHN	NFZ	2020-01-18 07:06:00	2020-01-18 14:44:00			同趟车的有1008人	http://www.yongning.gov.cn/pmz/gzdt_8268/t4188246.html	广西壮族自治区卫生健康委员会	2020-01-30 11:18:38	1	武汉,咸宁北,赤壁北,岳阳东,长沙南,衡阳东,祁东,永州,东安东,全州南,兴安北,桂林北,永福南,柳州,来宾北,南宁东	WHN,XRN,CIN,YIQ,CWQ,HVQ,QMQ,AOQ,DCZ,QNZ,XDZ,GBZ,YBZ,LZZ,UCZ,NFZ	2020-01-30 11:18:38	2020-02-12 19:34:19
221	train	2020-01-20	G439	武汉	桂林北	WHN	GBZ	2020-01-20 10:14:00	2020-01-20 15:10:00			同乘车次89人	https://baijiahao.baidu.com/s?id=1656951882775607256&wfr=spider&for=pc	中国日报	2020-01-30 11:18:45	1	武汉,赤壁北,岳阳东,长沙南,衡阳东,祁东,祁阳,永州,东安东,全州南,兴安北,桂林北	WHN,CIN,YIQ,CWQ,HVQ,QMQ,QWQ,AOQ,DCZ,QNZ,XDZ,GBZ	2020-01-30 11:18:45	2020-02-12 19:34:33
222	train	2020-01-20	D1825	成都东	广州南	ICW	IZQ	2020-01-20 13:22:00	2020-01-20 15:36:00	10号车厢			https://mp.weixin.qq.com/s/jEBlMLCgSTD9AcpcV1yRtg	央视新闻	2020-01-30 11:18:55	1	成都东,成都南,青神,宜宾西,兴文,毕节,贵阳东,三都县,从江,三江县三江南,桂林西,佛山西,广州南	ICW,CNW,QVW,YXE,XNE,BOE,KEW,KKW,KNW,SWZ,GEZ,FOQ,IZQ	2020-01-30 11:18:55	2020-02-12 19:34:33
223	train	2020-01-20	G4285	郑州东	兰州西	ZAF	LAJ	2020-01-20 12:17:00	2020-01-20 12:17:00	8号车厢			https://tech.sina.com.cn/roll/2020-01-27/doc-iihnzahk6529019.shtml	央视新闻	2020-01-30 11:19:05	1	郑州东,渭南北,西安北,宝鸡南,兰州西	ZAF,WBY,EAY,BBY,LAJ	2020-01-30 11:19:05	2020-02-12 19:34:33
224	train	2020-01-19	G7708	合肥南	淮南南	ENH	HNU	2020-01-19 16:18:00	2020-01-19 16:57:00	6号车厢			http://www.ahwang.cn/anhui/20200127/1972922.html	淮南市疾控中心	2020-01-30 11:19:08	1	合肥南,淮南南	ENH,HNU	2020-01-30 11:19:08	2020-02-12 19:34:25
225	flight	2020-01-21	SC8734	武汉天河	青岛流亭	WUH	TAO	2020-01-21 21:58:00	2020-01-21 23:38:00		10E	坐位号10E	https://baijiahao.baidu.com/s?id=1656707324514818781&wfr=spider&for=pc	山东广播电视台闪电新闻客户端官方帐号	2020-01-30 11:19:15	1	武汉天河,青岛流亭	WUH,TAO	2020-01-30 11:19:15	2020-02-12 19:37:57
226	train	2020-01-19	D958	武汉汉口	合肥南	HKN	ENH	2020-01-19 13:48:00	2020-01-19 15:28:00	5号车厢			http://www.ahwang.cn/anhui/20200127/1972922.html	淮南市疾控中心	2020-01-30 11:19:15	1	武汉汉口,合肥南	HKN,ENH	2020-01-30 11:19:15	2020-02-12 19:34:25
227	train	2020-01-18	K1366	武汉武昌	大同	WCN	DTV	2020-01-18 09:34:00	2020-01-19 09:12:00	4号车厢			https://mp.weixin.qq.com/s/jEBlMLCgSTD9AcpcV1yRtg	央视新闻	2020-01-30 11:19:24	1	武汉武昌,孝感,广水,信阳,驻马店,西平,漯河,平顶山,平顶山宝丰,洛阳关林,月山,晋城,高平,长治,长治北,榆次,太原,忻州,原平,应县,怀仁东,大同	WCN,XGN,GSN,XUN,ZDN,XPN,LON,PEN,BFF,GLF,YBF,JCF,GPF,CZF,CBF,YCV,TYV,XXV,YPV,YZV,HFV,DTV	2020-01-30 11:19:24	2020-02-12 19:34:19
228	coach	2020-01-18	G6859	襄阳	南阳市新野县			2020-01-21 12:00:00	2020-01-21 23:59:59			途径襄阳人民广场锦江之星	http://3g.163.com/news/article/F3ONN1Q400019K82.html	人民日报	2020-01-25 18:18:00	1	襄阳，南阳市，新野县	2020-01-30 11:19:29	2020-02-02 17:23:47
229	train	2020-01-16	D7625	沈阳	本溪	SYT	BXT	2020-01-16 13:28:00	2020-01-16 13:28:00				https://baijiahao.baidu.com/s?id=1656758480273984649&wfr=spider&for=pc	中国日报网	2020-01-30 11:19:31	1	沈阳,本溪	SYT,BXT	2020-01-30 11:19:31	2020-02-12 19:34:14
230	bus	2020-01-18	南京692路	江山路明江路站	浦珠北路大桥北路站			2020-01-18 18:45:00	2020-01-18 23:59:00				https://mp.weixin.qq.com/s/jEBlMLCgSTD9AcpcV1yRtg	央视新闻	2020-01-30 11:19:34	1	南京	2020-01-30 11:19:34	2020-02-02 15:24:10
231	train	2020-01-16	T182	武汉汉口	沈阳北	HKN	SBT	2020-01-16 00:00:00	2020-01-16 00:00:00				https://baijiahao.baidu.com/s?id=1656758480273984649&wfr=spider&for=pc	中国日报网	2020-01-30 11:19:51	1	武汉汉口,麻城,新县,潢川,淮滨,阜阳,商丘南,菏泽,聊城,衡水,天津,唐山,滦县,秦皇岛,秦皇岛山海关,葫芦岛,锦州,沟帮子,沈阳北	HKN,MCN,XSN,KCN,HVN,FYH,SPF,HIK,UCK,HSP,TJP,TSP,UXP,QTP,SHD,HLD,JZD,GBD,SBT	2020-01-30 11:19:51	2020-02-12 19:34:14
232	train	2020-01-19	T307	武汉武昌	陇西	WCN	LXJ	2020-01-19 19:08:00	2020-01-20 12:59:00	8号车厢	20号下铺	20号下铺乘客	http://news.sina.com.cn/c/2020-01-27/doc-iihnzhha4862672.shtml	新疆乌鲁木齐市新型冠状病毒感染的肺炎疫情防控指挥部	2020-01-30 11:20:06	1	武汉武昌,花园,信阳,南阳,渭南西,西安,武功,宝鸡,天水,陇西	WCN,HUN,XUN,NFF,WXY,XAY,WGY,BJY,TSJ,LXJ	2020-01-30 11:20:06	2020-02-12 19:34:25
233	coach	2020-01-18	驻马店豫QF0158	驻马店	西平			2020-01-18 00:00:00	2020-01-18 23:59:00				https://mp.weixin.qq.com/s/jEBlMLCgSTD9AcpcV1yRtg	央视新闻	2020-01-26 17:00:00	1	驻马店，西平	2020-01-30 11:20:10	2020-02-02 17:24:40
234	bus	2020-01-18	驻马店6路	驻马店火车站	关王庙站			2020-01-18 13:00:00	2020-01-18 15:00:00				https://mp.weixin.qq.com/s/jEBlMLCgSTD9AcpcV1yRtg	央视新闻	2020-01-30 11:20:35	1	驻马店，6路	2020-01-30 11:20:35	2020-02-02 15:24:29
235	train	2020-01-21	G1264	郑州东	齐齐哈尔南	ZAF	QNB	2020-01-21 08:09:00	2020-01-21 20:53:00	11号车厢	09A号二等座	17:48分途径四平东站，18:17分途径长春西站。	https://mp.weixin.qq.com/s/jEBlMLCgSTD9AcpcV1yRtg	央视新闻	2020-01-30 11:20:38	1	郑州东,鹤壁东,邯郸东,邢台东,石家庄高邑西,石家庄,正定机场,定州东,保定东,白沟,霸州西,天津西,天津滨海西,唐山,唐山滦河,秦皇岛,秦皇岛山海关,锦州南,盘锦北,辽中,沈阳北,铁岭西,四平东,长春西,哈尔滨西,哈尔滨,大庆东,齐齐哈尔南	ZAF,HFF,HPP,EDP,GNP,SJP,ZHP,DOP,BMP,FEP,FOP,TXP,FHP,TSP,UDP,QTP,SHD,JOD,PBD,LZD,SBT,PXT,PPT,CRT,VAB,HBB,LFX,QNB	2020-01-30 11:20:38	2020-02-12 19:34:37
236	train	2020-01-23	G1278	武汉	哈尔滨西	WHN	VAB	2020-01-23 07:55:00	2020-01-23 20:28:00	2号车厢		同车厢共有乘客53人	https://mp.weixin.qq.com/s/jEBlMLCgSTD9AcpcV1yRtg	央视新闻	2020-01-30 11:20:51	1	武汉,孝感北,信阳东,驻马店西,漯河西,许昌东,郑州东,新乡东,邯郸东,石家庄,保定东,白洋淀,白沟,天津西,唐山,秦皇岛,秦皇岛山海关,葫芦岛北,沈阳北,铁岭西,长春西,德惠西,双城北,哈尔滨西	WHN,XJN,OYN,ZLN,LBN,XVF,ZAF,EGF,HPP,SJP,BMP,FWP,FEP,TXP,TSP,QTP,SHD,HPD,SBT,PXT,CRT,DXT,SBB,VAB	2020-01-30 11:20:51	2020-02-12 19:34:53
239	subway	2020-01-18	南京地铁2号线	大行宫站	西安门站			2020-01-18 16:30:00	2020-01-18 23:59:00				https://mp.weixin.qq.com/s/jEBlMLCgSTD9AcpcV1yRtg	央视新闻	2020-01-30 11:21:18	1	南京	2020-01-30 11:21:18	2020-02-08 11:24:40
240	train	2020-01-22	G1746	武汉	淮南南	WHN	HNU	2020-01-22 09:37:00	2020-01-22 12:29:00	8号车厢			http://www.ahwang.cn/anhui/20200127/1972922.html	淮南市疾控中心	2020-01-30 11:21:25	1	武汉,六安,合肥,水家湖,淮南南	WHN,UAH,HFH,SQH,HNU	2020-01-30 11:21:25	2020-02-12 19:34:47
241	train	2020-01-22	D361	武汉汉口	成都东	HKN	ICW	2020-01-22 12:25:00	2020-01-22 21:42:00	14号车厢			https://mp.weixin.qq.com/s/jEBlMLCgSTD9AcpcV1yRtg	央视新闻	2020-01-30 11:22:38	1	武汉汉口,潜江,宜昌东,恩施,利川,石柱县,涪陵北,重庆北,合川,潼南,遂宁,成都东	HKN,QJN,HAN,ESN,LCN,OSW,FEW,CUW,WKW,TVW,NIW,ICW	2020-01-30 11:22:38	2020-02-12 19:34:47
242	flight	2020-01-21	CA8943	大连周水子	佳木斯东郊	DLC	JMU	2020-01-21 20:33:00	2020-01-21 22:17:00				http://kuaibao.qq.com/s/20200126AZP6MF00?refer=spider	黑龙江省佳木斯市疾病预防控制中心	2020-01-30 11:22:48	1	大连周水子,佳木斯东郊	DLC,JMU	2020-01-30 11:22:48	2020-02-12 19:37:57
244	subway	2020-01-18	南京地铁3号线	南京南站	大行宫站			2020-01-18 16:30:00	2020-01-18 23:59:00				https://mp.weixin.qq.com/s/jEBlMLCgSTD9AcpcV1yRtg	央视新闻	2020-01-30 11:23:00	1	南京	2020-01-30 11:23:00	2020-02-08 11:24:46
247	train	2020-01-18	T3038	武汉汉口	驻马店	HKN	ZDN	2020-01-18 08:50:00	2020-01-18 12:21:00	7号车厢	50座		https://mp.weixin.qq.com/s/jEBlMLCgSTD9AcpcV1yRtg	央视新闻	2020-01-30 11:23:13	1	武汉汉口,广水,信阳,驻马店	HKN,GSN,XUN,ZDN	2020-01-30 11:23:13	2020-02-12 19:34:19
248	train	2020-01-17	T246	武汉武昌	成都东	WCN	ICW	2020-01-17 19:58:00	2020-01-18 11:20:00	14号车厢		19:58从武昌发车到成都东的T246/7次列车14号车厢	https://mp.weixin.qq.com/s/jEBlMLCgSTD9AcpcV1yRtg	央视新闻	2020-01-30 11:23:23	1	武汉武昌,安陆,随州,襄阳襄州,十堰,安康,达州,蓬溪,遂宁,成都东	WCN,ALN,SZN,XWN,SNN,AKY,RXW,KZW,NIW,ICW	2020-01-30 11:23:23	2020-02-12 19:34:16
249	train	2020-01-19	未知	武汉汉口	南京南	HKN	NKH	2020-01-19 09:36:00	2020-01-19 12:26:00				https://www.thepaper.cn/newsDetail_forward_5641672	淮安发布	2020-01-30 11:23:24	1	武汉汉口,南京南	2020-01-30 11:23:24	2020-02-02 14:57:05
250	flight	2020-01-22	CA8215	武汉天河	北京首都	WUH	PEK	2020-01-22 19:19:00	2020-01-22 23:20:00			经临汾，代码共享航班，深圳ZH4751	https://mp.weixin.qq.com/s/jEBlMLCgSTD9AcpcV1yRtg	央视新闻	2020-01-30 11:24:06	1	武汉天河,北京首都,临汾乔李	WUH,PEK,LFQ	2020-01-30 11:24:06	2020-02-12 19:37:58
251	flight	2020-01-22	ZH4751	武汉天河	北京首都	WUH	PEK	2020-01-22 19:19:00	2020-01-22 23:20:00			经临汾，代码共享航班，国航CA8215	https://mp.weixin.qq.com/s/jEBlMLCgSTD9AcpcV1yRtg	央视新闻	2020-01-30 11:24:15	1	武汉天河,北京首都,临汾乔李	WUH,PEK,LFQ	2020-01-30 11:24:15	2020-02-12 19:37:58
252	train	2020-01-21	D7719	大连	丹东	DLT	DUT	2020-01-21 18:34:00	2020-01-21 20:35:00	4号车厢	12C		http://ybq.dandong.gov.cn/html/186/20201/8c55f710dea335821c0884d990c62b77.html	丹东新闻网	2020-01-30 11:24:27	1	大连,庄河北,丹东	DLT,ZUT,DUT	2020-01-30 11:24:27	2020-02-12 19:34:37
253	train	2020-01-16	G2371	南昌西	瑞金	NXG	RJG	2020-01-16 15:49:00	2020-01-16 18:36:00	4号车厢			https://mp.weixin.qq.com/s/jEBlMLCgSTD9AcpcV1yRtg	央视新闻	2020-01-30 11:26:26	1	南昌西,新干东,吉安西,泰和,兴国西,赣州于都,会昌北,瑞金	NXG,XGG,JIG,THG,XIG,YDG,XEG,RJG	2020-01-30 11:26:26	2020-02-12 19:34:14
254	train	2020-01-17	T247	武汉武昌	成都东	WCN	ICW	2020-01-17 19:58:00	2020-01-18 11:20:00	14号车厢		19:58从武昌发车到成都东的T246/7次列车14号车厢	https://mp.weixin.qq.com/s/jEBlMLCgSTD9AcpcV1yRtg	央视新闻	2020-01-30 11:26:35	1	武汉武昌,安陆,随州,襄阳襄州,十堰,安康,达州,蓬溪,遂宁,成都东	WCN,ALN,SZN,XWN,SNN,AKY,RXW,KZW,NIW,ICW	2020-01-30 11:26:35	2020-02-12 19:34:16
255	train	2020-01-21	K995	齐齐哈尔	牙克石	QHX	YKX	2020-01-21 22:51:00	2020-01-22 04:28:00	8号车厢	018号下铺		https://mp.weixin.qq.com/s/jEBlMLCgSTD9AcpcV1yRtg	央视新闻	2020-01-30 11:27:11	1	齐齐哈尔,扎兰屯,牙克石	QHX,ZTX,YKX	2020-01-30 11:27:11	2020-02-12 19:34:37
256	flight	2020-01-21	CZ6513	武汉天河	大连周水子	WUH	DLC	2020-01-21 12:29:00	2020-01-21 14:23:00				https://mp.weixin.qq.com/s/jEBlMLCgSTD9AcpcV1yRtg	央视新闻	2020-01-30 11:29:34	1	三亚凤凰,大连周水子,武汉天河	SYX,DLC,WUH	2020-01-30 11:29:34	2020-02-12 19:37:57
257	train	2020-01-16	Z162	武汉武昌	石家庄	WCN	SJP	2020-01-16 14:16:00	2020-01-17 06:00:00	5车厢	7号下铺	汉中门大街151号，两名患者。	https://mp.weixin.qq.com/s/jEBlMLCgSTD9AcpcV1yRtg	央视新闻	2020-01-30 11:31:52	1	武汉武昌,郑州,石家庄	WCN,ZZF,SJP	2020-01-30 11:31:52	2020-02-12 19:34:14
258	train	2020-01-22	D6963	呼和浩特	鄂尔多斯	HHC	EEC	2020-01-22 15:58:00	2020-01-22 18:50:00				https://mp.weixin.qq.com/s/jEBlMLCgSTD9AcpcV1yRtg	央视新闻	2020-01-30 11:32:54	1	呼和浩特,托克托东,东胜东,鄂尔多斯	HHC,TVC,RSC,EEC	2020-01-30 11:32:54	2020-02-12 19:34:47
260	train	2020-01-11	K735	郑州	巩义	ZZF	GXF	2020-01-12 05:06:00	2020-01-12 06:17:00	13号车厢			https://dwz.cn/NluFKc8m	郑州晚报	2020-01-30 11:37:28	1	郑州,巩义	ZZF,GXF	2020-01-30 11:37:28	2020-02-12 19:32:33
261	subway	2020-01-18	南京地铁2号线	西安门站	大行宫站			2020-01-18 18:00:00	2020-01-18 19:00:00				https://mp.weixin.qq.com/s/jEBlMLCgSTD9AcpcV1yRtg	央视新闻	2020-01-30 11:42:36	1	南京	2020-01-30 11:42:36	2020-02-08 11:22:36
262	bus	2020-01-20	璧山807路 渝C79081	七塘镇	璧山			2020-01-20 17:50:00	2020-01-20 23:59:59			17：50乘坐车牌为渝C79081的807路公交车从七塘镇至璧山城区。	https://weibo.com/2647318371?refer_flag=1001030103_	璧山之声	2020-01-30 11:44:40	1	璧山	2020-01-30 11:44:40	2020-02-02 15:24:59
263	subway	2020-01-18	南京地铁3号线	大行宫站	柳州东路站			2020-01-18 18:00:00	2020-01-18 19:00:00				https://mp.weixin.qq.com/s/jEBlMLCgSTD9AcpcV1yRtg	央视新闻	2020-01-30 11:44:48	1	南京	2020-01-30 11:44:48	2020-02-08 11:22:42
264	bus	2020-01-16	济宁12路	济宁站	新世纪广场站			2020-01-16 16:20:00	2020-01-16 23:59:59			1月16日，患者乘坐武昌到济宁T180次列车到济宁站下车，显示患者在16车厢。下车后约16时20分左右乘坐12路公交车到新世纪广场站下车。	https://mp.weixin.qq.com/s/qheK2PXo2ds-Yoz9EAusOQ	任城发布	2020-01-30 11:45:31	1	济宁	2020-01-30 11:45:31	2020-02-02 15:25:16
265	bus	2020-01-20	璧山807路 渝C78527	璧山	七塘镇			2020-01-20 10:30:00	2020-01-20 23:59:59			10：30乘坐车牌为渝C78527的807路公交车从璧山至七塘镇，17：50乘坐车牌为渝C79081的807路公交车从七塘镇至璧山城区	https://weibo.com/2647318371?refer_flag=1001030103_	璧山之声	2020-01-30 11:50:19	1	璧山	2020-01-30 11:50:19	2020-02-02 15:25:37
266	bus	2020-01-20	璧山107路 渝A03111F	璧山锦宏居	璧山服装城加油站			2020-01-20 09:30:00	2020-01-20 23:59:59			该患者于1月15日17：00从重庆火车北站乘坐车牌为渝AG6397的客车至璧山一天门车站；1月20日上午9：30乘坐车牌为渝A03111F的107路公交车从锦宏居至服装城加油站	https://weibo.com/2647318371?refer_flag=1001030103_	璧山之声	2020-01-30 11:50:54	1	璧山	2020-01-30 11:50:54	2020-02-02 15:25:56
267	coach	2020-01-15	重庆渝AG6397	重庆火车北站	璧山一天门车站			2020-01-15 17:00:00	2020-01-15 23:59:59			该患者于1月15日17：00从重庆火车北站乘坐车牌为渝AG6397的客车至璧山一天门车站	https://weibo.com/2647318371?refer_flag=1001030103_	璧山之声	2020-01-30 11:51:25	1	重庆	2020-01-30 11:51:25	2020-02-02 16:55:52
268	bus	2020-01-22	淮南111路	安成铺	李咀孜车站			2020-01-22 00:00:00	2020-01-22 23:59:59			14时左右，乘坐9路车，到达安成铺后换乘111路车到李咀孜车站下车	http://www.ahwang.cn/anhui/20200127/1972922.html	淮南市疾控中心	2020-01-30 11:52:07	1	淮南	2020-01-30 11:52:07	2020-02-02 15:26:35
269	bus	2020-01-22	淮南9路	华建医院车站	安成铺			2020-01-22 14:00:00	2020-01-22 23:59:59			3时左右，乘坐23路公交车，于13时30分左右到达华建医院车站。14时左右，乘坐9路车，到达安成铺.	http://www.ahwang.cn/anhui/20200127/1972922.html	淮南市疾控中心	2020-01-30 11:52:48	1	淮南	2020-01-30 11:52:48	2020-02-02 15:26:55
270	bus	2020-01-22	淮南23路	淮南南站	华建医院车站			2020-01-22 13:00:00	2020-01-22 13:30:00			13时左右，乘坐23路公交车，于13时30分左右到达华建医院车站	http://www.ahwang.cn/anhui/20200127/1972922.html	淮南市疾控中心	2020-01-30 11:53:11	1	淮南	2020-01-30 11:53:11	2020-02-02 15:27:20
271	bus	2020-01-19	南京558路	浦珠北路乐华站	城河村站			2020-01-19 14:43:00	2020-01-19 23:59:59				https://mp.weixin.qq.com/s/jEBlMLCgSTD9AcpcV1yRtg	央视新闻	2020-01-30 11:53:35	1	南京	2020-01-30 11:53:35	2020-02-02 15:27:35
272	bus	2020-01-23	渝C85905	重庆市潼南县古溪车站	重庆市潼南县上城华府站			2020-01-23 08:54:00	2020-01-23 23:59:59			8点54分从古溪车站至潼南（上城华府站）的渝C85905公交车上发现一名从武汉回乡的人员	http://news.sina.com.cn/c/2020-01-27/doc-iihnzahk6537657.shtml	人民日报	2020-01-30 11:53:56	1	重庆，潼南	2020-01-30 11:53:56	2020-02-02 15:29:06
273	coach	2020-01-23	重庆市潼南县渝A3G389	重庆市潼南县宝龙镇斩草村	重庆市潼南县古溪车站			2020-01-23 08:50:00	2020-01-23 23:59:59			2020年1月23日8点30分左右从宝龙镇斩草村到达宝龙镇的渝A6G126客车、8点50分左右到达古溪车站的渝A3G389客车（二郎至古溪）	http://news.sina.com.cn/c/2020-01-27/doc-iihnzahk6537657.shtml	人民日报	2020-01-30 11:54:40	1	重庆市，潼南县，宝龙镇	2020-01-30 11:54:40	2020-02-02 16:56:07
276	train	2020-01-19	G1009	武汉	长沙南	WHN	CWQ	2020-01-19 09:41:00	2020-01-19 11:07:00	6号车厢			https://mbd.baidu.com/newspage/data/landingsuper?context=%7B%22nid%22%3A%22news_8867113188196265358%22%7D&n_type=1&p_from=3	邵阳新闻网	2020-01-30 12:03:45	1	武汉,岳阳东,长沙南	WHN,YIQ,CWQ	2020-01-30 12:03:45	2020-02-12 19:34:25
277	train	2020-01-19	G6417	长沙南	邵阳	CWQ	SYQ	2020-01-19 20:01:00	2020-01-19 21:31:00	9号车厢			https://mbd.baidu.com/newspage/data/landingsuper?context=%7B%22nid%22%3A%22news_8867113188196265358%22%7D&n_type=1&p_from=3	邵阳新闻网	2020-01-30 12:04:09	1	长沙南,湘潭北,娄底南,邵东,邵阳	CWQ,EDQ,UOQ,FIQ,SYQ	2020-01-30 12:04:09	2020-02-12 19:34:25
279	flight	2020-01-20	CZ6643	武汉天河	北海福成	WUH	BHY	2020-01-20 08:45:00	2020-01-20 10:41:00		28H	同乘航班60人	https://weibo.com/rmrb?is_all=1&is_search=1&key_word=G439#_0	人民日报、广西壮族自治区新型冠状病毒感染的肺炎防控指挥部	2020-01-30 12:09:27	1	武汉天河,北海福成	WUH,BHY	2020-01-30 12:09:27	2020-02-12 19:37:56
280	coach	2020-01-23	南充川R60720	南充	武胜县烈面镇			2020-01-23 09:57:00	2020-01-23 23:59:59				https://mp.weixin.qq.com/s/jEBlMLCgSTD9AcpcV1yRtg	央视新闻	2020-01-30 12:10:44	1	南充，武胜县，烈面镇	2020-01-30 12:10:44	2020-02-02 16:58:03
281	bus	2020-01-21	本溪16路	站前站	顺山车站			2020-01-21 00:00:00	2020-01-21 23:59:59				https://baijiahao.baidu.com/s?id=1656758480273984649&wfr=spider&for=pc	中国日报网	2020-01-30 12:10:56	1	本溪	2020-01-30 12:10:56	2020-02-02 15:26:13
282	bus	2020-01-23	锡林浩特3路公交车	报社站	盟医院站			2020-01-23 08:14:00	2020-01-23 08:28:00				https://mp.weixin.qq.com/s/jEBlMLCgSTD9AcpcV1yRtg	央视新闻	2020-01-30 12:11:03	1	锡林浩特市	2020-01-30 12:11:03	2020-02-08 11:36:31
283	flight	2020-01-19	MU749	西安咸阳	悉尼.金斯福史密斯	XIY	SYD	2020-01-19 19:08:00	2020-01-20 17:21:00			经武汉	https://mp.weixin.qq.com/s/jEBlMLCgSTD9AcpcV1yRtg	央视新闻	2020-01-30 12:11:07	1	西安咸阳,悉尼.金斯福史密斯,武汉天河	XIY,SYD,WUH	2020-01-30 12:11:07	2020-02-12 19:37:55
284	bus	2020-01-23	本溪28路公交车	顺山车站	本钢总院			2020-01-23 10:00:00	2020-01-23 23:59:59				https://baijiahao.baidu.com/s?id=1656758480273984649&wfr=spider&for=pc	中国日报网	2020-01-30 12:11:14	1	本溪	2020-01-30 12:11:14	2020-02-02 14:57:05
285	coach	2020-01-22	机场巴士1号线2号车/蒙A55055	呼和浩特机场	呼和浩特市火车站西客站			2020-01-22 11:27:00	2020-01-22 15:58:00				https://mp.weixin.qq.com/s/jEBlMLCgSTD9AcpcV1yRtg	央视新闻	2020-01-30 12:11:19	1	呼和浩特	2020-01-30 12:11:19	2020-02-02 14:57:05
286	coach	2020-01-22	南充市嘉陵区川R59013	南充市嘉陵区李渡镇	吉安镇			2020-01-22 10:30:00	2020-01-22 23:59:59			白色金杯车，当天的乘车人员（共有驾乘人员14名）	https://mp.weixin.qq.com/s/jEBlMLCgSTD9AcpcV1yRtg	央视新闻	2020-01-30 12:11:34	1	南充市，嘉陵区，李渡镇，吉安镇	2020-01-30 12:11:34	2020-02-05 11:38:29
287	coach	2020-01-21	晋C06600D	阳泉北站	阳泉站			2020-01-21 16:54:00	2020-01-21 23:59:59				https://mp.weixin.qq.com/s/jEBlMLCgSTD9AcpcV1yRtg	央视新闻	2020-01-30 12:13:41	1	阳泉	2020-01-30 12:13:41	2020-02-03 11:06:59
288	bus	2020-01-20	南京48路	茶亭东街站	所街站			2020-01-20 10:00:00	2020-01-20 23:59:59				https://mp.weixin.qq.com/s/jEBlMLCgSTD9AcpcV1yRtg	央视新闻	2020-01-30 12:14:43	1	南京	2020-01-30 12:14:43	2020-02-08 11:30:49
289	coach	2020-01-20	吉林松原吉JG4666	吉林松原长途客运站	乾安			2020-01-20 11:40:00	2020-01-20 23:59:59				https://mp.weixin.qq.com/s/jEBlMLCgSTD9AcpcV1yRtg	央视新闻	2020-01-30 12:15:27	1	吉林，乾安	2020-01-30 12:15:27	2020-02-02 17:02:19
290	subway	2020-01-21	南京地铁1号线	南京南站	安德门站			2020-01-21 16:17:00	2020-01-21 16:30:00				https://mp.weixin.qq.com/s/jEBlMLCgSTD9AcpcV1yRtg	央视新闻	2020-01-30 12:15:55	1	南京	2020-01-30 12:15:55	2020-02-08 11:22:55
291	ship	2020-01-17	双泰36（022）	徐闻海安	旧港			2020-01-17 00:03:00	2020-01-17 12:55:00				http://www.hainan.gov.cn/hainan/5309/202001/8dfb238c70c944ddbcd0a4073bbe359d.shtml	海南省人民政府网	2020-01-30 12:19:18	1	徐闻海安，旧港	2020-01-30 12:19:18	2020-02-02 16:50:23
293	ship	2020-01-19	双泰27	徐闻海安	旧港			2020-01-19 00:03:00	2020-01-19 12:55:00				http://www.hainan.gov.cn/hainan/5309/202001/8dfb238c70c944ddbcd0a4073bbe359d.shtml	海南省人民政府网	2020-01-30 12:19:52	1	旧港，徐闻海安	2020-01-30 12:19:52	2020-02-02 16:50:33
294	ship	2020-01-20	双泰36	徐闻海安	新港			2020-01-20 00:03:00	2020-01-20 12:55:00				http://www.hainan.gov.cn/hainan/5309/202001/8dfb238c70c944ddbcd0a4073bbe359d.shtml	海南省人民政府网	2020-01-30 12:20:39	1	徐闻海安，新港	2020-01-30 12:20:39	2020-02-02 16:50:40
295	ship	2020-01-21	铜鼓岭	徐闻海安	旧港			2020-01-21 00:03:00	2020-01-21 12:55:00				http://www.hainan.gov.cn/hainan/5309/202001/8dfb238c70c944ddbcd0a4073bbe359d.shtml	海南省人民政府网	2020-01-30 12:21:13	1	徐闻海安，旧港	2020-01-30 12:21:13	2020-02-02 16:50:51
298	train	2020-01-20	K457	武汉武昌	海口	WCN	VUQ	2020-01-20 17:13:00	2020-01-21 19:28:00				http://www.hainan.gov.cn/hainan/5309/202001/8dfb238c70c944ddbcd0a4073bbe359d.shtml	海南省人民政府网	2020-01-30 12:22:18	1	武汉武昌,咸宁,长沙,株洲,衡山,衡阳,永州,桂林北,柳州,来宾,贵港,兴业,玉林,文地,廉江,湛江西,雷州,徐闻,海口	WCN,XNN,CSQ,ZZQ,HSQ,HYQ,AOQ,GBZ,LZZ,UBZ,GGZ,SNZ,YLZ,WNZ,LJZ,ZWQ,UAQ,XJQ,VUQ	2020-01-30 12:22:18	2020-02-12 19:34:33
299	train	2020-01-21	Z385	湛江西	海口	ZWQ	VUQ	2020-01-23 11:10:00	2020-01-23 16:00:00				http://www.hainan.gov.cn/hainan/5309/202001/8dfb238c70c944ddbcd0a4073bbe359d.shtml	海南省人民政府网	2020-01-30 12:22:44	1	湛江西,海口	ZWQ,VUQ	2020-01-30 12:22:44	2020-02-12 19:34:38
302	flight	2020-01-13	HU7581	北京首都	海口美兰	PEK	HAK	2020-01-13 07:23:00	2020-01-13 12:36:00				http://www.hainan.gov.cn/hainan/5309/202001/8dfb238c70c944ddbcd0a4073bbe359d.shtml	海南省人民政府网	2020-01-30 12:24:42	1	北京首都,海口美兰,武汉天河	PEK,HAK,WUH	2020-01-30 12:24:42	2020-02-12 19:37:53
303	flight	2020-01-23	CZ8620	昆明长水	三亚凤凰	KMG	SYX	2020-01-23 14:51:00	2020-01-23 16:29:00				http://www.hainan.gov.cn/hainan/5309/202001/8dfb238c70c944ddbcd0a4073bbe359d.shtml	海南省人民政府网	2020-01-30 12:27:48	1	昆明长水,三亚凤凰	KMG,SYX	2020-01-30 12:27:48	2020-02-12 19:37:58
304	coach	2020-01-21	闽JY7296	福安市湾坞火车站	福安市汽车南站			2020-01-21 17:10:00	2020-01-21 17:40:00				https://mp.weixin.qq.com/s/HYbElVv3dlXRWvqFBGFz5Q	福安市疫情防控指挥部	2020-01-30 12:27:49	1	福安市	2020-01-30 12:27:49	2020-02-02 17:04:21
306	flight	2020-01-23	MU2527	武汉天河	三亚凤凰	WUH	SYX	2020-01-23 07:28:00	2020-01-23 09:52:00				http://www.hainan.gov.cn/hainan/5309/202001/8dfb238c70c944ddbcd0a4073bbe359d.shtml	海南省人民政府网	2020-01-30 12:28:15	1	武汉天河,三亚凤凰	WUH,SYX	2020-01-30 12:28:15	2020-02-12 19:37:58
314	flight	2020-01-22	JD5588	南宁吴圩	三亚凤凰	NNG	SYX	2020-01-22 23:51:00	2020-01-23 00:53:00				http://www.hainan.gov.cn/hainan/5309/202001/8dfb238c70c944ddbcd0a4073bbe359d.shtml	海南省人民政府网	2020-01-30 12:31:04	1	南宁吴圩,三亚凤凰	NNG,SYX	2020-01-30 12:31:04	2020-02-12 19:37:58
317	flight	2020-01-22	CZ6792	广州白云	海口美兰	CAN	HAK	2020-01-22 13:18:00	2020-01-22 14:16:00				http://www.hainan.gov.cn/hainan/5309/202001/8dfb238c70c944ddbcd0a4073bbe359d.shtml	海南省人民政府网	2020-01-30 12:31:54	1	广州白云,海口美兰	CAN,HAK	2020-01-30 12:31:54	2020-02-12 19:37:58
318	flight	2020-01-22	CA8235	武汉天河	海口美兰	WUH	HAK	2020-01-22 08:58:00	2020-01-22 11:03:00				http://www.hainan.gov.cn/hainan/5309/202001/8dfb238c70c944ddbcd0a4073bbe359d.shtml	海南省人民政府网	2020-01-30 12:32:16	1	武汉天河,海口美兰	WUH,HAK	2020-01-30 12:32:16	2020-02-12 19:37:58
319	flight	2020-01-19	JD5627	三亚凤凰	沈阳桃仙	SYX	SHE	2020-01-19 14:10:00	2020-01-19 20:04:00		2C	座位号2C，经停武汉	http://wjw.siping.gov.cn/zwgk/tzgg/202001/t20200127_349086.html	四平市卫生健康委员会	2020-01-30 12:32:44	1	三亚凤凰,沈阳桃仙,武汉天河	SYX,SHE,WUH	2020-01-30 12:32:44	2020-02-12 19:37:55
321	flight	2020-01-21	CA8235	武汉天河	海口美兰	WUH	HAK	2020-01-21 08:53:00	2020-01-21 11:04:00				http://www.hainan.gov.cn/hainan/5309/202001/8dfb238c70c944ddbcd0a4073bbe359d.shtml	海南省人民政府网	2020-01-30 12:35:01	1	武汉天河,海口美兰	WUH,HAK	2020-01-30 12:35:01	2020-02-12 19:37:57
323	flight	2020-01-21	MU2527	武汉天河	三亚凤凰	WUH	SYX	2020-01-21 07:34:00	2020-01-21 10:20:00				http://www.hainan.gov.cn/hainan/5309/202001/8dfb238c70c944ddbcd0a4073bbe359d.shtml	海南省人民政府网	2020-01-30 12:35:58	1	武汉天河,三亚凤凰	WUH,SYX	2020-01-30 12:35:58	2020-02-12 19:37:57
324	flight	2020-01-21	HU7658	武汉天河	海口美兰	WUH	HAK	2020-01-21 11:34:00	2020-01-21 13:59:00				http://www.hainan.gov.cn/hainan/5309/202001/8dfb238c70c944ddbcd0a4073bbe359d.shtml	海南省人民政府网	2020-01-30 12:36:34	1	武汉天河,海口美兰	WUH,HAK	2020-01-30 12:36:34	2020-02-12 19:37:57
325	flight	2020-01-20	MF8789	杭州萧山	海口美兰	HGH	HAK	2020-01-20 15:43:00	2020-01-20 18:17:00				http://www.hainan.gov.cn/hainan/5309/202001/8dfb238c70c944ddbcd0a4073bbe359d.shtml	海南省人民政府网	2020-01-30 12:36:56	1	杭州萧山,海口美兰	HGH,HAK	2020-01-30 12:36:56	2020-02-12 19:37:56
326	flight	2020-01-18	HU7021	海口美兰	南京禄口	HAK	NKG	2020-01-18 14:05:00	2020-01-18 16:20:00				https://www.thepaper.cn/newsDetail_forward_5652885	枣庄发布	2020-01-30 12:38:26	1	海口美兰,南京禄口	HAK,NKG	2020-01-30 12:38:26	2020-02-12 19:37:55
327	flight	2020-01-16	9C6206	曼谷.素万那普	徐州观音	BKK	XUZ	2020-01-16 05:55:00	2020-01-16 10:41:00				https://www.thepaper.cn/newsDetail_forward_5652885	枣庄发布	2020-01-30 12:38:48	1	曼谷.素万那普,徐州观音	BKK,XUZ	2020-01-30 12:38:48	2020-02-12 19:37:54
328	flight	2020-01-22	HU7659	海口美兰	青岛流亭	HAK	TAO	2020-01-22 07:53:00	2020-01-22 13:37:00				https://baijiahao.baidu.com/s?id=1656868220127787356&wfr=spider&for=pc	海报新闻	2020-01-30 12:39:04	1	海口美兰,青岛流亭,武汉天河	HAK,TAO,WUH	2020-01-30 12:39:04	2020-02-12 19:37:58
329	flight	2020-01-15	HU7658	武汉天河	海口美兰	WUH	HAK	2020-01-15 11:23:00	2020-01-15 13:25:00				http://www.hainan.gov.cn/hainan/5309/202001/8dfb238c70c944ddbcd0a4073bbe359d.shtml	海南省人民政府网	2020-01-30 12:46:20	1	武汉天河,海口美兰	WUH,HAK	2020-01-30 12:46:20	2020-02-12 19:37:54
330	flight	2020-01-16	HU7578	武汉天河	三亚凤凰	WUH	SYX	2020-01-16 19:09:00	2020-01-16 21:29:00				http://www.hainan.gov.cn/hainan/5309/202001/8dfb238c70c944ddbcd0a4073bbe359d.shtml	海南省人民政府网	2020-01-30 12:47:23	1	兰州中川,三亚凤凰,武汉天河	LHW,SYX,WUH	2020-01-30 12:47:23	2020-02-12 19:37:54
331	flight	2020-01-16	CZ8788	南昌昌北	海口美兰	KHN	HAK	2020-01-16 21:21:00	2020-01-16 23:13:00				http://www.hainan.gov.cn/hainan/5309/202001/8dfb238c70c944ddbcd0a4073bbe359d.shtml	海南省人民政府网	2020-01-30 12:47:59	1	长春龙嘉,海口美兰,南昌昌北	CGQ,HAK,KHN	2020-01-30 12:47:59	2020-02-12 19:37:54
332	flight	2020-01-17	GS7859	武汉天河	海口美兰	WUH	HAK	2020-01-17 11:09:00	2020-01-17 13:10:00				http://www.hainan.gov.cn/hainan/5309/202001/8dfb238c70c944ddbcd0a4073bbe359d.shtml	海南省人民政府网	2020-01-30 12:48:49	1	天津滨海,海口美兰,武汉天河	TSN,HAK,WUH	2020-01-30 12:48:49	2020-02-12 19:37:54
333	flight	2020-01-17	CZ3341	武汉天河	海口美兰	WUH	HAK	2020-01-17 09:28:00	2020-01-17 11:34:00				http://www.hainan.gov.cn/hainan/5309/202001/8dfb238c70c944ddbcd0a4073bbe359d.shtml	海南省人民政府网	2020-01-30 12:49:26	1	武汉天河,海口美兰	WUH,HAK	2020-01-30 12:49:26	2020-02-12 19:37:54
334	flight	2020-01-19	JD5628	武汉天河	三亚凤凰	WUH	SYX	2020-01-19 23:00:00	2020-01-20 01:32:00				http://www.hainan.gov.cn/hainan/5309/202001/8dfb238c70c944ddbcd0a4073bbe359d.shtml	海南省人民政府网	2020-01-30 12:50:03	1	沈阳桃仙,三亚凤凰,武汉天河	SHE,SYX,WUH	2020-01-30 12:50:03	2020-02-12 19:37:55
335	flight	2020-01-19	JD5706	武汉天河	海口美兰	WUH	HAK	2020-01-19 23:09:00	2020-01-20 01:27:00				http://www.hainan.gov.cn/hainan/5309/202001/8dfb238c70c944ddbcd0a4073bbe359d.shtml	海南省人民政府网	2020-01-30 12:52:42	1	武汉天河,海口美兰	WUH,HAK	2020-01-30 12:52:42	2020-02-12 19:37:55
336	flight	2020-01-19	CZ3341	武汉天河	海口美兰	WUH	HAK	2020-01-19 09:20:00	2020-01-19 11:28:00				http://www.hainan.gov.cn/hainan/5309/202001/8dfb238c70c944ddbcd0a4073bbe359d.shtml	海南省人民政府网	2020-01-30 12:53:05	1	武汉天河,海口美兰	WUH,HAK	2020-01-30 12:53:05	2020-02-12 19:37:55
337	flight	2020-01-19	HU7658	武汉天河	海口美兰	WUH	HAK	2020-01-19 11:42:00	2020-01-19 13:49:00				http://www.hainan.gov.cn/hainan/5309/202001/8dfb238c70c944ddbcd0a4073bbe359d.shtml	海南省人民政府网	2020-01-30 12:53:37	1	武汉天河,海口美兰	WUH,HAK	2020-01-30 12:53:37	2020-02-12 19:37:55
338	flight	2020-01-20	GS6566	武汉天河	海口美兰	WUH	HAK	2020-01-20 18:01:00	2020-01-20 20:23:00				http://www.hainan.gov.cn/hainan/5309/202001/8dfb238c70c944ddbcd0a4073bbe359d.shtml	海南省人民政府网	2020-01-30 12:54:27	1	天津滨海,海口美兰,武汉天河	TSN,HAK,WUH	2020-01-30 12:54:27	2020-02-12 19:37:56
339	flight	2020-01-20	JD5628	武汉天河	三亚凤凰	WUH	SYX	2020-01-20 22:37:00	2020-01-21 01:16:00				http://www.hainan.gov.cn/hainan/5309/202001/8dfb238c70c944ddbcd0a4073bbe359d.shtml	海南省人民政府网	2020-01-30 12:55:15	1	沈阳桃仙,三亚凤凰,武汉天河	SHE,SYX,WUH	2020-01-30 12:55:15	2020-02-12 19:37:56
342	train	2020-01-07	G596	武汉	杭州东	WHN	HGH	2020-01-07 14:20:00	2020-01-07 18:50:00	10号车厢	03A		https://wap.peopleapp.com/article/5085466/4980514	人民日报	2020-01-30 13:54:37	1	武汉,六安,合肥南,南京南,溧水,溧阳,宜兴,湖州,德清,杭州东	WHN,UAH,ENH,NKH,LDH,LEH,YUH,VZH,DRH,HGH	2020-01-30 13:54:37	2020-02-12 19:32:33
343	train	2020-01-09	D8342	防城港北	南宁东	FBZ	NFZ	2020-01-09 07:50:00	2020-01-09 08:50:00	2号车厢	03F		https://wap.peopleapp.com/article/5085466/4980514	人民日报	2020-01-30 13:54:43	1	防城港北,南宁东	FBZ,NFZ	2020-01-30 13:54:43	2020-02-12 19:32:33
344	train	2020-01-13	T182	武汉汉口	哈尔滨	HKN	HBB	2020-01-13 14:57:00	2020-01-14 18:27:00	3号车厢、17号车厢			http://www.jms.gov.cn/html/index/content/2020/1/298247f12c1342f8a387152047a2627f.html	佳木斯市人民政府网站	2020-01-30 13:54:57	1	武汉汉口,麻城,新县,潢川,淮滨,阜阳,商丘南,菏泽,聊城,衡水,天津,唐山,滦县,秦皇岛,秦皇岛山海关,葫芦岛,锦州,沟帮子,沈阳北,铁岭,长春,德惠,陶赖昭,扶余,双城堡,哈尔滨	HKN,MCN,XSN,KCN,HVN,FYH,SPF,HIK,UCK,HSP,TJP,TSP,UXP,QTP,SHD,HLD,JZD,GBD,SBT,TLT,CCT,DHT,TPT,FYT,SCB,HBB	2020-01-30 13:54:57	2020-02-12 19:32:34
346	train	2020-01-14	D7831	哈尔滨	佳木斯	HBB	JMB	2020-01-14 19:20:00	2020-01-14 21:30:00	2号车厢			http://www.jms.gov.cn/html/index/content/2020/1/298247f12c1342f8a387152047a2627f.html	佳木斯市人民政府网站	2020-01-30 13:55:06	1	哈尔滨,宾州,方正,佳木斯	HBB,BZB,FNB,JMB	2020-01-30 13:55:06	2020-02-12 19:32:49
347	train	2020-01-14	D8347	南宁东	防城港北	NFZ	FBZ	2020-01-14 14:46:00	2020-01-14 15:46:00	7号车厢	02F		https://wap.peopleapp.com/article/5085466/4980514	人民日报	2020-01-30 13:55:16	1	南宁东,防城港北	NFZ,FBZ	2020-01-30 13:55:16	2020-02-12 19:32:49
348	train	2020-01-16	G2035	武汉	温州南	WHN	VRH	2020-01-16 07:30:00	2020-01-16 13:31:00	10号车厢			http://www.zjpy.gov.cn/art/2020/1/27/art_1256718_41857255.html	平阳县新型冠状病毒感染的肺炎疫情防控工作领导小组	2020-01-30 13:55:21	1	武汉,鄂州,阳新,永修,南昌西,鹰潭北,上饶,衢州,金华,金华南,永康南,缙云西,丽水,青田,温州南	WHN,ECN,YON,ACG,NXG,YKG,SRG,QEH,JBH,RNH,QUH,PYH,USH,QVH,VRH	2020-01-30 13:55:21	2020-02-12 19:34:15
349	train	2020-01-16	G7645	温州南	苍南	VRH	CEH	2020-01-16 13:48:00	2020-01-16 14:12:00	8号车厢			http://www.zjpy.gov.cn/art/2020/1/27/art_1256718_41857255.html	平阳县新型冠状病毒感染的肺炎疫情防控工作领导小组	2020-01-30 13:55:26	1	温州南,苍南	VRH,CEH	2020-01-30 13:55:26	2020-02-12 19:34:15
351	coach	2020-01-21	苏AE7216 班车	南京	郎溪			2020-01-21 12:20:00	2020-01-21 23:59:59				http://wjw.xuancheng.gov.cn/News/show/1090016.html	宣城市卫生健康委员会	2020-01-30 13:56:22	1	南京，郎溪	2020-01-30 13:56:22	2020-02-02 17:05:12
352	train	2020-01-21	G1738	合肥南	南京南	ENH	NKH	2020-01-21 10:31:00	2020-01-21 11:23:00	7号车厢	09D	座位09D	http://wjw.xuancheng.gov.cn/News/show/1090016.html	宣城市卫生健康委员会	2020-01-30 13:56:28	1	合肥南,南京南	ENH,NKH	2020-01-30 13:56:28	2020-02-12 19:34:38
353	train	2020-01-19	D2190	武汉汉口	合肥南	HKN	ENH	2020-01-19 09:36:00	2020-01-19 11:42:00	5号车厢	09D	座位09D	http://wjw.xuancheng.gov.cn/News/show/1090016.html	宣城市卫生健康委员会	2020-01-30 13:56:33	1	武汉汉口,红安西,麻城北,金寨,六安,合肥南	HKN,VXN,MBN,JZH,UAH,ENH	2020-01-30 13:56:33	2020-02-12 19:34:25
354	other	2020-01-21	淄博商厦	淄博商厦	淄博商厦			2020-01-21 19:30:00	2020-01-21 20:30:00			新闻首次发布为1月22日，后更正为1月21日	https://baijiahao.baidu.com/s?id=1656861179814361565&wfr=spider&for=pc	闪电新闻、淄博市疾病预防控制中心	2020-01-30 14:12:17	1		2020-01-30 14:12:17	2020-02-02 14:57:05
355	bus	2020-01-21	淄博138路公交车	--	淄博商厦			2020-01-21 19:00:00	2020-01-21 19:30:00				https://baijiahao.baidu.com/s?id=1656861179814361565&wfr=spider&for=pc	闪电新闻、淄博市疾病预防控制中心	2020-01-30 14:12:45	1	淄博	2020-01-30 14:12:45	2020-02-02 14:57:05
356	other	2020-01-21	本溪站前大商超市	--	--			2020-01-21 14:30:00	2020-01-21 23:59:59				https://baijiahao.baidu.com/s?id=1656758480273984649&wfr=spider&for=pc	中国日报网	2020-01-30 14:12:59	1		2020-01-30 14:12:59	2020-02-02 14:57:05
357	bus	2020-01-21	本溪28路公交车	--	站前站			2020-01-21 14:30:00	2020-01-21 23:59:59				https://baijiahao.baidu.com/s?id=1656758480273984649&wfr=spider&for=pc	中国日报网	2020-01-30 14:13:03	1	本溪	2020-01-30 14:13:03	2020-02-02 14:57:05
358	other	2020-01-18	辽宁本溪万达广场	--	--			2020-01-18 08:00:00	2020-01-21 11:00:00				https://baijiahao.baidu.com/s?id=1656758480273984649&wfr=spider&for=pc	中国日报网	2020-01-30 14:13:08	1		2020-01-30 14:13:08	2020-02-02 14:57:05
359	other	2020-01-22	锡林浩特市德克隆贝子庙超市	--	--			2020-01-22 13:00:00	2020-01-22 15:30:00			原大地超市	https://mp.weixin.qq.com/s/jEBlMLCgSTD9AcpcV1yRtg	央视新闻	2020-01-30 14:13:13	1		2020-01-30 14:13:13	2020-02-02 14:57:05
360	other	2020-01-18	南京东部战区南京总医院门诊楼	--	--			2020-01-18 17:15:00	2020-01-18 23:59:00				https://mp.weixin.qq.com/s/jEBlMLCgSTD9AcpcV1yRtg	央视新闻	2020-01-30 14:13:18	1		2020-01-30 14:13:18	2020-02-02 14:57:05
362	flight	2020-01-23	CZ3695	武汉天河	长春龙嘉	WUH	CGQ	2020-01-23 08:42:00	2020-01-23 11:29:00		57H		http://mzj.longjing.gov.cn/zw/ybyw/202001/t20200130_120312.html	延边州人民政府	2020-01-30 14:31:46	1	武汉天河,长春龙嘉	WUH,CGQ	2020-01-30 14:31:46	2020-02-12 19:37:58
363	train	2020-01-23	C1043	长春	图们北	CCT	QSL	2020-01-23 12:13:00	2020-01-23 15:12:00	6号车厢	07A		http://mzj.longjing.gov.cn/zw/ybyw/202001/t20200130_120312.html	延边州人民政府	2020-01-30 14:32:46	1	长春,龙嘉,吉林,蛟河西,敦化,大石头南,安图西,延吉西,图们北	CCT,UJL,JLL,JOL,DHL,DAL,AXL,YXL,QSL	2020-01-30 14:32:46	2020-02-12 19:34:53
364	flight	2020-01-16	DR6598	武汉天河	沈阳桃仙	WUH	SHE	2020-01-16 21:09:00	2020-01-16 23:38:00		3E		http://mzj.longjing.gov.cn/zw/ybyw/202001/t20200130_120312.html	延边州人民政府	2020-01-30 14:35:06	1	武汉天河,沈阳桃仙	WUH,SHE	2020-01-30 14:35:06	2020-02-12 19:37:54
365	train	2020-01-18	D3068	上海虹桥	麻城北	AOH	MBN	2020-01-18 10:16:00	2020-01-18 14:48:00				https://c.m.163.com/news/a/F456MH7R0001899O.html?spss=newsapp&from=groupmessage&isappinstalled=0&spssid=d003793affaea559d5dc1f26ae91587d&spsw=1&isFromH5Share=article	澎湃新闻	2020-01-30 14:40:12	1	上海虹桥,昆山南,苏州,无锡,常州,丹阳,镇江,南京南,合肥南,六安,金寨,麻城北	AOH,KNH,SZH,WXH,CZH,DYH,ZJH,NKH,ENH,UAH,JZH,MBN	2020-01-30 14:40:12	2020-02-12 19:34:19
366	flight	2020-01-27	TT566	墨尔本	黄金海岸	MEL	OOL	2020-01-27 19:57:00	2020-01-27 20:41:00				https://m.toutiaocdn.com/i6787653620121731598/?app=news_article&timestamp=1580381433&req_id=202001301850330100260770770E40B5AC&group_id=6787653620121731598&tt_from=weixin&utm_source=weixin&utm_medium=toutiao_ios&utm_campaign=client_share&wxshare_count=1&from=groupmessage&isappinstalled=0	界面新闻	2020-01-30 15:19:43	1	墨尔本,黄金海岸	MEL,OOL	2020-01-30 15:19:43	2020-02-12 19:38:05
367	subway	2020-01-21	华亭市 甘L52751	西安市汽车站	华亭市崇信县			2020-01-21 17:30:00	2020-01-21 21:30:00	大巴3号座		甘L52751次大巴3号座	https://baijiahao.baidu.com/s?id=1657086140580995421&wfr=spider&for=pc	陕西法制网	2020-01-30 15:25:31	1	西安,华亭市	2020-01-30 15:25:31	2020-02-02 17:05:32
368	subway	2020-01-21	西安地铁1号线	北大街	五路口			2020-01-21 15:00:00	2020-01-21 17:00:00			2号线北大街转1号线	https://baijiahao.baidu.com/s?id=1657086140580995421&wfr=spider&for=pc	陕西法制网	2020-01-30 15:25:37	1	西安	2020-01-30 15:25:37	2020-02-08 11:23:35
369	subway	2020-01-21	西安地铁2号线	西安北	北大街			2020-01-21 14:30:00	2020-01-21 17:00:00				https://baijiahao.baidu.com/s?id=1657086140580995421&wfr=spider&for=pc	陕西法制网	2020-01-30 15:25:41	1	西安	2020-01-30 15:25:41	2020-02-08 11:23:39
370	train	2020-01-21	G856	武汉	西安北	WHN	EAY	2020-01-21 09:17:00	2020-01-21 14:20:00	8号车厢	06A	8号车厢06A座	https://baijiahao.baidu.com/s?id=1657086140580995421&wfr=spider&for=pc	陕西法制网	2020-01-30 15:25:49	1	武汉,孝感北,信阳东,驻马店西,漯河西,许昌东,郑州,渑池南,华山北,渭南北,西安北	WHN,XJN,OYN,ZLN,LBN,XVF,ZZF,MNF,HDY,WBY,EAY	2020-01-30 15:25:49	2020-02-12 19:34:38
371	train	2020-01-19	K1628	武汉武昌	驻马店	WCN	ZDN	2020-01-20 08:45:00	2020-01-20 12:50:00	4号车厢	23		http://www.zmdwsj.gov.cn/pub/annc/2020/0130/809.html	驻马店市疾控中心	2020-01-30 16:23:59	1	武汉武昌,孝感,广水,信阳,驻马店	WCN,XGN,GSN,XUN,ZDN	2020-01-30 16:23:59	2020-02-12 19:34:25
372	flight	2020-01-20	CZ6278	武汉天河	哈尔滨太平	WUH	HRB	2020-01-20 20:44:00	2020-01-20 23:27:00		44A		https://m.weibo.cn/2458873097/4466342331254670	新浪黑龙江	2020-01-30 16:25:16	1	哈尔滨太平,武汉天河	SYX,HRB,WUH	2020-01-30 16:25:16	2020-02-12 19:37:56
374	train	2020-01-21	D6905	哈尔滨	齐齐哈尔	HBB	QHX	2020-01-21 06:17:00	2020-01-21 08:17:00	10车厢	11D		https://m.weibo.cn/2458873097/4466342331254670	新浪黑龙江	2020-01-30 16:29:25	1	哈尔滨,哈尔滨北,肇东,安达,大庆东,大庆西,杜尔伯特,齐齐哈尔	HBB,HTB,ZDB,ADX,LFX,RHX,TKX,QHX	2020-01-30 16:29:25	2020-02-12 19:34:38
375	train	2020-01-21	K4793	齐齐哈尔	富裕	QHX	FYX	2020-01-21 10:25:00	2020-01-21 11:05:00	15车厢	73号		https://m.weibo.cn/2458873097/4466342331254670	新浪黑龙江	2020-01-30 16:30:26	1	齐齐哈尔,富裕	QHX,FYX	2020-01-30 16:30:26	2020-02-12 19:34:38
376	train	2020-01-21	6245	富裕	加格达奇	FYX	JGX	2020-01-21 11:29:00	2020-01-21 19:48:00	4号车厢	66号		https://m.weibo.cn/2458873097/4466342331254670	新浪黑龙江	2020-01-30 16:31:56	1	富裕,加格达奇	FYX,小榆树,RDX,青水山,TIX,LHX,光明,LEX,八方,NHX,恒地营,LAX,YLX,SSX,弯道,鹤山,新高峰,新彦,NGX,哈达阳,哈力图,VIX,达拉滨,大杨树东,DUX,春亭阁,乌鲁布铁,朝阳村,讷尔克气,白桦排,加南,JGX	2020-01-30 16:31:56	2020-02-12 19:34:38
377	flight	2020-01-22	CZ3705	广州白云	长治王村	CAN	CIH	2020-01-22 07:59:00	2020-01-22 12:22:00		35B	经停武汉天河机场，同乘人员共127人。	https://baijiahao.baidu.com/s?id=1657132493313068176&wfr=spider&for=pc	北京日报	2020-01-30 16:38:20	1	广州白云,长治王村,武汉天河	CAN,CIH,WUH	2020-01-30 16:38:20	2020-02-12 19:37:58
388	train	2020-01-20	K315	武汉武昌	南宁	WCN	NNZ	2020-01-21 09:18:00	2020-01-22 06:41:00	7号车厢	031C号		http://www.nnxn.gov.cn/zwdt/xndt/2020ndt/t4188876.html	广西壮族自治区新型冠状病毒感染的肺炎疫情防控工作领导小组指挥部	2020-01-30 21:05:41	1	武汉武昌,岳阳,长沙,株洲,衡阳,祁东,祁阳,永州,东安东,全州南,兴安北,桂林北,柳州,南宁	WCN,YYQ,CSQ,ZZQ,HYQ,QMQ,QWQ,AOQ,DCZ,QNZ,XDZ,GBZ,LZZ,NNZ	2020-01-30 21:05:41	2020-02-12 19:34:33
389	train	2020-01-21	D3937	南宁	平果	NNZ	PGZ	2020-01-21 08:03:00	2020-01-21 08:40:00	7号车厢	014C号		http://www.nnxn.gov.cn/zwdt/xndt/2020ndt/t4188876.html	广西壮族自治区新型冠状病毒感染的肺炎疫情防控工作领导小组指挥部	2020-01-30 21:06:35	1	南宁,平果	NNZ,PGZ	2020-01-30 21:06:35	2020-02-12 19:34:38
390	flight	2020-01-22	CZ6431	武汉天河	景洪.西双版纳嘎洒	WUH	JHG	2020-01-22 14:50:00	2020-01-22 19:39:00			经停贵阳	http://m.news.cctv.com/2020/01/29/ARTI5UicxOr84Pxv4i2znvRD200129.shtml	央视新闻	2020-01-30 21:32:59	1	武汉天河,景洪.西双版纳嘎洒,贵阳龙洞堡	WUH,JHG,KWE	2020-01-30 21:32:59	2020-02-12 19:37:58
392	train	2020-01-20	G9286	合肥南	阜阳西	ENH	FXU	2020-01-20 16:50:00	2020-01-20 18:11:00	6号车厢	13B,13C		http://xxgk.ahys.gov.cn/openness/detail/content/5e32957e7f8b9a246f8b4575.html	颍上县人民政府	2020-01-30 22:16:46	1	合肥南,淮南南,颍上北,阜阳西	ENH,HNU,YBU,FXU	2020-01-30 22:16:46	2020-02-12 19:34:33
393	train	2020-01-20	G596	武汉	合肥南	WHN	ENH	2020-01-20 14:20:00	2020-01-20 16:02:00	7车	3C，13D		http://xxgk.ahys.gov.cn/openness/detail/content/5e32957e7f8b9a246f8b4575.html	耿棚镇人民政府	2020-01-30 22:43:42	1	武汉,六安,合肥南	WHN,UAH,ENH	2020-01-30 22:43:42	2020-02-12 19:34:33
395	train	2020-01-21	K1068	武汉汉口	阜阳	HKN	FYH	2020-01-21 11:20:00	2020-01-21 16:38:00	16车厢	70座		http://xxgk.ahys.gov.cn/openness/detail/content/5e32957e7f8b9a246f8b4575.html	耿棚镇人民政府	2020-01-30 22:45:51	1	武汉汉口,麻城,新县,潢川,阜阳	HKN,MCN,XSN,KCN,FYH	2020-01-30 22:45:51	2020-02-12 19:34:38
396	train	2020-01-20	K1624	武汉武昌	阜阳	WCN	FYH	2020-01-20 18:26:00	2020-01-20 23:13:00	17号车厢		1月20日从武汉乘坐火车K1624次返回临泉县	http://xxgk.ahys.gov.cn/openness/detail/content/5e32957e7f8b9a246f8b4575.html	耿棚镇人民政府	2020-01-30 22:48:07	1	武汉武昌,麻城,新县,光山,潢川,淮滨,阜阳	WCN,MCN,XSN,GUN,KCN,HVN,FYH	2020-01-30 22:48:07	2020-02-12 19:34:33
397	train	2020-01-23	K1068	麻城	阜阳	MCN	FYH	2020-01-23 13:39:00	2020-01-23 16:38:00	13车厢	67座		http://xxgk.ahys.gov.cn/openness/detail/content/5e32957e7f8b9a246f8b4575.html	耿棚镇人民政府	2020-01-30 22:49:28	1	麻城,新县,潢川,阜阳	MCN,XSN,KCN,FYH	2020-01-30 22:49:28	2020-02-12 19:34:53
400	train	2020-01-19	K4094	武汉汉口	阜阳	HKN	FYH	2020-01-19 05:50:00	2020-01-19 12:58:00	11车	38座		http://xxgk.ahys.gov.cn/openness/detail/content/5e32957e7f8b9a246f8b4575.html	耿棚镇人民政府	2020-01-30 22:54:32	1	武汉汉口,麻城,新县,光山,潢川,淮滨,阜阳	HKN,MCN,XSN,GUN,KCN,HVN,FYH	2020-01-30 22:54:32	2020-02-12 19:34:25
401	bus	2020-01-19	大同70路公交车	大同火车站脑科医院附近	曹夫楼社区站			2020-01-19 17:33:00	2020-01-19 23:59:59			当地已停运70路公交车，70路公交车驾驶员暂不外出，居家医学观察	http://www.dt.gov.cn/dtzww/bmdt/202001/77db4d10f4fb4a76967e51e4541697aa.shtml	大同日报、大同市人民政府官网	2020-01-31 09:13:07	1	大同	2020-01-31 09:13:07	2020-02-02 14:57:05
403	train	2020-01-18	Z336	武汉武昌	大同	WCN	DTV	2020-01-18 23:00:00	2020-01-19 17:33:00	8号车厢	18号下铺		http://www.dt.gov.cn/dtzww/bmdt/202001/77db4d10f4fb4a76967e51e4541697aa.shtml	大同日报、大同市人民政府官网	2020-01-31 09:14:04	1	武汉武昌,郑州,新乡,鹤壁,安阳,邢台,石家庄,保定,张家口,阳高,大同	WCN,ZZF,XXF,HAF,AYF,XTP,SJP,BDP,ZMP,YOV,DTV	2020-01-31 09:14:04	2020-02-12 19:34:20
405	train	2020-01-18	Z336	武汉武昌	邢台	WCN	XTP	2020-01-18 23:00:00	2020-01-19 07:05:00	3号车厢			https://m.weibo.cn/2803301701/4466378989611828	人民日报	2020-01-31 09:15:14	1	武汉武昌,郑州,新乡,鹤壁,安阳,邢台	WCN,ZZF,XXF,HAF,AYF,XTP	2020-01-31 09:15:14	2020-02-12 19:34:20
406	flight	2020-01-19	CA8255	武汉天河	呼和浩特白塔	WUH	HET	2020-01-19 08:57:00	2020-01-19 11:04:00		未知/该航班有两位患者		https://mp.weixin.qq.com/s/ASxVudrvhDM6SI5rri7l5Q	呼和浩特市广播电视台	2020-01-31 09:30:41	1	武汉天河,呼和浩特白塔	WUH,HET	2020-01-31 09:30:41	2020-02-12 19:37:55
407	flight	2020-01-22	CA8255	武汉天河	呼和浩特白塔	WUH	HET	2020-01-22 09:02:00	2020-01-22 10:51:00			无座位信息	https://mp.weixin.qq.com/s/ASxVudrvhDM6SI5rri7l5Q	呼和浩特市广播电视台	2020-01-31 09:32:08	1	武汉天河,呼和浩特白塔	WUH,HET	2020-01-31 09:32:08	2020-02-12 19:37:58
408	taxi	2020-01-22	蒙AY6914	呼和浩特市机场	如意小区			2020-01-22 11:00:00	2020-01-22 11:35:00				https://mp.weixin.qq.com/s/ASxVudrvhDM6SI5rri7l5Q	呼和浩特市广播电视台	2020-01-31 09:34:51	1		2020-01-31 09:34:51	2020-02-02 14:57:05
410	train	2020-01-18	D3044	武汉武昌	无锡	WCN	WXH	2020-01-18 09:42:00	2020-01-18 15:10:00	7号车厢	01A座	该车次为武昌至虹桥的动车，下车后前往无锡汽车客运站。	https://m.weibo.cn/3923522861/4466043739120661	宜兴发布	2020-01-31 10:28:46	1	武汉武昌,武汉汉口,红安西,麻城北,金寨,六安,合肥南,全椒,南京南,镇江,丹阳,常州,无锡	WCN,HKN,VXN,MBN,JZH,UAH,ENH,INH,NKH,ZJH,DYH,CZH,WXH	2020-01-31 10:28:46	2020-02-12 19:34:20
411	train	2020-01-14	T156	武汉汉口	麻城	HKN	MCN	2020-01-14 19:36:00	2020-01-14 20:51:00	2号车厢		终点：广州东，病人在麻城站下车	https://m.weibo.cn/2803301701/4466691297947176	人民日报	2020-01-31 10:31:46	1	武汉汉口,麻城	HKN,MCN	2020-01-31 10:31:46	2020-02-12 19:32:50
412	coach	2020-01-18	苏BJ5780	无锡汽车客运站	周铁镇车站附近加油站			2020-01-18 16:20:00	2020-01-18 00:20:00			该大巴为无锡汽车客运站前往丁蜀。	https://m.weibo.cn/3923522861/4466043739120661	宜兴发布	2020-01-31 10:32:05	1	无锡，周铁镇	2020-01-31 10:32:05	2020-02-02 17:12:47
413	train	2020-01-14	K1454	麻城	清河城	MCN	QYP	2020-01-14 21:43:00	2020-01-15 07:02:00	12号车厢			https://m.weibo.cn/2803301701/4466691297947176	人民日报	2020-01-31 10:34:05	1	麻城,新县,光山,潢川,淮滨,阜阳,商丘南,菏泽,聊城,清河城	MCN,XSN,GUN,KCN,HVN,FYH,SPF,HIK,UCK,QYP	2020-01-31 10:34:05	2020-02-12 19:32:50
414	train	2020-01-20	D3044	武汉武昌	南京南	WCN	NKH	2020-01-20 09:40:00	2020-01-20 13:21:00				https://baijiahao.baidu.com/s?id=1657120055571107171&wfr=spider&for=pc	人民网江苏频道	2020-01-31 10:35:46	1	武汉武昌,武汉汉口,红安西,麻城北,金寨,六安,合肥南,全椒,南京南	WCN,HKN,VXN,MBN,JZH,UAH,ENH,INH,NKH	2020-01-31 10:35:46	2020-02-12 19:34:33
415	coach	2020-01-20	暂无	南京南站	淮安汽车客运南站			2020-01-20 15:21:00	2020-01-20 15:25:00				https://baijiahao.baidu.com/s?id=1657120055571107171&wfr=spider&for=pc	人民网江苏频道	2020-01-31 10:38:22	1	南京，淮安	2020-01-31 10:38:22	2020-02-02 17:12:56
417	flight	2020-01-21	Y87586	武汉天河	海口美兰	WUH	HAK	2020-01-21 12:41:00	2020-01-21 15:03:00				https://c.m.163.com/news/a/F47BJCMU00019K82.html?spss=newsapp	海南日报	2020-01-31 10:43:52	1	青岛流亭,海口美兰,武汉天河	TAO,HAK,WUH	2020-01-31 10:43:52	2020-02-12 19:37:57
418	train	2020-01-18	Z292	武汉汉口	天水	HKN	TSJ	2020-01-18 17:34:00	2020-01-19 08:48:00	14号车厢			https://www.thepaper.cn/newsDetail_forward_5687055	澎湃新闻甘肃公安	2020-01-31 10:46:51	1	武汉汉口,孝感,信阳,驻马店,漯河,许昌,郑州,西安,宝鸡,天水	HKN,XGN,XUN,ZDN,LON,XCF,ZZF,XAY,BJY,TSJ	2020-01-31 10:46:51	2020-02-12 19:34:20
419	train	2020-01-20	Z292	武汉汉口	乌鲁木齐	HKN	WAR	2020-01-20 17:34:00	2020-01-22 07:52:00	04车厢			http://qishisjt.rcsxzx.com/#/detail?classid=5&docid=4580&mid=1	胡杨河手机台	2020-01-31 10:49:41	1	武汉汉口,孝感,信阳,驻马店,漯河,许昌,郑州,西安,宝鸡,天水,甘谷,陇西,定西,兰州,兰州西,武威,张掖,嘉峪关,哈密,鄯善北,吐鲁番北,乌鲁木齐	HKN,XGN,XUN,ZDN,LON,XCF,ZZF,XAY,BJY,TSJ,GGJ,LXJ,DSJ,LZJ,LAJ,WUJ,ZYJ,JGJ,HMR,SMR,TAR,WAR	2020-01-31 10:49:41	2020-02-12 19:34:33
421	train	2020-01-22	C8721	乌鲁木齐	奎屯	WAR	KTR	2020-01-22 09:18:00	2020-01-22 11:05:00	03号车厢			http://qishisjt.rcsxzx.com/#/detail?classid=5&docid=4580&mid=1	胡杨河手机台	2020-01-31 10:50:57	1	乌鲁木齐,石河子,沙湾县,奎屯	WAR,SZR,SXR,KTR	2020-01-31 10:50:57	2020-02-12 19:34:47
422	train	2020-01-22	K357	万州	达州	WYW	RXW	2020-01-22 09:29:00	2020-01-22 12:28:00	08号车厢	0043座位	8时46分进站。	https://baijiahao.baidu.com/s?id=1657165814384503294&wfr=spider&for=pc	南充政法	2020-01-31 10:55:31	1	万州,梁平,开江,达州	WYW,UQW,KAW,RXW	2020-01-31 10:55:31	2020-02-12 19:34:47
423	train	2020-01-22	C5747	达州	南充	RXW	NCW	2020-01-22 13:49:00	2020-01-22 15:06:00	03号车厢	009C座位		https://baijiahao.baidu.com/s?id=1657165814384503294&wfr=spider&for=pc	南充政法	2020-01-31 10:57:43	1	达州,南充	RXW,NCW	2020-01-31 10:57:43	2020-02-12 19:34:47
424	flight	2020-01-17	3U8986	南通兴东	成都双流	NTG	CTU	2020-01-17 13:31:00	2020-01-17 17:40:00		37-43排		http://sc.sina.com.cn/news/b/2020-01-31/detail-iimxyqvy9158166.shtml	人民网	2020-01-31 11:01:44	1	南通兴东,成都双流,武汉天河	NTG,CTU,WUH	2020-01-31 11:01:44	2020-02-12 19:37:54
425	train	2020-01-22	D5186	成都东	南充	ICW	NCW	2020-01-22 06:22:00	2020-01-22 08:39:00	6号车厢	8F		https://m.weibo.cn/1905843503/4466037028812089	四川发布	2020-01-31 11:02:21	1	成都东,遂宁大英东,遂宁,蓬溪,南充	ICW,IAW,NIW,KZW,NCW	2020-01-31 11:02:21	2020-02-12 19:34:47
426	train	2020-01-21	D2259	武汉汉口	成都东	HKN	ICW	2020-01-21 10:36:00	2020-01-21 19:38:00	14号车厢	17号A		https://m.weibo.cn/1905843503/4466037028812089	四川发布	2020-01-31 11:03:10	1	武汉汉口,汉川,潜江,荆州,宜昌东,建始,恩施,利川,石柱县,涪陵北,重庆北,遂宁,成都东	HKN,HCN,QJN,JBN,HAN,JRN,ESN,LCN,OSW,FEW,CUW,NIW,ICW	2020-01-31 11:03:10	2020-02-12 19:34:38
427	train	2020-01-20	D2259	武汉汉口	成都东	HKN	ICW	2020-01-20 10:36:00	2020-01-20 19:38:00	13号车厢			http://sc.sina.com.cn/news/b/2020-01-31/detail-iimxyqvy9158166.shtml	人民网	2020-01-31 11:03:52	1	武汉汉口,汉川,潜江,荆州,宜昌东,建始,恩施,利川,石柱县,涪陵北,重庆北,遂宁,成都东	HKN,HCN,QJN,JBN,HAN,JRN,ESN,LCN,OSW,FEW,CUW,NIW,ICW	2020-01-31 11:03:52	2020-02-12 19:34:33
428	taxi	2020-01-22	车牌号不详	南充五星花园	南充嘉陵区陈寿路友合小区			2020-01-22 15:40:00	2020-01-22 15:50:00				https://baijiahao.baidu.com/s?id=1657165814384503294&wfr=spider&for=pc	南充政法	2020-01-31 11:05:12	1	南充	2020-01-31 11:05:12	2020-02-02 16:54:06
429	train	2020-01-21	D2259	武汉汉口	成都东	HKN	ICW	2020-01-21 10:36:00	2020-01-21 19:38:00	15号车厢			http://sc.sina.com.cn/news/b/2020-01-31/detail-iimxyqvy9158166.shtml	人民网	2020-01-31 11:05:43	1	武汉汉口,汉川,潜江,荆州,宜昌东,建始,恩施,利川,石柱县,涪陵北,重庆北,遂宁,成都东	HKN,HCN,QJN,JBN,HAN,JRN,ESN,LCN,OSW,FEW,CUW,NIW,ICW	2020-01-31 11:05:43	2020-02-12 19:34:38
430	coach	2020-01-22	南充-渠县客车10:30车次	南充市马市铺汽车站	罗家场镇			2020-01-22 10:30:00	2020-01-22 11:30:00			蓬安县确诊，客车：南充-渠县	https://m.weibo.cn/1905843503/4466037028812089	四川发布	2020-01-27 11:47:00	1	南充，渠县	2020-01-31 11:06:44	2020-02-02 17:15:07
431	taxi	2020-01-22	车牌号不详	嘉陵区陈寿路友合市场	于陛路银翅网吧附近			2020-01-22 16:00:00	2020-01-22 16:00:00				https://baijiahao.baidu.com/s?id=1657165814384503294&wfr=spider&for=pc	南充政法	2020-01-31 11:07:05	1	南充市，嘉陵区	2020-01-31 11:07:05	2020-02-02 16:54:34
432	train	2020-01-19	G2803	成都东	兴文	ICW	XNE	2020-01-19 08:00:00	2020-01-19 09:49:00	2号车厢		终点：昆明南	https://mp.weixin.qq.com/s/oirgjsiw8BiY3TpGIsWLbg	兴文发布	2020-01-31 11:18:29	1	成都东,眉山东,兴文	ICW,IUW,XNE	2020-01-31 11:18:29	2020-02-12 19:34:25
433	train	2020-01-21	G856	武汉	西安北	WHN	EAY	2020-01-21 09:17:00	2020-01-21 14:20:00	3号车厢	2A座		https://www.toutiao.com/i6787615229858546180/	陕西新闻	2020-01-31 11:19:00	1	武汉,孝感北,信阳东,驻马店西,漯河西,许昌东,郑州,渑池南,华山北,渭南北,西安北	WHN,XJN,OYN,ZLN,LBN,XVF,ZZF,MNF,HDY,WBY,EAY	2020-01-31 11:19:00	2020-02-12 19:34:38
434	train	2020-01-23	D3277	武汉汉口	厦门北	HKN	XKS	2020-01-23 08:16:00	2020-01-23 16:11:00	11号车厢			http://sc.sina.com.cn/news/b/2020-01-31/detail-iimxyqvy9158166.shtml	人民网	2020-01-31 11:24:59	1	武汉汉口,武汉,葛店南,黄石北,黄石大冶北,阳新,庐山,德安,共青城,南昌西,抚州,建宁县北,泰宁,将乐,三元区三明北,莆田,泉州,厦门北	HKN,WHN,GNN,KSN,DBN,YON,LSG,DAG,GAG,NXG,FZG,JCS,TNS,JLS,SHS,PTS,QYS,XKS	2020-01-31 11:24:59	2020-02-12 19:34:53
435	train	2020-01-24	G2372	厦门北	成都东	XKS	ICW	2020-01-24 06:44:00	2020-01-24 20:31:00	6号车厢			http://sc.sina.com.cn/news/b/2020-01-31/detail-iimxyqvy9158166.shtml	人民网	2020-01-31 11:26:32	1	厦门北,漳州,龙岩,古田会址,长汀南,赣县北,兴国西,泰和,吉安西,樟树东,南昌西,宜春,萍乡北,长沙南,娄底南,溆浦南,怀化南,芷江,贵阳东,重庆西,资中北,简阳南,成都东	XKS,ZUS,LYS,STS,CNS,GIG,XIG,THG,JIG,ZOG,NXG,YEG,PBG,CWQ,UOQ,EMQ,KAQ,ZPQ,KEW,CXW,WZW,JOW,ICW	2020-01-31 11:26:32	2020-02-12 19:34:57
436	train	2020-01-24	D2262	杭州东	成都东	HGH	ICW	2020-01-24 08:44:00	2020-01-24 23:18:00	5号车厢			http://sc.sina.com.cn/news/b/2020-01-31/detail-iimxyqvy9158166.shtml	人民网	2020-01-31 11:28:05	1	杭州东,德清,湖州,长兴,溧阳,溧水,江宁,南京南,合肥南,六安,麻城北,宜昌东,恩施,石柱县,丰都,重庆北,合川,潼南,遂宁,成都东	HGH,DRH,VZH,CBH,LEH,LDH,JJH,NKH,ENH,UAH,MBN,HAN,ESN,OSW,FUW,CUW,WKW,TVW,NIW,ICW	2020-01-31 11:28:05	2020-02-12 19:34:57
437	train	2020-01-24	D2263	杭州东	成都东	HGH	ICW	2020-01-24 08:44:00	2020-01-24 23:18:00	5号车厢			http://sc.sina.com.cn/news/b/2020-01-31/detail-iimxyqvy9158166.shtml	人民网	2020-01-31 11:29:39	1	杭州东,德清,湖州,长兴,溧阳,溧水,江宁,南京南,合肥南,六安,麻城北,宜昌东,恩施,石柱县,丰都,重庆北,合川,潼南,遂宁,成都东	HGH,DRH,VZH,CBH,LEH,LDH,JJH,NKH,ENH,UAH,MBN,HAN,ESN,OSW,FUW,CUW,WKW,TVW,NIW,ICW	2020-01-31 11:29:39	2020-02-12 19:34:57
438	train	2020-01-25	K1156	上海	成都	SHH	CDW	2020-01-25 11:16:00	2020-01-26 17:01:00	10号车厢			http://sc.sina.com.cn/news/b/2020-01-31/detail-iimxyqvy9158166.shtml	人民网	2020-01-31 11:31:22	1	上海,昆山,苏州,无锡,常州,丹阳,南京,马鞍山,芜湖,巢湖,合肥,六安,固始,商城,潢川,息县,信阳,襄阳,十堰,安康,万源,宣汉,达州,土溪,营山,南充,遂宁大英东,成都	SHH,KSH,SZH,WXH,CZH,DYH,NJH,MAH,WHH,CIH,HFH,UAH,GXN,SWN,KCN,ENN,XUN,XFN,SNN,AKY,WYY,XHY,RXW,TSW,NUW,NCW,IAW,CDW	2020-01-31 11:31:22	2020-02-12 19:35:05
439	train	2020-01-25	K1157	上海	成都	SHH	CDW	2020-01-25 11:16:00	2020-01-26 17:01:00	10号车厢			http://sc.sina.com.cn/news/b/2020-01-31/detail-iimxyqvy9158166.shtml	人民网	2020-01-31 11:32:17	1	上海,昆山,苏州,无锡,常州,丹阳,南京,马鞍山,芜湖,巢湖,合肥,六安,固始,商城,潢川,息县,信阳,襄阳,十堰,安康,万源,宣汉,达州,土溪,营山,南充,遂宁大英东,成都	SHH,KSH,SZH,WXH,CZH,DYH,NJH,MAH,WHH,CIH,HFH,UAH,GXN,SWN,KCN,ENN,XUN,XFN,SNN,AKY,WYY,XHY,RXW,TSW,NUW,NCW,IAW,CDW	2020-01-31 11:32:17	2020-02-12 19:35:05
440	train	2020-01-26	Z389	福州	成都	FZS	CDW	2020-01-26 10:15:00	2020-01-27 12:38:00	8号车厢			http://sc.sina.com.cn/news/b/2020-01-31/detail-iimxyqvy9158166.shtml	人民网	2020-01-31 11:34:06	1	福州,三元区三明北,南昌西,安康,汉中,广元,绵阳,德阳,成都	FZS,SHS,NXG,AKY,HOY,GYW,MYW,DYW,CDW	2020-01-31 11:34:06	2020-02-12 19:35:06
441	flight	2020-01-21	MU9657	武汉天河	西宁曹家堡	WUH	XNN	2020-01-21 10:20:00	2020-01-21 12:21:00		31A		http://www.legaldaily.com.cn/index/content/2020-01/30/content_8109113.htm	法制日报——法制网	2020-01-31 11:51:22	1	宁波栎社,西宁曹家堡,武汉天河	NGB,XNN,WUH	2020-01-31 11:51:22	2020-02-12 19:37:57
443	train	2020-01-21	Z208	武汉武昌	天津	WCN	TJP	2020-01-21 22:08:00	2020-01-22 11:00:00	18号车厢	33号下铺软卧	33-36铺位，该车厢共4人，其中两人在湖北孝感下车，一人在北京下车。	http://tj.sina.com.cn/news/zhzx/2020-01-30/detail-iimxyqvy9030250.shtml	新浪天津	2020-01-31 12:01:58	1	武汉武昌,孝感,石家庄,北京,天津	WCN,XGN,SJP,BJP,TJP	2020-01-31 12:01:58	2020-02-12 19:34:38
444	bus	2020-01-22	柳州市55路公交车	--	海川家居市场站			2020-01-22 18:00:00	2020-01-22 18:00:00				https://new.qq.com/rain/a/20200130A0DJ5X00	广西新闻频道	2020-01-31 12:02:15	1	柳州市，55路	2020-01-31 12:02:15	2020-02-02 14:57:05
445	subway	2020-01-22	天津地铁9号线	天津站	轻轨塘沽站			2020-01-22 11:48:00	2020-01-22 12:38:00	1车3门			http://tj.sina.com.cn/news/zhzx/2020-01-30/detail-iimxyqvy9030250.shtml	新浪天津	2020-01-31 12:04:30	1	天津	2020-01-31 12:04:30	2020-02-08 11:23:48
448	train	2020-01-21	Z335	武汉武昌	柳州	WCN	LZZ	2020-01-22 07:21:00	2020-01-22 17:47:00	2号车厢			https://www.toutiao.com/i6787574548020593156/	南国今报	2020-01-30 11:35:50	1	武汉武昌,岳阳,长沙,株洲,衡阳,永州,桂林北,柳州	WCN,YYQ,CSQ,ZZQ,HYQ,AOQ,GBZ,LZZ	2020-01-31 12:10:11	2020-02-12 19:34:38
449	train	2020-01-22	Z336	武汉武昌	张家口	WCN	ZMP	2020-01-22 23:00:00	2020-01-23 14:29:00	5号车厢	17号下铺		http://www.sohu.com/a/369532631_120207616	张家口发布	2020-01-31 12:12:20	1	武汉武昌,郑州,新乡,鹤壁,安阳,邢台,石家庄,保定,张家口	WCN,ZZF,XXF,HAF,AYF,XTP,SJP,BDP,ZMP	2020-01-31 12:12:20	2020-02-12 19:34:47
450	train	2020-01-21	T145	武汉武昌	萍乡	WCN	PXG	2020-01-21 01:53:00	2020-01-21 07:16:00	6车厢	109号硬座		https://www.toutiao.com/i6787557076261405195/	江西日报	2020-01-31 12:15:47	1	武汉武昌,岳阳,长沙,株洲,醴陵,萍乡	WCN,YYQ,CSQ,ZZQ,LLG,PXG	2020-01-31 12:15:47	2020-02-12 19:34:38
451	coach	2020-01-21	赣J52239	萍乡汽车站	坊楼镇			2020-01-21 08:00:00	2020-01-21 10:00:00			大巴：萍乡至莲花	https://www.toutiao.com/i6787557076261405195/	江西日报	2020-01-30 10:28:02	1	萍乡市，坊楼镇	2020-01-31 12:27:29	2020-02-02 17:17:41
452	train	2020-01-22	K1655	武汉武昌	吉安	WCN	VAG	2020-01-22 11:20:00	2020-01-22 19:17:00	13车厢	02号中铺、硬卧		http://jx.news.163.com/20/0130/10/F44NQTK404169AI7.html	大江网	2020-01-31 12:29:13	1	武汉武昌,鄂州,黄石,阳新,南昌,吉安	WCN,ECN,HSN,YON,NCG,VAG	2020-01-31 12:29:13	2020-02-12 19:34:47
454	train	2020-01-19	D5764	武汉武昌	宜昌东	WCN	HAN	2020-01-19 16:17:00	2020-01-19 18:28:00	11号车厢			http://www.cn3x.com.cn/yichang/2020/0130/153728.html	三峡宜昌网	2020-01-31 12:33:06	1	武汉武昌,汉川,天门南,荆州,宜昌东	WCN,HCN,TNN,JBN,HAN	2020-01-31 12:33:06	2020-02-12 19:34:25
455	train	2020-01-21	D5764	武汉武昌	宜昌东	WCN	HAN	2020-01-21 16:17:00	2020-01-21 18:28:00	3号车厢			http://www.cn3x.com.cn/yichang/2020/0130/153728.html	三峡宜昌网	2020-01-31 12:34:29	1	武汉武昌,汉川,天门南,荆州,宜昌东	WCN,HCN,TNN,JBN,HAN	2020-01-31 12:34:29	2020-02-12 19:34:38
456	train	2020-01-20	D3154	武汉汉口	姜堰	HKN	UEH	2020-01-20 14:26:00	2020-01-20 18:59:00	10号车厢		列车：汉口-南通	http://www.mytaizhou.net/folder114/folder44/folder51/2020-01-30/390720.html	泰州广播电视台	2020-01-31 12:36:55	1	武汉汉口,红安西,麻城北,六安,合肥南,扬州,泰州,姜堰	HKN,VXN,MBN,UAH,ENH,YLH,UTH,UEH	2020-01-31 12:36:55	2020-02-12 19:34:33
457	train	2020-01-22	D958	武汉汉口	合肥南	HKN	ENH	2020-01-22 13:48:00	2020-01-22 15:28:00	08号车厢	12F座位		http://lhnews.zjol.com.cn/lhnews/system/2020/01/29/032149310.shtml	中国临海新闻网	2020-01-31 12:41:22	1	武汉汉口,合肥南	HKN,ENH	2020-01-31 12:41:22	2020-02-12 19:34:47
458	train	2020-01-22	G7680	合肥南	台州	ENH	TZH	2020-01-22 15:55:00	2020-01-22 20:32:00	15号车厢	06F座位		http://lhnews.zjol.com.cn/lhnews/system/2020/01/29/032149310.shtml	中国临海新闻网	2020-01-31 12:43:32	1	合肥南,南京南,江宁,宜兴,长兴,湖州,杭州东,上虞绍兴东,余姚北,宁波,宁海,台州	ENH,NKH,JJH,YUH,CBH,VZH,HGH,SSH,CTH,NGH,NHH,TZH	2020-01-31 12:43:32	2020-02-12 19:34:47
460	train	2020-01-19	G4931	杭州东	长沙南	HGH	CWQ	2020-01-19 22:55:00	2020-01-20 02:45:00	11号车厢	3号座位	27日确诊	https://www.toutiao.com/i6787426935950541320/	今日头条	2020-01-31 12:49:20	1	杭州东,鹰潭北,南昌西,宜春,长沙南	HGH,YKG,NXG,YEG,CWQ	2020-01-31 12:49:20	2020-02-12 19:34:25
461	train	2020-01-21	G1718	武汉	合肥南	WHN	ENH	2020-01-21 09:32:00	2020-01-21 11:05:00	3号车厢	15F		http://365jia.cn/news/2020-01-30/FB0B761C79A62581.html	万家资讯	2020-01-31 12:51:22	1	武汉,合肥南	WHN,ENH	2020-01-31 12:51:22	2020-02-12 19:34:38
464	coach	2020-01-20	无车牌号	昆明南部汽车客运站	玉溪市江川区前卫镇渔村			2020-01-20 17:00:00	2020-01-20 18:30:00				https://www.toutiao.com/i6787426935950541320/	今日头条	2020-01-30 02:03:02	1	昆明，玉溪	2020-01-31 12:56:32	2020-02-02 17:20:04
465	train	2020-01-21	G9503	合肥南	安庆	ENH	AQH	2020-01-21 12:03:00	2020-01-21 13:46:00	7号车厢	2D		http://365jia.cn/news/2020-01-30/FB0B761C79A62581.html	万家资讯	2020-01-31 12:59:09	1	合肥南,巢湖东,无为,铜陵,池州,安庆	ENH,GUH,IIH,TJH,IYH,AQH	2020-01-31 12:59:09	2020-02-12 19:34:38
466	train	2020-01-23	K834	新余	贵溪	XUG	GXG	2020-01-23 12:49:00	2020-01-23 15:52:00	17号车厢	10号座位	该列车由贵阳开至上海南站	https://m.weibo.cn/3811261522/4466738726455562	鹰潭发布	2020-01-31 13:04:54	1	新余,樟树,丰城,鹰潭,贵溪	XUG,ZSG,FCG,YTG,GXG	2020-01-31 13:04:54	2020-02-12 19:34:53
467	train	2020-01-19	G7703	阜阳西	凤台南	FXU	FTU	2020-01-19 14:28:00	2020-01-19 14:52:00	4车厢			http://365jia.cn/news/2020-01-30/FB0B761C79A62581.html	万家资讯	2020-01-31 13:33:00	1	阜阳西,凤台南	FXU,FTU	2020-01-31 13:33:00	2020-02-12 19:34:25
468	train	2020-01-15	G524	武汉汉口	漯河西	HKN	LBN	2020-01-15 15:20:00	2020-01-15 16:52:00				https://m.toutiaocdn.com/group/6787916334698070539/?app=news_article&timestamp=1580448796&req_id=2020013113331601012902115621F9766A&group_id=6787916334698070539&tt_from=copy_link&utm_source=copy_link&utm_medium=toutiao_ios&utm_campaign=client_share	今日头条天中晚报	2020-01-31 13:35:26	1	武汉汉口,信阳东,漯河西	HKN,OYN,LBN	2020-01-31 13:35:26	2020-02-12 19:32:51
469	train	2020-01-22	K1068	武汉汉口	阜阳	HKN	FYH	2020-01-22 11:20:00	2020-01-22 16:38:00	4号、5号硬卧车厢			http://365jia.cn/news/2020-01-30/FB0B761C79A62581.html	万家资讯	2020-01-31 13:45:43	1	武汉汉口,麻城,新县,潢川,阜阳	HKN,MCN,XSN,KCN,FYH	2020-01-31 13:45:43	2020-02-12 19:34:47
470	train	2020-01-22	G2690	武汉	漯河西	WHN	LBN	2020-01-22 00:00:00	2020-01-22 00:00:00				https://m.toutiaocdn.com/group/6787916334698070539/?app=news_article&timestamp=1580448796&req_id=2020013113331601012902115621F9766A&group_id=6787916334698070539&tt_from=copy_link&utm_source=copy_link&utm_medium=toutiao_ios&utm_campaign=client_share	今日头条天中晚报	2020-01-31 13:46:43	1	武汉,信阳东,驻马店西,漯河西	WHN,OYN,ZLN,LBN	2020-01-31 13:46:43	2020-02-12 19:34:47
471	train	2020-01-22	K8499	阜阳	淮南	FYH	HAH	2020-01-22 18:55:00	2020-01-22 20:14:00	7号车厢			http://365jia.cn/news/2020-01-30/FB0B761C79A62581.html	万家资讯	2020-01-31 13:50:34	1	阜阳,淮南	FYH,HAH	2020-01-31 13:50:34	2020-02-12 19:34:47
472	train	2020-01-20	D615	武汉汉口	成都东	HKN	ICW	2020-01-20 06:56:00	2020-01-20 16:16:00	7号车厢			https://www.toutiao.com/i6787577325761331725/	今日头条	2020-01-31 14:04:33	1	武汉汉口,天门南,荆州,枝江北,宜昌东,巴东,建始,恩施,利川,石柱县,丰都,涪陵北,长寿北,重庆北,合川,潼南,成都东	HKN,TNN,JBN,ZIN,HAN,BNN,JRN,ESN,LCN,OSW,FUW,FEW,COW,CUW,WKW,TVW,ICW	2020-01-31 14:04:33	2020-02-12 19:34:33
473	train	2020-01-21	D1763	成都东	宜宾西	ICW	YXE	2020-01-21 12:37:00	2020-01-21 14:14:00	10号车厢			https://www.toutiao.com/i6787577325761331725/	今日头条	2020-01-31 14:07:08	1	成都东,成都南,乐山,宜宾西	ICW,CNW,IVW,YXE	2020-01-31 14:07:08	2020-02-12 19:34:38
474	flight	2020-01-25	OD688	亚庇	天津滨海	BKI	TSN	2020-01-25 18:52:00	2020-01-25 23:43:00				http://www.cnr.cn/tj/jrtj/20200131/t20200131_524954657.shtml	央广网	2020-01-31 14:26:44	1	亚庇,天津滨海	BKI,TSN	2020-01-31 14:26:44	2020-02-12 19:38:05
475	train	2020-01-22	G1976	重庆西	内江北	CXW	NKW	2020-01-22 09:12:00	2020-01-22 10:01:00	15号车厢			http://ybwjw.yibin.gov.cn/gzdt/202001/t20200131_1215367.html	宜宾市卫生健康委员会	2020-01-31 14:47:37	1	重庆西,永川东,内江北	CXW,WMW,NKW	2020-01-31 14:47:37	2020-02-12 19:34:47
476	flight	2020-01-21	MU5431	上海虹桥	重庆江北	SHA	CKG	2020-01-21 19:33:00	2020-01-21 22:18:00				http://ybwjw.yibin.gov.cn/gzdt/202001/t20200131_1215367.html	宜宾市卫生健康委员会	2020-01-31 14:47:46	1	上海虹桥,重庆江北	SHA,CKG	2020-01-31 14:47:46	2020-02-12 19:37:57
477	train	2020-01-18	D2259	武汉汉口	成都东	HKN	ICW	2020-01-18 10:36:00	2020-01-18 19:38:00	11号车厢			http://ybwjw.yibin.gov.cn/gzdt/202001/t20200131_1215367.html	宜宾市卫生健康委员会	2020-01-31 14:56:26	1	武汉汉口,汉川,潜江,荆州,宜昌东,建始,恩施,利川,石柱县,涪陵北,重庆北,遂宁,成都东	HKN,HCN,QJN,JBN,HAN,JRN,ESN,LCN,OSW,FEW,CUW,NIW,ICW	2020-01-31 14:56:26	2020-02-12 19:34:20
479	flight	2020-01-19	CA8255	武汉天河	呼和浩特白塔	WUH	HET	2020-01-19 08:57:00	2020-01-19 11:04:00		26K/该航班有两位患者		https://www.toutiao.com/a6787951806849745421/?tt_from=weixin&utm_campaign=client_share&wxshare_count=1&timestamp=1580453359&app=news_article&utm_source=weixin&utm_medium=toutiao_ios&req_id=202001311449190100140470680495F32F&group_id=6787951806849745421	人民日报	2020-01-31 14:59:35	1	武汉天河,呼和浩特白塔	WUH,HET	2020-01-31 14:59:35	2020-02-12 19:37:55
480	train	2020-01-21	D2259	武汉汉口	成都东	HKN	ICW	2020-01-21 10:36:00	2020-01-21 19:38:00	未知乘客2		资阳市雁江区确诊	http://app.yanjiang.gov.cn/30386/30417/30428/202001/MIT139412.shtml	资阳市雁江区新型冠状病毒感染的肺炎疫情防控指挥部	2020-01-31 14:59:41	1	武汉汉口,汉川,潜江,荆州,宜昌东,建始,恩施,利川,石柱县,涪陵北,重庆北,遂宁,成都东	HKN,HCN,QJN,JBN,HAN,JRN,ESN,LCN,OSW,FEW,CUW,NIW,ICW	2020-01-31 14:59:41	2020-02-12 19:34:38
481	train	2020-01-21	G2679	成都东	资阳北	ICW	FYW	2020-01-21 21:35:00	2020-01-21 22:01:00	3			http://app.yanjiang.gov.cn/30386/30417/30428/202001/MIT139412.shtml	资阳市雁江区人民政府	2020-01-31 15:00:44	1	成都东,资阳北	ICW,FYW	2020-01-31 15:00:44	2020-02-12 19:34:38
482	train	2020-01-19	K7920	呼和浩特	化德	HHC	HGC	2020-01-19 12:53:00	2020-01-19 16:26:00	11号车厢	082号		https://www.toutiao.com/a6787951806849745421/?tt_from=weixin&utm_campaign=client_share&wxshare_count=1&timestamp=1580453359&app=news_article&utm_source=weixin&utm_medium=toutiao_ios&req_id=202001311449190100140470680495F32F&group_id=6787951806849745421	人民日报	2020-01-31 15:02:46	1	呼和浩特,集宁南,商都,化德	HHC,JAC,SXC,HGC	2020-01-31 15:02:46	2020-02-12 19:34:25
483	train	2020-01-21	D2259	武汉汉口	成都东	HKN	ICW	2020-01-21 10:36:00	2020-01-21 19:38:00	未知乘客1		阿坝输入性病例	http://www.abazhou.gov.cn/abazhou/c101955/202001/df0868ab5d83492e98fdcfb01ac06b40.shtml	阿坝州新型冠状病毒感染的肺炎疫情防控指挥部	2020-01-31 15:03:20	1	武汉汉口,汉川,潜江,荆州,宜昌东,建始,恩施,利川,石柱县,涪陵北,重庆北,遂宁,成都东	HKN,HCN,QJN,JBN,HAN,JRN,ESN,LCN,OSW,FEW,CUW,NIW,ICW	2020-01-31 15:03:20	2020-02-12 19:34:38
485	taxi	2020-01-21	不详	化德县德盛园一期	化德县移民二期			2020-01-21 18:00:00	2020-01-21 23:59:59				https://www.toutiao.com/a6787951806849745421/?tt_from=weixin&utm_campaign=client_share&wxshare_count=1&timestamp=1580453359&app=news_article&utm_source=weixin&utm_medium=toutiao_ios&req_id=202001311449190100140470680495F32F&group_id=6787951806849745421	人民日报	2020-01-31 15:05:42	1		2020-01-31 15:05:42	2020-02-02 14:57:05
487	coach	2020-01-22	川U60999	成都	马尔康			2020-01-22 10:00:00	2020-01-22 16:31:00			阿坝输入性病例	http://www.abazhou.gov.cn/abazhou/c101955/202001/df0868ab5d83492e98fdcfb01ac06b40.shtml	阿坝州新型冠状病毒感染的肺炎疫情防控指挥部	2020-01-30 17:00:00	1	成都，马尔康	2020-01-31 15:54:09	2020-02-02 17:24:16
488	taxi	2020-01-22	川UQ9600	马尔康客运站	马尔康好吃街东侧入口			2020-01-22 16:46:00	2020-01-22 16:56:00			阿坝输入性病例	http://www.abazhou.gov.cn/abazhou/c101955/202001/df0868ab5d83492e98fdcfb01ac06b40.shtml	阿坝州新型冠状病毒感染的肺炎疫情防控指挥部	2020-01-31 16:00:11	1	阿坝州	2020-01-31 16:00:11	2020-02-02 16:55:05
489	taxi	2020-01-22	川UW1337	马尔康街心花园	不详			2020-01-22 18:47:00	2020-01-22 18:55:00			阿坝输入性病例	http://www.abazhou.gov.cn/abazhou/c101955/202001/df0868ab5d83492e98fdcfb01ac06b40.shtml	阿坝州新型冠状病毒感染的肺炎疫情防控指挥部	2020-01-31 16:01:48	1	阿坝州	2020-01-31 16:01:48	2020-02-02 16:53:22
491	flight	2020-01-22	KA853	武汉天河	中国香港	WUH	HKG	2020-01-22 11:42:00	2020-01-22 13:42:00		未知		https://3w.huanqiu.com/a/c36dc8/3woeTxumvLS?agt=29	环球网	2020-01-31 18:02:43	1	武汉天河,中国香港	WUH,HKG	2020-01-31 18:02:43	2020-02-12 19:37:58
492	train	2020-01-20	G1525	武汉	昆明南	WHN	KOM	2020-01-20 08:41:00	2020-01-20 15:15:00	3号车厢	11A	云南省玉溪市通海县秀山街道确诊	https://mp.weixin.qq.com/s/o4xXWMpR4n41dQVE6kMCIA	玉溪发布	2020-01-31 22:36:39	1	武汉,长沙南,怀化南,贵阳北,曲靖北,昆明南	WHN,CWQ,KAQ,KQW,QBM,KOM	2020-01-31 22:36:39	2020-02-12 19:34:33
493	flight	2020-01-18	MU2657	武汉天河	成都双流	WUH	CTU	2020-01-18 21:11:00	2020-01-18 23:15:00		未知		https://c.m.163.com/news/a/F45KMF6F0001899O.html	红星新闻	2020-01-31 22:39:42	1	武汉天河,成都双流	WUH,CTU	2020-01-31 22:39:42	2020-02-12 19:37:55
494	flight	2020-01-27	A67273	昆明长水	德宏芒市	KMG	LUM	2020-01-27 21:54:00	2020-01-27 22:46:00				https://www.toutiao.com/i6787983633928946179/	掌上春城	2020-01-31 22:43:31	1	昆明长水,德宏芒市	KMG,LUM	2020-01-31 22:43:31	2020-02-12 19:38:05
495	train	2020-01-22	D3272	武汉汉口	莆田	HKN	PTS	2020-01-22 12:37:00	2020-01-22 19:21:00	2			https://mp.weixin.qq.com/s/Ih4ssM_FS3CLxzO71b4nNg	莆田疾控	2020-01-31 22:49:02	1	武汉汉口,武汉,鄂州,黄石北,白沙铺,阳新,瑞昌西,庐山,共青城,永修,南昌西,抚州,南城,建宁县北,将乐,三元区三明北,尤溪,莆田	HKN,WHN,ECN,KSN,BSN,YON,RXG,LSG,GAG,ACG,NXG,FZG,NDG,JCS,JLS,SHS,YXS,PTS	2020-01-31 22:49:02	2020-02-12 19:34:47
496	train	2020-01-23	D6312	厦门北	莆田	XKS	PTS	2020-01-23 14:26:00	2020-01-23 15:19:00	5			https://mp.weixin.qq.com/s/Ih4ssM_FS3CLxzO71b4nNg	莆田疾控	2020-01-31 22:49:41	1	厦门北,泉州,莆田	XKS,QYS,PTS	2020-01-31 22:49:41	2020-02-12 19:34:53
497	flight	2020-01-17	MU2168	上海虹桥	西安咸阳	SHA	XIY	2020-01-17 21:35:00	2020-01-18 19:20:00	头等舱	7A	该乘客座位号为：头等舱7A，期间备降重庆，航班号变更为MU216R（未换飞机）	https://baijiahao.baidu.com/s?id=1657215412263806469&wfr=spider&for=pc	西安发布	2020-01-31 23:39:04	1	上海虹桥,西安咸阳	SHA,XIY	2020-01-31 23:39:04	2020-02-12 22:25:43
498	train	2020-01-21	G1525	武汉	昆明南	WHN	KOM	2020-01-21 08:41:00	2020-01-21 15:15:00	13号车厢			https://mp.weixin.qq.com/s/PtuGqysWa9IFu13K-JJ1AA	玉溪发布	2020-01-31 23:41:59	1	武汉,长沙南,怀化南,贵阳北,曲靖北,昆明南	WHN,CWQ,KAQ,KQW,QBM,KOM	2020-01-31 23:41:59	2020-02-12 19:34:38
499	flight	2020-01-16	MU2481	武汉天河	日照山字河	WUH	RIZ	2020-01-16 14:45:00	2020-01-16 16:05:00		37-40排	东方航空；目前因信息不详，有7名密切接触者联系不上，座位号为：37B、39C、39J、40B、39B、40K、39K。	http://news.bandao.cn/a/333755.html	半岛网	2020-01-31 23:46:28	1	昆明长水,日照山字河,武汉天河	KMG,RIZ,WUH	2020-01-31 23:46:28	2020-02-12 19:37:54
500	train	2020-01-21	G402	武汉	新乡东	WHN	EGF	2020-01-21 16:21:00	2020-01-21 18:54:00	16号车厢			https://mp.weixin.qq.com/s/Z1Teoi4ESxajt2qIYEaMNA	新乡日报	2020-01-31 23:47:43	1	武汉,信阳东,驻马店西,漯河西,郑州东,新乡东	WHN,OYN,ZLN,LBN,ZAF,EGF	2020-01-31 23:47:43	2020-02-12 19:34:38
501	train	2020-01-22	G586	武汉	郑州东	WHN	ZAF	2020-01-22 10:42:00	2020-01-22 12:28:00	11号车厢			http://www.henan.gov.cn/2020/01-29/1285521.html	河南省人民政府门户网站	2020-01-31 23:50:44	1	武汉,郑州东	WHN,ZAF	2020-01-31 23:50:44	2020-02-12 19:34:47
502	train	2020-01-18	G4198	郑州东	商丘	ZAF	SQF	2020-01-18 18:56:00	2020-01-18 19:46:00	12号车厢			https://m.baidu.com/sf_baijiahao/s?id=1657057657934953203&wfr=spider&for=pc	河南商报	2020-01-31 23:52:11	1	郑州东,商丘	ZAF,SQF	2020-01-31 23:52:11	2020-02-12 19:34:20
503	train	2020-01-18	G486	武汉	郑州东	WHN	ZAF	2020-01-18 16:11:00	2020-01-18 18:11:00	8号车厢			https://m.baidu.com/sf_baijiahao/s?id=1657057657934953203&wfr=spider&for=pc	河南商报	2020-01-31 23:52:52	1	武汉,信阳东,漯河西,郑州东	WHN,OYN,LBN,ZAF	2020-01-31 23:52:52	2020-02-12 19:34:20
504	train	2020-01-18	T182	武汉汉口	商丘南	HKN	SPF	2020-01-18 14:57:00	2020-01-18 20:53:00	7号车厢			https://m.baidu.com/sf_baijiahao/s?id=1657057657934953203&wfr=spider&for=pc	河南商报	2020-01-31 23:54:17	1	武汉汉口,麻城,新县,潢川,淮滨,阜阳,商丘南	HKN,MCN,XSN,KCN,HVN,FYH,SPF	2020-01-31 23:54:17	2020-02-12 19:34:20
505	train	2020-01-14	G1274	武汉	商丘	WHN	SQF	2020-01-14 07:21:00	2020-01-14 10:39:00	5号车厢			https://m.baidu.com/sf_baijiahao/s?id=1657057657934953203&wfr=spider&for=pc	河南商报	2020-01-31 23:55:06	1	武汉,信阳东,明港东,驻马店西,漯河西,郑州东,开封北,商丘	WHN,OYN,MDN,ZLN,LBN,ZAF,KBF,SQF	2020-01-31 23:55:06	2020-02-12 19:32:50
506	train	2020-01-22	C6506//6507	青岛	荣成	QDK	RCK	2020-01-22 13:06:00	2020-01-22 15:33:00	4号、5号车厢			https://www.qdxin.cn/shandong/2020/202238.html	威海发布	2020-02-01 00:00:52	1	青岛,青岛北,莱阳,烟台南,威海,荣成	QDK,QHK,LYK,YLK,WKK,RCK	2020-02-01 00:00:52	2020-02-12 19:48:19
507	train	2020-01-14	G2296	武汉	洛阳龙门	WHN	LLF	2020-01-14 17:12:00	2020-01-14 20:34:00				https://baijiahao.baidu.com/s?id=1656901702524152579&wfr=spider&for=pc&isFailFlag=1	大河报	2020-02-01 00:03:34	1	武汉,孝感北,信阳东,驻马店西,漯河西,许昌东,郑州,郑州西,洛阳龙门	WHN,XJN,OYN,ZLN,LBN,XVF,ZZF,XPF,LLF	2020-02-01 00:03:34	2020-02-12 19:32:50
508	train	2020-01-16	D2661	西安北	天水南	EAY	TIJ	2020-01-16 15:40:00	2020-01-16 17:20:00	6号车厢		15:40发车	https://mp.weixin.qq.com/s/5FNfY-8U5JqjOTfBmpyzRg	中国甘肃网	2020-02-01 00:09:04	1	西安北,宝鸡南,天水南	EAY,BBY,TIJ	2020-02-01 00:09:04	2020-02-12 19:34:15
509	train	2020-01-15	K177	郑州	西安	ZZF	XAY	2020-01-15 15:30:00	2020-01-15 22:25:00	17号车厢			https://mp.weixin.qq.com/s/5FNfY-8U5JqjOTfBmpyzRg	中国甘肃网	2020-02-01 00:11:13	1	郑州,巩义,洛阳,渑池,三门峡,渭南,西安	ZZF,GXF,LYF,MCF,SMF,WNY,XAY	2020-02-01 00:11:13	2020-02-12 19:32:51
510	train	2020-01-14	K22	武汉武昌	郑州	WCN	ZZF	2020-01-15 07:15:00	2020-01-15 14:03:00	7号车厢		7:15发车	https://mp.weixin.qq.com/s/5FNfY-8U5JqjOTfBmpyzRg	中国甘肃网	2020-01-28 21:03:00	1	武汉武昌,孝感,花园,广水,信阳,驻马店,遂平,西平,漯河,许昌,郑州	WCN,XGN,HUN,GSN,XUN,ZDN,SON,XPN,LON,XCF,ZZF	2020-02-01 00:11:49	2020-02-12 19:32:50
511	train	2020-01-18	D6858	汉中	西安北	HOY	EAY	2020-01-18 09:37:00	2020-01-18 11:15:00	4号车厢	8排D座		http://t.m.china.com.cn/convert/c_sqC8J6ls.html	宝鸡日报	2020-02-01 00:13:09	1	汉中,城固北,洋县西,西安鄠邑,西安北	HOY,CBY,YXY,KXY,EAY	2020-02-01 00:13:09	2020-02-12 19:34:20
512	train	2020-01-18	D6815	西安北	宝鸡南	EAY	BBY	2020-01-18 12:21:00	2020-01-18 13:22:00	4号车厢	2排D座		http://t.m.china.com.cn/convert/c_sqC8J6ls.html	宝鸡日报	2020-02-01 00:13:28	1	西安北,咸阳秦都,岐山,宝鸡南	EAY,XOY,QAY,BBY	2020-02-01 00:13:28	2020-02-12 19:34:20
513	train	2020-01-23	G2045	上饶	福州	SRG	FZS	2020-01-23 14:16:00	2020-01-23 16:25:00	14号车厢	02C		https://mp.weixin.qq.com/s/L1H87wTKnYHuUsC8Se7YnA	宁德公安	2020-02-01 00:15:00	1	上饶,五府山,武夷山北,建瓯西,延平,古田北,闽清北,福州	SRG,WFG,WBS,JUS,YPS,GBS,MBS,FZS	2020-02-01 00:15:00	2020-02-12 19:34:53
514	train	2020-01-23	G2039	武汉	上饶	WHN	SRG	2020-01-23 09:20:00	2020-01-23 13:06:00	13号车厢	08F		https://mp.weixin.qq.com/s/L1H87wTKnYHuUsC8Se7YnA	宁德公安	2020-02-01 00:16:40	1	武汉,鄂州,黄石北,黄石大冶北,阳新,瑞昌西,庐山,共青城,永修,南昌西,上饶弋阳,上饶	WHN,ECN,KSN,DBN,YON,RXG,LSG,GAG,ACG,NXG,YIG,SRG	2020-02-01 00:16:40	2020-02-12 19:34:53
516	train	2020-01-19	G28	合肥南	济南西	ENH	JGK	2020-01-19 13:33:00	2020-01-19 15:56:00	4号车厢			https://mp.weixin.qq.com/s/Xbuq7_7BBvgscIxWEKT9lg	济南都市频道	2020-02-01 00:20:27	1	合肥南,济南西	ENH,JGK	2020-02-01 00:20:27	2020-02-12 19:34:25
517	train	2020-01-21	G28	合肥南	济南西	ENH	JGK	2020-01-21 13:33:00	2020-01-21 15:56:00	4号车厢			https://mp.weixin.qq.com/s/Xbuq7_7BBvgscIxWEKT9lg	济南都市频道	2020-02-01 00:20:53	1	合肥南,济南西	ENH,JGK	2020-02-01 00:20:53	2020-02-12 19:34:38
519	train	2020-01-18	G1834	郑州东	曲阜东	ZAF	QAK	2020-01-18 18:23:00	2020-01-18 21:12:00	3号车厢			https://mp.weixin.qq.com/s/Xbuq7_7BBvgscIxWEKT9lg	济南都市频道	2020-02-01 00:24:36	1	郑州东,兰考南,商丘,砀山南,徐州东,枣庄,曲阜东	ZAF,LUF,SQF,PRH,UUH,ZEK,QAK	2020-02-01 00:24:36	2020-02-12 19:34:20
520	train	2020-01-19	K1198	随州	济南大明湖	SZN	JAK	2020-01-19 14:03:00	2020-01-20 10:42:00	15号车厢			https://mp.weixin.qq.com/s/Xbuq7_7BBvgscIxWEKT9lg	济南都市频道	2020-02-01 00:25:59	1	随州,安陆,云梦,武汉汉口,孝感,花园,广水,信阳,确山,驻马店,西平,漯河,周口,项城,沈丘,阜阳,涡阳,淮北,萧县,徐州,枣庄西,兖州,泰安泰山,济南大明湖	SZN,ALN,YMN,HKN,XGN,HUN,GSN,XUN,QSN,ZDN,XPN,LON,ZKN,ERN,SQN,FYH,GYH,HRH,EOH,XCH,ZFK,YZK,TAK,JAK	2020-02-01 00:25:59	2020-02-12 19:34:25
521	train	2020-01-21	G1770	武汉汉口	合肥南	HKN	ENH	2020-01-21 10:19:00	2020-01-21 12:01:00	4号车厢			https://mp.weixin.qq.com/s/Xbuq7_7BBvgscIxWEKT9lg	济南都市频道	2020-02-01 00:28:19	1	武汉汉口,合肥南	HKN,ENH	2020-02-01 00:28:19	2020-02-12 19:34:39
522	train	2020-01-22	G258	武汉	济南西	WHN	JGK	2020-01-22 07:11:00	2020-01-22 12:22:00	11号车厢			https://mp.weixin.qq.com/s/Xbuq7_7BBvgscIxWEKT9lg	济南都市频道	2020-02-01 00:31:32	1	武汉,信阳东,漯河西,郑州东,徐州东,曲阜东,济南西	WHN,OYN,LBN,ZAF,UUH,QAK,JGK	2020-02-01 00:31:32	2020-02-12 19:34:47
524	train	2020-01-21	G8105	沈阳	丹东	SYT	DUT	2020-01-21 14:30:00	2020-01-21 16:03:00	6号车厢	15C	在沈阳站换乘未出站，同乘人员有其母亲、丈夫、儿子，此4人在行程中均佩戴口罩	https://mp.weixin.qq.com/s/__Jr1Ztx4b3dwluA0bBEdA	丹东发布	2020-02-01 00:35:20	1	沈阳,沈阳南,本溪新城,本溪,五龙背东,丹东	SYT,SOT,BVT,BXT,WMT,DUT	2020-02-01 00:35:20	2020-02-12 19:34:39
525	train	2020-01-21	G1298	石家庄	沈阳	SJP	SYT	2020-01-21 07:10:00	2020-01-21 13:00:00	7号车厢	18C	在石家庄、沈阳换乘未出站，同乘人员有其母亲、丈夫、儿子，此4人在行程中均佩戴口罩	https://mp.weixin.qq.com/s/__Jr1Ztx4b3dwluA0bBEdA	丹东发布	2020-02-01 00:36:11	1	石家庄,定州东,保定东,白洋淀,霸州西,胜芳,天津西,天津滨海西,唐山,秦皇岛,秦皇岛山海关,沈阳	SJP,DOP,BMP,FWP,FOP,SUP,TXP,FHP,TSP,QTP,SHD,SYT	2020-02-01 00:36:11	2020-02-12 19:34:39
526	train	2020-01-20	Z208	武汉武昌	石家庄	WCN	SJP	2020-01-20 22:08:00	2020-01-21 06:29:00	15号车厢	18号(卧铺)	其于行程中佩戴口罩，在石家庄站换乘未出站	https://mp.weixin.qq.com/s/__Jr1Ztx4b3dwluA0bBEdA	丹东发布	2020-02-01 00:37:45	1	武汉武昌,孝感,石家庄	WCN,XGN,SJP	2020-02-01 00:37:45	2020-02-12 19:34:33
529	train	2020-01-21	D2198	武汉汉口	麻城北	HKN	MBN	2020-01-21 06:45:00	2020-01-21 07:29:00	3号车厢	6号	安徽阜阳，途径 金寨、六安、合肥南等，D2195/D2198	http://ah.people.com.cn/n2/2020/0127/c358266-33746476.html	人民网	2020-02-01 09:51:33	1	武汉汉口,红安西,麻城北	HKN,VXN,MBN	2020-02-01 09:51:33	2020-02-12 19:34:39
530	train	2020-01-21	K1282	麻城	阜阳阜南	MCN	FNH	2020-01-22 08:20:00	2020-01-22 10:44:00	14号车厢	6号下铺		http://ah.people.com.cn/n2/2020/0127/c358266-33746476.html	人民网	2020-02-01 09:51:42	1	麻城,新县,光山,淮滨,阜阳阜南	MCN,XSN,GUN,HVN,FNH	2020-02-01 09:51:42	2020-02-12 19:34:39
531	train	2020-01-21	D2694	兰州西	天水南	LAJ	TIJ	2020-01-21 16:46:00	2020-01-21 18:02:00	7号车厢			https://m.weibo.cn/status/4465407228558903?	陇南发布	2020-02-01 09:54:36	1	兰州西,天水南	LAJ,TIJ	2020-02-01 09:54:36	2020-02-12 19:34:39
533	train	2020-01-19	D2712	乌鲁木齐	张掖西	WAR	ZEJ	2020-01-19 11:46:00	2020-01-19 19:32:00	1号车厢	7C		https://mp.weixin.qq.com/s/M3l0w6C1msT9bYmd28q6DQ	中国甘肃网	2020-02-01 09:59:15	1	乌鲁木齐,吐鲁番北,鄯善北,哈密,柳园南,嘉峪关南,酒泉南,高台南,临泽南,张掖西	WAR,TAR,SMR,HMR,LNR,JBJ,JNJ,GAJ,LDJ,ZEJ	2020-02-01 09:59:15	2020-02-12 19:34:25
534	train	2020-01-22	D9519	南京南	芜湖	NKH	WHH	2020-01-22 18:55:00	2020-01-22 19:38:00	4号车厢		无座	https://mp.weixin.qq.com/s/VAkeFvLhH3_TKjz9ZgCu2g	马鞍山发布	2020-02-01 09:59:31	1	南京南,马鞍山东,芜湖	NKH,OMH,WHH	2020-02-01 09:59:31	2020-02-12 19:34:48
537	train	2020-01-22	Z162	武汉武昌	石家庄	WCN	SJP	2020-01-23 20:10:00	2020-01-24 04:18:00	6号车厢			https://weibo.com/3355385542/Irz5FzOZE?from=page_1001063355385542_profile&wvr=6&mod=weibotime&type=comment	平遥发布	2020-02-01 10:02:38	1	武汉武昌,郑州,石家庄	WCN,ZZF,SJP	2020-02-01 10:02:38	2020-02-12 19:34:48
538	train	2020-01-14	K4094	武汉汉口	阜阳	HKN	FYH	2020-01-14 05:50:00	2020-01-14 12:58:00	13号车厢	9号座位	座位号:9号	http://www.bozhou.gov.cn/CustomTopic/show/sendservice/370563.html	亳州市人民政府	2020-02-01 10:02:56	1	武汉汉口,麻城,新县,光山,潢川,淮滨,阜阳	HKN,MCN,XSN,GUN,KCN,HVN,FYH	2020-02-01 10:02:56	2020-02-12 19:32:50
539	flight	2020-01-21	CZ8551	武汉天河	兰州中川	WUH	LHW	2020-01-21 11:20:00	2020-01-21 13:19:00				https://mp.weixin.qq.com/s/M3l0w6C1msT9bYmd28q6DQ	中国甘肃网	2020-02-01 10:03:26	1	武汉天河,兰州中川	WUH,LHW	2020-02-01 10:03:26	2020-02-12 19:37:57
540	train	2020-01-16	C2902	郑州	焦作	ZZF	JOF	2020-01-16 06:22:00	2020-01-16 06:56:00	2号车厢			https://weibo.com/1959574931/IrGPwjMCt?refer_flag=1001030103_&type=comment#_rnd1580260098084	焦作日报	2020-02-01 10:04:25	1	郑州,焦作	ZZF,JOF	2020-02-01 10:04:25	2020-02-12 19:34:15
541	subway	2020-01-22	南京2号线	马群站	苏宁总部地铁站			2020-01-22 06:30:00	2020-01-22 00:00:00			6:30 上车，并于金马路站换乘4号线	https://m.weibo.cn/1653603955/4465864206039650	扬子晚报	2020-02-01 10:04:52	1	南京	2020-02-01 10:04:52	2020-02-08 11:22:50
542	train	2020-01-23	G1718	武汉	合肥南	WHN	ENH	2020-01-23 09:32:00	2020-01-23 11:05:00	11号车厢	16F	16F，1月22日发病	https://mp.weixin.qq.com/s/LJo8i8Qwkr9ydi7hJ0yZag	合肥在线	2020-02-01 10:05:11	1	武汉,合肥南	WHN,ENH	2020-02-01 10:05:11	2020-02-12 19:34:53
543	flight	2020-01-18	MF8273	武汉天河	西宁曹家堡	WUH	XNN	2020-01-18 11:20:00	2020-01-18 13:31:00		座位号56B	,T3航站楼进入	https://mp.weixin.qq.com/s/ApsTUVgM8oC9ddSjTD1vYg	西宁晚报	2020-02-01 10:06:59	1	福州长乐,西宁曹家堡,武汉天河	FOC,XNN,WUH	2020-02-01 10:06:59	2020-02-12 19:37:55
544	train	2020-01-16	K1198	安陆	潍坊	ALN	WFK	2020-01-16 14:42:00	2020-01-17 13:29:00	8号车厢		K1195/K1198	https://mp.weixin.qq.com/s/Xbuq7_7BBvgscIxWEKT9lg	济南城市频道	2020-02-01 10:07:08	1	安陆,云梦,武汉汉口,孝感,花园,广水,信阳,确山,驻马店,西平,漯河,周口,项城,沈丘,阜阳,涡阳,淮北,萧县,徐州,枣庄西,兖州,泰安泰山,济南大明湖,淄博,潍坊	ALN,YMN,HKN,XGN,HUN,GSN,XUN,QSN,ZDN,XPN,LON,ZKN,ERN,SQN,FYH,GYH,HRH,EOH,XCH,ZFK,YZK,TAK,JAK,ZBK,WFK	2020-02-01 10:07:08	2020-02-12 19:34:15
545	train	2020-01-18	D2687	西宁	民乐	XNO	MBJ	2020-01-18 15:58:00	2020-01-18 17:24:00	6号车厢	3B		https://mp.weixin.qq.com/s/ApsTUVgM8oC9ddSjTD1vYg	西宁晚报	2020-02-01 10:07:39	1	西宁,民乐	XNO,MBJ	2020-02-01 10:07:39	2020-02-12 19:34:20
546	train	2020-01-22	G686	郑州东	太原南	ZAF	TNV	2020-01-22 13:17:00	2020-01-22 17:16:00	2号车厢			https://m.weibo.cn/status/4465840524652284	人民日报	2020-02-01 10:08:09	1	郑州东,新乡东,鹤壁东,安阳东,邢台东,石家庄,阳泉北,太原南	ZAF,EGF,HFF,ADF,EDP,SJP,YPP,TNV	2020-02-01 10:08:09	2020-02-12 19:34:48
547	train	2020-01-19	K769	武汉武昌	岳阳临湘	WCN	LXQ	2020-01-20 03:41:00	2020-01-20 06:34:00	2号车厢		K768/K769	http://www.linxiang.gov.cn/24726/24727/content_1653661.html	临湘市人民政府	2020-02-01 10:08:47	1	武汉武昌,岳阳临湘	WCN,LXQ	2020-02-01 10:08:47	2020-02-12 19:34:25
549	train	2020-01-19	D7815	哈尔滨	佳木斯	HBB	JMB	2020-01-19 10:50:00	2020-01-19 13:03:00	7号车厢	03D座位	座次7车03D	https://mp.weixin.qq.com/s/z4whoHbgSjmvI7PE_Bjl_w	哈尔滨日报	2020-02-01 10:09:42	1	哈尔滨,宾州,方正,依兰,佳木斯	HBB,BZB,FNB,YEB,JMB	2020-02-01 10:09:42	2020-02-12 19:34:25
550	train	2020-01-20	D2214	武汉汉口	全椒	HKN	INH	2020-01-20 13:56:00	2020-01-20 16:36:00	16号车厢		途径 金寨、六安、合肥、全椒	https://mp.weixin.qq.com/s/Ri4QyFdy5MAfeD3WudWaRw	滁州市人民政府发布	2020-02-01 10:10:29	1	武汉汉口,红安西,金寨,六安,合肥南,全椒	HKN,VXN,JZH,UAH,ENH,INH	2020-02-01 10:10:29	2020-02-12 19:34:33
552	train	2020-01-22	D3016	武汉汉口	南京南	HKN	NKH	2020-01-22 07:59:00	2020-01-22 11:13:00	13号车厢	11D	途径 红安西、麻城北、金寨、六安、合肥南、全椒、南京南（汉口站 始发— 上海虹桥 终到）	https://mp.weixin.qq.com/s/Ri4QyFdy5MAfeD3WudWaRw	滁州市人民政府发布	2020-02-01 10:11:14	1	武汉汉口,红安西,麻城北,金寨,六安,合肥南,全椒,南京南	HKN,VXN,MBN,JZH,UAH,ENH,INH,NKH	2020-02-01 10:11:14	2020-02-12 19:34:48
553	train	2020-01-21	5539	柳州	宜州	LZZ	YSZ	2020-01-21 20:10:00	2020-01-21 22:04:00	7号车厢	46号座位	46号座位	https://m.weibo.cn/status/4466072856553806	新浪广西	2020-02-01 10:11:54	1	柳州,宜州	LZZ,YSZ	2020-02-01 10:11:54	2020-02-12 19:34:39
554	train	2020-01-20	D2214	武汉汉口	全椒	HKN	INH	2020-01-20 13:56:00	2020-01-20 16:36:00	4号车厢	11C		https://mp.weixin.qq.com/s/75UUBmQ8xnjLRqPkkFR-Tg	马鞍山发布	2020-02-01 10:12:43	1	武汉汉口,红安西,金寨,六安,合肥南,全椒	HKN,VXN,JZH,UAH,ENH,INH	2020-02-01 10:12:43	2020-02-12 19:34:33
555	train	2020-01-22	D2272	武汉汉口	南京南	HKN	NKH	2020-01-22 15:09:00	2020-01-22 18:01:00	3号车厢	13D		https://mp.weixin.qq.com/s/VAkeFvLhH3_TKjz9ZgCu2g	马鞍山发布	2020-02-01 10:13:26	1	武汉汉口,麻城北,六安,合肥南,南京南	HKN,MBN,UAH,ENH,NKH	2020-02-01 10:13:26	2020-02-12 19:34:48
557	train	2020-01-23	G589	麻城北	长兴	MBN	CBH	2020-01-23 13:00:00	2020-01-23 16:32:00	15号车厢		列车为复合车次，汉口至合肥南区区间，车票票面为G592次15车。2.南京南至温州区间，车票票面为G589次15车。G589/G592	https://vapp.tmuyun.com/webDetails/news?id=230456&tenantId=3	掌上温岭	2020-02-01 10:16:09	1	麻城北,金寨,六安,合肥南,南京南,江宁,溧水,宜兴,长兴	MBN,JZH,UAH,ENH,NKH,JJH,LDH,YUH,CBH	2020-02-01 10:16:09	2020-02-12 19:34:53
558	train	2020-01-19	K92	合肥	蚌埠	HFH	BBH	2020-01-20 12:50:00	2020-01-20 15:42:00	15号车厢		无座	https://mp.weixin.qq.com/s/LHmmIOgJjdbH_JskrMKkHA	合肥在线	2020-02-01 10:17:03	1	合肥,蚌埠	HFH,BBH	2020-02-01 10:17:03	2020-02-12 19:34:25
559	train	2020-01-23	G431	武汉	桂林北	WHN	GBZ	2020-01-23 07:06:00	2020-01-23 12:06:00	6号车厢	010F号座位	010F号座位	https://m.weibo.cn/status/4466072856553806	新浪广西	2020-02-01 10:17:56	1	武汉,咸宁北,赤壁北,岳阳东,长沙南,衡阳东,祁东,永州,东安东,全州南,兴安北,桂林北	WHN,XRN,CIN,YIQ,CWQ,HVQ,QMQ,AOQ,DCZ,QNZ,XDZ,GBZ	2020-02-01 10:17:56	2020-02-12 19:34:53
560	train	2020-01-21	K974	武汉汉口	聊城	HKN	UCK	2020-01-21 18:04:00	2020-01-22 07:47:00				https://mp.weixin.qq.com/s/jl1q9KStH7rMLbQJB1hM2A	聊城发布	2020-02-01 10:18:49	1	武汉汉口,孝感,花园,广水,信阳,驻马店,漯河,许昌,郑州,商丘,菏泽,梁山,聊城阳谷,聊城	HKN,XGN,HUN,GSN,XUN,ZDN,LON,XCF,ZZF,SQF,HIK,LMK,YIK,UCK	2020-02-01 10:18:49	2020-02-12 19:34:39
561	train	2020-01-20	T246	武汉武昌	成都东	WCN	ICW	2020-01-20 19:58:00	2020-01-21 11:20:00	2号车厢		乘坐公共汽车从成都东站到达什邡汽车站	https://mp.weixin.qq.com/s/idoIjBV9_3jSShTMjX7x-Q	健康德阳	2020-02-01 10:19:25	1	武汉武昌,安陆,随州,襄阳襄州,十堰,安康,达州,蓬溪,遂宁,成都东	WCN,ALN,SZN,XWN,SNN,AKY,RXW,KZW,NIW,ICW	2020-02-01 10:19:25	2020-02-12 19:34:33
562	train	2020-01-17	T123	武汉武昌	衡阳	WCN	HYQ	2020-01-18 23:23:00	2020-01-19 04:47:00	2号车厢	038号座位	038号座位，T122/T123	https://m.weibo.cn/status/4466072856553806	新浪广西	2020-02-01 10:22:47	1	武汉武昌,岳阳,长沙,衡阳	WCN,YYQ,CSQ,HYQ	2020-02-01 10:22:47	2020-02-12 19:34:16
563	train	2020-01-20	K4235	杭州	柳州	HZH	LZZ	2020-01-20 16:00:00	2020-01-21 18:17:00	6号车厢	92号座位		https://m.weibo.cn/status/4466072856553806	新浪广西	2020-02-01 10:23:16	1	杭州,诸暨,义乌,金华,衢州,上饶,鹰潭,娄底,邵东,邵阳,永州,东安东,全州南,桂林北,柳州	HZH,ZDH,YWH,JBH,QEH,SRG,YTG,LDQ,FIQ,SYQ,AOQ,DCZ,QNZ,GBZ,LZZ	2020-02-01 10:23:16	2020-02-12 19:34:33
564	train	2020-01-15	Z50	武汉汉口	郑州	HKN	ZZF	2020-01-15 23:28:00	2020-01-16 03:52:00	2号车厢			https://weibo.com/1959574931/IrGPwjMCt?refer_flag=1001030103_&type=comment#_rnd1580260098084	焦作日报	2020-02-01 10:24:10	1	武汉汉口,郑州	HKN,ZZF	2020-02-01 10:24:10	2020-02-12 19:32:51
565	train	2020-01-19	D8403	桂林北	北海	GBZ	BHZ	2020-01-19 08:00:00	2020-01-19 12:33:00	3号车厢	001F号座位		https://m.weibo.cn/status/4466072856553806	新浪广西	2020-02-01 10:24:21	1	桂林北,桂林,永福南,鹿寨北,柳州,来宾北,南宁东,钦州东,合浦,北海	GBZ,GLZ,YBZ,LSZ,LZZ,UCZ,NFZ,QDZ,HVZ,BHZ	2020-02-01 10:24:21	2020-02-12 19:34:25
566	train	2020-01-22	D4832	武汉武昌	合肥南	WCN	ENH	2020-01-22 21:50:00	2020-01-22 23:58:00	4号车厢	18F号座位	18F。 陈某，女，25岁，武汉市汉阳区人，1月22日晚上10点乘坐动车（D4832，04车18F）前往合肥市包河区,当日发病。 出发地不明确。	https://mp.weixin.qq.com/s/Z8uXtQZt6m6E31QWblqqCw	合肥在线	2020-02-01 10:24:24	1	武汉武昌,武汉汉口,红安西,合肥南	WCN,HKN,VXN,ENH	2020-02-01 10:24:24	2020-02-12 19:34:48
567	train	2020-01-18	K315	武汉武昌	桂林北	WCN	GBZ	2020-01-19 09:18:00	2020-01-19 21:34:00	6号车厢	022号座位	K315/K318	https://m.weibo.cn/status/4466072856553806	新浪广西	2020-02-01 10:24:44	1	武汉武昌,岳阳,长沙,株洲,衡阳,祁东,祁阳,永州,东安东,全州南,兴安北,桂林北	WCN,YYQ,CSQ,ZZQ,HYQ,QMQ,QWQ,AOQ,DCZ,QNZ,XDZ,GBZ	2020-02-01 10:24:44	2020-02-12 19:34:20
569	train	2020-01-14	D7831	哈尔滨	佳木斯	HBB	JMB	2020-01-14 19:20:00	2020-01-14 21:30:00	4号车厢		站票	https://m.weibo.cn/2458873097/4466383674590818	新浪黑龙江微博	2020-02-01 10:27:47	1	哈尔滨,宾州,方正,佳木斯	HBB,BZB,FNB,JMB	2020-02-01 10:27:47	2020-02-12 19:32:50
570	train	2020-01-20	G9476	合肥南	淮北	ENH	HRH	2020-01-20 11:16:00	2020-01-20 13:23:00	15号车厢	08A		https://mp.weixin.qq.com/s/Go0T035GamGfLblbi3Hl8Q	淮北发布	2020-02-01 10:28:17	1	合肥南,徐州东,萧县北,淮北	ENH,UUH,QSH,HRH	2020-02-01 10:28:17	2020-02-12 19:34:34
571	train	2020-01-23	G592	麻城北	长兴	MBN	CBH	2020-01-23 13:00:00	2020-01-23 16:32:00	15号车厢		列车为复合车次，汉口至合肥南区区间，车票票面为G592次15车。2.南京南至温州区间，车票票面为G589次15车。	https://vapp.tmuyun.com/webDetails/news?id=230456&tenantId=3	掌上温岭	2020-02-01 10:28:40	1	麻城北,金寨,六安,合肥南,南京南,江宁,溧水,宜兴,长兴	MBN,JZH,UAH,ENH,NKH,JJH,LDH,YUH,CBH	2020-02-01 10:28:40	2020-02-12 19:34:53
572	train	2020-01-20	D3012	武汉汉口	合肥南	HKN	ENH	2020-01-20 08:30:00	2020-01-20 10:45:00	3号车厢	07A		https://mp.weixin.qq.com/s/Go0T035GamGfLblbi3Hl8Q	淮北发布	2020-02-01 10:29:00	1	武汉汉口,红安西,麻城北,金寨,六安,合肥南	HKN,VXN,MBN,JZH,UAH,ENH	2020-02-01 10:29:00	2020-02-12 19:34:34
573	train	2020-01-19	D8797	昆明南	丽江	KOM	LHM	2020-01-19 10:57:00	2020-01-19 14:32:00				https://weibo.com/1662558237/IrH6mhfSL?refer_flag=1001030103_&type=comment#_rnd1580262246442	云南发布	2020-02-01 10:29:21	1	昆明南,昆明,楚雄,丽江	KOM,KMM,CUM,LHM	2020-02-01 10:29:21	2020-02-12 19:34:25
575	train	2020-01-19	G1738	武汉	合肥南	WHN	ENH	2020-01-19 08:25:00	2020-01-19 10:24:00				https://mp.weixin.qq.com/s/WioOcc3qo7Lj2gXe0JUQvQ	宿州发布	2020-02-01 10:31:15	1	武汉,红安西,麻城北,金寨,六安,合肥南	WHN,VXN,MBN,JZH,UAH,ENH	2020-02-01 10:31:15	2020-02-12 19:34:25
580	train	2020-01-19	D8609	石林西	昆明南	SYM	KOM	2020-01-19 10:08:00	2020-01-19 10:27:00				https://weibo.com/1662558237/IrH6mhfSL?refer_flag=1001030103_&type=comment#_rnd1580262246442	云南发布	2020-02-01 10:34:48	1	石林西,昆明南	SYM,KOM	2020-02-01 10:34:48	2020-02-12 19:34:25
581	train	2020-01-20	G1525	长沙南	昆明南	CWQ	KOM	2020-01-20 10:04:00	2020-01-20 15:15:00	15号车厢	4B座	27日确诊	https://mp.weixin.qq.com/s/ybUTlkpJS1XEQRbFQBmBrA	江川发布	2020-02-01 10:35:06	1	长沙南,怀化南,贵阳北,曲靖北,昆明南	CWQ,KAQ,KQW,QBM,KOM	2020-02-01 10:35:06	2020-02-12 19:34:34
583	train	2020-01-19	G7536	绍兴北	杭州东	SLH	HGH	2020-01-19 22:03:00	2020-01-19 22:23:00	11号车厢	7A座	27日确诊	https://mp.weixin.qq.com/s/ybUTlkpJS1XEQRbFQBmBrA	江川发布	2020-02-01 10:35:22	1	绍兴北,杭州东	SLH,HGH	2020-02-01 10:35:22	2020-02-12 19:34:26
585	train	2020-01-17	D3012	武汉汉口	合肥南	HKN	ENH	2020-01-17 08:30:00	2020-01-17 10:45:00				https://mp.weixin.qq.com/s/WioOcc3qo7Lj2gXe0JUQvQ	宿州发布	2020-02-01 10:53:06	1	武汉汉口,红安西,麻城北,金寨,六安,合肥南	HKN,VXN,MBN,JZH,UAH,ENH	2020-02-01 10:53:06	2020-02-12 19:34:17
589	flight	2020-01-21	KY8232	武汉天河	腾冲驼峰	WUH	TCZ	2020-01-21 21:21:00	2020-01-22 00:17:00				http://www.sohu.com/a/369845193_248772	云视新闻	2020-02-01 11:21:41	1	武汉天河,腾冲驼峰	WUH,TCZ	2020-02-01 11:21:41	2020-02-12 19:37:57
590	flight	2020-01-22	8L9894	武汉天河	昆明长水	WUH	KMG	2020-01-22 07:13:00	2020-01-22 09:27:00		22A		http://www.sohu.com/a/369845487_248772	云视新闻	2020-02-01 11:23:24	1	武汉天河,昆明长水	WUH,KMG	2020-02-01 11:23:24	2020-02-12 19:37:58
591	bus	2020-01-22	柳州快9路公交车	国信凤起新都东站	雒容镇人民公园站			2020-01-22 13:00:00	2020-01-22 13:00:00			大约13时上车。	https://mbd.baidu.com/newspage/data/landingsuper?context=%7B%22nid%22%3A%22news_9388516071970136165%22%7D&n_type=1&p_from=3	南国今报	2020-02-01 14:36:54	1	柳州	2020-02-01 11:23:54	2020-02-08 11:35:44
592	flight	2020-01-27	JD5859	北京大兴	南昌昌北	PKX	KHN	2020-01-27 18:30:00	2020-01-27 20:34:00				https://c.m.163.com/news/a/F49MIR050001899O.html?spss=newsapp	网易新闻-人民日报	2020-02-01 11:26:38	1	北京大兴,海口美兰,南昌昌北	PKX,HAK,KHN	2020-02-01 11:26:38	2020-02-12 19:38:05
594	train	2020-01-22	D3936	昆明	大理	KMM	DKM	2020-01-22 12:54:00	2020-01-22 15:01:00	2号车厢	13排A、B、C		http://www.sohu.com/a/369845487_248772	云视新闻	2020-02-01 11:30:14	1	昆明,广通北,楚雄,祥云,大理	KMM,GPM,CUM,XQM,DKM	2020-02-01 11:30:14	2020-02-12 19:34:48
595	flight	2020-01-16	MU9689	柳州白莲	三亚凤凰	LZH	SYX	2020-01-16 21:08:00	2020-01-16 22:12:00				http://www.sohu.com/a/369756446_120214185	搜狐	2020-02-01 11:33:35	1	武汉天河,三亚凤凰,柳州白莲	WUH,SYX,LZH	2020-02-01 11:33:35	2020-02-12 19:37:54
596	train	2020-01-22	G1525	武汉	昆明南	WHN	KOM	2020-01-22 08:41:00	2020-01-22 15:15:00	11号车厢			http://www.sohu.com/a/369845487_248772	云视新闻	2020-02-01 11:34:34	1	武汉,长沙南,怀化南,贵阳北,曲靖北,昆明南	WHN,CWQ,KAQ,KQW,QBM,KOM	2020-02-01 11:34:34	2020-02-12 19:34:48
598	train	2020-01-22	C6615	成都西	雅安	CMW	YAE	2020-01-22 11:08:00	2020-01-22 12:26:00	02车厢	13D		https://weibo.com/3167104922/IsnDRiCUE?type=comment#_rnd1580973872807	四川日报	2020-02-02 22:00:00	1	成都西,崇州,大邑,邛崃,名山,雅安	CMW,CZE,DEE,QLE,MSE,YAE	2020-02-01 11:37:27	2020-02-12 19:34:48
599	train	2020-01-20	C5990	贵阳北	大方	KQW	DFE	2020-01-20 17:30:00	2020-01-20 18:16:00	09号车厢	11D号座位	C5990列车分别经停大方站、威信站、长宁站、宜宾西站、眉山东站。	https://www.toutiao.com/i6787799787925144078/	今日头条多彩贵州网	2020-02-01 11:38:12	1	贵阳北,大方	KQW,DFE	2020-02-01 11:38:12	2020-02-12 19:34:34
600	train	2020-01-22	G852	武汉	宝鸡南	WHN	BBY	2020-01-22 12:03:00	2020-01-22 18:12:00	4号车厢	13C	高铁：武汉-兰州	https://weibo.com/6072765008/Is4m9lSu6?type=comment#_rnd1580528307706	宝鸡同城	2020-02-01 11:39:31	1	武汉,信阳东,驻马店西,漯河西,郑州,洛阳龙门,渑池南,华山北,渭南北,西安北,杨陵南,岐山,宝鸡南	WHN,OYN,ZLN,LBN,ZZF,LLF,MNF,HDY,WBY,EAY,YEY,QAY,BBY	2020-02-01 11:39:31	2020-02-12 19:34:48
604	train	2020-01-16	K1366	武汉武昌	洛阳关林	WCN	GLF	2020-01-16 09:34:00	2020-01-16 18:16:00	13车	79号		https://www.toutiao.com/i6787965335023649280/	今日头条	2020-02-01 11:45:35	1	武汉武昌,孝感,广水,信阳,驻马店,西平,漯河,平顶山,平顶山宝丰,洛阳关林	WCN,XGN,GSN,XUN,ZDN,XPN,LON,PEN,BFF,GLF	2020-02-01 11:45:35	2020-02-12 19:34:15
605	train	2020-01-16	G663	洛阳龙门	渑池南	LLF	MNF	2020-01-16 19:42:00	2020-01-16 20:01:00	15车	1号C		https://www.toutiao.com/i6787965335023649280/	今日头条	2020-02-01 11:46:24	1	洛阳龙门,渑池南	LLF,MNF	2020-02-01 11:46:24	2020-02-12 19:34:15
606	train	2020-01-11	K4780	高碑店	北京西	GBP	BXP	2020-01-12 07:44:00	2020-01-12 08:52:00	11号车厢			http://news.163.com/20/0131/19/F48961N800019K82.html	保定晚报	2020-02-01 11:47:27	1	高碑店,北京西	GBP,BXP	2020-02-01 11:47:27	2020-02-12 19:32:33
609	train	2020-01-13	K599	高碑店	邢台	GBP	XTP	2020-01-14 06:11:00	2020-01-14 09:39:00	02号车厢			http://news.163.com/20/0131/19/F48961N800019K82.html	保定晚报	2020-02-01 11:49:06	1	高碑店,保定,石家庄,邢台	GBP,BDP,SJP,XTP	2020-02-01 11:49:06	2020-02-12 19:32:34
610	train	2020-01-14	T10	邢台	北京西	XTP	BXP	2020-01-15 07:22:00	2020-01-15 11:12:00	07号车厢			http://news.163.com/20/0131/19/F48961N800019K82.html	保定晚报	2020-02-01 11:50:21	1	邢台,石家庄,北京西	XTP,SJP,BXP	2020-02-01 11:50:21	2020-02-12 19:32:50
612	train	2020-01-22	G1564	高碑店东	涿州东	GMP	ZAP	2020-01-22 09:36:00	2020-01-22 09:46:00	02号车厢			http://news.163.com/20/0131/19/F48961N800019K82.html	保定晚报	2020-02-01 11:52:40	1	高碑店东,涿州东	GMP,ZAP	2020-02-01 11:52:40	2020-02-12 19:34:48
613	flight	2020-01-18	NS3270	昆明长水	石家庄正定	KMG	SJW	2020-01-18 20:42:00	2020-01-19 02:32:00				http://news.163.com/20/0131/19/F48961N800019K82.html	保定晚报	2020-02-01 11:53:54	1	昆明长水,石家庄正定	KMG,SJW	2020-02-01 11:53:54	2020-02-12 19:37:55
614	train	2020-01-19	G604	正定机场	保定东	ZHP	BMP	2020-01-19 08:43:00	2020-01-19 09:10:00	07号车厢			http://news.163.com/20/0131/19/F48961N800019K82.html	保定晚报	2020-02-01 11:55:06	1	正定机场,保定东	ZHP,BMP	2020-02-01 11:55:06	2020-02-12 19:34:26
615	train	2020-01-17	G8125	沈阳	延吉西	SYT	YXL	2020-01-17 09:40:00	2020-01-17 13:50:00	8号车厢	05C		https://new.qq.com/rain/a/20200131A0A0XP00	腾讯	2020-02-01 11:56:00	1	沈阳,铁岭西,公主岭南,长春西,长春,吉林,蛟河西,敦化,安图西,延吉西	SYT,PXT,GBT,CRT,CCT,JLL,JOL,DHL,AXL,YXL	2020-02-01 11:56:00	2020-02-12 19:34:17
616	train	2020-01-20	K1525	保定	石家庄	BDP	SJP	2020-01-21 05:50:00	2020-01-21 07:17:00	15号车厢			http://news.163.com/20/0131/19/F48961N800019K82.html	保定晚报	2020-01-31 19:11:53	1	保定,石家庄	BDP,SJP	2020-02-01 11:56:08	2020-02-12 19:34:34
617	train	2020-01-20	G586	石家庄	保定东	SJP	BMP	2020-01-20 14:02:00	2020-01-20 14:38:00	10号车厢			http://news.163.com/20/0131/19/F48961N800019K82.html	保定晚报	2020-02-01 11:57:10	1	石家庄,保定东	SJP,BMP	2020-02-01 11:57:10	2020-02-12 19:34:34
620	bus	2020-01-22	雒容镇至鹿寨县专线公交车	雒容镇	鹿寨县			2020-01-22 13:00:00	2020-01-22 13:00:00			1月22日13时左右柳州市快9路公交车、雒容镇至鹿寨县专线公交车	https://xw.qq.com/cmsid/20200131A084SV00	广西新闻频道	2020-02-01 11:58:31	1	雒容镇，鹿寨县，柳州	2020-02-01 11:58:31	2020-02-02 14:57:05
621	flight	2020-01-20	MU9689	武汉天河	三亚凤凰	WUH	SYX	2020-01-20 18:44:00	2020-01-20 22:36:00				http://www.sohu.com/a/369756446_120214185	腾讯	2020-01-31 15:19:00	1	武汉天河,三亚凤凰,柳州白莲	WUH,SYX,LZH	2020-02-01 11:59:16	2020-02-12 19:37:56
622	train	2020-01-21	Z335	武汉武昌	柳州	WCN	LZZ	2020-01-22 07:21:00	2020-01-22 17:47:00				http://www.sohu.com/a/369756446_120214185	搜狐	2020-01-31 15:19:00	1	武汉武昌,岳阳,长沙,株洲,衡阳,永州,桂林北,柳州	WCN,YYQ,CSQ,ZZQ,HYQ,AOQ,GBZ,LZZ	2020-02-01 12:00:01	2020-02-12 19:34:39
628	train	2020-01-23	G8508	重庆北	成都东	CUW	ICW	2020-01-23 12:15:00	2020-01-23 13:56:00				https://m.weibo.cn/status/4466852711843649?	人民日报	2020-02-01 12:06:38	1	重庆北,璧山,资中北,成都东	CUW,FZW,WZW,ICW	2020-02-01 12:06:38	2020-02-12 19:34:54
629	train	2020-01-18	G435	武汉	柳州	WHN	LZZ	2020-01-18 13:29:00	2020-01-18 19:38:00	7号、10号车厢			http://www.sohu.com/a/369756446_120214185	搜狐	2020-02-01 12:07:23	1	武汉,咸宁北,汨罗东,长沙南,祁东,祁阳,永州,东安东,全州南,兴安北,桂林北,柳州	WHN,XRN,MQQ,CWQ,QMQ,QWQ,AOQ,DCZ,QNZ,XDZ,GBZ,LZZ	2020-02-01 12:07:23	2020-02-12 19:34:20
630	train	2020-01-23	G8511	成都东	重庆北	ICW	CUW	2020-01-23 14:32:00	2020-01-23 16:12:00				https://m.weibo.cn/status/4466852711843649?	人民日报	2020-02-01 12:07:30	1	成都东,永川东,璧山,重庆北	ICW,WMW,FZW,CUW	2020-02-01 12:07:30	2020-02-12 19:34:54
631	train	2020-01-13	K1627	武汉武昌	柳州	WCN	LZZ	2020-01-14 00:42:00	2020-01-14 15:11:00	19号车厢			http://www.sohu.com/a/369756446_120214185	搜狐	2020-02-01 12:08:21	1	武汉武昌,岳阳,长沙,衡阳,永州,东安东,全州南,桂林北,柳州	WCN,YYQ,CSQ,HYQ,AOQ,DCZ,QNZ,GBZ,LZZ	2020-02-01 12:08:21	2020-02-12 19:32:34
632	train	2020-01-23	G8752	重庆北	德阳	CUW	DYW	2020-01-23 16:50:00	2020-01-23 19:07:00				https://m.weibo.cn/status/4466852711843649?	人民日报	2020-02-01 12:08:24	1	重庆北,大足南,成都东,新都东,广汉北,德阳	CUW,FQW,ICW,EWW,GVW,DYW	2020-02-01 12:08:24	2020-02-12 19:34:54
633	flight	2020-01-15	CA1538	南昌昌北	北京首都	KHN	PEK	2020-01-15 11:56:00	2020-01-15 13:55:00				https://www.smzdz.net/shenghuo/2186547.html	什么值得看	2020-02-01 12:09:14	1	南昌昌北,北京首都	KHN,PEK	2020-02-01 12:09:14	2020-02-12 19:37:54
634	train	2020-01-16	K4094	武汉汉口	清河城	HKN	QYP	2020-01-16 05:50:00	2020-01-16 19:49:00	7号车厢	14A		https://hb.jjj.qq.com/a/20200131/009248.htm	清河发布	2020-02-01 12:09:18	1	武汉汉口,麻城,新县,光山,潢川,淮滨,阜阳,商丘南,曹县,菏泽,鄄城,郓城,梁山,聊城阳谷,聊城,聊城临清,清河城	HKN,MCN,XSN,GUN,KCN,HVN,FYH,SPF,CXK,HIK,JCK,YPK,LMK,YIK,UCK,UQK,QYP	2020-02-01 12:09:18	2020-02-12 19:34:15
635	train	2020-01-23	C6213	德阳	成都东	DYW	ICW	2020-01-23 19:49:00	2020-01-23 20:20:00				https://m.weibo.cn/status/4466852711843649?	人民日报	2020-02-01 12:09:25	1	德阳,广汉北,成都东	DYW,GVW,ICW	2020-02-01 12:09:25	2020-02-12 19:34:54
636	train	2020-01-23	C6222	成都东	绵阳	ICW	MYW	2020-01-23 20:46:00	2020-01-23 21:30:00				https://m.weibo.cn/status/4466852711843649?	人民日报	2020-02-01 12:10:31	1	成都东,德阳,绵阳	ICW,DYW,MYW	2020-02-01 12:10:31	2020-02-12 19:34:54
637	train	2020-01-23	C6217	绵阳	成都东	MYW	ICW	2020-01-23 21:47:00	2020-01-23 22:30:00				https://m.weibo.cn/status/4466852711843649?	人民日报	2020-02-01 12:11:24	1	绵阳,德阳,成都东	MYW,DYW,ICW	2020-02-01 12:11:24	2020-02-12 19:34:54
638	train	2020-01-23	G8541	成都东	重庆沙坪坝	ICW	CYW	2020-01-23 07:42:00	2020-01-23 09:23:00				https://m.weibo.cn/status/4466852711843649?	人民日报	2020-02-01 12:12:12	1	成都东,简阳南,资阳北,资中北,隆昌北,重庆沙坪坝	ICW,JOW,FYW,WZW,NWW,CYW	2020-02-01 12:12:12	2020-02-12 19:34:54
639	train	2020-01-23	G8546	重庆沙坪坝	成都东	CYW	ICW	2020-01-23 10:08:00	2020-01-23 11:37:00				https://m.weibo.cn/status/4466852711843649?	人民日报	2020-02-01 12:12:53	1	重庆沙坪坝,内江北,资阳北,成都东	CYW,NKW,FYW,ICW	2020-02-01 12:12:53	2020-02-12 19:34:54
640	train	2020-01-19	G488	南昌西	北京西	NXG	BXP	2020-01-19 10:49:00	2020-01-19 17:06:00	5号车厢			https://www.smzdz.net/shenghuo/2186547.html	什么值得看	2020-02-01 12:13:24	1	南昌西,庐山,武汉,郑州东,石家庄,北京西	NXG,LSG,WHN,ZAF,SJP,BXP	2020-02-01 12:13:24	2020-02-12 19:34:26
641	train	2020-01-23	G8529	成都东	重庆北	ICW	CUW	2020-01-23 11:59:00	2020-01-23 13:34:00				https://m.weibo.cn/status/4466852711843649?	人民日报	2020-02-01 12:13:39	1	成都东,内江北,重庆北	ICW,NKW,CUW	2020-02-01 12:13:39	2020-02-12 19:34:54
642	flight	2020-01-21	3U8506	福州长乐	重庆江北	FOC	CKG	2020-01-21 22:10:00	2020-01-22 01:00:00				https://m.weibo.cn/status/4466852711843649?	人民日报	2020-02-01 12:14:27	1	福州长乐,重庆江北	FOC,CKG	2020-02-01 12:14:27	2020-02-12 19:37:57
643	train	2020-01-20	G77	武汉	深圳北	WHN	IOQ	2020-01-20 09:00:00	2020-01-20 13:18:00	3号车厢		已发现2名患者。	https://baijiahao.baidu.com/s?id=1657292151921262405&wfr=spider&for=pc	枣庄网警巡查执法	2020-02-01 13:40:34	1	武汉,长沙南,广州南,深圳北	WHN,CWQ,IZQ,IOQ	2020-02-01 13:40:34	2020-02-12 19:34:34
644	flight	2020-01-24	TR188	新加坡.樟宜	杭州萧山	SIN	HGH	2020-01-24 17:17:00	2020-01-24 21:33:00			1月24日，新加坡酷航TR188航班携带116名武汉乘客航班降落杭州。飞机着陆后，2名发烧人员即送至萧山区第一人民医院，其余武汉乘客在机场宾馆就地隔离，219名其他乘客在杭州市委党校集中医学观察。	https://www.toutiao.com/i6787999417644352013/?tt_from=weixin&utm_campaign=client_share&wxshare_count=2&from=singlemessage&timestamp=1580531175&app=news_article&utm_source=weixin&isappinstalled=0&utm_medium=toutiao_ios&req_id=202002011226150100140470131B010971&group_id=6787999417644352013&pbid=6788331323326383619	南方都市报	2020-02-01 13:57:26	1	新加坡.樟宜,杭州萧山	SIN,HGH	2020-02-01 13:57:26	2020-02-12 19:37:59
648	flight	2020-01-23	GJ8921	襄阳刘集	海口美兰	XFN	HAK	2020-01-23 11:18:00	2020-01-23 13:34:00				https://mp.weixin.qq.com/s/q6PQemqn2ZAyDnNrpZg0ow	海南日报	2020-02-01 17:54:20	1	哈尔滨太平,海口美兰,襄阳刘集	HRB,HAK,XFN	2020-02-01 17:54:20	2020-02-12 19:37:58
652	coach	2020-01-23	陕G8677G	旬阳县城区康花园	赵湾镇			2020-01-23 00:00:00	2020-01-23 23:59:59				https://mp.weixin.qq.com/s/gwwx7CFpyeVmSgv8ToZ51Q	央视新闻	2020-02-01 17:56:28	1	赵湾镇，旬阳县	2020-02-01 17:56:28	2020-02-02 17:08:11
653	train	2020-01-23	C7473	海口东	三亚	HMQ	SEQ	2020-01-23 15:21:00	2020-01-23 17:08:00				https://mp.weixin.qq.com/s/q6PQemqn2ZAyDnNrpZg0ow	海南日报	2020-02-01 17:57:05	1	海口东,美兰,文昌,琼海,万宁,陵水,三亚	HMQ,MHQ,WEQ,QYQ,WNQ,LIQ,SEQ	2020-02-01 17:57:05	2020-02-12 19:34:54
654	bus	2020-01-20	南京D10路	南京平顶山公园	南京丽景路			2020-01-20 20:00:00	2020-01-20 00:00:00			12:00:00 平顶山公园乘坐D10公交车去丽景路	https://m.weibo.cn/1653603955/4465864206039650	扬子晚报	2020-02-01 17:59:34	1	南京	2020-02-01 17:59:34	2020-02-02 14:57:05
656	flight	2020-01-11	FD439	三亚凤凰	曼谷.廊曼	SYX	DMK	2020-01-11 05:31:00	2020-01-11 06:08:00				https://mp.weixin.qq.com/s/q6PQemqn2ZAyDnNrpZg0ow	海南日报	2020-02-01 18:01:40	1	三亚凤凰,曼谷.廊曼	SYX,DMK	2020-02-01 18:01:40	2020-02-12 19:37:53
658	train	2020-01-21	K1803	武汉武昌	湛江	WCN	ZJZ	2020-01-21 09:38:00	2020-01-22 07:15:00				https://mp.weixin.qq.com/s/q6PQemqn2ZAyDnNrpZg0ow	海南日报	2020-02-01 18:07:45	1	武汉武昌,咸宁,赤壁,岳阳,长沙,湘潭,湘乡,娄底,邵东,邵阳,永州,零陵,邵阳双牌,道州,江永,江华,富川,贺州,梧州,玉林,陆川,廉江,湛江	WCN,XNN,CBN,YYQ,CSQ,XTQ,XXQ,LDQ,FIQ,SYQ,AOQ,UWZ,SBZ,DFZ,JYZ,JHZ,FDZ,HXZ,WZZ,YLZ,LKZ,LJZ,ZJZ	2020-02-01 18:07:45	2020-02-12 19:34:39
659	bus	2020-01-20	安庆市24路	安庆市政务中心西站	安庆市新纪元商务酒店站			2020-01-20 14:00:00	2020-01-20 14:30:00				https://mp.weixin.qq.com/s/3DYwsEnbI9E2bRubUC_gwA	安庆论坛	2020-02-01 18:12:20	1	安庆市	2020-02-01 18:12:20	2020-02-02 14:57:05
660	train	2020-01-19	K457	武汉武昌	海口	WCN	VUQ	2020-01-19 17:13:00	2020-01-20 19:28:00	1号车厢			https://mp.weixin.qq.com/s/q6PQemqn2ZAyDnNrpZg0ow	海南日报	2020-02-01 18:14:27	1	武汉武昌,咸宁,长沙,株洲,衡山,衡阳,永州,桂林北,柳州,来宾,贵港,兴业,玉林,文地,廉江,湛江西,雷州,徐闻,海口	WCN,XNN,CSQ,ZZQ,HSQ,HYQ,AOQ,GBZ,LZZ,UBZ,GGZ,SNZ,YLZ,WNZ,LJZ,ZWQ,UAQ,XJQ,VUQ	2020-02-01 18:14:27	2020-02-12 19:34:26
661	flight	2020-01-20	HU7658	武汉天河	海口美兰	WUH	HAK	2020-01-20 11:38:00	2020-01-20 13:52:00				https://mp.weixin.qq.com/s/q6PQemqn2ZAyDnNrpZg0ow	海南日报	2020-02-01 18:16:14	1	武汉天河,海口美兰	WUH,HAK	2020-02-01 18:16:14	2020-02-12 19:37:56
662	train	2020-01-21	G1278	武汉	哈尔滨西	WHN	VAB	2020-01-21 07:55:00	2020-01-21 20:28:00	12号车厢	4D	座位4D号，大庆市让胡路区确诊	https://m.weibo.cn/2041405051/4465283773675630	黑龙江卫视、大庆市疾病预防控制中心	2020-02-01 18:17:02	1	武汉,孝感北,信阳东,驻马店西,漯河西,许昌东,郑州东,新乡东,邯郸东,石家庄,保定东,白洋淀,白沟,天津西,唐山,秦皇岛,秦皇岛山海关,葫芦岛北,沈阳北,铁岭西,长春西,德惠西,双城北,哈尔滨西	WHN,XJN,OYN,ZLN,LBN,XVF,ZAF,EGF,HPP,SJP,BMP,FWP,FEP,TXP,TSP,QTP,SHD,HPD,SBT,PXT,CRT,DXT,SBB,VAB	2020-02-01 18:17:02	2020-02-12 19:34:39
663	train	2020-01-22	D6907	哈尔滨	大庆西	HBB	RHX	2020-01-22 06:50:00	2020-01-22 07:56:00	12号车厢	07F	座位：07F	https://m.weibo.cn/status/4465283773675630?	黑龙江卫视、大庆市疾病预防控制中心	2020-02-01 18:18:30	1	哈尔滨,肇东,安达,大庆东,大庆西	HBB,ZDB,ADX,LFX,RHX	2020-02-01 18:18:30	2020-02-12 19:34:48
664	train	2020-01-17	C7473	美兰	万宁	MHQ	WNQ	2020-01-17 15:33:00	2020-01-17 16:26:00	4号车厢			http://hainan.sina.com.cn/news/hnyw/2020-02-01/detail-iimxxste7985303.shtml	新浪海南	2020-02-01 18:19:00	1	美兰,文昌,琼海,万宁	MHQ,WEQ,QYQ,WNQ	2020-02-01 18:19:00	2020-02-12 19:34:17
665	flight	2020-01-22	CZ6318	武汉天河	南宁吴圩	WUH	NNG	2020-01-22 20:49:00	2020-01-22 22:45:00		43A		http://www.gxzf.gov.cn/gxyw/20200130-793063.shtml	广西壮族自治区卫生健康委员会	2020-02-01 18:19:50	1	哈尔滨太平,南宁吴圩,武汉天河	HRB,NNG,WUH	2020-02-01 18:19:50	2020-02-12 19:37:58
666	flight	2020-01-22	KY8357	昆明长水	德宏芒市	KMG	LUM	2020-01-22 07:17:00	2020-01-22 08:17:00				https://c.m.163.com/news/a/F49MIR050001899O.html?spss=newsapp	网易新闻	2020-02-01 18:20:17	1	昆明长水,德宏芒市	KMG,LUM	2020-02-01 18:20:17	2020-02-12 19:37:58
667	subway	2020-01-19	呼和浩特地铁1号线	机场站	市政府站			2020-01-19 11:15:00	2020-01-19 12:30:00			1:15左右从地铁一号线机场站进站，乘坐地铁至12:30许从市政府站出站，步行回家。	https://wap.peopleapp.com/article/5084169/4979190	人民日报	2020-02-01 18:22:30	1	呼和浩特	2020-02-01 18:22:30	2020-02-04 23:38:04
668	subway	2020-01-20	呼和浩特地铁1号线	市政府站	植物园站			2020-01-20 10:30:00	2020-01-20 11:40:00			20日10:30左右从地铁一号线市政府站进站，乘坐地铁至11:40许从植物园站出站，到母亲家与母亲、哥哥密切接触。	https://wap.peopleapp.com/article/5084169/4979190	人民日报	2020-02-01 18:23:27	1	呼和浩特	2020-02-01 18:23:27	2020-02-08 11:23:43
669	train	2020-01-23	K1291	石家庄北	太原	VVP	TYV	2020-01-24 07:17:00	2020-01-24 09:54:00	14号车厢			https://weibo.com/3355385542/Irz5FzOZE?from=page_1001063355385542_profile&wvr=6&mod=weibotime&type=comment	平遥发布	2020-02-01 18:23:54	1	石家庄北,太原	VVP,TYV	2020-02-01 18:23:54	2020-02-12 19:34:54
670	bus	2020-01-16	川T18573	雅安交警支队（雅安职业高级中学）公交站	雅安华兴街口（通讯城）公交站			2020-01-16 10:57:00	2020-01-17 07:59:59			1月16日10时57分，3路（多营一七中）公交车（车牌号：川T 18573）交警支队（雅安职业高级中学）公交站一华兴街口（通讯城）公交站段。	http://m.news.cctv.com/2020/01/29/ARTIdH4uTE3KJnWQanjJWyis200129.shtml	央视新闻	2020-02-01 18:24:39	1	雅安	2020-02-01 18:24:39	2020-02-02 14:57:05
671	train	2020-01-20	G856	武汉	西安北	WHN	EAY	2020-01-20 09:17:00	2020-01-20 14:20:00	3号车厢			https://view.inews.qq.com/a/20200201A03SXK00?uid=&chlid=news_news_xian&devid=573f93274e2a36ba&qimei=573f93274e2a36ba&shareto=&from=timeline&isappinstalled=0&openid=o04IBAGoAmfwn_s0cragW4eHjgmk&key=&version=1700092d&devicetype=iOS13.3&wuid=oDdoCt4zli3DmipzV4op2EvlFm-Q	华商头条	2020-02-01 18:25:14	1	武汉,孝感北,信阳东,驻马店西,漯河西,许昌东,郑州,渑池南,华山北,渭南北,西安北	WHN,XJN,OYN,ZLN,LBN,XVF,ZZF,MNF,HDY,WBY,EAY	2020-02-01 18:25:14	2020-02-12 19:34:34
672	train	2020-01-19	K4541	武汉汉口	成都	HKN	CDW	2020-01-19 00:30:00	2020-01-19 21:29:00	3车			https://c.m.163.com/news/a/F49MIR050001899O.html?spss=newsapp	网易新闻	2020-02-01 18:25:43	1	武汉汉口,云梦,安陆,襄阳襄州,十堰,安康,达州,土溪,营山,南充,成都	HKN,YMN,ALN,XWN,SNN,AKY,RXW,TSW,NUW,NCW,CDW	2020-02-01 18:25:43	2020-02-12 19:34:26
673	train	2020-01-19	Z4178	武汉武昌	郑州	WCN	ZZF	2020-01-19 13:37:00	2020-01-19 18:20:00	13车厢			https://c.m.163.com/news/a/F49MIR050001899O.html?spss=newsapp	网易新闻	2020-02-01 18:26:26	1	武汉武昌,许昌,郑州	WCN,XCF,ZZF	2020-02-01 18:26:26	2020-02-12 19:34:26
674	train	2020-01-19	G8011	沈阳	长春	SYT	CCT	2020-01-19 13:11:00	2020-01-19 14:39:00	1车厢			https://c.m.163.com/news/a/F49MIR050001899O.html?spss=newsapp	网易新闻	2020-02-01 18:27:05	1	沈阳,开原西,四平东,长春	SYT,KXT,PPT,CCT	2020-02-01 18:27:05	2020-02-12 19:34:26
675	train	2020-01-20	D2564	西安北	侯马西	EAY	HPV	2020-01-20 18:50:00	2020-01-20 20:41:00	4号车厢		该列车从宝鸡南出发至太原南。	https://view.inews.qq.com/a/20200201A03SXK00?uid=&chlid=news_news_xian&devid=573f93274e2a36ba&qimei=573f93274e2a36ba&shareto=&from=timeline&isappinstalled=0&openid=o04IBAGoAmfwn_s0cragW4eHjgmk&key=&version=1700092d&devicetype=iOS13.3&wuid=oDdoCt4zli3DmipzV4op2EvlFm-Q	华商头条	2020-02-01 18:27:10	1	西安北,渭南北,大荔,永济北,运城北,侯马西	EAY,WBY,DNY,AJV,ABV,HPV	2020-02-01 18:27:10	2020-02-12 19:34:34
676	train	2020-01-19	T182	武汉汉口	沈阳北	HKN	SBT	2020-01-19 14:57:00	2020-01-20 12:28:00	9车厢			https://c.m.163.com/news/a/F49MIR050001899O.html?spss=newsapp	网易新闻	2020-02-01 18:27:43	1	武汉汉口,麻城,新县,潢川,淮滨,阜阳,商丘南,菏泽,聊城,衡水,天津,唐山,滦县,秦皇岛,秦皇岛山海关,葫芦岛,锦州,沟帮子,沈阳北	HKN,MCN,XSN,KCN,HVN,FYH,SPF,HIK,UCK,HSP,TJP,TSP,UXP,QTP,SHD,HLD,JZD,GBD,SBT	2020-02-01 18:27:43	2020-02-12 19:34:26
677	train	2020-01-20	D4553	成都东	长宁	ICW	CNE	2020-01-20 14:20:00	2020-01-20 16:21:00	6号车厢			https://mp.weixin.qq.com/s/gwwx7CFpyeVmSgv8ToZ51Q	央视新闻	2020-02-01 18:27:48	1	成都东,彭山北,乐山,犍为,宜宾西,长宁	ICW,PPW,IVW,JWE,YXE,CNE	2020-02-01 18:27:48	2020-02-12 19:34:34
678	train	2020-01-16	G58	枣庄	北京南	ZEK	VNP	2020-01-16 11:57:00	2020-01-16 14:43:00	8号车厢	07C号座位		https://m.toutiaocdn.com/i6788384239881552384/?app=news_article&timestamp=1580552663&req_id=202002011824230100140470430D747119&group_id=6788384239881552384&tt_from=weixin&utm_source=weixin&utm_medium=toutiao_ios&utm_campaign=client_share&wxshare_count=2&scene=1&clicktime=1580553026&enterid=1580553026&pbid=6764664493710296590&from=singlemessage&isappinstalled=0	山东商报枣庄站	2020-02-01 18:32:03	1	枣庄,曲阜东,济南西,德州东,北京南	ZEK,QAK,JGK,DIP,VNP	2020-02-01 18:32:03	2020-02-12 19:34:15
679	train	2020-01-19	G41	北京南	泰安	VNP	TMK	2020-01-19 09:12:00	2020-01-19 11:15:00	3号车厢	08D号座位		https://m.toutiaocdn.com/i6788384239881552384/?app=news_article&timestamp=1580552663&req_id=202002011824230100140470430D747119&group_id=6788384239881552384&tt_from=weixin&utm_source=weixin&utm_medium=toutiao_ios&utm_campaign=client_share&wxshare_count=2&scene=1&clicktime=1580553026&enterid=1580553026&pbid=6764664493710296590&from=singlemessage&isappinstalled=0	山东商报枣庄站	2020-02-01 18:33:20	1	北京南,沧州西,济南西,泰安	VNP,CBP,JGK,TMK	2020-02-01 18:33:20	2020-02-12 19:34:26
682	coach	2020-01-19	乘坐佳木斯至双鸭山客车	佳木斯	双鸭山			2020-01-19 13:40:00	2020-01-19 23:59:59	在佳木斯客运站上车		1月19日下午13:40在佳木斯客运站乘坐佳木斯——双鸭山客车	https://mp.weixin.qq.com/s/z4whoHbgSjmvI7PE_Bjl_w	哈尔滨日报	2020-01-30 17:00:00	1	佳木斯，双鸭山	2020-02-01 18:39:54	2020-02-02 17:13:43
683	bus	2020-01-19	蚌怀公交车K301	蚌埠站	怀远县			2020-01-19 16:00:00	2020-01-19 18:00:00			蚌埠市怀远县可能发车时间在16时-17时,约18:00左右在怀远县江山御景C区朋友处留宿。	https://mp.weixin.qq.com/s/DxndAku-pGm2mVF-BHWyPw	安徽共青团	2020-02-01 18:40:08	1	蚌埠，怀远县	2020-02-01 18:40:08	2020-02-02 14:57:05
684	bus	2020-01-21	肥东县D105路	肥东县文一国际	肥东县马湖乡冯山大街站			2020-01-22 01:30:00	2020-01-21 00:00:00			该患者曾于 1 月 20 日上午 8 点 30 分乘坐 D105 路公交车，从马湖乡冯山大街上车至店埠镇琪瑞大厦站下车，在店埠镇新世界服装城买衣物后于下午 6:00 乘坐 D105 路公交车回马湖，21 日上午 8:30 又乘 D105 公交车至肥东县文一国际下车，下午约 5:30 乘坐 D105 路公交车从文一国际返回马湖家中。	https://m.baidu.com/sf_baijiahao/s?id=1657025799639509517&wfr=spider&for=pc	潇湘晨报官方	2020-02-01 18:41:51	1	肥东，合肥	2020-02-01 18:41:51	2020-02-02 14:57:05
685	bus	2020-01-20	肥东县D105路	肥东县马湖乡冯山大街站	肥东县店埠镇琪瑞大厦站			2020-01-20 08:30:00	2020-01-21 07:59:59			该患者曾于 1 月 20 日上午 8 点 30 分乘坐 D105 路公交车，从马湖乡冯山大街上车至店埠镇琪瑞大厦站下车，在店埠镇新世界服装城买衣物后于下午 6:00 乘坐 D105 路公交车回马湖，21 日上午 8:30 又乘 D105 公交车至肥东县文一国际下车，下午约 5:30 乘坐 D105 路公交车从文一国际返回马湖家中。	https://m.baidu.com/sf_baijiahao/s?id=1657025799639509517&wfr=spider&for=pc	潇湘晨报官方	2020-02-01 18:42:06	1	肥东县，合肥市	2020-02-01 18:42:06	2020-02-02 14:57:05
686	bus	2020-01-20	肥东县D105路	店埠镇琪瑞大厦站	马湖乡冯山大街站			2020-01-20 18:00:00	2020-01-21 07:59:59			该患者曾于 1 月 20 日上午 8 点 30 分乘坐 D105 路公交车，从马湖乡冯山大街上车至店埠镇琪瑞大厦站下车，在店埠镇新世界服装城买衣物后于下午 6:00 乘坐 D105 路公交车回马湖，21 日上午 8:30 又乘 D105 公交车至肥东县文一国际下车，下午约 5:30 乘坐 D105 路公交车从文一国际返回马湖家中。	https://m.baidu.com/sf_baijiahao/s?id=1657025799639509517&wfr=spider&for=pc	潇湘晨报官方	2020-02-01 18:42:13	1	肥东县,合肥	2020-02-01 18:42:13	2020-02-02 14:57:05
687	train	2020-01-20	K7459	沈阳	双辽	SYT	ZJD	2020-01-20 15:34:00	2020-01-20 19:31:00	7车厢			https://c.m.163.com/news/a/F49MIR050001899O.html?spss=newsapp	网易新闻	2020-02-01 18:44:30	1	沈阳,沈阳北,铁岭,开原,昌图,四平,八面城,三江口,金宝屯,双辽	SYT,SBT,TLT,KYT,CTT,SPT,BMD,SKD,JBD,ZJD	2020-02-01 18:44:30	2020-02-12 19:34:34
688	train	2020-01-21	D615	武汉汉口	成都东	HKN	ICW	2020-01-21 06:56:00	2020-01-21 16:16:00	5号车厢			https://c.m.163.com/news/a/F49MIR050001899O.html?spss=newsapp	网易新闻	2020-02-01 18:45:35	1	武汉汉口,天门南,荆州,枝江北,宜昌东,巴东,建始,恩施,利川,石柱县,丰都,涪陵北,长寿北,重庆北,合川,潼南,成都东	HKN,TNN,JBN,ZIN,HAN,BNN,JRN,ESN,LCN,OSW,FUW,FEW,COW,CUW,WKW,TVW,ICW	2020-02-01 18:45:35	2020-02-12 19:34:39
689	bus	2020-01-22	嘉兴97路/浙F09110D	嘉兴南	嘉兴秀洲区行政中心			2020-01-22 13:00:00	2020-01-22 23:59:59	浙F09110D		1月22日乘坐13点从高铁南站始发的97路公交车，上车站高铁南站，下车站秀洲区行政中心。这辆97路公交车车牌号为：浙F09110D	https://weibo.com/2009113272/Ir76L9lmt?refer_flag=1001030103_&type=comment#_rnd1580223390026	浙江在线	2020-02-01 18:46:27	1	嘉兴	2020-02-01 18:46:27	2020-02-02 14:57:05
690	train	2020-01-22	G98	西安北	广州南	EAY	IZQ	2020-01-22 09:57:00	2020-01-22 17:36:00				https://c.m.163.com/news/a/F49MIR050001899O.html?spss=newsapp	网易新闻	2020-02-01 18:46:35	1	西安北,郑州,武汉,长沙南,广州南	EAY,ZZF,WHN,CWQ,IZQ	2020-02-01 18:46:35	2020-02-12 19:34:48
691	coach	2020-01-21	苏AE7216	南京南站	郎溪县			2020-01-21 12:20:00	2020-01-21 23:59:59			1月21日由合肥乘坐高铁（G1738，07车09D）到达南京南站，后转乘南京-郎溪班车（班次：12:20；车牌：苏AE7216）回郎溪县家中（车辆经过家门口时下车步行回家）。	https://mp.weixin.qq.com/s/_5VQXftoMrVGWhzlzhHBAA	宣城在线	2020-01-25 17:00:00	1	南京，郎溪县	2020-02-01 18:46:59	2020-02-02 17:15:30
692	train	2020-01-23	4605	太原	平遥	TYV	PYV	2020-01-23 10:50:00	2020-01-23 12:27:00	9车厢			https://c.m.163.com/news/a/F49MIR050001899O.html?spss=newsapp	网易新闻	2020-02-01 18:47:31	1	太原,榆次,太谷,祁县,平遥	TYV,YCV,TGV,QXV,PYV	2020-02-01 18:47:31	2020-02-12 19:34:54
693	train	2020-01-24	G1545	衡阳东	南宁东	HVQ	NFZ	2020-01-24 13:57:00	2020-01-24 19:18:00	1车厢			https://c.m.163.com/news/a/F49MIR050001899O.html?spss=newsapp	网易新闻	2020-02-01 18:48:26	1	衡阳东,祁东,永州,全州南,兴安北,桂林北,永福南,鹿寨北,柳州,来宾北,黎塘宾阳,南宁东	HVQ,QMQ,AOQ,QNZ,XDZ,GBZ,YBZ,LSZ,LZZ,UCZ,UKZ,NFZ	2020-02-01 18:48:26	2020-02-12 19:34:57
694	coach	2020-01-18	湘AY0449	长沙市黎托高速汽车站	益阳			2020-01-18 15:00:00	2020-01-18 23:59:59			马某曾驾驶该公司湘AY0449营运客车，分别于1月18日下午3时、1月21日下午3时从长沙市黎托高速汽车站运送旅客共计78人至益阳。	https://mp.weixin.qq.com/s/AezUPH-PDFmAe7n1iH2T2g	益阳在线	2020-02-01 17:00:00	1	长沙市	2020-02-01 18:49:05	2020-02-02 17:16:16
695	bus	2020-01-18	南京D2公交车	鼓楼公交站	扬子二村站			2020-01-18 20:00:00	2020-01-18 23:55:00			20:00以后	https://m.weibo.cn/1653603955/4465864206039650	扬子晚报	2020-02-01 18:50:13	1	南京	2020-02-01 18:50:13	2020-02-02 14:57:05
696	bus	2020-01-19	南京D3公交车	南华宾馆站	弘阳广场			2020-01-19 00:00:00	2020-01-19 00:00:00			12:00:00	https://m.weibo.cn/1653603955/4465864206039650	扬子晚报	2020-02-01 18:51:45	1	南京	2020-02-01 18:51:45	2020-02-02 14:57:05
697	bus	2020-01-21	南京D3公交车	南华宾馆站	弘阳广场			2020-01-21 00:00:00	2020-01-21 00:00:00			12:00:00	https://m.weibo.cn/1653603955/4465864206039650	扬子晚报	2020-02-01 18:52:28	1	南京	2020-02-01 18:52:28	2020-02-02 14:57:05
698	bus	2020-01-19	南京D2公交车	弘阳广场	扬子二村站			2020-01-19 00:00:00	2020-01-19 00:00:00			22:00:00	https://m.weibo.cn/1653603955/4465864206039650	扬子晚报	2020-02-01 18:54:36	1	南京	2020-02-01 18:54:36	2020-02-02 14:57:05
699	bus	2020-01-21	南京D2公交车	南京弘阳广场	南京大厂新华路建民路站			2020-01-21 00:00:00	2020-01-21 00:00:00			20:00:00出发，中途到鼓楼站下车	https://m.weibo.cn/1653603955/4465864206039650	扬子晚报	2020-02-01 18:55:58	1	南京	2020-02-01 18:55:58	2020-02-02 14:57:05
700	taxi	2020-01-22	豫S62C78	信阳火车站公交站台	正阳南站			2020-01-22 00:00:00	2020-01-22 23:59:59			寻找一名30多岁的男士，身高在170cm左右，曾乘坐该私家车	https://weibo.com/3217950064/IrAZFFjsx?refer_flag=1001030103_&type=comment#_rnd1580224071466	平安正阳	2020-02-01 18:57:07	1	信阳，正阳	2020-02-01 18:57:07	2020-02-02 16:52:29
701	bus	2020-01-21	南京688路	南京桥荫路北站	南京柳洲东路站			2020-01-21 00:00:00	2020-01-21 00:00:00			07:30:00左右车次	https://m.weibo.cn/1653603955/4465864206039650	扬子晚报	2020-02-01 18:57:14	1	南京	2020-02-01 18:57:14	2020-02-02 14:57:05
702	bus	2020-01-25	南京D2公交车	南京信息工程大学	南京大厂新华路建民路站			2020-01-25 00:00:00	2020-01-25 00:00:00			20:00:00左右车次	https://m.weibo.cn/1653603955/4465864206039650	扬子晚报	2020-02-01 18:58:34	1	南京	2020-02-01 18:58:34	2020-02-02 14:57:05
703	coach	2020-01-21	湘AY0449	长沙市黎托高速汽车站	益阳			2020-01-21 15:00:00	2020-01-21 23:59:59			马某曾驾驶该公司湘AY0449营运客车，分别于1月18日下午3时、1月21日下午3时从长沙市黎托高速汽车站运送旅客共计78人至益阳。	https://mp.weixin.qq.com/s/AezUPH-PDFmAe7n1iH2T2g	益阳在线	2020-02-01 17:00:00	1	长沙市，益阳	2020-02-01 18:59:02	2020-02-02 17:16:44
704	taxi	2020-01-18	皖KZ1930	安徽省阜阳市临泉县	安徽省阜阳市临泉县县医院			2020-01-18 11:00:00	2020-01-18 00:00:00			该患者曾于1月18日11点乘坐出租车到县医院就诊，车牌皖KZ1930，出租车4名乘客，只有患者和副驾戴口罩	https://s.weibo.com/weibo/KZ1930?topnav=1&wvr=6&b=1	临泉发布	2020-02-01 18:59:21	1	安徽省，阜阳市，临泉县	2020-02-01 18:59:21	2020-02-02 16:52:12
705	taxi	2020-01-20	苏CE9333	万福街东口	徐医附院			2020-01-20 18:30:00	2020-01-20 23:59:59			18:30从万福街东口乘坐苏CE9333出租车前往徐医附院。	https://www.thepaper.cn/newsDetail_forward_5647780	徐州都市晨报	2020-02-01 19:00:01	1	徐州	2020-02-01 19:00:01	2020-02-02 16:51:52
706	bus	2020-01-20	南京511路	南京柳洲东路	南京桥荫路北站			2020-01-20 00:00:00	2020-01-20 00:00:00			18:00后	https://m.weibo.cn/1653603955/4465864206039650	扬子晚报	2020-02-01 19:00:26	1	南京	2020-02-01 19:00:26	2020-02-02 14:57:05
707	taxi	2020-01-20	未知	济南大明湖火车站	济南省立医院西院			2020-01-20 11:00:00	2020-01-21 07:59:59			1月20日11时左右，济南大明湖火车站至省立医院西院出租车司机；	https://mp.weixin.qq.com/s/Xbuq7_7BBvgscIxWEKT9lg	济南城市频道	2020-02-01 19:00:47	1	济南	2020-02-01 19:00:47	2020-02-02 16:51:33
708	taxi	2020-01-23	未知	济南槐荫区人民医院	济南长途汽车总站南区			2020-01-23 15:00:00	2020-01-24 07:59:59			1月23日15时左右，槐荫区人民医院附近至长途汽车总站南区出租车司机	https://mp.weixin.qq.com/s/Xbuq7_7BBvgscIxWEKT9lg	济南城市频道	2020-02-01 19:01:17	1	济南，槐荫区	2020-02-01 19:01:17	2020-02-02 16:51:26
709	taxi	2020-01-22	未知	济南西站	济南槐荫区人民医院			2020-01-22 12:30:00	2020-01-23 07:59:59			1月22日12时30分左右，济南西站至槐荫区人民医院出租车司机	https://mp.weixin.qq.com/s/Xbuq7_7BBvgscIxWEKT9lg	济南城市频道	2020-02-01 19:01:50	1	济南	2020-02-01 19:01:50	2020-02-02 16:51:16
710	bus	2020-01-20	安庆市18路	安庆市新世纪商务酒店站	安庆市中北巴士站			2020-01-20 14:30:00	2020-01-20 23:59:59			18路公交车到中北巴士站下，到御景国际	https://mp.weixin.qq.com/s/3DYwsEnbI9E2bRubUC_gwA	安庆论坛	2020-02-01 19:03:12	1	安庆市	2020-02-01 19:03:12	2020-02-02 14:57:05
711	bus	2020-01-20	南京502路	南京桥北客运站	南京葛塘地铁站			2020-01-21 02:00:00	2020-01-20 00:00:00			18:00:00	https://m.weibo.cn/1653603955/4465864206039650	扬子晚报	2020-02-01 19:03:47	1	南京	2020-02-01 19:03:47	2020-02-02 14:57:05
712	bus	2020-01-22	淮南市23路公交车	淮南南站	淮南市华建医院车站			2020-01-22 13:00:00	2020-01-22 13:30:00			13时左右，乘坐23路公交车，于13时30分左右到达华建医院车站	https://mp.weixin.qq.com/s/mO6i1sl2jPBk3I4vDRvaDg	淮南发布	2020-02-01 19:04:55	1	淮南市	2020-02-01 19:04:55	2020-02-02 14:57:05
713	bus	2020-01-22	淮南市9路车	淮南市华建医院车站	淮南市安成铺站			2020-01-22 14:00:00	2020-01-22 14:20:00			13时左右，乘坐23路公交车，于13时30分左右到达华建医院车站。14时左右，乘坐9路车，到达安成铺后换乘111路车到李咀孜车站下车。	https://mp.weixin.qq.com/s/mO6i1sl2jPBk3I4vDRvaDg	淮南发布	2020-02-01 19:06:56	1	淮南市	2020-02-01 19:06:56	2020-02-02 14:57:05
714	bus	2020-01-19	邢台至巨鹿的公交车	邢台	巨鹿			2020-01-19 08:00:00	2020-01-19 09:00:00				https://wap.peopleapp.com/article/5087743/4982921	人民日报	2020-02-01 19:07:32	1	邢台，巨鹿	2020-02-01 19:07:32	2020-02-02 14:57:05
715	bus	2020-01-16	川T18552,6路(名山-雅安)公交车	雅安市万达广场公交站	雅安市西门车站公交站			2020-01-16 14:57:00	2020-01-17 07:59:59			雅安市雨城区6路公交车，川T18552	http://m.news.cctv.com/2020/01/29/ARTIdH4uTE3KJnWQanjJWyis200129.shtml	央视新闻	2020-02-01 19:10:08	1	雅安市	2020-02-01 19:10:08	2020-02-02 14:57:05
717	train	2020-01-22	T369	武汉武昌	广州	WCN	GZQ	2020-01-22 17:28:00	2020-01-23 05:18:00	08号车厢	14号下铺		https://baijiahao.baidu.com/s?id=1657326069365904967&wfr=spider&for=pc	羊城派	2020-02-01 19:20:31	1	武汉武昌,咸宁,赤壁,岳阳,长沙,株洲,衡阳,郴州,韶关东,广州	WCN,XNN,CBN,YYQ,CSQ,ZZQ,HYQ,CZQ,SGQ,GZQ	2020-02-01 19:20:31	2020-02-12 19:34:48
719	bus	2020-01-22	淮南市111路车	淮南市安成铺站	淮南市李咀孜车站			2020-01-22 14:20:00	2020-01-22 23:59:59			14时左右，乘坐9路车，到达安成铺后换乘111路车到李咀孜车站下车。	https://mp.weixin.qq.com/s/mO6i1sl2jPBk3I4vDRvaDg	淮南发布	2020-02-01 19:25:09	1	淮南市	2020-02-01 19:25:09	2020-02-02 14:57:05
721	train	2020-01-17	Z54	武汉武昌	郑州	WCN	ZZF	2020-01-18 06:26:00	2020-01-18 11:08:00	17号车厢	0096号		https://mp.weixin.qq.com/s/gwwx7CFpyeVmSgv8ToZ51Q?id=3dfcaad8534cf7c3e77759346285068a	央视新闻	2020-02-01 19:29:55	1	武汉武昌,郑州	WCN,ZZF	2020-02-01 19:29:55	2020-02-12 19:34:17
722	train	2020-01-19	K608	西安	灵宝	XAY	LBF	2020-01-19 13:23:00	2020-01-19 16:16:00	10号车厢	0091号		https://mp.weixin.qq.com/s/gwwx7CFpyeVmSgv8ToZ51Q	央视新闻	2020-02-01 19:32:36	1	西安,渭南,潼关,灵宝	XAY,WNY,TGY,LBF	2020-02-01 19:32:36	2020-02-12 19:34:26
723	bus	2020-01-16	雅安市雨城区10路公交车，川T18557	雅安市育才路口公交站	雅安市万达广场东段公交站			2020-01-16 12:48:00	2020-01-17 07:59:59			川T18557	http://m.news.cctv.com/2020/01/29/ARTIdH4uTE3KJnWQanjJWyis200129.shtml	央视新闻	2020-02-01 19:42:44	1	雅安市	2020-02-01 19:42:44	2020-02-02 14:57:05
724	coach	2020-01-22	湘F71575	湘阴高岭汽车站	岳阳			2020-01-22 09:10:00	2020-01-22 23:59:59			同车共23人	https://mp.weixin.qq.com/s/xh8hUwcR0w3523B_nEnUhA	湘阴微生活	2020-01-30 17:00:00	1	岳阳	2020-02-01 19:49:42	2020-02-02 17:20:32
725	coach	2020-01-20	湘F09430	岳阳	湘阴			2020-01-20 13:50:00	2020-01-20 23:59:59			同车共28人	https://mp.weixin.qq.com/s/xh8hUwcR0w3523B_nEnUhA	湘阴微生活	2020-01-30 17:00:00	1	岳阳，湘阴	2020-02-01 19:54:10	2020-02-02 17:20:57
726	flight	2020-01-22	MU2527	武汉天河	三亚凤凰	WUH	SYX	2020-01-22 07:27:00	2020-01-22 09:58:00				https://mp.weixin.qq.com/s/gwwx7CFpyeVmSgv8ToZ51Q	央视新闻	2020-02-01 20:12:05	1	武汉天河,三亚凤凰	WUH,SYX	2020-02-01 20:12:05	2020-02-12 19:37:58
727	coach	2020-01-21	晋M81593	运城市中心汽车站	通化镇			2020-01-21 12:00:00	2020-01-21 13:00:00				https://weibo.com/2803301701/IrLfdynpj?refer_flag=1001030103_	人民日报	2020-01-29 20:14:00	1	运城市	2020-02-01 20:31:24	2020-02-02 17:21:37
729	train	2020-01-18	D6815	西安北	宝鸡南	EAY	BBY	2020-01-18 12:21:00	2020-01-18 13:22:00	14号车厢			https://mp.weixin.qq.com/s/HYcnAc-G5GpgEGFJSPsZBg	人民日报	2020-02-01 21:02:37	1	西安北,咸阳秦都,岐山,宝鸡南	EAY,XOY,QAY,BBY	2020-02-01 21:02:37	2020-02-12 19:34:20
730	coach	2020-01-18	豫ND7050	商丘	永城，夏邑县济阳镇			2020-01-18 17:50:00	2020-01-18 23:59:59				http://m.news.cctv.com/2020/01/27/ARTIgRWovsc3jzAirDbvWdjl200127.shtml	央视新闻	2020-01-27 09:40:00	1	商丘，永城，夏邑县，济阳镇	2020-02-01 21:11:16	2020-02-02 17:23:08
731	flight	2020-01-20	CA8223	武汉天河	长春龙嘉	WUH	CGQ	2020-01-20 16:34:00	2020-01-20 19:18:00		20C		https://baijiahao.baidu.com/s?id=1657293500130623702&wfr=spider&for=pc	央广网	2020-02-01 22:14:38	1	武汉天河,长春龙嘉	WUH,CGQ	2020-02-01 22:14:38	2020-02-12 19:37:56
732	flight	2020-01-14	CZ6651	武汉天河	长春龙嘉	WUH	CGQ	2020-01-14 11:42:00	2020-01-14 14:46:00		39H		https://baijiahao.baidu.com/s?id=1657312729930763467&wfr=spider&for=pc	央广网	2020-02-01 22:15:34	1	海口美兰,长春龙嘉,武汉天河	HAK,CGQ,WUH	2020-02-01 22:15:34	2020-02-12 19:37:53
733	train	2020-01-23	C1010	吉林	长春	JLL	CCT	2020-01-23 14:21:00	2020-01-23 15:06:00	3车	15A		https://baijiahao.baidu.com/s?id=1657312729930763467&wfr=spider&for=pc	央广网	2020-02-01 22:16:36	1	吉林,龙嘉,长春	JLL,UJL,CCT	2020-02-01 22:16:36	2020-02-12 19:34:54
734	train	2020-01-17	D615	武汉汉口	成都东	HKN	ICW	2020-01-17 06:50:00	2020-01-17 16:00:00	3号车厢			https://m.weibo.cn/2286908003/4467227212455504	人民网微博	2020-02-01 22:28:59	1	武汉汉口,天门南,荆州,枝江北,宜昌东,巴东,建始,恩施,利川,石柱县,丰都,涪陵北,长寿北,重庆北,合川,潼南,成都东	HKN,TNN,JBN,ZIN,HAN,BNN,JRN,ESN,LCN,OSW,FUW,FEW,COW,CUW,WKW,TVW,ICW	2020-02-01 22:28:59	2020-02-12 19:34:17
736	flight	2020-01-19	CZ6520	武汉天河	沈阳桃仙	WUH	SHE	2020-01-19 12:41:00	2020-01-19 15:09:00				https://mp.weixin.qq.com/s/HYcnAc-G5GpgEGFJSPsZBg	人民日报	2020-02-01 22:37:00	1	武汉天河,沈阳桃仙	WUH,SHE	2020-02-01 22:37:00	2020-02-12 19:37:55
738	ship	2020-01-19	金碧皇宫号游轮	朝天门1码头上船	暂无信息			2020-01-19 21:00:00	2020-01-19 22:00:00			朝天门1码头上船，为游览两江的游轮。	http://www.cqyz.gov.cn/content.jsp?id=2c9f814e6ff159fc016ffe77321704dc	重庆市渝中区新型冠状病毒感染的肺炎疫情防控工作指挥部	2020-02-01 22:39:15	1	重庆	2020-02-01 22:39:15	2020-02-02 14:57:05
754	coach	2020-01-23	闽JY5228	城东汽车站	杉洋镇			2020-01-23 00:00:00	2020-01-23 23:59:59	古田县班车			https://mp.weixin.qq.com/s/HYcnAc-G5GpgEGFJSPsZBg	人民日报	2020-02-01 17:00:00	1	古田县	2020-02-01 22:49:21	2020-02-02 17:25:21
760	train	2020-01-15	Z50	武汉汉口	保定	HKN	BDP	2020-01-15 23:28:00	2020-01-16 08:33:00	7号车厢			https://mp.weixin.qq.com/s/HYcnAc-G5GpgEGFJSPsZBg	人民日报	2020-02-01 22:51:55	1	武汉汉口,郑州,石家庄,保定	HKN,ZZF,SJP,BDP	2020-02-01 22:51:55	2020-02-12 19:32:51
763	train	2020-01-23	G856	武汉	西安北	WHN	EAY	2020-01-23 09:17:00	2020-01-23 14:20:00	8车	10B		https://china.huanqiu.com/article/9CaKrnKp8iP	环球网	2020-02-01 22:56:37	1	武汉,孝感北,信阳东,驻马店西,漯河西,许昌东,郑州,渑池南,华山北,渭南北,西安北	WHN,XJN,OYN,ZLN,LBN,XVF,ZZF,MNF,HDY,WBY,EAY	2020-02-01 22:56:37	2020-02-12 19:34:54
770	flight	2020-01-17	MU2168	上海虹桥	西安咸阳	SHA	XIY	2020-01-17 21:35:00	2020-01-18 23:00:46		7A		https://m.toutiaocdn.com/i6787955014590530055/?app=news_article&timestamp=1580455822&req_id=2020013115302101001404008232506380&group_id=6787955014590530055&tt_from=weixin&utm_source=weixin&utm_medium=toutiao_ios&utm_campaign=client_share&wxshare_count=2&from=groupmessage&isappinstalled=0&pbid=6788331323326383619	西安晚报	2020-02-01 23:24:52	1	上海虹桥,西安咸阳	SHA,XIY	2020-02-01 23:24:52	2020-02-12 19:37:54
771	train	2020-01-20	G435	武汉	南宁东	WHN	NFZ	2020-01-20 13:29:00	2020-01-20 20:53:00	15	04C		http://zwgk.qinzhou.gov.cn/auto2540/gzdt_3159/202002/t20200201_3118417.html	钦州市卫生健康委员会	2020-02-01 23:53:48	1	武汉,咸宁北,汨罗东,长沙南,祁东,祁阳,永州,东安东,全州南,兴安北,桂林北,柳州,来宾北,南宁东	WHN,XRN,MQQ,CWQ,QMQ,QWQ,AOQ,DCZ,QNZ,XDZ,GBZ,LZZ,UCZ,NFZ	2020-02-01 23:53:48	2020-02-12 19:34:34
772	train	2020-01-18	K1561	永州	梧州	AOQ	WZZ	2020-01-19 01:32:00	2020-01-19 06:53:00	6号车厢	111		http://www.gxzf.gov.cn/gxyw/20200130-793063.shtml	广西壮族自治区卫生健康委员会	2020-02-02 00:00:52	1	永州,道州,江华,贺州,梧州	AOQ,DFZ,JHZ,HXZ,WZZ	2020-02-02 00:00:52	2020-02-12 19:34:20
773	train	2020-01-17	T8716	北海	防城港北	BHZ	FBZ	2020-01-17 14:55:00	2020-01-17 16:20:00	2	89		http://www.gxzf.gov.cn/gxyw/20200130-793063.shtml	广西壮族自治区卫生健康委员会	2020-02-02 00:01:28	1	北海,合浦,钦州东,防城港北	BHZ,HVZ,QDZ,FBZ	2020-02-02 00:01:28	2020-02-12 19:34:17
774	train	2020-01-20	G435	武汉	南宁东	WHN	NFZ	2020-01-20 13:29:00	2020-01-20 20:53:00	17	2D		http://www.gxzf.gov.cn/gxyw/20200130-793063.shtml	广西壮族自治区卫生健康委员会	2020-02-02 00:04:05	1	武汉,咸宁北,汨罗东,长沙南,祁东,祁阳,永州,东安东,全州南,兴安北,桂林北,柳州,来宾北,南宁东	WHN,XRN,MQQ,CWQ,QMQ,QWQ,AOQ,DCZ,QNZ,XDZ,GBZ,LZZ,UCZ,NFZ	2020-02-02 00:04:05	2020-02-12 19:34:34
775	train	2020-01-20	G435	武汉	南宁东	WHN	NFZ	2020-01-20 13:29:00	2020-01-20 20:53:00	15	04F		http://www.gxzf.gov.cn/gxyw/20200130-793063.shtml	广西壮族自治区卫生健康委员会	2020-02-02 00:06:22	1	武汉,咸宁北,汨罗东,长沙南,祁东,祁阳,永州,东安东,全州南,兴安北,桂林北,柳州,来宾北,南宁东	WHN,XRN,MQQ,CWQ,QMQ,QWQ,AOQ,DCZ,QNZ,XDZ,GBZ,LZZ,UCZ,NFZ	2020-02-02 00:06:22	2020-02-12 19:34:34
776	train	2020-01-21	Z338	武汉武昌	桂林北	WCN	GBZ	2020-01-22 07:21:00	2020-01-22 16:11:00	8	71		http://www.gxzf.gov.cn/gxyw/20200130-793063.shtml	广西壮族自治区卫生健康委员会	2020-02-02 00:09:42	1	武汉武昌,岳阳,长沙,株洲,衡阳,永州,桂林北	WCN,YYQ,CSQ,ZZQ,HYQ,AOQ,GBZ	2020-02-02 00:09:42	2020-02-12 19:34:39
777	train	2020-01-21	Z338	武汉武昌	永州	WCN	AOQ	2020-01-22 07:21:00	2020-01-22 14:27:00	2	69		http://www.gxzf.gov.cn/gxyw/20200130-793063.shtml	广西壮族自治区卫生健康委员会	2020-02-02 00:13:02	1	武汉武昌,岳阳,长沙,株洲,衡阳,永州	WCN,YYQ,CSQ,ZZQ,HYQ,AOQ	2020-02-02 00:13:02	2020-02-12 19:34:39
778	train	2020-01-20	G431	武汉	桂林北	WHN	GBZ	2020-01-20 07:06:00	2020-01-20 12:06:00	2	12C		http://www.gxzf.gov.cn/gxyw/20200130-793063.shtml	广西壮族自治区卫生健康委员会	2020-02-02 00:14:42	1	武汉,咸宁北,赤壁北,岳阳东,长沙南,衡阳东,祁东,永州,东安东,全州南,兴安北,桂林北	WHN,XRN,CIN,YIQ,CWQ,HVQ,QMQ,AOQ,DCZ,QNZ,XDZ,GBZ	2020-02-02 00:14:42	2020-02-12 19:34:34
779	flight	2020-01-19	MU2681	武汉天河	北海福成	WUH	BHY	2020-01-19 11:16:00	2020-01-19 13:14:00		40K		http://www.gxzf.gov.cn/gxyw/20200130-793063.shtml	广西壮族自治区卫生健康委员会	2020-02-02 00:23:49	1	武汉天河,北海福成	WUH,BHY	2020-02-02 00:23:49	2020-02-12 19:37:55
780	flight	2020-01-16	SC4933	武汉天河	南宁吴圩	WUH	NNG	2020-01-16 16:38:00	2020-01-16 18:31:00				http://www.gxzf.gov.cn/gxyw/20200130-793063.shtml	广西壮族自治区卫生健康委员会	2020-02-02 00:25:40	1	济南遥墙,南宁吴圩,武汉天河	TNA,NNG,WUH	2020-02-02 00:25:40	2020-02-12 19:37:54
781	flight	2020-01-21	MU2681	武汉天河	北海福成	WUH	BHY	2020-01-21 20:12:00	2020-01-21 22:14:00				http://www.gxzf.gov.cn/gxyw/20200130-793063.shtml	广西壮族自治区卫生健康委员会	2020-02-02 00:28:35	1	武汉天河,北海福成	WUH,BHY	2020-02-02 00:28:35	2020-02-12 19:37:57
783	train	2020-01-19	K118	襄阳	鲁山	XFN	LAF	2020-01-20 13:49:00	2020-01-20 17:08:00	2号车厢	57号		http://www.pdsjt.gov.cn/contents/13387/270822.html	平顶山市交通运输局	2020-02-02 00:33:26	1	襄阳,南阳,南召,鲁山	XFN,NFF,NAF,LAF	2020-02-02 00:33:26	2020-02-12 19:34:26
784	bus	2020-01-26	8路公交/宁A·00635D	锦江之星	大团结广场南			2020-01-26 00:00:00	2020-01-26 23:59:59				https://mp.weixin.qq.com/s/HYcnAc-G5GpgEGFJSPsZBg	人民日报	2020-02-02 09:46:20	1	银川	2020-02-02 09:46:20	2020-02-02 14:57:05
785	coach	2020-01-11	湘H8NY65	岳阳	南县			2020-01-11 13:19:00	2020-01-11 23:59:59			商务车	https://mp.weixin.qq.com/s/CjxXjhGi0qb48maVLVkzhA	南县发布	2020-02-02 09:46:43	1	岳阳，南县	2020-02-02 09:46:43	2020-02-08 11:29:57
786	coach	2020-01-16	湘H8NY65	南县/岳阳	岳阳/南县			2020-01-16 00:00:00	2020-01-16 23:59:59			商务车，往返皆乘坐该车，去时2人，返程时7人	https://mp.weixin.qq.com/s/CjxXjhGi0qb48maVLVkzhA	南县发布	2020-02-02 09:46:45	1	南县，岳阳	2020-02-02 09:46:45	2020-02-08 11:29:44
787	coach	2020-01-19	面包车	张家川县医院（旧址）	龙山镇			2020-01-19 11:00:00	2020-01-19 23:59:59			11:00左右	https://mp.weixin.qq.com/s/5FNfY-8U5JqjOTfBmpyzRg	中国甘肃网	2020-02-02 09:46:48	1	张家川，龙山镇	2020-02-02 09:46:48	2020-02-02 16:56:41
788	coach	2020-01-19	面包车	龙山镇	张家川县医院（旧址）			2020-01-19 18:00:00	2020-01-19 19:00:00				https://mp.weixin.qq.com/s/5FNfY-8U5JqjOTfBmpyzRg	中国甘肃网	2020-02-02 09:46:51	1	龙山镇，张家川	2020-02-02 09:46:51	2020-02-02 16:56:49
789	coach	2020-01-13	渝A65G96	重庆北站	江津客运中心			2020-01-13 14:45:00	2020-01-13 23:59:59				https://mp.weixin.qq.com/s/fi6b2yumfUlHm8ai2xqNGw	江津发布	2020-02-02 09:46:53	1	重庆	2020-02-02 09:46:53	2020-02-02 16:56:56
790	coach	2020-01-17	渝A61G65	清溪沟	江津			2020-01-17 00:00:00	2020-01-17 23:59:59				https://mp.weixin.qq.com/s/fi6b2yumfUlHm8ai2xqNGw	江津发布	2020-02-02 09:46:55	1	重庆市，江津区	2020-02-02 09:46:55	2020-02-02 16:57:43
791	coach	2020-01-21	渝A61G65	茅湾村	江津			2020-01-21 00:00:00	2020-01-21 23:59:59				https://mp.weixin.qq.com/s/fi6b2yumfUlHm8ai2xqNGw	江津发布	2020-02-02 09:46:56	1	重庆市，江津区	2020-02-02 09:46:56	2020-02-02 16:57:52
792	coach	2020-01-21	渝A0G560	江津	付家三岔路			2020-01-21 14:00:00	2020-01-21 23:59:59				https://mp.weixin.qq.com/s/fi6b2yumfUlHm8ai2xqNGw	江津发布	2020-02-02 09:47:18	1	重庆市，江津区	2020-02-02 09:47:18	2020-02-02 16:58:19
793	coach	2020-01-14	豫R39888	武汉宏基	河南镇平			2020-01-14 00:00:00	2020-01-14 23:59:59	大巴			https://mp.weixin.qq.com/s/HYcnAc-G5GpgEGFJSPsZBg	人民日报	2020-02-02 09:47:23	1	武汉，宏基，河南镇平	2020-02-02 09:47:23	2020-02-02 16:59:30
796	coach	2020-01-20	蒙AK1008	呼和浩特	四子王旗			2020-01-20 00:00:00	2020-01-20 23:59:59				https://mp.weixin.qq.com/s/HYcnAc-G5GpgEGFJSPsZBg	人民日报	2020-02-02 09:47:29	1	呼和浩特，四子王旗	2020-02-02 09:47:29	2020-02-02 17:00:13
797	coach	2020-01-20	公交2路/赣E54478	婺源高铁站	老北站			2020-01-20 00:00:00	2020-01-20 23:59:59	公交2路			https://mp.weixin.qq.com/s/HYcnAc-G5GpgEGFJSPsZBg	人民日报	2020-02-02 09:47:31	1	婺源	2020-02-02 09:47:31	2020-02-04 14:20:39
798	bus	2020-01-21	大同市70路公交车	大同火车站脑科医院附近	曹夫楼社区站			2020-01-21 00:00:00	2020-01-21 23:59:59				https://mp.weixin.qq.com/s/HYcnAc-G5GpgEGFJSPsZBg	人民日报	2020-02-02 09:47:32	1	大同	2020-02-02 09:47:32	2020-02-03 11:08:42
800	coach	2020-01-23	渝A3G389	二郎	古溪车站			2020-01-23 00:00:00	2020-01-23 23:59:59				https://mp.weixin.qq.com/s/HYcnAc-G5GpgEGFJSPsZBg	人民日报	2020-02-02 09:47:38	1	古溪车站	2020-02-02 09:47:38	2020-02-02 17:02:07
801	coach	2020-01-21	库尔勒市公交29路/新M02523D	库尔勒医药二级站	南铁大厦站			2020-01-21 00:00:00	2020-01-21 23:59:59			车牌 新M02523D	https://mp.weixin.qq.com/s/HYcnAc-G5GpgEGFJSPsZBg	人民日报	2020-02-02 09:47:41	1	库尔勒	2020-02-02 09:47:41	2020-02-04 14:21:46
807	coach	2020-01-19	鄂ALB-961	武汉	河南安阳			2020-01-19 00:00:00	2020-01-19 23:59:59	黄色大巴			https://mp.weixin.qq.com/s/HYcnAc-G5GpgEGFJSPsZBg	人民日报	2020-02-02 09:48:00	1	武汉，河南，安阳	2020-02-02 09:48:00	2020-02-02 17:03:38
808	coach	2020-01-15	鄂ALB-961	武汉	河南安阳			2020-01-15 00:00:00	2020-01-15 23:59:59	黄色大巴			https://mp.weixin.qq.com/s/HYcnAc-G5GpgEGFJSPsZBg	人民日报	2020-02-02 09:48:02	1	武汉，河南，安阳	2020-02-02 09:48:02	2020-02-03 10:55:58
809	coach	2020-01-17	鄂ALB-961	武汉	河南安阳			2020-01-17 00:00:00	2020-01-17 23:59:59	黄色大巴			https://mp.weixin.qq.com/s/HYcnAc-G5GpgEGFJSPsZBg	人民日报	2020-02-02 09:48:05	1	武汉，河南，安阳	2020-02-02 09:48:05	2020-02-02 17:04:00
810	coach	2020-01-23	闽JY9723	福州华威客运站	福建宁德			2020-01-23 16:30:00	2020-01-23 23:59:59				https://mp.weixin.qq.com/s/L1H87wTKnYHuUsC8Se7YnA	宁德公安	2020-02-02 09:48:08	1	福州，宁德	2020-02-02 09:48:08	2020-02-02 17:04:12
812	subway	2020-01-19	南京3号线	新庄站	柳洲东路站			2020-01-19 20:46:00	2020-01-19 21:23:00			20:46-21:23	https://m.weibo.cn/1653603955/4465864206039650	扬子晚报	2020-02-02 09:48:19	1	南京	2020-02-02 09:48:19	2020-02-08 11:22:59
813	subway	2020-01-18	南京4号线转3号线	徐庄苏宁总部地铁站	鸡鸣寺站中转3号线到柳州东路下车			2020-01-18 18:00:00	2020-01-18 00:00:00			徐庄苏宁总部地铁站座4号线至鸡鸣寺站中转3号线到柳州东路下车	https://m.weibo.cn/1653603955/4465864206039650	扬子晚报	2020-02-02 09:48:22	1	南京	2020-02-02 09:48:22	2020-02-08 11:23:04
814	subway	2020-01-22	青岛地铁11号线	鳌山卫站	苗岭路站			2020-01-22 11:16:00	2020-01-22 11:50:00				https://weibo.com/2418239437/IreTwqkw8?type=comment	青岛地铁	2020-02-02 09:48:23	1	青岛	2020-02-02 09:48:23	2020-02-08 11:23:11
815	subway	2020-01-22	青岛地铁13号线	凤凰山路站	古镇口站			2020-01-22 14:01:00	2020-01-22 14:23:00				https://weibo.com/2180710425/Ir8f2aO3D?refer_flag=1001030103_&type=comment	青岛西海岸新闻网	2020-02-02 09:48:25	1	青岛	2020-02-02 09:48:25	2020-02-08 11:23:22
816	subway	2020-01-22	青岛地铁3号线	五四广场站	青岛站			2020-01-22 12:19:00	2020-01-22 12:31:00				https://weibo.com/2418239437/IreTwqkw8?type=comment	青岛地铁	2020-02-02 09:48:26	1	青岛	2020-02-02 09:48:26	2020-02-08 11:23:25
817	subway	2020-01-22	青岛地铁2号线	苗岭路站	五四广场站			2020-01-22 11:58:00	2020-01-22 12:17:00				https://weibo.com/2418239437/IreTwqkw8?type=comment	青岛地铁	2020-02-02 09:48:28	1	青岛	2020-02-02 09:48:28	2020-02-08 11:23:30
818	subway	2020-01-23	青岛地铁13号线	龙湾站	古镇口			2020-01-23 12:31:00	2020-01-23 12:38:00				https://weibo.com/2180710425/Ir8f2aO3D?refer_flag=1001030103_&type=comment	青岛西海岸新闻网	2020-02-02 09:48:29	1	青岛	2020-02-02 09:48:29	2020-02-02 15:35:02
819	subway	2020-01-21	武汉地铁2号线	武汉(上车站点不明)	天河国际机场			2020-01-21 09:00:00	2020-01-21 23:59:59			上午9点左右	http://ln.people.com.cn/n2/2020/0128/c378317-33747866.html	人民网	2020-02-02 09:48:31	1	武汉	2020-02-02 09:48:31	2020-02-02 15:34:48
820	subway	2020-01-22	天津轻轨9号线	天津站	塘沽站			2020-01-22 11:48:00	2020-01-22 12:38:00			从1车3门上车和下车	https://mp.weixin.qq.com/s/hZa3WGj6lx_zPFIE9bNmZA	今晚报	2020-02-02 09:48:34	1	天津,塘沽	2020-02-02 09:48:34	2020-02-02 15:34:25
822	bus	2020-01-22	豫L09931D	漯河高铁站	临颍			2020-01-22 00:00:00	2020-01-22 23:59:59				https://mp.weixin.qq.com/s/HYcnAc-G5GpgEGFJSPsZBg	人民日报	2020-02-02 09:48:43	1	漯河，临颍	2020-02-02 09:48:43	2020-02-02 14:57:05
823	bus	2020-01-22	晋M0655X	夏县食品公司	南大里乡			2020-01-22 00:00:00	2020-01-22 23:59:59				https://mp.weixin.qq.com/s/HYcnAc-G5GpgEGFJSPsZBg	人民日报	2020-02-02 09:48:45	1	运城市，夏县，南大里乡	2020-02-02 09:48:45	2020-02-02 14:57:05
824	bus	2020-01-23	川F67640	广济镇	麓棠镇			2020-01-23 00:00:00	2020-01-23 23:59:59	绵竹市公交			https://mp.weixin.qq.com/s/HYcnAc-G5GpgEGFJSPsZBg	人民日报	2020-02-02 09:48:47	1	绵竹市，广济镇，麓棠镇	2020-02-02 09:48:47	2020-02-02 14:57:05
826	bus	2020-01-22	天长市金牛湖106路班车	天长市金牛湖站	天长天发广场站			2020-01-22 13:35:00	2020-01-22 15:25:00				https://mp.weixin.qq.com/s/Ri4QyFdy5MAfeD3WudWaRw	滁州市人民政府发布	2020-02-02 09:48:52	1	天长市，滁州市	2020-02-02 09:48:52	2020-02-02 14:57:05
827	bus	2020-01-22	天长市10路公交	天长市城东大厦站	天长市荷香苑站			2020-01-22 15:25:00	2020-01-22 15:45:00				https://mp.weixin.qq.com/s/Ri4QyFdy5MAfeD3WudWaRw	滁州市人民政府发布	2020-02-02 09:48:54	1	天长市，滁州市	2020-02-02 09:48:54	2020-02-02 14:57:05
828	bus	2020-01-16	焦作6路公交车	焦作	焦作			2020-01-16 14:56:00	2020-01-17 07:59:59			6时56分以后，焦作6路公交车。	https://weibo.com/1959574931/IrGPwjMCt?refer_flag=1001030103_&type=comment#_rnd1580260098084	焦作日报	2020-02-02 09:48:57	1	焦作	2020-02-02 09:48:57	2020-02-02 14:57:05
829	bus	2020-01-23	闽JY5772	福建宁德南站	福建宁德市人大信息楼			2020-01-23 17:59:00	2020-01-23 18:18:00			20路公交车	https://mp.weixin.qq.com/s/L1H87wTKnYHuUsC8Se7YnA	宁德公安	2020-02-02 09:49:00	1	福建，宁德	2020-02-02 09:49:00	2020-02-02 14:57:05
830	bus	2020-01-24	闽JY5960	福建宁德市人大信息楼	福建宁德市医院东侨院区			2020-01-24 08:44:00	2020-01-24 08:53:00			6路公交车	https://mp.weixin.qq.com/s/L1H87wTKnYHuUsC8Se7YnA	宁德公安	2020-02-02 09:49:03	1	福建，宁德	2020-02-02 09:49:03	2020-02-02 14:57:05
831	bus	2020-01-24	闽JY5936	福建宁德市医院东侨院区	福建宁德青少年宫			2020-01-24 11:48:00	2020-01-24 11:56:00			6路公交车	https://mp.weixin.qq.com/s/L1H87wTKnYHuUsC8Se7YnA	宁德公安	2020-02-02 09:49:06	1	福建，宁德	2020-02-02 09:49:06	2020-02-02 14:57:05
832	bus	2020-01-22	青西快线	青岛火车站	青岛西海岸新区凤凰山路地铁站			2020-01-22 13:30:00	2020-01-22 23:59:59				https://weibo.com/2180710425/Ir8f2aO3D?refer_flag=1001030103_&type=comment	青岛西海岸新闻网	2020-02-02 09:49:09	1	青岛	2020-02-02 09:49:09	2020-02-02 14:57:05
833	bus	2020-01-21	呼和浩特89路公交车	植物园站	市政府站			2020-01-21 16:00:00	2020-01-21 18:40:00			16:00在植物园站候车 18:40在下车	https://mp.weixin.qq.com/s/Li73toPwzIEuuQ7hFbzqGg	呼和浩特晚报	2020-02-02 09:49:12	1	呼和浩特	2020-02-02 09:49:12	2020-02-02 14:57:05
834	bus	2020-01-21	公共汽车	昆明西部客运站	易门县			2020-01-21 17:10:00	2020-01-21 23:59:59				https://mp.weixin.qq.com/s/PtuGqysWa9IFu13K-JJ1AA	玉溪发布	2020-02-02 09:49:20	1	昆明	2020-02-02 09:49:20	2020-02-02 14:57:05
835	bus	2020-01-16	浙CD7708	苍南	南雁			2020-01-16 15:10:00	2020-01-16 23:59:59				http://zj.ifeng.com/a/20200126/8158434_0.shtml	浙江新闻	2020-02-02 09:50:00	1	温州市，平阳县	2020-02-02 09:50:00	2020-02-02 14:57:05
836	bus	2020-01-21	肥东县D105路	肥东县马湖乡冯山大街站	肥东县文一国际			2020-01-21 08:30:00	2020-01-22 07:59:59				https://m.baidu.com/sf_baijiahao/s?id=1657025799639509517&wfr=spider&for=pc	潇湘晨报官方	2020-02-02 09:50:04	1	肥东县，合肥市	2020-02-02 09:50:04	2020-02-02 14:57:05
838	ship	2020-01-22	紫荆22号渡轮	海安旧港	海口			2020-01-22 00:00:00	2020-01-22 23:59:59				http://www.sanya.gov.cn/sanyasite/bmts/202002/49c36cef383142878630c600d8789682.shtml	海南省卫生健康委员会	2020-02-02 09:50:33	1	海安,海口	2020-02-02 09:50:33	2020-02-02 14:57:05
839	train	2020-01-11	G6030	广州南	岳阳东	IZQ	YIQ	2020-01-11 10:05:00	2020-01-11 13:19:00	8号车厢			https://mp.weixin.qq.com/s/CjxXjhGi0qb48maVLVkzhA	南县发布	2020-02-02 10:41:45	1	广州南,韶关,衡阳东,长沙南,岳阳东	IZQ,SNQ,HVQ,CWQ,YIQ	2020-02-02 10:41:45	2020-02-12 19:32:33
840	flight	2020-01-11	SL1439	海口美兰	乌塔堡	HAK	UTP	2020-01-11 13:57:00	2020-01-11 15:01:00			旅游	http://wst.hainan.gov.cn/swjw/rdzt/yqfk/202001/t20200131_2742303.html	海南省卫生健康委员会	2020-02-02 10:42:54	1	海口美兰,乌塔堡	HAK,UTP	2020-02-02 10:42:54	2020-02-12 19:37:53
846	train	2020-01-22	G8923	北京南	秦皇岛	VNP	QTP	2020-01-22 20:31:00	2020-01-22 22:35:00	14号车厢			http://news.xhby.net/index/202002/t20200201_6489124.shtml	新华报业网	2020-02-02 10:53:04	1	北京南,廊坊,天津西,唐山,秦皇岛	VNP,LJP,TXP,TSP,QTP	2020-02-02 10:53:04	2020-02-12 19:34:48
847	flight	2019-12-12	CZ6277	武汉天河	三亚凤凰	WUH	SYX	2019-12-12 12:48:00	2019-12-12 15:18:00				http://wst.hainan.gov.cn/swjw/rdzt/yqfk/202001/t20200131_2742303.html	海南省卫生健康委员会	2020-02-02 10:53:36	1	哈尔滨太平,三亚凤凰,武汉天河	HRB,SYX,WUH	2020-02-02 10:53:36	2020-02-12 19:37:53
848	train	2020-01-13	K1068	阜阳	徐州	FYH	XCH	2020-01-13 16:51:00	2020-01-13 20:06:00	15号车厢			https://mp.weixin.qq.com/s/HYcnAc-G5GpgEGFJSPsZBg	人民日报	2020-02-02 10:55:00	1	阜阳,涡阳,淮北,萧县,徐州	FYH,GYH,HRH,EOH,XCH	2020-02-02 10:55:00	2020-02-12 19:32:34
849	flight	2020-01-21	8L9894	武汉天河	昆明长水	WUH	KMG	2020-01-21 07:16:00	2020-01-21 09:34:00				http://www.sohu.com/a/370053023_248772	搜狐公众平台	2020-02-02 10:56:48	1	武汉天河,昆明长水	WUH,KMG	2020-02-02 10:56:48	2020-02-12 19:37:57
850	train	2020-01-18	T182	武汉汉口	哈尔滨	HKN	HBB	2020-01-18 14:57:00	2020-01-19 18:27:00	11号车厢			https://www.toutiao.com/i6788535311958802958/	今日头条	2020-02-02 01:44:06	1	武汉汉口,麻城,新县,潢川,淮滨,阜阳,商丘南,菏泽,聊城,衡水,天津,唐山,滦县,秦皇岛,秦皇岛山海关,葫芦岛,锦州,沟帮子,沈阳北,铁岭,长春,德惠,陶赖昭,扶余,双城堡,哈尔滨	HKN,MCN,XSN,KCN,HVN,FYH,SPF,HIK,UCK,HSP,TJP,TSP,UXP,QTP,SHD,HLD,JZD,GBD,SBT,TLT,CCT,DHT,TPT,FYT,SCB,HBB	2020-02-02 10:57:37	2020-02-12 19:34:20
852	train	2020-01-20	D7825	哈尔滨	依兰	HBB	YEB	2020-01-20 15:52:00	2020-01-20 17:36:00	2号车厢			https://www.toutiao.com/i6788535311958802958/	今日头条	2020-02-02 01:44:06	1	哈尔滨,宾州,方正,高楞,依兰	HBB,BZB,FNB,GLB,YEB	2020-02-02 11:00:58	2020-02-12 19:34:34
853	train	2020-01-26	G2801	宜宾西	昆明南	YXE	KOM	2020-01-26 11:03:00	2020-01-26 15:20:00	03号车厢	02D		https://www.toutiao.com/i6788728849149461005/	今日头条	2020-02-02 11:02:35	1	宜宾西,镇雄,毕节,贵阳北,曲靖北,昆明南	YXE,ZXE,BOE,KQW,QBM,KOM	2020-02-02 11:02:35	2020-02-12 19:35:06
854	bus	2020-01-26	20路/赣BA4772	羊城酒家	青年路西			2020-01-26 14:44:00	2020-01-26 14:53:00				http://www.797sun.com/html/news/202002/5183868_1.html	赣州晒房网	2020-02-02 11:06:42	1	赣州	2020-02-02 11:06:42	2020-02-02 14:57:05
855	bus	2020-01-26	136路/赣B12945	紫金广场	华城名苑			2020-01-26 15:28:00	2020-01-26 15:43:00				http://www.797sun.com/html/news/202002/5183868_1.html	赣州晒房网	2020-02-02 11:08:58	1	赣州	2020-02-02 11:08:58	2020-02-02 14:57:05
856	train	2020-01-13	K1613	徐州	东海县	XCH	DQH	2020-01-13 21:12:00	2020-01-13 23:09:00	18号车厢			https://mp.weixin.qq.com/s/HYcnAc-G5GpgEGFJSPsZBg	人民日报	2020-02-02 11:10:19	1	徐州,邳州,新沂,东海县	XCH,PJH,VIH,DQH	2020-02-02 11:10:19	2020-02-12 19:32:34
857	bus	2020-01-27	K2路/赣B07603F	公务员小区	赣州公园			2020-01-27 07:31:00	2020-01-27 07:42:00				http://www.797sun.com/html/news/202002/5183868_1.html	赣州晒房网	2020-02-02 11:10:53	1	赣州	2020-02-02 11:10:53	2020-02-02 14:57:05
860	train	2020-01-17	G127	北京南	曲阜东	VNP	QAK	2020-01-17 11:30:00	2020-01-17 13:52:00	3号车厢			https://mp.weixin.qq.com/s/HYcnAc-G5GpgEGFJSPsZBg	人民日报	2020-02-02 11:11:39	1	北京南,沧州西,德州东,济南西,曲阜东	VNP,CBP,DIP,JGK,QAK	2020-02-02 11:11:39	2020-02-12 19:34:17
861	bus	2020-01-27	7路/赣B06866D	荷包塘	建春门			2020-01-27 10:11:00	2020-01-27 10:14:00				http://www.797sun.com/html/news/202002/5183868_1.html	赣州晒房网	2020-02-02 11:12:33	1	赣州	2020-02-02 11:12:33	2020-02-02 14:57:05
863	train	2020-01-15	D4203	南京南	武汉	NKH	WHN	2020-01-15 06:10:00	2020-01-15 09:00:00	14号车厢	001A		https://www.thepaper.cn/newsDetail_forward_5734776	澎湃新闻网	2020-02-02 11:14:22	1	南京南,合肥南,六安,麻城北,武汉	NKH,ENH,UAH,MBN,WHN	2020-02-02 11:14:22	2020-02-12 19:32:51
864	bus	2020-01-27	K2路/赣B07600F	解放路	商会大厦			2020-01-27 10:22:00	2020-01-27 10:43:00				http://www.797sun.com/html/news/202002/5183868_1.html	赣州晒房网	2020-02-02 11:14:40	1	赣州	2020-02-02 11:14:40	2020-02-02 14:57:05
865	bus	2020-01-28	133路/赣BA0985	长岗路中	公务员小区			2020-01-28 09:28:00	2020-01-28 09:34:00				http://www.797sun.com/html/news/202002/5183868_1.html	赣州晒房网	2020-02-02 11:16:31	1	赣州	2020-02-02 11:16:31	2020-02-02 14:57:05
866	flight	2020-01-16	HU7582	武汉天河	北京首都	WUH	PEK	2020-01-16 17:59:00	2020-01-16 19:43:00				http://www.bjd.com.cn/a/202002/01/WS5e34c9cde4b002ffe99401a0.html	人民日报	2020-02-02 11:16:38	1	海口美兰,北京首都,武汉天河	HAK,PEK,WUH	2020-02-02 11:16:38	2020-02-12 19:37:54
868	bus	2020-01-28	20路/赣BA4971	公务员小区	赣州四中			2020-01-28 09:52:00	2020-01-28 10:09:00				http://www.797sun.com/html/news/202002/5183868_1.html	赣州晒房网	2020-02-02 11:18:00	1	赣州	2020-02-02 11:18:00	2020-02-02 14:57:05
869	train	2020-01-16	G1726	武汉汉口	南京南	HKN	NKH	2020-01-16 16:15:00	2020-01-16 18:52:00	8号车厢	11F		http://www.bjd.com.cn/a/202002/01/WS5e34c9cde4b002ffe99401a0.html	人民日报	2020-02-02 11:18:09	1	武汉汉口,合肥南,南京南	HKN,ENH,NKH	2020-02-02 11:18:09	2020-02-12 19:34:15
870	train	2020-01-22	G52	南京南	德州东	NKH	DIP	2020-01-22 16:20:00	2020-01-22 19:13:00	16号车厢	007C		http://www.bjd.com.cn/a/202002/01/WS5e34c9cde4b002ffe99401a0.html	人民日报	2020-02-02 11:19:50	1	南京南,蚌埠南,徐州东,济南西,德州东	NKH,BMH,UUH,JGK,DIP	2020-02-02 11:19:50	2020-02-12 19:34:48
871	train	2020-01-22	G2060	德州东	衡水北	DIP	IHP	2020-01-22 20:50:00	2020-01-22 21:17:00	15号车厢	015C		http://www.bjd.com.cn/a/202002/01/WS5e34c9cde4b002ffe99401a0.html	人民日报	2020-02-02 11:20:44	1	德州东,衡水北	DIP,IHP	2020-02-02 11:20:44	2020-02-12 19:34:48
873	flight	2020-01-17	CA8296	郑州新郑	呼和浩特白塔	CGO	HET	2020-01-17 22:35:00	2020-01-18 00:15:00		21L		http://www.nmgcb.com.cn/news/nmg/2020/0201/209528.html	内蒙古晨网	2020-02-02 11:23:07	1	厦门高崎,呼和浩特白塔,郑州新郑	XMN,HET,CGO	2020-02-02 11:23:07	2020-02-12 19:37:54
874	coach	2020-01-10	川SBP567	东乡镇民歌广场	达州市			2020-01-10 12:20:00	2020-01-10 13:30:00			1月10日12:20左右从东乡镇民歌广场乘坐组合车前往达州，13:30左右到达，车牌川SBP567，司机庞某，电话139****5333，同乘人员4人。	http://kuaibao.qq.com/s/20200202A000FY00	红星新闻	2020-02-02 11:25:53	1	达州市 宣汉县	2020-02-02 11:25:53	2020-02-02 14:57:05
875	coach	2020-01-13	川SUB526	达川区南城丽苑	宣汉县城			2020-01-13 07:20:00	2020-01-13 08:20:00			1月13日7:20左右从达川区南城丽苑乘坐组合车前往宣汉，8:20左右到达宣汉县城，车牌川SUB526，司机：廖某，电话151****2777，同乘人员4人	http://kuaibao.qq.com/s/20200202A000FY00	红星新闻	2020-02-02 11:28:12	1	达州市 宣汉县	2020-02-02 11:28:12	2020-02-02 14:57:05
877	coach	2020-01-18	鄂ALC525硬座大巴	武汉汉阳王家湾（原房县驻武汉办事处附近）	房县			2020-01-18 15:00:00	2020-01-18 20:30:00			晚上19:40左右途经青峰高速路口停靠下车8人，20:30左右到达房县客运站	http://www.sohu.com/a/369881704_296154	十堰晚报	2020-02-02 11:29:39	1	武汉汉阳王家湾，房县	2020-02-02 11:29:39	2020-02-02 14:57:05
878	coach	2020-01-16	川S61075	宣汉县汽车站	达州市汽车北站			2020-01-16 10:30:00	2020-01-16 12:10:00			1月16日10:30左右从宣汉县汽车站乘坐客运汽车前往达州，12:10左右到达通川区汽车北站，车牌川S61075，驾驶员马某，电话137****0488，同乘人员不详	http://kuaibao.qq.com/s/20200202A000FY00	红星新闻	2020-02-02 11:30:51	1	达州市 宣汉县	2020-02-02 11:30:51	2020-02-02 14:57:05
879	train	2020-01-24	K9012	汕头	长沙	OTQ	CSQ	2020-01-24 13:16:00	2020-01-25 05:38:00			某工作人员于1月28日在湖南省确诊为新型冠状病毒感染肺炎	https://www.toutiao.com/i6788199392940655107/	广州日报	2020-02-02 11:33:08	1	汕头,潮州,揭阳南,兴宁,龙川,河源,惠州,东莞东,广州,韶关东,衡阳,株洲,长沙	OTQ,CKQ,JRQ,ENQ,LUQ,VIQ,HCQ,DMQ,GZQ,SGQ,HYQ,ZZQ,CSQ	2020-02-02 11:33:08	2020-02-12 19:34:57
880	coach	2020-01-19	川S0S073	达川区南城丽苑	宣汉县城			2020-01-19 08:00:00	2020-01-19 09:30:00			1月19日8:00左右从达川区南城丽苑乘坐组合车前往宣汉，9:30左右到达宣汉县城，车牌川S0S073，司机陈某，电话158****2380，同乘人员4人。	http://kuaibao.qq.com/s/20200202A000FY00	红星新闻	2020-02-02 11:34:26	1	达州市 宣汉县	2020-02-02 11:34:26	2020-02-02 14:57:05
882	train	2020-01-16	G68	武汉	郑州东	WHN	ZAF	2020-01-16 15:34:00	2020-01-16 17:47:00	2号车厢	012D		http://www.nmgcb.com.cn/news/nmg/2020/0201/209528.html	内蒙古晨网	2020-02-02 11:37:05	1	武汉,信阳东,驻马店西,漯河西,许昌东,郑州东	WHN,OYN,ZLN,LBN,XVF,ZAF	2020-02-02 11:37:05	2020-02-12 19:34:15
883	train	2020-01-19	K7925	呼和浩特	萨拉齐	HHC	SLC	2020-01-19 13:00:00	2020-01-19 14:32:00	11号车厢	0084	11:30-11:35，从第6进站口进站、从第5窗口购票，乘K7925次火车（11号车厢、座位号0084），到包头萨拉齐下车	http://www.nmg.gov.cn/art/2020/2/1/art_360_298218.html	内蒙古自治区政府	2020-02-02 11:38:29	1	呼和浩特,萨拉齐	HHC,SLC	2020-02-02 11:38:29	2020-02-12 19:34:26
885	train	2020-01-19	K7920	呼和浩特	锡林浩特	HHC	XTC	2020-01-19 12:53:00	2020-01-19 20:49:00	11号车厢			http://www.nmgcb.com.cn/news/nmg/2020/0201/209528.html	内蒙古晨网	2020-02-02 11:43:22	1	呼和浩特,集宁南,商都,化德,正镶白旗,桑根达来,锡林浩特	HHC,JAC,SXC,HGC,ZXC,OGC,XTC	2020-02-02 11:43:22	2020-02-12 19:34:26
886	train	2020-01-17	T4202	萨拉齐	呼和浩特	SLC	HHC	2020-01-17 22:06:00	2020-01-17 23:05:00	2号车厢	9座位号		https://mbd.baidu.com/newspage/data/landingsuper?context=%7B%22nid%22%3A%22news_9681701109544374116%22%7D&n_type=1&p_from=3	央视新闻	2020-02-02 22:47:00	1	萨拉齐,呼和浩特	SLC,HHC	2020-02-02 11:43:44	2020-02-12 19:34:17
887	train	2020-01-20	K4094	武汉汉口	光山	HKN	GUN	2020-01-20 05:50:00	2020-01-20 09:48:00	12号车厢			http://m.news.cctv.com/2020/02/01/ARTIUFExsrE5Oqb3Z0EmSnXa200201.shtml	央视新闻	2020-02-02 11:46:28	1	武汉汉口,麻城,新县,光山	HKN,MCN,XSN,GUN	2020-02-02 11:46:28	2020-02-12 19:34:34
888	train	2020-01-15	G492	武汉	信阳东	WHN	OYN	2020-01-15 17:27:00	2020-01-15 18:10:00	04号车厢			http://m.news.cctv.com/2020/02/01/ARTIUFExsrE5Oqb3Z0EmSnXa200201.shtml	央视新闻	2020-02-02 11:47:33	1	武汉,信阳东	WHN,OYN	2020-02-02 11:47:33	2020-02-12 19:32:51
889	train	2020-01-15	G1715	信阳东	武汉	OYN	WHN	2020-01-15 08:21:00	2020-01-15 09:12:00	03号车厢			http://m.news.cctv.com/2020/02/01/ARTIUFExsrE5Oqb3Z0EmSnXa200201.shtml	央视新闻	2020-02-02 11:48:33	1	信阳东,孝感北,武汉	OYN,XJN,WHN	2020-02-02 11:48:33	2020-02-12 19:32:51
890	taxi	2020-01-19	蒙AY6679	凯德MALL商场	呼和浩特火车站			2020-01-19 10:45:00	2020-01-19 11:30:00				http://www.nmgcb.com.cn/news/nmg/2020/0201/209528.html	内蒙古晨网	2020-02-02 11:48:48	1	呼和浩特，呼和浩特火车站	2020-02-02 11:48:48	2020-02-02 14:57:05
891	train	2020-01-23	G6131	岳阳东	长沙南	YIQ	CWQ	2020-01-23 11:08:00	2020-01-23 11:41:00	6号车厢			https://www.icswb.com/h/103749/20200201/640208.html	长沙晚报网	2020-02-02 11:49:19	1	岳阳东,长沙南	YIQ,CWQ	2020-02-02 11:49:19	2020-02-12 19:34:54
892	taxi	2020-01-17	蒙AY0754	呼和浩特火车站	赛罕区新建西街锦江之星酒店			2020-01-17 23:30:00	2020-01-18 00:05:00			23:30-18日00:05，乘坐蒙AY0754出租车到赛罕区新建西街百捷酒店管理有限责任公司（锦江之星）酒店入住。	https://www.toutiao.com/i6788437336519606796/	今日头条-新华融媒	2020-02-02 11:49:54	1	呼和浩特市，呼和浩特火车站	2020-02-02 11:49:54	2020-02-02 14:57:05
893	train	2020-01-16	T182	武汉汉口	潢川	HKN	KCN	2020-01-16 14:57:00	2020-01-16 17:28:00	07号车厢			http://m.news.cctv.com/2020/02/01/ARTIUFExsrE5Oqb3Z0EmSnXa200201.shtml	央视新闻	2020-02-02 11:49:55	1	武汉汉口,麻城,新县,潢川	HKN,MCN,XSN,KCN	2020-02-02 11:49:55	2020-02-12 19:34:15
895	train	2020-01-17	G1992	武汉	信阳东	WHN	OYN	2020-01-17 19:15:00	2020-01-17 19:58:00	11号车厢			http://m.news.cctv.com/2020/02/01/ARTIUFExsrE5Oqb3Z0EmSnXa200201.shtml	央视新闻	2020-02-02 11:51:15	1	武汉,信阳东	WHN,OYN	2020-02-02 11:51:15	2020-02-12 19:34:17
896	train	2020-01-19	T182	武汉汉口	潢川	HKN	KCN	2020-01-19 14:57:00	2020-01-19 17:28:00	03号车厢			http://m.news.cctv.com/2020/02/01/ARTIUFExsrE5Oqb3Z0EmSnXa200201.shtml	央视新闻	2020-02-02 11:52:29	1	武汉汉口,麻城,新县,潢川	HKN,MCN,XSN,KCN	2020-02-02 11:52:29	2020-02-12 19:34:26
897	train	2020-01-17	G518	武汉汉口	信阳东	HKN	OYN	2020-01-17 12:45:00	2020-01-17 13:34:00	15号车厢			http://m.news.cctv.com/2020/02/01/ARTIUFExsrE5Oqb3Z0EmSnXa200201.shtml	央视新闻	2020-02-02 11:55:03	1	武汉汉口,信阳东	HKN,OYN	2020-02-02 11:55:03	2020-02-12 19:34:17
898	train	2020-01-11	G512	武汉汉口	信阳东	HKN	OYN	2020-01-11 09:21:00	2020-01-11 10:12:00	13号车厢			http://m.news.cctv.com/2020/02/01/ARTIUFExsrE5Oqb3Z0EmSnXa200201.shtml	央视新闻	2020-02-02 11:57:22	1	武汉汉口,信阳东	HKN,OYN	2020-02-02 11:57:22	2020-02-12 19:32:33
899	train	2020-01-22	G310	武汉汉口	信阳东	HKN	OYN	2020-01-22 16:10:00	2020-01-22 16:59:00	11号和05号车厢			http://m.news.cctv.com/2020/02/01/ARTIUFExsrE5Oqb3Z0EmSnXa200201.shtml	央视新闻	2020-02-02 11:58:36	1	武汉汉口,信阳东	HKN,OYN	2020-02-02 11:58:36	2020-02-12 19:34:48
900	train	2020-01-21	K1068	武汉汉口	潢川	HKN	KCN	2020-01-21 11:20:00	2020-01-21 15:01:00	14号车厢			http://m.news.cctv.com/2020/02/01/ARTIUFExsrE5Oqb3Z0EmSnXa200201.shtml	央视新闻	2020-02-02 11:59:56	1	武汉汉口,麻城,新县,潢川	HKN,MCN,XSN,KCN	2020-02-02 11:59:56	2020-02-12 19:34:39
901	train	2020-01-10	G366	武汉	信阳东	WHN	OYN	2020-01-10 14:30:00	2020-01-10 15:13:00	01号车厢			http://m.news.cctv.com/2020/02/01/ARTIUFExsrE5Oqb3Z0EmSnXa200201.shtml	央视新闻	2020-02-02 12:00:49	1	武汉,信阳东	WHN,OYN	2020-02-02 12:00:49	2020-02-12 19:32:33
902	train	2020-01-19	K1624	麻城	光山	MCN	GUN	2020-01-19 20:06:00	2020-01-19 21:22:00	17号车厢			http://m.news.cctv.com/2020/02/01/ARTIUFExsrE5Oqb3Z0EmSnXa200201.shtml	央视新闻	2020-02-02 12:03:41	1	麻城,新县,光山	MCN,XSN,GUN	2020-02-02 12:03:41	2020-02-12 19:34:26
903	train	2019-12-08	G512	武汉汉口	信阳东	HKN	OYN	2019-12-08 09:21:00	2019-12-08 10:12:00	08号车厢			http://m.news.cctv.com/2020/02/01/ARTIUFExsrE5Oqb3Z0EmSnXa200201.shtml	央视新闻	2020-02-02 12:04:38	1	武汉汉口,信阳东	HKN,OYN	2020-02-02 12:04:38	2020-02-12 19:32:32
904	taxi	2020-01-18	蒙AY1754	锦江之星酒店	九州通药业有限公司			2020-01-18 09:30:00	2020-01-18 10:05:00				http://www.nmg.gov.cn/art/2020/2/1/art_360_298218.html	内蒙古自治区政府	2020-02-02 12:04:56	1	呼和浩特市	2020-02-02 12:04:56	2020-02-02 14:57:05
905	train	2020-01-14	K599	武汉武昌	郴州	WCN	CZQ	2020-01-15 21:42:00	2020-01-16 06:25:00	11号车厢	10号		https://www.icswb.com/h/103749/20200203/640588.html	长沙晚报网	2020-02-03 09:24:00	1	武汉武昌,岳阳,长沙,衡阳,郴州	WCN,YYQ,CSQ,HYQ,CZQ	2020-02-02 12:07:25	2020-02-12 19:32:50
906	taxi	2020-01-18	蒙AY6719	呼和浩特机场	锦江之星酒店			2020-01-18 00:30:00	2020-01-18 01:08:00				http://www.nmg.gov.cn/art/2020/2/1/art_360_298218.html	内蒙古自治区政府	2020-02-02 12:08:07	1	呼和浩特	2020-02-02 12:08:07	2020-02-02 14:57:05
907	train	2020-01-18	G1009	武汉	郴州西	WHN	ICQ	2020-01-18 09:41:00	2020-01-18 12:37:00	6号车厢	02A		https://m.gmw.cn/toutiao/2020-02/02/content_123052206.htm?tt_group_id=6788826103688462856	光明网	2020-02-02 19:44:00	1	武汉,岳阳东,长沙南,株洲西,衡山西,郴州西	WHN,YIQ,CWQ,ZAQ,HEQ,ICQ	2020-02-02 12:10:43	2020-02-12 19:34:20
908	train	2020-01-18	G1109	武汉	郴州西	WHN	ICQ	2020-01-18 09:05:00	2020-01-18 11:53:00	18号车厢			https://www.icswb.com/h/103749/20200201/640208.html	长沙晚报网	2020-02-02 12:13:28	1	武汉,岳阳东,汨罗东,长沙南,衡阳东,郴州西	WHN,YIQ,MQQ,CWQ,HVQ,ICQ	2020-02-02 12:13:28	2020-02-12 19:34:20
909	train	2020-01-19	K1803	武汉武昌	道州	WCN	DFZ	2020-01-19 09:38:00	2020-01-19 21:58:00	11号车厢	082		https://m.gmw.cn/toutiao/2020-02/02/content_123052206.htm?tt_group_id=6788826103688462856	光明网	2020-02-02 19:44:00	1	武汉武昌,咸宁,赤壁,岳阳,长沙,湘潭,湘乡,娄底,邵东,邵阳,永州,零陵,邵阳双牌,道州	WCN,XNN,CBN,YYQ,CSQ,XTQ,XXQ,LDQ,FIQ,SYQ,AOQ,UWZ,SBZ,DFZ	2020-02-02 12:16:38	2020-02-12 19:34:26
910	taxi	2020-01-18	蒙AY1754	九州通药业有限公司	恩和家园			2020-01-18 21:30:00	2020-01-18 21:55:00			9:30-10:05，从锦江之星酒店乘坐蒙AY1754出租车前往九州通药业有限公司； 21:30-21:55，乘坐蒙AY1754出租车到恩和家园居住。	http://www.nmg.gov.cn/art/2020/2/1/art_360_298218.html	内蒙古自治区政府	2020-02-02 12:17:34	1	呼和浩特市	2020-02-02 12:17:34	2020-02-02 14:57:05
911	train	2020-01-23	K435	咸宁	衡阳	XNN	HYQ	2020-01-23 16:12:00	2020-01-23 22:03:00	4号车厢			https://www.icswb.com/h/103749/20200201/640208.html	长沙晚报网	2020-02-02 12:22:15	1	咸宁,赤壁,岳阳,汨罗,长沙,株洲,衡山,衡阳	XNN,CBN,YYQ,MLQ,CSQ,ZZQ,HSQ,HYQ	2020-02-02 12:22:15	2020-02-12 19:34:54
912	train	2020-01-22	Z53	武汉武昌	昆明	WCN	KMM	2020-01-22 08:35:00	2020-01-23 08:00:00	18号车厢	无座		https://mbd.baidu.com/newspage/data/landingsuper?context=%7B"nid"%3A"news_8805042917803452697"%7D&n_type=1&p_from=3	看看富源	2020-02-02 12:27:49	1	武汉武昌,长沙,娄底,怀化,贵阳,安顺,六盘水,宣威,曲靖,昆明	WCN,CSQ,LDQ,HHQ,GIW,ASW,UMW,XWM,QJM,KMM	2020-02-02 12:27:49	2020-02-12 19:34:48
914	train	2020-01-22	G852	武汉	兰州西	WHN	LAJ	2020-01-22 12:03:00	2020-01-22 20:26:00	2号车厢			http://www.sohu.com/a/369989446_120207621	搜狐公众平台	2020-02-02 12:40:57	1	武汉,信阳东,驻马店西,漯河西,郑州,洛阳龙门,渑池南,华山北,渭南北,西安北,杨陵南,岐山,宝鸡南,天水南,通渭,兰州西	WHN,OYN,ZLN,LBN,ZZF,LLF,MNF,HDY,WBY,EAY,YEY,QAY,BBY,TIJ,TWJ,LAJ	2020-02-02 12:40:57	2020-02-12 19:34:48
916	coach	2020-01-22	甘E·22178	清水县城	王河镇王河村			2020-01-22 17:00:00	2020-01-22 23:59:59				http://www.sohu.com/a/369989446_120207621	搜狐公众平台	2020-02-02 12:54:34	1	清水县城,天水市	2020-02-02 12:54:34	2020-02-02 14:57:05
917	coach	2020-01-22	甘E·22178	王河镇王河村	清水县城			2020-01-22 13:00:00	2020-01-22 23:59:59				http://www.sohu.com/a/369989446_120207621	搜狐公众平台	2020-02-02 12:58:09	1	清水县城,天水市	2020-02-02 12:58:09	2020-02-02 14:57:05
918	train	2020-01-20	G640	武汉	天水南	WHN	TIJ	2020-01-20 10:26:00	2020-01-20 16:53:00	1号车厢			http://www.sohu.com/a/369989446_120207621	搜狐公众平台	2020-02-02 13:01:17	1	武汉,郑州,洛阳龙门,灵宝西,华山北,西安北,咸阳秦都,杨陵南,宝鸡南,天水南	WHN,ZZF,LLF,LPF,HDY,EAY,XOY,YEY,BBY,TIJ	2020-02-02 13:01:17	2020-02-12 19:34:34
919	coach	2020-01-19	甘E·22178	清水县城	王河镇王河村			2020-01-19 17:00:00	2020-01-19 23:59:59				http://www.sohu.com/a/369989446_120207621	搜狐公众平台	2020-02-02 13:04:26	1	清水县城,天水市	2020-02-02 13:04:26	2020-02-02 14:57:05
920	train	2020-01-21	D2694	西宁	西安北	XNO	EAY	2020-01-21 14:37:00	2020-01-21 19:47:00	7号车厢			http://www.sohu.com/a/369989446_120207621	搜狐公众平台	2020-02-02 13:11:27	1	西宁,兰州西,天水南,宝鸡南,咸阳秦都,西安北	XNO,LAJ,TIJ,BBY,XOY,EAY	2020-02-02 13:11:27	2020-02-12 19:34:39
921	train	2020-01-19	T307	武汉武昌	乌鲁木齐	WCN	WAR	2020-01-19 19:08:00	2020-01-21 09:46:00	8号车厢			http://www.sohu.com/a/369989446_120207621	搜狐公众平台	2020-02-02 13:16:14	1	武汉武昌,花园,信阳,南阳,渭南西,西安,武功,宝鸡,天水,陇西,定西,兰州,武威,张掖,酒泉,嘉峪关,柳园,哈密,鄯善北,吐鲁番北,乌鲁木齐	WCN,HUN,XUN,NFF,WXY,XAY,WGY,BJY,TSJ,LXJ,DSJ,LZJ,WUJ,ZYJ,JQJ,JGJ,DHR,HMR,SMR,TAR,WAR	2020-02-02 13:16:14	2020-02-12 19:34:26
922	train	2020-01-19	D2712	乌鲁木齐	兰州西	WAR	LAJ	2020-01-19 11:46:00	2020-01-19 23:45:00	1号车厢			http://www.sohu.com/a/369989446_120207621	搜狐公众平台	2020-02-02 13:19:37	1	乌鲁木齐,吐鲁番北,鄯善北,哈密,柳园南,嘉峪关南,酒泉南,高台南,临泽南,张掖西,西宁,平安驿,兰州西	WAR,TAR,SMR,HMR,LNR,JBJ,JNJ,GAJ,LDJ,ZEJ,XNO,PNO,LAJ	2020-02-02 13:19:37	2020-02-12 19:34:26
923	train	2020-01-18	D2687	西安北	嘉峪关南	EAY	JBJ	2020-01-18 10:11:00	2020-01-18 19:23:00	6号车厢			http://www.sohu.com/a/369989446_120207621	搜狐公众平台	2020-02-02 13:24:18	1	西安北,岐山,宝鸡南,天水南,秦安,兰州西,海石湾,乐都,西宁,民乐,张掖西,高台南,酒泉南,嘉峪关南	EAY,QAY,BBY,TIJ,QGJ,LAJ,HSO,LDO,XNO,MBJ,ZEJ,GAJ,JNJ,JBJ	2020-02-02 13:24:18	2020-02-12 19:34:21
924	train	2020-01-20	G683	北京西	忻州西	BXP	IXV	2020-01-20 16:58:00	2020-01-20 20:45:00	07号车厢	009B号座位		https://baijiahao.baidu.com/s?id=1657391111600636510&wfr=spider&for=pc	央视新闻	2020-02-02 13:27:51	1	北京西,高碑店东,石家庄,太原南,忻州西	BXP,GMP,SJP,TNV,IXV	2020-02-02 13:27:51	2020-02-12 19:46:25
925	train	2020-01-21	G520	武汉汉口	石家庄	HKN	SJP	2020-01-21 07:00:00	2020-01-21 10:15:00	11号车厢			https://m.weibo.cn/2803301701/4467499397313472	人民日报微博	2020-02-02 13:38:49	1	武汉汉口,郑州东,石家庄	HKN,ZAF,SJP	2020-02-02 13:38:49	2020-02-12 19:34:39
926	coach	2020-01-21	湘B65317	醴陵汽车南站	清水江			2020-01-21 16:00:00	2020-01-21 23:55:00			下午4时许乘坐由醴陵汽车南站发出，开往清水江的湘B65317农村客运班车上所有乘客	https://www.toutiao.com/i6788406656347669006/	今日头条	2020-02-02 13:40:32	1	醴陵	2020-02-02 13:40:32	2020-02-02 14:57:05
927	train	2020-01-17	D3158	武汉汉口	南通	HKN	NUH	2020-01-17 10:29:00	2020-01-17 15:45:00	12			https://mp.weixin.qq.com/s/gwwx7CFpyeVmSgv8ToZ51Q	央视新闻	2020-02-02 14:02:42	1	武汉汉口,红安西,金寨,六安,合肥南,全椒,扬州,泰州,海安,如皋,南通	HKN,VXN,JZH,UAH,ENH,INH,YLH,UTH,HIH,RBH,NUH	2020-02-02 14:02:42	2020-02-12 19:34:17
928	bus	2020-01-20	日照公交C503路	巨峰镇郭家庄村	日照西站			2020-01-20 08:39:00	2020-01-20 23:59:59			1月20日08:39在巨峰镇郭家庄村乘坐公交C503路（大坡-日照西站）到达日照西站，9:25乘坐公交55路在日照西站上车（下车地址不详）	http://demo.qlwb.com.cn/detail/11287654	齐鲁晚报	2020-01-30 15:36:00	1	日照市	2020-02-02 14:16:56	2020-02-08 11:35:59
929	bus	2020-01-20	日照公交K2路	游泳馆站	日照西站			2020-01-20 15:52:00	2020-01-20 23:59:59			15:52在游泳馆站乘坐公交K2路到日照西站下车	http://demo.qlwb.com.cn/detail/11287654	齐鲁晚报	2020-01-30 15:36:00	1	日照市	2020-02-02 14:23:47	2020-02-08 11:35:54
930	bus	2020-01-20	日照公交C503路	日照西站	巨峰镇郭家庄村			2020-01-20 16:48:00	2020-01-20 23:59:59			16:48在日照西站乘坐公交C503路（日照西站-大坡）至巨峰镇郭家庄村下车	http://demo.qlwb.com.cn/detail/11287654	齐鲁晚报	2020-01-30 15:36:00	1	日照市	2020-02-02 14:26:28	2020-02-08 11:36:06
931	train	2020-01-17	G310	武汉汉口	安阳东	HKN	ADF	2020-01-17 16:10:00	2020-01-17 19:12:00	7车厢			https://mp.weixin.qq.com/s/gwwx7CFpyeVmSgv8ToZ51Q	央视新闻	2020-02-02 14:29:42	1	武汉汉口,信阳东,漯河西,郑州东,鹤壁东,安阳东	HKN,OYN,LBN,ZAF,HFF,ADF	2020-02-02 14:29:42	2020-02-12 19:34:17
932	other	2020-01-17	豫E-CM559	安阳高铁站	清丰县阳邵镇			2020-01-17 00:00:00	2020-01-17 00:00:00				https://mp.weixin.qq.com/s/gwwx7CFpyeVmSgv8ToZ51Q	央视新闻	2020-02-02 14:37:08	1	安阳，清丰县，豫E	2020-02-02 14:37:08	2020-02-02 14:57:05
933	train	2020-01-18	K131	郑州	西安	ZZF	XAY	2020-01-18 13:40:00	2020-01-18 21:32:00	15车厢	无座		https://mp.weixin.qq.com/s/gwwx7CFpyeVmSgv8ToZ51Q	央视新闻	2020-02-02 14:43:58	1	郑州,巩义,偃师,洛阳,新安县,三门峡,华山,渭南,西安	ZZF,GXF,YSF,LYF,XAF,SMF,HSY,WNY,XAY	2020-02-02 14:43:58	2020-02-12 19:34:21
936	train	2020-01-19	T246	武汉武昌	成都东	WCN	ICW	2020-01-19 19:58:00	2020-01-20 11:20:00	12号卧铺车厢			https://m.weibo.cn/3982531008/4467228114114469	川报攀西新闻微博	2020-02-01 18:40:00	1	武汉武昌,安陆,随州,襄阳襄州,十堰,安康,达州,蓬溪,遂宁,成都东	WCN,ALN,SZN,XWN,SNN,AKY,RXW,KZW,NIW,ICW	2020-02-02 15:58:57	2020-02-12 19:34:26
937	train	2020-01-24	G7088	上海	马鞍山东	SHH	OMH	2020-01-24 12:54:00	2020-01-24 15:10:00	16号车厢	8D号座位	1月19-23日赴泰国旅行，24日返回国内，从上海乘坐G7088动车(16车8D座)至马鞍山东站.	http://365jia.cn/news/2020-02-02/F89BCF583166B48F.html	马鞍山发布	2020-02-02 11:03:00	1	上海,昆山南,苏州,无锡,常州,南京南,马鞍山东	SHH,KNH,SZH,WXH,CZH,NKH,OMH	2020-02-02 16:04:21	2020-02-12 19:34:57
938	train	2020-01-14	G1568	曲阜东	北京南	QAK	VNP	2020-01-14 08:49:00	2020-01-14 11:18:00	4号车厢	08D08F号座位	座次4车08D,04车08F，夫妻	http://www.qufu.gov.cn/art/2020/1/27/art_20382_2440968.html	曲阜市疾病预防控制中心	2020-01-27 10:45:00	1	曲阜东,济南西,德州东,天津南,北京南	QAK,JGK,DIP,TIP,VNP	2020-02-02 17:04:33	2020-02-12 19:32:50
940	train	2020-01-20	T9519	乌鲁木齐	塔城	WAR	TZR	2020-01-20 22:31:00	2020-01-21 08:20:00	2号车厢	0251座位		https://mp.weixin.qq.com/s/PEUCIGo8wfxIKGVv97H6nQ	中国共产党新疆生产建设兵团第九师委员会宣传部	2020-02-02 00:55:00	1	乌鲁木齐,玛纳斯,石河子,沙湾县,奎屯,克拉玛依,额敏,塔城	WAR,MSR,SZR,SXR,KTR,KHR,EMR,TZR	2020-02-02 17:05:55	2020-02-12 19:34:34
942	flight	2020-01-20	MU2068	合肥新桥	乌鲁木齐地窝堡	HFE	URC	2020-01-20 15:23:00	2020-01-20 19:41:00		45排		https://mp.weixin.qq.com/s/PEUCIGo8wfxIKGVv97H6nQ	中国共产党新疆生产建设兵团第九师委员会宣传部	2020-02-02 00:55:00	1	甲米,乌鲁木齐地窝堡,合肥新桥	KBV,URC,HFE	2020-02-02 17:08:08	2020-02-12 19:37:56
944	train	2020-01-17	K1019	吉安	泰和	VAG	THG	2020-01-17 20:20:00	2020-01-17 20:41:00	16号车厢	48号座位	16车48号	http://www.jxth.gov.cn/news-show-45929.html	泰和县新型冠状病毒感染的肺炎疫情防控应急指挥部	2020-01-31 16:37:24	1	吉安,泰和	VAG,THG	2020-02-02 17:11:09	2020-02-12 19:34:17
945	train	2020-01-17	K1655	武汉武昌	吉安	WCN	VAG	2020-01-17 11:20:00	2020-01-17 19:17:00	15号车厢	02号中铺	15车02号中铺	http://www.jxth.gov.cn/news-show-45929.html	泰和县新型冠状病毒感染的肺炎疫情防控应急指挥部	2020-01-31 16:37:24	1	武汉武昌,鄂州,黄石,阳新,南昌,吉安	WCN,ECN,HSN,YON,NCG,VAG	2020-02-02 17:12:29	2020-02-12 19:34:17
946	train	2020-01-24	G381	北京南	锦州南	VNP	JOD	2020-01-24 07:54:00	2020-01-24 11:06:00	8号车厢			http://www.zgcy.gov.cn/ZGCY/zwgk/20200131/004001_44974b2c-b191-485a-8d9c-9edba5a9e32e.htm	朝阳市新型冠状病毒感染的肺炎疫情防控指挥部办公室	2020-02-02 17:12:03	1	北京南,天津西,天津,唐山,秦皇岛,葫芦岛北,锦州南	VNP,TXP,TJP,TSP,QTP,HPD,JOD	2020-02-02 17:12:41	2020-02-12 19:34:57
947	train	2020-01-24	D6257	九江	南昌	JJG	NCG	2020-01-24 17:25:00	2020-01-24 18:32:00	2号车厢			http://www.zgcy.gov.cn/ZGCY/zwgk/20200131/004001_44974b2c-b191-485a-8d9c-9edba5a9e32e.htm	朝阳市新型冠状病毒感染的肺炎疫情防控指挥部办公室	2020-02-02 17:12:48	1	九江,庐山,德安,永修,南昌	JJG,LSG,DAG,ACG,NCG	2020-02-02 17:13:07	2020-02-12 19:34:57
948	train	2020-01-24	D52	沈阳北	盘锦	SBT	PVD	2020-01-24 09:30:00	2020-01-24 11:01:00	6号车厢			http://www.zgcy.gov.cn/ZGCY/zwgk/20200131/004001_44974b2c-b191-485a-8d9c-9edba5a9e32e.htm	朝阳市新型冠状病毒感染的肺炎疫情防控指挥部办公室	2020-02-02 17:13:22	1	沈阳北,辽阳,鞍山西,海城西,盘锦	SBT,LYT,AXT,HXT,PVD	2020-02-02 17:13:48	2020-02-12 19:34:57
949	train	2020-01-23	D4696	武汉汉口	南京南	HKN	NKH	2020-01-23 03:01:00	2020-01-23 05:43:00				https://www.yangtse.com/zncontent/241771.html	扬子晚报网	2020-01-30 15:13:20	1	武汉汉口,合肥南,南京南	HKN,ENH,NKH	2020-02-02 17:14:05	2020-02-12 19:34:54
950	flight	2020-01-20	ZH9855	广州白云	南京禄口	CAN	NKG	2020-01-20 06:42:00	2020-01-20 08:30:00				https://www.yangtse.com/zncontent/241771.html	扬子晚报网	2020-01-30 15:13:20	1	广州白云,南京禄口	CAN,NKG	2020-02-02 17:16:34	2020-02-12 19:37:56
951	flight	2020-01-18	MU2622	武汉天河	广州白云	WUH	CAN	2020-01-18 16:55:00	2020-01-18 18:26:00				https://www.yangtse.com/zncontent/241771.html	扬子晚报网	2020-01-30 15:13:20	1	大同云冈,广州白云,武汉天河	DAT,CAN,WUH	2020-02-02 17:17:33	2020-02-12 19:37:55
952	train	2020-01-23	D740	麻城	北京西	MCN	BXP	2020-01-23 20:49:00	2020-01-24 06:02:00	2号车厢			http://www.zgcy.gov.cn/ZGCY/zwgk/20200131/004001_44974b2c-b191-485a-8d9c-9edba5a9e32e.htm	朝阳市新型冠状病毒感染的肺炎疫情防控指挥部办公室	2020-02-02 17:17:50	1	麻城,阜阳,菏泽,聊城,北京西	MCN,FYH,HIK,UCK,BXP	2020-02-02 17:18:14	2020-02-12 19:34:54
953	train	2020-01-22	D8076	沈阳	锦州南	SYT	JOD	2020-01-22 18:53:00	2020-01-22 20:28:00	2号车厢			http://www.zgcy.gov.cn/ZGCY/zwgk/20200131/004001_44974b2c-b191-485a-8d9c-9edba5a9e32e.htm	朝阳市新型冠状病毒感染的肺炎疫情防控指挥部办公室	2020-02-02 17:18:44	1	沈阳,辽中,锦州南	SYT,LZD,JOD	2020-02-02 17:19:09	2020-02-12 19:34:48
954	flight	2020-01-19	CZ3137	武汉天河	北京首都	WUH	PEK	2020-01-19 12:15:00	2020-01-19 13:57:00				http://www.zgcy.gov.cn/ZGCY/zwgk/20200131/004001_44974b2c-b191-485a-8d9c-9edba5a9e32e.htm	朝阳市新型冠状病毒感染的肺炎疫情防控指挥部办公室	2020-02-02 17:18:04	1	武汉天河,北京首都	WUH,PEK	2020-02-02 17:19:09	2020-02-12 19:37:55
955	train	2020-01-22	G382	长春西	葫芦岛北	CRT	HPD	2020-01-22 17:21:00	2020-01-22 20:21:00	16号车厢			http://www.zgcy.gov.cn/ZGCY/zwgk/20200131/004001_44974b2c-b191-485a-8d9c-9edba5a9e32e.htm	朝阳市新型冠状病毒感染的肺炎疫情防控指挥部办公室	2020-02-02 17:19:28	1	长春西,四平东,开原西,沈阳北,盘锦北,葫芦岛北	CRT,PPT,KXT,SBT,PBD,HPD	2020-02-02 17:19:51	2020-02-12 19:34:48
956	flight	2020-01-17	CZ6488	成都双流	大连周水子	CTU	DLC	2020-01-17 14:06:00	2020-01-17 18:29:00			成都起飞,途经临沂启阳机场,到达大连	http://www.zgcy.gov.cn/ZGCY/zwgk/20200131/004001_44974b2c-b191-485a-8d9c-9edba5a9e32e.htm	朝阳市新型冠状病毒感染的肺炎疫情防控指挥部办公室	2020-02-02 17:19:11	1	成都双流,大连周水子,临沂启阳	CTU,DLC,LYI	2020-02-02 17:19:57	2020-02-12 19:37:54
957	flight	2020-01-17	8L9891	武汉天河	大连周水子	WUH	DLC	2020-01-17 14:23:00	2020-01-17 16:23:00			昆明起飞,经武汉到达大连	http://www.zgcy.gov.cn/ZGCY/zwgk/20200131/004001_44974b2c-b191-485a-8d9c-9edba5a9e32e.htm	朝阳市新型冠状病毒感染的肺炎疫情防控指挥部办公室	2020-02-02 17:20:00	1	昆明长水,大连周水子,武汉天河	KMG,DLC,WUH	2020-02-02 17:20:31	2020-02-12 19:37:54
958	flight	2020-01-14	CZ6433	武汉天河	成都双流	WUH	CTU	2020-01-14 15:41:00	2020-01-14 17:24:00			大连起飞,经武汉到成都	http://www.zgcy.gov.cn/ZGCY/zwgk/20200131/004001_44974b2c-b191-485a-8d9c-9edba5a9e32e.htm	朝阳市新型冠状病毒感染的肺炎疫情防控指挥部办公室	2020-02-02 17:20:33	1	大连周水子,成都双流,武汉天河	DLC,CTU,WUH	2020-02-02 17:20:56	2020-02-12 19:37:53
959	train	2020-01-20	T182	武汉汉口	麻城	HKN	MCN	2020-01-20 14:57:00	2020-01-20 16:12:00	4号车厢			http://www.zgcy.gov.cn/ZGCY/zwgk/20200131/004001_44974b2c-b191-485a-8d9c-9edba5a9e32e.htm	朝阳市新型冠状病毒感染的肺炎疫情防控指挥部办公室	2020-02-02 17:20:35	1	武汉汉口,麻城	HKN,MCN	2020-02-02 17:21:04	2020-02-12 19:34:34
960	train	2020-01-20	D5866	鄂州	武汉汉口	ECN	HKN	2020-01-20 08:48:00	2020-01-20 09:40:00	9号车厢			http://www.zgcy.gov.cn/ZGCY/zwgk/20200131/004001_44974b2c-b191-485a-8d9c-9edba5a9e32e.htm	朝阳市新型冠状病毒感染的肺炎疫情防控指挥部办公室	2020-02-02 17:21:26	1	鄂州,武汉,武汉汉口	ECN,WHN,HKN	2020-02-02 17:21:37	2020-02-12 19:34:34
961	train	2020-01-19	K7541	沈阳	西丰	SYT	XFT	2020-01-19 15:42:00	2020-01-19 17:50:00	4号车厢			http://www.zgcy.gov.cn/ZGCY/zwgk/20200131/004001_44974b2c-b191-485a-8d9c-9edba5a9e32e.htm	朝阳市新型冠状病毒感染的肺炎疫情防控指挥部办公室	2020-02-02 17:21:58	1	沈阳,铁岭,开原,西丰	SYT,TLT,KYT,XFT	2020-02-02 17:22:10	2020-02-12 19:34:26
962	flight	2020-01-13	BK2820	桂林两江	天津滨海	KWL	TSN	2020-01-13 21:59:00	2020-01-14 00:42:00				http://www.zgcy.gov.cn/ZGCY/zwgk/20200131/004001_44974b2c-b191-485a-8d9c-9edba5a9e32e.htm	朝阳市新型冠状病毒感染的肺炎疫情防控指挥部办公室	2020-02-02 17:21:01	1	桂林两江,天津滨海	KWL,TSN	2020-02-02 17:22:12	2020-02-12 19:37:53
963	flight	2020-01-13	DR6598	武汉天河	沈阳桃仙	WUH	SHE	2020-01-13 21:32:00	2020-01-14 00:04:00				http://www.zgcy.gov.cn/ZGCY/zwgk/20200131/004001_44974b2c-b191-485a-8d9c-9edba5a9e32e.htm	朝阳市新型冠状病毒感染的肺炎疫情防控指挥部办公室	2020-02-02 17:22:18	1	武汉天河,沈阳桃仙	WUH,SHE	2020-02-02 17:22:37	2020-02-12 19:37:53
964	train	2019-12-27	Z14	长沙	沈阳北	CSQ	SBT	2019-12-28 00:47:00	2019-12-28 22:37:00	10号车厢			http://www.zgcy.gov.cn/ZGCY/zwgk/20200131/004001_44974b2c-b191-485a-8d9c-9edba5a9e32e.htm	朝阳市新型冠状病毒感染的肺炎疫情防控指挥部办公室	2020-02-02 17:22:24	1	长沙,岳阳,武汉武昌,郑州,石家庄,天津,唐山,北戴河,秦皇岛,秦皇岛山海关,葫芦岛北,锦州南,盘锦北,沈阳北	CSQ,YYQ,WCN,ZZF,SJP,TJP,TSP,BEP,QTP,SHD,HPD,JOD,PBD,SBT	2020-02-02 17:22:48	2020-02-12 19:32:32
965	train	2020-01-18	Z61	北京	长春	BJP	CCT	2020-01-18 22:10:00	2020-01-19 06:35:00	18号车厢			http://www.zgcy.gov.cn/ZGCY/zwgk/20200131/004001_44974b2c-b191-485a-8d9c-9edba5a9e32e.htm	朝阳市新型冠状病毒感染的肺炎疫情防控指挥部办公室	2020-02-02 17:23:12	1	北京,长春	BJP,CCT	2020-02-02 17:23:23	2020-02-12 19:34:21
966	flight	2020-01-09	CZ6426	武汉天河	大连周水子	WUH	DLC	2020-01-09 18:53:00	2020-01-09 20:46:00			昆明起飞,经武汉到大连	http://www.zgcy.gov.cn/ZGCY/zwgk/20200131/004001_44974b2c-b191-485a-8d9c-9edba5a9e32e.htm	朝阳市新型冠状病毒感染的肺炎疫情防控指挥部办公室	2020-02-02 17:23:04	1	昆明长水,大连周水子,武汉天河	KMG,DLC,WUH	2020-02-02 17:23:25	2020-02-12 19:37:53
968	train	2020-01-17	G1278	武汉	铁岭西	WHN	PXT	2020-01-17 07:55:00	2020-01-17 18:22:00	15号车厢			http://www.zgcy.gov.cn/ZGCY/zwgk/20200131/004001_44974b2c-b191-485a-8d9c-9edba5a9e32e.htm	朝阳市新型冠状病毒感染的肺炎疫情防控指挥部办公室	2020-02-02 17:24:17	1	武汉,孝感北,信阳东,驻马店西,漯河西,许昌东,郑州东,新乡东,邯郸东,石家庄,保定东,白洋淀,白沟,天津西,唐山,秦皇岛,秦皇岛山海关,葫芦岛北,沈阳北,铁岭西	WHN,XJN,OYN,ZLN,LBN,XVF,ZAF,EGF,HPP,SJP,BMP,FWP,FEP,TXP,TSP,QTP,SHD,HPD,SBT,PXT	2020-02-02 17:24:32	2020-02-12 19:34:17
969	flight	2020-01-19	MU2478	武汉天河	锦州湾	WUH	JNZ	2020-01-19 14:04:00	2020-01-19 16:29:00			深圳起飞,经武汉到锦州	http://www.zgcy.gov.cn/ZGCY/zwgk/20200131/004001_44974b2c-b191-485a-8d9c-9edba5a9e32e.htm	朝阳市新型冠状病毒感染的肺炎疫情防控指挥部办公室	2020-02-02 17:24:01	1	深圳宝安,锦州湾,武汉天河	SZX,JNZ,WUH	2020-02-02 17:24:50	2020-02-12 19:37:55
970	train	2020-01-16	G1278	武汉	葫芦岛北	WHN	HPD	2020-01-16 07:55:00	2020-01-16 16:28:00	1号车厢			http://www.zgcy.gov.cn/ZGCY/zwgk/20200131/004001_44974b2c-b191-485a-8d9c-9edba5a9e32e.htm	朝阳市新型冠状病毒感染的肺炎疫情防控指挥部办公室	2020-02-02 17:24:57	1	武汉,孝感北,信阳东,驻马店西,漯河西,许昌东,郑州东,新乡东,邯郸东,石家庄,保定东,白洋淀,白沟,天津西,唐山,秦皇岛,秦皇岛山海关,葫芦岛北	WHN,XJN,OYN,ZLN,LBN,XVF,ZAF,EGF,HPP,SJP,BMP,FWP,FEP,TXP,TSP,QTP,SHD,HPD	2020-02-02 17:25:08	2020-02-12 19:34:15
971	flight	2020-01-20	MF8440	武汉天河	大连周水子	WUH	DLC	2020-01-20 19:38:00	2020-01-20 21:35:00			遵义起飞,经武汉到大连	http://www.zgcy.gov.cn/ZGCY/zwgk/20200131/004001_44974b2c-b191-485a-8d9c-9edba5a9e32e.htm	朝阳市新型冠状病毒感染的肺炎疫情防控指挥部办公室	2020-02-02 17:24:53	1	遵义茅台,大连周水子,武汉天河	WMT,DLC,WUH	2020-02-02 17:25:34	2020-02-12 19:37:56
972	train	2020-01-09	D7641	沈阳	沈阳南	SYT	SOT	2020-01-09 06:10:00	2020-01-09 06:21:00	5号车厢			http://www.zgcy.gov.cn/ZGCY/zwgk/20200131/004001_44974b2c-b191-485a-8d9c-9edba5a9e32e.htm	朝阳市新型冠状病毒感染的肺炎疫情防控指挥部办公室	2020-02-02 17:25:42	1	沈阳,沈阳南	SYT,SOT	2020-02-02 17:25:55	2020-02-12 19:32:33
973	train	2020-01-12	D2995	广州	桂林北	GZQ	GBZ	2020-01-12 19:24:00	2020-01-12 22:18:00	5号车厢			http://www.zgcy.gov.cn/ZGCY/zwgk/20200131/004001_44974b2c-b191-485a-8d9c-9edba5a9e32e.htm	朝阳市新型冠状病毒感染的肺炎疫情防控指挥部办公室	2020-02-02 17:26:15	1	广州,肇庆东,广宁,怀集,贺州,钟山西,桂林北	GZQ,FCQ,FBQ,FAQ,HXZ,ZAZ,GBZ	2020-02-02 17:26:24	2020-02-12 19:32:34
974	flight	2020-01-22	JD5627	武汉天河	沈阳桃仙	WUH	SHE	2020-01-22 13:59:00	2020-01-22 16:21:00			三亚起飞,经武汉到沈阳	http://www.zgcy.gov.cn/ZGCY/zwgk/20200131/004001_44974b2c-b191-485a-8d9c-9edba5a9e32e.htm	朝阳市新型冠状病毒感染的肺炎疫情防控指挥部办公室	2020-02-02 17:26:16	1	三亚凤凰,沈阳桃仙,武汉天河	SYX,SHE,WUH	2020-02-02 17:26:45	2020-02-12 19:37:58
975	train	2020-01-13	G1129	武汉	广州北	WHN	GBQ	2020-01-13 15:50:00	2020-01-13 19:54:00	6号车厢			http://www.zgcy.gov.cn/ZGCY/zwgk/20200131/004001_44974b2c-b191-485a-8d9c-9edba5a9e32e.htm	朝阳市新型冠状病毒感染的肺炎疫情防控指挥部办公室	2020-02-02 17:26:47	1	武汉,咸宁北,岳阳东,长沙南,衡阳东,乐昌东,广州北	WHN,XRN,YIQ,CWQ,HVQ,ILQ,GBQ	2020-02-02 17:26:55	2020-02-12 19:32:34
976	flight	2020-01-25	GJ8876	南昌昌北	沈阳桃仙	KHN	SHE	2020-01-25 18:30:00	2020-01-25 21:07:00				http://www.zgcy.gov.cn/ZGCY/zwgk/20200131/004001_44974b2c-b191-485a-8d9c-9edba5a9e32e.htm	朝阳市新型冠状病毒感染的肺炎疫情防控指挥部办公室	2020-02-02 17:26:50	1	珠海金湾,沈阳桃仙,南昌昌北	ZUH,SHE,KHN	2020-02-02 17:27:24	2020-02-12 19:38:05
977	train	2020-01-13	G1216	长沙南	沈阳	CWQ	SYT	2020-01-13 07:30:00	2020-01-13 21:18:00	7号车厢			http://www.zgcy.gov.cn/ZGCY/zwgk/20200131/004001_44974b2c-b191-485a-8d9c-9edba5a9e32e.htm	朝阳市新型冠状病毒感染的肺炎疫情防控指挥部办公室	2020-02-02 17:27:16	1	长沙南,岳阳东,武汉,孝感北,信阳东,驻马店西,漯河西,许昌东,郑州东,新乡东,鹤壁东,安阳东,石家庄,定州东,保定东,白洋淀,白沟,胜芳,天津西,天津滨海北,唐山,唐山滦河,秦皇岛,秦皇岛山海关,锦州南,盘锦,鞍山西,辽阳,沈阳	CWQ,YIQ,WHN,XJN,OYN,ZLN,LBN,XVF,ZAF,EGF,HFF,ADF,SJP,DOP,BMP,FWP,FEP,SUP,TXP,FCP,TSP,UDP,QTP,SHD,JOD,PVD,AXT,LYT,SYT	2020-02-02 17:27:27	2020-02-12 19:32:34
978	train	2020-01-14	K27	天津	本溪	TJP	BXT	2020-01-14 19:09:00	2020-01-15 04:42:00	6号车厢			http://www.zgcy.gov.cn/ZGCY/zwgk/20200131/004001_44974b2c-b191-485a-8d9c-9edba5a9e32e.htm	朝阳市新型冠状病毒感染的肺炎疫情防控指挥部办公室	2020-02-02 17:27:38	1	天津,唐山,秦皇岛山海关,沈阳,本溪	TJP,TSP,SHD,SYT,BXT	2020-02-02 17:27:46	2020-02-12 19:32:50
979	train	2020-01-14	G1278	武汉	葫芦岛北	WHN	HPD	2020-01-14 07:55:00	2020-01-14 16:28:00	12号车厢			http://www.zgcy.gov.cn/ZGCY/zwgk/20200131/004001_44974b2c-b191-485a-8d9c-9edba5a9e32e.htm	朝阳市新型冠状病毒感染的肺炎疫情防控指挥部办公室	2020-02-02 17:28:07	1	武汉,孝感北,信阳东,驻马店西,漯河西,许昌东,郑州东,新乡东,邯郸东,石家庄,保定东,白洋淀,白沟,天津西,唐山,秦皇岛,秦皇岛山海关,葫芦岛北	WHN,XJN,OYN,ZLN,LBN,XVF,ZAF,EGF,HPP,SJP,BMP,FWP,FEP,TXP,TSP,QTP,SHD,HPD	2020-02-02 17:28:15	2020-02-12 19:32:50
986	train	2020-01-24	G486	信阳东	郑州东	OYN	ZAF	2020-01-24 16:56:00	2020-01-24 18:11:00				https://baijiahao.baidu.com/s?id=1657216726607044774&wfr=spider&for=pc	中国山东网	2020-01-31 12:53:00	1	信阳东,漯河西,郑州东	OYN,LBN,ZAF	2020-02-02 18:23:37	2020-02-12 19:34:57
987	flight	2020-01-24	MU5576	郑州新郑	烟台蓬莱	CGO	YNT	2020-01-24 22:27:00	2020-01-24 23:43:00				https://baijiahao.baidu.com/s?id=1657216726607044774&wfr=spider&for=pc	中国山东网	2020-01-31 12:53:00	1	烟台蓬莱,郑州新郑	KMG,YNT,CGO	2020-02-02 18:26:36	2020-02-12 19:37:59
988	flight	2020-01-24	MU2046	新加坡.樟宜	烟台蓬莱	SIN	YNT	2020-01-24 03:40:00	2020-01-24 11:22:00				http://www.penglai.gov.cn/art/2020/1/28/art_13633_2640411.html	蓬莱市政府	2020-01-28 20:17:00	1	新加坡.樟宜,烟台蓬莱,长沙黄花	SIN,YNT,CSX	2020-02-02 18:29:41	2020-02-12 19:37:59
989	train	2020-01-22	C6567	青岛北	烟台南	QHK	YLK	2020-01-22 11:41:00	2020-01-22 13:38:00				http://sd.ifeng.com/a/20200130/8162972_0.shtml	凤凰网	2020-01-30 22:48:00	1	青岛北,即墨北,莱阳,徐家店海阳北,桃村北,烟台南	QHK,JVK,LYK,HEK,TOK,YLK	2020-02-02 18:33:21	2020-02-12 19:34:48
990	train	2020-01-21	G1525	武汉	昆明南	WHN	KOM	2020-01-21 08:41:00	2020-01-21 15:15:00	9号车厢			https://china.huanqiu.com/article/9CaKrnKp9TT	央视网	2020-02-02 19:25:00	1	武汉,长沙南,怀化南,贵阳北,曲靖北,昆明南	WHN,CWQ,KAQ,KQW,QBM,KOM	2020-02-02 20:35:12	2020-02-12 19:34:39
991	train	2020-01-21	D8715	昆明南	大理	KOM	DKM	2020-01-21 15:37:00	2020-01-21 18:01:00	10号车厢			https://china.huanqiu.com/article/9CaKrnKp9TT	央视网	2020-02-02 19:25:00	1	昆明南,昆明,楚雄,祥云,大理	KOM,KMM,CUM,XQM,DKM	2020-02-02 20:37:15	2020-02-12 19:34:39
992	train	2020-01-20	G1525	武汉	昆明南	WHN	KOM	2020-01-20 08:41:00	2020-01-20 15:15:00	02车	18A		https://china.huanqiu.com/article/9CaKrnKp9TT	央视网	2020-02-02 19:25:00	1	武汉,长沙南,怀化南,贵阳北,曲靖北,昆明南	WHN,CWQ,KAQ,KQW,QBM,KOM	2020-02-02 20:38:40	2020-02-12 19:34:34
993	train	2020-01-21	D3960	昆明南	楚雄	KOM	CUM	2020-01-21 17:24:00	2020-01-21 18:50:00	04车	07C		https://china.huanqiu.com/article/9CaKrnKp9TT	央视网	2020-02-02 19:25:00	1	昆明南,昆明,禄丰南,楚雄	KOM,KMM,LQM,CUM	2020-02-02 20:40:38	2020-02-12 19:34:39
994	coach	2020-01-19	大巴	合肥旅游汽车站	泗县汽车站			2020-01-19 12:20:00	2020-01-19 23:59:59			确诊病例2，女，27岁，武汉汉川来宿人员	https://mp.weixin.qq.com/s/WioOcc3qo7Lj2gXe0JUQvQ	宿州发布	2020-02-02 21:02:28	1	合肥,泗县	2020-02-02 21:02:45	2020-02-02 21:02:45
995	coach	2020-01-13	江津-柏林班次	客运中心	綦江岔路口			2020-01-13 17:30:00	2020-01-13 23:59:59				https://mp.weixin.qq.com/s/fi6b2yumfUlHm8ai2xqNGw	江津发布	2020-02-02 21:02:46	1	江津	2020-02-02 21:02:53	2020-02-02 21:02:53
996	coach	2020-01-23	鲁HBM913	济南长途汽车总站南区	梁山长途客车			2020-01-23 18:30:00	2020-01-23 23:59:59			18:30左右,济南长途汽车总站南区发梁山长途客车	https://mp.weixin.qq.com/s/Xbuq7_7BBvgscIxWEKT9lg	城市频道	2020-02-02 21:02:54	1	济南	2020-02-02 21:03:04	2020-02-02 21:03:04
997	train	2020-01-18	G316	重庆北	曲阜东	CUW	QAK	2020-01-18 06:47:00	2020-01-18 17:45:00	2号车厢		座位：05B	http://wjw.jining.gov.cn/art/2020/1/30/art_17066_2442802.html	济宁市疾病预防控制中心	2020-02-02 21:03:06	1	重庆北,涪陵北,丰都,石柱县,恩施,宜昌东,荆州,潜江,武汉汉口,郑州东,徐州东,曲阜东	CUW,FEW,FUW,OSW,ESN,HAN,JBN,QJN,HKN,ZAF,UUH,QAK	2020-02-02 21:03:15	2020-02-12 19:34:21
998	train	2020-01-16	K1074	长沙	济宁	CSQ	JIK	2020-01-16 15:00:00	2020-01-17 06:31:00	6号车厢	9号中铺	9号中铺	http://wjw.jining.gov.cn/art/2020/1/30/art_17066_2442802.html	济宁市疾病预防控制中心	2020-02-02 21:03:16	1	长沙,汨罗,岳阳,岳阳临湘,赤壁,咸宁,武汉武昌,麻城,潢川,阜阳,曹县,菏泽,嘉祥,济宁	CSQ,MLQ,YYQ,LXQ,CBN,XNN,WCN,MCN,KCN,FYH,CXK,HIK,JUK,JIK	2020-02-02 21:03:28	2020-02-12 19:34:15
999	train	2020-01-19	K1803	武汉武昌	娄底	WCN	LDQ	2020-01-19 09:38:00	2020-01-19 16:16:00	A2号车厢	0036号座		https://weibo.com/3871279575/Is5Ok4VDt?refer_flag=1001030103_&type=comment#_rnd1580636543391	共青团娄底	2020-02-02 21:03:32	1	武汉武昌,咸宁,赤壁,岳阳,长沙,湘潭,湘乡,娄底	WCN,XNN,CBN,YYQ,CSQ,XTQ,XXQ,LDQ	2020-02-02 21:03:38	2020-02-12 19:34:26
1000	train	2020-01-19	K1803	武汉武昌	娄底	WCN	LDQ	2020-01-19 09:38:00	2020-01-19 16:16:00	11号车厢		无座	https://weibo.com/3871279575/Is5Ok4VDt?refer_flag=1001030103_&type=comment#_rnd1580636543391	共青团娄底	2020-02-02 21:03:40	1	武汉武昌,咸宁,赤壁,岳阳,长沙,湘潭,湘乡,娄底	WCN,XNN,CBN,YYQ,CSQ,XTQ,XXQ,LDQ	2020-02-02 21:03:45	2020-02-12 19:34:26
1001	train	2020-01-22	G4653	武汉	长沙南	WHN	CWQ	2020-01-22 20:05:00	2020-01-22 21:30:00	2号车厢	018D号座		https://weibo.com/3871279575/Is5Ok4VDt?refer_flag=1001030103_&type=comment#_rnd1580636543391	共青团娄底	2020-02-02 21:03:47	1	武汉,岳阳东,长沙南	WHN,YIQ,CWQ	2020-02-02 21:03:53	2020-02-12 19:34:48
1002	train	2020-01-22	G1107	武汉	长沙南	WHN	CWQ	2020-01-22 08:26:00	2020-01-22 10:12:00	6号车厢	011F号座		https://weibo.com/3871279575/Is5Ok4VDt?refer_flag=1001030103_&type=comment#_rnd1580636543391	共青团娄底	2020-02-02 21:03:56	1	武汉,咸宁北,赤壁北,岳阳东,长沙南	WHN,XRN,CIN,YIQ,CWQ	2020-02-02 21:04:00	2020-02-12 19:34:48
1003	train	2020-01-21	G95	武汉	长沙南	WHN	CWQ	2020-01-21 13:51:00	2020-01-21 15:10:00	10号车厢	008D号座		https://weibo.com/3871279575/Is5Ok4VDt?refer_flag=1001030103_&type=comment#_rnd1580636543391	共青团娄底	2020-02-02 21:04:02	1	武汉,长沙南	WHN,CWQ	2020-02-02 21:04:06	2020-02-12 19:34:39
1004	train	2020-01-22	G1535	长沙南	韶山南	CWQ	INQ	2020-01-22 12:47:00	2020-01-22 13:10:00	3号车厢		无座, 3车厢与4车厢交界处	https://weibo.com/3871279575/Is5Ok4VDt?refer_flag=1001030103_&type=comment#_rnd1580636543391	共青团娄底	2020-02-02 21:04:08	1	长沙南,韶山南	CWQ,INQ	2020-02-02 21:04:18	2020-02-12 19:34:48
1005	train	2020-01-22	G1535	长沙南	韶山南	CWQ	INQ	2020-01-22 12:47:00	2020-01-22 13:10:00	4号车厢		无座, 3车厢与4车厢交界处	https://weibo.com/3871279575/Is5Ok4VDt?refer_flag=1001030103_&type=comment#_rnd1580636543391	共青团娄底	2020-02-02 21:04:20	1	长沙南,韶山南	CWQ,INQ	2020-02-02 21:04:56	2020-02-12 19:34:49
1006	train	2020-01-18	K1366	武汉武昌	晋城	WCN	JCF	2020-01-18 09:34:00	2020-01-18 21:55:00	9号车厢			http://www.jcgov.gov.cn/zwgk/gsgg/202002/t20200202_841089.shtml	晋城市疫情防控领导小组办公室	2020-02-02 21:05:06	1	武汉武昌,孝感,广水,信阳,驻马店,西平,漯河,平顶山,平顶山宝丰,洛阳关林,月山,晋城	WCN,XGN,GSN,XUN,ZDN,XPN,LON,PEN,BFF,GLF,YBF,JCF	2020-02-02 21:05:16	2020-02-12 19:34:21
1007	train	2020-01-20	D7465	广州南	吴川	IZQ	WAQ	2020-01-20 11:31:00	2020-01-20 14:07:00	一等座车厢		在吴川站下车，该列车终点站为湛江西，患者16号从北京到武汉20号回广州。	https://www.zhanjiang.gov.cn/jryw/rdgz/bdxw/content/post_1043608.html	平安湛江	2020-02-02 21:05:18	1	佛山西,广州南,新会,开平南,恩平,马踏,茂名,吴川	IZQ,EFQ,PVQ,PXQ,PWQ,MDQ,WAQ	2020-02-02 21:05:22	2020-02-12 19:34:34
1008	train	2020-01-17	D3009	武汉汉口	合肥南	HKN	ENH	2020-01-17 08:30:00	2020-01-17 10:45:00				http://wjw.ahsz.gov.cn/156964974/158350612.html	宿州市卫健委	2020-02-02 21:05:24	1	武汉汉口,红安西,麻城北,金寨,六安,合肥南	HKN,VXN,MBN,JZH,UAH,ENH	2020-02-02 21:05:33	2020-02-12 19:34:17
1009	ship	2020-01-22	金紫荆号轮渡HA1030航班	海口	徐闻			2020-01-22 10:30:00	2020-01-22 23:59:59				https://www.zhanjiang.gov.cn/jryw/rdgz/bdxw/content/post_1043608.html	平安湛江	2020-02-02 21:05:35	1	海口,徐闻	2020-02-02 21:05:45	2020-02-02 21:05:45
1010	subway	2020-01-20	呼和浩特一号线	市政府站	植物园站			2020-01-20 10:30:00	2020-01-20 11:40:00			10:30上车 11:40下车	https://mp.weixin.qq.com/s/Li73toPwzIEuuQ7hFbzqGg	呼和浩特晚报	2020-02-02 21:05:47	1	呼和浩特	2020-02-02 21:05:54	2020-02-02 21:05:54
1011	subway	2020-01-19	呼和浩特一号线	机场站	市政府站			2020-01-19 11:15:00	2020-01-19 12:30:00			11:15上车 12:30下车	https://mp.weixin.qq.com/s/Li73toPwzIEuuQ7hFbzqGg	呼和浩特晚报	2020-02-02 21:05:56	1	呼和浩特	2020-02-02 21:06:00	2020-02-02 21:06:00
1012	subway	2020-01-22	南京地铁S8轻轨	泰冯路地铁站	金牛湖地铁站			2020-01-22 12:14:00	2020-01-22 13:35:00				https://mp.weixin.qq.com/s/Ri4QyFdy5MAfeD3WudWaRw	滁州市人民政府发布	2020-02-02 21:06:02	1	南京	2020-02-02 21:06:07	2020-02-02 21:06:07
1013	subway	2020-01-22	南京地铁3号线	南京南站地铁站	泰冯路地铁站			2020-01-22 11:40:00	2020-01-22 12:14:00			（南京南站—林场 方向）	https://mp.weixin.qq.com/s/Ri4QyFdy5MAfeD3WudWaRw	滁州市人民政府发布	2020-02-02 21:06:09	1	南京	2020-02-02 21:06:14	2020-02-02 21:06:14
1014	subway	2020-01-19	合肥地铁1号线	合肥南站	合肥火车站			2020-01-19 11:58:00	2020-01-19 12:20:00	第4节车厢		1508次列车第4节车厢	http://www.sohu.com/a/369633936_391409	合肥交通广播	2020-02-02 21:06:16	1	合肥	2020-02-02 21:06:20	2020-02-02 21:06:20
1015	coach	2020-01-22	赣D03080D	吉安火车站	永新县			2020-01-22 19:40:00	2020-01-22 22:20:00			吉安至永新的大巴	http://jx.sina.com.cn/news/b/2020-01-31/detail-iimxyqvy9241967.shtml	新浪江西	2020-02-02 21:06:23	1	江西省,吉安市	2020-02-02 21:06:49	2020-02-02 21:06:49
1016	coach	2020-01-22	粤G52041	湛江	海安			2020-01-22 07:15:00	2020-01-22 23:59:59				http://wst.hainan.gov.cn/swjw/rdzt/yqfk/202002/t20200201_2742529.html	海南省卫生健康委员会	2020-02-02 21:06:51	1	湛江,海安	2020-02-02 21:07:02	2020-02-02 21:07:02
1017	subway	2020-01-22	合肥地铁2号线	龙岗站	王岗站			2020-01-22 17:07:00	2020-01-22 17:09:00	第3节车厢		1412次0203车第3节车厢	http://www.sohu.com/a/369633936_391409	合肥交通广播	2020-02-02 21:07:04	1	合肥	2020-02-02 21:07:11	2020-02-02 21:07:11
1018	subway	2020-01-22	合肥地铁2号线	王岗站	龙岗站			2020-01-22 18:00:00	2020-01-22 18:03:00	第3节车厢		0915次0202车第3节车厢	http://www.sohu.com/a/369633936_391409	合肥交通广播	2020-02-02 21:07:13	1	合肥	2020-02-02 21:07:22	2020-02-02 21:07:22
1019	coach	2020-01-17	大巴	合肥旅游汽车站	泗县汽车站			2020-01-17 12:10:00	2020-01-17 17:00:00			确诊病例1，男，55岁，宿州市泗县人，武汉返乡务工人员	https://mp.weixin.qq.com/s/WioOcc3qo7Lj2gXe0JUQvQ	宿州发布	2020-01-29 13:32:00	1	合肥，泗县	2020-02-02 23:02:06	2020-02-02 23:02:06
1020	coach	2020-01-18	皖M72188	无锡	明光汽车站			2020-01-18 12:50:00	2020-01-18 23:59:59			男性，26岁，现居住明光市古沛镇，系武汉某高校在校学生	https://mp.weixin.qq.com/s/Ri4QyFdy5MAfeD3WudWaRw	滁州市人民政府发布	2020-01-29 10:14:00	1	无锡，明光市	2020-02-02 23:05:50	2020-02-02 23:05:50
1021	coach	2020-01-21	鲁F29950	烟台火车站	打捞局客运站			2020-01-21 10:44:00	2020-01-21 11:00:00			于2020年1月21日10时30分左右乘坐从烟台汽车总站至打捞局客运站的免费大巴车,并在10时44分左右在烟台火车站转乘另一辆免费大巴(鲁F29950),最终于11时到达打捞局客运站下车。	http://www.penglai.gov.cn/art/2020/1/28/art_13634_2640132.html	蓬莱市人民政府	2020-01-28 08:27:00	1	烟台，打捞局客运站	2020-02-02 23:09:08	2020-02-02 23:09:08
1022	coach	2020-01-20	怀远刘集专线	蚌埠市怀远县老西汽车站	达兰桥乡兰桥村			2020-01-20 08:00:00	2020-01-20 10:00:00			可能发车时间在8:00到9:20之间	https://mp.weixin.qq.com/s/DxndAku-pGm2mVF-BHWyPw	安徽共青团	2020-01-28 13:33:00	1	怀远县，兰桥村	2020-02-02 23:16:33	2020-02-02 23:16:33
1023	bus	2020-01-17	皖C94368	泗县汽车站	五河			2020-01-17 17:00:00	2020-01-17 23:59:59			车上载有8位旅客，泗县大营站下车5人，五河白墩站下车1人，五河老汽车站下车2人	https://mp.weixin.qq.com/s/M-YXSzTgbZlrdwcDNE-a3g	五河发布	2020-01-27 15:51:00	1	泗县，五河	2020-02-02 23:20:39	2020-02-02 23:20:39
1024	train	2020-01-28	G9412	南京南	淮北	NKH	HRH	2020-01-28 11:32:00	2020-01-28 13:32:00	11号车厢		此车厢仅患者1人	http://wjw.huaibei.gov.cn/xxfb/tzgg/55971291.html	淮北市卫生健康委员会	2020-02-02 23:23:09	1	南京南,徐州东,萧县北,淮北	NKH,UUH,QSH,HRH	2020-02-02 23:25:08	2020-02-12 19:35:06
1025	bus	2020-01-28	淮北市1路公交车	淮北淮海路	淮北市人民医院			2020-01-28 13:30:00	2020-01-28 23:59:59			1月31日确诊	http://wjw.huaibei.gov.cn/xxfb/tzgg/55971291.html	淮北市卫生健康委员会	2020-02-02 23:25:19	1	淮北，淮海路，淮北市人民医院	2020-02-02 23:25:55	2020-02-02 23:25:55
1026	bus	2020-01-19	晋城16路公交车	晋城华天易网良仟加盟网吧（晋城市凤台东街131号）	晋城客运东站			2020-01-19 07:00:00	2020-01-19 07:20:00				http://www.jcgov.gov.cn/zwgk/gsgg/202002/t20200202_841089.shtml	晋城市疫情防控领导小组办公室	2020-02-02 08:11:00	1	晋城	2020-02-02 23:27:52	2020-02-02 23:29:12
1027	bus	2020-01-19	晋城开往北义城某公交车	晋城客运东站	北义城			2020-01-19 07:20:00	2020-01-19 23:59:59			车上共有5人，其中，4名乘客，1名司机。发病时居住在泽州县北义城镇北义城村红星三巷07号	http://www.jcgov.gov.cn/zwgk/gsgg/202002/t20200202_841089.shtml	晋城市疫情防控领导小组办公室	2020-02-02 08:11:00	1	晋城，北义城	2020-02-02 23:28:50	2020-02-02 23:28:50
1028	train	2020-01-28	G7162	合肥南	南京南	ENH	NKH	2020-01-28 09:32:00	2020-01-28 10:35:00	餐车车厢		患者为上海铁路局合肥部乘务员	http://wjw.huaibei.gov.cn/xxfb/tzgg/55971291.html	淮北市卫生健康委员会	2020-02-02 23:29:48	1	合肥南,全椒,南京南	ENH,INH,NKH	2020-02-02 23:30:39	2020-02-12 19:35:06
1029	train	2020-01-27	G649	合肥南	广州南	ENH	IZQ	2020-01-27 09:08:00	2020-01-27 15:42:00			上海铁路局合肥部乘务员，1月26-27日连续两天在G649次列车当班，期间在合肥市包河区驿柚酒店休息	http://wjw.huaibei.gov.cn/xxfb/tzgg/55971291.html	淮北市卫生健康委员会	2020-02-02 23:30:45	1	合肥南,六安,金寨,岳阳东,汨罗东,长沙南,衡阳东,郴州西,英德西,广州南	ENH,UAH,JZH,YIQ,MQQ,CWQ,HVQ,ICQ,IIQ,IZQ	2020-02-02 23:31:46	2020-02-12 19:35:06
1030	train	2020-01-26	G649	合肥南	广州南	ENH	IZQ	2020-01-26 09:08:00	2020-01-26 15:42:00			上海铁路局合肥部乘务员，1月26-27日连续两天在G649次列车当班，期间在合肥市包河区驿柚酒店休息	http://wjw.huaibei.gov.cn/xxfb/tzgg/55971291.html	淮北市卫生健康委员会	2020-02-02 23:31:52	1	合肥南,六安,金寨,岳阳东,汨罗东,长沙南,衡阳东,郴州西,英德西,广州南	ENH,UAH,JZH,YIQ,MQQ,CWQ,HVQ,ICQ,IIQ,IZQ	2020-02-02 23:32:05	2020-02-12 19:35:06
1031	train	2020-01-22	G2035	武汉	鹰潭北	WHN	YKG	2020-01-22 07:30:00	2020-01-22 10:24:00	15号车厢		终点站：温州南	https://www.thepaper.cn/newsDetail_forward_5675321	江南都市报	2020-01-29 12:51:00	1	武汉,鄂州,阳新,永修,南昌西,鹰潭北	WHN,ECN,YON,ACG,NXG,YKG	2020-02-02 23:38:38	2020-02-12 19:34:49
1032	train	2020-01-20	G2035	武汉	温州南	WHN	VRH	2020-01-20 07:30:00	2020-01-20 13:31:00	3号车厢			https://k.sina.com.cn/article_6177945443_1703bf76302000m3do.html	新浪网、鲁南网	2020-01-26 23:29:00	1	武汉,鄂州,阳新,永修,南昌西,鹰潭北,上饶,衢州,金华,金华南,永康南,缙云西,丽水,青田,温州南	WHN,ECN,YON,ACG,NXG,YKG,SRG,QEH,JBH,RNH,QUH,PYH,USH,QVH,VRH	2020-02-02 23:41:33	2020-02-12 19:34:34
1033	train	2020-01-17	G2039	武汉	温州南	WHN	VRH	2020-01-17 09:20:00	2020-01-17 15:55:00			上海铁路局合肥部乘务员，1月17日在G2039次列车当班。	http://wjw.huaibei.gov.cn/xxfb/tzgg/55971291.html	淮北市卫生健康委员会	2020-02-02 23:41:49	1	武汉,鄂州,黄石北,黄石大冶北,阳新,瑞昌西,庐山,共青城,永修,南昌西,上饶弋阳,上饶,衢州,金华,金华南,武义北,永康南,丽水,青田,温州南	WHN,ECN,KSN,DBN,YON,RXG,LSG,GAG,ACG,NXG,YIG,SRG,QEH,JBH,RNH,WDH,QUH,USH,QVH,VRH	2020-02-02 23:42:39	2020-02-12 19:34:17
1034	subway	2020-01-18	南京1号线	南京火车站	新街口			2020-01-18 15:00:00	2020-01-18 00:00:00			到新街口后 步行到福来德商场	https://m.weibo.cn/1653603955/4465864206039650	扬子晚报	2020-01-29 00:21:00	1	南京火车站，南京新街口	2020-02-02 23:44:58	2020-02-02 23:44:58
1035	subway	2020-01-21	南京地铁3号线	柳洲东路站	鸡鸣寺站			2020-01-21 07:30:00	2020-01-21 13:30:00			3号线到鸡鸣寺站转4号线	https://m.weibo.cn/1653603955/4465864206039650	扬子晚报	2020-01-29 00:21:00	1	南京，柳洲东路，鸡鸣寺	2020-02-02 23:48:28	2020-02-03 00:01:38
1036	subway	2020-01-21	南京地铁4号线	鸡鸣寺站	徐庄苏宁总部地铁站			2020-01-21 07:30:00	2020-01-21 13:30:00			4号线鸡鸣寺站转3号线 13:30	https://m.weibo.cn/1653603955/4465864206039650	扬子晚报	2020-01-29 00:21:00	1	南京，鸡鸣寺，徐庄苏宁总部地铁站	2020-02-02 23:49:50	2020-02-02 23:52:07
1037	subway	2020-01-20	南京地铁2号线	南京马群地铁站	南京金马路站			2020-01-20 06:50:00	2020-01-20 18:00:00			金马路站换乘	https://m.weibo.cn/1653603955/4465864206039650	扬子晚报	2020-01-29 00:21:00	1	南京，马群地铁站，金马路站	2020-02-02 23:51:19	2020-02-02 23:51:19
1038	subway	2020-01-20	南京地铁4号线	南京金马路站	南京徐庄苏宁总部地铁站			2020-01-20 06:50:00	2020-01-20 18:00:00				https://m.weibo.cn/1653603955/4465864206039650	扬子晚报	2020-01-29 00:21:00	1	南京，金马路站，徐庄苏宁总部地铁站	2020-02-02 23:53:53	2020-02-02 23:53:53
1039	subway	2020-01-18	南京地铁4号线	徐庄苏宁总部地铁站	鸡鸣寺站			2020-01-18 18:00:00	2020-01-18 23:59:59				https://m.weibo.cn/status/4465864206039650?	扬子晚报	2020-01-29 00:21:00	1	南京，徐庄苏宁总部地铁站，鸡鸣寺站	2020-02-02 23:57:49	2020-02-02 23:57:49
1040	subway	2020-01-18	南京地铁3号线	鸡鸣寺站	柳洲东路站			2020-01-18 18:00:00	2020-01-18 23:59:59				https://m.weibo.cn/status/4465864206039650?	扬子晚报	2020-01-29 00:21:00	1	南京，鸡鸣寺站，柳洲东路	2020-02-03 00:00:25	2020-02-03 00:01:47
1041	subway	2020-01-19	南京地铁3号线	新庄地铁站	柳洲东路站			2020-01-19 20:46:00	2020-01-19 21:23:00				https://m.weibo.cn/status/4465864206039650?	扬子晚报	2020-01-29 00:21:00	1	南京，新庄地铁站，柳洲东路站	2020-02-03 00:03:12	2020-02-03 00:03:12
1042	flight	2020-01-15	MU9657	武汉天河	西宁曹家堡	WUH	XNN	2020-01-15 10:24:00	2020-01-15 12:30:00			座次在中前部，具体座位号不详；东方航空，飞机上乘客均未佩戴口罩	https://mp.weixin.qq.com/s/IsHJcfruf6mdMypnlOfeJA	西宁晚报	2020-02-02 19:48:00	1	宁波栎社,西宁曹家堡,武汉天河	NGB,XNN,WUH	2020-02-03 00:08:41	2020-02-12 19:37:54
1043	coach	2020-01-22	鲁J-C1003号专线车	山东泰安市泰山景区天外村安检	山东泰安市泰山景区中天门索道站			2020-01-22 06:45:00	2020-01-22 07:33:00			该患者于1月22日6:45通过天外村安检通道，6:49通过检票闸机，乘坐鲁J-C1003号专线车进山。7:33到达中天门索道站，乘坐索道（2号车厢）到南天门。后经天街抵碧霞祠游览后原路返回，8:49左右乘坐索道（5号车厢）到中天门，9:22乘坐鲁J-C1006号专线车下山，9:45从天外村离开景区。	https://mp.weixin.qq.com/s/tLE3j259YYgMePQddz7pXQ	泰山晚报	2020-01-29 21:39:00	1	山东，泰安，泰山	2020-02-03 00:12:47	2020-02-03 00:12:47
1044	coach	2020-01-22	鲁J-C1006号专线	山东泰安市泰山景区中天门	山东泰安市泰山景区天外村			2020-01-22 21:22:00	2020-01-22 21:45:00			该患者于1月22日6:45通过天外村安检通道，6:49通过检票闸机，乘坐鲁J-C1003号专线车进山。7:33到达中天门索道站，乘坐索道（2号车厢）到南天门。后经天街抵碧霞祠游览后原路返回，8:49左右乘坐索道（5号车厢）到中天门，9:22乘坐鲁J-C1006号专线车下山，9:45从天外村离开景区。	https://mp.weixin.qq.com/s/tLE3j259YYgMePQddz7pXQ	泰山晚报	2020-01-29 21:39:00	1	山东，泰安，泰山	2020-02-03 00:15:03	2020-02-03 00:15:03
1045	flight	2020-01-30	ZH9543	无锡.苏南硕放	成都双流	WUX	CTU	2020-01-30 15:25:00	2020-01-30 18:06:00		1-5排		https://mbd.baidu.com/newspage/data/landingsuper?context=%7B"nid"%3A"news_10212683896450037764"%7D&n_type=1&p_from=3	央视新闻	2020-02-02 22:45:00	1	无锡.苏南硕放,成都双流	WUX,CTU	2020-02-03 10:47:18	2020-02-12 19:38:05
1046	train	2020-01-22	D2262	天门南	遂宁	TNN	NIW	2020-01-22 14:47:00	2020-01-22 22:18:00	14号车厢	02C号座位		http://www.snxw.com/sy/rdxw/tuijian/202002/t20200202_554896.html	遂宁新闻网	2020-02-02 21:27:00	1	天门南,仙桃西,宜昌东,恩施,利川,石柱县,丰都,重庆北,合川,潼南,遂宁	TNN,XAN,HAN,ESN,LCN,OSW,FUW,CUW,WKW,TVW,NIW	2020-02-03 10:50:50	2020-02-12 19:34:49
1047	coach	2020-01-22	云E27098	楚雄南客运站	大姚			2020-01-22 10:36:00	2020-01-22 23:59:59				http://www.sohu.com/a/370191776_114731	人民网	2020-02-02 20:52:00	1	云南，楚雄，大姚	2020-02-03 11:06:24	2020-02-03 11:06:24
1048	coach	2020-01-21	楚雄2路公交车	楚雄	彝人古镇金龙酒店			2020-01-21 18:50:00	2020-01-21 23:59:59				http://www.sohu.com/a/370191776_114731	人民网	2020-02-02 20:52:00	1	云南、楚雄、彝人古镇	2020-02-03 11:13:15	2020-02-03 11:13:15
1049	bus	2020-01-22	楚雄17路公交车	彝人古镇	楚雄南客运站			2020-01-22 09:50:00	2020-01-22 10:36:00				http://www.sohu.com/a/370191776_114731	人民网	2020-02-02 20:52:00	1	云南、彝人古镇、楚雄南客运站	2020-02-03 11:15:34	2020-02-06 10:29:53
1050	train	2020-01-18	G1113	武汉	岳阳东	WHN	YIQ	2020-01-18 10:26:00	2020-01-18 11:16:00				https://m.gmw.cn/toutiao/2020-02/02/content_123052206.htm?tt_group_id=6788826103688462856	光明网	2020-02-02 19:44:00	1	武汉,岳阳东	WHN,YIQ	2020-02-03 11:18:53	2020-02-12 19:34:21
1051	train	2020-01-17	K1073	武汉武昌	岳阳	WCN	YYQ	2020-01-18 07:44:00	2020-01-18 11:09:00				https://m.gmw.cn/toutiao/2020-02/02/content_123052206.htm?tt_group_id=6788826103688462856	光明网	2020-02-02 19:44:00	1	武汉武昌,咸宁,赤壁,岳阳临湘,路口铺,岳阳	WCN,XNN,CBN,LXQ,LKQ,YYQ	2020-02-03 11:22:48	2020-02-12 19:34:17
1052	train	2020-01-21	G431	武汉	南宁东	WHN	NFZ	2020-01-21 07:06:00	2020-01-21 14:44:00	13号车厢	005B号座位		http://www.qinzhou.gov.cn/xwdt_239/zwyw/202002/t20200202_3118513.html	钦州市人民政府	2020-02-02 08:53:00	1	武汉,咸宁北,赤壁北,岳阳东,长沙南,衡阳东,祁东,永州,东安东,全州南,兴安北,桂林北,永福南,柳州,来宾北,南宁东	WHN,XRN,CIN,YIQ,CWQ,HVQ,QMQ,AOQ,DCZ,QNZ,XDZ,GBZ,YBZ,LZZ,UCZ,NFZ	2020-02-03 11:23:34	2020-02-12 19:34:39
1053	train	2020-01-19	K1073	武汉武昌	汨罗	WCN	MLQ	2020-01-20 07:44:00	2020-01-20 11:56:00	17号车厢	006座位	列车全程：济南-长沙	https://m.voc.com.cn/wxhn/article/202001/202001311729298221.html	新湖南	2020-02-03 11:24:10	1	武汉武昌,咸宁,赤壁,岳阳临湘,路口铺,岳阳,汨罗	WCN,XNN,CBN,LXQ,LKQ,YYQ,MLQ	2020-02-03 11:27:30	2020-02-12 19:34:27
1054	train	2020-01-20	2701	萨拉齐	银川	SLC	YIJ	2020-01-20 21:47:00	2020-01-21 05:25:00	7号车厢	0151号	1月20日21:00步行至萨拉齐车站，于21:06购买车票，并于21:47乘坐2701次列车（车厢号07，座位号0151）前往银川	https://mbd.baidu.com/newspage/data/landingsuper?context=%7B%22nid%22%3A%22news_9681701109544374116%22%7D&n_type=1&p_from=3	央视新闻	2020-02-02 22:47:46	1	萨拉齐,包头,临河,巴彦高勒,乌海,乌海西,惠农,石嘴山,银川	SLC,BTC,LHC,BAC,WVC,WXC,HMJ,QQJ,YIJ	2020-02-03 11:31:39	2020-02-12 19:34:34
1055	coach	2020-01-22	黑K04000D	勃利	七台河			2020-01-22 10:45:00	2020-01-22 23:59:00			有一例新型冠状病毒感染的肺炎患者于1月22日10时45分左右，乘坐从勃利到七台河黑K04000D中巴车，22日14时在运销公司站点乘4路公交（黑K01333F，七市公共汽车公司）到七彩城。	http://www.sohu.com/a/370211739_120513601	长沙晚报	2020-02-02 21:42:00	1	七台河	2020-02-03 11:32:16	2020-02-03 11:55:05
1056	train	2020-01-18	G1009	武汉	郴州西	WHN	ICQ	2020-01-18 09:41:00	2020-01-18 12:37:00	18号车厢			https://m.gmw.cn/toutiao/2020-02/02/content_123052206.htm?tt_group_id=6788826103688462856	光明网	2020-02-02 19:44:00	1	武汉,岳阳东,长沙南,株洲西,衡山西,郴州西	WHN,YIQ,CWQ,ZAQ,HEQ,ICQ	2020-02-03 11:32:23	2020-02-12 19:34:21
1057	coach	2020-01-22	4路/黑K01333F	运销公司站	七彩城			2020-01-22 14:00:00	2020-01-22 23:59:00			1月22日10时45分左右，乘坐从勃利到七台河黑K04000D中巴车，22日14时在运销公司站点乘4路公交（黑K01333F，七市公共汽车公司）到七彩城	http://www.sohu.com/a/370211739_120513601	长沙晚报	2020-02-02 21:42:00	1	七台河	2020-02-03 11:34:35	2020-02-03 11:55:24
1058	train	2020-01-15	K598	武汉武昌	郴州	WCN	CZQ	2020-01-16 21:42:00	2020-01-17 06:25:00	11号车厢	10号座		https://m.gmw.cn/toutiao/2020-02/02/content_123052206.htm?tt_group_id=6788826103688462856	光明网	2020-02-02 19:44:00	1	武汉武昌,岳阳,长沙,衡阳,郴州	WCN,YYQ,CSQ,HYQ,CZQ	2020-02-03 11:35:04	2020-02-12 19:32:51
1059	train	2020-01-20	G847	武汉	岳阳东	WHN	YIQ	2020-01-20 11:34:00	2020-01-20 12:23:00	06号车厢			https://m.gmw.cn/toutiao/2020-02/02/content_123052206.htm?tt_group_id=6788826103688462856	光明网	2020-02-02 19:44:00	1	武汉,岳阳东	WHN,YIQ	2020-02-03 11:37:06	2020-02-12 19:34:34
1060	coach	2020-01-22	湘AY0449	长沙西	涟源			2020-01-22 09:20:00	2020-01-22 23:59:00				https://new.qq.com/omn/20200201/20200201A0GUOZ00.html	腾讯	2020-02-01 18:19:00	1	长沙，涟源	2020-02-03 11:40:25	2020-02-03 11:55:44
1062	train	2020-01-21	D3286	武汉汉口	南昌西	HKN	NXG	2020-01-21 10:14:00	2020-01-21 13:25:00	16号车厢			https://mbd.baidu.com/newspage/data/landingsuper?context=%7B%22nid%22%3A%22news_9766015479331134785%22%7D&n_type=1&p_from=4	江西网络广播电视台	2020-02-02 20:20:00	1	武汉汉口,武汉,葛店南,鄂州,黄石北,阳新,瑞昌西,庐山,德安,永修,南昌西	HKN,WHN,GNN,ECN,KSN,YON,RXG,LSG,DAG,ACG,NXG	2020-02-03 11:44:30	2020-02-12 19:34:40
1063	flight	2020-01-21	HU7581	武汉天河	海口美兰	WUH	HAK	2020-01-21 10:37:00	2020-01-21 12:52:00				https://m.haiwainet.cn/ttc/3541083/2020/0202/content_31708586_1.html?tt_from=weixin&tt_group_id=6788786241073578503&utm_campaign=client_share&wxshare_count=1&timestamp=1580646656&app=news_article_social&utm_source=weixin&utm_medium=toutiao_ios&req_id=20200202203056010014040097226D54EE&group_id=6788786241073578503&from=groupmessage&isappinstalled=0	海外网	2020-02-02 17:55:00	1	海口美兰,武汉天河	PEK,HAK,WUH	2020-02-03 11:54:48	2020-02-12 19:37:57
1064	bus	2020-01-23	福清536公交/闽A07258D	龙田镇后山口	福清水南			2020-01-23 09:30:00	2020-01-23 23:59:00				http://www.sohu.com/a/370211739_120513601	长沙晚报	2020-02-02 21:42:00	1	福清	2020-02-03 11:58:14	2020-02-03 11:58:14
1066	flight	2020-01-27	KA694	中国香港	海口美兰	HKG	HAK	2020-01-27 14:33:00	2020-01-27 15:39:00				https://m.haiwainet.cn/ttc/3541083/2020/0202/content_31708586_1.html?tt_from=weixin&tt_group_id=6788786241073578503&utm_campaign=client_share&wxshare_count=1&timestamp=1580646656&app=news_article_social&utm_source=weixin&utm_medium=toutiao_ios&req_id=20200202203056010014040097226D54EE&group_id=6788786241073578503&from=groupmessage&isappinstalled=0	海外网	2020-02-02 17:55:00	1	中国香港,海口美兰	HKG,HAK	2020-02-03 11:59:26	2020-02-12 19:38:05
1067	other	2020-01-21	面包车/桂AK228Y	南宁东站	灵山县烟墩镇			2020-01-21 15:00:00	2020-01-21 23:59:00			私人面包车（桂AK228Y，车载8人）	http://www.sohu.com/a/370211739_120513601	长沙晚报	2020-02-02 21:42:00	1	南宁	2020-02-03 12:01:52	2020-02-03 12:01:52
1068	train	2020-01-25	C7419	崖州	琼海	YUQ	QYQ	2020-01-25 11:47:00	2020-01-25 13:20:00	6			https://m.haiwainet.cn/ttc/3541083/2020/0202/content_31708586_1.html?tt_from=weixin&tt_group_id=6788786241073578503&utm_campaign=client_share&wxshare_count=1&timestamp=1580646656&app=news_article_social&utm_source=weixin&utm_medium=toutiao_ios&req_id=20200202203056010014040097226D54EE&group_id=6788786241073578503&from=groupmessage&isappinstalled=0	海外网	2020-02-02 17:55:00	1	崖州,琼海	YUQ,FJQ,SEQ,LIQ,WNQ,BWQ,QYQ	2020-02-03 12:02:00	2020-02-12 19:35:05
1070	coach	2020-01-21	大巴/苏C27071	徐州东站	邳州市老汽车站			2020-01-21 12:38:00	2020-01-21 15:47:00				http://www.sohu.com/a/370141493_393161	徐州市民卡咨询	2020-02-02 13:57:00	1	徐州，邳州	2020-02-03 12:05:15	2020-02-03 12:05:15
1071	train	2020-01-20	Z162	武汉武昌	北京西	WCN	BXP	2020-01-21 20:10:00	2020-01-22 06:52:00	14号车箱	94号硬座	14车箱94号硬座,后补票至10车箱5号卧铺	https://baijiahao.baidu.com/s?id=1657411549574636873&wfr=spider&for=pc	人民日报	2020-02-02 16:05:00	1	武汉武昌,郑州,石家庄,北京西	WCN,ZZF,SJP,BXP	2020-02-03 12:09:59	2020-02-12 19:34:35
1072	train	2020-01-20	Z162	武汉武昌	北京西	WCN	BXP	2020-01-21 20:10:00	2020-01-22 06:52:00	10车箱	5号卧铺	14车箱94号硬座,后补票至10车箱5号卧铺	https://baijiahao.baidu.com/s?id=1657411549574636873&wfr=spider&for=pc	人民日报	2020-02-02 16:05:00	1	武汉武昌,郑州,石家庄,北京西	WCN,ZZF,SJP,BXP	2020-02-03 12:16:46	2020-02-12 19:34:35
1073	train	2020-01-18	K1517	沈阳北	西宁	SBT	XNO	2020-01-18 13:00:00	2020-01-20 08:10:00				http://www.nmgcb.com.cn/news/nmg/2020/0202/209562.html	内蒙古晨网	2020-02-02 11:41:00	1	沈阳北,泡子,彰武,甘旗卡,通辽,开鲁,查布嘎,林东,大板,经棚,桑根达来,正镶白旗,化德,商都,集宁南,呼和浩特东,包头,临河,乌海,惠农,石嘴山,银川,青铜峡,中卫,兰州,海石湾,乐都,西宁	SBT,POD,ZWD,GQD,TLD,KLC,CBC,LRC,DBC,JPC,OGC,ZXC,HGC,SXC,JAC,NDC,BTC,LHC,WVC,HMJ,QQJ,YIJ,QTJ,ZWJ,LZJ,HSO,LDO,XNO	2020-02-03 12:19:12	2020-02-12 19:34:21
1074	train	2020-01-16	K1803	武汉武昌	湛江	WCN	ZJZ	2020-01-16 09:38:00	2020-01-17 07:15:00	5		确诊患者2人，为夫妇	https://mp.weixin.qq.com/s/ZpIBJerHO3DmhPq5lRw20Q	湛江政法	2020-02-03 12:10:36	1	武汉武昌,湛江	WCN,XNN,CBN,YYQ,CSQ,XTQ,XXQ,LDQ,FIQ,SYQ,AOQ,UWZ,SBZ,DFZ,JYZ,JHZ,FDZ,HXZ,WZZ,YLZ,LKZ,LJZ,ZJZ	2020-02-03 12:23:53	2020-02-12 19:34:15
1075	train	2020-01-20	G6817	武汉汉口	十堰东	HKN	OUN	2020-01-20 08:30:00	2020-01-20 10:27:00	12号车厢	05D号座位		https://new.qq.com/rain/a/20200202A0BXNT00	光明网腾迅号	2020-02-02 15:16:00	1	武汉汉口,襄阳东,十堰东	HKN,EKN,OUN	2020-02-03 12:27:27	2020-02-12 19:34:35
1078	train	2020-01-18	K1517	呼和浩特东	乌海	NDC	WVC	2020-01-19 11:03:00	2020-01-19 17:19:00			确诊患者为女，52岁，与丈夫和儿子同行	https://www.toutiao.com/i6788921893530370564/	新文化报	2020-02-03 02:44:14	1	呼和浩特东,包头,临河,乌海	NDC,BTC,LHC,WVC	2020-02-03 12:37:36	2020-02-12 19:34:21
1079	train	2020-01-20	K1803	武汉武昌	邵阳	WCN	SYQ	2020-01-20 09:38:00	2020-01-20 17:50:00	11号车厢			http://www.hunantoday.cn/article/202001/202001281845529224.html	新湖南	2020-01-28 18:45:52	1	武汉武昌,咸宁,赤壁,岳阳,长沙,湘潭,湘乡,娄底,邵东,邵阳	WCN,XNN,CBN,YYQ,CSQ,XTQ,XXQ,LDQ,FIQ,SYQ	2020-02-03 12:59:57	2020-02-12 19:34:35
1080	train	2020-01-21	G485	岳阳东	长沙南	YIQ	CWQ	2020-01-21 13:31:00	2020-01-21 14:06:00				http://www.sohu.com/a/369977846_266238	搜狐公众平台	2020-02-01 18:07:00	1	岳阳东,长沙南	YIQ,CWQ	2020-02-03 13:31:42	2020-02-12 19:34:40
1082	train	2020-01-21	K9011	长沙	汕头	CSQ	OTQ	2020-01-21 19:43:00	2020-01-22 12:18:00				http://www.sohu.com/a/369977846_266238	搜狐公众平台	2020-02-01 18:07:00	1	长沙,株洲,衡阳,耒阳,郴州,广州,东莞东,惠州,河源,龙川,兴宁,丰顺,揭阳南,潮州,汕头	CSQ,ZZQ,HYQ,LYQ,CZQ,GZQ,DMQ,HCQ,VIQ,LUQ,ENQ,FUQ,JRQ,CKQ,OTQ	2020-02-03 13:39:44	2020-02-12 19:34:40
1083	train	2020-01-24	K9004	长沙	岳阳	CSQ	YYQ	2020-01-25 06:06:00	2020-01-25 07:34:00				http://www.sohu.com/a/369977846_266238	搜狐公众平台	2020-02-01 18:07:00	1	长沙,汨罗,岳阳	CSQ,MLQ,YYQ	2020-02-03 13:45:27	2020-02-12 19:34:57
1084	flight	2020-01-22	8L9870	武汉天河	昆明长水	WUH	KMG	2020-01-22 23:40:00	2020-01-23 01:52:00				http://www.sohu.com/a/370170763_115092	昆明信息港	2020-02-02 18:20:00	1	青岛流亭,昆明长水,武汉天河	TAO,KMG,WUH	2020-02-03 13:45:43	2020-02-12 19:37:58
1085	coach	2020-01-23	机场大巴2号线B线	昆明长水国际机场	泰丽酒店（菊花村）			2020-01-23 01:45:00	2020-01-23 03:00:00			大巴线路：长水国际机场-新迎小区（紫藤酒店）-泰丽酒店（菊花村）-锦江大酒店（昆明火车站）；1月23日凌晨2:10-3:00期间，从昆明长水国际机场开往泰丽酒店的2号线B线机场大巴共有四班车，分别是：2时10分，车牌号云A6479；2时30分，车牌号云A6476；2时45分，车牌号云A5938；3时00分，车牌号云A6476。	http://www.sohu.com/a/370170763_115092	昆明信息港	2020-02-02 18:20:00	1	昆明长水国际机场，泰丽酒店，菊花村	2020-02-03 13:54:41	2020-02-03 13:54:41
1086	flight	2020-01-19	JD5840	武汉天河	丽江三义	WUH	LJG	2020-01-19 20:51:00	2020-01-19 23:27:00		5C		http://www.sohu.com/a/370170763_115092	昆明信息港	2020-02-02 18:20:00	1	武汉天河,丽江三义	WUH,LJG	2020-02-03 13:57:33	2020-02-12 19:37:55
1087	coach	2020-01-21	云LL0756	香格里大道丽苑酒店	香格里拉绿洲酒店			2020-01-21 07:00:00	2020-01-21 21:40:00			患者白天乘坐该大巴游览：丽江长江第一湾、迪庆州普达措国家公园、土司宴、藏民晚会、虎跳峡等景点，途中两次集体用餐（就餐人数不详）	http://www.sohu.com/a/370170763_115092	昆明信息港	2020-02-02 18:20:00	1	丽江	2020-02-03 14:04:38	2020-02-03 14:04:38
1088	coach	2020-01-23	云P22825	丽江丽苑酒店	泸沽湖走婚桥印象酒店			2020-01-23 07:30:00	2020-01-23 19:00:00			大巴车上有旅客19人、司机1人、导游1人，途中均未下车	http://www.sohu.com/a/370170763_115092	昆明信息港	2020-02-02 18:20:00	1	丽江，泸沽湖	2020-02-03 14:07:53	2020-02-03 14:07:53
1089	train	2020-01-26	K827	深圳东	安顺	BJQ	ASW	2020-01-26 13:38:00	2020-01-27 14:11:00	5号车厢		列车：深圳东-昭通	http://www.sohu.com/a/370162533_120214189	毕节市人民政府网	2020-02-02 17:20:00	1	深圳东,东莞,广州,佛山,肇庆,阳春,茂名,茂名西,玉林,贵港,柳州,宜州,金城江,南丹,麻尾,都匀,贵阳,安顺	BJQ,RTQ,GZQ,FSQ,ZVQ,YQQ,MDQ,MMZ,YLZ,GGZ,LZZ,YSZ,JJZ,NDZ,VAW,RYW,GIW,ASW	2020-02-03 14:11:25	2020-02-12 19:35:06
1090	subway	2020-01-19	武汉地铁4号线	楚河汉街站	武昌站			2020-01-19 00:00:00	2020-01-19 23:59:59				https://m.voc.com.cn/wxhn/article/202001/202001311729298221.html	新湖南	2020-01-31 17:29:29	1	武汉，楚河汉街站，武昌站	2020-02-03 14:17:18	2020-02-03 14:20:54
1091	train	2020-01-22	K800	汕头	武汉武昌	OTQ	WCN	2020-01-22 16:58:00	2020-01-23 10:32:00				http://www.sohu.com/a/369977846_266238	搜狐公众平台	2020-02-01 18:07:00	1	汕头,潮州,揭阳南,丰顺,梅州,兴宁,龙川,赣州,吉安,南昌,庐山,阳新,黄石,武汉武昌	OTQ,CKQ,JRQ,FUQ,MOQ,ENQ,LUQ,GZG,VAG,NCG,LSG,YON,HSN,WCN	2020-02-03 14:20:07	2020-02-12 19:34:49
1092	taxi	2020-01-19	湘FX8736	湖南岳阳市汨罗站车站广场	湖南省岳阳市屈原管理区			2020-01-19 11:56:00	2020-01-19 23:59:59				https://m.voc.com.cn/wxhn/article/202001/202001311729298221.html	新湖南	2020-01-31 17:29:29	1	湖南，岳阳，汨罗站，屈原	2020-02-03 14:20:17	2020-02-03 14:20:17
1093	train	2020-01-23	K799	武汉武昌	汕头	WCN	OTQ	2020-01-23 11:52:00	2020-01-24 07:51:00				http://www.sohu.com/a/369977846_266238	搜狐公众平台	2020-02-01 18:07:00	1	武汉武昌,鄂州,黄石,阳新,南昌,向塘,樟树东,吉安,赣州,龙川,兴宁,梅州,丰顺,揭阳南,潮州,汕头	WCN,ECN,HSN,YON,NCG,XTG,ZOG,VAG,GZG,LUQ,ENQ,MOQ,FUQ,JRQ,CKQ,OTQ	2020-02-03 14:27:35	2020-02-12 19:34:54
1094	coach	2020-01-22	湘AY0499	长沙西	涟源			2020-01-22 09:20:00	2020-01-22 23:59:59				https://www.icswb.com/h/103749/20200203/640588.html	湖南交通频道	2020-02-03 09:24:00	1	长沙，涟源	2020-02-03 14:29:52	2020-02-03 14:29:52
1095	train	2020-01-21	T123	武汉武昌	衡阳	WCN	HYQ	2020-01-22 23:23:00	2020-01-23 04:47:00				https://www.icswb.com/h/103749/20200203/640588.html	湖南交通频道	2020-02-03 09:24:00	1	武汉武昌,岳阳,长沙,衡阳	WCN,YYQ,CSQ,HYQ	2020-02-03 14:37:54	2020-02-12 19:34:40
1096	train	2020-01-16	K1295	武汉武昌	衡阳	WCN	HYQ	2020-01-18 01:00:00	2020-01-18 07:14:00				https://www.icswb.com/h/103749/20200203/640588.html	湖南交通频道	2020-02-03 09:24:00	1	武汉武昌,赤壁,岳阳,长沙,衡阳	WCN,CBN,YYQ,CSQ,HYQ	2020-02-03 14:40:01	2020-02-12 19:34:15
1097	train	2020-01-13	D633	荆州	石柱县	JBN	OSW	2020-01-13 08:07:00	2020-01-13 12:14:00	10号车厢			http://www.sohu.com/a/370244264_120388781	搜狐公众平台	2020-02-03 07:37:40	1	荆州,宜昌东,巴东,建始,恩施,利川,石柱县	JBN,HAN,BNN,JRN,ESN,LCN,OSW	2020-02-03 14:58:01	2020-02-12 19:32:34
1098	train	2020-01-23	D633	武汉汉口	重庆北	HKN	CUW	2020-01-23 06:50:00	2020-01-23 13:45:00	10号车厢	6C		http://yb.scmsbdw.com/17/shownews.php?id=46995&lang=yb	四川民生报道网	2020-01-30 13:12:00	1	武汉汉口,荆州,宜昌东,巴东,建始,恩施,利川,石柱县,丰都,涪陵北,长寿北,重庆北	HKN,JBN,HAN,BNN,JRN,ESN,LCN,OSW,FUW,FEW,COW,CUW	2020-02-03 15:04:05	2020-02-12 19:34:54
1100	train	2020-01-22	K799	武汉武昌	揭阳南	WCN	JRQ	2020-01-22 11:52:00	2020-01-23 06:21:00	12号车厢			https://zsrbapp.zsnews.cn/home/content/newsContent/1/535702	中山日报，广州日报	2020-02-03 16:47:38	1	武汉武昌,鄂州,黄石,阳新,南昌,向塘,樟树东,吉安,赣州,龙川,兴宁,梅州,丰顺,揭阳南	WCN,ECN,HSN,YON,NCG,XTG,ZOG,VAG,GZG,LUQ,ENQ,MOQ,FUQ,JRQ	2020-02-03 16:48:09	2020-02-12 19:34:49
1102	train	2020-01-23	D1705	西安北	西安鄠邑	EAY	KXY	2020-01-23 16:10:00	2020-01-23 16:27:00	12号车厢	6B		https://mp.weixin.qq.com/s/aXrccayZgFlQnvniKezCbw	西安市鄠邑区新型冠状病毒感染的肺炎 指挥部办公室	2020-01-31 15:33:00	1	西安北,西安鄠邑	EAY,KXY	2020-02-03 16:50:41	2020-02-12 19:34:54
1104	train	2020-01-20	K316	武汉武昌	西安	WCN	XAY	2020-01-21 06:32:00	2020-01-21 21:00:00	13号车厢	67座		https://mp.weixin.qq.com/s/aXrccayZgFlQnvniKezCbw	西安市鄠邑区新型冠状病毒感染的肺炎 指挥部办公室	2020-01-31 15:33:00	1	武汉武昌,信阳,唐河,南阳,镇平,内乡,西峡,商南,丹凤,商洛,渭南西,西安	WCN,XUN,THF,NFF,ZPF,NXF,XIF,ONY,DGY,OLY,WXY,XAY	2020-02-03 16:52:51	2020-02-12 19:34:35
1105	train	2020-01-20	D5951	武汉汉口	恩施	HKN	ESN	2020-01-20 14:16:00	2020-01-20 18:56:00	2号车厢		经停巴东、建始、恩施、利川	https://weibo.com/5332987875/IrRbJyr2I?refer_flag=1001030103_&type=comment#_rnd1580451027558	恩施发布	2020-01-30 11:22:00	1	武汉汉口,汉川,天门南,仙桃西,潜江,荆州,枝江北,宜昌东,巴东,建始,恩施	HKN,HCN,TNN,XAN,QJN,JBN,ZIN,HAN,BNN,JRN,ESN	2020-02-03 16:55:09	2020-02-12 19:34:35
1106	ship	2020-01-24	双泰26号	海安新港	海口			2020-01-24 19:00:00	2020-01-24 23:59:59				http://hi.people.com.cn/GB/n2/2020/0130/c231190-33751510.html	人民网-海南频道	2020-01-30 18:01:00	1	广东，湛江，海安新港，海口	2020-02-03 16:55:16	2020-02-03 16:55:16
1109	ship	2020-01-17	凤凰岭号	海安港	海口			2020-01-17 08:08:00	2020-01-17 23:59:59				http://hi.people.com.cn/GB/n2/2020/0130/c231190-33751510.html	人民网-海南频道	2020-01-30 18:01:00	1	广东，湛江，海安，海口	2020-02-03 16:57:28	2020-02-03 16:57:28
1110	subway	2020-01-20	西安地铁1号线	五路口站	北大街站			2020-01-20 21:00:00	2020-01-20 22:00:00			北大街站换乘2号线	https://mp.weixin.qq.com/s/aXrccayZgFlQnvniKezCbw	西安市鄠邑区新型冠状病毒感染的肺炎 指挥部办公室	2020-01-31 15:33:00	1	西安，五路口，北大街	2020-02-03 17:00:14	2020-02-03 17:00:14
1111	subway	2020-01-20	西安地铁2号线	北大街站	三爻站			2020-01-20 21:00:00	2020-01-20 22:00:00				https://mp.weixin.qq.com/s/aXrccayZgFlQnvniKezCbw	西安市鄠邑区新型冠状病毒感染的肺炎 指挥部办公室	2020-01-31 15:33:00	1	西安，北大街，三爻	2020-02-03 17:02:59	2020-02-03 17:02:59
1115	ship	2020-01-21	海安港	徐闻海安	旧港			2020-01-21 00:00:00	2020-01-21 23:59:59				https://mp.weixin.qq.com/s/7U80ASSAZOKnHW4wb5WXWw	海南日报，海南省卫健委	2020-01-29 18:25:00	1	徐闻县，海安，旧港	2020-02-03 17:11:56	2020-02-03 17:11:56
1117	train	2020-01-24	G8529	成都东	重庆北	ICW	CUW	2020-01-24 11:59:00	2020-01-24 13:34:00				http://yb.cq.gov.cn/Item/39943.aspx	重庆市渝北区人民政府	2020-02-01 17:11:00	1	成都东,内江北,重庆北	ICW,NKW,CUW	2020-02-03 17:12:34	2020-02-12 19:34:57
1125	train	2020-01-21	D629	武汉汉口	重庆北	HKN	CUW	2020-01-21 09:32:00	2020-01-21 16:08:00	6号车厢			http://yb.cq.gov.cn/Item/39943.aspx	重庆市渝北区人民政府	2020-02-03 17:13:47	1	武汉汉口,汉川,天门南,荆州,宜昌东,恩施,利川,石柱县,涪陵北,重庆北	HKN,HCN,TNN,JBN,HAN,ESN,LCN,OSW,FEW,CUW	2020-02-03 17:14:13	2020-02-12 19:34:40
1131	subway	2020-01-18	昆明地铁1号线转2号线	昆明南站	东风广场站			2020-01-18 14:00:00	2020-01-18 15:18:00				https://mp.weixin.qq.com/s/zl3g3MNMEgPBYKqv04O5Eg	江川发布	2020-02-03 17:16:08	1	昆明	2020-02-03 17:16:13	2020-02-08 16:56:39
1132	taxi	2020-01-21	滴滴，收款人微信名：给全村的希望	湖北省武汉中德广场	重庆市万州火车站			2020-01-21 22:00:00	2020-01-21 23:59:59			组合车	https://m.thecover.cn/news_details.html?id=3480573&from=timeline	川报观察	2020-02-03 17:16:22	1		2020-02-03 17:16:24	2020-02-03 17:16:24
1133	taxi	2020-01-23	陕A7MW36	鄠邑高铁站	西安市鄠邑区余下街道惠南小区			2020-01-23 16:30:00	2020-01-23 23:59:59			网约车	https://mp.weixin.qq.com/s/aXrccayZgFlQnvniKezCbw	西安市鄠邑区新型冠状病毒感染的肺炎 指挥部办公室	2020-02-03 17:16:30	1	西安市，鄠邑高铁站	2020-02-03 17:16:31	2020-02-06 16:50:38
1134	train	2020-01-21	G4553	武汉	长沙南	WHN	CWQ	2020-01-21 19:54:00	2020-01-21 21:19:00	2号车厢	13F号座位		https://mp.weixin.qq.com/s/dK3G9_c4JBFpBiJxNbVzMg	铜鼓发布	2020-01-29 11:47:00	1	武汉,岳阳东,长沙南	WHN,YIQ,CWQ	2020-02-03 17:16:43	2020-02-12 19:34:40
1137	train	2020-01-20	G435	武汉	南宁东	WHN	NFZ	2020-01-20 13:29:00	2020-01-20 20:53:00	3号车厢	004C		http://wsjkw.gxzf.gov.cn/gzdt/bt/2020/0201/68200.html	广西卫生健康委员会	2020-02-01 23:44:13	1	武汉,咸宁北,汨罗东,长沙南,祁东,祁阳,永州,东安东,全州南,兴安北,桂林北,柳州,来宾北,南宁东	WHN,XRN,MQQ,CWQ,QMQ,QWQ,AOQ,DCZ,QNZ,XDZ,GBZ,LZZ,UCZ,NFZ	2020-02-03 17:20:54	2020-02-12 19:34:35
1139	flight	2020-01-15	CZ3168	武汉天河	天津滨海	WUH	TSN	2020-01-15 18:22:00	2020-01-15 20:17:00	经济舱		经济舱	https://m.weibo.cn/status/4467912247403557?sudaref=login.sina.com.cn	人民日报	2020-02-03 15:59:00	1	武汉天河,天津滨海	WUH,TSN	2020-02-03 17:23:31	2020-02-12 19:37:54
1140	train	2020-01-14	G365	天津西	武汉	TXP	WHN	2020-01-14 14:56:00	2020-01-14 20:41:00	5号车厢	12B		https://m.weibo.cn/status/4467912247403557?sudaref=login.sina.com.cn	人民日报	2020-02-03 15:59:00	1	天津西,霸州西,白洋淀,保定东,石家庄,邯郸东,安阳东,郑州东,许昌东,漯河西,信阳东,武汉	TXP,FOP,FWP,BMP,SJP,HPP,ADF,ZAF,XVF,LBN,OYN,WHN	2020-02-03 17:24:27	2020-02-12 19:32:50
1142	train	2020-01-20	G488	郑州东	北京西	ZAF	BXP	2020-01-20 14:34:00	2020-01-20 17:06:00	4号车厢	13D		https://m.weibo.cn/status/4467912247403557?sudaref=login.sina.com.cn	人民日报	2020-02-03 15:59:00	1	郑州东,石家庄,北京西	ZAF,SJP,BXP	2020-02-03 17:25:44	2020-02-12 19:34:35
1143	train	2020-01-19	G805	北京西	郑州东	BXP	ZAF	2020-01-19 13:30:00	2020-01-19 15:55:00	5号车厢	9F		https://m.weibo.cn/status/4467912247403557?sudaref=login.sina.com.cn	人民日报	2020-02-03 15:59:00	1	北京西,郑州东	BXP,ZAF	2020-02-03 17:26:51	2020-02-12 19:34:27
1144	ship	2020-01-19	星梦邮轮/WD05200119	南沙码头-越南芽庄-岘港	南沙码头			2020-01-19 22:00:00	2020-01-24 08:30:00			该游轮1月19日22:00由南沙码头（广州市南沙区龙穴大道南广州港南沙集装箱三期码头）出发，途径越南芽庄和岘港，1月24日8:30返回南沙码头。	http://www.yidianzixun.com/article/0OXUrRg8	健康广州-一点资讯	2020-02-04 10:32:16	1	广州，南沙码头，星梦邮轮，世界梦号	2020-02-04 10:36:02	2020-02-04 10:36:02
1145	flight	2020-01-11	MU2991	南京禄口	大连周水子	NKG	DLC	2020-01-11 07:44:00	2020-01-11 09:03:00				http://wjw.anshan.gov.cn/News_show.aspx?Sort_Id=15&Pro_Id=18455&Menu_Id=0	鞍山市卫生健康委员会	2020-02-03 16:37:09	1	南京禄口,大连周水子	NKG,DLC	2020-02-04 10:40:27	2020-02-12 19:37:53
1146	flight	2020-01-21	DG6519	宿务.马克坦	杜马格特.锡布兰	CEB	DGT	2020-01-21 17:27:00	2020-01-21 17:57:00				https://baijiahao.baidu.com/s?id=1657481968116148159&wfr=spider&for=pc	央视新闻	2020-02-03 10:46:00	1	宿务.马克坦,杜马格特.锡布兰	CEB,DGT	2020-02-04 10:45:54	2020-02-12 19:37:57
1147	flight	2020-01-21	5J241	中国香港	宿务.马克坦	HKG	CEB	2020-01-21 10:07:00	2020-01-21 12:25:00				https://baijiahao.baidu.com/s?id=1657481968116148159&wfr=spider&for=pc	央视新闻	2020-02-04 10:46:20	1	中国香港,宿务.马克坦	HKG,CEB	2020-02-04 10:47:03	2020-02-12 19:37:57
1148	flight	2020-01-14	JD5222	沈阳桃仙	石家庄正定	SHE	SJW	2020-01-14 08:02:00	2020-01-14 09:34:00				http://wjw.anshan.gov.cn/News_show.aspx?Sort_Id=15&Pro_Id=18455&Menu_Id=0	鞍山市卫生健康委员会	2020-02-03 16:37:09	1	沈阳桃仙,海口美兰,石家庄正定	SHE,HAK,SJW	2020-02-04 10:48:44	2020-02-12 19:37:53
1149	flight	2020-01-25	PR2542	杜马格特.锡布兰	马尼拉.尼诺伊阿基诺	DGT	MNL	2020-01-25 08:42:00	2020-01-25 09:46:00				https://baijiahao.baidu.com/s?id=1657481968116148159&wfr=spider&for=pc	央视新闻	2020-02-03 10:46:00	1	杜马格特.锡布兰,马尼拉.尼诺伊阿基诺	DGT,MNL	2020-02-04 10:49:00	2020-02-12 19:38:05
1150	train	2020-01-20	G72	武汉	邢台东	WHN	EDP	2020-01-20 12:20:00	2020-01-20 16:20:00	13号车厢	05D号座位		https://www.toutiao.com/i6789170369933607432/	北晚新视觉网-今日头条	2020-02-03 18:48:27	1	武汉,驻马店西,漯河西,郑州东,鹤壁东,邢台东	WHN,ZLN,LBN,ZAF,HFF,EDP	2020-02-04 10:51:35	2020-02-12 19:34:35
1151	flight	2020-01-21	3U8808	沈阳桃仙	昆明长水	SHE	KMG	2020-01-21 15:14:00	2020-01-21 21:35:00				http://wjw.anshan.gov.cn/News_show.aspx?Sort_Id=15&Pro_Id=18455&Menu_Id=0	鞍山市卫生健康委员会	2020-02-03 16:37:09	1	沈阳桃仙,昆明长水,徐州观音	SHE,KMG,XUZ	2020-02-04 10:52:12	2020-02-12 19:37:57
1152	coach	2020-01-21	冀G99684	张家口市西沙河长途汽车站	崇礼区高家营镇高家营村			2020-01-21 12:02:00	2020-01-21 23:59:00			车辆终点为崇礼区西湾子汽车站	http://www.zjknews.com/news/shehui/zjkshehui/202002/03/267852.html	张家口新闻网	2020-02-04 10:52:10	1	张家口市	2020-02-04 10:54:00	2020-02-04 15:57:22
1153	bus	2020-01-22	东阳28路公交车	东站	西站			2020-01-22 10:00:00	2020-01-22 23:59:59				https://new.qq.com/rain/a/20200203A06B7Y00	浙江新闻	2020-02-04 10:46:21	1	东阳,东站,西站	2020-02-04 10:54:04	2020-02-08 11:35:07
1154	flight	2020-01-19	3U8052	北海福成	成都双流	BHY	CTU	2020-01-20 00:26:00	2020-01-20 02:07:00			该名确诊患者于2020年1月19日23:45（实际起飞时间1月20日00:26）乘坐四川航空3U8052从北海福成机场前往成都双流机场。	http://www.ms.gov.cn/info/1025/1080458.htm	眉山市人民政府	2020-02-03 14:23:00	1	北海福成,成都双流	BHY,CTU	2020-02-04 10:55:57	2020-02-12 19:37:55
1155	flight	2020-01-22	CZ6426	武汉天河	大连周水子	WUH	DLC	2020-01-22 18:26:00	2020-01-22 20:19:00		50C		http://wjw.anshan.gov.cn/News_show.aspx?Sort_Id=15&Pro_Id=18455&Menu_Id=0	鞍山市卫生健康委员会	2020-02-03 16:37:09	1	昆明长水,大连周水子,武汉天河	KMG,DLC,WUH	2020-02-04 10:57:09	2020-02-12 19:37:58
1156	flight	2020-01-21	ZH8309	珠海金湾	哈尔滨太平	ZUH	HRB	2020-01-21 17:00:00	2020-01-21 22:45:00				https://www.toutiao.com/i6788940277047362059/	哈尔滨新闻综合频道-今日头条	2020-02-03 03:55:34	1	珠海金湾,哈尔滨太平,宁波栎社	ZUH,HRB,NGB	2020-02-04 10:58:49	2020-02-12 19:37:57
1157	bus	2020-01-23	2路公交车	东站	木雕城			2020-01-23 00:00:00	2020-01-23 23:59:59				https://new.qq.com/rain/a/20200203A06B7Y00	浙江新闻	2020-02-04 10:56:56	1	东阳,东站,木雕城	2020-02-04 11:00:12	2020-02-05 12:44:03
1158	train	2020-01-22	D8525	哈尔滨	牡丹江	HBB	MDB	2020-01-22 19:06:00	2020-01-22 20:46:00	6号车厢	近餐车座位		https://www.toutiao.com/i6788940277047362059/	哈尔滨新闻综合频道-今日头条	2020-02-03 03:55:34	1	哈尔滨,尚志南,苇河西,牡丹江	HBB,OZB,WIB,MDB	2020-02-04 11:00:29	2020-02-12 19:34:49
1159	bus	2020-01-24	12路公交车	东站	下昆溪			2020-01-24 00:00:00	2020-01-24 23:59:59				https://new.qq.com/rain/a/20200203A06B7Y00	浙江新闻	2020-02-04 11:01:20	1	东阳,东站,下昆溪	2020-02-04 11:05:02	2020-02-04 14:13:02
1160	train	2020-01-09	T146	南昌	安阳	NCG	AYF	2020-01-09 12:10:00	2020-01-10 04:50:00	8号车厢			https://xw.qq.com/cmsid/20200203A0NGL400	腾讯新闻	2020-02-03 21:48:00	1	南昌,丰城,樟树,新余,宜春,萍乡,醴陵,株洲,长沙,岳阳,咸宁,武汉武昌,信阳,漯河,郑州,安阳	NCG,FCG,ZSG,XUG,YEG,PXG,LLG,ZZQ,CSQ,YYQ,XNN,WCN,XUN,LON,ZZF,AYF	2020-02-04 11:05:27	2020-02-12 19:32:33
1161	taxi	2020-01-22	辽B K93A6	大连周水子机场	大连如家酒店天河路枣园店（原李歌旅馆）			2020-01-22 20:40:00	2020-01-22 21:24:00			于20时40分抵达大连周水子机场。随后乘坐网约车（辽B K93A6黑色尼桑轿车）于21时24分到达大连如家酒店天河路枣园店（原李歌旅馆）312房住宿一晚	http://news.163.com/20/0202/09/F4CBKMJK00019K82.html	网易新闻-辽沈晚报	2020-02-02 09:11:48	1	大连，大连周水子机场	2020-02-04 11:06:11	2020-02-04 11:06:11
1162	taxi	2020-01-23	辽B 3T926	大连如家酒店天河路枣园店（原李歌旅馆）	大连北站			2020-01-23 00:00:00	2020-01-23 11:00:00			1月23日上午乘坐网约车（辽B 3T926）前往大连北站，11时乘坐D7757次高铁（座位号12车14C），于13时40分抵达丹东站	http://news.163.com/20/0202/09/F4CBKMJK00019K82.html	网易新闻-辽沈晚报	2020-02-02 09:11:48	1	大连，大连北站	2020-02-04 11:08:48	2020-02-04 11:08:48
1163	bus	2020-01-26	东阳2路公交车	东站	木雕城			2020-01-26 00:00:00	2020-01-26 23:59:59				https://new.qq.com/rain/a/20200203A06B7Y00	浙江新闻	2020-02-04 11:06:31	1	东阳,东站,木雕城	2020-02-04 11:08:48	2020-02-08 11:35:33
1164	train	2020-01-11	D5776	武汉武昌	荆州	WCN	JBN	2020-01-11 19:38:00	2020-01-11 21:16:00	11号车厢			https://xw.qq.com/cmsid/20200203A0NGL400	腾讯新闻	2020-02-03 21:48:00	1	武汉武昌,天门南,潜江,荆州	WCN,TNN,QJN,JBN	2020-02-04 11:10:04	2020-02-12 19:32:33
1165	train	2020-01-23	D7757	大连	丹东	DLT	DUT	2020-01-23 11:00:00	2020-01-23 13:49:00	12号车厢	14C		http://news.163.com/20/0202/09/F4CBKMJK00019K82.html	网易新闻-辽沈晚报	2020-02-02 09:11:48	1	大连,金州,登沙河,皮口,城子坦,庄河北,青堆,大孤山,北井子,东港北,丹东	DLT,JZT,DWT,PUT,CWT,ZUT,QET,RMT,BRT,RGT,DUT	2020-02-04 11:12:07	2020-02-12 19:34:55
1166	flight	2020-01-25	A67340	景洪.西双版纳嘎洒	昆明长水	JHG	KMG	2020-01-25 19:10:00	2020-01-25 19:56:00				http://wjw.anshan.gov.cn/News_show.aspx?Sort_Id=15&Pro_Id=18455&Menu_Id=0	鞍山市卫生健康委员会	2020-02-03 16:37:09	1	景洪.西双版纳嘎洒,昆明长水	JHG,KMG	2020-02-04 11:14:17	2020-02-12 19:38:05
1167	train	2020-01-23	G79	长沙南	香港西九龙	CWQ	XJA	2020-01-23 15:44:00	2020-01-23 18:58:00		无		https://wap.peopleapp.com/article/5094862/4990441	人民日报	2020-02-01 10:42:00	1	长沙南,广州南,深圳北,香港西九龙	CWQ,IZQ,IOQ,XJA	2020-02-04 11:17:51	2020-02-12 19:34:55
1168	train	2020-01-15	K22	武汉武昌	郑州	WCN	ZZF	2020-01-16 07:15:00	2020-01-16 14:03:00	7号车厢		列车15日发车，途径武昌16日。	https://xw.qq.com/cmsid/20200203A0NGL400	腾讯新闻	2020-02-03 21:48:00	1	武汉武昌,孝感,花园,广水,信阳,驻马店,遂平,西平,漯河,许昌,郑州	WCN,XGN,HUN,GSN,XUN,ZDN,SON,XPN,LON,XCF,ZZF	2020-02-04 11:19:09	2020-02-12 19:32:51
1169	flight	2020-01-07	HO1718	沈阳桃仙	南京禄口	SHE	NKG	2020-01-07 18:30:00	2020-01-07 20:33:00				http://wjw.anshan.gov.cn/News_show.aspx?Sort_Id=15&Pro_Id=18455&Menu_Id=0	鞍山市卫生健康委员会	2020-02-03 16:37:09	1	沈阳桃仙,南京禄口	SHE,NKG	2020-02-04 11:20:39	2020-02-12 19:37:53
1170	train	2020-01-10	G4198	萧县北	南京南	QSH	NKH	2020-01-10 20:36:00	2020-01-10 22:38:00	15号车厢			http://wjw.anshan.gov.cn/News_show.aspx?Sort_Id=15&Pro_Id=18455&Menu_Id=0	鞍山市卫生健康委员会	2020-02-03 16:37:09	1	萧县北,徐州东,宿州东,蚌埠南,南京南	QSH,UUH,SRH,BMH,NKH	2020-02-04 11:22:09	2020-02-12 19:32:33
1171	train	2020-01-21	G306	香港西九龙	武汉	XJA	WHN	2020-01-21 09:48:00	2020-01-21 14:47:00				https://wap.peopleapp.com/article/5094862/4990441	人民日报	2020-02-01 10:42:00	1	香港西九龙,深圳北,虎门,广州南,衡阳东,长沙南,岳阳东,武汉	XJA,IOQ,IUQ,IZQ,HVQ,CWQ,YIQ,WHN	2020-02-04 11:22:26	2020-02-12 19:34:40
1174	train	2020-01-10	G1970	南京南	萧县北	NKH	QSH	2020-01-10 07:39:00	2020-01-10 09:25:00	2号车厢			http://wjw.anshan.gov.cn/News_show.aspx?Sort_Id=15&Pro_Id=18455&Menu_Id=0	鞍山市卫生健康委员会	2020-02-03 16:37:09	1	南京南,蚌埠南,徐州东,萧县北	NKH,BMH,UUH,QSH	2020-02-04 11:24:14	2020-02-12 19:32:33
1175	train	2020-01-16	T3038	武汉汉口	新乡	HKN	XXF	2020-01-16 08:50:00	2020-01-16 16:26:00	8车厢			https://mp.weixin.qq.com/s/L0MmKqkZpGPIEjyy_Vz2JA	新乡日报	2020-01-28 19:42:00	1	武汉汉口,广水,信阳,驻马店,漯河,许昌,郑州,新乡	HKN,GSN,XUN,ZDN,LON,XCF,ZZF,XXF	2020-02-04 11:24:50	2020-02-12 19:34:15
1176	train	2020-01-05	K1624	武汉武昌	光山	WCN	GUN	2020-01-05 18:26:00	2020-01-05 21:22:00	14号车厢			http://www.hcxww.gov.cn/index.php?m=content&a=show&catid=1&id=5445	信阳市新型冠状病毒感染的肺炎疫情防控工作指挥部办公室	2020-02-03 14:54:00	1	武汉武昌,麻城,新县,光山	WCN,MCN,XSN,GUN	2020-02-04 11:25:02	2020-02-12 19:32:33
1180	train	2020-01-18	G556	郑州东	新乡东	ZAF	EGF	2020-01-18 13:12:00	2020-01-18 13:32:00	7车厢			https://mp.weixin.qq.com/s/L0MmKqkZpGPIEjyy_Vz2JA	新乡日报	2020-01-28 19:42:00	1	郑州东,新乡东	ZAF,EGF	2020-02-04 11:28:10	2020-02-12 19:34:21
1181	train	2020-01-19	C1118	沈阳北	通辽	SBT	TLD	2020-01-19 15:49:00	2020-01-19 17:28:00	4号车厢			http://wjw.anshan.gov.cn/News_show.aspx?Sort_Id=15&Pro_Id=18455&Menu_Id=0	鞍山市卫生健康委员会	2020-02-03 16:37:09	1	沈阳北,新民北,彰武,甘旗卡,通辽	SBT,XOT,ZWD,GQD,TLD	2020-02-04 11:28:26	2020-02-12 19:34:27
1182	train	2020-01-18	D2259	武汉汉口	成都东	HKN	ICW	2020-01-18 10:36:00	2020-01-18 19:38:00	12号车厢	17-21排		https://mp.weixin.qq.com/s/nZs2FTneyJ2G-QibL_A0Cw	绵阳日报社	2020-02-02 11:27:00	1	武汉汉口,汉川,潜江,荆州,宜昌东,建始,恩施,利川,石柱县,涪陵北,重庆北,遂宁,成都东	HKN,HCN,QJN,JBN,HAN,JRN,ESN,LCN,OSW,FEW,CUW,NIW,ICW	2020-02-04 11:28:29	2020-02-12 19:34:21
1183	train	2020-01-20	C1112	通辽	沈阳	TLD	SYT	2020-01-20 11:45:00	2020-01-20 13:18:00	3号车厢			http://wjw.anshan.gov.cn/News_show.aspx?Sort_Id=15&Pro_Id=18455&Menu_Id=0	鞍山市卫生健康委员会	2020-02-03 16:37:09	1	通辽,甘旗卡,彰武,沈阳	TLD,GQD,ZWD,SYT	2020-02-04 11:29:32	2020-02-12 19:34:35
1185	train	2020-01-17	D7625	沈阳	本溪	SYT	BXT	2020-01-17 14:49:00	2020-01-17 15:20:00				https://xw.qq.com/cmsid/20200203A0NGL400	腾讯新闻	2020-02-03 21:48:00	1	沈阳,本溪	SYT,BXT	2020-02-04 11:30:52	2020-02-12 19:34:17
1186	train	2020-01-06	G310	武汉汉口	信阳东	HKN	OYN	2020-01-06 16:10:00	2020-01-06 16:59:00	05号车厢			https://www.toutiao.com/i6789114257515479556/	河南商报	2020-02-03 15:10:42	1	武汉汉口,信阳东	HKN,OYN	2020-02-04 11:33:28	2020-02-12 19:32:33
1187	train	2020-01-17	G508	武汉汉口	郑州东	HKN	ZAF	2020-01-17 07:10:00	2020-01-17 09:29:00	9号车厢			https://xw.qq.com/cmsid/20200203A0NGL400	腾讯新闻	2020-02-03 21:48:00	1	武汉汉口,信阳东,驻马店西,漯河西,许昌东,郑州东	HKN,OYN,ZLN,LBN,XVF,ZAF	2020-02-04 11:33:35	2020-02-12 19:34:17
1188	train	2020-01-15	T182	武汉汉口	哈尔滨	HKN	HBB	2020-01-15 14:57:00	2020-01-16 18:27:00	15号车厢	72号		https://www.toutiao.com/i6788940277047362059/	今日头条	2020-02-03 03:55:34	1	武汉汉口,麻城,新县,潢川,淮滨,阜阳,商丘南,菏泽,聊城,衡水,天津,唐山,滦县,秦皇岛,秦皇岛山海关,葫芦岛,锦州,沟帮子,沈阳北,铁岭,长春,德惠,陶赖昭,扶余,双城堡,哈尔滨	HKN,MCN,XSN,KCN,HVN,FYH,SPF,HIK,UCK,HSP,TJP,TSP,UXP,QTP,SHD,HLD,JZD,GBD,SBT,TLT,CCT,DHT,TPT,FYT,SCB,HBB	2020-02-04 11:33:43	2020-02-12 19:32:51
1189	train	2020-01-07	Z292	武汉汉口	信阳	HKN	XUN	2020-01-07 17:34:00	2020-01-07 19:39:00	15号车厢			https://www.toutiao.com/i6789114257515479556/	河南商报	2020-02-03 15:10:42	1	武汉汉口,孝感,信阳	HKN,XGN,XUN	2020-02-04 11:34:53	2020-02-12 19:32:33
1192	train	2020-01-07	K1624	武汉武昌	光山	WCN	GUN	2020-01-07 18:26:00	2020-01-07 21:22:00	16号车厢			https://www.toutiao.com/i6789114257515479556/	河南商报	2020-02-03 15:10:42	1	武汉武昌,麻城,新县,光山	WCN,MCN,XSN,GUN	2020-02-04 11:36:18	2020-02-12 19:32:33
1193	train	2020-01-18	T3038	武汉汉口	北京西	HKN	BXP	2020-01-18 08:50:00	2020-01-18 23:40:00	7号车厢			https://xw.qq.com/cmsid/20200203A0NGL400	腾讯新闻	2020-02-03 21:48:00	1	武汉汉口,广水,信阳,驻马店,漯河,许昌,郑州,新乡,安阳,邯郸,石家庄,保定,北京西	HKN,GSN,XUN,ZDN,LON,XCF,ZZF,XXF,AYF,HDP,SJP,BDP,BXP	2020-02-04 11:36:46	2020-02-12 19:34:21
1194	train	2020-01-20	K1803	武汉武昌	贺州	WCN	HXZ	2020-01-20 09:38:00	2020-01-21 00:10:00	3号车厢	153		http://wsjkw.gxzf.gov.cn/gzdt/bt/2020/0201/68200.html	广西卫生健康委员会	2020-02-01 23:44:13	1	武汉武昌,咸宁,赤壁,岳阳,长沙,湘潭,湘乡,娄底,邵东,邵阳,永州,零陵,邵阳双牌,道州,江永,江华,富川,贺州	WCN,XNN,CBN,YYQ,CSQ,XTQ,XXQ,LDQ,FIQ,SYQ,AOQ,UWZ,SBZ,DFZ,JYZ,JHZ,FDZ,HXZ	2020-02-04 11:37:09	2020-02-12 19:34:35
1197	train	2020-01-09	K1624	麻城	光山	MCN	GUN	2020-01-09 20:06:00	2020-01-09 21:22:00	17号车厢			https://www.toutiao.com/i6789114257515479556/	河南商报	2020-02-03 15:10:42	1	麻城,新县,光山	MCN,XSN,GUN	2020-02-04 11:37:27	2020-02-12 19:32:33
1198	train	2020-01-13	Z235	信阳	武汉武昌	XUN	WCN	2020-01-14 18:34:00	2020-01-14 20:47:00	15号车厢			https://www.toutiao.com/i6789114257515479556/	河南商报	2020-02-03 15:10:42	1	信阳,武汉武昌	XUN,WCN	2020-02-04 11:38:43	2020-02-12 19:32:34
1200	train	2020-01-20	G431	武汉	柳州	WHN	LZZ	2020-01-20 07:06:00	2020-01-20 13:29:00	8号	17D		http://wsjkw.gxzf.gov.cn/gzdt/bt/2020/0201/68200.html	广西卫生健康委员会	2020-02-01 23:44:13	1	武汉,咸宁北,赤壁北,岳阳东,长沙南,衡阳东,祁东,永州,东安东,全州南,兴安北,桂林北,永福南,柳州	WHN,XRN,CIN,YIQ,CWQ,HVQ,QMQ,AOQ,DCZ,QNZ,XDZ,GBZ,YBZ,LZZ	2020-02-04 11:40:16	2020-02-12 19:34:35
1201	train	2020-01-23	G431	武汉	桂林北	WHN	GBZ	2020-01-23 07:06:00	2020-01-23 12:06:00	4号	14B		http://wsjkw.gxzf.gov.cn/gzdt/bt/2020/0201/68200.html	广西卫生健康委员会	2020-02-01 23:44:13	1	武汉,咸宁北,赤壁北,岳阳东,长沙南,衡阳东,祁东,永州,东安东,全州南,兴安北,桂林北	WHN,XRN,CIN,YIQ,CWQ,HVQ,QMQ,AOQ,DCZ,QNZ,XDZ,GBZ	2020-02-04 11:40:42	2020-02-12 19:34:55
1202	bus	2020-01-20	邢台公交20路	邢台东站	邢台银行站(邢台军分区对面)			2020-01-20 16:30:00	2020-01-20 17:00:00				https://www.toutiao.com/i6789112353255326211/	河北新闻网	2020-02-03 15:03:19	1	河北，邢台	2020-02-04 11:41:24	2020-02-04 11:41:24
1203	flight	2020-01-08	CZ6277	武汉天河	三亚凤凰	WUH	SYX	2020-01-08 13:17:00	2020-01-08 15:49:00				http://lingshui.hainan.gov.cn/ywdt_57509/lsyw_57704/202002/t20200202_2742858.html	陵水黎族自治县新型冠状病毒 感染肺炎疫情防控工作指挥部	2020-02-02 11:41:00	1	哈尔滨太平,三亚凤凰,武汉天河	HRB,SYX,WUH	2020-02-04 11:42:24	2020-02-12 19:37:53
1204	bus	2020-01-20	邢台公交14路	邢台银行站(邢台军分区对面)	邢台县龙化村			2020-01-20 17:00:00	2020-01-20 23:59:59				https://www.toutiao.com/i6789112353255326211/	河北新闻网	2020-02-03 15:03:19	1	河北，邢台	2020-02-04 11:43:57	2020-02-04 11:43:57
1206	train	2020-01-18	K1160	武汉武昌	信阳	WCN	XUN	2020-01-18 21:10:00	2020-01-19 00:19:00				https://xw.qq.com/cmsid/20200203A0NGL400	腾讯新闻	2020-02-03 21:48:00	1	武汉武昌,广水,信阳	WCN,GSN,XUN	2020-02-04 11:46:21	2020-02-12 19:34:21
1207	flight	2020-01-23	MU2627	榆林榆阳	武汉天河	UYN	WUH	2020-01-23 14:23:00	2020-01-23 16:08:00				https://mp.weixin.qq.com/s?__biz=MzA5NjM1ODIzMA==&mid=2659066427&idx=1&sn=21ffe852f6a2c3947f7dae43e0f76912&chksm=8b3bd802bc4c5114d29706a89a4f11fc3d36e849ed822b21d940d839843cf2264a492159a0eb&mpshare=1&scene=1&srcid=&sharer_sharetime=1580629498751&sharer_sh	海南日报	2020-01-30 11:46:00	1	榆林榆阳,武汉天河	UYN,WUH	2020-02-04 11:46:58	2020-02-12 19:37:58
1208	train	2020-01-18	G572	武汉	郑州东	WHN	ZAF	2020-01-18 10:31:00	2020-01-18 12:38:00	8			https://mp.weixin.qq.com/s/L0MmKqkZpGPIEjyy_Vz2JA	新乡日报	2020-01-28 19:42:00	1	武汉,驻马店西,漯河西,郑州东	WHN,ZLN,LBN,ZAF	2020-02-04 11:47:07	2020-02-12 19:34:21
1210	train	2020-01-18	G512	武汉汉口	石家庄	HKN	SJP	2020-01-18 09:21:00	2020-01-18 13:20:00	10号车厢		该患者到石家庄市裕华区探亲，1月20日先到裕华区冀南中西医结合诊所就诊，后到石家庄市第三医院就诊，1月22日确诊。	https://www.toutiao.com/i6789107977677701644/	北晚新视觉网	2020-02-03 14:46:20	1	武汉汉口,信阳东,驻马店西,郑州东,鹤壁东,安阳东,邢台东,石家庄	HKN,OYN,ZLN,ZAF,HFF,ADF,EDP,SJP	2020-02-04 11:48:25	2020-02-12 19:34:21
1213	train	2020-01-15	K1624	武汉武昌	新县	WCN	XSN	2020-01-15 18:26:00	2020-01-15 20:47:00	15号车厢			https://www.toutiao.com/i6789114257515479556/	河南商报	2020-02-03 15:10:42	1	武汉武昌,麻城,新县	WCN,MCN,XSN	2020-02-04 11:48:59	2020-02-12 19:32:51
1214	ship	2020-01-23	紫荆十六号	海安旧港	海口			2020-01-16 17:35:00	2020-01-23 23:59:59				https://mp.weixin.qq.com/s/_ANSq88SuZo9rnsFzPfwSw	海南网络广播电视台	2020-02-01 11:48:00	1	海安旧港，海口	2020-02-04 11:49:07	2020-02-08 11:25:20
1215	ship	2020-01-21	海南港	徐闻海安	旧港			2020-01-21 00:00:00	2020-01-21 23:59:59				https://mp.weixin.qq.com/s?__biz=MzA5NjM1ODIzMA==&mid=2659066427&idx=1&sn=21ffe852f6a2c3947f7dae43e0f76912&chksm=8b3bd802bc4c5114d29706a89a4f11fc3d36e849ed822b21d940d839843cf2264a492159a0eb&mpshare=1&scene=1&srcid=&sharer_sharetime=1580629498751&sharer_sh	海南日报	2020-02-01 11:49:00	1	徐闻海安，旧港	2020-02-04 11:49:30	2020-02-08 11:25:12
1217	train	2020-01-19	T3038	武汉汉口	新乡	HKN	XXF	2020-01-19 08:50:00	2020-01-19 16:26:00	1			https://mp.weixin.qq.com/s/L0MmKqkZpGPIEjyy_Vz2JA	新乡日报	2020-01-28 19:42:00	1	武汉汉口,广水,信阳,驻马店,漯河,许昌,郑州,新乡	HKN,GSN,XUN,ZDN,LON,XCF,ZZF,XXF	2020-02-04 11:49:49	2020-02-12 19:34:27
1219	train	2020-01-18	G524	武汉汉口	郑州东	HKN	ZAF	2020-01-18 15:20:00	2020-01-18 17:30:00				https://xw.qq.com/cmsid/20200203A0NGL400	腾讯新闻	2020-02-03 21:48:00	1	武汉汉口,信阳东,漯河西,郑州东	HKN,OYN,LBN,ZAF	2020-02-04 11:49:59	2020-02-12 19:34:21
1220	ship	2020-01-24	金紫荆号	海安港	海口			2020-01-17 08:01:00	2020-01-24 23:59:59				https://mp.weixin.qq.com/s?__biz=MjM5MTYzNjk2MA==&mid=2651577035&idx=1&sn=061cf423db1b6474ec4a686df05eba03	人民网海南频道	2020-02-01 11:49:00	1	海安港，海口	2020-02-04 11:50:07	2020-02-08 11:25:02
1221	train	2020-01-15	G518	武汉汉口	信阳东	HKN	OYN	2020-01-15 12:45:00	2020-01-15 13:34:00	03车厢			https://www.toutiao.com/i6789114257515479556/	河南商报	2020-02-03 15:10:42	1	武汉汉口,信阳东	HKN,OYN	2020-02-04 11:50:10	2020-02-12 19:32:51
1222	train	2020-01-20	D2259	武汉汉口	重庆北	HKN	CUW	2020-01-20 10:36:00	2020-01-20 17:18:00	13车厢	07B、07C		http://www.sc.gov.cn/10462/c102251/2020/2/3/2c6d82fcb8ad48f9878c14f5d3d61366.shtml	仪陇县应对新型冠状病毒感染肺炎疫情应急指挥部	2020-02-03 12:51:00	1	武汉汉口,汉川,潜江,荆州,宜昌东,建始,恩施,利川,石柱县,涪陵北,重庆北	HKN,HCN,QJN,JBN,HAN,JRN,ESN,LCN,OSW,FEW,CUW	2020-02-04 11:51:20	2020-02-12 19:34:35
1223	train	2020-01-22	G80	武汉	石家庄	WHN	SJP	2020-01-22 12:41:00	2020-01-22 15:51:00	10号车厢			https://www.toutiao.com/i6789107977677701644/	北晚新视觉网	2020-02-03 14:46:20	1	武汉,郑州东,石家庄	WHN,ZAF,SJP	2020-02-04 11:52:14	2020-02-12 19:34:49
1224	train	2020-01-19	K316	南宁	西安	NNZ	XAY	2020-01-19 11:21:00	2020-01-20 21:00:00	16号车厢			https://xw.qq.com/cmsid/20200203A0NGL400	腾讯新闻	2020-02-03 21:48:00	1	南宁,黎塘,来宾,柳州,鹿寨,桂林北,东安东,永州,祁东,衡阳,株洲,长沙,岳阳,武汉武昌,信阳,唐河,南阳,镇平,内乡,西峡,商南,丹凤,商洛,渭南西,西安	NNZ,LTZ,UBZ,LZZ,LIZ,GBZ,DCZ,AOQ,QMQ,HYQ,ZZQ,CSQ,YYQ,WCN,XUN,THF,NFF,ZPF,NXF,XIF,ONY,DGY,OLY,WXY,XAY	2020-02-04 11:53:46	2020-02-12 19:34:27
1225	train	2020-01-19	Z208	武汉武昌	石家庄	WCN	SJP	2020-01-19 22:08:00	2020-01-20 06:29:00	7号车厢			https://www.toutiao.com/i6789107977677701644/	北晚新视觉网	2020-02-03 14:46:20	1	武汉武昌,孝感,石家庄	WCN,XGN,SJP	2020-02-04 11:53:59	2020-02-12 19:34:27
1226	train	2020-01-16	K7017	哈尔滨	双鸭山	HBB	SSB	2020-01-16 21:58:00	2020-01-17 05:19:00	15号车厢	23号		https://www.toutiao.com/i6788940277047362059/	今日头条	2020-02-03 03:55:34	1	哈尔滨,绥化,佳木斯,福利屯,双鸭山	HBB,SHB,JMB,FTB,SSB	2020-02-04 11:54:40	2020-02-12 19:34:15
1227	train	2020-01-19	K4023	北京	哈尔滨西	BJP	VAB	2020-01-19 12:15:00	2020-01-20 04:23:00				https://xw.qq.com/cmsid/20200203A0NGL400	腾讯新闻	2020-02-03 21:48:00	1	北京,秦皇岛山海关,兴城,葫芦岛,锦州,沟帮子,大虎山,沈阳,沈阳北,铁岭,四平,长春,哈尔滨西	BJP,SHD,XCD,HLD,JZD,GBD,DHD,SYT,SBT,TLT,SPT,CCT,VAB	2020-02-04 11:55:17	2020-02-12 19:34:27
1228	train	2020-01-22	Z50	武汉汉口	石家庄	HKN	SJP	2020-01-22 23:28:00	2020-01-23 07:17:00	2号车厢			https://www.toutiao.com/i6789107977677701644/	北晚新视觉网	2020-02-03 14:46:20	1	武汉汉口,郑州,石家庄	HKN,ZZF,SJP	2020-02-04 11:55:51	2020-02-12 19:34:49
1229	train	2020-01-19	T182	武汉汉口	沈阳北	HKN	SBT	2020-01-19 14:57:00	2020-01-20 12:28:00	7号车厢		7号、9号车厢	https://xw.qq.com/cmsid/20200203A0NGL400	腾讯新闻	2020-02-03 21:48:00	1	武汉汉口,麻城,新县,潢川,淮滨,阜阳,商丘南,菏泽,聊城,衡水,天津,唐山,滦县,秦皇岛,秦皇岛山海关,葫芦岛,锦州,沟帮子,沈阳北	HKN,MCN,XSN,KCN,HVN,FYH,SPF,HIK,UCK,HSP,TJP,TSP,UXP,QTP,SHD,HLD,JZD,GBD,SBT	2020-02-04 12:01:31	2020-02-12 19:34:27
1230	train	2020-01-19	C9257	武汉汉口	襄阳东	HKN	EKN	2020-01-19 09:25:00	2020-01-19 10:59:00	6号车厢			https://xw.qq.com/cmsid/20200203A0NGL400	腾讯新闻	2020-02-03 21:48:00	1	武汉汉口,孝感东,随州南,枣阳,襄阳东	HKN,GDN,ONN,ZYN,EKN	2020-02-04 12:02:53	2020-02-12 19:34:27
1232	train	2020-01-19	G476	烟台南	北京南	YLK	VNP	2020-01-19 09:45:00	2020-01-19 15:18:00	12号车厢			https://xw.qq.com/cmsid/20200203A0NGL400	腾讯新闻	2020-02-03 21:48:00	1	烟台南,桃村北,莱阳,高密,潍坊,昌乐,淄博,济南,济南西,沧州西,北京南	YLK,TOK,LYK,GMK,WFK,CLK,ZBK,JNK,JGK,CBP,VNP	2020-02-04 12:05:20	2020-02-12 19:34:27
1233	train	2020-01-17	K4094	武汉汉口	潢川	HKN	KCN	2020-01-17 05:50:00	2020-01-17 10:11:00	03号车厢			https://www.toutiao.com/i6789114257515479556/	河南商报	2020-02-03 15:10:42	1	武汉汉口,麻城,新县,光山,潢川	HKN,MCN,XSN,GUN,KCN	2020-02-04 12:05:48	2020-02-12 19:34:17
1234	train	2020-01-19	K1624	武汉武昌	阜阳	WCN	FYH	2020-01-19 18:26:00	2020-01-19 23:13:00	18号车厢			https://xw.qq.com/cmsid/20200203A0NGL400	腾讯新闻	2020-02-03 21:48:00	1	武汉武昌,麻城,新县,光山,潢川,淮滨,阜阳	WCN,MCN,XSN,GUN,KCN,HVN,FYH	2020-02-04 12:06:43	2020-02-12 19:34:27
1235	train	2020-01-20	G422	武汉	信阳东	WHN	OYN	2020-01-20 16:01:00	2020-01-20 16:44:00	14号车厢			https://www.toutiao.com/i6789114257515479556/	河南商报	2020-02-03 15:10:42	1	武汉,信阳东	WHN,OYN	2020-02-04 12:07:20	2020-02-12 19:34:35
1236	train	2020-01-18	K447	信阳	西安	XUN	XAY	2020-01-19 03:35:00	2020-01-19 12:49:00				https://xw.qq.com/cmsid/20200203A0NGL400	腾讯新闻	2020-02-03 21:48:00	1	信阳,唐河,南阳,内乡,西峡,商南,丹凤,商洛,西安	XUN,THF,NFF,NXF,XIF,ONY,DGY,OLY,XAY	2020-02-04 12:08:00	2020-02-12 19:34:21
1237	train	2020-01-21	G440	武汉	信阳东	WHN	OYN	2020-01-21 20:35:00	2020-01-21 21:18:00	11号车厢			https://www.toutiao.com/i6789114257515479556/	河南商报	2020-02-03 15:10:42	1	武汉,信阳东	WHN,OYN	2020-02-04 12:08:41	2020-02-12 19:34:40
1238	train	2020-01-19	Z292	武汉汉口	郑州	HKN	ZZF	2020-01-19 17:34:00	2020-01-19 22:36:00				https://xw.qq.com/cmsid/20200203A0NGL400	腾讯新闻	2020-02-03 21:48:00	1	武汉汉口,孝感,信阳,驻马店,漯河,许昌,郑州	HKN,XGN,XUN,ZDN,LON,XCF,ZZF	2020-02-04 12:09:59	2020-02-12 19:34:27
1239	train	2020-01-22	G556	武汉汉口	信阳东	HKN	OYN	2020-01-22 10:45:00	2020-01-22 11:35:00	15号车厢			https://www.toutiao.com/i6789114257515479556/	河南商报	2020-02-03 15:10:42	1	武汉汉口,信阳东	HKN,OYN	2020-02-04 12:10:07	2020-02-12 19:34:49
1240	train	2020-01-22	G524	武汉汉口	信阳东	HKN	OYN	2020-01-22 15:20:00	2020-01-22 16:11:00	06车厢			https://www.toutiao.com/i6789114257515479556/	河南商报	2020-02-03 15:10:42	1	武汉汉口,信阳东	HKN,OYN	2020-02-04 12:11:24	2020-02-12 19:34:49
1241	train	2020-01-20	T254	武汉武昌	石家庄	WCN	SJP	2020-01-21 07:01:00	2020-01-21 16:22:00	11号车厢		住在其弟弟家（石家庄市桥西区）	https://www.toutiao.com/i6789107977677701644/	北晚新视觉网	2020-02-03 14:46:20	1	武汉武昌,信阳,郑州,安阳,邯郸,邢台,石家庄	WCN,XUN,ZZF,AYF,HDP,XTP,SJP	2020-02-04 12:12:39	2020-02-12 19:34:35
1242	train	2020-01-23	T182	武汉汉口	潢川	HKN	KCN	2020-01-23 14:57:00	2020-01-23 17:28:00	04号车厢			https://www.toutiao.com/i6789114257515479556/	河南商报	2020-02-03 15:10:42	1	武汉汉口,麻城,新县,潢川	HKN,MCN,XSN,KCN	2020-02-04 12:12:42	2020-02-12 19:34:55
1243	train	2020-01-24	Z238	哈尔滨西	信阳	VAB	XUN	2020-01-24 21:39:00	2020-01-25 18:31:00	08号车厢			https://www.toutiao.com/i6789114257515479556/	河南商报	2020-02-03 15:10:42	1	哈尔滨西,沈阳北,唐山,天津,徐水,保定,石家庄,安阳,新乡,郑州,漯河,信阳	VAB,SBT,TSP,TJP,XSP,BDP,SJP,AYF,XXF,ZZF,LON,XUN	2020-02-04 12:14:01	2020-02-12 19:34:57
1244	train	2020-01-21	Z50	武汉汉口	石家庄	HKN	SJP	2020-01-21 23:28:00	2020-01-22 07:17:00	6号车厢			https://www.toutiao.com/i6789107977677701644/	北晚新视觉网	2020-02-03 14:46:20	1	武汉汉口,郑州,石家庄	HKN,ZZF,SJP	2020-02-04 12:14:19	2020-02-12 19:34:40
1245	train	2020-01-20	G867	武汉	婺源	WHN	WYG	2020-01-20 11:53:00	2020-01-20 15:18:00	3号车厢			https://xw.qq.com/cmsid/20200203A0NGL400	腾讯新闻	2020-02-03 21:48:00	1	武汉,鄂州,黄石北,黄石大冶北,阳新,九江,湖口,景德镇北,婺源	WHN,ECN,KSN,DBN,YON,JJG,HKG,JDG,WYG	2020-02-04 12:15:44	2020-02-12 19:34:35
1246	train	2020-01-20	G6713	北京西	石家庄	BXP	SJP	2020-01-20 21:40:00	2020-01-20 22:55:00	3号车厢			https://www.toutiao.com/i6789107977677701644/	北晚新视觉网	2020-02-03 14:46:20	1	北京西,石家庄	BXP,SJP	2020-02-04 12:15:55	2020-02-12 19:34:35
1247	flight	2020-01-21	CZ6423	武汉天河	哈尔滨太平	WUH	HRB	2020-01-21 20:36:00	2020-01-21 23:29:00				https://www.toutiao.com/i6789114257515479556/	河南商报	2020-02-03 15:10:42	1	南宁吴圩,哈尔滨太平,武汉天河	NNG,HRB,WUH	2020-02-04 12:19:07	2020-02-12 19:37:57
1248	flight	2020-01-04	CZ6175	武汉天河	重庆江北	WUH	CKG	2020-01-04 08:00:00	2020-01-04 09:27:00				https://www.thepaper.cn/newsDetail_forward_5761802	重庆发布	2020-02-03 18:30:00	1	武汉天河,景洪.西双版纳嘎洒,重庆江北	WUH,JHG,CKG	2020-02-04 12:19:35	2020-02-12 19:37:53
1249	flight	2020-01-30	CZ2732	宁蒗泸沽湖	重庆江北	NLH	CKG	2020-01-30 11:24:00	2020-01-30 12:33:00				https://www.toutiao.com/i6789114257515479556/	河南商报	2020-02-03 15:10:42	1	宁蒗泸沽湖,重庆江北	NLH,CKG	2020-02-04 12:20:05	2020-02-12 19:38:05
1250	train	2020-01-20	G466	武汉	许昌东	WHN	XVF	2020-01-20 15:21:00	2020-01-20 16:57:00	7号车厢			https://xw.qq.com/cmsid/20200203A0NGL400	腾讯新闻	2020-02-03 21:48:00	1	武汉,信阳东,许昌东	WHN,OYN,XVF	2020-02-04 12:20:21	2020-02-12 19:34:35
1251	flight	2020-01-05	3U8509	重庆江北	郑州新郑	CKG	CGO	2020-01-05 06:40:00	2020-01-05 07:54:00				https://www.thepaper.cn/newsDetail_forward_5761802	重庆发布	2020-02-03 18:30:00	1	重庆江北,郑州新郑	CKG,CGO	2020-02-04 12:20:29	2020-02-12 19:37:53
1252	train	2020-01-20	Z96	武汉汉口	邯郸	HKN	HDP	2020-01-20 23:42:00	2020-01-21 06:24:00	4号车厢			https://xw.qq.com/cmsid/20200203A0NGL400	腾讯新闻	2020-02-03 21:48:00	1	武汉汉口,郑州,安阳,邯郸	HKN,ZZF,AYF,HDP	2020-02-04 12:21:28	2020-02-12 19:34:35
1253	flight	2020-01-05	CZ6176	重庆江北	武汉天河	CKG	WUH	2020-01-05 16:50:00	2020-01-05 17:55:00				https://www.thepaper.cn/newsDetail_forward_5761802	重庆发布	2020-02-03 18:30:00	1	景洪.西双版纳嘎洒,武汉天河,重庆江北	JHG,WUH,CKG	2020-02-04 12:21:50	2020-02-12 19:37:53
1254	train	2020-01-23	G508	武汉汉口	郑州东	HKN	ZAF	2020-01-23 07:10:00	2020-01-23 09:29:00				https://www.toutiao.com/i6789105594704855566/	东方今报	2020-02-03 14:37:05	1	武汉汉口,信阳东,驻马店西,漯河西,许昌东,郑州东	HKN,OYN,ZLN,LBN,XVF,ZAF	2020-02-04 12:23:21	2020-02-12 19:34:55
1255	flight	2020-01-06	MU2540	重庆江北	武汉天河	CKG	WUH	2020-01-06 23:43:00	2020-01-07 00:53:00				https://www.thepaper.cn/newsDetail_forward_5761802	重庆发布	2020-02-03 18:30:00	1	重庆江北,武汉天河	CKG,WUH	2020-02-04 12:23:59	2020-02-12 19:37:53
1256	train	2020-01-23	G6685	郑州东	三门峡南	ZAF	SCF	2020-01-23 13:43:00	2020-01-23 14:58:00				https://www.toutiao.com/i6789105594704855566/	东方今报	2020-02-03 14:37:05	1	郑州东,洛阳龙门,三门峡南	ZAF,LLF,SCF	2020-02-04 12:24:12	2020-02-12 19:34:55
1257	flight	2020-01-06	CZ3643	武汉天河	重庆江北	WUH	CKG	2020-01-06 19:21:00	2020-01-06 21:02:00				https://www.thepaper.cn/newsDetail_forward_5761802	重庆发布	2020-02-03 18:30:00	1	武汉天河,重庆江北	WUH,CKG	2020-02-04 12:25:04	2020-02-12 19:37:53
1258	train	2020-01-20	G508	武汉汉口	郑州东	HKN	ZAF	2020-01-20 07:10:00	2020-01-20 09:29:00	11号车厢	15C		https://www.toutiao.com/i6789105594704855566/	东方今报	2020-02-03 14:37:05	1	武汉汉口,信阳东,驻马店西,漯河西,许昌东,郑州东	HKN,OYN,ZLN,LBN,XVF,ZAF	2020-02-04 12:25:31	2020-02-12 19:34:35
1259	flight	2020-01-06	MU2539	武汉天河	重庆江北	WUH	CKG	2020-01-06 14:33:00	2020-01-06 16:08:00				https://www.thepaper.cn/newsDetail_forward_5761802	重庆发布	2020-02-03 18:30:00	1	武汉天河,重庆江北	WUH,CKG	2020-02-04 12:25:55	2020-02-12 19:37:53
1260	train	2020-01-21	G6683	郑州东	三门峡南	ZAF	SCF	2020-01-21 10:05:00	2020-01-21 11:14:00	4号车厢	04C		https://www.toutiao.com/i6789105594704855566/	东方今报	2020-02-03 14:37:05	1	郑州东,洛阳龙门,三门峡南	ZAF,LLF,SCF	2020-02-04 12:26:38	2020-02-12 19:34:40
1261	flight	2020-01-08	MU2268	重庆江北	西安咸阳	CKG	XIY	2020-01-08 21:45:00	2020-01-08 22:47:00				https://www.thepaper.cn/newsDetail_forward_5761802	重庆发布	2020-02-03 18:30:00	1	重庆江北,西安咸阳	CKG,XIY	2020-02-04 12:26:46	2020-02-12 19:37:53
1262	flight	2020-01-10	CZ6308	乌鲁木齐地窝堡	重庆江北	URC	CKG	2020-01-10 17:15:00	2020-01-10 20:53:00				https://www.thepaper.cn/newsDetail_forward_5761802	重庆发布	2020-02-03 18:30:00	1	乌鲁木齐地窝堡,三亚凤凰,重庆江北	URC,SYX,CKG	2020-02-04 12:27:39	2020-02-12 19:37:53
1263	flight	2020-01-11	9C8898	重庆江北	上海虹桥	CKG	SHA	2020-01-11 14:30:00	2020-01-11 16:18:00				https://www.thepaper.cn/newsDetail_forward_5761802	重庆发布	2020-02-03 18:30:00	1	重庆江北,上海虹桥	CKG,SHA	2020-02-04 12:28:35	2020-02-12 19:37:53
1264	train	2020-01-22	G520	武汉汉口	郑州东	HKN	ZAF	2020-01-22 07:00:00	2020-01-22 08:50:00	4号车厢			https://www.toutiao.com/i6789105594704855566/	东方今报	2020-02-03 14:37:05	1	武汉汉口,郑州东	HKN,ZAF	2020-02-04 12:28:54	2020-02-12 19:34:49
1265	flight	2020-01-12	CZ6176	重庆江北	武汉天河	CKG	WUH	2020-01-12 16:39:00	2020-01-12 17:49:00				https://www.thepaper.cn/newsDetail_forward_5761802	重庆发布	2020-02-03 18:30:00	1	景洪.西双版纳嘎洒,武汉天河,重庆江北	JHG,WUH,CKG	2020-02-04 12:29:22	2020-02-12 19:37:53
1266	train	2020-01-22	G6683	郑州东	三门峡南	ZAF	SCF	2020-01-22 10:05:00	2020-01-22 11:14:00	2号车厢			https://www.toutiao.com/i6789105594704855566/	东方今报	2020-02-03 14:37:05	1	郑州东,洛阳龙门,三门峡南	ZAF,LLF,SCF	2020-02-04 12:30:18	2020-02-12 19:34:49
1267	train	2020-01-21	G2217	郑州东	广元	ZAF	GYW	2020-01-21 09:08:00	2020-01-21 13:56:00	7号车厢			https://xw.qq.com/cmsid/20200203A0NGL400	腾讯新闻	2020-02-03 21:48:00	1	郑州东,巩义南,三门峡南,灵宝西,渭南北,西安北,城固北,汉中,广元	ZAF,GYF,SCF,LPF,WBY,EAY,CBY,HOY,GYW	2020-02-04 12:32:05	2020-02-12 19:34:40
1268	train	2020-01-21	K4541	武汉汉口	南充	HKN	NCW	2020-01-21 00:30:00	2020-01-21 17:43:00	13号车厢			https://xw.qq.com/cmsid/20200203A0NGL400	腾讯新闻	2020-02-03 21:48:00	1	武汉汉口,云梦,安陆,襄阳襄州,十堰,安康,达州,土溪,营山,南充	HKN,YMN,ALN,XWN,SNN,AKY,RXW,TSW,NUW,NCW	2020-02-04 12:33:31	2020-02-12 19:34:40
1269	train	2020-01-21	K2637	南充北	苍溪	NCE	CXE	2020-01-21 18:56:00	2020-01-21 20:46:00	14号车厢			https://xw.qq.com/cmsid/20200203A0NGL400	腾讯新闻	2020-02-03 21:48:00	1	南充北,南部,阆中,苍溪	NCE,NBE,LZE,CXE	2020-02-04 12:35:15	2020-02-12 19:34:40
1270	flight	2020-01-14	CZ2775	重庆江北	武汉天河	CKG	WUH	2020-01-14 07:26:00	2020-01-14 08:33:00				https://www.thepaper.cn/newsDetail_forward_5761802	重庆发布	2020-02-03 18:30:00	1	重庆江北,神农架,武汉天河	CKG,HPG,WUH	2020-02-04 12:36:39	2020-02-12 19:37:53
1271	train	2020-01-21	D3028	武汉汉口	合肥南	HKN	ENH	2020-01-21 07:31:00	2020-01-21 09:45:00	4号车厢			https://xw.qq.com/cmsid/20200203A0NGL400	腾讯新闻	2020-02-03 21:48:00	1	武汉汉口,红安西,麻城北,金寨,六安,合肥南	HKN,VXN,MBN,JZH,UAH,ENH	2020-02-04 12:36:51	2020-02-12 19:34:40
1274	flight	2020-01-16	PN6220	武汉天河	重庆江北	WUH	CKG	2020-01-16 14:14:00	2020-01-16 15:44:00				https://www.thepaper.cn/newsDetail_forward_5761802	重庆发布	2020-02-03 18:30:00	1	福州长乐,重庆江北,武汉天河	FOC,CKG,WUH	2020-02-04 12:40:14	2020-02-12 19:37:54
1275	flight	2020-01-16	BK3135	长沙黄花	重庆江北	CSX	CKG	2020-01-16 12:37:00	2020-01-16 13:56:00				https://www.thepaper.cn/newsDetail_forward_5761802	重庆发布	2020-02-03 18:30:00	1	长沙黄花,重庆江北	CSX,CKG	2020-02-04 12:40:54	2020-02-12 19:37:54
1277	coach	2020-01-17	川S61075或川S67068	达州市汽车北站	宣汉县			2020-01-17 00:00:00	2020-01-17 16:40:00			1月17日早晨，乘坐川S61075或川S67068班线车从达州市汽车北站前往宣汉，18时40分乘坐组合车（川SBP567）返回达州城区；	https://www.toutiao.com/i6788944708467950087/	四川在线	2020-02-03 04:12:46	1	达州市，宣汉县	2020-02-04 12:42:32	2020-02-04 12:42:32
1278	train	2020-01-21	D3960	衡阳东	大理	HVQ	DKM	2020-01-21 06:55:00	2020-01-21 19:54:00	4号车厢			https://xw.qq.com/cmsid/20200203A0NGL400	腾讯新闻	2020-02-03 21:48:00	1	衡阳东,祁东,祁阳,永州,东安东,全州南,兴安北,桂林北,永福南,柳州,来宾北,南宁东,南宁,隆安东,平果,田东北,百色,富宁,广南县,普者黑,弥勒,昆明南,昆明,禄丰南,楚雄,南华,大理	HVQ,QMQ,QWQ,AOQ,DCZ,QNZ,XDZ,GBZ,YBZ,LZZ,UCZ,NFZ,NNZ,IDZ,PGZ,TBZ,BIZ,FNM,GXM,PZM,MLM,KOM,KMM,LQM,CUM,NAM,DKM	2020-02-04 12:44:08	2020-02-12 19:34:40
1279	flight	2020-01-17	CZ6176	重庆江北	武汉天河	CKG	WUH	2020-01-17 16:42:00	2020-01-17 17:41:00				https://www.thepaper.cn/newsDetail_forward_5761802	重庆发布	2020-02-03 18:30:00	1	景洪.西双版纳嘎洒,武汉天河,重庆江北	JHG,WUH,CKG	2020-02-04 12:44:14	2020-02-12 19:37:54
1280	coach	2020-01-17	川SBP567	宣汉县	达州市城区			2020-01-17 18:40:00	2020-01-17 23:59:00			1月17日早晨，乘坐川S61075或川S67068班线车从达州市汽车北站前往宣汉，18时40分乘坐组合车（川SBP567）返回达州城区	https://www.toutiao.com/i6788944708467950087/	四川在线	2020-02-03 04:12:46	1	达州市，宣汉县	2020-02-04 12:44:31	2020-02-04 12:44:31
1281	flight	2020-01-18	CZ2877	重庆江北	武汉天河	CKG	WUH	2020-01-18 22:01:00	2020-01-18 23:01:00				https://www.thepaper.cn/newsDetail_forward_5761802	重庆发布	2020-02-03 18:30:00	1	重庆江北,武汉天河	CKG,WUH	2020-02-04 12:44:51	2020-02-12 19:37:55
1283	flight	2020-01-18	CZ2878	武汉天河	重庆江北	WUH	CKG	2020-01-18 23:30:00	2020-01-19 01:02:00				https://www.thepaper.cn/newsDetail_forward_5761802	重庆发布	2020-02-03 18:30:00	1	武汉天河,重庆江北	WUH,CKG	2020-02-04 12:45:25	2020-02-12 19:37:55
1285	train	2020-01-21	G6141	怀化南	安江东	KAQ	ADA	2020-01-21 18:27:00	2020-01-21 18:42:00	3号车厢			https://xw.qq.com/cmsid/20200203A0NGL400	腾讯新闻	2020-02-03 21:48:00	1	怀化南,安江东	KAQ,ADA	2020-02-04 12:47:19	2020-02-12 19:34:40
1286	flight	2020-01-18	OQ2075	重庆江北	神农架	CKG	HPG	2020-01-18 06:51:00	2020-01-18 11:01:00			经停武汉	https://www.thepaper.cn/newsDetail_forward_5761802	重庆发布	2020-02-03 18:30:00	1	重庆江北,神农架,武汉天河	CKG,HPG,WUH	2020-02-04 12:47:38	2020-02-12 19:37:55
1289	flight	2020-01-18	OQ2076	神农架	武汉天河	HPG	WUH	2020-01-18 13:11:00	2020-01-18 13:54:00				https://www.thepaper.cn/newsDetail_forward_5761802	重庆发布	2020-02-03 18:30:00	1	神农架,重庆江北,武汉天河	HPG,CKG,WUH	2020-02-04 12:49:23	2020-02-12 19:37:55
1291	flight	2020-01-19	CZ2830	武汉天河	重庆江北	WUH	CKG	2020-01-19 15:28:00	2020-01-19 16:51:00				https://www.thepaper.cn/newsDetail_forward_5761802	重庆发布	2020-02-03 18:30:00	1	武汉天河,重庆江北	WUH,CKG	2020-02-04 12:52:27	2020-02-12 19:37:55
1292	train	2020-01-21	G1217	长沙南	天津西	CWQ	TXP	2020-01-21 07:30:00	2020-01-21 16:21:00				https://xw.qq.com/cmsid/20200203A0NGL400	腾讯新闻	2020-02-03 21:48:00	1	长沙南,岳阳东,武汉,孝感北,信阳东,驻马店西,漯河西,许昌东,郑州东,新乡东,鹤壁东,安阳东,石家庄,定州东,保定东,白洋淀,白沟,胜芳,天津西	CWQ,YIQ,WHN,XJN,OYN,ZLN,LBN,XVF,ZAF,EGF,HFF,ADF,SJP,DOP,BMP,FWP,FEP,SUP,TXP	2020-02-04 12:53:18	2020-02-12 19:34:40
1293	flight	2020-01-19	CZ3643	武汉天河	重庆江北	WUH	CKG	2020-01-19 19:24:00	2020-01-19 20:56:00				https://www.thepaper.cn/newsDetail_forward_5761802	重庆发布	2020-02-03 18:30:00	1	武汉天河,重庆江北	WUH,CKG	2020-02-04 12:53:20	2020-02-12 19:37:55
1294	flight	2020-01-19	OQ2055	武汉天河	长春龙嘉	WUH	CGQ	2020-01-19 08:35:00	2020-01-19 11:22:00				https://www.thepaper.cn/newsDetail_forward_5761802	重庆发布	2020-02-03 18:30:00	1	武汉天河,长春龙嘉	WUH,CGQ	2020-02-04 12:54:22	2020-02-12 19:37:55
1295	flight	2020-01-19	OQ2056	长春龙嘉	武汉天河	CGQ	WUH	2020-01-19 12:42:00	2020-01-19 15:34:00				https://www.thepaper.cn/newsDetail_forward_5761802	重庆发布	2020-02-03 18:30:00	1	长春龙嘉,武汉天河	CGQ,WUH	2020-02-04 12:55:07	2020-02-12 19:37:56
1296	flight	2020-01-20	OQ2051	武汉天河	北海福成	WUH	BHY	2020-01-20 08:45:00	2020-01-20 10:41:00				https://www.thepaper.cn/newsDetail_forward_5761802	重庆发布	2020-02-03 18:30:00	1	武汉天河,北海福成	WUH,BHY	2020-02-04 12:56:02	2020-02-12 19:37:56
1297	flight	2020-01-20	OQ2052	北海福成	武汉天河	BHY	WUH	2020-01-20 11:42:00	2020-01-20 13:10:00				https://www.thepaper.cn/newsDetail_forward_5761802	重庆发布	2020-02-03 18:30:00	1	北海福成,武汉天河	BHY,WUH	2020-02-04 12:58:04	2020-02-12 19:37:56
1298	train	2020-01-22	G1535	长沙南	新化南	CWQ	EJQ	2020-01-22 12:47:00	2020-01-22 13:55:00	3、4号车厢			https://xw.qq.com/cmsid/20200203A0NGL400	腾讯新闻	2020-02-03 21:48:00	1	长沙南,韶山南,娄底南,新化南	CWQ,INQ,UOQ,EJQ	2020-02-04 13:03:07	2020-02-12 19:34:49
1299	flight	2020-01-20	OQ2330	武汉天河	重庆江北	WUH	CKG	2020-01-20 15:31:00	2020-01-20 17:01:00				https://www.thepaper.cn/newsDetail_forward_5761802	重庆发布	2020-02-03 18:30:00	1	武汉天河,重庆江北	WUH,CKG	2020-02-04 13:03:12	2020-02-12 19:37:56
1300	flight	2020-01-20	CZ2830	武汉天河	重庆江北	WUH	CKG	2020-01-20 15:31:00	2020-01-20 17:01:00				https://www.thepaper.cn/newsDetail_forward_5761802	重庆发布	2020-02-03 18:30:00	1	武汉天河,重庆江北	WUH,CKG	2020-02-04 13:03:56	2020-02-12 19:37:56
1301	train	2020-01-22	G1848	武汉	淄博	WHN	ZBK	2020-01-22 10:14:00	2020-01-22 16:42:00	5号车厢			https://xw.qq.com/cmsid/20200203A0NGL400	腾讯新闻	2020-02-03 21:48:00	1	武汉,漯河西,郑州东,商丘,砀山南,徐州东,滕州东,济南,淄博	WHN,LBN,ZAF,SQF,PRH,UUH,TEK,JNK,ZBK	2020-02-04 13:04:30	2020-02-12 19:34:49
1302	flight	2020-01-20	G52910	武汉天河	重庆江北	WUH	CKG	2020-01-20 20:39:00	2020-01-20 23:29:00			经停十堰武当山	https://www.thepaper.cn/newsDetail_forward_5761802	重庆发布	2020-02-03 18:30:00	1	武汉天河,重庆江北,十堰武当山	WUH,CKG,WDS	2020-02-04 13:05:26	2020-02-12 19:37:56
1304	train	2020-01-22	K799	武汉武昌	汕头	WCN	OTQ	2020-01-22 11:52:00	2020-01-23 07:51:00	12、13号车厢			https://xw.qq.com/cmsid/20200203A0NGL400	腾讯新闻	2020-02-03 21:48:00	1	武汉武昌,鄂州,黄石,阳新,南昌,向塘,樟树东,吉安,赣州,龙川,兴宁,梅州,丰顺,揭阳南,潮州,汕头	WCN,ECN,HSN,YON,NCG,XTG,ZOG,VAG,GZG,LUQ,ENQ,MOQ,FUQ,JRQ,CKQ,OTQ	2020-02-04 13:06:52	2020-02-12 19:34:49
1305	train	2020-01-22	D2214	武汉汉口	合肥南	HKN	ENH	2020-01-22 13:56:00	2020-01-22 15:54:00	3号车厢			https://xw.qq.com/cmsid/20200203A0NGL400	腾讯新闻	2020-02-03 21:48:00	1	武汉汉口,红安西,金寨,六安,合肥南	HKN,VXN,JZH,UAH,ENH	2020-02-04 13:08:03	2020-02-12 19:34:49
1307	train	2020-01-22	D2190	武汉汉口	合肥南	HKN	ENH	2020-01-22 09:36:00	2020-01-22 11:42:00	1号车厢			https://xw.qq.com/cmsid/20200203A0NGL400	腾讯新闻	2020-02-03 21:48:00	1	武汉汉口,红安西,麻城北,金寨,六安,合肥南	HKN,VXN,MBN,JZH,UAH,ENH	2020-02-04 13:10:03	2020-02-12 19:34:49
1308	flight	2020-01-21	OQ2353	重庆江北	揭阳潮汕	CKG	SWA	2020-01-21 07:50:00	2020-01-21 11:52:00			经停长沙	https://www.thepaper.cn/newsDetail_forward_5761802	重庆发布	2020-02-03 18:30:00	1	重庆江北,揭阳潮汕,长沙黄花	CKG,SWA,CSX	2020-02-04 13:10:54	2020-02-12 19:37:57
1309	train	2020-01-22	G126	合肥南	枣庄	ENH	ZEK	2020-01-22 12:08:00	2020-01-22 14:08:00	4号车厢			https://xw.qq.com/cmsid/20200203A0NGL400	腾讯新闻	2020-02-03 21:48:00	1	合肥南,淮南东,蚌埠南,徐州东,枣庄	ENH,HOH,BMH,UUH,ZEK	2020-02-04 13:11:13	2020-02-12 19:34:49
1310	flight	2020-01-21	OQ2354	揭阳潮汕	重庆江北	SWA	CKG	2020-01-21 12:58:00	2020-01-21 17:00:00			经停长沙	https://www.thepaper.cn/newsDetail_forward_5761802	重庆发布	2020-02-03 18:30:00	1	揭阳潮汕,重庆江北,长沙黄花	SWA,CKG,CSX	2020-02-04 13:11:48	2020-02-12 19:37:57
1311	train	2020-01-22	G4012	广州南	颍上北	IZQ	YBU	2020-01-22 06:28:00	2020-01-22 14:25:00	10号车厢			https://xw.qq.com/cmsid/20200203A0NGL400	腾讯新闻	2020-02-03 21:48:00	1	广州南,韶关,郴州西,衡阳东,长沙南,岳阳东,咸宁北,武汉,六安,合肥,淮南南,凤台南,颍上北	IZQ,SNQ,ICQ,HVQ,CWQ,YIQ,XRN,WHN,UAH,HFH,HNU,FTU,YBU	2020-02-04 13:12:14	2020-02-12 19:34:49
1312	flight	2020-01-21	CZ2776	武汉天河	重庆江北	WUH	CKG	2020-01-21 16:03:00	2020-01-21 17:31:00				https://www.thepaper.cn/newsDetail_forward_5761802	重庆发布	2020-02-03 18:30:00	1	神农架,重庆江北,武汉天河	HPG,CKG,WUH	2020-02-04 13:12:54	2020-02-12 19:37:57
1313	flight	2020-01-21	3U8796	武汉天河	重庆江北	WUH	CKG	2020-01-21 16:32:00	2020-01-21 18:14:00				https://www.thepaper.cn/newsDetail_forward_5761802	重庆发布	2020-02-03 18:30:00	1	泉州晋江,重庆江北,武汉天河	JJN,CKG,WUH	2020-02-04 13:13:44	2020-02-12 19:37:57
1314	train	2020-01-22	G74	武汉	驻马店西	WHN	ZLN	2020-01-22 13:49:00	2020-01-22 14:59:00	11号车厢			https://xw.qq.com/cmsid/20200203A0NGL400	腾讯新闻	2020-02-03 21:48:00	1	武汉,信阳东,驻马店西	WHN,OYN,ZLN	2020-02-04 13:14:09	2020-02-12 19:34:49
1315	flight	2020-01-23	PN6388	库尔勒	重庆江北	KRL	CKG	2020-01-23 14:30:00	2020-01-23 18:10:00				https://www.thepaper.cn/newsDetail_forward_5761802	重庆发布	2020-02-03 18:30:00	1	库尔勒,重庆江北	KRL,CKG	2020-02-04 13:14:35	2020-02-12 19:37:58
1316	train	2020-01-22	Z4176	武汉武昌	郑州	WCN	ZZF	2020-01-22 12:00:00	2020-01-22 17:39:00				https://xw.qq.com/cmsid/20200203A0NGL400	腾讯新闻	2020-02-03 21:48:00	1	武汉武昌,孝感,信阳,驻马店,漯河,郑州	WCN,XGN,XUN,ZDN,LON,ZZF	2020-02-04 13:15:11	2020-02-12 19:34:49
1317	flight	2020-01-19	CZ3479	郑州新郑	重庆江北	CGO	CKG	2020-01-19 14:59:00	2020-01-19 16:46:00				https://www.thepaper.cn/newsDetail_forward_5761802	澎湃新闻	2020-02-03 18:30:00	1	郑州新郑,南宁吴圩,重庆江北	CGO,NNG,CKG	2020-02-04 13:25:06	2020-02-12 19:37:56
1318	train	2020-01-23	G822	深圳北	西安北	IOQ	EAY	2020-01-23 09:55:00	2020-01-23 19:35:00	7号车厢			https://xw.qq.com/cmsid/20200203A0NGL400	腾讯新闻	2020-02-03 21:48:00	1	深圳北,虎门,广州南,清远,郴州西,衡阳东,长沙南,岳阳东,信阳东,驻马店西,郑州,洛阳龙门,渑池南,三门峡南,灵宝西,西安北	IOQ,IUQ,IZQ,QBQ,ICQ,HVQ,CWQ,YIQ,OYN,ZLN,ZZF,LLF,MNF,SCF,LPF,EAY	2020-02-04 13:25:43	2020-02-12 19:34:55
1319	train	2020-01-27	K827	广州	安顺	GZQ	ASW	2020-01-27 15:47:00	2020-01-28 14:11:00	5号车厢			https://xw.qq.com/cmsid/20200203A0NGL400	腾讯新闻	2020-02-03 21:48:00	1	广州,佛山,肇庆,阳春,茂名,茂名西,玉林,贵港,柳州,宜州,金城江,南丹,麻尾,都匀,贵阳,安顺	GZQ,FSQ,ZVQ,YQQ,MDQ,MMZ,YLZ,GGZ,LZZ,YSZ,JJZ,NDZ,VAW,RYW,GIW,ASW	2020-02-04 13:30:17	2020-02-12 19:35:06
1320	train	2020-01-27	G1882	义乌	永城北	YWH	RGH	2020-01-27 07:38:00	2020-01-27 12:14:00	4号车厢			https://xw.qq.com/cmsid/20200203A0NGL400	腾讯新闻	2020-02-03 21:48:00	1	义乌,诸暨,杭州东,德清,湖州,长兴,宜兴,溧水,江宁,南京南,徐州东,永城北	YWH,ZDH,HGH,DRH,VZH,CBH,YUH,LDH,JJH,NKH,UUH,RGH	2020-02-04 13:31:04	2020-02-12 19:35:06
1321	flight	2020-01-18	CA8215	临汾乔李	北京首都	LFQ	PEK	2020-01-18 21:54:00	2020-01-18 23:33:00			武汉天河——临汾（经停）——北京首都	https://xw.qq.com/cmsid/20200203A0NGL400	腾讯新闻	2020-02-03 21:48:00	1	武汉天河,北京首都,临汾乔李	WUH,PEK,LFQ	2020-02-04 13:58:08	2020-02-12 19:37:55
1322	flight	2020-01-19	CA8296	郑州新郑	呼和浩特白塔	CGO	HET	2020-01-19 22:36:00	2020-01-19 23:50:00				https://xw.qq.com/cmsid/20200203A0NGL400	腾讯新闻	2020-02-03 21:48:00	1	厦门高崎,呼和浩特白塔,郑州新郑	XMN,HET,CGO	2020-02-04 14:00:06	2020-02-12 19:37:56
1323	bus	2020-01-23	武胜6路公交车/川X28582	万善火车站	武胜汽车站			2020-01-23 17:57:00	2020-01-23 19:08:00			该车1月23日17时42分从宝箴塞场镇出发，车上乘客3人，17时47分到农林岔路口上车7人（含1名婴儿）， 17时57分到达万善火车站接乘客，18时24分从万善火车站出发，19时许该车到达沿口镇，沿途在一江山水小区和城南市场公交站台乘客陆续下车，19时08分，公交车到达武胜原汽车站，患者一人最后下车。	http://www.sohu.com/a/370349519_100137570	广安在线	2020-02-03 13:52:00	1	广安，万善火车站，武胜汽车站	2020-02-04 14:03:53	2020-02-04 14:04:30
1324	flight	2020-01-21	ZH8308	襄阳刘集	沈阳桃仙	XFN	SHE	2020-01-21 12:50:00	2020-01-21 15:01:00			珠海金湾——襄阳刘集（经停）——沈阳桃仙	https://xw.qq.com/cmsid/20200203A0NGL400	腾讯新闻	2020-02-03 21:48:00	1	珠海金湾,沈阳桃仙,襄阳刘集	ZUH,SHE,XFN	2020-02-04 14:05:48	2020-02-12 19:37:57
1325	bus	2020-01-21	南充31路公交车	南充站	南充北站			2020-01-21 18:00:00	2020-01-21 18:30:00				https://www.toutiao.com/i6789079469739999755/	四川民生报道	2020-02-03 12:55:42	1	四川，南充	2020-02-04 14:08:06	2020-02-04 14:08:06
1326	flight	2020-01-23	VN705	郑州新郑	芽庄.金兰	CGO	CXR	2020-01-23 17:57:00	2020-01-23 20:39:00				https://wap.peopleapp.com/article/5098032/4993697	人民日报	2020-02-02 09:10:00	1	郑州新郑,芽庄.金兰	CGO,CXR	2020-02-04 14:08:39	2020-02-12 19:37:59
1327	flight	2020-01-25	SC4767	重庆江北	济南遥墙	CKG	TNA	2020-01-25 13:09:00	2020-01-25 14:51:00			重庆江北——济南遥墙（经停）——长春龙嘉	https://xw.qq.com/cmsid/20200203A0NGL400	腾讯新闻	2020-02-03 21:48:00	1	重庆江北,长春龙嘉,济南遥墙	CKG,CGQ,TNA	2020-02-04 14:09:53	2020-02-12 19:38:05
1328	flight	2020-01-28	VN704	芽庄.金兰	郑州新郑	CXR	CGO	2020-01-28 10:58:00	2020-01-28 15:31:00				https://wap.peopleapp.com/article/5098032/4993697	人民日报	2020-02-02 09:10:00	1	芽庄.金兰,郑州新郑	CXR,CGO	2020-02-04 14:11:08	2020-02-12 19:38:05
1329	coach	2020-01-19	客运班车/川Q29352	宜宾西站	筠连百兴客运站			2020-01-19 12:30:00	2020-01-19 16:50:00				https://xw.qq.com/cmsid/20200203A0NGL400	腾讯新闻	2020-02-03 21:48:00	1	宜宾	2020-02-04 14:16:16	2020-02-04 14:30:41
1330	coach	2020-01-19	川Q83596	筠连百兴客运站	大雪山镇			2020-01-19 16:50:00	2020-01-19 23:59:00				https://xw.qq.com/cmsid/20200203A0NGL400	腾讯新闻	2020-02-03 21:48:00	1	宜宾	2020-02-04 14:19:26	2020-02-04 14:30:54
1331	coach	2020-01-21	客运班车/皖A90312	合肥	庐江			2020-01-21 00:00:01	2020-01-21 23:59:00				https://xw.qq.com/cmsid/20200203A0NGL400	腾讯新闻	2020-02-03 21:48:00	1	合肥，庐江	2020-02-04 14:24:49	2020-02-04 14:30:14
1332	bus	2020-01-21	公交/皖A90720	庐江	三河			2020-01-21 00:00:01	2020-01-21 23:59:00				https://xw.qq.com/cmsid/20200203A0NGL400	腾讯新闻	2020-02-03 21:48:00	1	庐江，三河	2020-02-04 14:26:22	2020-02-04 14:30:29
1333	bus	2020-01-25	K15路公交车/鲁Q0817R	儒辰·掌舵东岸南门东侧公交站（沂河路北侧）	临沂火车站			2020-01-25 10:32:00	2020-01-25 23:59:59				http://www.cinic.org.cn/xy/linyi/mszx/722936.html	中国产业经济信息网	2020-02-04 14:16:01	1	临沂	2020-02-04 14:28:38	2020-02-04 14:28:38
1334	bus	2020-01-21	公交16路/晋M0668X	新绛	阳王南池			2020-01-21 11:51:00	2020-01-21 23:59:00				https://xw.qq.com/cmsid/20200203A0NGL400	腾讯新闻	2020-02-03 21:48:00	1	运城，新绛	2020-02-04 14:29:39	2020-02-04 14:39:45
1335	bus	2020-01-21	公交2路/皖K8111D	阜南火车站	百货大楼站			2020-01-21 00:00:01	2020-01-21 23:59:00				https://xw.qq.com/cmsid/20200203A0NGL400	腾讯新闻	2020-02-04 14:31:52	1	阜阳	2020-02-04 14:34:05	2020-02-04 14:34:05
1336	bus	2020-01-21	公交3路/皖K6A050	百货大楼站	供电公司站			2020-01-21 00:00:01	2020-01-21 23:59:00				https://xw.qq.com/cmsid/20200203A0NGL400	腾讯新闻	2020-02-03 21:48:00	1	阜阳	2020-02-04 14:35:47	2020-02-04 14:35:47
1337	bus	2020-01-22	公交1路/晋M0877X	新纺	学府花园			2020-01-22 17:22:00	2020-01-22 23:59:00				https://xw.qq.com/cmsid/20200203A0NGL400	腾讯新闻	2020-02-03 21:48:00	1	运城，新绛	2020-02-04 14:38:59	2020-02-04 14:39:35
1338	coach	2020-01-22	客运班车/苏GE6189	东海县	临沭汽车站			2020-01-22 00:00:01	2020-01-22 23:59:00				https://xw.qq.com/cmsid/20200203A0NGL400	腾讯新闻	2020-02-03 21:48:00	1	连云港，东海县，临沂	2020-02-04 14:42:27	2020-02-04 14:46:29
1339	bus	2020-01-22	公交3路/鲁QF3298	临沭汽车站	玉华亭站			2020-01-22 00:00:01	2020-01-22 23:59:00				https://xw.qq.com/cmsid/20200203A0NGL400	腾讯新闻	2020-02-03 21:48:00	1	临沂	2020-02-04 14:46:16	2020-02-04 14:46:16
1340	bus	2020-01-23	公交16路/晋M0668X	阳王南池	新绛			2020-01-23 09:51:00	2020-01-23 23:59:00				https://baijiahao.baidu.com/s?id=1657321421648421140&wfr=spider&for=pc	运城市天天报	2020-02-01 16:15:00	1	运城，新绛	2020-02-04 14:51:30	2020-02-04 14:51:30
1341	bus	2020-01-23	公交1路/晋M0877X	新纺	学府花园			2020-01-23 10:50:00	2020-01-23 23:50:00				https://baijiahao.baidu.com/s?id=1657321421648421140&wfr=spider&for=pc	运城市天天报	2020-02-01 16:15:00	1	运城	2020-02-04 14:53:30	2020-02-08 11:21:31
1342	bus	2020-01-24	皖A91660	白山	庐城庐江县西门停车场			2020-01-24 11:50:00	2020-01-24 23:59:00			1月24日11:50 ，患者在白山镇起始站乘坐公交车（白山至庐城，车牌号：皖A91660）至庐江县西门停车场下车，后步行至庐江县人民医院传染科就诊；下午16时左右在庐江县人民医院门口乘坐出租车回到同大镇施丰村。	http://www.lj.gov.cn/zwdt/gsgg/119793013.html	庐江县人民政府	2020-02-02 11:33:00	1	庐江	2020-02-04 14:57:03	2020-02-04 14:57:03
1343	taxi	2020-01-19	蒙AY1754	鄂尔多斯大街东苑小区附近	鄂尔多斯大街烟厂小区			2020-01-19 16:19:00	2020-01-19 16:34:00				https://baijiahao.baidu.com/s?id=1657585777522507118&wfr=spider&for=pc	中国青年网	2020-02-04 14:13:00	1	呼和浩特	2020-02-04 15:29:03	2020-02-04 15:29:03
1348	taxi	2020-01-19	蒙AY1754	鄂尔多斯大街嘉茂十字路口北侧	新华大街糖厂路派出所附近			2020-01-19 14:39:00	2020-01-19 17:02:00				https://baijiahao.baidu.com/s?id=1657585777522507118&wfr=spider&for=pc	中国青年网	2020-02-04 14:13:00	1	呼和浩特	2020-02-04 15:34:51	2020-02-04 16:21:59
1350	taxi	2020-01-19	蒙AY1754	天元商厦	东瓦窑新村二区			2020-01-19 17:45:00	2020-01-19 18:17:00				https://baijiahao.baidu.com/s?id=1657585777522507118&wfr=spider&for=pc	中国青年网	2020-02-04 14:13:00	1	呼和浩特	2020-02-04 15:37:09	2020-02-04 16:21:52
1351	flight	2020-01-20	EU2712	武汉天河	成都双流	WUH	CTU	2020-01-21 00:22:00	2020-01-21 02:17:00				http://www.sc.gov.cn/10462/c102251/2020/2/2/50d24dc91e6941c4a95aef809132246b.shtml	凉山州政府新闻办	2020-02-02 13:34:00	1	台州路桥,成都双流,武汉天河	HYN,CTU,WUH	2020-02-04 15:38:53	2020-02-12 19:37:56
1360	coach	2020-01-20	川Y15268	巴中	西昌			2020-01-20 11:00:00	2020-01-20 20:00:00			大巴：巴中-攀枝花	http://www.sc.gov.cn/10462/c102251/2020/2/2/50d24dc91e6941c4a95aef809132246b.shtml	凉山州政府新闻办	2020-02-02 14:34:00	1	巴中，西昌，攀枝花	2020-02-04 15:46:14	2020-02-04 15:47:40
1361	coach	2020-01-23	云P22825	丽江	四川盐源县泸沽湖景区			2020-01-23 00:00:00	2020-01-23 17:00:00				http://www.sc.gov.cn/10462/c102251/2020/2/2/50d24dc91e6941c4a95aef809132246b.shtml	凉山州政府新闻办	2020-02-02 13:34:00	1	丽江，泸沽湖	2020-02-04 15:47:10	2020-02-04 15:47:10
1383	taxi	2020-01-19	蒙AY1754	东瓦窑新村二区	印象江南小区			2020-01-19 18:21:00	2020-01-19 18:44:00				https://baijiahao.baidu.com/s?id=1657585777522507118&wfr=spider&for=pc	中国青年网	2020-02-04 14:13:00	1	呼和浩特	2020-02-04 15:59:02	2020-02-04 16:21:42
1395	train	2020-01-21	D2694	兰州西	西安北	LAJ	EAY	2020-01-21 16:46:00	2020-01-21 19:47:00	7号车厢			https://new.qq.com/rain/a/20200203A03G5600	腾讯网	2020-02-04 16:06:12	1	兰州西,天水南,宝鸡南,咸阳秦都,西安北	LAJ,TIJ,BBY,XOY,EAY	2020-02-04 16:11:42	2020-02-12 19:34:40
1397	flight	2020-01-22	JD5840	武汉天河	丽江三义	WUH	LJG	2020-01-22 23:48:00	2020-01-23 02:14:00				https://weibo.com/3071103322/IrVzjh13p?refer_flag=1001030103_&type=comment	大理发布	2020-01-30 22:31:00	1	武汉天河,丽江三义	WUH,LJG	2020-02-04 16:12:48	2020-02-12 19:37:58
1404	taxi	2020-01-24	蒙AY1754	正泰家园北侧顺意街	科技厅家属院小区			2020-01-24 11:18:00	2020-01-24 11:33:00				https://baijiahao.baidu.com/s?id=1657585777522507118&wfr=spider&for=pc	中国青年网	2020-02-04 14:13:00	1	呼和浩特	2020-02-04 16:26:23	2020-02-04 16:26:23
1405	taxi	2020-01-24	蒙AY1754	兴安南路蒙幼对面	东影南路桥华世界村			2020-01-24 19:44:00	2020-01-24 19:50:00				https://baijiahao.baidu.com/s?id=1657585777522507118&wfr=spider&for=pc	中国青年网	2020-02-04 14:13:00	1	呼和浩特	2020-02-04 16:29:15	2020-02-04 16:29:15
1406	taxi	2020-01-24	蒙AY1754	中山西路海量北门附近	盛世名筑康庄			2020-01-24 22:20:00	2020-01-24 22:36:00				https://baijiahao.baidu.com/s?id=1657585777522507118&wfr=spider&for=pc	中国青年网	2020-02-04 14:13:00	1	呼和浩特	2020-02-04 16:31:52	2020-02-04 16:31:52
1407	taxi	2020-01-28	蒙AY1754	中山东路与卫生厅西巷交汇口	金汉御园小区西门			2020-01-28 13:53:00	2020-01-28 14:03:00				https://baijiahao.baidu.com/s?id=1657585777522507118&wfr=spider&for=pc	中国青年网	2020-02-04 14:13:00	1	呼和浩特	2020-02-04 16:34:39	2020-02-04 16:34:39
1408	taxi	2020-01-28	蒙AY1754	三里营街与碱滩巷三岔口	火车东站			2020-01-28 14:23:00	2020-01-28 14:39:00				https://baijiahao.baidu.com/s?id=1657585777522507118&wfr=spider&for=pc	中国青年网	2020-02-04 14:13:00	1	呼和浩特	2020-02-04 16:38:28	2020-02-04 16:38:28
1409	taxi	2020-01-30	蒙AY1754	爱民街253医院	蓝天航空旅行社			2020-01-30 11:29:00	2020-01-30 11:42:00				https://baijiahao.baidu.com/s?id=1657585777522507118&wfr=spider&for=pc	中国青年网	2020-02-04 14:13:00	1	呼和浩特	2020-02-04 16:41:05	2020-02-04 16:41:05
1410	taxi	2020-01-19	蒙AY1754	交校加油站北侧	恩和家园小区附近			2020-01-19 20:24:00	2020-01-19 20:30:00				https://baijiahao.baidu.com/s?id=1657585777522507118&wfr=spider&for=pc	中国青年网	2020-02-04 14:13:00	1	呼和浩特	2020-02-04 16:45:36	2020-02-04 16:45:36
1411	taxi	2020-01-30	蒙AY1754	海拉尔大街十字路口	园丁文明小区			2020-01-30 12:11:00	2020-01-30 12:27:00				https://baijiahao.baidu.com/s?id=1657585777522507118&wfr=spider&for=pc	中国青年网	2020-02-04 14:13:00	1	呼和浩特	2020-02-04 16:46:19	2020-02-04 16:46:19
1413	taxi	2020-01-30	蒙AY1754	呼和浩特市第二医院对面	先锋中巷			2020-01-30 12:28:00	2020-01-30 12:43:00				https://baijiahao.baidu.com/s?id=1657585777522507118&wfr=spider&for=pc	中国青年网	2020-02-04 14:13:00	1	呼和浩特	2020-02-04 16:48:57	2020-02-04 16:48:57
1415	taxi	2020-01-21	蒙AY1754	锡林南路恩和大厦对面	机场			2020-01-21 08:51:00	2020-01-21 09:15:00				https://baijiahao.baidu.com/s?id=1657585777522507118&wfr=spider&for=pc	中国青年网	2020-02-04 14:13:00	1	呼和浩特	2020-02-04 16:50:00	2020-02-04 16:50:00
1416	taxi	2020-01-30	蒙AY1754	锡林郭勒南路与学苑西街交汇处	中蒙医院南门对面			2020-01-30 14:15:00	2020-01-30 14:17:00				https://baijiahao.baidu.com/s?id=1657585777522507118&wfr=spider&for=pc	中国青年网	2020-02-04 14:13:00	1	呼和浩特	2020-02-04 16:52:02	2020-02-04 16:52:02
1417	taxi	2020-01-21	蒙AY1754	兴安北路旧交警支队南侧	呼铁家园			2020-01-21 10:37:00	2020-01-21 10:50:00				https://baijiahao.baidu.com/s?id=1657585777522507118&wfr=spider&for=pc	中国青年网	2020-02-04 14:13:00	1	呼和浩特	2020-02-04 16:53:10	2020-02-04 16:53:10
1418	taxi	2020-01-21	蒙AY1754	海东路海东公馆附近	长乐宫路口南侧			2020-01-21 11:39:00	2020-01-21 11:46:00				https://baijiahao.baidu.com/s?id=1657585777522507118&wfr=spider&for=pc	中国青年网	2020-02-04 14:13:00	1	呼和浩特	2020-02-04 16:56:18	2020-02-04 16:56:18
1419	taxi	2020-01-21	蒙AY1754	锦江国际大酒店	劝业场对面			2020-01-21 12:46:00	2020-01-21 12:57:00				https://baijiahao.baidu.com/s?id=1657585777522507118&wfr=spider&for=pc	中国青年网	2020-02-04 14:13:00	1	呼和浩特	2020-02-04 16:57:53	2020-02-04 16:57:53
1420	taxi	2020-01-19	蒙AY1754	鄂尔多斯大街石东路小学对面	西二环刀刀板安居就业小区			2020-01-19 18:52:00	2020-01-19 19:31:00				https://baijiahao.baidu.com/s?id=1657585777522507118&wfr=spider&for=pc	中国青年网	2020-02-04 14:13:00	1	呼和浩特	2020-02-04 16:58:28	2020-02-04 16:58:28
1421	taxi	2020-01-22	蒙AY1754	锡林南路嘉茂西门路边	幸福小区附近			2020-01-22 20:35:00	2020-01-22 20:41:00				https://baijiahao.baidu.com/s?id=1657585777522507118&wfr=spider&for=pc	中国青年网	2020-02-04 14:13:00	1	呼和浩特	2020-02-04 17:00:05	2020-02-04 17:00:05
1422	taxi	2020-01-24	蒙AY1754	驰誉民族实验小学附近	东二环左转到华茂名居附近			2020-01-24 09:07:00	2020-01-24 09:19:00				https://baijiahao.baidu.com/s?id=1657585777522507118&wfr=spider&for=pc	中国青年网	2020-02-04 14:13:00	1	呼和浩特	2020-02-04 17:02:20	2020-02-04 17:02:20
1423	train	2020-01-24	G8546	重庆沙坪坝	成都东	CYW	ICW	2020-01-24 10:08:00	2020-01-24 11:37:00				https://new.qq.com/rain/a/20200203A03G5600	腾讯网	2020-02-04 17:05:36	1	重庆沙坪坝,内江北,资阳北,成都东	CYW,NKW,FYW,ICW	2020-02-04 17:07:11	2020-02-12 19:34:57
1424	train	2020-01-22	Z90	武汉武昌	新乡	WCN	XXF	2020-01-23 01:15:00	2020-01-23 06:50:00	03号车厢	无座		http://www.jiyuan.gov.cn/zwyw/zwyw/2020/202002/t20200204_643125.html	济源市人民政府	2020-02-04 11:45:00	1	武汉武昌,郑州,新乡	WCN,ZZF,XXF	2020-02-04 18:43:47	2020-02-12 19:34:50
1425	train	2020-01-22	K4219	新乡	济源	XXF	JYF	2020-01-22 08:47:00	2020-01-22 10:57:00	09号车厢	083号座位	1月22日08:47—10：57乘坐K4219次火车（09车厢，083号）从新乡到济源火车站。	http://www.jiyuan.gov.cn/zwyw/zwyw/2020/202002/t20200204_643125.html	济源市人民政府	2020-02-04 11:45:00	1	新乡,焦作,济源	XXF,JOF,JYF	2020-02-04 18:45:11	2020-02-12 19:34:50
1426	bus	2020-01-22	豫U79050	济源	王屋镇五里桥站			2020-01-22 12:40:00	2020-01-22 13:44:00			1月22日12：40—13:44乘坐豫U79050济源至下冶的公交车，到王屋镇五里桥站下车，全程总计30人。	http://www.jiyuan.gov.cn/zwyw/zwyw/2020/202002/t20200204_643125.html	济源市人民政府	2020-02-04 11:45:00	1	济源	2020-02-04 18:47:21	2020-02-04 18:47:21
1427	flight	2020-01-20	EU1814	武汉天河	北海福成	WUH	BHY	2020-01-20 20:37:00	2020-01-20 22:30:00		20F		http://wsjkw.gxzf.gov.cn/gzdt/bt/2020/0201/68200.html	广西卫生健康委员会	2020-02-01 23:44:13	1	武汉天河,北海福成	WUH,BHY	2020-02-04 19:47:52	2020-02-12 19:37:56
1428	flight	2020-01-18	EU1814	武汉天河	北海福成	WUH	BHY	2020-01-18 20:31:00	2020-01-18 22:25:00		21E	座位号：	http://wsjkw.gxzf.gov.cn/gzdt/bt/2020/0201/68200.html	广西卫生健康委员会	2020-02-01 23:44:13	1	武汉天河,北海福成	WUH,BHY	2020-02-04 19:48:21	2020-02-12 19:37:55
1432	flight	2020-01-19	MU2681	武汉天河	北海福成	WUH	BHY	2020-01-19 11:16:00	2020-01-19 13:14:00		53A		http://wsjkw.gxzf.gov.cn/gzdt/bt/2020/0201/68200.html	广西卫生健康委员会	2020-02-01 23:44:13	1	武汉天河,北海福成	WUH,BHY	2020-02-04 20:01:25	2020-02-12 19:37:56
1433	flight	2020-01-18	CZ3441	武汉天河	成都双流	WUH	CTU	2020-01-18 19:03:00	2020-01-18 21:13:00		38-42排		https://mp.weixin.qq.com/s/nZs2FTneyJ2G-QibL_A0Cw	绵阳日报社	2020-02-02 20:01:00	1	武汉天河,成都双流	WUH,CTU	2020-02-04 20:02:11	2020-02-12 19:37:55
1434	flight	2020-01-22	EU1802	长沙黄花	成都双流	CSX	CTU	2020-01-22 09:10:00	2020-01-22 10:51:00		7-11排		https://mp.weixin.qq.com/s/nZs2FTneyJ2G-QibL_A0Cw	绵阳日报社	2020-02-02 20:03:00	1	长沙黄花,成都双流	CSX,CTU	2020-02-04 20:03:51	2020-02-12 19:37:58
1435	flight	2020-01-23	MF8487	武汉天河	绵阳南郊	WUH	MIG	2020-01-23 09:53:00	2020-01-23 11:28:00		65-69排		https://mp.weixin.qq.com/s/nZs2FTneyJ2G-QibL_A0Cw	绵阳日报社	2020-02-02 20:03:00	1	厦门高崎,绵阳南郊,武汉天河	XMN,MIG,WUH	2020-02-04 20:04:34	2020-02-12 19:37:59
1444	train	2020-01-19	T182	武汉汉口	淮滨	HKN	HVN	2020-01-19 14:57:00	2020-01-19 18:03:00	7号车厢			https://wap.peopleapp.com/article/5098032/4993697	人民日报	2020-02-02 09:10:00	1	武汉汉口,麻城,新县,潢川,淮滨	HKN,MCN,XSN,KCN,HVN	2020-02-04 20:13:43	2020-02-12 19:34:27
1445	train	2020-01-19	Z54	武汉武昌	郑州	WCN	ZZF	2020-01-20 06:26:00	2020-01-20 11:08:00				https://wap.peopleapp.com/article/5098032/4993697	人民日报	2020-02-02 09:10:00	1	武汉武昌,郑州	WCN,ZZF	2020-02-04 20:14:21	2020-02-12 19:34:27
1448	train	2020-01-20	Z162	武汉武昌	北京西	WCN	BXP	2020-01-21 20:10:00	2020-01-22 06:52:00	10车5号转14车9号			https://wap.peopleapp.com/article/5099946/4995826	人民日报客户端	2020-02-02 09:10:00	1	武汉武昌,郑州,石家庄,北京西	WCN,ZZF,SJP,BXP	2020-02-04 20:16:28	2020-02-12 19:34:35
1452	train	2020-01-21	G588	武汉	北京西	WHN	BXP	2020-01-21 08:30:00	2020-01-21 12:42:00	12号	15B		http://www.wulanchabu.gov.cn/information/wlcbzfw11611/msg1335758058618.html	乌兰察布政府官网	2020-02-03 10:51:00	1	武汉,郑州东,北京西	WHN,ZAF,BXP	2020-02-04 20:18:33	2020-02-12 19:34:40
1455	train	2020-01-21	G1145	武汉	长沙南	WHN	CWQ	2020-01-21 12:25:00	2020-01-21 13:57:00	8车	10B		https://m.voc.com.cn/wxhn/article/202002/202002022042274157.html?from=groupmessage	新湖南	2020-02-02 20:18:00	1	武汉,咸宁北,岳阳东,长沙南	WHN,XRN,YIQ,CWQ	2020-02-04 20:21:31	2020-02-12 19:34:40
1456	train	2020-01-21	G9553	长沙南	怀化南	CWQ	KAQ	2020-01-21 14:41:00	2020-01-21 17:31:00	3车	2F		https://m.voc.com.cn/wxhn/article/202002/202002022042274157.html?from=groupmessage	新湖南	2020-02-02 20:18:00	1	长沙南,韶山南,娄底南,邵东,邵阳,隆回,洞口,怀化南	CWQ,INQ,UOQ,FIQ,SYQ,LHA,DKA,KAQ	2020-02-04 20:22:36	2020-02-12 19:34:40
1457	train	2020-01-21	G6141	怀化南	安江东	KAQ	ADA	2020-01-21 18:27:00	2020-01-21 18:42:00	15车	6D		https://m.voc.com.cn/wxhn/article/202002/202002022042274157.html?from=groupmessage	新湖南	2020-02-02 20:18:00	1	怀化南,安江东	KAQ,ADA	2020-02-04 20:23:42	2020-02-12 19:34:40
1458	train	2020-01-21	D2248	武汉汉口	合肥南	HKN	ENH	2020-01-21 15:25:00	2020-01-21 17:16:00	2车	19F号	座位	https://weibo.com/3011694992/IsiWKBJMS?refer_flag=1001030103_&type=comment#_rnd1580699354073	安徽发布	2020-02-02 20:18:00	1	武汉汉口,麻城北,六安,合肥南	HKN,MBN,UAH,ENH	2020-02-04 20:24:23	2020-02-12 19:34:40
1459	train	2020-01-21	G7724	合肥南	临泉	ENH	LOU	2020-01-21 18:10:00	2020-01-21 19:48:00	1车	01A号		https://weibo.com/3011694992/IsiWKBJMS?refer_flag=1001030103_&type=comment#_rnd1580699354073	安徽发布	2020-02-02 20:18:00	1	合肥南,水家湖,淮南南,阜阳西,临泉	ENH,SQH,HNU,FXU,LOU	2020-02-04 20:25:26	2020-02-12 19:34:40
1460	train	2020-01-21	K1624	武汉武昌	东海县	WCN	DQH	2020-01-21 18:26:00	2020-01-22 05:06:00	5车	9号		https://www.thepaper.cn/newsDetail_forward_5739003	临沂宣传	2020-02-02 11:18:00	1	武汉武昌,麻城,新县,光山,潢川,淮滨,阜阳,涡阳,淮北,徐州,邳州,新沂,东海县	WCN,MCN,XSN,GUN,KCN,HVN,FYH,GYH,HRH,XCH,PJH,VIH,DQH	2020-02-04 20:26:39	2020-02-12 19:34:40
1462	train	2020-01-22	D2263	天门南	遂宁	TNN	NIW	2020-01-22 14:47:00	2020-01-22 22:18:00	14车	02C座		https://baijiahao.baidu.com/s?id=1657466493488399448&wfr=spider&for=pc	中央广播电视总台国际在线	2020-02-03 20:25:00	1	天门南,仙桃西,宜昌东,恩施,利川,石柱县,丰都,重庆北,合川,潼南,遂宁	TNN,XAN,HAN,ESN,LCN,OSW,FUW,CUW,WKW,TVW,NIW	2020-02-04 20:27:45	2020-02-12 19:34:50
1465	train	2020-01-21	C8201	银川	红寺堡北	YIJ	HEJ	2020-01-21 07:30:00	2020-01-21 08:35:00	2车	016D号		http://www.hongsibu.gov.cn/xwzx/gsgg/202001/t20200130_1935871.html?from=groupmessage&isappinstalled=0	红寺堡区人民政府网	2020-01-30 20:25:00	1	银川,河东机场,灵武北,吴忠,红寺堡北	YIJ,HFJ,UWJ,WVJ,HEJ	2020-02-04 20:29:19	2020-02-12 19:34:41
1466	train	2020-01-22	D2214	武汉汉口	合肥南	HKN	ENH	2020-01-22 13:56:00	2020-01-22 15:54:00	3车	2A		http://www.zoucheng.gov.cn/art/2020/2/1/art_24190_2444173.html	邹城市卫健局	2020-02-01 20:31:00	1	武汉汉口,红安西,金寨,六安,合肥南	HKN,VXN,JZH,UAH,ENH	2020-02-04 20:30:36	2020-02-12 19:34:50
1467	train	2020-01-22	G270	合肥南	曲阜东	ENH	QAK	2020-01-22 16:25:00	2020-01-22 18:46:00	8车	9B		http://www.zoucheng.gov.cn/art/2020/2/1/art_24190_2444173.html	邹城市卫健局	2020-02-01 20:31:00	1	合肥南,淮南东,蚌埠南,徐州东,枣庄,曲阜东	ENH,HOH,BMH,UUH,ZEK,QAK	2020-02-04 20:31:21	2020-02-12 19:34:50
1470	bus	2020-01-21	宁C19995	红寺堡北站	红寺堡区汽车站			2020-01-21 09:35:00	2020-01-21 10:20:00				http://www.hongsibu.gov.cn/xwzx/gsgg/202001/t20200130_1935871.html?from=groupmessage&isappinstalled=0	红寺堡区人民政府网	2020-01-30 20:25:00	1	红寺堡	2020-02-04 20:33:08	2020-02-08 11:21:21
1484	train	2020-01-13	K968	张家界	武汉武昌	DIQ	WCN	2020-01-14 02:24:00	2020-01-14 11:57:00	15车厢	2号上铺		https://weibo.com/2057335335/Is2MLh7H3?from=page_1001062057335335_profile&wvr=6&mod=weibotime&type=comment	湖南疾控微博	2020-02-04 21:59:03	1	张家界,常德,益阳,长沙,岳阳,武汉武昌	DIQ,VGQ,AEQ,CSQ,YYQ,WCN	2020-02-04 22:02:03	2020-02-12 19:46:00
1485	flight	2020-01-22	9C8947	上海虹桥	西安咸阳	SHA	XIY	2020-01-22 14:37:00	2020-01-22 16:51:00		15F		https://baijiahao.baidu.com/s?id=1657571814768184403&wfr=spider&for=pc	环球网	2020-02-04 10:31:00	1	上海虹桥,西安咸阳	SHA,XIY	2020-02-05 11:02:36	2020-02-12 19:37:58
1486	coach	2020-01-22	陕H09408	商洛市商州区	商镇桃园社区			2020-01-22 15:00:00	2020-01-22 16:00:00				https://www.toutiao.com/i6789493356717146636/	三秦都市报	2020-02-04 15:41:48	1	商洛市，丹凤县	2020-02-05 11:08:04	2020-02-05 11:08:04
1487	flight	2020-01-19	MF8331	武汉天河	南宁吴圩	WUH	NNG	2020-01-19 11:13:00	2020-01-19 13:02:00		66A		https://chejiahao.autohome.com.cn/info/5555434	汽车之家	2020-02-04 00:00:00	1	天津滨海,南宁吴圩,武汉天河	TSN,NNG,WUH	2020-02-05 11:10:36	2020-02-12 19:37:56
1489	train	2020-01-20	G435	武汉	南宁东	WHN	NFZ	2020-01-20 13:29:00	2020-01-20 20:53:00	3	004C		https://chejiahao.autohome.com.cn/info/5555434	汽车之家	2020-02-04 00:00:00	1	武汉,咸宁北,汨罗东,长沙南,祁东,祁阳,永州,东安东,全州南,兴安北,桂林北,柳州,来宾北,南宁东	WHN,XRN,MQQ,CWQ,QMQ,QWQ,AOQ,DCZ,QNZ,XDZ,GBZ,LZZ,UCZ,NFZ	2020-02-05 11:14:18	2020-02-12 19:34:35
1490	train	2020-01-22	D8251	南宁东	北海	NFZ	BHZ	2020-01-22 08:50:00	2020-01-22 10:10:00	3	001A、001B		http://wsjkw.gxzf.gov.cn/zhuantiqu/ncov/ncovfkgz/2020/0203/68329.html	广西壮族自治区卫生委官网	2020-02-03 22:46:06	1	南宁东,钦州东,北海	NFZ,QDZ,BHZ	2020-02-05 11:15:24	2020-02-12 19:34:50
1491	train	2020-01-16	T182	武汉汉口	长春	HKN	CCT	2020-01-16 14:57:00	2020-01-17 15:22:00	7号车厢	30号座、31号座		https://xw.qq.com/cmsid/20200204A0CCWH00	新文化报	2020-02-04 14:22:00	1	武汉汉口,麻城,新县,潢川,淮滨,阜阳,商丘南,菏泽,聊城,衡水,天津,唐山,滦县,秦皇岛,秦皇岛山海关,葫芦岛,锦州,沟帮子,沈阳北,铁岭,长春	HKN,MCN,XSN,KCN,HVN,FYH,SPF,HIK,UCK,HSP,TJP,TSP,UXP,QTP,SHD,HLD,JZD,GBD,SBT,TLT,CCT	2020-02-05 11:15:25	2020-02-12 19:34:15
1492	train	2020-01-23	G1773	咸宁北	长沙南	XRN	CWQ	2020-01-23 11:44:00	2020-01-23 12:50:00	5	15F		https://chejiahao.autohome.com.cn/info/5555434	汽车之家	2020-02-04 00:00:00	1	咸宁北,岳阳东,长沙南	XRN,YIQ,CWQ	2020-02-05 11:17:10	2020-02-12 19:34:55
1493	train	2020-01-23	G421	长沙南	桂林北	CWQ	GBZ	2020-01-23 16:17:00	2020-01-23 19:38:00	16	002C		https://chejiahao.autohome.com.cn/info/5555434	汽车之家	2020-02-04 00:00:00	1	长沙南,株洲西,衡阳东,祁东,祁阳,永州,全州南,兴安北,桂林北	CWQ,ZAQ,HVQ,QMQ,QWQ,AOQ,QNZ,XDZ,GBZ	2020-02-05 11:18:22	2020-02-12 19:34:55
1494	coach	2020-01-17	吉C3D444	长春北站凯旋路客运站	长春市绿园区春城大街百家利商场			2020-01-17 15:22:00	2020-01-17 23:59:59			在长春北站凯旋路客运站购买车票，乘客车（车牌号吉C3D444）到公主岭市怀德镇，因客车（车牌号吉C3D444）上乘客仅为6人，途中客车司机在长春市绿园区春城大街百家利商场门前将6名乘客转至另一辆客车（车牌号吉C39977），到公主岭市怀德镇下车	https://xw.qq.com/cmsid/20200204A0CCWH00	新文化报	2020-02-04 14:22:11	1	公主岭市，长春市	2020-02-05 11:22:56	2020-02-05 11:22:56
1496	train	2020-01-18	G435	武汉	柳州	WHN	LZZ	2020-01-18 13:29:00	2020-01-18 19:38:00	5	7A/8B		https://chejiahao.autohome.com.cn/info/5555434	汽车之家	2020-02-04 00:00:00	1	武汉,咸宁北,汨罗东,长沙南,祁东,祁阳,永州,东安东,全州南,兴安北,桂林北,柳州	WHN,XRN,MQQ,CWQ,QMQ,QWQ,AOQ,DCZ,QNZ,XDZ,GBZ,LZZ	2020-02-05 11:25:24	2020-02-12 19:34:21
1497	coach	2020-01-17	吉C39977	长春市绿园区春城大街百家利商场	公主岭市怀德镇			2020-01-17 15:22:00	2020-01-17 23:59:59			在长春北站凯旋路客运站购买车票，乘客车（车牌号吉C3D444）到公主岭市怀德镇，因客车（车牌号吉C3D444）上乘客仅为6人，途中客车司机在长春市绿园区春城大街百家利商场门前将6名乘客转至另一辆客车（车牌号吉C39977），到公主岭市怀德镇下车	https://xw.qq.com/cmsid/20200204A0CCWH00	新文化报	2020-02-04 14:22:00	1	长春市，公主岭市	2020-02-05 11:25:32	2020-02-05 11:25:32
1498	flight	2020-01-22	SC4876	武汉天河	烟台蓬莱	WUH	YNT	2020-01-22 19:46:00	2020-01-22 21:23:00				http://www.jiaodong.net/news/system/2020/02/04/013997814.shtml	蓬莱发布	2020-02-04 22:29:39	1	贵阳龙洞堡,烟台蓬莱,武汉天河	KWE,YNT,WUH	2020-02-05 11:26:32	2020-02-12 19:37:58
1499	train	2020-01-19	D3751	柳州	贵港	LZZ	GGZ	2020-01-19 08:06:00	2020-01-19 09:09:00	3	17A		https://chejiahao.autohome.com.cn/info/5555434	汽车之家	2020-02-04 00:00:00	1	柳州,来宾北,贵港	LZZ,UCZ,GGZ	2020-02-05 11:26:50	2020-02-12 19:34:27
1500	train	2020-01-20	K1803	武汉武昌	玉林	WCN	YLZ	2020-01-20 09:38:00	2020-01-21 04:26:00	11	21		https://chejiahao.autohome.com.cn/info/5555434	汽车之家	2020-02-04 00:00:00	1	武汉武昌,咸宁,赤壁,岳阳,长沙,湘潭,湘乡,娄底,邵东,邵阳,永州,零陵,邵阳双牌,道州,江永,江华,富川,贺州,梧州,玉林	WCN,XNN,CBN,YYQ,CSQ,XTQ,XXQ,LDQ,FIQ,SYQ,AOQ,UWZ,SBZ,DFZ,JYZ,JHZ,FDZ,HXZ,WZZ,YLZ	2020-02-05 11:29:11	2020-02-12 19:34:35
1501	train	2020-01-21	K316	武汉武昌	西安	WCN	XAY	2020-01-22 06:32:00	2020-01-22 21:00:00	7号车厢			http://news.hsw.cn/system/2020/0204/1152792.shtml	华商网	2020-02-04 22:11:53	1	武汉武昌,信阳,唐河,南阳,镇平,内乡,西峡,商南,丹凤,商洛,渭南西,西安	WCN,XUN,THF,NFF,ZPF,NXF,XIF,ONY,DGY,OLY,WXY,XAY	2020-02-05 11:29:32	2020-02-12 19:34:41
1502	train	2020-01-16	D2276	武汉	重庆北	WHN	CUW	2020-01-16 08:07:00	2020-01-16 15:15:00	7号车厢	14C		http://wsjkw.gxzf.gov.cn/zhuantiqu/ncov/ncovfkgz/2020/0203/68329.html	广西壮族自治区卫生委官网	2020-02-03 22:46:06	1	武汉,武汉汉口,潜江,荆州,枝江北,宜昌东,巴东,恩施,利川,石柱县,丰都,重庆北	WHN,HKN,QJN,JBN,ZIN,HAN,BNN,ESN,LCN,OSW,FUW,CUW	2020-02-05 11:30:25	2020-02-12 19:34:15
1503	coach	2020-01-20	吉CK0557	公主岭市怀德镇三合堡村	公主岭市东风道口			2020-01-20 07:20:00	2020-01-20 09:00:00			1月20日7时20分，孙某某与妻子郑某某在公主岭市怀德镇三合堡村乘客车（车牌号吉CK0557），9时左右到达公主岭市东风道口下车，步行至公主岭市中心医院，看望在公主岭市中心医院神经内科6楼630病房的病人	https://xw.qq.com/cmsid/20200204A0CCWH00	新文化报	2020-02-04 14:22:29	1	公主岭市，怀德镇	2020-02-05 11:31:48	2020-02-05 11:31:48
1504	train	2020-01-23	K141	重庆西	南宁	CXW	NNZ	2020-01-23 18:00:00	2020-01-24 09:12:00	11	05上铺		https://chejiahao.autohome.com.cn/info/5555434	汽车之家	2020-02-04 00:00:00	1	重庆西,贵阳,麻尾,金城江,宜州,柳州,来宾,南宁	CXW,GIW,VAW,JJZ,YSZ,LZZ,UBZ,NNZ	2020-02-05 11:33:03	2020-02-12 19:34:55
1505	train	2020-01-29	D8399	南宁东	陆川	NFZ	LKZ	2020-01-29 19:12:00	2020-01-29 21:30:00	6	003D		https://chejiahao.autohome.com.cn/info/5555434	汽车之家	2020-02-04 00:00:00	1	南宁东,贵港,兴业,玉林,陆川	NFZ,GGZ,SNZ,YLZ,LKZ	2020-02-05 11:34:12	2020-02-12 19:35:07
1506	train	2020-01-24	G1545	衡阳东	南宁东	HVQ	NFZ	2020-01-24 13:57:00	2020-01-24 19:18:00	6	006D		https://chejiahao.autohome.com.cn/info/5555434	汽车之家	2020-02-04 00:00:00	1	衡阳东,祁东,永州,全州南,兴安北,桂林北,永福南,鹿寨北,柳州,来宾北,黎塘宾阳,南宁东	HVQ,QMQ,AOQ,QNZ,XDZ,GBZ,YBZ,LSZ,LZZ,UCZ,UKZ,NFZ	2020-02-05 11:35:32	2020-02-12 19:34:57
1507	train	2020-01-17	D4566	怀集	贺州	FAQ	HXZ	2020-01-17 19:35:00	2020-01-17 20:05:00	13号车厢	3008		http://wsjkw.gxzf.gov.cn/zhuantiqu/ncov/ncovfkgz/2020/0203/68329.html	广西壮族自治区卫生委官网	2020-02-03 22:46:06	1	怀集,贺州	FAQ,HXZ	2020-02-05 11:37:11	2020-02-12 19:34:17
1508	taxi	2020-01-20	吉C2T365	公主岭市中心医院	公主岭市温州商城			2020-01-20 10:00:00	2020-01-20 11:53:00			1月20日10时，孙某某与妻子郑某某乘出租车（车牌号吉C2T365）到公主岭市温州商城，在温州商城裙房短暂逗留，并在温州商城二区西门对面鑫铖源家常菜饭店用餐	https://xw.qq.com/cmsid/20200204A0CCWH00	新文化报	2020-02-04 14:22:29	1	公主岭市	2020-02-05 11:37:16	2020-02-05 11:37:16
1509	train	2020-01-23	D8265	桂林北	贺州	GBZ	HXZ	2020-01-23 12:21:00	2020-01-23 13:25:00	3	008B		https://chejiahao.autohome.com.cn/info/5555434	汽车之家	2020-02-04 00:00:00	1	桂林北,恭城,贺州	GBZ,GCZ,HXZ	2020-02-05 11:39:04	2020-02-12 19:34:55
1510	train	2020-01-23	G1001	武汉	长沙南	WHN	CWQ	2020-01-23 07:25:00	2020-01-23 08:50:00	4	004F		https://chejiahao.autohome.com.cn/info/5555434	汽车之家	2020-02-04 00:00:00	1	武汉,咸宁北,长沙南	WHN,XRN,CWQ	2020-02-05 11:40:03	2020-02-12 19:34:55
1511	coach	2020-01-20	吉CK0557	公主岭市客运站	公主岭市怀德镇三合堡村			2020-01-20 11:53:00	2020-01-20 23:59:59			1月20日11时53分，孙某某与妻子郑某某在公主岭市客运站购买客车票，12时左右乘坐客车（车牌号吉CK0557），回到公主岭市怀德镇三合堡村其亲属家居住	https://xw.qq.com/cmsid/20200204A0CCWH00	新文化报	2020-02-04 14:22:50	1	公主岭市	2020-02-05 11:40:03	2020-02-05 11:40:03
1512	train	2020-01-23	G439	长沙南	桂林北	CWQ	GBZ	2020-01-23 11:49:00	2020-01-23 15:10:00	14号车厢	12A		http://wsjkw.gxzf.gov.cn/zhuantiqu/ncov/ncovfkgz/2020/0203/68329.html	广西壮族自治区卫生委官网	2020-02-03 22:46:06	1	长沙南,衡阳东,祁东,祁阳,永州,东安东,全州南,兴安北,桂林北	CWQ,HVQ,QMQ,QWQ,AOQ,DCZ,QNZ,XDZ,GBZ	2020-02-05 11:41:19	2020-02-12 19:34:55
1513	flight	2020-01-27	TR114	新加坡.樟宜	南宁吴圩	SIN	NNG	2020-01-27 10:30:00	2020-01-27 13:51:00			2人被确诊	http://wsjkw.gxzf.gov.cn/zhuantiqu/ncov/ncovfkgz/2020/0203/68329.html	广西壮族自治区卫生委官网	2020-02-03 22:46:06	1	新加坡.樟宜,南宁吴圩	SIN,NNG	2020-02-05 11:43:50	2020-02-12 19:38:05
1514	train	2020-01-18	G435	武汉	柳州	WHN	LZZ	2020-01-18 13:29:00	2020-01-18 19:38:00	5	7B		https://chejiahao.autohome.com.cn/info/5555434	汽车之家	2020-02-04 00:00:00	1	武汉,咸宁北,汨罗东,长沙南,祁东,祁阳,永州,东安东,全州南,兴安北,桂林北,柳州	WHN,XRN,MQQ,CWQ,QMQ,QWQ,AOQ,DCZ,QNZ,XDZ,GBZ,LZZ	2020-02-05 11:51:20	2020-02-12 19:34:21
1515	other	2020-01-17	吉JB2998	怀德镇（具体地点未知）	怀德镇三合堡村			2020-01-17 15:22:00	2020-01-17 16:47:00			1月17日16时47分，孙某某与妻子郑某某乘私家车（车牌号吉JB2998），到达怀德镇三合堡村亲属家居住	https://xw.qq.com/cmsid/20200204A0CCWH00	新文化报	2020-02-04 14:22:57	1	公主岭市，怀德镇	2020-02-05 11:52:24	2020-02-05 11:52:24
1516	train	2020-01-19	D3751	柳州	贵港	LZZ	GGZ	2020-01-19 08:06:00	2020-01-19 09:09:00	3	17B		https://chejiahao.autohome.com.cn/info/5555434	汽车之家	2020-02-04 00:00:00	1	柳州,来宾北,贵港	LZZ,UCZ,GGZ	2020-02-05 11:53:20	2020-02-12 19:34:27
1517	train	2020-01-19	D3751	柳州	贵港	LZZ	GGZ	2020-01-19 08:06:00	2020-01-19 09:09:00	3	16D		https://chejiahao.autohome.com.cn/info/5555434	汽车之家	2020-02-04 00:00:00	1	柳州,来宾北,贵港	LZZ,UCZ,GGZ	2020-02-05 11:54:43	2020-02-12 19:34:27
1518	other	2020-01-19	吉JB2998	怀德镇三合堡村	秦家屯镇戥子街村刚子饭店			2020-01-19 00:00:00	2020-01-19 11:00:00			1月19日，孙某某与妻子郑某某乘私家车（车牌号吉JB2998），于11时到秦家屯镇戥子街村刚子饭店就餐，饭后乘原车返回怀德镇三合堡村	https://xw.qq.com/cmsid/20200204A0CCWH00	新文化报	2020-02-04 14:22:27	1	公主岭市，怀德镇，秦家屯	2020-02-05 11:55:22	2020-02-05 11:55:22
1519	train	2020-01-18	G435	武汉	柳州	WHN	LZZ	2020-01-18 13:29:00	2020-01-18 19:38:00	4	13A/15B		https://chejiahao.autohome.com.cn/info/5555434	汽车之家	2020-02-04 00:00:00	1	武汉,咸宁北,汨罗东,长沙南,祁东,祁阳,永州,东安东,全州南,兴安北,桂林北,柳州	WHN,XRN,MQQ,CWQ,QMQ,QWQ,AOQ,DCZ,QNZ,XDZ,GBZ,LZZ	2020-02-05 11:57:04	2020-02-12 19:34:21
1520	other	2020-01-21	吉JB2998	怀德镇三合堡村	怀德镇			2020-01-21 00:00:00	2020-01-21 11:00:00			1月21日11时，孙某某与妻子郑某某乘坐私家车（吉JB2998）抵达怀德镇，在怀德镇同心路道东的“审美美容美甲店”理发	https://xw.qq.com/cmsid/20200204A0CCWH00	新文化报	2020-02-04 14:22:00	1	公主岭市，怀德镇	2020-02-05 11:59:05	2020-02-05 11:59:05
1521	other	2020-01-21	吉JB2998	怀德镇同心路道东的“审美美容美甲店”	公主岭市秦家屯镇南平村5队			2020-01-21 13:00:00	2020-01-21 14:00:00			1月21日13时，孙某某与妻子郑某某乘私家车（车牌号吉JB2998），于14时到公主岭市秦家屯镇南平村5队亲属家	https://xw.qq.com/cmsid/20200204A0CCWH00	新文化报	2020-02-04 14:22:00	1	公主岭市，怀德镇，秦家屯	2020-02-05 12:01:50	2020-02-05 12:02:14
1522	flight	2020-01-21	KY8204	南京禄口	昆明长水	NKG	KMG	2020-01-21 16:21:00	2020-01-21 19:35:00				https://mbd.baidu.com/newspage/data/landingsuper?context=%7B%22nid%22%3A%22news_9983196578157315624%22%7D&n_type=1&p_from=3	今日芜湖	2020-02-04 12:05:09	1	南京禄口,昆明长水	NKG,KMG	2020-02-05 12:04:34	2020-02-12 19:37:57
1523	train	2020-01-17	G7452	桐庐	杭州东	TLU	HGH	2020-01-17 08:44:00	2020-01-17 09:23:00	4号车厢	12D	已于2月1日治愈出院	https://www.toutiao.com/i6789526402216493575/	红网	2020-02-04 17:50:02	1	桐庐,富阳,杭州东	TLU,FYU,HGH	2020-02-05 12:05:06	2020-02-12 19:34:17
1524	flight	2020-01-26	MU2706	昆明长水	南京禄口	KMG	NKG	2020-01-26 08:27:00	2020-01-26 10:36:00		34排		https://mbd.baidu.com/newspage/data/landingsuper?context=%7B%22nid%22%3A%22news_9983196578157315624%22%7D&n_type=1&p_from=3	今日芜湖	2020-02-04 12:05:00	1	昆明长水,南京禄口	KMG,NKG	2020-02-05 12:05:40	2020-02-12 19:38:05
1525	train	2020-01-17	G1501	杭州东	祁阳	HGH	QWQ	2020-01-17 11:03:00	2020-01-17 16:58:00	8号车厢	4C	已于2月1日治愈出院	https://www.toutiao.com/i6789526402216493575/	红网	2020-02-04 17:50:02	1	杭州东,诸暨,金华,衢州江山,上饶,南昌西,高安,萍乡北,长沙南,衡阳东,祁东,祁阳	HGH,ZDH,JBH,JUH,SRG,NXG,GCG,PBG,CWQ,HVQ,QMQ,QWQ	2020-02-05 12:06:25	2020-02-12 19:34:18
1526	train	2020-01-04	K1282	深圳东	光山	BJQ	GUN	2020-01-04 15:38:00	2020-01-05 09:33:00	6号车厢			http://news.china.com.cn/live/2020-02/04/content_689387.htm	中国网 - 新闻中心	2020-02-04 19:37:08	1	深圳东,东莞东,惠州,龙川,赣州,南昌,九江,蕲春,黄冈黄州,麻城,新县,光山	BJQ,DMQ,HCQ,LUQ,GZG,NCG,JJG,QRN,VON,MCN,XSN,GUN	2020-02-05 12:07:24	2020-02-12 19:32:33
1527	coach	2020-01-26	皖B9B115	南京	芜湖			2020-01-26 10:36:00	2020-01-26 12:00:00			患者徐某于1月21日乘坐KY8204从南京飞往昆明，1月26日乘坐MU2706（34排）航班从昆明至南京，1月26日乘坐旅行社汽车（皖B9B115）回芜，大约中午12点到达芜湖。	https://mbd.baidu.com/newspage/data/landingsuper?context=%7B%22nid%22%3A%22news_9983196578157315624%22%7D&n_type=1&p_from=3	今日芜湖	2020-02-04 12:05:00	1	南京市，芜湖市	2020-02-05 12:08:03	2020-02-05 12:08:48
1528	bus	2020-01-17	永州祁阳8路公交车	祁阳高铁站	唐家岭车站			2020-01-17 17:10:00	2020-01-17 17:50:00			已于2月1日治愈出院	https://www.toutiao.com/i6789526402216493575/	红网	2020-02-04 17:50:02	1	永州，祁阳，唐家岭	2020-02-05 12:09:16	2020-02-05 12:17:37
1529	train	2020-01-25	K1192	新余	芜湖	XUG	WHH	2020-01-26 06:36:00	2020-01-26 16:04:00	3号车厢			https://mbd.baidu.com/newspage/data/landingsuper?context=%7B%22nid%22%3A%22news_9983196578157315624%22%7D&n_type=1&p_from=3	今日芜湖	2020-02-04 12:05:00	1	新余,樟树,丰城,向塘,南昌,九江,彭泽,池州东至,池州,铜陵,芜湖	XUG,ZSG,FCG,XTG,NCG,JJG,PZG,DCH,IYH,TJH,WHH	2020-02-05 12:12:24	2020-02-12 19:35:05
1530	train	2020-01-13	T182	武汉汉口	淮滨	HKN	HVN	2020-01-13 14:57:00	2020-01-13 18:03:00	3号车厢			http://news.china.com.cn/live/2020-02/04/content_689387.htm	中国网 - 新闻中心	2020-02-04 19:37:08	1	武汉汉口,麻城,新县,潢川,淮滨	HKN,MCN,XSN,KCN,HVN	2020-02-05 12:12:30	2020-02-12 19:32:49
1531	train	2020-01-15	T181	淮滨	武汉汉口	HVN	HKN	2020-01-15 14:53:00	2020-01-16 10:53:00	9号车厢			http://news.china.com.cn/live/2020-02/04/content_689387.htm	中国网 - 新闻中心	2020-02-04 19:37:08	1	淮滨,潢川,光山,新县,麻城,武汉汉口	HVN,KCN,GUN,XSN,MCN,HKN	2020-02-05 12:14:13	2020-02-12 19:34:13
1532	coach	2020-01-17	祁阳-白水后班车/湘MC8363	唐家岭车站	白水停车场华泰市场			2020-01-17 17:50:00	2020-01-17 23:59:59				https://www.toutiao.com/i6789526402216493575/	红网	2020-02-04 17:50:02	1	祁阳，白水	2020-02-05 12:14:21	2020-02-05 12:18:08
1533	train	2020-01-22	G508	武汉汉口	信阳东	HKN	OYN	2020-01-22 07:10:00	2020-01-22 07:59:00	7号车厢			http://news.china.com.cn/live/2020-02/04/content_689387.htm	中国网 - 新闻中心	2020-02-04 19:37:08	1	武汉汉口,信阳东	HKN,OYN	2020-02-05 12:16:57	2020-02-12 19:34:50
1534	taxi	2020-01-29	皖B83326	未知	芜湖火车站			2020-01-29 00:00:00	2020-01-29 20:54:00			患者衷某女儿万某于1月26日乘坐K1192列车（3号车厢）从江西新余至芜湖。1月29日乘坐网约车（皖B83326）前往芜湖火车站。后乘坐G9248高铁（3号车厢08A座）从芜湖至南京南	https://mbd.baidu.com/newspage/data/landingsuper?context=%7B%22nid%22%3A%22news_9983196578157315624%22%7D&n_type=1&p_from=3	今日芜湖	2020-02-04 12:05:00	1	芜湖市	2020-02-05 12:18:09	2020-02-05 12:19:50
1535	train	2020-01-22	K4094	武汉汉口	淮滨	HKN	HVN	2020-01-22 05:50:00	2020-01-22 11:28:00	12			http://news.china.com.cn/live/2020-02/04/content_689387.htm	中国网 - 新闻中心	2020-02-04 19:37:08	1	武汉汉口,麻城,新县,光山,潢川,淮滨	HKN,MCN,XSN,GUN,KCN,HVN	2020-02-05 12:18:15	2020-02-12 19:34:50
1536	train	2020-01-29	G9248	芜湖	南京南	WHH	NKH	2020-01-29 20:54:00	2020-01-29 21:32:00	3号车厢	08A座		https://mbd.baidu.com/newspage/data/landingsuper?context=%7B%22nid%22%3A%22news_9983196578157315624%22%7D&n_type=1&p_from=3	今日芜湖	2020-02-04 12:05:00	1	芜湖,马鞍山东,南京南	WHH,OMH,NKH	2020-02-05 12:19:27	2020-02-12 19:35:07
1537	train	2020-01-26	G1538	昆明南	信阳东	KOM	OYN	2020-01-26 08:46:00	2020-01-26 17:09:00	2			http://news.china.com.cn/live/2020-02/04/content_689387.htm	中国网 - 新闻中心	2020-02-04 19:37:08	1	昆明南,嵩明,曲靖北,关岭,安顺西,贵阳北,凯里南,铜仁南,怀化南,娄底南,长沙南,岳阳东,武汉,信阳东	KOM,SVM,QBM,GLE,ASE,KQW,QKW,TNW,KAQ,UOQ,CWQ,YIQ,WHN,OYN	2020-02-05 12:21:43	2020-02-12 19:35:06
1538	coach	2020-01-22	白水-祁阳班车	白水	唐家岭车站			2020-01-22 10:00:00	2020-01-22 23:59:59			白水至祁阳车辆出车登记分别为9:46车牌号为湘M28427，司机唐海明，车载客人数23人；10:00车牌号为湘M28827，司机杨猛，车载人数无登记；10:01车牌号为湘M28833，司机唐勇华，车载客人数无登记；10:09车牌号为湘M29720，司机王金春，车载客人数无登记；10:13车牌号为湘M28275，代班司机海南人，车载客人数17人	https://www.toutiao.com/i6789526402216493575/	红网	2020-02-04 17:50:02	1	白水，唐家岭，祁阳	2020-02-05 12:21:57	2020-02-05 12:21:57
1539	flight	2020-01-22	KY8288	武汉天河	昆明长水	WUH	KMG	2020-01-22 21:46:00	2020-01-22 23:58:00				http://news.china.com.cn/live/2020-02/04/content_689387.htm	中国网 - 新闻中心	2020-02-04 19:37:08	1	武汉天河,昆明长水	WUH,KMG	2020-02-05 12:22:37	2020-02-12 19:37:58
1540	train	2020-01-21	C1007	长春	敦化	CCT	DHL	2020-01-21 06:54:00	2020-01-21 08:39:00	16号车厢	06F		http://www.shjnet.cn/xw/jrgz/202002/t20200204_498684.html	松花江网	2020-02-04 08:33:07	1	长春,吉林,蛟河西,敦化	CCT,JLL,JOL,DHL	2020-02-05 12:24:44	2020-02-12 19:34:41
1542	flight	2020-01-28	CZ3767	珠海金湾	成都双流	ZUH	CTU	2020-01-28 19:32:00	2020-01-28 22:06:00	1排，31-34排			http://sc.sina.com.cn/news/m/2020-02-04/detail-iimxxste8656731.shtml	新浪四川	2020-02-04 09:07:00	1	珠海金湾,成都双流	ZUH,CTU	2020-02-05 12:40:05	2020-02-12 19:38:05
1545	train	2020-01-22	C5749	南充	成都	NCW	CDW	2020-01-22 15:43:00	2020-01-22 17:41:00	4号车厢			https://news.sina.com.cn/c/2020-02-04/doc-iimxyqvz0245807.shtml	人民网	2020-02-04 17:36:00	1	南充,遂宁,成都	NCW,NIW,CDW	2020-02-05 14:26:24	2020-02-12 19:34:50
1546	train	2020-01-25	C5748	成都东	南充	ICW	NCW	2020-01-25 12:21:00	2020-01-25 14:05:00	1号车厢			https://news.sina.com.cn/c/2020-02-04/doc-iimxyqvz0245807.shtml	人民网	2020-02-04 17:36:00	1	成都东,南充	ICW,NCW	2020-02-05 14:27:30	2020-02-12 19:35:05
1547	train	2020-01-21	D627	武汉汉口	重庆北	HKN	CUW	2020-01-21 07:31:00	2020-01-21 14:05:00	10号车厢		换成，在候车室（人流量极大）停留2小时	http://sc.sina.com.cn/news/m/2020-02-04/detail-iimxyqvz0237644.shtml	四川在线	2020-02-04 17:06:00	1	武汉汉口,荆州,枝江北,宜昌东,巴东,恩施,利川,石柱县,涪陵北,重庆北	HKN,JBN,ZIN,HAN,BNN,ESN,LCN,OSW,FEW,CUW	2020-02-05 14:36:17	2020-02-12 19:34:41
1548	train	2020-01-21	D753	重庆北	阆中	CUW	LZE	2020-01-21 16:20:00	2020-01-21 18:22:00	03号车厢		在阆中站台候车22分钟	http://sc.sina.com.cn/news/m/2020-02-04/detail-iimxyqvz0237644.shtml	四川在线	2020-02-04 17:06:00	1	重庆北,南充北,阆中	CUW,NCE,LZE	2020-02-05 14:37:39	2020-02-12 19:34:41
1549	train	2020-01-21	G2851	阆中	苍溪	LZE	CXE	2020-01-21 18:44:00	2020-01-21 18:58:00	2号车厢			http://sc.sina.com.cn/news/m/2020-02-04/detail-iimxyqvz0237644.shtml	四川在线	2020-02-04 17:06:00	1	阆中,苍溪	LZE,CXE	2020-02-05 14:38:55	2020-02-12 19:34:41
1550	bus	2020-01-21	苍溪5路公交车/川H22543	苍溪火车站	苍溪县汽车站			2020-01-21 19:03:00	2020-01-21 19:21:00				http://sc.sina.com.cn/news/m/2020-02-04/detail-iimxyqvz0237644.shtml	四川在线	2020-02-04 17:06:00	1	苍溪	2020-02-05 14:41:44	2020-02-05 14:41:44
1551	flight	2020-01-19	CZ6425	武汉天河	昆明长水	WUH	KMG	2020-01-19 11:46:00	2020-01-19 13:59:00				https://www.toutiao.com/i6789571520680165896/	焦作日报	2020-02-05 20:45:07	1	大连周水子,昆明长水,武汉天河	DLC,KMG,WUH	2020-02-05 14:43:23	2020-02-12 19:37:56
1552	train	2020-01-21	D8726	昆明	大理	KMM	DKM	2020-01-21 15:35:00	2020-01-21 17:30:00	04号车厢			https://www.toutiao.com/i6789571520680165896/	焦作日报	2020-02-04 20:45:07	1	昆明,大理	KMM,DKM	2020-02-05 14:44:30	2020-02-12 19:34:41
1553	flight	2020-01-25	CZ2787	大理荒草坝	贵阳龙洞堡	DLU	KWE	2020-01-25 19:40:00	2020-01-25 20:57:00				https://www.toutiao.com/i6789571520680165896/	焦作日报	2020-02-04 20:45:07	1	大理荒草坝,贵阳龙洞堡	DLU,KWE	2020-02-05 14:45:26	2020-02-12 19:38:05
1554	flight	2020-01-26	CA4385	贵阳龙洞堡	郑州新郑	KWE	CGO	2020-01-26 07:19:00	2020-01-26 09:12:00				https://www.toutiao.com/i6789571520680165896/	焦作日报	2020-02-04 20:45:07	1	贵阳龙洞堡,郑州新郑	KWE,CGO	2020-02-05 14:46:14	2020-02-12 19:38:05
1555	train	2020-01-26	C2900	郑州	焦作	ZZF	JOF	2020-01-26 12:37:00	2020-01-26 13:11:00	08号车厢			https://www.toutiao.com/i6789571520680165896/	焦作日报	2020-02-04 20:45:07	1	郑州,焦作	ZZF,JOF	2020-02-05 14:47:37	2020-02-12 19:35:06
1556	bus	2020-01-26	焦作16路公交车	火车站	外国语中学			2020-01-26 13:20:00	2020-01-26 23:59:59				https://www.toutiao.com/i6789571520680165896/	焦作日报	2020-02-04 20:45:07	1	焦作	2020-02-05 14:49:48	2020-02-05 14:49:48
1557	bus	2020-01-26	焦作16路公交车	市五官医院	外国语中学			2020-01-26 17:50:00	2020-01-26 23:59:59				https://www.toutiao.com/i6789571520680165896/	焦作日报	2020-02-04 20:45:07	1	焦作	2020-02-05 14:51:14	2020-02-05 14:51:14
1558	bus	2020-01-28	焦作10路公交车	幸福街小学	山阳建国饭店			2020-01-28 09:30:00	2020-01-28 23:59:59				https://www.toutiao.com/i6789571520680165896/	焦作日报	2020-02-04 20:45:07	1	焦作	2020-02-05 14:52:38	2020-02-05 14:52:38
1559	bus	2020-01-28	焦作10路公交车	山阳建国饭店	幸福街小学			2020-01-28 13:10:00	2020-01-28 23:59:59				https://www.toutiao.com/i6789571520680165896/	焦作日报	2020-02-04 20:45:07	1	焦作	2020-02-05 14:54:13	2020-02-05 14:54:13
1560	train	2020-01-17	G80	武汉	北京西	WHN	BXP	2020-01-17 12:41:00	2020-01-17 17:01:00	6号车厢	02C	全程戴口罩	https://wap.peopleapp.com/article/rmh11221043/rmh11221043	人民日报	2020-02-05 16:25:49	1	武汉,郑州东,石家庄,北京西	WHN,ZAF,SJP,BXP	2020-02-05 16:26:46	2020-02-12 19:34:18
1561	train	2020-01-18	K1028	兰州	天水	LZJ	TSJ	2020-01-18 23:45:00	2020-01-19 05:00:00	3号车厢			https://wap.peopleapp.com/article/rmh11221351/rmh11221351	人民日报	2020-02-05 16:27:32	1	兰州,定西,陇西,武山,甘谷,天水	LZJ,DSJ,LXJ,WSJ,GGJ,TSJ	2020-02-05 16:27:58	2020-02-12 19:34:21
1562	train	2020-01-18	C8528	中川机场	兰州	ZJJ	LZJ	2020-01-18 22:35:00	2020-01-18 23:26:00	7号车厢			https://wap.peopleapp.com/article/rmh11221351/rmh11221351	人民日报	2020-02-05 16:28:27	1	中川机场,兰州西,兰州	ZJJ,LAJ,LZJ	2020-02-05 16:28:52	2020-02-12 19:34:21
1570	flight	2020-01-19	CZ3469	武汉天河	昆明长水	WUH	KMG	2020-01-19 18:36:00	2020-01-19 20:53:00				https://mp.weixin.qq.com/s/jNmhyIrb_h72qHrMYW96MA	红塔区发布	2020-02-02 15:12:00	1	武汉天河,昆明长水	WUH,KMG	2020-02-05 16:36:07	2020-02-12 19:37:56
1571	flight	2020-01-21	CZ3541	武汉天河	昆明长水	WUH	KMG	2020-01-21 21:27:00	2020-01-21 23:41:00				https://mp.weixin.qq.com/s/djuSLcfqISlNI6F2VOrdHQ	玉溪发布	2020-02-02 13:17:00	1	武汉天河,昆明长水	WUH,KMG	2020-02-05 16:38:32	2020-02-12 19:37:57
1572	flight	2020-01-21	DR6541	无锡.苏南硕放	哈尔滨太平	WUX	HRB	2020-01-21 11:05:00	2020-01-21 13:36:00				http://www.hrbtv.net/folder477/2020-02-01/414260.html	哈尔滨新闻综合频道	2020-02-01 16:38:00	1	昆明长水,哈尔滨太平,无锡.苏南硕放	KMG,HRB,WUX	2020-02-05 16:39:37	2020-02-12 19:37:57
1584	train	2020-01-22	K635	武汉武昌	娄底	WCN	LDQ	2020-01-23 00:19:00	2020-01-23 06:22:00	3号车厢	9号上下铺		https://wap.peopleapp.com/article/rmh11216935/rmh11216935	人民日报	2020-02-05 16:47:12	1	武汉武昌,岳阳,长沙,湘潭,娄底	WCN,YYQ,CSQ,XTQ,LDQ	2020-02-05 16:48:23	2020-02-12 19:34:50
1585	taxi	2020-01-18	蒙AY1754	呼和浩特赛罕区新建西街百捷酒店管理有限责任公司（锦江之星）酒店	九州通药业有限公司			2020-01-18 09:30:00	2020-01-18 10:05:00			2个乘客，均确诊	https://mp.weixin.qq.com/s/L_cEm-ZbpVO_J-vS5dlvdA	呼和浩特日报	2020-02-05 16:49:23	1		2020-02-05 16:49:25	2020-02-05 16:49:25
1586	train	2020-01-19	K1803	武汉武昌	娄底	WCN	LDQ	2020-01-19 09:38:00	2020-01-19 16:16:00	A2车厢	0037号座		https://wap.peopleapp.com/article/rmh11216935/rmh11216935	人民日报	2020-02-05 16:50:17	1	武汉武昌,咸宁,赤壁,岳阳,长沙,湘潭,湘乡,娄底	WCN,XNN,CBN,YYQ,CSQ,XTQ,XXQ,LDQ	2020-02-05 16:51:01	2020-02-12 19:34:27
1587	train	2020-01-17	K1803	武汉武昌	娄底	WCN	LDQ	2020-01-17 09:38:00	2020-01-17 16:16:00	13车厢	66号座位		https://wap.peopleapp.com/article/rmh11216935/rmh11216935	人民日报	2020-02-05 16:51:50	1	武汉武昌,咸宁,赤壁,岳阳,长沙,湘潭,湘乡,娄底	WCN,XNN,CBN,YYQ,CSQ,XTQ,XXQ,LDQ	2020-02-05 16:52:30	2020-02-12 19:34:18
1589	flight	2020-01-18	DR6562	呼和浩特白塔	沈阳桃仙	HET	SHE	2020-01-18 16:22:00	2020-01-18 17:58:00		10F	四平确诊	http://wsjkw.jl.gov.cn/xwzx/xwfb/202002/t20200203_6672971.html	吉林市卫生健康委员会	2020-02-05 16:53:36	1	兰州中川,沈阳桃仙,呼和浩特白塔	LHW,SHE,HET	2020-02-05 16:54:04	2020-02-12 19:37:55
1590	train	2020-01-22	G502	武汉	高碑店东	WHN	GMP	2020-01-22 09:11:00	2020-01-22 13:52:00	11号车厢		全程佩戴口罩	https://wap.peopleapp.com/article/5105344/5001620	人民日报	2020-02-03 22:23:00	1	武汉,郑州东,新乡东,邢台东,石家庄,保定东,高碑店东	WHN,ZAF,EGF,EDP,SJP,BMP,GMP	2020-02-05 16:54:09	2020-02-12 19:34:50
1591	train	2020-01-19	G8011	沈阳	长春	SYT	CCT	2020-01-19 13:11:00	2020-01-19 14:39:00	2号车厢	5排		http://www.liaoyuan.gov.cn/ztzl/yqfkjxs/202002/t20200202_420246.html	吉林省卫生健康委员会	2020-02-05 16:54:20	1	沈阳,开原西,四平东,长春	SYT,KXT,PPT,CCT	2020-02-05 16:54:31	2020-02-12 19:34:27
1592	train	2020-01-21	G1278	武汉	天津西	WHN	TXP	2020-01-21 07:55:00	2020-01-21 14:05:00		中途换乘站点未知		https://wap.peopleapp.com/article/5098032/4993697	人民日报	2020-02-05 16:54:33	1	武汉,孝感北,信阳东,驻马店西,漯河西,许昌东,郑州东,新乡东,邯郸东,石家庄,保定东,白洋淀,白沟,天津西	WHN,XJN,OYN,ZLN,LBN,XVF,ZAF,EGF,HPP,SJP,BMP,FWP,FEP,TXP	2020-02-05 16:55:05	2020-02-12 19:34:41
1593	train	2020-01-19	C9257	武汉汉口	襄阳东	HKN	EKN	2020-01-19 09:25:00	2020-01-19 10:59:00	6号车厢	：16B		http://www.hnls.gov.cn/contents/10432/270807.html	河南省鲁山政府	2020-02-05 16:55:22	1	武汉汉口,孝感东,随州南,枣阳,襄阳东	HKN,GDN,ONN,ZYN,EKN	2020-02-05 16:55:30	2020-02-12 19:34:27
1596	train	2020-01-22	D615	武汉汉口	重庆北	HKN	CUW	2020-01-22 06:56:00	2020-01-22 13:59:00	5号车厢	13A、B、C座位		https://wap.peopleapp.com/article/rmh11206057/rmh11206057	人民日报	2020-02-05 16:56:25	1	武汉汉口,天门南,荆州,枝江北,宜昌东,巴东,建始,恩施,利川,石柱县,丰都,涪陵北,长寿北,重庆北	HKN,TNN,JBN,ZIN,HAN,BNN,JRN,ESN,LCN,OSW,FUW,FEW,COW,CUW	2020-02-05 16:56:56	2020-02-12 19:34:50
1598	train	2020-01-22	K543	重庆	南部	CQW	NBE	2020-01-22 17:12:00	2020-01-22 21:19:00	12号车厢		列车：重庆至伊宁	https://wap.peopleapp.com/article/rmh11206057/rmh11206057	人民日报	2020-02-05 16:57:22	1	重庆,南充北,南部	CQW,NCE,NBE	2020-02-05 16:57:59	2020-02-12 19:34:50
1609	train	2020-01-23	K141	重庆西	南宁	CXW	NNZ	2020-01-23 18:00:00	2020-01-24 09:12:00	加3号车厢	9号下铺		https://weibo.com/5692872461/Isx1t6vJb?refer_flag=1001030103_&type=comment#_rnd1580784094601	广西壮族自治区卫生健康委员会	2020-02-03 21:52:00	1	重庆西,贵阳,麻尾,金城江,宜州,柳州,来宾,南宁	CXW,GIW,VAW,JJZ,YSZ,LZZ,UBZ,NNZ	2020-02-05 17:00:11	2020-02-12 19:34:55
1610	train	2020-01-16	G6756	邯郸东	石家庄	HPP	SJP	2020-01-16 07:30:00	2020-01-16 08:09:00	5号车厢			http://www.yingkou.gov.cn/001/001002/001002001/20200204/c5fbbd0a-ec77-44cb-9951-90113d63614f.html	营口市人民政府	2020-02-05 17:00:25	1	邯郸东,石家庄	HPP,SJP	2020-02-05 17:00:38	2020-02-12 19:34:15
1614	train	2020-01-15	K1348	武汉武昌	西安	WCN	XAY	2020-01-15 23:32:00	2020-01-16 13:30:00	9号车厢			https://weibo.com/3757167087/IsvFCa8jL?refer_flag=1001030103_&type=comment	西安发布	2020-02-03 18:26:00	1	武汉武昌,郑州,洛阳,渭南,西安	WCN,ZZF,LYF,WNY,XAY	2020-02-05 17:01:45	2020-02-12 19:34:13
1619	flight	2020-01-22	GJ8876	南昌昌北	沈阳桃仙	KHN	SHE	2020-01-22 18:27:00	2020-01-22 21:14:00				http://www.yingkou.gov.cn/001/001002/001002001/20200204/c5fbbd0a-ec77-44cb-9951-90113d63614f.html	营口市人民政府	2020-02-05 17:03:19	1	珠海金湾,沈阳桃仙,南昌昌北	ZUH,SHE,KHN	2020-02-05 17:03:37	2020-02-12 19:37:58
1621	flight	2020-01-21	CZ3139	武汉天河	北京首都	WUH	PEK	2020-01-21 16:14:00	2020-01-21 17:59:00				http://www.yingkou.gov.cn/001/001002/001002001/20200204/c5fbbd0a-ec77-44cb-9951-90113d63614f.html	营口市人民政府	2020-02-05 17:04:27	1	武汉天河,北京首都	WUH,PEK	2020-02-05 17:05:11	2020-02-12 19:37:57
1623	flight	2020-01-19	RY8940	西安咸阳	南昌昌北	XIY	KHN	2020-01-19 23:16:00	2020-01-20 00:39:00				http://www.yingkou.gov.cn/001/001002/001002001/20200204/c5fbbd0a-ec77-44cb-9951-90113d63614f.html	营口市人民政府	2020-02-05 17:05:12	1	乌鲁木齐地窝堡,南昌昌北,西安咸阳	URC,KHN,XIY	2020-02-05 17:05:45	2020-02-12 19:37:56
1624	train	2020-01-20	Z292	武汉汉口	西安	HKN	XAY	2020-01-20 17:34:00	2020-01-21 05:02:00	10号车厢			https://wap.peopleapp.com/article/rmh11221351/rmh11221351	人民日报	2020-02-05 17:06:18	1	武汉汉口,孝感,信阳,驻马店,漯河,许昌,郑州,西安	HKN,XGN,XUN,ZDN,LON,XCF,ZZF,XAY	2020-02-05 17:06:32	2020-02-12 19:34:35
1626	flight	2020-01-16	CZ3189	深圳宝安	北京首都	SZX	PEK	2020-01-16 15:38:00	2020-01-16 18:26:00				https://wap.peopleapp.com/article/5104864/5001066	人民日报	2020-02-03 18:49:00	1	深圳宝安,北京首都	SZX,PEK	2020-02-05 17:09:35	2020-02-12 19:37:54
1627	subway	2020-01-21	北京地铁9号线	北京西	六里桥长途汽车站			2020-01-21 07:00:00	2020-01-21 08:00:00				https://wap.peopleapp.com/article/5104864/5001066	人民日报	2020-02-03 18:49:00	1	北京，北京西站，六里桥	2020-02-05 17:12:46	2020-02-05 17:12:46
1629	train	2020-01-25	Z135	宝鸡	兰州	BJY	LZJ	2020-01-26 09:18:00	2020-01-26 15:03:00	17号车厢			https://weibo.com/1937187173/Isvnrt5Nm?refer_flag=1001030103_&type=comment#_rnd1580783381784	甘肃发布	2020-02-03 17:41:00	1	宝鸡,天水,甘谷,陇西,兰州	BJY,TSJ,GGJ,LXJ,LZJ	2020-02-05 17:14:45	2020-02-12 19:35:05
1630	train	2020-01-27	G2096	兰州西	宝鸡南	LAJ	BBY	2020-01-27 10:17:00	2020-01-27 12:26:00	2号车厢			https://weibo.com/1937187173/Isvnrt5Nm?refer_flag=1001030103_&type=comment#_rnd1580783381784	甘肃发布	2020-02-03 17:41:00	1	兰州西,定西北,天水南,宝鸡南	LAJ,DNJ,TIJ,BBY	2020-02-05 17:15:52	2020-02-12 19:35:06
1631	bus	2020-01-27	宝鸡28路空调公交车	宝鸡南站	宝鸡火车站			2020-01-27 12:33:00	2020-01-27 13:30:00				https://weibo.com/1937187173/Isvnrt5Nm?refer_flag=1001030103_&type=comment#_rnd1580894034526	甘肃发布	2020-02-03 17:41:00	1	宝鸡	2020-02-05 17:18:20	2020-02-05 17:18:20
1632	bus	2020-01-27	宝鸡37路公交车	宝鸡火车站	群众路			2020-01-27 13:30:00	2020-01-27 23:59:59				https://weibo.com/1937187173/Isvnrt5Nm?refer_flag=1001030103_&type=comment#_rnd1580894034526	甘肃发布	2020-02-03 17:41:00	1	宝鸡	2020-02-05 17:19:55	2020-02-05 17:19:55
1634	train	2020-01-24	D8251	柳州	北海	LZZ	BHZ	2020-01-24 07:26:00	2020-01-24 10:10:00	8号车厢	001A		http://wsjkw.gxzf.gov.cn/zhuantiqu/ncov/ncovfkgz/2020/0203/68329.html	广西壮族自治区卫生委官网	2020-02-03 22:46:04	1	柳州,南宁东,钦州东,北海	LZZ,NFZ,QDZ,BHZ	2020-02-05 17:23:25	2020-02-12 19:34:57
1636	flight	2020-01-18	MU2474	武汉天河	兰州中川	WUH	LHW	2020-01-18 19:07:00	2020-01-18 21:02:00				https://wap.peopleapp.com/article/rmh11221351/rmh11221351	人民日报	2020-02-05 17:24:19	1	宁波栎社,兰州中川,武汉天河	NGB,LHW,WUH	2020-02-05 17:24:38	2020-02-12 19:37:55
1637	flight	2020-01-18	GS7859	武汉天河	海口美兰	WUH	HAK	2020-01-18 11:48:00	2020-01-18 13:54:00				http://www.hnzhengfa.gov.cn/pinganhainan/show-5796.html	海南政法网	2020-02-03 17:19:10	1	天津滨海,海口美兰,武汉天河	TSN,HAK,WUH	2020-02-05 17:26:16	2020-02-12 19:37:55
1638	flight	2020-01-21	CZ6652	武汉天河	海口美兰	WUH	HAK	2020-01-21 21:55:00	2020-01-22 00:10:00				http://www.hnzhengfa.gov.cn/pinganhainan/show-5796.html	海南政法网	2020-02-03 17:19:10	1	长春龙嘉,海口美兰,武汉天河	CGQ,HAK,WUH	2020-02-05 17:26:59	2020-02-12 19:37:57
1639	flight	2020-01-23	MU2501	武汉天河	上海虹桥	WUH	SHA	2020-01-23 09:03:00	2020-01-23 10:09:00				http://www.hnzhengfa.gov.cn/pinganhainan/show-5796.html	海南政法网	2020-02-03 17:19:10	1	武汉天河,上海虹桥	WUH,SHA	2020-02-05 17:27:35	2020-02-12 19:37:59
1640	flight	2020-01-27	CZ6766	上海浦东	海口美兰	PVG	HAK	2020-01-27 20:24:00	2020-01-27 23:13:00				http://www.hnzhengfa.gov.cn/pinganhainan/show-5796.html	海南政法网	2020-02-03 17:19:10	1	上海浦东,海口美兰	PVG,HAK	2020-02-05 17:28:17	2020-02-12 19:38:05
1641	flight	2020-01-25	9C8540	济州	扬州泰州	CJU	YTY	2020-01-25 11:08:00	2020-01-25 11:36:00				https://wap.peopleapp.com/article/rmh11194603/rmh11194603	人民日报	2020-02-03 07:12:00	1	济州,扬州泰州	CJU,YTY	2020-02-05 17:29:32	2020-02-12 19:38:05
1645	flight	2020-01-26	MF8148	北京首都	长沙黄花	PEK	CSX	2020-01-26 22:02:00	2020-01-27 00:17:00		53A		https://wap.peopleapp.com/article/rmh11215778/rmh11215778	人民日报	2020-02-05 17:32:13	1	北京首都,长沙黄花	PEK,CSX	2020-02-05 17:32:29	2020-02-12 19:38:05
1646	flight	2020-01-19	CZ3123	长沙黄花	北京首都	CSX	PEK	2020-01-19 07:47:00	2020-01-19 09:52:00		37C		https://wap.peopleapp.com/article/rmh11215778/rmh11215778	人民日报	2020-02-05 17:32:47	1	长沙黄花,北京首都	CSX,PEK	2020-02-05 17:32:54	2020-02-12 19:37:56
1647	flight	2020-01-19	BK2786	深圳宝安	西安咸阳	SZX	XIY	2020-01-19 16:48:00	2020-01-19 19:00:00				http://www.yingkou.gov.cn/001/001002/001002001/20200204/c5fbbd0a-ec77-44cb-9951-90113d63614f.html	营口市人民政府	2020-02-05 17:37:35	1	深圳宝安,西安咸阳	SZX,XIY	2020-02-05 17:37:40	2020-02-12 19:37:56
1648	flight	2020-01-18	CZ3357	武汉天河	深圳宝安	WUH	SZX	2020-01-18 08:23:00	2020-01-18 10:01:00				http://www.yingkou.gov.cn/001/001002/001002001/20200204/c5fbbd0a-ec77-44cb-9951-90113d63614f.html	营口市人民政府	2020-02-05 17:37:42	1	武汉天河,深圳宝安	WUH,SZX	2020-02-05 17:37:53	2020-02-12 19:37:55
1651	train	2020-01-20	G1278	武汉	长春西	WHN	CRT	2020-01-20 07:55:00	2020-01-20 19:15:00	10号车厢	10排(夫妻2人)		http://www.liaoyuan.gov.cn/ztzl/yqfkjxs/202002/t20200202_420246.html	吉林省卫生健康委员会	2020-02-05 17:38:22	1	武汉,孝感北,信阳东,驻马店西,漯河西,许昌东,郑州东,新乡东,邯郸东,石家庄,保定东,白洋淀,白沟,天津西,唐山,秦皇岛,秦皇岛山海关,葫芦岛北,沈阳北,铁岭西,长春西	WHN,XJN,OYN,ZLN,LBN,XVF,ZAF,EGF,HPP,SJP,BMP,FWP,FEP,TXP,TSP,QTP,SHD,HPD,SBT,PXT,CRT	2020-02-05 17:38:54	2020-02-12 19:34:35
1652	train	2020-01-17	K429	北京	东丰	BJP	DIL	2020-01-17 11:27:00	2020-01-18 02:58:00	9车/1车			http://www.liaoyuan.gov.cn/ztzl/yqfkjxs/202002/t20200202_420246.html	吉林省卫生健康委员会	2020-02-05 17:38:55	1	北京,唐山玉田县,秦皇岛山海关,绥中,兴城,葫芦岛,锦州,大虎山,沈阳北,铁岭,西丰,辽源,东丰	BJP,ATP,SHD,SZD,XCD,HLD,JZD,DHD,SBT,TLT,XFT,LYL,DIL	2020-02-05 17:39:14	2020-02-12 19:34:18
1653	train	2020-01-20	C1208	龙嘉	长春	UJL	CCT	2020-01-20 10:06:00	2020-01-20 10:20:00	4号车厢	17排		http://www.liaoyuan.gov.cn/ztzl/yqfkjxs/202002/t20200202_420246.html	吉林省卫生健康委员会	2020-02-05 17:39:15	1	龙嘉,长春	UJL,CCT	2020-02-05 17:39:32	2020-02-12 19:34:36
1654	flight	2020-01-20	CZ6123	北京首都	长春龙嘉	PEK	CGQ	2020-01-20 07:58:00	2020-01-20 09:28:00		33A		http://www.liaoyuan.gov.cn/ztzl/yqfkjxs/202002/t20200202_420246.html	吉林省卫生健康委员会	2020-02-05 17:39:34	1	北京首都,长春龙嘉	PEK,CGQ	2020-02-05 17:39:53	2020-02-12 19:37:56
1655	coach	2020-01-21	16时20分发车班次	桃仙机场	阜新			2020-01-21 16:20:00	2020-01-21 23:59:59				http://www.yingkou.gov.cn/001/001002/001002001/20200204/c5fbbd0a-ec77-44cb-9951-90113d63614f.html	营口市人民政府	2020-02-05 17:39:54	1		2020-02-05 17:40:03	2020-02-05 17:40:03
1657	flight	2020-01-23	CZ3749	珠海金湾	长春龙嘉	ZUH	CGQ	2020-01-23 08:56:00	2020-01-23 14:31:00		56A		http://wsjkw.jl.gov.cn/xwzx/xwfb/202002/t20200203_6672971.html	吉林市卫生健康委员会	2020-02-05 17:40:43	1	珠海金湾,长春龙嘉,温州龙湾	ZUH,CGQ,WNZ	2020-02-05 17:41:05	2020-02-12 19:37:59
1659	train	2020-01-29	G1374	昆明南	长沙南	KOM	CWQ	2020-01-29 10:07:00	2020-01-29 16:24:00				https://wap.peopleapp.com/article/rmh11215778/rmh11215778	人民日报	2020-02-05 18:14:00	1	昆明南,曲靖北,盘州,安顺西,贵阳北,凯里南,三穗,新晃西,怀化南,溆浦南,娄底南,韶山南,湘潭北,长沙南	KOM,QBM,PAE,ASE,KQW,QKW,QHW,EWQ,KAQ,EMQ,UOQ,INQ,EDQ,CWQ	2020-02-05 18:15:51	2020-02-12 19:35:07
1660	train	2020-01-14	G1314	武汉	长沙南	WHN	CWQ	2020-01-14 15:12:00	2020-01-14 16:41:00	6号车厢			https://wap.peopleapp.com/article/rmh11215778/rmh11215778	人民日报	2020-02-05 18:16:47	1	武汉,咸宁北,长沙南	WHN,XRN,CWQ	2020-02-05 18:17:44	2020-02-12 19:32:50
1661	train	2020-01-20	G1161	武汉	长沙南	WHN	CWQ	2020-01-20 11:50:00	2020-01-20 13:22:00	10号车厢			https://wap.peopleapp.com/article/rmh11215778/rmh11215778	人民日报	2020-02-05 18:24:10	1	武汉,咸宁北,岳阳东,长沙南	WHN,XRN,YIQ,CWQ	2020-02-05 18:25:08	2020-02-12 19:34:36
1667	flight	2020-01-22	CZ3842	武汉天河	恩施许家坪	WUH	ENH	2020-01-22 16:34:00	2020-01-22 17:33:00				https://m.estv.com.cn/cms/v4/anonymous/api/app/content_detail_page.jspx?contentId=1908952&appid=com.cj.yun.esz&from=singlemessage	云上恩施	2020-01-31 18:04:02	1	厦门高崎,恩施许家坪,武汉天河	XMN,ENH,WUH	2020-02-05 18:29:34	2020-02-12 19:37:58
1668	train	2020-01-18	T261	沈阳	四平	SYT	SPT	2020-01-18 21:02:00	2020-01-18 22:43:00	16号车厢	36号		http://wsjkw.jl.gov.cn/xwzx/xwfb/202002/t20200203_6672971.html	吉林市卫生健康委员会	2020-02-05 18:29:49	1	沈阳,四平	SYT,SPT	2020-02-05 18:30:08	2020-02-12 19:34:21
1670	train	2020-01-18	Z352	包头	呼和浩特	BTC	HHC	2020-01-18 10:40:00	2020-01-18 12:12:00	3号车厢	56号		http://wsjkw.jl.gov.cn/xwzx/xwfb/202002/t20200203_6672971.html	吉林市卫生健康委员会	2020-02-05 18:30:47	1	包头,包头东,呼和浩特	BTC,BDC,HHC	2020-02-05 18:31:07	2020-02-12 19:34:21
1672	train	2020-01-13	G47	大连北	沈阳北	DFT	SBT	2020-01-13 08:30:00	2020-01-13 10:03:00	5号车厢	06D		http://wjw.shenyang.gov.cn/html/WSJ/152574777866772/152574818961422/152574818961422/7786677285321139.html	沈阳市卫生健康委员会	2020-02-05 18:32:09	1	大连北,沈阳北	DFT,SBT	2020-02-05 18:32:41	2020-02-12 19:32:49
1673	flight	2020-01-20	MU9689	武汉天河	柳州白莲	WUH	LZH	2020-01-20 18:44:00	2020-01-20 20:18:00		35C		http://wsjkw.gxzf.gov.cn/gzdt/bt/2020/0201/68200.html	广西卫生健康委员会	2020-02-05 18:32:45	1	武汉天河,三亚凤凰,柳州白莲	WUH,SYX,LZH	2020-02-05 18:33:22	2020-02-12 19:37:56
1674	flight	2020-01-21	3U8725	武汉天河	南宁吴圩	WUH	NNG	2020-01-21 12:07:00	2020-01-21 14:04:00		43H	座位号	http://wsjkw.gxzf.gov.cn/gzdt/bt/2020/0201/68200.html	广西卫生健康委员会	2020-02-05 18:33:23	1	哈尔滨太平,南宁吴圩,武汉天河	HRB,NNG,WUH	2020-02-05 18:33:44	2020-02-12 19:37:57
1676	flight	2020-01-22	MU2681	武汉天河	北海福成	WUH	BHY	2020-01-22 11:12:00	2020-01-22 13:20:00		35C	座位号：	http://wsjkw.gxzf.gov.cn/gzdt/bt/2020/0201/68200.html	广西卫生健康委员会	2020-02-05 18:33:45	1	武汉天河,北海福成	WUH,BHY	2020-02-05 18:34:02	2020-02-12 19:37:58
1680	flight	2020-01-19	HU7630	武汉天河	太原武宿	WUH	TYN	2020-01-19 18:49:00	2020-01-19 20:10:00			海南航空	http://www.ll.gov.cn/lvliang/202001/31856285.html	吕梁网，吕梁市离石区疾病预防控制中心	2020-01-31 09:46:00	1	南宁吴圩,太原武宿,武汉天河	NNG,TYN,WUH	2020-02-05 18:38:23	2020-02-12 19:37:56
1683	train	2020-01-22	G421	武汉	桂林北	WHN	GBZ	2020-01-22 14:44:00	2020-01-22 19:38:00	3号车厢	003D		http://wsjkw.gxzf.gov.cn/gzdt/bt/2020/0201/68200.html	广西卫生健康委员会	2020-02-05 18:39:14	1	武汉,岳阳东,长沙南,株洲西,衡阳东,祁东,祁阳,永州,全州南,兴安北,桂林北	WHN,YIQ,CWQ,ZAQ,HVQ,QMQ,QWQ,AOQ,QNZ,XDZ,GBZ	2020-02-05 18:39:33	2020-02-12 19:34:50
1684	train	2020-01-19	G529	武汉	北海	WHN	BHZ	2020-01-19 13:03:00	2020-01-19 20:59:00	7号车厢	5F		http://wsjkw.gxzf.gov.cn/gzdt/bt/2020/0201/68200.html	广西卫生健康委员会	2020-02-05 18:39:35	1	武汉,长沙南,桂林北,柳州,南宁东,北海	WHN,CWQ,GBZ,LZZ,NFZ,BHZ	2020-02-05 18:39:58	2020-02-12 19:34:27
1685	train	2020-01-20	K157	武汉武昌	玉林	WCN	YLZ	2020-01-21 10:17:00	2020-01-22 04:05:00	7号车厢	29		http://wsjkw.gxzf.gov.cn/gzdt/bt/2020/0201/68200.html	广西卫生健康委员会	2020-02-05 18:40:00	1	武汉武昌,咸宁,赤壁,岳阳,长沙,株洲,衡阳,祁东,祁阳,永州,东安东,全州南,兴安北,桂林北,柳州,贵港,玉林	WCN,XNN,CBN,YYQ,CSQ,ZZQ,HYQ,QMQ,QWQ,AOQ,DCZ,QNZ,XDZ,GBZ,LZZ,GGZ,YLZ	2020-02-05 18:40:14	2020-02-12 19:34:36
1689	train	2020-01-17	G93	郑州东	武汉	ZAF	WHN	2020-01-17 07:56:00	2020-01-17 09:55:00	12号车厢	08F		https://baijiahao.baidu.com/s?id=1657394196343533080&wfr=spider&for=pc&isFailFlag=1	央视新闻	2020-02-02 11:31:00	1	郑州东,许昌东,驻马店西,武汉	ZAF,XVF,ZLN,WHN	2020-02-05 18:41:48	2020-02-12 19:34:18
1690	train	2020-01-22	D3936	昆明	大理	KMM	DKM	2020-01-22 12:54:00	2020-01-22 15:01:00	2号车厢	9F	座位号	https://weibo.com/3071103322/Is3Rl2C41?from=page_1001063071103322_profile&wvr=6&mod=weibotime&type=comment	大理发布	2020-02-05 18:41:17	1	昆明,广通北,楚雄,祥云,大理	KMM,GPM,CUM,XQM,DKM	2020-02-05 18:41:52	2020-02-12 19:34:50
1692	train	2020-01-18	G520	武汉汉口	北京西	HKN	BXP	2020-01-18 07:00:00	2020-01-18 11:27:00	11车	10D		http://wjw.zgcy.gov.cn/Cywjj/xwzx/20200201/001001_e573f3c0-f9f7-48c4-b98a-3a136fef6e6c.htm	朝阳市卫健委	2020-02-05 18:42:12	1	武汉汉口,郑州东,石家庄,北京西	HKN,ZAF,SJP,BXP	2020-02-05 18:43:23	2020-02-12 19:34:21
1693	train	2020-01-17	1551	晋城	郑州	JCF	ZZF	2020-01-18 02:50:00	2020-01-18 06:12:00	11号车厢	无座		https://baijiahao.baidu.com/s?id=1657394196343533080&wfr=spider&for=pc&isFailFlag=1	央视新闻	2020-02-02 11:31:00	1	晋城,焦作,新乡,郑州	JCF,JOF,XXF,ZZF	2020-02-05 18:43:47	2020-02-12 19:34:18
1695	train	2020-01-18	G520	武汉汉口	北京西	HKN	BXP	2020-01-18 07:00:00	2020-01-18 11:27:00	13号车厢	10C		https://wap.peopleapp.com/article/5093021/4988481	人民网	2020-02-05 18:44:08	1	武汉汉口,郑州东,石家庄,北京西	HKN,ZAF,SJP,BXP	2020-02-05 18:44:37	2020-02-12 19:34:21
1697	train	2020-01-12	G520	武汉汉口	郑州东	HKN	ZAF	2020-01-12 07:00:00	2020-01-12 08:50:00	3号车厢	15C		https://baijiahao.baidu.com/s?id=1657394196343533080&wfr=spider&for=pc&isFailFlag=1	央视新闻	2020-02-02 11:31:00	1	武汉汉口,郑州东	HKN,ZAF	2020-02-05 18:44:48	2020-02-12 19:32:34
1698	train	2020-01-21	G524	武汉汉口	漯河西	HKN	LBN	2020-01-21 15:20:00	2020-01-21 16:52:00	16号车厢	05D		http://pdswsjsw.gov.cn/contents/10088/270931.html	平顶山卫健委	2020-02-05 18:44:48	1	武汉汉口,信阳东,漯河西	HKN,OYN,LBN	2020-02-05 18:45:13	2020-02-12 19:34:41
1699	train	2020-01-21	G9476	合肥南	徐州东	ENH	UUH	2020-01-21 11:16:00	2020-01-21 12:38:00	10号车厢	08A/08B		https://weibo.com/2515652420/Isk2l3cjU?from=page_1002062515652420_profile&wvr=6&mod=weibotime&type=comment	无线徐州	2020-02-05 18:45:15	1	合肥南,徐州东	ENH,UUH	2020-02-05 18:45:48	2020-02-12 19:34:41
1702	train	2020-01-20	D2190	武汉汉口	杭州	HKN	HZH	2020-01-20 09:36:00	2020-01-20 14:35:00	4号车厢			https://mp.weixin.qq.com/s/JW3DWDp0GTfi4Hn5f2qjfA	仙居发布	2020-02-05 18:46:51	1	武汉汉口,红安西,麻城北,金寨,六安,合肥南,南京南,溧阳,宜兴,湖州,杭州	HKN,VXN,MBN,JZH,UAH,ENH,NKH,LEH,YUH,VZH,HZH	2020-02-05 18:47:17	2020-02-12 19:34:36
1703	train	2020-01-19	K447	信阳	西安	XUN	XAY	2020-01-20 03:35:00	2020-01-20 12:49:00		无座		http://www.xixianxinqu.gov.cn/xwzx/tzgg/84016.htm	陕西省西咸新区开发建设管理委员会	2020-02-05 18:47:26	1	信阳,唐河,南阳,内乡,西峡,商南,丹凤,商洛,西安	XUN,THF,NFF,NXF,XIF,ONY,DGY,OLY,XAY	2020-02-05 18:47:43	2020-02-12 19:34:31
1704	coach	2020-01-12	晋E76986	郑州中心站	晋城东站			2020-01-12 11:00:00	2020-01-12 23:59:59		10号		https://baijiahao.baidu.com/s?id=1657394196343533080&wfr=spider&for=pc&isFailFlag=1	央视新闻	2020-02-02 11:31:00	1	郑州，晋城	2020-02-05 18:48:15	2020-02-05 18:48:15
1707	train	2020-01-22	G8530	重庆北	成都东	CUW	ICW	2020-01-22 14:07:00	2020-01-22 16:06:00	6号车厢			http://www.xichang.gov.cn/xxgk_15840/jrxc_15841/202002/t20200203_1460715.html	西昌市人民政府	2020-02-05 18:48:54	1	重庆北,璧山,大足南,隆昌北,资阳北,成都东	CUW,FZW,FQW,NWW,FYW,ICW	2020-02-05 18:49:08	2020-02-12 19:34:50
1708	train	2020-01-21	D5756	武汉武昌	恩施	WCN	ESN	2020-01-21 10:20:00	2020-01-21 14:21:00	11号车厢			https://mp.weixin.qq.com/s/Q4p8dsgIaVvMG2qoRTFSLQ	龙山县新型冠状病毒感染的肺炎疫情防控工作领导小组	2020-02-05 13:53:00	1	武汉武昌,天门南,荆州,枝江北,宜昌东,恩施	WCN,TNN,JBN,ZIN,HAN,ESN	2020-02-05 18:49:30	2020-02-12 19:34:41
1709	train	2020-01-23	T8869	成都南	西昌	CNW	ECW	2020-01-23 09:22:00	2020-01-23 18:48:00	6号车厢			http://www.xichang.gov.cn/xxgk_15840/jrxc_15841/202002/t20200203_1460715.html	西昌市人民政府	2020-02-05 18:49:27	1	成都南,彭山,眉山,峨眉,燕岗,峨边,汉源,甘洛,越西,普雄,喜德,冕宁,西昌	CNW,PSW,MSW,EMW,YGW,EBW,WHW,VOW,YHW,POW,EDW,UGW,ECW	2020-02-05 18:49:42	2020-02-12 19:34:55
1711	train	2020-01-19	K532	武汉武昌	成都东	WCN	ICW	2020-01-19 23:26:00	2020-01-20 21:19:00	3号车厢	1排4号		https://mp.weixin.qq.com/s/Nj9XTRSh937-5F05bAtXkA	大渝网	2020-02-05 18:50:01	1	武汉武昌,襄阳,荆门,宜昌东,巴东,恩施,利川,万州,梁平,开江,达州,土溪,营山,遂宁,成都东	WCN,XFN,JMN,HAN,BNN,ESN,LCN,WYW,UQW,KAW,RXW,TSW,NUW,NIW,ICW	2020-02-05 18:50:17	2020-02-12 19:34:31
1712	train	2020-01-19	C6224	成都东	绵阳	ICW	MYW	2020-01-19 20:40:00	2020-01-19 21:22:00	3号车厢	1-4排		https://mp.weixin.qq.com/s/nZs2FTneyJ2G-QibL_A0Cw	绵阳日报社	2020-02-05 18:50:19	1	成都东,德阳,绵阳	ICW,DYW,MYW	2020-02-05 18:50:37	2020-02-12 19:34:31
1713	flight	2020-01-20	8L9892	武汉天河	昆明长水	WUH	KMG	2020-01-20 21:06:00	2020-01-20 23:27:00				https://mp.weixin.qq.com/s/jNmhyIrb_h72qHrMYW96MA	红塔区发布	2020-02-02 15:12:00	1	大连周水子,昆明长水,武汉天河	DLC,KMG,WUH	2020-02-05 18:51:01	2020-02-12 19:37:56
1714	train	2020-01-19	D618	武汉	成都东	WHN	ICW	2020-01-19 08:54:00	2020-01-19 18:50:00	2号车厢	9-13排	，原文图片错误，正文有修正：T618次应为D618	https://mp.weixin.qq.com/s/nZs2FTneyJ2G-QibL_A0Cw	绵阳日报社	2020-02-05 18:50:39	1	武汉,武汉汉口,天门南,潜江,荆州,枝江北,宜昌东,建始,恩施,利川,石柱县,丰都,涪陵北,重庆北,潼南,遂宁大英东,成都东	WHN,HKN,TNN,QJN,JBN,ZIN,HAN,JRN,ESN,LCN,OSW,FUW,FEW,CUW,TVW,IAW,ICW	2020-02-05 18:51:18	2020-02-12 19:34:31
1716	train	2020-01-21	G2679	成都东	资阳北	ICW	FYW	2020-01-21 21:35:00	2020-01-21 22:01:00	3号车厢			http://www.yanjiang.gov.cn/30386/30417/30428/202001/MIT139412.shtml	资阳市雁江区新型冠状病毒感染的肺炎疫情防控指挥部	2020-02-05 18:51:32	1	成都东,资阳北	ICW,FYW	2020-02-05 18:51:59	2020-02-12 19:34:41
1722	coach	2020-01-23	陕AW3519	西安	蓝田			2020-01-23 00:00:00	2020-01-23 23:59:59			确诊者的密切接触者施某	https://weibo.com/2618630987/Isb3awCNm?refer_flag=1001030103_&type=comment#_rnd1580630549747	西安网	2020-02-05 18:53:40	1		2020-02-05 18:53:45	2020-02-05 18:53:45
1725	coach	2020-01-22	M27141	资阳城北客运站	伍隍镇公共汽车站			2020-01-22 10:00:00	2020-01-22 11:00:00			资阳到金带	http://www.yanjiang.gov.cn/30386/30417/30428/202001/MIT139412.shtml	资阳市雁江区新型冠状病毒感染的肺炎疫情防控指挥部	2020-02-05 18:54:07	1	资阳市，伍隍镇	2020-02-05 18:54:20	2020-02-05 18:55:44
1726	coach	2020-01-21	虎跃客运直达客车	沈阳	阜新			2020-01-21 00:00:00	2020-01-21 00:00:00				https://mp.weixin.qq.com/s/_87RWICid-7r60r7N93bsA	人民日报	2020-02-05 00:00:00	1	沈阳，阜新	2020-02-05 18:54:38	2020-02-05 18:54:38
1727	train	2020-01-17	G2521	清河	天镇	QIP	TZV	2020-01-17 18:24:00	2020-01-17 20:14:00	7号车厢	15B座	07车厢	https://wap.peopleapp.com/article/rmh11221043/rmh11221043	人民日报	2020-02-05 18:54:29	1	清河,东花园北,下花园北,宣化北,张家口,怀安,天镇	QIP,QBP,OKP,VJP,ZMP,QAP,TZV	2020-02-05 18:54:44	2020-02-12 19:34:18
1729	train	2020-01-17	D5756	武汉武昌	利川	WCN	LCN	2020-01-17 10:20:00	2020-01-17 15:04:00	8号车厢	无座		http://www.lichuan.gov.cn/2020/0203/946747.shtml	利川市新型冠状病毒感染的肺炎防控指挥部办公室	2020-02-05 18:55:04	1	武汉武昌,天门南,荆州,枝江北,宜昌东,恩施,利川	WCN,TNN,JBN,ZIN,HAN,ESN,LCN	2020-02-05 18:55:20	2020-02-12 19:34:18
1731	flight	2020-01-20	MU2603	武汉天河	恩施许家坪	WUH	ENH	2020-01-20 08:49:00	2020-01-20 09:49:00				http://www.lichuan.gov.cn/2020/0203/946747.shtml	利川市新型冠状病毒感染的肺炎防控指挥部办公室	2020-02-05 18:55:34	1	武汉天河,贵阳龙洞堡,恩施许家坪	WUH,KWE,ENH	2020-02-05 18:55:52	2020-02-12 19:37:56
1733	train	2020-01-22	K1257	恩施	万州	ESN	WYW	2020-01-23 20:26:00	2020-01-23 22:28:00			武汉乘动车到恩施，车次不详	http://www.lichuan.gov.cn/2020/0203/946747.shtml	利川市新型冠状病毒感染的肺炎防控指挥部办公室	2020-02-05 18:55:53	1	恩施,万州	ESN,WYW	2020-02-05 18:56:11	2020-02-12 19:34:50
1734	train	2020-01-18	D5756	武汉武昌	恩施	WCN	ESN	2020-01-18 10:20:00	2020-01-18 14:21:00	1号车厢	01C	座位：	https://m.estv.com.cn/cms/v4/anonymous/api/app/content_detail_page.jspx?contentId=1909425&appid=com.cj.yun.esz&from=singlemessage	云上恩施，鹤峰县新型冠状病毒感染的肺炎防控指挥部	2020-02-05 18:56:11	1	武汉武昌,天门南,荆州,枝江北,宜昌东,恩施	WCN,TNN,JBN,ZIN,HAN,ESN	2020-02-05 18:56:31	2020-02-12 19:34:22
1736	train	2020-01-22	D5756	武汉武昌	利川	WCN	LCN	2020-01-22 10:20:00	2020-01-22 15:04:00	11号车厢	14D	座位：	https://mp.weixin.qq.com/s/nC-zuwAc01kpCd9d6OPfxQ	恩施电视台，利川市新型冠状病毒感染的肺炎防控指挥部	2020-02-05 18:56:32	1	武汉武昌,天门南,荆州,枝江北,宜昌东,恩施,利川	WCN,TNN,JBN,ZIN,HAN,ESN,LCN	2020-02-05 18:56:43	2020-02-12 19:34:50
1745	bus	2020-01-23	公交16路/晋M0668X	新绛	阳王南池			2020-01-23 00:00:00	2020-01-23 00:00:00				https://mp.weixin.qq.com/s/_87RWICid-7r60r7N93bsA	人民日报	2020-02-05 00:00:00	1	新绛，阳王南池	2020-02-05 19:12:54	2020-02-05 19:13:37
1746	train	2020-01-23	K1510	菏泽	巨野	HIK	JYK	2020-01-23 15:08:00	2020-01-23 15:48:00	5号车厢	010号		https://weibo.com/5104880035/IsOEb8XEW?refer_flag=1001030103_&type=comment#_rnd1581151438316	科普中国	2020-02-05 18:45:00	1	菏泽,巨野	HIK,JYK	2020-02-05 19:39:00	2020-02-12 19:34:55
1747	train	2020-01-22	T180	武汉武昌	菏泽	WCN	HIK	2020-01-23 08:03:00	2020-01-23 14:36:00	9车	22号上铺		https://m.gmw.cn/toutiao/2020-02/05/content_123062270.htm?tt_group_id=6789911053770686989	光明网	2020-02-05 18:28:00	1	武汉武昌,麻城,阜阳,菏泽	WCN,MCN,FYH,HIK	2020-02-05 20:03:20	2020-02-12 19:34:50
1749	train	2020-01-18	K1074	武汉武昌	兖州	WCN	YZK	2020-01-18 20:45:00	2020-01-19 07:06:00			确诊患者侄女车次	https://mp.weixin.qq.com/s/7KrA2xuhaJW4CMLnJVvc1Q	兖州疾控预防中心	2020-02-05 22:00:47	1	武汉武昌,麻城,潢川,阜阳,曹县,菏泽,嘉祥,济宁,兖州	WCN,MCN,KCN,FYH,CXK,HIK,JUK,JIK,YZK	2020-02-05 22:00:55	2020-02-12 19:34:22
1750	flight	2020-01-21	CZ6607	武汉天河	十堰武当山	WUH	WDS	2020-01-21 10:04:00	2020-01-21 10:49:00				https://mp.weixin.qq.com/s/KcOTPuP0mY__nsB_4IVshQ	十堰晚报	2020-02-05 22:01:03	1	武汉天河,十堰武当山	WUH,WDS	2020-02-05 22:01:09	2020-02-12 19:37:57
1751	train	2020-01-22	Z4176	武汉武昌	安阳	WCN	AYF	2020-01-22 12:00:00	2020-01-22 19:35:00	2号车厢	051		https://mp.weixin.qq.com/s/3roRXHtpON2rGo3b73LqZQ	汤阴发布	2020-02-06 09:50:29	1	武汉武昌,孝感,信阳,驻马店,漯河,郑州,新乡,安阳	WCN,XGN,XUN,ZDN,LON,ZZF,XXF,AYF	2020-02-06 09:50:37	2020-02-12 19:34:50
1752	train	2020-01-22	K183	安阳	汤阴	AYF	TYF	2020-01-22 21:18:00	2020-01-22 21:35:00	15号车厢	无座	上车后在车门附近	https://mp.weixin.qq.com/s/3roRXHtpON2rGo3b73LqZQ	汤阴发布	2020-02-06 09:50:51	1	安阳,汤阴	AYF,TYF	2020-02-06 09:51:00	2020-02-12 19:34:50
1753	train	2020-01-20	G306	武汉	邯郸东	WHN	HPP	2020-01-20 14:50:00	2020-01-20 17:33:00	14号车厢			https://mp.weixin.qq.com/s/mbRpE-2RAQJvUusLcU-FZw	邯郸发布	2020-02-06 09:53:49	1	武汉,郑州东,邯郸东	WHN,ZAF,HPP	2020-02-06 09:53:53	2020-02-12 19:34:36
1754	train	2020-01-19	G402	武汉	邯郸东	WHN	HPP	2020-01-19 16:21:00	2020-01-19 19:41:00	10号车厢			https://mp.weixin.qq.com/s/mbRpE-2RAQJvUusLcU-FZw	邯郸发布	2020-02-06 09:54:05	1	武汉,信阳东,驻马店西,漯河西,郑州东,新乡东,安阳东,邯郸东	WHN,OYN,ZLN,LBN,ZAF,EGF,ADF,HPP	2020-02-06 09:54:12	2020-02-12 19:34:31
1755	bus	2020-01-19	豫EP1168	安阳	汤阴			2020-01-19 17:24:00	2020-01-19 18:42:00			车票号码10608072	http://www.tangyin.gov.cn/sitesources/tyweb/page_pc/zwgk/zwdt/tzgg/article471c0cf9b6a84537800b97395a5ad7b9.html	汤阴县新型冠状病毒感染的肺炎疫情防控工作指挥部	2020-02-06 09:54:26	1	安阳，汤阴	2020-02-06 09:54:29	2020-02-08 11:21:15
1756	train	2020-01-19	Z150	武汉武昌	安阳	WCN	AYF	2020-01-20 10:14:00	2020-01-20 16:48:00	7号车厢	7间上铺		http://www.tangyin.gov.cn/sitesources/tyweb/page_pc/zwgk/zwdt/tzgg/article471c0cf9b6a84537800b97395a5ad7b9.html	汤阴县新型冠状病毒感染的肺炎疫情防控工作指挥部	2020-02-06 09:54:39	1	武汉武昌,许昌,郑州,安阳	WCN,XCF,ZZF,AYF	2020-02-06 09:54:43	2020-02-12 19:34:31
1757	train	2020-01-22	Z150	武汉武昌	邯郸	WCN	HDP	2020-01-23 10:14:00	2020-01-23 17:22:00	9号车厢			https://mp.weixin.qq.com/s/mbRpE-2RAQJvUusLcU-FZw	邯郸发布	2020-02-06 09:54:44	1	武汉武昌,许昌,郑州,安阳,邯郸	WCN,XCF,ZZF,AYF,HDP	2020-02-06 09:54:51	2020-02-12 19:34:50
1758	train	2020-01-22	T290	武汉武昌	邯郸	WCN	HDP	2020-01-23 05:50:00	2020-01-23 13:39:00	15号车厢			https://mp.weixin.qq.com/s/mbRpE-2RAQJvUusLcU-FZw	邯郸发布	2020-02-06 09:55:04	1	武汉武昌,许昌,郑州,邯郸	WCN,XCF,ZZF,HDP	2020-02-06 09:56:02	2020-02-12 19:34:50
1760	train	2020-01-15	T10	邢台	北京西	XTP	BXP	2020-01-16 07:22:00	2020-01-16 11:12:00	7号车厢			https://mp.weixin.qq.com/s/p3ORE46vMQ5FFLOoRXg_fw	雄安发布	2020-02-06 09:56:41	1	邢台,石家庄,北京西	XTP,SJP,BXP	2020-02-06 09:56:45	2020-02-12 19:34:13
1762	train	2020-01-16	K4780	高碑店	北京西	GBP	BXP	2020-01-17 07:44:00	2020-01-17 08:52:00	11号车厢		该车途经湖北省	https://mp.weixin.qq.com/s/7aLDAJ3P7om6Ee8xZHzkFA	雄安发布	2020-02-06 10:01:00	1	高碑店,北京西	GBP,BXP	2020-02-06 10:01:05	2020-02-12 19:34:15
1766	flight	2020-01-22	MU2428	北京大兴	西宁曹家堡	PKX	XNN	2020-01-22 10:38:00	2020-01-22 12:49:00		41L		http://www.cxshb.gov.cn/file_read.aspx?id=39473	双柏县人民政府	2020-02-06 10:26:01	1	北京大兴,西宁曹家堡	PKX,XNN	2020-02-06 10:26:37	2020-02-12 19:37:58
1768	bus	2020-01-21	9路公交车	楚雄火车站	彝人古镇金龙酒店			2020-01-21 18:50:00	2020-01-21 19:38:00			1月21日17: 46乘动车（D3960 04车07C ），18:50到楚雄，18:50-19:38期间乘9路公交车到彝人古镇金龙酒店住宿一晚	https://new.qq.com/rain/a/20200205A0DG8R00	云南网	2020-02-05 15:13:00	1	楚雄市	2020-02-06 10:27:47	2020-02-06 10:27:47
1769	train	2020-02-03	G1408	耒阳西	长沙南	LPQ	CWQ	2020-02-03 07:58:00	2020-02-03 09:05:00	13车厢			http://www.sohu.com/a/370903737_166205	湖南疾控	2020-02-06 10:26:33	1	耒阳西,衡阳东,株洲西,长沙南	LPQ,HVQ,ZAQ,CWQ	2020-02-06 10:28:48	2020-02-12 19:35:07
1770	flight	2020-01-20	JD5628	沈阳桃仙	武汉天河	SHE	WUH	2020-01-20 18:42:00	2020-01-20 21:20:00			期间曾到南昌	https://mp.weixin.qq.com/s/VXYA8F09yxdqGY275xWk2Q	沈阳市疫情联防联控工作领导小组办公室	2020-01-30 13:14:26	1	沈阳桃仙,三亚凤凰,武汉天河	SHE,SYX,WUH	2020-02-06 10:29:02	2020-02-12 19:37:56
1774	flight	2020-01-15	GJ8961	长沙黄花	景洪.西双版纳嘎洒	CSX	JHG	2020-01-15 16:42:00	2020-01-15 19:16:00				https://m.weibo.cn/detail/4466197594350654	西双版纳发布	2020-01-29 22:25:00	1	长沙黄花,景洪.西双版纳嘎洒	CSX,JHG	2020-02-06 10:32:42	2020-02-12 19:37:54
1781	coach	2020-01-25	宁A92092	银川	中宁			2020-01-25 10:45:00	2020-01-25 13:00:00			2020年1月25日10：45左右乘坐银川发往中宁的普通客车（车牌号为宁A92092），客车大约当天13时左右到石空一带，该客车途经青铜峡。车内共有33名乘客，在渠口有10余名乘客下车，在石空有2到3名乘客下车	https://mbd.baidu.com/newspage/data/landingsuper?context=%7B%22nid%22%3A%22news_9105242070872373840%22%7D&n_type=1&p_from=4	百家号	2020-02-05 22:20:00	1	银川,中宁,石空	2020-02-06 10:40:45	2020-02-06 10:40:45
1784	train	2020-01-17	K1596	郑州	胶州	ZZF	JXK	2020-01-17 16:56:00	2020-01-18 06:15:00	3号车厢	008号		https://xw.qq.com/cmsid/20200128A0ADQ400	青岛新闻网	2020-01-28 15:44:00	1	郑州,开封,兰考,民权,商丘,徐州,新沂,郯城,临沂东,胶州	ZZF,KFF,LKF,MQF,SQF,XCH,VIH,TZK,UYK,JXK	2020-02-06 10:47:56	2020-02-12 19:34:18
1785	subway	2020-01-22	轻轨1号线	重庆微电园	双碑			2020-01-22 16:50:00	2020-01-22 17:10:00				https://mp.weixin.qq.com/s/KKSJxmyYpc2bjx4THE6P1A	大渝网	2020-02-06 10:48:39	1	重庆，微电园，双碑	2020-02-06 10:49:00	2020-02-06 10:49:00
1786	train	2020-01-24	K873	重庆西	成都东	CXW	ICW	2020-01-24 09:28:00	2020-01-24 12:55:00	12			http://www.sohu.com/a/370903737_166205	湖南疾控	2020-02-06 10:45:48	1	重庆西,潼南,成都东	CXW,TVW,ICW	2020-02-06 10:49:04	2020-02-12 19:34:57
1787	flight	2020-01-26	GS6635	呼和浩特白塔	沈阳桃仙	HET	SHE	2020-01-26 15:49:00	2020-01-26 17:25:00				http://kuaibao.qq.com/s/20200205A068O500	千山晚报	2020-02-05 10:29:00	1	呼和浩特白塔,沈阳桃仙	HET,SHE	2020-02-06 10:49:07	2020-02-12 19:38:05
1788	train	2020-01-21	K531	武汉武昌	九江	WCN	JJG	2020-01-22 17:41:00	2020-01-22 21:00:00	6号车厢	51号	先乘坐K531次列车（成都东-杭州）在武昌站上车，座位为6号车厢51号，在九江站下车；然后换乘K1218（南昌-宁波）次列车到东至站，在3号车厢（无座）	https://k.sina.com.cn/article_1664462585_6335aef901900usou.html	新浪看点	2020-02-05 20:42:00	1	武汉武昌,鄂州,阳新,瑞昌,九江	WCN,ECN,YON,RCG,JJG	2020-02-06 10:49:25	2020-02-12 19:34:41
1789	train	2020-01-15	C6413	万州北	重庆北	WZE	CUW	2020-01-15 12:26:00	2020-01-15 14:15:00	10号车厢	11F		http://www.cqwl.gov.cn/ztlm/news/2020-2/2055_96337.shtml	重庆市武隆区人民政府	2020-02-06 10:50:01	1	万州北,梁平南,垫江,长寿湖,复盛,重庆北	WZE,LPE,DJE,CSE,FAW,CUW	2020-02-06 10:50:45	2020-02-12 19:34:13
1790	train	2020-01-22	G4122	沈阳北	大连北	SBT	DFT	2020-01-22 21:34:00	2020-01-22 23:11:00	1号车厢			http://kuaibao.qq.com/s/20200205A068O500	千山晚报	2020-02-05 10:29:00	1	沈阳北,大连北	SBT,DFT	2020-02-06 10:50:49	2020-02-12 19:34:50
1792	train	2020-01-22	K1218	九江	池州东至	JJG	DCH	2020-01-22 22:23:00	2020-01-23 00:03:00	3号车厢	无座	先乘坐K531次列车（成都东-杭州）在武昌站上车，座位为6号车厢51号，在九江站下车；然后换乘K1218（南昌-宁波）次列车到东至站，在3号车厢（无座）	https://k.sina.com.cn/article_1664462585_6335aef901900usou.html	新浪看点	2020-02-05 20:42:00	1	九江,湖口,彭泽,池州东至	JJG,HKG,PZG,DCH	2020-02-06 10:54:24	2020-02-12 19:34:50
1796	train	2020-01-21	D3016	武汉汉口	合肥南	HKN	ENH	2020-01-21 07:59:00	2020-01-21 10:03:00	6号车厢	4F		http://365jia.cn/news/2020-02-05/E9685C5CBE27092E.html	芜湖新闻网	2020-02-05 10:35:00	1	武汉汉口,红安西,麻城北,金寨,六安,合肥南	HKN,VXN,MBN,JZH,UAH,ENH	2020-02-06 10:55:44	2020-02-12 19:34:41
1801	train	2020-01-21	G3141	合肥南	无为	ENH	IIH	2020-01-21 10:31:00	2020-01-21 11:07:00	1号车厢	8F		http://365jia.cn/news/2020-02-05/E9685C5CBE27092E.html	芜湖新闻网	2020-02-05 10:35:00	1	合肥南,巢湖东,无为	ENH,GUH,IIH	2020-02-06 10:57:06	2020-02-12 19:34:41
1802	train	2020-01-22	D8509	哈尔滨	牡丹江	HBB	MDB	2020-01-22 08:04:00	2020-01-22 10:02:00	6号车厢			http://www.hrbtv.net/folder477/2020-02-01/414260.html	哈尔滨新闻综合频道	2020-02-06 10:57:10	1	哈尔滨,新香坊北,阿城北,尚志南,亚布力西,横道河子东,牡丹江	HBB,RHB,ABB,OZB,YSB,KUX,MDB	2020-02-06 10:57:44	2020-02-12 19:34:51
1803	train	2020-01-19	T182	武汉汉口	哈尔滨	HKN	HBB	2020-01-19 14:57:00	2020-01-20 18:27:00	14号车厢			http://www.hrbtv.net/folder477/2020-02-01/414260.html	哈尔滨新闻综合频道	2020-02-06 11:00:26	1	武汉汉口,麻城,新县,潢川,淮滨,阜阳,商丘南,菏泽,聊城,衡水,天津,唐山,滦县,秦皇岛,秦皇岛山海关,葫芦岛,锦州,沟帮子,沈阳北,铁岭,长春,德惠,陶赖昭,扶余,双城堡,哈尔滨	HKN,MCN,XSN,KCN,HVN,FYH,SPF,HIK,UCK,HSP,TJP,TSP,UXP,QTP,SHD,HLD,JZD,GBD,SBT,TLT,CCT,DHT,TPT,FYT,SCB,HBB	2020-02-06 11:00:41	2020-02-12 19:34:31
1804	train	2020-01-26	K488	成都东	深圳	ICW	SZQ	2020-01-26 12:37:00	2020-01-27 19:56:00	2			http://www.sohu.com/a/370903737_166205	湖南疾控	2020-02-06 10:57:54	1	成都东,合川,重庆西,贵阳,怀化,娄底,湘乡,湘潭,株洲,衡阳,韶关东,广州,东莞,深圳	ICW,WKW,CXW,GIW,HHQ,LDQ,XXQ,XTQ,ZZQ,HYQ,SGQ,GZQ,RTQ,SZQ	2020-02-06 11:01:07	2020-02-12 19:35:06
1805	flight	2020-01-22	CZ6516	上海浦东	沈阳桃仙	PVG	SHE	2020-01-22 17:51:00	2020-01-22 19:37:00				http://kuaibao.qq.com/s/20200205A068O500	千山晚报	2020-02-05 10:29:00	1	上海浦东,沈阳桃仙	PVG,SHE	2020-02-06 11:03:11	2020-02-12 19:37:58
1806	train	2020-01-21	D8511	哈尔滨	牡丹江	HBB	MDB	2020-01-21 09:25:00	2020-01-21 10:53:00	3号车厢			http://www.hrbtv.net/folder477/2020-02-01/414260.html	哈尔滨新闻综合频道	2020-02-06 11:01:29	1	哈尔滨,牡丹江	HBB,MDB	2020-02-06 11:03:16	2020-02-12 19:34:41
1807	train	2020-01-26	K488	成都东	重庆西	ICW	CXW	2020-01-26 12:37:00	2020-01-26 15:47:00	2			http://www.sohu.com/a/370903737_166205	湖南疾控	2020-02-06 11:01:44	1	成都东,合川,重庆西	ICW,WKW,CXW	2020-02-06 11:03:20	2020-02-12 19:35:06
1809	flight	2020-01-24	ZH9657	广州白云	烟台蓬莱	CAN	YNT	2020-01-24 17:20:00	2020-01-24 19:56:00	26排			http://www.sohu.com/a/370902670_99966908	搜狐公众平台	2020-02-05 19:48:00	1	广州白云,沈阳桃仙,烟台蓬莱	CAN,SHE,YNT	2020-02-06 11:05:56	2020-02-12 19:37:59
1812	bus	2020-01-22	K58路/鲁AB1039	济南西站	省立医院			2020-01-22 00:00:00	2020-01-22 00:00:00				https://mp.weixin.qq.com/s/RPfahGQ_Gg483fv3Bah4BQ	人民日报	2020-02-06 00:00:00	1	济南	2020-02-06 11:10:47	2020-02-06 11:10:47
1813	train	2020-01-20	D5965	宜昌东	恩施	HAN	ESN	2020-01-20 13:18:00	2020-01-20 15:38:00	2号车厢			https://mp.weixin.qq.com/s/nC-zuwAc01kpCd9d6OPfxQ	恩施电视台，恩施市新型冠状病毒感染的肺炎防控指挥部	2020-02-06 11:11:26	1	宜昌东,巴东,建始,恩施	HAN,BNN,JRN,ESN	2020-02-06 11:11:50	2020-02-12 19:34:36
1814	taxi	2020-01-27	陕AD04981	西安市（具体地点未知）	西安交大一附院			2020-01-27 20:00:00	2020-01-27 23:59:59			1月27日20时许乘坐车牌号为陕AD04981的绿色比亚迪出租车去西安交大一附院进行检查，随后被确诊为新型冠状病毒感染的肺炎病例	https://mbd.baidu.com/newspage/data/landingsuper?context=%7B%22nid%22%3A%22news_9718611736310975672%22%7D&n_type=1&p_from=4	西安日报	2020-02-05 11:18:00	1	西安市	2020-02-06 11:11:58	2020-02-06 11:11:58
1815	train	2020-01-22	D2237	武汉	恩施	WHN	ESN	2020-01-22 11:32:00	2020-01-22 16:01:00	15号车厢			https://mp.weixin.qq.com/s/nC-zuwAc01kpCd9d6OPfxQ	恩施电视台，恩施市新型冠状病毒感染的肺炎防控指挥部	2020-02-06 11:12:06	1	武汉,武汉汉口,潜江,荆州,宜昌东,巴东,建始,恩施	WHN,HKN,QJN,JBN,HAN,BNN,JRN,ESN	2020-02-06 11:12:30	2020-02-12 19:34:51
1816	bus	2020-01-22	延吉市1路	延边医院	九中			2020-01-22 00:00:00	2020-01-22 00:00:00				https://mp.weixin.qq.com/s/RPfahGQ_Gg483fv3Bah4BQ	人民日报	2020-02-06 00:00:00	1	延吉市	2020-02-06 11:12:56	2020-02-06 11:12:56
1817	train	2020-01-22	K157	武汉武昌	玉林	WCN	YLZ	2020-01-22 10:17:00	2020-01-23 04:05:00	6			http://www.sohu.com/a/370903737_166205	湖南疾控	2020-02-06 11:10:12	1	武汉武昌,咸宁,赤壁,岳阳,长沙,株洲,衡阳,祁东,祁阳,永州,东安东,全州南,兴安北,桂林北,柳州,贵港,玉林	WCN,XNN,CBN,YYQ,CSQ,ZZQ,HYQ,QMQ,QWQ,AOQ,DCZ,QNZ,XDZ,GBZ,LZZ,GGZ,YLZ	2020-02-06 11:13:40	2020-02-12 19:34:51
1818	train	2020-01-22	D5883	武汉汉口	利川	HKN	LCN	2020-01-22 09:14:00	2020-01-22 14:03:00	3号车厢	17C		https://mp.weixin.qq.com/s/nC-zuwAc01kpCd9d6OPfxQ	恩施电视台，利川市新型冠状病毒感染的肺炎防控指挥部	2020-02-06 11:13:23	1	武汉汉口,天门南,荆州,枝江北,宜昌东,巴东,建始,恩施,利川	HKN,TNN,JBN,ZIN,HAN,BNN,JRN,ESN,LCN	2020-02-06 11:13:40	2020-02-12 19:34:51
1819	train	2020-01-23	D9281	武汉汉口	恩施	HKN	ESN	2020-01-23 06:09:00	2020-01-23 09:55:00	2号车厢	9D		https://mp.weixin.qq.com/s/nC-zuwAc01kpCd9d6OPfxQ	恩施电视台，利川市新型冠状病毒感染的肺炎防控指挥部	2020-02-06 11:14:02	1	武汉汉口,荆州,宜昌东,巴东,恩施	HKN,JBN,HAN,BNN,ESN	2020-02-06 11:14:13	2020-02-12 19:34:55
1820	taxi	2020-01-25	陕A26E3L	具体地点未知	西安市第八人民医院、五二一医院			2020-01-25 18:00:00	2020-01-25 23:59:59			该患者于1月25日18时许，先后乘坐车牌号为陕A26E3L的黄色吉利出租车、陕AD86217的绿色比亚迪出租车、陕A16D0Y的黄色吉利出租车去西安市第八人民医院、五二一医院就诊	https://mbd.baidu.com/newspage/data/landingsuper?context=%7B%22nid%22%3A%22news_9718611736310975672%22%7D&n_type=1&p_from=4	西安日报	2020-02-05 11:18:00	1	西安市	2020-02-06 11:14:34	2020-02-06 11:14:34
1821	train	2020-01-23	D5973	恩施	利川	ESN	LCN	2020-01-23 10:43:00	2020-01-23 11:18:00	4号车厢	10F		https://mp.weixin.qq.com/s/nC-zuwAc01kpCd9d6OPfxQ	恩施电视台，利川市新型冠状病毒感染的肺炎防控指挥部	2020-02-06 11:14:34	1	恩施,利川	ESN,LCN	2020-02-06 11:14:47	2020-02-12 19:34:55
1822	train	2020-01-14	G1272	沈阳南	武汉	SOT	WHN	2020-01-14 07:12:00	2020-01-14 19:20:00	随车保洁员/无			https://mp.weixin.qq.com/s/0H_Sda8gfAWLa70Fm1nUKQ	沈阳日报	2020-02-06 11:01:38	1	沈阳南,沈阳,盘锦北,锦州南,东戴河,秦皇岛山海关,秦皇岛,唐山滦河,唐山,天津西,沧州西,德州东,济南西,泰安,徐州东,永城北,砀山南,商丘,开封北,郑州东,许昌东,漯河西,驻马店西,信阳东,武汉	SOT,SYT,PBD,JOD,RDD,SHD,QTP,UDP,TSP,TXP,CBP,DIP,JGK,TMK,UUH,RGH,PRH,SQF,KBF,ZAF,XVF,LBN,ZLN,OYN,WHN	2020-02-06 11:15:46	2020-02-12 19:32:50
1824	taxi	2020-01-25	陕AD86217	具体地点未知	西安市第八人民医院、五二一医院			2020-01-25 18:00:00	2020-01-25 23:59:59			该患者于1月25日18时许，先后乘坐车牌号为陕A26E3L的黄色吉利出租车、陕AD86217的绿色比亚迪出租车、陕A16D0Y的黄色吉利出租车去西安市第八人民医院、五二一医院就诊	https://mbd.baidu.com/newspage/data/landingsuper?context=%7B%22nid%22%3A%22news_9718611736310975672%22%7D&n_type=1&p_from=4	西安日报	2020-02-05 11:18:00	1	西安市	2020-02-06 11:16:57	2020-02-06 11:16:57
1825	bus	2020-01-23	道里区8路	兆麟街	哈尔滨火车站			2020-01-23 00:00:00	2020-01-23 00:00:00				https://mp.weixin.qq.com/s/RPfahGQ_Gg483fv3Bah4BQ	人民日报	2020-02-06 00:00:00	1	哈尔滨，道里区	2020-02-06 11:17:52	2020-02-06 11:17:52
1826	bus	2020-01-31	渭南市16路公交车	渭南火车站	渭南市中心医院新院			2020-01-31 13:00:00	2020-01-31 23:59:59			1月31日13时左右渭南市16路公交车（渭南火车站-渭南市中心医院新院区间）、14时30分左右渭南市16路公交车（渭南市中心医院新院-渭南火车站区间）；2月3日11时左右渭南市6路公交车（渭南火车站-渭南市第二医院区间）一名乘客，经确诊为新型冠状病毒感染的肺炎病例，此人目前已经住院治疗	https://www.toutiao.com/i6789903962993590798/	今日头条	2020-02-05 18:15:10	1	渭南市,渭南火车站,渭南市中心医院新院	2020-02-06 11:17:59	2020-02-06 11:24:48
1827	taxi	2020-01-25	陕A16D0Y	具体地点未知	西安市第八人民医院、五二一医院			2020-01-25 18:00:00	2020-01-25 23:59:59			该患者于1月25日18时许，先后乘坐车牌号为陕A26E3L的黄色吉利出租车、陕AD86217的绿色比亚迪出租车、陕A16D0Y的黄色吉利出租车去西安市第八人民医院、五二一医院就诊	https://mbd.baidu.com/newspage/data/landingsuper?context=%7B%22nid%22%3A%22news_9718611736310975672%22%7D&n_type=1&p_from=4	西安日报	2020-02-05 11:18:00	1	西安市	2020-02-06 11:19:17	2020-02-06 11:19:17
1828	bus	2020-01-24	兰州126路	铁路局	佛慈大街			2020-01-24 00:00:00	2020-01-24 00:00:00				https://mp.weixin.qq.com/s/RPfahGQ_Gg483fv3Bah4BQ	人民日报	2020-02-06 00:00:00	1	兰州	2020-02-06 11:20:03	2020-02-06 11:20:03
1830	train	2020-01-19	G3225	徐州东	睢宁	UUH	SNU	2020-01-19 14:27:00	2020-01-19 14:51:00	6号车厢	003B		https://mp.weixin.qq.com/s/BoWX2T3wWcsZOZ8qSL1EUA	无线睢宁，睢宁县新型肺炎疫情防控工作指挥部办公室	2020-02-06 11:20:58	1	徐州东,睢宁	UUH,SNU	2020-02-06 11:21:15	2020-02-12 19:34:31
1831	bus	2020-01-24	延吉11路	九中	延边医院东门			2020-01-24 00:00:00	2020-01-24 00:00:00				https://mp.weixin.qq.com/s/RPfahGQ_Gg483fv3Bah4BQ	人民日报	2020-02-06 00:00:00	1	延吉市	2020-02-06 11:21:31	2020-02-06 11:21:31
1832	bus	2020-01-25	兰州74路	张掖路山字石	佛慈大街			2020-01-25 00:00:00	2020-01-25 00:00:00				https://mp.weixin.qq.com/s/RPfahGQ_Gg483fv3Bah4BQ	人民日报	2020-02-06 00:00:00	1	兰州市	2020-02-06 11:22:47	2020-02-06 11:22:47
1833	train	2020-01-23	D740	麻城	北京西	MCN	BXP	2020-01-23 20:49:00	2020-01-24 06:02:00	3号车厢	007		https://mp.weixin.qq.com/s/QARBKJFXYK4TkwUv-CgjWw	辽沈晚报	2020-02-06 11:22:28	1	麻城,阜阳,菏泽,聊城,北京西	MCN,FYH,HIK,UCK,BXP	2020-02-06 11:22:50	2020-02-12 19:34:55
1834	train	2020-01-20	G4820	武汉	郑州东	WHN	ZAF	2020-01-20 23:22:00	2020-01-21 01:07:00	5号车厢	6B		https://baijiahao.baidu.com/s?id=1657696820888596942&wfr=spider&for=pc	西安大交通发布	2020-02-05 19:41:46	1	武汉,郑州东	WHN,ZAF	2020-02-06 11:23:06	2020-02-12 19:34:36
1835	train	2020-01-21	G2642	睢宁	徐州东	SNU	UUH	2020-01-21 18:07:00	2020-01-21 18:33:00	6号车厢	14C		https://mp.weixin.qq.com/s/BoWX2T3wWcsZOZ8qSL1EUA	无线睢宁，睢宁县新型肺炎疫情防控工作指挥部办公室	2020-02-06 11:23:24	1	睢宁,徐州东	SNU,UUH	2020-02-06 11:23:39	2020-02-12 19:34:41
1837	bus	2020-01-31	渭南市16路公交车	渭南市中心医院新院	渭南火车站			2020-01-31 14:30:00	2020-01-31 23:59:59			1月31日13时左右渭南市16路公交车（渭南火车站-渭南市中心医院新院区间）、14时30分左右渭南市16路公交车（渭南市中心医院新院-渭南火车站区间）；2月3日11时左右渭南市6路公交车（渭南火车站-渭南市第二医院区间）一名乘客，经确诊为新型冠状病毒感染的肺炎病例，此人目前已经住院治疗	https://www.toutiao.com/i6789903962993590798/	今日头条	2020-02-05 18:15:10	1	渭南市,渭南市中心医院新院,渭南火车站	2020-02-06 11:24:37	2020-02-06 11:24:37
1838	train	2020-01-22	D623	宜昌东	重庆北	HAN	CUW	2020-01-22 08:00:00	2020-01-22 12:37:00	2号车厢			http://www.xichang.gov.cn/xxgk_15840/jrxc_15841/202002/t20200203_1460715.html	西昌市人民政府	2020-02-03 09:19:00	1	宜昌东,建始,恩施,利川,丰都,涪陵北,长寿北,重庆北	HAN,JRN,ESN,LCN,FUW,FEW,COW,CUW	2020-02-06 11:25:04	2020-02-12 19:34:51
1839	train	2020-01-21	G4285	郑州东	西安北	ZAF	EAY	2020-01-21 07:00:00	2020-01-21 08:56:00	5号车厢	3D		https://baijiahao.baidu.com/s?id=1657696820888596942&wfr=spider&for=pc	西安大交通发布	2020-02-05 19:41:00	1	郑州东,渭南北,西安北	ZAF,WBY,EAY	2020-02-06 11:25:06	2020-02-12 19:34:41
1840	train	2020-01-23	K457	玉林	文地	YLZ	WNZ	2020-01-24 10:18:00	2020-01-24 11:14:00	15			http://www.sohu.com/a/370903737_166205	湖南疾控	2020-02-06 11:24:50	1	玉林,文地	YLZ,WNZ	2020-02-06 11:26:07	2020-02-12 19:34:55
1841	train	2020-01-15	G856	武汉	西安北	WHN	EAY	2020-01-15 09:17:00	2020-01-15 14:20:00	16号车厢			https://weibo.com/3231658872/IsEnAgNrG?refer_flag=1001030103_&type=comment#_rnd1580915082744	中共西安市高陵区委宣传部	2020-02-04 16:36:00	1	武汉,孝感北,信阳东,驻马店西,漯河西,许昌东,郑州,渑池南,华山北,渭南北,西安北	WHN,XJN,OYN,ZLN,LBN,XVF,ZZF,MNF,HDY,WBY,EAY	2020-02-06 11:26:34	2020-02-12 19:34:13
1842	train	2020-01-21	Z96	武汉汉口	邯郸	HKN	HDP	2020-01-21 23:42:00	2020-01-22 06:24:00	04号车厢			https://mp.weixin.qq.com/s/FYmlKcwxXV_wuunW0ES5rQ	邯郸新闻网	2020-02-06 11:27:29	1	武汉汉口,郑州,安阳,邯郸	HKN,ZZF,AYF,HDP	2020-02-06 11:27:58	2020-02-12 19:34:41
1843	taxi	2020-01-31	曹操专车/黑AF08772	农大教师公寓	哈尔滨传染病院			2020-01-31 00:00:00	2020-01-31 00:00:00				https://mp.weixin.qq.com/s/RPfahGQ_Gg483fv3Bah4BQ	人民日报	2020-02-06 00:00:00	1	哈尔滨	2020-02-06 11:29:09	2020-02-06 11:29:09
1844	train	2020-01-21	K1064	重庆	南阳	CQW	NFF	2020-01-21 21:36:00	2020-01-22 12:28:00	11号车厢			https://mp.weixin.qq.com/s/_U1jWOHLJJ7Gj1thZLUOEg	镇平县新型冠状病毒感染的肺炎疫情防控工作指挥部	2020-02-06 11:28:23	1	重庆,广安,渠县,达州,安康,十堰,武当山,谷城,襄阳,邓州,南阳	CQW,VJW,QRW,RXW,AKY,SNN,WRN,GCN,XFN,DOF,NFF	2020-02-06 11:29:12	2020-02-12 19:34:41
1845	bus	2020-02-03	渭南市6路公交车	渭南火车站	渭南市第二医院			2020-02-03 11:00:00	2020-02-03 23:59:59			1月31日13时左右渭南市16路公交车（渭南火车站-渭南市中心医院新院区间）、14时30分左右渭南市16路公交车（渭南市中心医院新院-渭南火车站区间）；2月3日11时左右渭南市6路公交车（渭南火车站-渭南市第二医院区间）一名乘客，经确诊为新型冠状病毒感染的肺炎病例，此人目前已经住院治疗	https://www.toutiao.com/i6789903962993590798/	今日头条	2020-02-05 18:15:10	1	渭南,渭南火车站,渭南市第二医院	2020-02-06 11:29:17	2020-02-06 11:29:17
1846	train	2020-01-23	G822	信阳东	郑州	OYN	ZZF	2020-01-23 15:52:00	2020-01-23 17:14:00	7			http://www.sohu.com/a/370903737_166205	湖南疾控	2020-02-06 11:28:37	1	信阳东,驻马店西,郑州	OYN,ZLN,ZZF	2020-02-06 11:29:49	2020-02-12 19:34:55
1847	train	2020-01-20	D2265	武汉汉口	重庆北	HKN	CUW	2020-01-20 14:22:00	2020-01-20 21:00:00				https://mp.weixin.qq.com/s/Nj9XTRSh937-5F05bAtXkA	大渝网	2020-02-06 11:29:34	1	武汉汉口,汉川,枝江北,宜昌东,建始,恩施,利川,石柱县,涪陵北,重庆北	HKN,HCN,ZIN,HAN,JRN,ESN,LCN,OSW,FEW,CUW	2020-02-06 11:29:52	2020-02-12 19:34:36
1848	bus	2020-01-15	西安266路公交车	西安北站	雅荷花园站			2020-01-15 15:20:00	2020-01-15 16:20:00				https://weibo.com/3231658872/IsEnAgNrG?refer_flag=1001030103_&type=comment#_rnd1580915082744	中共西安市高陵区委宣传部	2020-02-04 16:36:00	1	西安	2020-02-06 11:30:50	2020-02-06 11:30:50
1850	bus	2020-01-15	西安318路公交车	雅荷花园站	高陵区东方路口			2020-01-15 16:20:00	2020-01-15 23:59:59				https://weibo.com/3231658872/IsEnAgNrG?refer_flag=1001030103_&type=comment#_rnd1580915082744	中共西安市高陵区委宣传部	2020-02-06 11:30:51	1	西安	2020-02-06 11:31:12	2020-02-06 11:31:12
1851	train	2020-01-11	G6828	十堰东	武汉汉口	OUN	HKN	2020-01-11 14:30:00	2020-01-11 16:27:00	5号车厢	10排		https://mp.weixin.qq.com/s/KcOTPuP0mY__nsB_4IVshQ	十堰晚报	2020-02-06 11:31:32	1	十堰东,襄阳东,武汉汉口	OUN,EKN,HKN	2020-02-06 11:31:48	2020-02-12 19:32:34
1852	coach	2020-01-22	陕AU6927	西安市汽车站	周至县谭家寨站			2020-01-22 12:50:00	2020-01-22 14:57:00				https://baijiahao.baidu.com/s?id=1657696820888596942&wfr=spider&for=pc	西安大交通发布	2020-02-05 19:41:00	1	西安市，周至县，西安市汽车站	2020-02-06 11:32:15	2020-02-06 11:32:15
1855	bus	2020-01-17	399路城际公交车/吉A01608D	黄河路客运站	九台区千禧家园站			2020-01-17 09:24:00	2020-01-17 10:59:00			该病例曾乘坐长春市至九台区399路城际公交车及重庆西发往吉林的 K1571次（长春站至九台站区间）火车外出	http://www.sohu.com/a/370896455_394969	掌上长春	2020-02-05 23:48:00	1	长春市	2020-02-06 11:39:47	2020-02-06 11:39:47
1859	train	2020-01-22	D633	武汉汉口	长寿北	HKN	COW	2020-01-22 06:50:00	2020-01-22 13:13:00	14号车厢	10F		https://mp.weixin.qq.com/s/Nj9XTRSh937-5F05bAtXkA	大渝网	2020-02-06 11:40:56	1	武汉汉口,荆州,宜昌东,巴东,建始,恩施,利川,石柱县,丰都,涪陵北,长寿北	HKN,JBN,HAN,BNN,JRN,ESN,LCN,OSW,FUW,FEW,COW	2020-02-06 11:41:06	2020-02-12 19:34:51
1860	train	2020-01-22	C6418	长寿北	梁平南	COW	LPE	2020-01-22 14:01:00	2020-01-22 14:52:00	16号车厢	13F		https://mp.weixin.qq.com/s/Nj9XTRSh937-5F05bAtXkA	大渝网	2020-02-06 11:41:36	1	长寿北,长寿湖,垫江,梁平南	COW,CSE,DJE,LPE	2020-02-06 11:41:50	2020-02-12 19:34:51
1861	train	2020-01-24	G4	上海虹桥	济南西	AOH	JGK	2020-01-24 14:00:00	2020-01-24 16:59:00	13号车厢			https://mp.weixin.qq.com/s/yO_8Etx_ppVDc6BeRZZhgw	山东商报	2020-02-06 11:42:24	1	上海虹桥,南京南,济南西	AOH,NKH,JGK	2020-02-06 11:42:34	2020-02-12 19:34:57
1862	bus	2020-01-19	399路城际公交车/吉A05879D	九台区火车站	黄河路客运站			2020-01-19 12:49:00	2020-01-19 14:38:00			2020年1月19日12时49分，该病例在九台区火车站乘坐九台发往长春的车牌号为吉A05879D的399路城际公交车前往长春市，14时38分在黄河路客运站下车	http://www.sohu.com/a/370896455_394969	掌上长春	2020-02-05 23:48:00	1	长春市，九台区火车站，黄河路客运站	2020-02-06 11:43:10	2020-02-06 11:43:10
1863	train	2020-01-19	D2251	武汉汉口	长寿北	HKN	COW	2020-01-19 07:42:00	2020-01-19 13:54:00	3号车厢	008A		http://www.cqwl.gov.cn/ztlm/news/2020-2/2055_96337.shtml	重庆市武隆区人民政府	2020-02-06 11:42:59	1	武汉汉口,天门南,潜江,荆州,枝江北,宜昌东,建始,恩施,利川,丰都,长寿北	HKN,TNN,QJN,JBN,ZIN,HAN,JRN,ESN,LCN,FUW,COW	2020-02-06 11:43:13	2020-02-12 19:34:31
1865	train	2020-01-19	D2263	武汉汉口	丰都	HKN	FUW	2020-01-19 14:06:00	2020-01-19 19:54:00				https://mp.weixin.qq.com/s/KKSJxmyYpc2bjx4THE6P1A	大渝网	2020-02-06 11:44:34	1	武汉汉口,天门南,仙桃西,宜昌东,恩施,利川,石柱县,丰都	HKN,TNN,XAN,HAN,ESN,LCN,OSW,FUW	2020-02-06 11:44:52	2020-02-12 19:34:31
1866	train	2020-01-20	K1571	长春	九台	CCT	JTL	2020-01-22 11:58:00	2020-01-22 12:36:00	6号车厢	63号		http://www.sohu.com/a/370896455_394969	掌上长春	2020-02-05 23:48:00	1	长春,九台	CCT,JTL	2020-02-06 11:45:21	2020-02-12 19:34:36
1868	train	2020-01-19	Z96	武汉汉口	邢台	HKN	XTP	2020-01-19 23:42:00	2020-01-20 06:54:00	1号车厢	0027号		http://www.longyao.gov.cn/article_view.php?id=2496.html	隆尧县人民政府	2020-02-06 11:45:47	1	武汉汉口,郑州,安阳,邯郸,邢台	HKN,ZZF,AYF,HDP,XTP	2020-02-06 11:46:11	2020-02-12 19:34:31
1869	train	2020-01-19	D625	武汉汉口	石柱县	HKN	OSW	2020-01-19 08:26:00	2020-01-19 13:47:00				https://mp.weixin.qq.com/s/KKSJxmyYpc2bjx4THE6P1A	大渝网	2020-02-06 11:46:33	1	武汉汉口,汉川,宜昌东,巴东,建始,恩施,利川,石柱县	HKN,HCN,HAN,BNN,JRN,ESN,LCN,OSW	2020-02-06 11:46:58	2020-02-12 19:34:31
1870	train	2020-01-11	D6101	石柱县	涪陵北	OSW	FEW	2020-01-11 08:24:00	2020-01-11 09:04:00	6号车厢			http://www.cqwl.gov.cn/ztlm/news/2020-2/2055_96337.shtml	重庆市武隆区人民政府	2020-02-06 11:47:24	1	石柱县,丰都,涪陵北	OSW,FUW,FEW	2020-02-06 11:47:51	2020-02-12 19:32:34
1871	train	2020-01-11	D2278	涪陵北	石柱县	FEW	OSW	2020-01-11 14:08:00	2020-01-11 14:43:00	3号车厢			http://www.cqwl.gov.cn/ztlm/news/2020-2/2055_96337.shtml	重庆市武隆区人民政府	2020-02-06 11:48:07	1	涪陵北,石柱县	FEW,OSW	2020-02-06 11:48:22	2020-02-12 19:32:34
1872	train	2020-01-22	G422	南宁东	北京西	NFZ	BXP	2020-01-22 08:25:00	2020-01-22 20:53:00	14			http://www.sohu.com/a/370903737_166205	搜狐新闻	2020-02-06 11:47:51	1	南宁东,来宾北,柳州,桂林北,兴安北,全州南,永州,祁阳,祁东,衡阳东,株洲西,长沙南,岳阳东,咸宁北,武汉,信阳东,漯河西,郑州东,石家庄,北京西	NFZ,UCZ,LZZ,GBZ,XDZ,QNZ,AOQ,QWQ,QMQ,HVQ,ZAQ,CWQ,YIQ,XRN,WHN,OYN,LBN,ZAF,SJP,BXP	2020-02-06 11:48:58	2020-02-12 19:34:51
1873	train	2020-01-22	D3034	武汉汉口	合肥南	HKN	ENH	2020-01-22 09:00:00	2020-01-22 10:51:00	7号车厢	17D		https://mp.weixin.qq.com/s/n5XTQBBjZXgrnDsIeX4SDw	蚌埠发布	2020-02-06 11:48:41	1	武汉汉口,麻城北,六安,合肥南	HKN,MBN,UAH,ENH	2020-02-06 11:49:02	2020-02-12 19:34:51
1874	train	2020-01-22	G126	合肥南	蚌埠南	ENH	BMH	2020-01-22 12:08:00	2020-01-22 13:08:00	10号车厢	01C		https://mp.weixin.qq.com/s/n5XTQBBjZXgrnDsIeX4SDw	蚌埠发布	2020-02-06 11:49:42	1	合肥南,淮南东,蚌埠南	ENH,HOH,BMH	2020-02-06 11:50:02	2020-02-12 19:34:51
1875	flight	2020-01-22	GS6526	武汉天河	揭阳潮汕	WUH	SWA	2020-01-22 14:13:00	2020-01-22 15:45:00				https://mp.weixin.qq.com/s/Cc8WMe1BlprgW6bv0YVO2Q	揭阳广电	2020-02-06 11:49:13	1	武汉天河,海口美兰,揭阳潮汕	WUH,HAK,SWA	2020-02-06 11:50:13	2020-02-12 19:37:58
1876	train	2020-01-19	G1013	武汉	深圳北	WHN	IOQ	2020-01-19 12:07:00	2020-01-19 17:02:00				http://www.sohu.com/a/370903737_166205	搜狐新闻	2020-02-06 11:49:13	1	武汉,岳阳东,长沙南,株洲西,衡阳东,郴州西,广州南,虎门,深圳北	WHN,YIQ,CWQ,ZAQ,HVQ,ICQ,IZQ,IUQ,IOQ	2020-02-06 11:50:23	2020-02-12 19:34:31
1877	flight	2020-01-20	CZ3785	武汉天河	临沂启阳	WUH	LYI	2020-01-20 10:57:00	2020-01-20 12:08:00			无座位信息	http://kuaibao.qq.com/s/20200205A0ED4O00	天天快报	2020-02-05 15:46:00	1	贵阳龙洞堡,临沂启阳,武汉天河	KWE,LYI,WUH	2020-02-06 11:50:39	2020-02-12 19:37:56
1878	train	2020-01-20	K974	武汉汉口	长春	HKN	CCT	2020-01-20 18:04:00	2020-01-22 03:35:00	15号车厢	81号		https://www.eco-city.gov.cn/wap/stcxw/20200204/33135.html	新文化报	2020-02-06 11:50:23	1	武汉汉口,孝感,花园,广水,信阳,驻马店,漯河,许昌,郑州,商丘,菏泽,梁山,聊城阳谷,聊城,清河城,衡水,深州,饶阳,肃宁,霸州,天津,唐山,秦皇岛山海关,绥中,兴城,葫芦岛,锦州,沈阳北,铁岭,长春	HKN,XGN,HUN,GSN,XUN,ZDN,LON,XCF,ZZF,SQF,HIK,LMK,YIK,UCK,QYP,HSP,OZP,RVP,SYP,RMP,TJP,TSP,SHD,SZD,XCD,HLD,JZD,SBT,TLT,CCT	2020-02-06 11:50:47	2020-02-12 19:34:36
1880	train	2020-01-22	C1001	长春	延吉西	CCT	YXL	2020-01-22 05:38:00	2020-01-22 07:57:00	2号车厢	03C		https://www.eco-city.gov.cn/wap/stcxw/20200204/33135.html	新文化报	2020-02-06 11:51:04	1	长春,吉林,敦化,延吉西	CCT,JLL,DHL,YXL	2020-02-06 11:51:23	2020-02-12 19:34:51
1881	flight	2020-01-09	G58512	上海虹桥	呼和浩特白塔	SHA	HET	2020-01-09 17:37:00	2020-01-09 20:05:00				https://mp.weixin.qq.com/s/RPfahGQ_Gg483fv3Bah4BQ	人民日报	2020-02-06 00:00:00	1	上海虹桥,呼和浩特白塔	SHA,HET	2020-02-06 11:52:28	2020-02-12 19:37:53
1882	train	2020-01-16	T182	武汉汉口	沈阳北	HKN	SBT	2020-01-16 14:57:00	2020-01-17 12:28:00	5号车厢	74号		https://www.eco-city.gov.cn/wap/stcxw/20200204/33135.html	新文化报	2020-02-06 11:51:36	1	武汉汉口,麻城,新县,潢川,淮滨,阜阳,商丘南,菏泽,聊城,衡水,天津,唐山,滦县,秦皇岛,秦皇岛山海关,葫芦岛,锦州,沟帮子,沈阳北	HKN,MCN,XSN,KCN,HVN,FYH,SPF,HIK,UCK,HSP,TJP,TSP,UXP,QTP,SHD,HLD,JZD,GBD,SBT	2020-02-06 11:52:36	2020-02-12 19:34:15
1883	train	2020-01-22	D627	武汉汉口	重庆北	HKN	CUW	2020-01-22 07:31:00	2020-01-22 14:05:00	14号车厢			https://mp.weixin.qq.com/s/KKSJxmyYpc2bjx4THE6P1A	大渝网	2020-02-06 11:53:02	1	武汉汉口,荆州,枝江北,宜昌东,巴东,恩施,利川,石柱县,涪陵北,重庆北	HKN,JBN,ZIN,HAN,BNN,ESN,LCN,OSW,FEW,CUW	2020-02-06 11:53:19	2020-02-12 19:34:51
1884	flight	2020-01-14	9C8619	兰州中川	曼谷.素万那普	LHW	BKK	2020-01-14 11:43:00	2020-01-14 14:21:00				https://mp.weixin.qq.com/s/RPfahGQ_Gg483fv3Bah4BQ	人民日报	2020-02-06 00:00:00	1	兰州中川,曼谷.素万那普	LHW,BKK	2020-02-06 11:53:25	2020-02-12 19:37:53
1886	flight	2020-01-15	MU2356	呼和浩特白塔	西安咸阳	HET	XIY	2020-01-15 07:23:00	2020-01-15 08:49:00				https://mp.weixin.qq.com/s/RPfahGQ_Gg483fv3Bah4BQ	人民日报	2020-02-06 00:00:00	1	呼和浩特白塔,库尔勒,西安咸阳	HET,KRL,XIY	2020-02-06 11:54:28	2020-02-12 19:37:54
1888	train	2020-01-19	D627	武汉汉口	重庆北	HKN	CUW	2020-01-19 07:31:00	2020-01-19 14:05:00				https://mp.weixin.qq.com/s/KKSJxmyYpc2bjx4THE6P1A	大渝网	2020-02-06 11:56:10	1	武汉汉口,荆州,枝江北,宜昌东,巴东,恩施,利川,石柱县,涪陵北,重庆北	HKN,JBN,ZIN,HAN,BNN,ESN,LCN,OSW,FEW,CUW	2020-02-06 11:56:29	2020-02-12 19:34:31
1890	flight	2020-01-21	9C8620	曼谷.素万那普	兰州中川	BKK	LHW	2020-01-21 06:39:00	2020-01-21 11:06:00				https://mp.weixin.qq.com/s/RPfahGQ_Gg483fv3Bah4BQ	人民日报	2020-02-06 00:00:00	1	曼谷.素万那普,兰州中川	BKK,LHW	2020-02-06 11:57:05	2020-02-12 19:37:57
1893	flight	2020-01-22	MF8332	武汉天河	天津滨海	WUH	TSN	2020-01-22 16:53:00	2020-01-22 18:42:00				https://mp.weixin.qq.com/s/RPfahGQ_Gg483fv3Bah4BQ	人民日报	2020-02-06 00:00:00	1	南宁吴圩,天津滨海,武汉天河	NNG,TSN,WUH	2020-02-06 11:58:37	2020-02-12 19:37:58
1894	train	2020-01-17	K1296	广州	银川	GZQ	YIJ	2020-01-17 18:05:00	2020-01-19 10:25:00				http://www.sohu.com/a/370903737_166205	搜狐新闻	2020-02-06 11:57:26	1	广州,韶关东,郴州,衡阳,长沙,岳阳,赤壁,咸宁,武汉武昌,襄阳襄州,邓州,南阳,镇平,内乡,商洛,西安,咸阳,杨陵,平凉,固原,同心,中卫,青铜峡,银川	GZQ,SGQ,CZQ,HYQ,CSQ,YYQ,CBN,XNN,WCN,XWN,DOF,NFF,ZPF,NXF,OLY,XAY,XYY,YSY,PIJ,GUJ,TXJ,ZWJ,QTJ,YIJ	2020-02-06 11:59:03	2020-02-12 19:34:18
1895	train	2020-01-21	D3158	武汉汉口	扬州	HKN	YLH	2020-01-21 10:29:00	2020-01-21 14:02:00	12号车厢		丈夫在武汉已被确诊，该患者在列车上已有发热症状，到达车站即送医隔离治疗	http://wjw.yangzhou.gov.cn/yzwshjh/tzgg/202001/02cfb553fc524aa09d2cce49fd0d0877.shtml	扬州市卫生健康委员会	2020-02-06 11:58:47	1	武汉汉口,红安西,金寨,六安,合肥南,全椒,扬州	HKN,VXN,JZH,UAH,ENH,INH,YLH	2020-02-06 11:59:08	2020-02-12 19:34:41
1896	flight	2020-01-24	GJ8800	芽庄.金兰	西安咸阳	CXR	XIY	2020-01-24 03:21:00	2020-01-24 08:06:00				https://mp.weixin.qq.com/s/RPfahGQ_Gg483fv3Bah4BQ	人民日报	2020-02-06 00:00:00	1	芽庄.金兰,西安咸阳	CXR,XIY	2020-02-06 11:59:38	2020-02-12 19:37:59
1897	train	2020-01-23	D3154	武汉汉口	扬州	HKN	YLH	2020-01-23 14:26:00	2020-01-23 18:11:00	13号车厢			http://wjw.yangzhou.gov.cn/yzwshjh/tzgg/202001/02cfb553fc524aa09d2cce49fd0d0877.shtml	扬州市卫生健康委员会	2020-02-06 11:59:34	1	武汉汉口,红安西,麻城北,六安,合肥南,扬州	HKN,VXN,MBN,UAH,ENH,YLH	2020-02-06 11:59:54	2020-02-12 19:34:55
1899	flight	2020-01-24	CA1378	三亚凤凰	北京首都	SYX	PEK	2020-01-24 18:11:00	2020-01-24 21:22:00				https://mp.weixin.qq.com/s/RPfahGQ_Gg483fv3Bah4BQ	人民日报	2020-02-06 00:00:00	1	三亚凤凰,北京首都	SYX,PEK	2020-02-06 12:00:43	2020-02-12 19:37:59
1901	train	2020-01-21	D3158	武汉汉口	扬州	HKN	YLH	2020-01-21 10:29:00	2020-01-21 14:02:00	6号车厢		14:02-14:49在扬州火车站二楼候车大厅转车	http://wjw.yangzhou.gov.cn/yzwshjh/tzgg/202001/218b28c39b6d4688a6fc95789f48a75d.shtml	扬州市卫生健康委员会	2020-02-06 12:00:32	1	武汉汉口,红安西,金寨,六安,合肥南,全椒,扬州	HKN,VXN,JZH,UAH,ENH,INH,YLH	2020-02-06 12:01:18	2020-02-12 19:34:41
1902	train	2020-01-16	K1296	广州	银川	GZQ	YIJ	2020-01-16 18:05:00	2020-01-18 10:25:00	19			http://www.sohu.com/a/370903737_166205	搜狐新闻	2020-02-06 11:59:56	1	广州,韶关东,郴州,衡阳,长沙,岳阳,赤壁,咸宁,武汉武昌,襄阳襄州,邓州,南阳,镇平,内乡,商洛,西安,咸阳,杨陵,平凉,固原,同心,中卫,青铜峡,银川	GZQ,SGQ,CZQ,HYQ,CSQ,YYQ,CBN,XNN,WCN,XWN,DOF,NFF,ZPF,NXF,OLY,XAY,XYY,YSY,PIJ,GUJ,TXJ,ZWJ,QTJ,YIJ	2020-02-06 12:01:42	2020-02-12 19:34:15
1904	train	2020-01-21	D5443	扬州	江都	YLH	UDH	2020-01-21 14:49:00	2020-01-21 15:06:00	2号车厢			http://wjw.yangzhou.gov.cn/yzwshjh/tzgg/202001/218b28c39b6d4688a6fc95789f48a75d.shtml	扬州市卫生健康委员会	2020-02-06 12:01:45	1	扬州,江都	YLH,UDH	2020-02-06 12:02:02	2020-02-12 19:34:41
1906	train	2020-01-16	D3158	武汉汉口	扬州	HKN	YLH	2020-01-16 10:29:00	2020-01-16 14:02:00	9号车厢			http://wjw.yangzhou.gov.cn/yzwshjh/tzgg/202001/c28611cc8b46486a9136dcf1b33ad26d.shtml	扬州市卫生健康委员会	2020-02-06 12:02:26	1	武汉汉口,红安西,金寨,六安,合肥南,全椒,扬州	HKN,VXN,JZH,UAH,ENH,INH,YLH	2020-02-06 12:02:36	2020-02-12 19:34:16
1908	train	2020-01-14	Z167	青岛	广州东	QDK	GGQ	2020-01-14 14:03:00	2020-01-15 18:51:00				http://www.sohu.com/a/370903737_166205	搜狐新闻	2020-02-06 12:02:49	1	青岛,高密,潍坊,淄博,济南,泰安泰山,兖州,滕州,枣庄西,徐州,商丘,开封,郑州,漯河,驻马店,信阳,武汉武昌,咸宁,岳阳,长沙,株洲,衡阳,郴州,韶关东,广州东	QDK,GMK,WFK,ZBK,JNK,TAK,YZK,TXK,ZFK,XCH,SQF,KFF,ZZF,LON,ZDN,XUN,WCN,XNN,YYQ,CSQ,ZZQ,HYQ,CZQ,SGQ,GGQ	2020-02-06 12:03:28	2020-02-12 19:32:50
1909	train	2020-01-13	G6142	深圳北	怀化南	IOQ	KAQ	2020-01-13 08:20:00	2020-01-13 13:36:00	11			http://www.sohu.com/a/370903737_166205	搜狐新闻	2020-02-06 12:04:07	1	深圳北,虎门,广州南,郴州西,衡阳东,西渡,邵东,邵阳,隆回,洞口,安江东,怀化南	IOQ,IUQ,IZQ,ICQ,HVQ,XDA,FIQ,SYQ,LHA,DKA,ADA,KAQ	2020-02-06 12:04:44	2020-02-12 19:32:49
1910	train	2020-01-15	G1272	沈阳南	武汉	SOT	WHN	2020-01-15 07:12:00	2020-01-15 19:20:00	列车员/无			https://mp.weixin.qq.com/s/0H_Sda8gfAWLa70Fm1nUKQ	沈阳日报	2020-02-06 12:03:26	1	沈阳南,沈阳,盘锦北,锦州南,东戴河,秦皇岛山海关,秦皇岛,唐山滦河,唐山,天津西,沧州西,德州东,济南西,泰安,徐州东,永城北,砀山南,商丘,开封北,郑州东,许昌东,漯河西,驻马店西,信阳东,武汉	SOT,SYT,PBD,JOD,RDD,SHD,QTP,UDP,TSP,TXP,CBP,DIP,JGK,TMK,UUH,RGH,PRH,SQF,KBF,ZAF,XVF,LBN,ZLN,OYN,WHN	2020-02-06 12:05:01	2020-02-12 19:34:13
1912	train	2020-01-16	G1272	沈阳南	武汉	SOT	WHN	2020-01-16 07:12:00	2020-01-16 19:20:00	列车员/无			https://mp.weixin.qq.com/s/0H_Sda8gfAWLa70Fm1nUKQ	沈阳日报	2020-02-06 12:05:03	1	沈阳南,沈阳,盘锦北,锦州南,东戴河,秦皇岛山海关,秦皇岛,唐山滦河,唐山,天津西,沧州西,德州东,济南西,泰安,徐州东,永城北,砀山南,商丘,开封北,郑州东,许昌东,漯河西,驻马店西,信阳东,武汉	SOT,SYT,PBD,JOD,RDD,SHD,QTP,UDP,TSP,TXP,CBP,DIP,JGK,TMK,UUH,RGH,PRH,SQF,KBF,ZAF,XVF,LBN,ZLN,OYN,WHN	2020-02-06 12:05:35	2020-02-12 19:34:16
1913	train	2020-01-17	G1272	沈阳南	武汉	SOT	WHN	2020-01-17 07:12:00	2020-01-17 19:20:00	列车员/无			https://mp.weixin.qq.com/s/0H_Sda8gfAWLa70Fm1nUKQ	沈阳日报	2020-02-06 12:05:37	1	沈阳南,沈阳,盘锦北,锦州南,东戴河,秦皇岛山海关,秦皇岛,唐山滦河,唐山,天津西,沧州西,德州东,济南西,泰安,徐州东,永城北,砀山南,商丘,开封北,郑州东,许昌东,漯河西,驻马店西,信阳东,武汉	SOT,SYT,PBD,JOD,RDD,SHD,QTP,UDP,TSP,TXP,CBP,DIP,JGK,TMK,UUH,RGH,PRH,SQF,KBF,ZAF,XVF,LBN,ZLN,OYN,WHN	2020-02-06 12:06:07	2020-02-12 19:34:18
1914	train	2020-01-18	G1272	沈阳南	武汉	SOT	WHN	2020-01-18 07:12:00	2020-01-18 19:20:00	列车员/无			https://mp.weixin.qq.com/s/0H_Sda8gfAWLa70Fm1nUKQ	沈阳日报	2020-02-06 12:06:20	1	沈阳南,沈阳,盘锦北,锦州南,东戴河,秦皇岛山海关,秦皇岛,唐山滦河,唐山,天津西,沧州西,德州东,济南西,泰安,徐州东,永城北,砀山南,商丘,开封北,郑州东,许昌东,漯河西,驻马店西,信阳东,武汉	SOT,SYT,PBD,JOD,RDD,SHD,QTP,UDP,TSP,TXP,CBP,DIP,JGK,TMK,UUH,RGH,PRH,SQF,KBF,ZAF,XVF,LBN,ZLN,OYN,WHN	2020-02-06 12:06:52	2020-02-12 19:34:22
1915	train	2020-01-19	G1272	沈阳南	武汉	SOT	WHN	2020-01-19 07:12:00	2020-01-19 19:20:00	列车员/无			https://mp.weixin.qq.com/s/0H_Sda8gfAWLa70Fm1nUKQ	沈阳日报	2020-02-06 12:06:54	1	沈阳南,沈阳,盘锦北,锦州南,东戴河,秦皇岛山海关,秦皇岛,唐山滦河,唐山,天津西,沧州西,德州东,济南西,泰安,徐州东,永城北,砀山南,商丘,开封北,郑州东,许昌东,漯河西,驻马店西,信阳东,武汉	SOT,SYT,PBD,JOD,RDD,SHD,QTP,UDP,TSP,TXP,CBP,DIP,JGK,TMK,UUH,RGH,PRH,SQF,KBF,ZAF,XVF,LBN,ZLN,OYN,WHN	2020-02-06 12:07:20	2020-02-12 19:34:31
1916	flight	2020-01-28	CZ3385	广州白云	兰州中川	CAN	LHW	2020-01-28 13:33:00	2020-01-28 16:35:00				https://mp.weixin.qq.com/s/RPfahGQ_Gg483fv3Bah4BQ	人民日报	2020-02-06 00:00:00	1	广州白云,兰州中川	CAN,LHW	2020-02-06 12:07:25	2020-02-12 19:38:05
1917	train	2020-01-20	G1272	沈阳南	武汉	SOT	WHN	2020-01-20 07:12:00	2020-01-20 19:20:00	列车员/无			https://mp.weixin.qq.com/s/0H_Sda8gfAWLa70Fm1nUKQ	沈阳日报	2020-02-06 12:08:12	1	沈阳南,沈阳,盘锦北,锦州南,东戴河,秦皇岛山海关,秦皇岛,唐山滦河,唐山,天津西,沧州西,德州东,济南西,泰安,徐州东,永城北,砀山南,商丘,开封北,郑州东,许昌东,漯河西,驻马店西,信阳东,武汉	SOT,SYT,PBD,JOD,RDD,SHD,QTP,UDP,TSP,TXP,CBP,DIP,JGK,TMK,UUH,RGH,PRH,SQF,KBF,ZAF,XVF,LBN,ZLN,OYN,WHN	2020-02-06 12:08:39	2020-02-12 19:34:36
1918	train	2020-01-21	G1272	沈阳南	武汉	SOT	WHN	2020-01-21 07:12:00	2020-01-21 19:20:00	列车员/无			https://mp.weixin.qq.com/s/0H_Sda8gfAWLa70Fm1nUKQ	沈阳日报	2020-02-06 12:08:41	1	沈阳南,沈阳,盘锦北,锦州南,东戴河,秦皇岛山海关,秦皇岛,唐山滦河,唐山,天津西,沧州西,德州东,济南西,泰安,徐州东,永城北,砀山南,商丘,开封北,郑州东,许昌东,漯河西,驻马店西,信阳东,武汉	SOT,SYT,PBD,JOD,RDD,SHD,QTP,UDP,TSP,TXP,CBP,DIP,JGK,TMK,UUH,RGH,PRH,SQF,KBF,ZAF,XVF,LBN,ZLN,OYN,WHN	2020-02-06 12:09:02	2020-02-12 19:34:41
1919	train	2020-01-15	G1274	武汉	沈阳南	WHN	SOT	2020-01-15 07:21:00	2020-01-15 19:25:00	列车员/无			https://mp.weixin.qq.com/s/0H_Sda8gfAWLa70Fm1nUKQ	沈阳日报	2020-02-06 12:09:19	1	武汉,信阳东,明港东,驻马店西,漯河西,郑州东,开封北,商丘,砀山南,徐州东,枣庄,泰安,济南西,德州东,天津西,唐山,秦皇岛,锦州南,沈阳,沈阳南	WHN,OYN,MDN,ZLN,LBN,ZAF,KBF,SQF,PRH,UUH,ZEK,TMK,JGK,DIP,TXP,TSP,QTP,JOD,SYT,SOT	2020-02-06 12:09:49	2020-02-12 19:34:13
1920	train	2020-01-16	G1274	武汉	沈阳南	WHN	SOT	2020-01-16 07:21:00	2020-01-16 19:25:00	列车员/无			https://mp.weixin.qq.com/s/0H_Sda8gfAWLa70Fm1nUKQ	沈阳日报	2020-02-06 12:09:51	1	武汉,信阳东,明港东,驻马店西,漯河西,郑州东,开封北,商丘,砀山南,徐州东,枣庄,泰安,济南西,德州东,天津西,唐山,秦皇岛,锦州南,沈阳,沈阳南	WHN,OYN,MDN,ZLN,LBN,ZAF,KBF,SQF,PRH,UUH,ZEK,TMK,JGK,DIP,TXP,TSP,QTP,JOD,SYT,SOT	2020-02-06 12:10:18	2020-02-12 19:34:16
1921	train	2020-01-17	G1274	武汉	沈阳南	WHN	SOT	2020-01-17 07:21:00	2020-01-17 19:25:00	列车员/无			https://mp.weixin.qq.com/s/0H_Sda8gfAWLa70Fm1nUKQ	沈阳日报	2020-02-06 12:10:20	1	武汉,信阳东,明港东,驻马店西,漯河西,郑州东,开封北,商丘,砀山南,徐州东,枣庄,泰安,济南西,德州东,天津西,唐山,秦皇岛,锦州南,沈阳,沈阳南	WHN,OYN,MDN,ZLN,LBN,ZAF,KBF,SQF,PRH,UUH,ZEK,TMK,JGK,DIP,TXP,TSP,QTP,JOD,SYT,SOT	2020-02-06 12:10:47	2020-02-12 19:34:18
1922	train	2020-01-18	G1274	武汉	沈阳南	WHN	SOT	2020-01-18 07:21:00	2020-01-18 19:25:00	列车员/无			https://mp.weixin.qq.com/s/0H_Sda8gfAWLa70Fm1nUKQ	沈阳日报	2020-02-06 12:10:51	1	武汉,信阳东,明港东,驻马店西,漯河西,郑州东,开封北,商丘,砀山南,徐州东,枣庄,泰安,济南西,德州东,天津西,唐山,秦皇岛,锦州南,沈阳,沈阳南	WHN,OYN,MDN,ZLN,LBN,ZAF,KBF,SQF,PRH,UUH,ZEK,TMK,JGK,DIP,TXP,TSP,QTP,JOD,SYT,SOT	2020-02-06 12:11:19	2020-02-12 19:34:22
1923	train	2020-01-19	G1274	武汉	沈阳南	WHN	SOT	2020-01-19 07:21:00	2020-01-19 19:25:00	列车员/无			https://mp.weixin.qq.com/s/0H_Sda8gfAWLa70Fm1nUKQ	沈阳日报	2020-02-06 12:11:34	1	武汉,信阳东,明港东,驻马店西,漯河西,郑州东,开封北,商丘,砀山南,徐州东,枣庄,泰安,济南西,德州东,天津西,唐山,秦皇岛,锦州南,沈阳,沈阳南	WHN,OYN,MDN,ZLN,LBN,ZAF,KBF,SQF,PRH,UUH,ZEK,TMK,JGK,DIP,TXP,TSP,QTP,JOD,SYT,SOT	2020-02-06 12:12:04	2020-02-12 19:34:31
1924	train	2020-01-20	G1274	武汉	沈阳南	WHN	SOT	2020-01-20 07:21:00	2020-01-20 19:25:00	列车员/无			https://mp.weixin.qq.com/s/0H_Sda8gfAWLa70Fm1nUKQ	沈阳日报	2020-02-06 12:12:06	1	武汉,信阳东,明港东,驻马店西,漯河西,郑州东,开封北,商丘,砀山南,徐州东,枣庄,泰安,济南西,德州东,天津西,唐山,秦皇岛,锦州南,沈阳,沈阳南	WHN,OYN,MDN,ZLN,LBN,ZAF,KBF,SQF,PRH,UUH,ZEK,TMK,JGK,DIP,TXP,TSP,QTP,JOD,SYT,SOT	2020-02-06 12:12:32	2020-02-12 19:34:36
1925	train	2020-01-21	G1274	武汉	沈阳南	WHN	SOT	2020-01-21 07:21:00	2020-01-21 19:25:00	列车员/无			https://mp.weixin.qq.com/s/0H_Sda8gfAWLa70Fm1nUKQ	沈阳日报	2020-02-06 12:12:35	1	武汉,信阳东,明港东,驻马店西,漯河西,郑州东,开封北,商丘,砀山南,徐州东,枣庄,泰安,济南西,德州东,天津西,唐山,秦皇岛,锦州南,沈阳,沈阳南	WHN,OYN,MDN,ZLN,LBN,ZAF,KBF,SQF,PRH,UUH,ZEK,TMK,JGK,DIP,TXP,TSP,QTP,JOD,SYT,SOT	2020-02-06 12:13:08	2020-02-12 19:34:42
1926	taxi	2020-01-20	鲁Q5X513	尚客优快捷酒店	河东汽车站			2020-01-20 00:00:00	2020-01-20 23:59:59			2020年1月20日，乘坐南方航空公司CZ3785航班从武汉出发，12：30左右到达临沂机场，在机场大厅吃午饭后乘机场出租车到河东区香港路2号尚客优快捷酒店（临沂机场店）休息，然后打滴滴快车（车牌鲁Q 5X513)到河东汽车站，18：30乘坐河东至沂水客车（鲁Q8521W）回到沂水。	http://kuaibao.qq.com/s/20200205A0ED4O00	天天快报	2020-02-05 15:46:00	1	临沂,沂水县,河东汽车站	2020-02-06 12:14:04	2020-02-06 12:14:04
1927	coach	2020-01-20	鲁Q8521W	河东	沂水			2020-01-20 18:30:00	2020-01-20 23:59:59			2020年1月20日，乘坐南方航空公司CZ3785航班从武汉出发，12：30左右到达临沂机场，在机场大厅吃午饭后乘机场出租车到河东区香港路2号尚客优快捷酒店（临沂机场店）休息，然后打滴滴快车（车牌鲁Q 5X513)到河东汽车站，18：30乘坐河东至沂水客车（鲁Q8521W）回到沂水。	http://kuaibao.qq.com/s/20200205A0ED4O00	天天快报	2020-02-05 15:46:00	1	临沂,沂水,河东	2020-02-06 12:19:08	2020-02-06 12:19:08
1928	coach	2020-01-22	鲁QP0555	圈里	沂水县商业宾馆			2020-01-22 13:30:00	2020-01-22 23:59:59			1月22日下午13：30乘坐圈里至沂水城乡客运（鲁QP0555）,在沂水县商业宾馆下车，乘坐出租车到中心医院就诊，之后回家	http://kuaibao.qq.com/s/20200205A0ED4O00	天天快报	2020-02-05 15:46:00	1	临沂,沂水,圈里	2020-02-06 12:24:03	2020-02-06 12:24:03
1931	flight	2020-01-21	MU2825	南京禄口	成都双流	NKG	CTU	2020-01-21 21:46:00	2020-01-22 00:16:00				https://weibo.com/3167104922/IsnDRiCUE?type=comment#_rnd1580964377952	四川日报	2020-02-02 22:00:00	1	南京禄口,成都双流	NKG,CTU	2020-02-06 15:25:07	2020-02-12 19:37:57
1932	flight	2020-01-18	DR6562	呼和浩特白塔	沈阳桃仙	HET	SHE	2020-01-18 16:22:00	2020-01-18 17:58:00		8B		http://wsjsw.dandong.gov.cn/html/267/20202/229aeb9e2ae66f2fac1149e5240b2fdd.html	丹东市新型冠状病毒感染的肺炎疫情防控指挥部	2020-02-05 19:50:00	1	兰州中川,沈阳桃仙,呼和浩特白塔	LHW,SHE,HET	2020-02-06 15:28:01	2020-02-12 19:37:55
1934	flight	2020-01-18	DR6562	呼和浩特白塔	沈阳桃仙	HET	SHE	2020-01-18 16:22:00	2020-01-18 17:58:00		9D		http://lfw.huhhot.gov.cn/xxgk/lyzx/tzgg/202002/t20200205_106818.html	呼和浩特日报	2020-02-06 15:29:04	1	兰州中川,沈阳桃仙,呼和浩特白塔	LHW,SHE,HET	2020-02-06 15:29:36	2020-02-12 19:37:55
1940	train	2020-01-19	D7665	沈阳	凤城东	SYT	FDT	2020-01-19 13:45:00	2020-01-19 14:53:00	2号车厢	13排A、B、C座		http://wsjsw.dandong.gov.cn/html/267/20202/229aeb9e2ae66f2fac1149e5240b2fdd.html	丹东市新型冠状病毒感染的肺炎疫情防控指挥部	2020-02-05 19:50:00	1	沈阳,本溪,南芬北,凤城东	SYT,BXT,NUT,FDT	2020-02-06 15:32:54	2020-02-12 19:34:31
1942	flight	2020-01-08	CA1553	呼和浩特白塔	上海浦东	HET	PVG	2020-01-08 21:07:00	2020-01-08 23:16:00				https://mp.weixin.qq.com/s/RPfahGQ_Gg483fv3Bah4BQ	人民日报	2020-02-06 15:33:16	1	锡林浩特,上海浦东,呼和浩特白塔	XIL,PVG,HET	2020-02-06 15:33:41	2020-02-12 19:37:53
1951	train	2020-01-21	C2902	郑州	焦作	ZZF	JOF	2020-01-21 06:22:00	2020-01-21 06:56:00	5号车厢			https://mp.weixin.qq.com/s/RPfahGQ_Gg483fv3Bah4BQ	人民日报	2020-02-06 15:35:46	1	郑州,焦作	ZZF,JOF	2020-02-06 15:35:53	2020-02-12 19:34:42
1964	train	2020-01-21	K28	唐山	天津	TSP	TJP	2020-01-22 05:24:00	2020-01-22 06:49:00				https://mp.weixin.qq.com/s/RPfahGQ_Gg483fv3Bah4BQ	人民日报	2020-02-06 17:24:58	1	唐山,天津	TSP,TJP	2020-02-06 17:25:26	2020-02-12 19:34:42
1966	train	2020-01-16	K4094	武汉汉口	清河城	HKN	QYP	2020-01-16 05:50:00	2020-01-16 19:49:00	7、9号车厢			https://mp.weixin.qq.com/s/RPfahGQ_Gg483fv3Bah4BQ	人民日报	2020-02-06 17:33:11	1	武汉汉口,麻城,新县,光山,潢川,淮滨,阜阳,商丘南,曹县,菏泽,鄄城,郓城,梁山,聊城阳谷,聊城,聊城临清,清河城	HKN,MCN,XSN,GUN,KCN,HVN,FYH,SPF,CXK,HIK,JCK,YPK,LMK,YIK,UCK,UQK,QYP	2020-02-06 17:33:35	2020-02-12 19:34:16
1969	train	2020-01-19	G352	合肥南	沧州西	ENH	CBP	2020-01-19 09:58:00	2020-01-19 13:36:00				https://mp.weixin.qq.com/s/RPfahGQ_Gg483fv3Bah4BQ	人民日报	2020-02-06 17:36:13	1	合肥南,蚌埠南,徐州东,曲阜东,济南西,德州东,沧州西	ENH,BMH,UUH,QAK,JGK,DIP,CBP	2020-02-06 17:37:24	2020-02-12 19:34:31
1970	train	2020-01-19	G1722	武汉	合肥南	WHN	ENH	2020-01-19 08:00:00	2020-01-19 09:33:00				https://mp.weixin.qq.com/s/RPfahGQ_Gg483fv3Bah4BQ	人民日报	2020-02-06 17:37:35	1	武汉,合肥南	WHN,ENH	2020-02-06 17:37:50	2020-02-12 19:34:31
1971	train	2020-01-18	D6733	天津西	唐山	TXP	TSP	2020-01-18 10:09:00	2020-01-18 11:09:00				https://mp.weixin.qq.com/s/RPfahGQ_Gg483fv3Bah4BQ	人民日报	2020-02-06 17:38:08	1	天津西,天津滨海西,天津滨海北,唐山	TXP,FHP,FCP,TSP	2020-02-06 17:38:45	2020-02-12 19:34:22
1972	train	2020-01-18	Z38	武汉武昌	北京西	WCN	BXP	2020-01-18 19:50:00	2020-01-19 06:40:00				https://mp.weixin.qq.com/s/RPfahGQ_Gg483fv3Bah4BQ	人民日报	2020-02-06 17:39:09	1	武汉武昌,孝感,北京西	WCN,XGN,BXP	2020-02-06 17:39:25	2020-02-12 19:34:23
1974	train	2020-01-13	K850	无锡	邯郸	WXH	HDP	2020-01-13 14:04:00	2020-01-14 08:26:00				https://mp.weixin.qq.com/s/RPfahGQ_Gg483fv3Bah4BQ	人民日报	2020-02-06 17:40:22	1	无锡,常州,南京,滁州北,蚌埠,徐州,滕州,兖州,泰安泰山,济南,聊城,邯郸	WXH,CZH,NJH,CUH,BBH,XCH,TXK,YZK,TAK,JNK,UCK,HDP	2020-02-06 17:40:32	2020-02-12 19:32:49
1976	train	2020-01-19	D367	重庆北	合川	CUW	WKW	2020-01-19 14:56:00	2020-01-19 15:21:00				https://mp.weixin.qq.com/s/KKSJxmyYpc2bjx4THE6P1A	大渝网	2020-02-06 17:41:07	1	重庆北,合川	CUW,WKW	2020-02-06 17:42:51	2020-02-12 19:34:32
1978	flight	2020-01-22	JD5137	武汉天河	济南遥墙	WUH	TNA	2020-01-22 17:04:00	2020-01-22 18:31:00		7E/7F		http://ws.zibo.gov.cn/art/2020/2/3/art_817_1881317.html	淄博市卫生健康委员会	2020-02-03 15:39:20	1	丽江三义,济南遥墙,武汉天河	LJG,TNA,WUH	2020-02-06 17:44:00	2020-02-12 19:37:58
1980	train	2020-01-20	T182	武汉汉口	沈阳北	HKN	SBT	2020-01-20 14:57:00	2020-01-21 12:28:00	餐车			https://m.weibo.cn/status/4465615085678653?	辽宁交通广播	2020-02-06 17:47:35	1	武汉汉口,麻城,新县,潢川,淮滨,阜阳,商丘南,菏泽,聊城,衡水,天津,唐山,滦县,秦皇岛,秦皇岛山海关,葫芦岛,锦州,沟帮子,沈阳北	HKN,MCN,XSN,KCN,HVN,FYH,SPF,HIK,UCK,HSP,TJP,TSP,UXP,QTP,SHD,HLD,JZD,GBD,SBT	2020-02-06 17:48:32	2020-02-12 19:34:36
1981	train	2020-01-14	G1273	永城北	郑州东	RGH	ZAF	2020-01-14 15:33:00	2020-01-14 17:03:00	2号车厢	座次02车15A	座次02车15A	https://mp.weixin.qq.com/s/3-F-ct8YU5Y-Aq4xS0Ol1w	永城市疫情防控指挥部	2020-02-06 17:53:30	1	永城北,砀山南,商丘,开封北,郑州东	RGH,PRH,SQF,KBF,ZAF	2020-02-06 17:55:36	2020-02-12 19:32:50
1982	train	2020-01-16	G1888	郑州东	永城北	ZAF	RGH	2020-01-16 18:37:00	2020-01-16 19:59:00	4号车厢	09F		https://mp.weixin.qq.com/s/3-F-ct8YU5Y-Aq4xS0Ol1w	永城市肺炎疫情防控指挥部	2020-02-06 18:26:36	1	郑州东,兰考南,商丘,永城北	ZAF,LUF,SQF,RGH	2020-02-06 18:37:38	2020-02-12 19:34:16
1983	train	2020-01-17	D3158	武汉汉口	南通	HKN	NUH	2020-01-17 10:29:00	2020-01-17 15:45:00	12号车厢			https://mp.weixin.qq.com/s/5hzRbiCslgYjL-UXB3ApHg	南通发布	2020-02-06 18:39:43	1	武汉汉口,红安西,金寨,六安,合肥南,全椒,扬州,泰州,海安,如皋,南通	HKN,VXN,JZH,UAH,ENH,INH,YLH,UTH,HIH,RBH,NUH	2020-02-06 18:38:50	2020-02-12 19:34:18
1984	train	2020-01-20	Z38	武汉武昌	北京西	WCN	BXP	2020-01-20 19:50:00	2020-01-21 06:40:00	6车厢	5号上铺		https://baijiahao.baidu.com/s?id=1657647736776555689&wfr=spider&for=pc	朔州资讯	2020-02-05 06:14:00	1	武汉武昌,孝感,北京西	WCN,XGN,BXP	2020-02-06 18:40:51	2020-02-12 19:34:36
1985	train	2020-01-15	G188	济南西	北京南	JGK	VNP	2020-01-15 14:33:00	2020-01-15 16:22:00	3号车厢	8D		http://www.jinan.gov.cn/art/2020/1/31/art_1861_3903123.html	济南市卫生健康委员会	2020-02-06 18:44:48	1	济南西,德州东,北京南	JGK,DIP,VNP	2020-02-06 18:43:48	2020-02-12 19:34:13
1986	coach	2020-01-21	六里桥长途客运大巴1408/京A-D7951	北京市六里桥	怀仁市			2020-01-21 09:45:00	2020-01-21 15:00:00		6号	车次为1408	https://baijiahao.baidu.com/s?id=1657647736776555689&wfr=spider&for=pc	朔州资讯	2020-02-05 06:41:00	1	北京，六里桥，怀仁市	2020-02-06 18:48:47	2020-02-06 18:48:47
1987	train	2020-01-17	D4693	镇江南	上海虹桥	ZEH	AOH	2020-01-17 06:12:00	2020-01-17 07:40:00	04号车厢			http://wjw.zhenjiang.gov.cn/xwzx/wsxx/202002/t20200206_2175831.htm	镇江市卫生健康委员会	2020-02-06 16:32:00	1	镇江南,丹阳北,常州北,无锡东,苏州北,上海虹桥	ZEH,EXH,ESH,WGH,OHH,AOH	2020-02-06 18:59:20	2020-02-12 19:34:18
1988	train	2020-01-22	G7032	上海	镇江	SHH	ZJH	2020-01-22 05:53:00	2020-01-22 07:30:00	03号车厢			http://wjw.zhenjiang.gov.cn/xwzx/wsxx/202002/t20200206_2175831.htm	镇江市卫生健康委员会	2020-02-06 16:32:00	1	上海,昆山南,苏州,无锡,常州,丹阳,镇江	SHH,KNH,SZH,WXH,CZH,DYH,ZJH	2020-02-06 19:01:16	2020-02-12 19:34:51
1989	train	2020-01-21	G258	武汉	济南西	WHN	JGK	2020-01-21 07:11:00	2020-01-21 12:22:00	15号车厢			http://www.jinan.gov.cn/art/2020/1/31/art_1861_3903123.html	济南市卫生健康委员会	2020-02-06 19:11:58	1	武汉,信阳东,漯河西,郑州东,徐州东,曲阜东,济南西	WHN,OYN,LBN,ZAF,UUH,QAK,JGK	2020-02-06 19:11:12	2020-02-12 19:34:42
1990	train	2020-01-20	G6922	泰安	济南西	TMK	JGK	2020-01-20 08:58:00	2020-01-20 09:15:00	5号车厢	12D	12D	http://www.jinan.gov.cn/art/2020/1/31/art_1861_3903123.html	济南市卫生健康委员会	2020-02-06 19:30:25	1	泰安,济南西	TMK,JGK	2020-02-06 19:29:23	2020-02-12 19:34:36
1991	train	2020-01-20	G185	济南西	潍坊	JGK	WFK	2020-01-20 14:14:00	2020-01-20 15:58:00	5号车厢	15A		http://www.jinan.gov.cn/art/2020/1/31/art_1861_3903123.html	济南市卫生健康委员会	2020-02-06 19:31:19	1	济南西,济南,淄博,昌乐,潍坊	JGK,JNK,ZBK,CLK,WFK	2020-02-06 19:30:21	2020-02-12 19:34:36
1992	train	2020-01-21	D3058	枝江北	武汉汉口	ZIN	HKN	2020-01-21 13:54:00	2020-01-21 15:35:00	8号车厢	18D	18D	https://mp.weixin.qq.com/s/fCDskYiy-5aep4yHdlQGdQ	大众网淄博公众号	2020-02-06 19:32:27	1	枝江北,荆州,武汉汉口	ZIN,JBN,HKN	2020-02-06 19:33:16	2020-02-12 19:34:42
1993	train	2020-01-21	K1198	武汉汉口	淄博	HKN	ZBK	2020-01-21 16:38:00	2020-01-22 12:04:00	4车厢	003号	003号	https://mp.weixin.qq.com/s/fCDskYiy-5aep4yHdlQGdQ	大众网淄博公众号	2020-02-06 19:34:48	1	武汉汉口,孝感,花园,广水,信阳,确山,驻马店,西平,漯河,周口,项城,沈丘,阜阳,涡阳,淮北,萧县,徐州,枣庄西,兖州,泰安泰山,济南大明湖,淄博	HKN,XGN,HUN,GSN,XUN,QSN,ZDN,XPN,LON,ZKN,ERN,SQN,FYH,GYH,HRH,EOH,XCH,ZFK,YZK,TAK,JAK,ZBK	2020-02-06 19:33:49	2020-02-12 19:34:42
1994	train	2020-01-22	G1848	武汉	淄博	WHN	ZBK	2020-01-22 10:14:00	2020-01-22 16:42:00	5号车厢	10B		http://ws.zibo.gov.cn/art/2020/2/3/art_817_1881317.html	淄博市卫健委	2020-02-06 19:35:47	1	武汉,漯河西,郑州东,商丘,砀山南,徐州东,滕州东,济南,淄博	WHN,LBN,ZAF,SQF,PRH,UUH,TEK,JNK,ZBK	2020-02-06 19:34:50	2020-02-12 19:34:51
1996	train	2020-01-22	G38	南京南	滁州	NKH	CXH	2020-01-22 13:02:00	2020-01-22 13:20:00				https://mp.weixin.qq.com/s/kNEqjxIDPyvm_Jbd6ryWeg	美好滁州	2020-02-06 19:37:50	1	南京南,滁州	NKH,CXH	2020-02-06 19:36:44	2020-02-12 19:34:51
1997	train	2020-01-22	D3012	武汉汉口	南京南	HKN	NKH	2020-01-22 08:30:00	2020-01-22 11:54:00				https://mp.weixin.qq.com/s/kNEqjxIDPyvm_Jbd6ryWeg	美好滁州	2020-02-06 19:38:28	1	武汉汉口,红安西,麻城北,金寨,六安,合肥南,全椒,南京南	HKN,VXN,MBN,JZH,UAH,ENH,INH,NKH	2020-02-06 19:43:18	2020-02-12 19:34:51
1998	train	2020-01-14	K27	天津	本溪	TJP	BXT	2020-01-14 19:09:00	2020-01-15 04:42:00	5号车厢	24号中铺（北京始发--丹东终到）		https://mp.weixin.qq.com/s/lW2SsZb8YXOdKykPH30spg	本溪市 疫情防控指挥部	2020-02-06 19:45:32	1	天津,唐山,秦皇岛山海关,沈阳,本溪	TJP,TSP,SHD,SYT,BXT	2020-02-06 19:45:02	2020-02-12 19:32:50
2000	train	2020-01-17	G310	武汉汉口	安阳东	HKN	ADF	2020-01-17 16:10:00	2020-01-17 19:12:00	7号车厢	11D		https://mp.weixin.qq.com/s/s6APDhr7nMQVgB0eUVoVDA	濮阳网	2020-02-06 19:49:36	1	武汉汉口,信阳东,漯河西,郑州东,鹤壁东,安阳东	HKN,OYN,LBN,ZAF,HFF,ADF	2020-02-06 19:49:32	2020-02-12 19:34:18
2001	train	2020-01-18	G2803	毕节	昆明南	BOE	KOM	2020-01-18 10:36:00	2020-01-18 13:43:00	14号车厢	01D座		https://mp.weixin.qq.com/s/zl3g3MNMEgPBYKqv04O5Eg	江川发布公众号	2020-02-06 19:52:01	1	毕节,黔西,贵阳北,安顺西,昆明南	BOE,QXE,KQW,ASE,KOM	2020-02-06 19:54:45	2020-02-12 19:34:23
2004	train	2020-01-21	D367	重庆北	合川	CUW	WKW	2020-01-21 14:56:00	2020-01-21 15:21:00				https://mp.weixin.qq.com/s/KKSJxmyYpc2bjx4THE6P1A	大渝网	2020-02-06 20:09:54	1	重庆北,合川	CUW,WKW	2020-02-06 20:09:59	2020-02-12 19:34:42
2012	train	2020-01-19	Z391	武汉武昌	南昌西	WCN	NXG	2020-01-20 10:45:00	2020-01-20 13:49:00	1号车厢			https://weibo.com/2673559233/IscqwukIM?refer_flag=1001030103_&type=comment#_rnd1580611131362	南昌高新区发布	2020-02-06 20:13:10	1	武汉武昌,南昌西	WCN,NXG	2020-02-06 20:13:25	2020-02-12 19:34:32
2017	train	2020-01-17	C7402	美兰	棋子湾	MHQ	QZQ	2020-01-17 08:02:00	2020-01-17 09:53:00	5号车厢			https://mp.weixin.qq.com/s?__biz=MjM5MTYzNjk2MA==&mid=2651577035&idx=1&sn=061cf423db1b6474ec4a686df05eba03	人民网海南频道	2020-02-06 20:14:55	1	美兰,海口东,老城镇,福山镇,临高南,银滩,白马井,棋子湾	MHQ,HMQ,ACQ,FZQ,KGQ,CTQ,BFQ,QZQ	2020-02-06 20:15:07	2020-02-12 19:34:18
2018	train	2020-01-18	D5943	武汉汉口	恩施	HKN	ESN	2020-01-18 06:31:00	2020-01-18 10:28:00	11号车厢			https://weibo.com/5332987875/IrRbJyr2I?refer_flag=1001030103_&type=comment#_rnd1580450883111	恩施发布	2020-02-06 20:15:51	1	武汉汉口,荆州,枝江北,宜昌东,巴东,建始,恩施	HKN,JBN,ZIN,HAN,BNN,JRN,ESN	2020-02-06 20:16:04	2020-02-12 19:34:23
2019	train	2020-01-18	G2039	武汉	温州南	WHN	VRH	2020-01-18 09:20:00	2020-01-18 15:55:00	3号车厢			https://wap.peopleapp.com/article/rmh11286095/rmh11286095	人民日报	2020-02-06 20:14:02	1	武汉,鄂州,黄石北,黄石大冶北,阳新,瑞昌西,庐山,共青城,永修,南昌西,上饶弋阳,上饶,衢州,金华,金华南,武义北,永康南,丽水,青田,温州南	WHN,ECN,KSN,DBN,YON,RXG,LSG,GAG,ACG,NXG,YIG,SRG,QEH,JBH,RNH,WDH,QUH,USH,QVH,VRH	2020-02-06 20:16:29	2020-02-12 19:34:24
2023	train	2020-01-18	G469	北京南	威海	VNP	WKK	2020-01-18 08:20:00	2020-01-18 14:32:00	12号车厢	005D		https://weibo.com/3901624042/IsjtHnMb4?refer_flag=1001030103_&type=comment#_rnd1580978112545	山西日报	2020-02-06 20:18:18	1	北京南,德州东,平原东,禹城东,济南东,邹平,淄博北,临淄北,潍坊北,高密北,即墨北,莱阳,徐家店海阳北,烟台南,牟平,威海	VNP,DIP,PUK,YSK,MDK,ZLK,ZRK,UEK,WJK,GVK,JVK,LYK,HEK,YLK,MBK,WKK	2020-02-06 20:18:38	2020-02-12 19:34:24
2024	train	2020-01-19	D6073	济南	威海	JNK	WKK	2020-01-19 06:11:00	2020-01-19 09:59:00	2号车厢			https://wap.peopleapp.com/article/rmh11286095/rmh11286095	人民日报	2020-02-06 20:17:52	1	济南,淄博,潍坊,即墨北,莱阳,烟台南,威海	JNK,ZBK,WFK,JVK,LYK,YLK,WKK	2020-02-06 20:19:21	2020-02-12 19:34:32
2025	train	2020-01-24	K9628	丽江	大理	LHM	DKM	2020-01-24 13:22:00	2020-01-24 15:49:00	4号车厢	13A/13B/13C		https://weibo.com/3071103322/IrVzjh13p?refer_flag=1001030103_&type=comment	大理发布	2020-02-06 20:19:03	1	丽江,大理	LHM,DKM	2020-02-06 20:19:34	2020-02-12 19:34:57
2027	taxi	2020-01-23	渝AT860U	合川区	合川区人民医院			2020-01-23 10:00:00	2020-01-23 19:00:00		滴滴车		https://mp.weixin.qq.com/s/KKSJxmyYpc2bjx4THE6P1A	大渝网	2020-02-06 20:21:34	1		2020-02-06 20:20:23	2020-02-06 20:20:23
2030	train	2020-01-16	D638	武汉汉口	常州	HKN	CZH	2020-01-16 16:33:00	2020-01-16 21:03:00			黄冈、武汉办事	https://mp.weixin.qq.com/s/vyfPZjULTvg8j9GA13eS9A	幸福东台公众号	2020-02-06 20:21:16	1	武汉汉口,红安西,金寨,六安,合肥南,全椒,南京南,镇江,丹阳,常州	HKN,VXN,JZH,UAH,ENH,INH,NKH,ZJH,DYH,CZH	2020-02-06 20:21:33	2020-02-12 19:34:16
2034	train	2020-01-22	G381	天津	唐山	TJP	TSP	2020-01-22 08:42:00	2020-01-22 09:14:00				https://wap.peopleapp.com/article/rmh11286095/rmh11286095	人民日报	2020-02-06 20:20:10	1	天津,唐山	TJP,TSP	2020-02-06 20:22:34	2020-02-12 19:34:51
2035	taxi	2020-01-20	白色吉利车（车牌号不详）	三爻地铁口	鄠邑区人民路			2020-01-20 22:00:00	2020-01-20 23:00:00			同乘四人,均未佩戴口罩，司机年龄约40岁左右,男,身高170厘米左右,身材中等	https://mp.weixin.qq.com/s/yloTlwejHC8maYkQpqLnMw	鄠邑区委网信办	2020-02-06 20:22:32	1		2020-02-06 20:22:40	2020-02-06 20:22:40
2036	taxi	2020-01-15	辽EDS628	本溪火车站	本溪市平山区站前街道办事处某小区			2020-01-15 04:45:00	2020-01-15 08:30:00				http://www.benxi.gov.cn/xw/zwyw/content_436333	本溪市疫情防控指挥部	2020-02-06 20:22:42	1		2020-02-06 20:22:44	2020-02-06 20:22:44
2037	taxi	2020-01-17	豫ECM559	安阳高铁站	清丰县阳邵镇			2020-01-17 19:15:00	2020-01-17 00:00:00			濮阳市确诊，患者与2名内黄县人拼车	https://mp.weixin.qq.com/s/s6APDhr7nMQVgB0eUVoVDA	濮阳网	2020-02-06 20:22:45	1		2020-02-06 20:22:46	2020-02-06 20:22:46
2038	flight	2020-01-16	FD439	三亚凤凰	曼谷.廊曼	SYX	DMK	2020-01-16 05:28:00	2020-01-16 06:04:00				http://hainan.ifeng.com/a/20200206/8175458_0.shtml	凤凰网海南	2020-02-06 20:25:23	1	三亚凤凰,曼谷.廊曼	SYX,DMK	2020-02-06 20:26:02	2020-02-12 19:37:54
2039	flight	2020-01-20	HU7398	武汉天河	海口美兰	WUH	HAK	2020-01-20 20:28:00	2020-01-20 22:43:00				http://hainan.ifeng.com/a/20200206/8175458_0.shtml	凤凰网海南	2020-02-06 20:26:15	1	武汉天河,海口美兰	WUH,HAK	2020-02-06 20:26:30	2020-02-12 19:37:56
2040	flight	2020-01-22	HU7398	武汉天河	海口美兰	WUH	HAK	2020-01-22 20:23:00	2020-01-22 22:34:00				http://hainan.ifeng.com/a/20200206/8175458_0.shtml	凤凰网海南	2020-02-06 20:27:32	1	武汉天河,海口美兰	WUH,HAK	2020-02-06 20:29:50	2020-02-12 19:37:58
2041	train	2020-01-23	C7473	美兰	三亚	MHQ	SEQ	2020-01-23 15:33:00	2020-01-23 17:08:00	7			http://hainan.ifeng.com/a/20200206/8175458_0.shtml	凤凰网海南	2020-02-06 20:30:47	1	美兰,文昌,琼海,万宁,陵水,三亚	MHQ,WEQ,QYQ,WNQ,LIQ,SEQ	2020-02-06 20:31:25	2020-02-12 19:34:55
2042	train	2020-01-29	C7492	东方	海口东	UFQ	HMQ	2020-01-29 08:09:00	2020-01-29 09:52:00	1			http://hainan.ifeng.com/a/20200206/8175458_0.shtml	凤凰网海南	2020-02-06 20:31:27	1	东方,海口东	UFQ,HMQ	2020-02-06 20:32:02	2020-02-12 19:35:07
2043	ship	2020-01-23	紫荆11号	海安旧港	海口			2020-01-23 09:05:00	2020-01-23 23:55:00	抵达时间未知/			http://hainan.ifeng.com/a/20200206/8175458_0.shtml	凤凰网海南	2020-02-06 20:32:20	1	海安旧港，海口	2020-02-06 20:34:23	2020-02-06 20:34:23
2044	train	2020-01-17	K457	武汉武昌	海口	WCN	VUQ	2020-01-17 17:13:00	2020-01-18 19:28:00				http://hainan.ifeng.com/a/20200206/8175458_0.shtml	凤凰网海南	2020-02-06 20:39:59	1	武汉武昌,咸宁,长沙,株洲,衡山,衡阳,永州,桂林北,柳州,来宾,贵港,兴业,玉林,文地,廉江,湛江西,雷州,徐闻,海口	WCN,XNN,CSQ,ZZQ,HSQ,HYQ,AOQ,GBZ,LZZ,UBZ,GGZ,SNZ,YLZ,WNZ,LJZ,ZWQ,UAQ,XJQ,VUQ	2020-02-06 20:40:33	2020-02-12 19:34:18
2045	ship	2020-01-20	海装8号	海安旧港	海口			2020-01-20 16:10:00	2020-01-20 23:55:00	抵达时间不详			http://hainan.ifeng.com/a/20200206/8175458_0.shtml	凤凰网海南	2020-02-06 20:40:59	1	海安旧港，海口	2020-02-06 20:42:24	2020-02-06 20:44:55
2046	ship	2020-01-24	紫荆11号	海安旧港	海口			2020-01-24 19:30:00	2019-11-24 23:55:00	抵达时间不详/			http://hainan.ifeng.com/a/20200206/8175458_0.shtml	凤凰网海南	2020-02-06 20:42:35	1	海安旧港，海口	2020-02-06 20:44:39	2020-02-06 20:44:39
2047	ship	2020-01-19	紫荆22号	海安旧港	海口			2020-01-22 13:31:00	2020-01-22 23:55:00	抵达时间不详/			http://hainan.ifeng.com/a/20200206/8175458_0.shtml	凤凰网海口	2020-02-06 20:57:03	1	海安旧港，海口	2020-02-06 20:58:28	2020-02-06 20:58:28
2048	ship	2020-01-23	紫荆十六号	海安旧港	海口			2020-01-23 17:35:00	2020-01-23 23:55:00	抵达时间不详/			http://hainan.ifeng.com/a/20200206/8175458_0.shtml	凤凰网海南	2020-02-06 20:59:34	1	海安旧港，海口	2020-02-06 21:01:25	2020-02-06 21:01:25
2049	bus	2020-01-18	D004路/新AB3665	西山农牧场	教育大厦			2020-01-18 13:50:00	2020-01-18 14:30:00			1月18日13时50分至14时30分乘坐西山农牧场D004路客运车的乘客	https://view.inews.qq.com/a/20200201A00FIQ00?devid=5BCD216A-9679-46AF-9BF5-C7393A306E4F&qimei=5bcd216a-9679-46af-9bf5-c7393a306e4f&uid=100169266228&trace_detail=%7B%22appid%22%3A%22vab_push%22%2C%22ad_id%22%3A186243%7D	新疆视讯	2020-02-02 21:01:00	1	新疆，西山农牧场，教育大厦	2020-02-06 21:14:51	2020-02-06 21:14:51
2050	flight	2020-01-19	CA8279	武汉天河	深圳宝安	WUH	SZX	2020-01-19 08:10:00	2020-01-19 09:52:00				https://www.chp.gov.hk/tc/features/102465.html	香港卫生署	2020-02-06 21:18:11	1	武汉天河,深圳宝安	WUH,SZX	2020-02-06 21:18:54	2020-02-12 19:37:56
2051	train	2020-01-19	G6543	深圳北	香港西九龙	IOQ	XJA	2020-01-19 17:41:00	2020-01-19 18:00:00				https://www.chp.gov.hk/tc/features/102465.html	香港卫生署	2020-02-06 21:19:09	1	深圳北,香港西九龙	IOQ,XJA	2020-02-06 21:19:50	2020-02-12 19:34:32
2052	flight	2020-01-19	CX500	中国香港	东京.成田	HKG	NRT	2020-01-19 15:35:00	2020-01-19 20:01:00				https://www.chp.gov.hk/tc/features/102465.html	香港卫生署	2020-02-06 21:19:57	1	中国香港,东京.成田	HKG,NRT	2020-02-06 21:20:23	2020-02-12 19:37:56
2053	flight	2020-01-19	KA853	武汉天河	中国香港	WUH	HKG	2020-01-19 11:57:00	2020-01-19 13:46:00				https://www.chp.gov.hk/tc/features/102465.html	香港卫生署	2020-02-06 21:20:40	1	武汉天河,中国香港	WUH,HKG	2020-02-06 21:21:02	2020-02-12 19:37:56
2054	train	2020-01-21	G1015	武汉	深圳北	WHN	IOQ	2020-01-21 13:40:00	2020-01-21 18:28:00				https://www.chp.gov.hk/tc/features/102465.html	香港卫生署	2020-02-06 21:21:12	1	武汉,咸宁北,长沙南,衡阳东,郴州西,韶关,广州南,深圳北	WHN,XRN,CWQ,HVQ,ICQ,SNQ,IZQ,IOQ	2020-02-06 21:21:41	2020-02-12 19:34:42
2055	flight	2020-01-20	KA855	武汉天河	中国香港	WUH	HKG	2020-01-20 20:50:00	2020-01-20 22:31:00				https://www.chp.gov.hk/tc/features/102465.html	香港卫生署	2020-02-06 21:21:48	1	武汉天河,中国香港	WUH,HKG	2020-02-06 21:22:06	2020-02-12 19:37:57
2056	train	2020-01-21	G5607	深圳北	香港西九龙	IOQ	XJA	2020-01-21 19:35:00	2020-01-21 19:54:00				https://www.chp.gov.hk/tc/features/102465.html	香港卫生署	2020-02-06 21:22:14	1	深圳北,香港西九龙	IOQ,XJA	2020-02-06 21:22:35	2020-02-12 19:34:42
2057	flight	2020-01-21	CX880	中国香港	洛杉矶	HKG	LAX	2020-01-21 00:37:00	2020-01-20 20:08:00				https://www.chp.gov.hk/tc/features/102465.html	香港卫生署	2020-02-06 21:22:47	1	中国香港,洛杉矶	HKG,LAX	2020-02-06 21:23:10	2020-02-12 19:37:57
2058	flight	2020-01-21	CX408	中国香港	中国台北.台北桃园	HKG	TPE	2020-01-21 23:13:00	2020-01-22 00:24:00				https://www.chp.gov.hk/tc/features/102465.html	香港卫生署	2020-02-06 21:23:22	1	中国香港,中国台北.台北桃园	HKG,TPE	2020-02-06 21:23:43	2020-02-12 19:37:57
2059	train	2020-01-23	G1031	咸宁北	深圳北	XRN	IOQ	2020-01-23 11:59:00	2020-01-23 16:45:00				https://www.chp.gov.hk/tc/features/102465.html	香港卫生署	2020-02-06 21:23:49	1	咸宁北,岳阳东,长沙南,衡阳东,耒阳西,乐昌东,广州南,虎门,深圳北	XRN,YIQ,CWQ,HVQ,LPQ,ILQ,IZQ,IUQ,IOQ	2020-02-06 21:24:09	2020-02-12 19:34:55
2060	train	2020-01-23	G407	深圳北	香港西九龙	IOQ	XJA	2020-01-23 16:39:00	2020-01-23 16:57:00				https://www.chp.gov.hk/tc/features/102465.html	香港卫生署	2020-02-06 21:24:21	1	深圳北,香港西九龙	IOQ,XJA	2020-02-06 21:24:45	2020-02-12 19:34:56
2061	flight	2020-01-25	CZ3097	广州白云	中国台北.台北桃园	CAN	TPE	2020-01-25 11:31:00	2020-01-25 13:01:00				https://www.chp.gov.hk/tc/features/102465.html	香港卫生署	2020-02-06 21:25:04	1	广州白云,中国台北.台北桃园	CAN,TPE	2020-02-06 21:25:22	2020-02-12 19:38:05
2062	flight	2020-01-09	JD5626	济南遥墙	丽江三义	TNA	LJG	2020-01-09 20:00:00	2020-01-10 01:39:00				http://www.jinan.gov.cn/art/2020/2/4/art_1861_3919667.html	济南市卫生健康委员会	2020-02-06 23:12:35	1	济南遥墙,丽江三义,南昌昌北	TNA,LJG,KHN	2020-02-06 23:12:44	2020-02-12 19:37:53
2064	flight	2020-01-20	SC1176	重庆江北	济南遥墙	CKG	TNA	2020-01-20 21:34:00	2020-01-20 23:19:00				http://www.jinan.gov.cn/art/2020/2/4/art_1861_3919667.html	济南市卫生健康委员会	2020-02-06 23:13:13	1	暹粒,济南遥墙,重庆江北	REP,TNA,CKG	2020-02-06 23:13:19	2020-02-12 19:37:57
2065	taxi	2020-01-20	晋HD06956	忻州	患者家			2020-01-20 21:02:00	2020-01-20 21:30:00				https://weibo.com/3901624042/IsjtHnMb4?refer_flag=1001030103_&type=comment#_rnd1580978112545	山西日报	2020-02-06 23:14:05	1	忻州	2020-02-06 23:14:11	2020-02-06 23:14:11
[truncated: 1,368 more rows]
