# Supplementary material for: Multi-Model Fusion-Based Hierarchical Extraction for Chinese Epidemic Event
Source: Data Sci Eng. 2023 Jan 2;8(1):73–83. doi: 10.1007/s41019-022-00203-6 (PMC9807097; doi:10.1007/s41019-022-00203-6)
Supplement: Supplementary file 1 — (zip 67849 KB) [file 41019_2022_203_MOESM1_ESM.zip › evaluate_Model.py]

import sys
import re
import codecs
from conlleval import return_report
from collections import defaultdict, namedtuple
print('-'*40+'GlobalPointer'+'-'*40)
output_file='D:/大四下/毕业论文/code/GlobalPointer/result_globalpointer.txt'
eval_lines = return_report(output_file)
for line in eval_lines:
    print(line)

print('-'*40+'IDCNN'+'-'*40)
output_file='D:/大四下/毕业论文/code/IDCNN/result_IDCNN.txt'
eval_lines = return_report(output_file)
for line in eval_lines:
    print(line)

print('-'*40+'Bilstm-crf'+'-'*40)

output_file='D:/大四下/毕业论文/code/Bilstm-crf/result_bilstm-crf.txt'
eval_lines = return_report(output_file)
for line in eval_lines:
    print(line)


print('-'*40+'GBDT'+'-'*40)

output_file= './gbdt_NER/pre_merge.txt'
eval_lines = return_report(output_file)
for line in eval_lines:
    print(line)
