# Supplementary material for: Multi-Model Fusion-Based Hierarchical Extraction for Chinese Epidemic Event
Source: Data Sci Eng. 2023 Jan 2;8(1):73–83. doi: 10.1007/s41019-022-00203-6 (PMC9807097; doi:10.1007/s41019-022-00203-6)
Supplement: Supplementary file 1 — (zip 67849 KB) [file 41019_2022_203_MOESM1_ESM.zip › Event_classification/pre.txt]

12：20-13：30前往食堂2楼用餐，	0 0
后经长雅楼门口回教室休息；	0 0
13：30-14：10前往学校核酸采样点进行核酸检测，采样后回教室自习；	0 0
14：10-17：45上课；	0 0
17：45-18：00前往食堂2楼吃饭；	0 0
18：00-18：10在足球场跑步10分钟，后回教室；	0 0
18：15-22：20在科学馆5楼502教室自习，	0 0
期间前往隔壁信息楼4楼上洗手间；	0 0
22：20步行回家，后再未外出。	0 0
3月26日在家未外出	0 0
3月27日凌晨1时闭环转运至定点酒店隔离。	0 0
如与该名无症状感染者活动轨迹有交集，请务必第一时间主动向当地防疫机构报告，配合做好隔离医学观察或健康监测等健康管理工作。	2 2
请广大市民朋友关注官方权威发布，不信谣、不传谣，继续增强防范意识，做好自我健康监测，戴好口罩、勤洗手、多通风、勤消毒、不聚集、保持社交距离、主动接种疫苗、按要求进行核酸检测，进入公共场所主动扫“湖南场所码”，外地来（返）长人员需主动到社区（村）、单位报备，并积极配合落实各项疫情防控措施。	2 2
原文链接>>>长沙市雨花区在管控人员中检出1例无症状感染者	2 2
手机访问 长沙本地宝首页	2 2
3月29日，长沙在对省外入长管控人员核酸检测中发现1例新冠肺炎确诊病例（王某某，女，35岁）。	1 2
该病例与3月28日已公布的确诊病例柳某某（外地货车司机）为夫妻关系，3月28日作为密接人员纳入隔离管控，目前已闭环转运至定点医院隔离诊治，诊断为新冠肺炎确诊病例，病情稳定。	1 2
目前，市、县二级有关部门已对相关情况进行排查，已追踪的密接、次密接均已隔离管控，相关场所已全面消毒。	2 2
该病例王某某，除3月28日12时59分在长沙县黄兴镇树新路130号路边摊购买桔子短暂停留外，	0 1
其余活动轨迹与3月28日已公布的确诊病例柳某某轨迹一致。	0 2
如与上述病例活动轨迹有交集，请务必第一时间主动向当地防疫机构报告，配合做好隔离医学观察或健康监测等健康管理工作。	2 2
请广大市民朋友关注官方权威发布，不信谣、不传谣，继续增强防范意识，做好自我健康监测，戴好口罩、勤洗手、多通风、勤消毒、不聚集、保持社交距离、主动接种疫苗、按要求进行核酸检测，进入公共场所主动扫“湖南场所码”，外地来（返）长人员需主动到社区（村）、单位报备，并积极配合落实各项疫情防控措施。	2 2
原文链接>>>长沙市在省外入长管控人员中检出1例新冠肺炎确诊病例	2 2
手机访问 长沙本地宝首页	2 2
3月30日，长沙市在管控人员例行核酸检测中发现３例无症状感染者。目前，省、市、区三级有关部门已对相关情况进行排查，对追踪到的密接、次密接均已隔离管控，相关场所已全面消毒。	2 2
无症状感染者1：肖某，女，37岁，雅礼中学后勤工作人员，为3月26日岳麓区通报病例钟某的关联人员，现住雨花区左家塘曙光中路69号天润花园。3月26日居家隔离，3月29日转集中隔离，3月29日核酸检测初筛阳性，后经市疾控中心复核确认阳性。	1 1
无症状感染者2：袁某，男，65岁，退休职工，现住天心区新开铺街道长沙天翔新新家园小区。为3月26日岳麓区通报病例唐某某的密切接触者。3月30日核酸检测初筛阳性，后经市疾控中心复核确认阳性。	1 1
无症状感染者3：刘某某，女，55岁，现住天心区新开铺街道长沙天翔新新家园小区，为阳性感染者2（袁某）的密切接触者。3月30日核酸检测初筛阳性，后经市疾控中心复核确认阳性。	1 1
以上对象均已闭环转运至定点医院隔离诊治，诊断为新冠肺炎无症状感染者。	2 2
经核查，活动轨迹如下:	2 2
无症状感染者1（肖某）3月15日至3月23日在本市工作和生活，无外地旅居史。	0 0
3月24日9:30-9:44从家中（雨花区左家塘曙光中路69号天润花园）出发，	0 0
步行经过王公塘街前往曙光路人民路口南公交车站；	0 0
9:44-10:10搭乘917路公交车（清水路方向）在东塘西公交站下车，	0 0
步行前往雅礼中学；	0 0
10:10-13:00雅礼中学内工作；	0 0
13:00-15:40乘坐702路公交车在人民路立交桥西公交站下车，	0 0
步行经过王公塘街从小区正门返回家里，	0 0
后在家里活动；	0 0
15:40-19:00从家里出发，	0 0
步行经过王公塘街前往曙光路人民路口南公交车站，	0 0
搭乘912路公交车（莲坪路方向），在东塘北下车，	0 0
步行前往雅礼中学，	0 0
后在雅礼中学内工作；	0 0
19:00-19:30下班后步行前往东塘西公交站，	0 0
乘坐702路公交车（圭塘河方向）经天润花园小区正门返回家中，后无外出。	0 0
3月25日6:25-6:48从家中出发，	0 0
步行经过王公塘街前往曙光路人民路口南公交车站，	0 0
搭乘912路公交车（莲坪路方向）东塘北公交站下车；	0 0
6:48-6:57在东塘北公交站下车，	0 0
步行沿韶山路往南至劳动路，	0 0
右拐往西至雅礼中学门口地下通道，	0 0
由地下通道过马路前往学校；	0 0
6:57-13:30雅礼中学内工作；	0 0
13:30-13:36下班后步行前往雅礼中学公交站；	0 0
13:36-13:47搭乘702路公交车（圭塘河方向）在人民路立交桥西公交站下车，	0 0
在嘉嘉粉面店（雨花区王公塘街窑岭东村小区东北侧）短暂停留后，	0 2
步行经过王公塘街从小区正门返回家中；	0 0
18:50-19:05前往徐记酥铺（人民中路与港岛路交叉西100米）购买食品；	0 0
19:05-19:10乐悠优超市（人民中路与港岛路交叉西100米）购买零食；	0 0
19:10经过王公塘街返回家中，后无外出。	0 0
3月26日至3月28日居家隔离，未外出。	0 0
3月29日转运至集中隔离点。	0 2
无症状感染者2（袁某）3月23日20:00在阳光100小区一期售楼部地下室打乒乓球；	0 0
21:30骑自行车沿猴子石大桥返回家中；	0 0
21:45到家后未外出。	0 0
3月24日8:03前往岳麓区长沙蓝剑山庄，并在该山庄活动；	0 0
17:52离开长沙蓝剑山庄回家；	0 0
18:53到达长沙天翔新新家园小区，后再无外出。	0 0
3月25日8:43离开长沙天翔新新家园小区；	0 0
9:13经木莲西路、猴子石大桥、潇湘中路到长沙岳麓科技园；	0 0
9:31返回长沙天翔新新家园小区；	0 0
10:00前往湘江锦绣打乒乓球；	0 0
11:30离开湘江锦绣到达长沙方圆商务楼（桔园小区）；	0 0
11:45回到长沙天翔新新家园小区家中；	0 0
14:30前往阳光100小区一期售楼部地下室打乒乓球；	0 0
17:00回到长沙天翔新新家园小区家中；	0 0
19:30乘坐电梯到长沙天翔新新家园小区B栋楼下做核酸检测，	0 0
后返回家中未外出。	0 0
3月26日未外出。	0 0
3月27日13:13步行前往新开铺社区卫生服务中心进行核酸检测，	0 0
后返回家中未外出。	0 0
3月28日8:51步行出门（由南往北）沿河边散步；	0 0
10:41前往新市街综合农贸市场买菜；	0 0
11:02买菜后返回小区；	0 0
11:17到达长沙天翔新新家园小区；	0 0
19:30外出骑自行车（从紫薇路到河边）；	0 0
20:00返回家中，后未外出。	0 0
3月29日10:10外出散步（从紫薇路到河边）；	0 0
10:30沿桥下的南二环路返回家中，后未外出。	0 0
3月30日转运至定点医院。	0 0
无症状感染者3（刘某某）3月23日晚上在家里未出门。	0 0
3月24日5:00骑电动车从长沙天翔新新家园小区前往雨花区雅士亚豪生酒店上班，在酒店自助早餐厅工作；	0 0
12:00在酒店员工食堂就餐；	0 0
13:00下班后骑电动车沿104路公交车线路回家，	0 0
到家后未外出。	0 0
3月25日8:48从长沙天翔新新家园小区北门出发，	0 0
前往南郊公园，停留约50分钟；	0 0
9:36前往步步高超市南国店；	0 0
10:07前往永辉超市南郊公园店；	0 0
11:29从长沙天翔新新家园小区北门进入小区，在小区内进行核酸检测，	0 0
后返回家中。	0 0
19:05前往南郊公园，	0 0
在小区周边沿南二环、湘江中路、殷家冲街、新力街、金岭路、书院南路散步；	0 2
20:01到达南郊广场，	0 0
随后回家再未出门。	0 0
3月26日11:45前往福膳源（新开铺竹塘西路店）吃午饭；	0 0
12:50在福膳源（新开铺竹塘西路店）食用完午饭步行回家，之后未外出。	0 0
3月27日13:03出门	0 0
13:10到达新开铺街道社区卫生服务中心	0 0
13:15在新开铺街道社区卫生服务中心进行核酸检测后回家；	0 0
14:18回家后未外出。	0 0
3月28日8:50步行前往新市街综合农贸市场买菜（途径新开铺路往南到湘府路，往西到湘江路，往北到万科紫台）；	0 0
10:41进入新市街农贸市场买菜；	0 0
11:17买菜后步行回到长沙天翔新新家园小区；	0 0
17:31到达书院路爱玛电动车维修店；	0 0
18:09回到长沙天翔新新家园小区，后无外出。	0 0
3月29日13:27在长沙天翔新新家园小区进行核酸检测，	0 0
后返回家中未再出门。	0 0
3月30日转运至定点医院。	0 0
如与以上无症状感染者活动轨迹有交集，请务必第一时间主动向当地防疫机构报告，配合做好隔离医学观察或健康监测等健康管理工作。	2 2
请广大市民朋友关注官方权威发布，不信谣、不传谣，继续增强防范意识，做好自我健康监测，戴好口罩、勤洗手、多通风、勤消毒、不聚集、保持社交距离、主动接种疫苗、按要求进行核酸检测，进入公共场所主动扫“湖南场所码”，外地来（返）长人员需主动到社区（村）、单位报备，并积极配合落实各项疫情防控措施。	2 2
原文链接>>>长沙市在管控人员例行核酸检测中发现3例无症状感染者	2 2
手机访问 长沙本地宝首页	2 2
3月31日，长沙市天心区在外地来长人员中检出一例新冠肺炎感染者。	2 2
黄某某，男，40岁，3月29日从上海抵长，在长沙南站进行了免费落地核酸检测，结果为阴性。30日再次进行核酸检测，3月31日上午核酸检测初筛结果阳性，后经市疾控中心复核确认阳性，目前该对象已闭环转运至定点医院隔离治疗，诊断为无症状感染者。	0 1
市、区二级相关部门正在全面排查该对象的活动轨迹、人员接触情况，已追踪到的密接者、次密接者均已隔离管控，相关场所已全面消毒。	2 2
经核查，黄某的主要活动轨迹：	2 2
