# Supplementary material for: Multi-Model Fusion-Based Hierarchical Extraction for Chinese Epidemic Event
Source: Data Sci Eng. 2023 Jan 2;8(1):73–83. doi: 10.1007/s41019-022-00203-6 (PMC9807097; doi:10.1007/s41019-022-00203-6)
Supplement: Supplementary file 1 — (zip 67849 KB) [file 41019_2022_203_MOESM1_ESM.zip › Event_classification/README.md]

# Chinese-Text-Classification-Pytorch
[![LICENSE](https://img.shields.io/badge/license-Anti%20996-blue.svg)](https://github.com/996icu/996.ICU/blob/master/LICENSE)

中文文本分类，TextCNN，TextRNN，FastText，TextRCNN，BiLSTM_Attention, DPCNN, Transformer, 基于pytorch，开箱即用。

## 介绍
模型介绍、数据流动过程：[我的博客](https://zhuanlan.zhihu.com/p/73176084)  

数据以字为单位输入模型，预训练词向量使用 [搜狗新闻 Word+Character 300d](https://github.com/Embedding/Chinese-Word-Vectors)，[点这里下载](https://pan.baidu.com/s/14k-9jsspp43ZhMxqPmsWMQ)  

## 环境
python 3.7  
pytorch 1.1  
tqdm  
sklearn  
tensorboardX

## 中文数据集
我从[THUCNews](http://thuctc.thunlp.org/)中抽取了20万条新闻标题，已上传至github，文本长度在20到30之间。一共10个类别，每类2万条。

类别：财经、房产、股票、教育、科技、社会、时政、体育、游戏、娱乐。

数据集划分：

数据集|数据量
--|--
训练集|18万
验证集|1万
测试集|1万


### 更换自己的数据集
 - 如果用字，按照我数据集的格式来格式化你的数据。  
 - 如果用词，提前分好词，词之间用空格隔开，`python run.py --model TextCNN --word True`  
 - 使用预训练词向量：utils.py的main函数可以提取词表对应的预训练词向量。  


## 效果

模型|acc|备注
--|--|--
TextCNN|91.22%|Kim 2014 经典的CNN文本分类
TextRNN|91.12%|BiLSTM 
TextRNN_Att|90.90%|BiLSTM+Attention
TextRCNN|91.54%|BiLSTM+池化
FastText|92.23%|bow+bigram+trigram， 效果出奇的好
DPCNN|91.25%|深层金字塔CNN
Transformer|89.91%|效果较差
bert|94.83%|bert + fc  
ERNIE|94.61%|比bert略差(说好的中文碾压bert呢)  

bert和ERNIE模型代码我放到另外一个仓库了，传送门：[Bert-Chinese-Text-Classification-Pytorch](https://github.com/649453932/Bert-Chinese-Text-Classification-Pytorch)，后续还会搞一些bert之后的东西，欢迎star。  

## 使用说明
```
# 训练并测试：
# TextCNN
python run.py --model TextCNN

# TextRNN
python run.py --model TextRNN

# TextRNN_Att
python run.py --model TextRNN_Att

# TextRCNN
python run.py --model TextRCNN

# FastText, embedding层是随机初始化的
python run.py --model FastText --embedding random 

# DPCNN
python run.py --model DPCNN

# Transformer
python run.py --model Transformer
```

### 参数
模型都在models目录下，超参定义和模型定义在同一文件中。  


## 对应论文
[1] Convolutional Neural Networks for Sentence Classification  
[2] Recurrent Neural Network for Text Classification with Multi-Task Learning  
[3] Attention-Based Bidirectional Long Short-Term Memory Networks for Relation Classification  
[4] Recurrent Convolutional Neural Networks for Text Classification  
[5] Bag of Tricks for Efficient Text Classification  
[6] Deep Pyramid Convolutional Neural Networks for Text Categorization  
[7] Attention Is All You Need  
