# Supplementary material for: Multi-Model Fusion-Based Hierarchical Extraction for Chinese Epidemic Event
Source: Data Sci Eng. 2023 Jan 2;8(1):73–83. doi: 10.1007/s41019-022-00203-6 (PMC9807097; doi:10.1007/s41019-022-00203-6)
Supplement: Supplementary file 1 — (zip 67849 KB) [file 41019_2022_203_MOESM1_ESM.zip › gbdt_NER/example.py]

import os
import shutil
import logging
import argparse
import pandas as pd
from GBDT.gbdt import GradientBoostingRegressor
from GBDT.gbdt import GradientBoostingBinaryClassifier
from GBDT.gbdt import GradientBoostingMultiClassifier
import setdata


logging.basicConfig(level=logging.INFO)
logger = logging.getLogger()
logger.removeHandler(logger.handlers[0])
pd.set_option('display.max_columns', None)
pd.set_option('display.max_rows', None)
ch = logging.StreamHandler()
ch.setLevel(logging.DEBUG)
logger.addHandler(ch)


# def change2(a):
#     if a==0:
#         return 'O'
#     if a==1:
#         return 'B-Id'
#     if a==2:
#         return 'I-Id'
#     if a==3:
#         return 'B-Per'
#     if a==4:
#         return 'I-Per'
#     if a==5:
#         return 'B-Date'
#     if a==6:
#         return 'I-Date'
#     if a==7:
#         return 'B-Time'
#     if a==8:
#         return 'I-Time'
#     if a==9:
#         return 'B-Type'
#     if a==10:
#         return 'I-Type'
#     if a==11:
#         return 'B-Place'
#     if a==12:
#         return 'I-Place'
#     if a==13:
#         return '#'

def change2(a):
    if a==0:
        return 'O'
    if a==1:
        return 'Id'
    if a==2:
        return 'Per'
    if a==3:
        return 'Date'
    if a==4:
        return 'Time'
    if a==5:
        return 'Type'
    if a==6:
        return 'Place'


def get_data(model):
    dic = {}
    dic['regression'] = [pd.DataFrame(data=[[1, 5, 20, 1.1],
                                  [2, 7, 30, 1.3],
                                  [3, 21, 70, 1.7],
                                  [4, 30, 60, 1.8],
                                  ], columns=['id', 'age', 'weight', 'label']),
                         pd.DataFrame(data=[[5, 25, 65]], columns=['id', 'age', 'weight'])]

    dic['binary_cf'] = [pd.DataFrame(data=[[1, 5, 20, 0],
                        [2, 7, 30, 0],
                        [3, 21, 70, 1],
                        [4, 30, 60, 1],
                        ], columns=['id', 'age', 'weight', 'label']),
                        pd.DataFrame(data=[[5, 25, 65]], columns=['id', 'age', 'weight'])]

    dic['multi_cf'] = [pd.DataFrame(data=[[1, 5, 20, 0],
                        [2, 7, 30, 0],
                        [3, 21, 70, 1],
                        [4, 30, 60, 1],
                        [5, 30, 60, 2],
                        [6, 30, 70, 2],
                        ], columns=['id', 'age', 'weight', 'label']),
                       pd.DataFrame(data=[[5, 25, 65]], columns=['id', 'age', 'weight'])]
    r=setdata.getdata()[3]
    t=setdata.getdata()[0]
    dic['multi_cf'] = [pd.DataFrame(data=r
                        , columns=['id', 'Globalpointer', 'IDCNN','Bilwtm-crf','label']),
                       pd.DataFrame(data=t, columns=['id', 'Globalpointer', 'IDCNN','Bilwtm-crf'])]


    return dic[model]


def run(args):
    model = None
    # 获取训练和测试数据
    data = get_data(args.model)[0]
    test_data = get_data(args.model)[1]
    # 创建模型结果的目录
    if not os.path.exists('results'):
        os.makedirs('results')
    if len(os.listdir('results')) > 0:
        shutil.rmtree('results')
        os.makedirs('results')
    # 初始化模型
    if args.model == 'regression':
        model = GradientBoostingRegressor(learning_rate=args.lr, n_trees=args.trees, max_depth=args.depth,
                                          min_samples_split=args.count, is_log=args.log, is_plot=args.plot)
    if args.model == 'binary_cf':
        model = GradientBoostingBinaryClassifier(learning_rate=args.lr, n_trees=args.trees, max_depth=args.depth,
                                                 is_log=args.log, is_plot=args.plot)
    if args.model == 'multi_cf':
        model = GradientBoostingMultiClassifier(learning_rate=args.lr, n_trees=args.trees, max_depth=args.depth, is_log=args.log,is_plot=args.plot)
    # 训练模型
    model.fit(data)
    # 记录日志
    logger.removeHandler(logger.handlers[-1])
    logger.addHandler(logging.FileHandler('results/result.log'.format(iter), mode='w', encoding='utf-8'))
    logger.info(data)
    # 模型预测
    model.predict(test_data)
    # 记录日志
    logger.setLevel(logging.INFO)
    if args.model == 'regression':
        logger.info((test_data['predict_value']))
    if args.model == 'binary_cf':
        logger.info((test_data['predict_proba']))
        logger.info((test_data['predict_label']))
    if args.model == 'multi_cf':
        logger.info((test_data['predict_label']))
    pass


    pre_gbdt = test_data['predict_label']
    pre_origin=setdata.getdata()[0]
    pre_deal=[]
    a_id=setdata.getdata()[4]

    for i in range(len(pre_origin)):
        if pre_origin[i][1]==pre_origin[i][2] and pre_origin[i][1]==pre_origin[i][3] and pre_origin[i][2]==pre_origin[i][3]:
            pre_deal.append(pre_origin[i][1])
            # pre_deal.append(int(pre_gbdt[i]))
        else:
            pre_deal.append(int(pre_gbdt[i]))

    text=setdata.getdata()[2]
    taglisttrue=setdata.getdata()[1]
    t = setdata.getdata()[0]

    new_pre=['#']*len(text)
    for i in range(len(a_id)):
        new_pre[a_id[i]]=pre_deal[i]


    for i in range(len(text)):
        if str(new_pre[i])!=str(taglisttrue[i]):
            print(text[i],taglisttrue[i],new_pre[i],pre_gbdt[a_id.index(i)],t[a_id.index(i)][1:4])

    BIOtag=['#']*len(text)
    for i in range(len(text)):
        if taglisttrue[i]!='#':
            if change2(taglisttrue[i])!='O':
                if i==0:
                    BIOtag[i]='B-'+change2(taglisttrue[i])
                else:
                    if change2(taglisttrue[i])!=change2(taglisttrue[i-1]):
                        BIOtag[i] = 'B-' + change2(taglisttrue[i])
                    else:
                        BIOtag[i] = 'I-' + change2(taglisttrue[i])
            else:
                BIOtag[i]='O'
        else:
            BIOtag[i] = '#'


    BIOpretag=['#']*len(text)
    for i in range(len(text)):
        if new_pre[i]!='#':
            if change2(new_pre[i])!='O':
                if i==0:
                    BIOpretag[i]='B-'+change2(new_pre[i])
                else:
                    if change2(new_pre[i])!=change2(new_pre[i-1]):
                        BIOpretag[i] = 'B-' + change2(new_pre[i])
                    else:
                        BIOpretag[i] = 'I-' + change2(new_pre[i])
            else:
                BIOpretag[i]='O'
        else:
            BIOpretag[i] = '#'


    with open('/gbdt_NER/pre_merge.txt', 'w', encoding='utf-8') as f:
        for i in range(len(text)):
            if text[i]!='#':
                f.writelines(text[i]+' '+BIOtag[i]+' '+BIOpretag[i])
            f.writelines('\n')


if __name__ == "__main__":
    parser = argparse.ArgumentParser(description='GBDT-Simple-Tutorial')
    parser.add_argument('--model', default='multi_cf', help='the model you want to use',
                        choices=['regression', 'binary_cf', 'multi_cf'])
    parser.add_argument('--lr', default=0.1, type=float, help='learning rate')
    parser.add_argument('--trees', default=5, type=int, help='the number of decision trees')
    parser.add_argument('--depth', default=3, type=int, help='the max depth of decision trees')
    # 非叶节点的最小数据数目，如果一个节点只有一个数据，那么该节点就是一个叶子节点，停止往下划分
    parser.add_argument('--count', default=2, type=int, help='the min data count of a node')
    parser.add_argument('--log', default=False, type=bool, help='whether to print the log on the console')
    parser.add_argument('--plot', default=False, type=bool, help='whether to plot the decision trees')
    args = parser.parse_args()
    run(args)
    pass
