# Supplementary material for: Multi-Model Fusion-Based Hierarchical Extraction for Chinese Epidemic Event
Source: Data Sci Eng. 2023 Jan 2;8(1):73–83. doi: 10.1007/s41019-022-00203-6 (PMC9807097; doi:10.1007/s41019-022-00203-6)
Supplement: Supplementary file 1 — (zip 67849 KB) [file 41019_2022_203_MOESM1_ESM.zip › gbdt_NER/results/NO.1_tree.log]

-----------------------------构建第1颗树-----------------------------
--树的深度：0
('----划分特征：', 'Globalpointer')
------划分值:1.000,左节点损失:0.000,右节点损失:0.947,总损失:0.947
------划分值:2.000,左节点损失:0.917,右节点损失:0.000,总损失:0.917
------划分值:3.000,左节点损失:0.947,右节点损失:0.000,总损失:0.947
------划分值:0.000,左节点损失:0.000,右节点损失:0.967,总损失:0.967
------划分值:6.000,左节点损失:0.957,右节点损失:0.000,总损失:0.957
------划分值:4.000,左节点损失:0.950,右节点损失:0.000,总损失:0.950
------划分值:5.000,左节点损失:0.955,右节点损失:0.000,总损失:0.955
('----划分特征：', 'IDCNN')
------划分值:1.000,左节点损失:0.000,右节点损失:0.952,总损失:0.952
------划分值:2.000,左节点损失:0.900,右节点损失:0.000,总损失:0.900
------划分值:6.000,左节点损失:0.950,右节点损失:0.000,总损失:0.950
------划分值:3.000,左节点损失:0.923,右节点损失:0.000,总损失:0.923
------划分值:0.000,左节点损失:0.000,右节点损失:0.967,总损失:0.967
------划分值:4.000,左节点损失:0.938,右节点损失:0.000,总损失:0.938
------划分值:5.000,左节点损失:0.947,右节点损失:0.000,总损失:0.947
('----划分特征：', 'Bilwtm-crf')
------划分值:1.000,左节点损失:0.000,右节点损失:0.947,总损失:0.947
------划分值:2.000,左节点损失:0.917,右节点损失:0.000,总损失:0.917
------划分值:3.000,左节点损失:0.944,右节点损失:0.000,总损失:0.944
------划分值:0.000,左节点损失:0.000,右节点损失:0.967,总损失:0.967
------划分值:6.000,左节点损失:0.958,右节点损失:0.000,总损失:0.958
------划分值:4.000,左节点损失:0.952,右节点损失:0.000,总损失:0.952
------划分值:5.000,左节点损失:0.957,右节点损失:0.000,总损失:0.957
('--最佳划分特征：', 'IDCNN')
('--最佳划分值：', 2)
--树的深度：1
('----划分特征：', 'Globalpointer')
------划分值:1.000,左节点损失:0.000,右节点损失:0.857,总损失:0.857
------划分值:0.000,左节点损失:0.000,右节点损失:0.900,总损失:0.900
------划分值:2.000,左节点损失:0.750,右节点损失:0.000,总损失:0.750
------划分值:6.000,左节点损失:0.857,右节点损失:0.000,总损失:0.857
('----划分特征：', 'IDCNN')
------划分值:1.000,左节点损失:0.000,右节点损失:0.000,总损失:0.000
------划分值:0.000,左节点损失:0.000,右节点损失:0.900,总损失:0.900
('----划分特征：', 'Bilwtm-crf')
------划分值:1.000,左节点损失:0.000,右节点损失:0.750,总损失:0.750
------划分值:0.000,左节点损失:0.000,右节点损失:0.900,总损失:0.900
------划分值:2.000,左节点损失:0.857,右节点损失:0.000,总损失:0.857
------划分值:6.000,左节点损失:0.875,右节点损失:0.000,总损失:0.875
('--最佳划分特征：', 'IDCNN')
('--最佳划分值：', 1)
('叶子节点预测值：', -0.9821513795303632)
('叶子节点预测值：', 6.734293178731241)
('叶子节点预测值：', -0.982151379530363)
第1棵树: log-likelihood:5.5526
--树的深度：0
('----划分特征：', 'Globalpointer')
------划分值:1.000,左节点损失:2.182,右节点损失:4.105,总损失:6.287
------划分值:2.000,左节点损失:2.250,右节点损失:4.000,总损失:6.250
------划分值:3.000,左节点损失:4.737,右节点损失:0.000,总损失:4.737
------划分值:0.000,左节点损失:0.000,右节点损失:6.300,总损失:6.300
------划分值:6.000,左节点损失:5.478,右节点损失:0.000,总损失:5.478
------划分值:4.000,左节点损失:4.950,右节点损失:0.000,总损失:4.950
------划分值:5.000,左节点损失:5.318,右节点损失:0.000,总损失:5.318
('----划分特征：', 'IDCNN')
------划分值:1.000,左节点损失:2.000,右节点损失:4.286,总损失:6.286
------划分值:2.000,左节点损失:2.100,右节点损失:4.200,总损失:6.300
------划分值:6.000,左节点损失:4.550,右节点损失:1.600,总损失:6.150
------划分值:3.000,左节点损失:3.231,右节点损失:2.471,总损失:5.701
------划分值:0.000,左节点损失:0.000,右节点损失:6.300,总损失:6.300
------划分值:4.000,左节点损失:3.938,右节点损失:1.714,总损失:5.652
------划分值:5.000,左节点损失:4.421,右节点损失:1.636,总损失:6.057
('----划分特征：', 'Bilwtm-crf')
------划分值:1.000,左节点损失:2.182,右节点损失:4.105,总损失:6.287
------划分值:2.000,左节点损失:2.250,右节点损失:4.000,总损失:6.250
------划分值:3.000,左节点损失:4.500,右节点损失:0.000,总损失:4.500
------划分值:0.000,左节点损失:0.000,右节点损失:6.300,总损失:6.300
------划分值:6.000,左节点损失:5.625,右节点损失:0.000,总损失:5.625
------划分值:4.000,左节点损失:5.143,右节点损失:0.000,总损失:5.143
------划分值:5.000,左节点损失:5.478,右节点损失:0.000,总损失:5.478
('--最佳划分特征：', 'Bilwtm-crf')
('--最佳划分值：', 3)
--树的深度：1
('----划分特征：', 'Globalpointer')
------划分值:1.000,左节点损失:1.200,右节点损失:3.231,总损失:4.431
------划分值:2.000,左节点损失:1.500,右节点损失:3.000,总损失:4.500
------划分值:0.000,左节点损失:0.000,右节点损失:4.500,总损失:4.500
------划分值:6.000,左节点损失:3.214,右节点损失:0.000,总损失:3.214
------划分值:4.000,左节点损失:2.769,右节点损失:0.000,总损失:2.769
('----划分特征：', 'IDCNN')
------划分值:1.000,左节点损失:1.714,右节点损失:2.727,总损失:4.442
------划分值:2.000,左节点损失:1.875,右节点损失:2.400,总损失:4.275
------划分值:6.000,左节点损失:3.231,右节点损失:1.200,总损失:4.431
------划分值:0.000,左节点损失:0.000,右节点损失:4.500,总损失:4.500
------划分值:3.000,左节点损失:2.727,右节点损失:1.714,总损失:4.442
------划分值:4.000,左节点损失:2.917,右节点损失:1.333,总损失:4.250
('----划分特征：', 'Bilwtm-crf')
------划分值:1.000,左节点损失:2.182,右节点损失:0.857,总损失:3.039
------划分值:2.000,左节点损失:2.250,右节点损失:0.000,总损失:2.250
------划分值:0.000,左节点损失:0.000,右节点损失:4.500,总损失:4.500
('--最佳划分特征：', 'Bilwtm-crf')
('--最佳划分值：', 2)
('叶子节点预测值：', 0.5185201933935379)
('叶子节点预测值：', 5.157985984446006)
('叶子节点预测值：', -1.0279684036239516)
第1棵树: log-likelihood:6.5201
--树的深度：0
('----划分特征：', 'Globalpointer')
------划分值:1.000,左节点损失:0.909,右节点损失:0.947,总损失:1.856
------划分值:2.000,左节点损失:0.917,右节点损失:0.944,总损失:1.861
------划分值:3.000,左节点损失:0.947,右节点损失:0.909,总损失:1.856
------划分值:0.000,左节点损失:0.000,右节点损失:1.867,总损失:1.867
------划分值:6.000,左节点损失:1.826,右节点损失:0.000,总损失:1.826
------划分值:4.000,左节点损失:1.800,右节点损失:0.000,总损失:1.800
------划分值:5.000,左节点损失:1.818,右节点损失:0.000,总损失:1.818
('----划分特征：', 'IDCNN')
------划分值:1.000,左节点损失:0.000,右节点损失:1.810,总损失:1.810
------划分值:2.000,左节点损失:0.000,右节点损失:1.800,总损失:1.800
------划分值:6.000,左节点损失:1.800,右节点损失:0.000,总损失:1.800
------划分值:3.000,左节点损失:0.000,右节点损失:1.765,总损失:1.765
------划分值:0.000,左节点损失:0.000,右节点损失:1.867,总损失:1.867
------划分值:4.000,左节点损失:1.750,右节点损失:0.000,总损失:1.750
------划分值:5.000,左节点损失:1.789,右节点损失:0.000,总损失:1.789
('----划分特征：', 'Bilwtm-crf')
------划分值:1.000,左节点损失:0.000,右节点损失:1.789,总损失:1.789
------划分值:2.000,左节点损失:0.000,右节点损失:1.778,总损失:1.778
------划分值:3.000,左节点损失:0.000,右节点损失:1.667,总损失:1.667
------划分值:0.000,左节点损失:0.000,右节点损失:1.867,总损失:1.867
------划分值:6.000,左节点损失:1.833,右节点损失:0.000,总损失:1.833
------划分值:4.000,左节点损失:1.810,右节点损失:0.000,总损失:1.810
------划分值:5.000,左节点损失:1.826,右节点损失:0.000,总损失:1.826
('--最佳划分特征：', 'Bilwtm-crf')
('--最佳划分值：', 3)
('叶子节点预测值：', -0.9870306415349898)
--树的深度：1
('----划分特征：', 'Globalpointer')
------划分值:3.000,左节点损失:0.833,右节点损失:0.833,总损失:1.667
------划分值:6.000,左节点损失:1.556,右节点损失:0.000,总损失:1.556
------划分值:4.000,左节点损失:1.429,右节点损失:0.000,总损失:1.429
------划分值:5.000,左节点损失:1.500,右节点损失:0.000,总损失:1.500
------划分值:0.000,左节点损失:0.000,右节点损失:1.667,总损失:1.667
('----划分特征：', 'IDCNN')
------划分值:3.000,左节点损失:0.000,右节点损失:1.600,总损失:1.600
------划分值:6.000,左节点损失:1.429,右节点损失:0.000,总损失:1.429
------划分值:4.000,左节点损失:1.000,右节点损失:0.000,总损失:1.000
------划分值:5.000,左节点损失:1.333,右节点损失:0.000,总损失:1.333
------划分值:0.000,左节点损失:0.000,右节点损失:1.667,总损失:1.667
('----划分特征：', 'Bilwtm-crf')
------划分值:3.000,左节点损失:0.000,右节点损失:1.667,总损失:1.667
------划分值:6.000,左节点损失:1.333,右节点损失:0.000,总损失:1.333
------划分值:4.000,左节点损失:0.667,右节点损失:0.000,总损失:0.667
------划分值:5.000,左节点损失:1.200,右节点损失:0.000,总损失:1.200
('--最佳划分特征：', 'Bilwtm-crf')
('--最佳划分值：', 4)
('叶子节点预测值：', 4.0133343113783395)
('叶子节点预测值：', -0.9870306415349897)
第1棵树: log-likelihood:5.5605
--树的深度：0
('----划分特征：', 'Globalpointer')
------划分值:1.000,左节点损失:2.727,右节点损失:3.158,总损失:5.885
------划分值:2.000,左节点损失:2.917,右节点损失:3.111,总损失:6.028
------划分值:3.000,左节点损失:4.105,右节点损失:2.182,总损失:6.287
------划分值:0.000,左节点损失:0.000,右节点损失:6.300,总损失:6.300
------划分值:6.000,左节点损失:4.435,右节点损失:1.714,总损失:6.149
------划分值:4.000,左节点损失:4.200,右节点损失:2.100,总损失:6.300
------划分值:5.000,左节点损失:4.364,右节点损失:1.875,总损失:6.239
('----划分特征：', 'IDCNN')
------划分值:1.000,左节点损失:2.222,右节点损失:3.810,总损失:6.032
------划分值:2.000,左节点损失:2.400,右节点损失:3.750,总损失:6.150
------划分值:6.000,左节点损失:3.200,右节点损失:2.500,总损失:5.700
------划分值:3.000,左节点损失:2.769,右节点损失:3.529,总损失:6.299
------划分值:0.000,左节点损失:0.000,右节点损失:6.300,总损失:6.300
------划分值:4.000,左节点损失:3.000,右节点损失:3.214,总损失:6.214
------划分值:5.000,左节点损失:3.158,右节点损失:2.727,总损失:5.885
('----划分特征：', 'Bilwtm-crf')
------划分值:1.000,左节点损失:2.727,右节点损失:3.158,总损失:5.885
------划分值:2.000,左节点损失:2.917,右节点损失:3.111,总损失:6.028
------划分值:3.000,左节点损失:3.611,右节点损失:2.667,总损失:6.278
------划分值:0.000,左节点损失:0.000,右节点损失:6.300,总损失:6.300
------划分值:6.000,左节点损失:4.500,右节点损失:1.500,总损失:6.000
------划分值:4.000,左节点损失:4.286,右节点损失:2.000,总损失:6.286
------划分值:5.000,左节点损失:4.435,右节点损失:1.714,总损失:6.149
('--最佳划分特征：', 'IDCNN')
('--最佳划分值：', 6)
--树的深度：1
('----划分特征：', 'Globalpointer')
------划分值:1.000,左节点损失:1.333,右节点损失:1.714,总损失:3.048
------划分值:2.000,左节点损失:1.429,右节点损失:1.692,总损失:3.121
------划分值:3.000,左节点损失:2.308,右节点损失:0.857,总损失:3.165
------划分值:0.000,左节点损失:0.000,右节点损失:3.200,总损失:3.200
------划分值:4.000,左节点损失:2.357,右节点损失:0.833,总损失:3.190
------划分值:5.000,左节点损失:2.438,右节点损失:0.750,总损失:3.188
------划分值:6.000,左节点损失:2.471,右节点损失:0.667,总损失:3.137
('----划分特征：', 'IDCNN')
------划分值:1.000,左节点损失:2.222,右节点损失:0.000,总损失:2.222
------划分值:2.000,左节点损失:2.400,右节点损失:0.000,总损失:2.400
------划分值:3.000,左节点损失:2.769,右节点损失:0.000,总损失:2.769
------划分值:0.000,左节点损失:0.000,右节点损失:3.200,总损失:3.200
------划分值:4.000,左节点损失:3.000,右节点损失:0.000,总损失:3.000
------划分值:5.000,左节点损失:3.158,右节点损失:0.000,总损失:3.158
('----划分特征：', 'Bilwtm-crf')
------划分值:1.000,左节点损失:1.875,右节点损失:0.917,总损失:2.792
------划分值:2.000,左节点损失:2.000,右节点损失:0.909,总损失:2.909
------划分值:3.000,左节点损失:2.308,右节点损失:0.857,总损失:3.165
------划分值:0.000,左节点损失:0.000,右节点损失:3.200,总损失:3.200
------划分值:4.000,左节点损失:2.400,右节点损失:0.800,总损失:3.200
------划分值:5.000,左节点损失:2.471,右节点损失:0.667,总损失:3.137
------划分值:6.000,左节点损失:2.500,右节点损失:0.500,总损失:3.000
('--最佳划分特征：', 'IDCNN')
('--最佳划分值：', 1)
('叶子节点预测值：', 1.7213446577404745)
('叶子节点预测值：', -1.0279684036239518)
--树的深度：1
('----划分特征：', 'Globalpointer')
------划分值:2.000,左节点损失:1.200,右节点损失:1.200,总损失:2.400
------划分值:6.000,左节点损失:1.500,右节点损失:1.000,总损失:2.500
------划分值:0.000,左节点损失:0.000,右节点损失:2.500,总损失:2.500
('----划分特征：', 'IDCNN')
------划分值:6.000,左节点损失:0.000,右节点损失:2.500,总损失:2.500
('----划分特征：', 'Bilwtm-crf')
------划分值:2.000,左节点损失:0.667,右节点损失:1.714,总损失:2.381
------划分值:6.000,左节点损失:1.500,右节点损失:1.000,总损失:2.500
------划分值:0.000,左节点损失:0.000,右节点损失:2.500,总损失:2.500
------划分值:3.000,左节点损失:1.200,右节点损失:1.200,总损失:2.400
('--最佳划分特征：', 'Bilwtm-crf')
('--最佳划分值：', 2)
('叶子节点预测值：', 3.0960011884226875)
('叶子节点预测值：', 1.623154905548888)
第1棵树: log-likelihood:6.3331
--树的深度：0
('----划分特征：', 'Globalpointer')
------划分值:1.000,左节点损失:0.909,右节点损失:3.158,总损失:4.067
------划分值:2.000,左节点损失:0.917,右节点损失:3.111,总损失:4.028
------划分值:3.000,左节点损失:0.947,右节点损失:2.545,总损失:3.493
------划分值:0.000,左节点损失:0.000,右节点损失:4.167,总损失:4.167
------划分值:6.000,左节点损失:0.957,右节点损失:1.714,总损失:2.671
------划分值:4.000,左节点损失:0.950,右节点损失:2.400,总损失:3.350
------划分值:5.000,左节点损失:0.955,右节点损失:2.000,总损失:2.955
('----划分特征：', 'IDCNN')
------划分值:1.000,左节点损失:1.556,右节点损失:2.571,总损失:4.127
------划分值:2.000,左节点损失:1.600,右节点损失:2.550,总损失:4.150
------划分值:6.000,左节点损失:1.800,右节点损失:2.100,总损失:3.900
------划分值:3.000,左节点损失:1.692,右节点损失:2.471,总损失:4.163
------划分值:0.000,左节点损失:0.000,右节点损失:4.167,总损失:4.167
------划分值:4.000,左节点损失:1.750,右节点损失:2.357,总损失:4.107
------划分值:5.000,左节点损失:1.789,右节点损失:2.182,总损失:3.971
('----划分特征：', 'Bilwtm-crf')
------划分值:1.000,左节点损失:1.636,右节点损失:2.526,总损失:4.163
------划分值:2.000,左节点损失:1.667,右节点损失:2.500,总损失:4.167
------划分值:3.000,左节点损失:1.778,右节点损失:2.250,总损失:4.028
------划分值:0.000,左节点损失:0.000,右节点损失:4.167,总损失:4.167
------划分值:6.000,左节点损失:1.833,右节点损失:1.500,总损失:3.333
------划分值:4.000,左节点损失:1.810,右节点损失:2.000,总损失:3.810
------划分值:5.000,左节点损失:1.826,右节点损失:1.714,总损失:3.540
('--最佳划分特征：', 'Globalpointer')
('--最佳划分值：', 6)
--树的深度：1
('----划分特征：', 'Globalpointer')
------划分值:1.000,左节点损失:0.909,右节点损失:0.000,总损失:0.909
------划分值:2.000,左节点损失:0.917,右节点损失:0.000,总损失:0.917
------划分值:3.000,左节点损失:0.947,右节点损失:0.000,总损失:0.947
------划分值:0.000,左节点损失:0.000,右节点损失:0.957,总损失:0.957
------划分值:4.000,左节点损失:0.950,右节点损失:0.000,总损失:0.950
------划分值:5.000,左节点损失:0.955,右节点损失:0.000,总损失:0.955
('----划分特征：', 'IDCNN')
------划分值:1.000,左节点损失:0.000,右节点损失:0.941,总损失:0.941
------划分值:2.000,左节点损失:0.000,右节点损失:0.938,总损失:0.938
------划分值:6.000,左节点损失:0.000,右节点损失:0.833,总损失:0.833
------划分值:3.000,左节点损失:0.000,右节点损失:0.923,总损失:0.923
------划分值:0.000,左节点损失:0.000,右节点损失:0.957,总损失:0.957
------划分值:4.000,左节点损失:0.000,右节点损失:0.900,总损失:0.900
------划分值:5.000,左节点损失:0.000,右节点损失:0.857,总损失:0.857
('----划分特征：', 'Bilwtm-crf')
------划分值:1.000,左节点损失:0.000,右节点损失:0.938,总损失:0.938
------划分值:2.000,左节点损失:0.000,右节点损失:0.933,总损失:0.933
------划分值:3.000,左节点损失:0.000,右节点损失:0.889,总损失:0.889
------划分值:0.000,左节点损失:0.000,右节点损失:0.957,总损失:0.957
------划分值:4.000,左节点损失:0.000,右节点损失:0.833,总损失:0.833
------划分值:5.000,左节点损失:0.000,右节点损失:0.750,总损失:0.750
------划分值:6.000,左节点损失:0.000,右节点损失:0.667,总损失:0.667
('--最佳划分特征：', 'Bilwtm-crf')
('--最佳划分值：', 6)
('叶子节点预测值：', -1.0030158595388121)
('叶子节点预测值：', 1.2958806645202916)
--树的深度：1
('----划分特征：', 'Globalpointer')
------划分值:6.000,左节点损失:0.000,右节点损失:1.714,总损失:1.714
('----划分特征：', 'IDCNN')
------划分值:6.000,左节点损失:0.667,右节点损失:1.000,总损失:1.667
------划分值:0.000,左节点损失:0.000,右节点损失:1.714,总损失:1.714
('----划分特征：', 'Bilwtm-crf')
------划分值:6.000,左节点损失:1.000,右节点损失:0.667,总损失:1.667
------划分值:0.000,左节点损失:0.000,右节点损失:1.714,总损失:1.714
('--最佳划分特征：', 'IDCNN')
('--最佳划分值：', 6)
('叶子节点预测值：', 3.5947771885793958)
('叶子节点预测值：', 2.4453289265498435)
第1棵树: log-likelihood:5.5636
--树的深度：0
('----划分特征：', 'Globalpointer')
------划分值:1.000,左节点损失:0.909,右节点损失:1.789,总损失:2.699
------划分值:2.000,左节点损失:0.917,右节点损失:1.778,总损失:2.694
------划分值:3.000,左节点损失:0.947,右节点损失:1.636,总损失:2.584
------划分值:0.000,左节点损失:0.000,右节点损失:2.700,总损失:2.700
------划分值:6.000,左节点损失:2.609,右节点损失:0.000,总损失:2.609
------划分值:4.000,左节点损失:0.950,右节点损失:1.600,总损失:2.550
------划分值:5.000,左节点损失:2.591,右节点损失:0.000,总损失:2.591
('----划分特征：', 'IDCNN')
------划分值:1.000,左节点损失:0.000,右节点损失:2.571,总损失:2.571
------划分值:2.000,左节点损失:0.000,右节点损失:2.550,总损失:2.550
------划分值:6.000,左节点损失:2.550,右节点损失:0.000,总损失:2.550
------划分值:3.000,左节点损失:0.000,右节点损失:2.471,总损失:2.471
------划分值:0.000,左节点损失:0.000,右节点损失:2.700,总损失:2.700
------划分值:4.000,左节点损失:0.000,右节点损失:2.357,总损失:2.357
------划分值:5.000,左节点损失:2.526,右节点损失:0.000,总损失:2.526
('----划分特征：', 'Bilwtm-crf')
------划分值:1.000,左节点损失:0.909,右节点损失:1.789,总损失:2.699
------划分值:2.000,左节点损失:0.917,右节点损失:1.778,总损失:2.694
------划分值:3.000,左节点损失:0.944,右节点损失:1.667,总损失:2.611
------划分值:0.000,左节点损失:0.000,右节点损失:2.700,总损失:2.700
------划分值:6.000,左节点损失:2.625,右节点损失:0.000,总损失:2.625
------划分值:4.000,左节点损失:0.952,右节点损失:1.556,总损失:2.508
------划分值:5.000,左节点损失:2.609,右节点损失:0.000,总损失:2.609
('--最佳划分特征：', 'IDCNN')
('--最佳划分值：', 4)
('叶子节点预测值：', -0.992126522217933)
--树的深度：1
('----划分特征：', 'Globalpointer')
------划分值:2.000,左节点损失:0.833,右节点损失:1.500,总损失:2.333
------划分值:6.000,左节点损失:2.100,右节点损失:0.000,总损失:2.100
------划分值:4.000,左节点损失:0.857,右节点损失:1.429,总损失:2.286
------划分值:0.000,左节点损失:0.000,右节点损失:2.357,总损失:2.357
------划分值:5.000,左节点损失:2.000,右节点损失:0.000,总损失:2.000
('----划分特征：', 'IDCNN')
------划分值:6.000,左节点损失:0.750,右节点损失:0.000,总损失:0.750
------划分值:4.000,左节点损失:0.000,右节点损失:2.357,总损失:2.357
------划分值:5.000,左节点损失:0.000,右节点损失:0.000,总损失:0.000
('----划分特征：', 'Bilwtm-crf')
------划分值:2.000,左节点损失:0.750,右节点损失:1.600,总损失:2.350
------划分值:6.000,左节点损失:2.100,右节点损失:0.000,总损失:2.100
------划分值:4.000,左节点损失:0.857,右节点损失:1.429,总损失:2.286
------划分值:5.000,左节点损失:2.000,右节点损失:0.000,总损失:2.000
------划分值:0.000,左节点损失:0.000,右节点损失:2.357,总损失:2.357
------划分值:3.000,左节点损失:0.833,右节点损失:1.500,总损失:2.333
('--最佳划分特征：', 'IDCNN')
('--最佳划分值：', 5)
('叶子节点预测值：', 6.299978307953849)
('叶子节点预测值：', -0.9921265222179331)
第1棵树: log-likelihood:5.4377
--树的深度：0
('----划分特征：', 'Globalpointer')
------划分值:1.000,左节点损失:0.000,右节点损失:0.947,总损失:0.947
------划分值:2.000,左节点损失:0.000,右节点损失:0.944,总损失:0.944
------划分值:3.000,左节点损失:0.000,右节点损失:0.909,总损失:0.909
------划分值:0.000,左节点损失:0.000,右节点损失:0.967,总损失:0.967
------划分值:6.000,左节点损失:0.957,右节点损失:0.000,总损失:0.957
------划分值:4.000,左节点损失:0.000,右节点损失:0.900,总损失:0.900
------划分值:5.000,左节点损失:0.000,右节点损失:0.875,总损失:0.875
('----划分特征：', 'IDCNN')
------划分值:1.000,左节点损失:0.000,右节点损失:0.952,总损失:0.952
------划分值:2.000,左节点损失:0.000,右节点损失:0.950,总损失:0.950
------划分值:6.000,左节点损失:0.950,右节点损失:0.000,总损失:0.950
------划分值:3.000,左节点损失:0.000,右节点损失:0.941,总损失:0.941
------划分值:0.000,左节点损失:0.000,右节点损失:0.967,总损失:0.967
------划分值:4.000,左节点损失:0.000,右节点损失:0.929,总损失:0.929
------划分值:5.000,左节点损失:0.000,右节点损失:0.909,总损失:0.909
('----划分特征：', 'Bilwtm-crf')
------划分值:1.000,左节点损失:0.000,右节点损失:0.947,总损失:0.947
------划分值:2.000,左节点损失:0.000,右节点损失:0.944,总损失:0.944
------划分值:3.000,左节点损失:0.000,右节点损失:0.917,总损失:0.917
------划分值:0.000,左节点损失:0.000,右节点损失:0.967,总损失:0.967
------划分值:6.000,左节点损失:0.958,右节点损失:0.000,总损失:0.958
------划分值:4.000,左节点损失:0.000,右节点损失:0.889,总损失:0.889
------划分值:5.000,左节点损失:0.000,右节点损失:0.857,总损失:0.857
('--最佳划分特征：', 'Bilwtm-crf')
('--最佳划分值：', 5)
('叶子节点预测值：', -0.9821513795303628)
--树的深度：1
('----划分特征：', 'Globalpointer')
------划分值:6.000,左节点损失:0.750,右节点损失:0.000,总损失:0.750
------划分值:5.000,左节点损失:0.000,右节点损失:0.750,总损失:0.750
------划分值:0.000,左节点损失:0.000,右节点损失:0.857,总损失:0.857
('----划分特征：', 'IDCNN')
------划分值:6.000,左节点损失:0.667,右节点损失:0.000,总损失:0.667
------划分值:5.000,左节点损失:0.000,右节点损失:0.800,总损失:0.800
------划分值:0.000,左节点损失:0.000,右节点损失:0.857,总损失:0.857
('----划分特征：', 'Bilwtm-crf')
------划分值:6.000,左节点损失:0.000,右节点损失:0.000,总损失:0.000
------划分值:5.000,左节点损失:0.000,右节点损失:0.857,总损失:0.857
('--最佳划分特征：', 'Bilwtm-crf')
('--最佳划分值：', 6)
('叶子节点预测值：', 6.734293178731241)
('叶子节点预测值：', -0.9821513795303632)
第1棵树: log-likelihood:5.3468
