# Supplementary material for: Multi-Model Fusion-Based Hierarchical Extraction for Chinese Epidemic Event
Source: Data Sci Eng. 2023 Jan 2;8(1):73–83. doi: 10.1007/s41019-022-00203-6 (PMC9807097; doi:10.1007/s41019-022-00203-6)
Supplement: Supplementary file 1 — (zip 67849 KB) [file 41019_2022_203_MOESM1_ESM.zip › gbdt_NER/results/NO.2_tree.log]

-----------------------------构建第2颗树-----------------------------
--树的深度：0
('----划分特征：', 'Globalpointer')
------划分值:1.000,左节点损失:0.000,右节点损失:0.730,总损失:0.731
------划分值:2.000,左节点损失:0.710,右节点损失:0.000,总损失:0.711
------划分值:3.000,左节点损失:0.734,右节点损失:0.000,总损失:0.734
------划分值:0.000,左节点损失:0.000,右节点损失:0.747,总损失:0.747
------划分值:6.000,左节点损失:0.740,右节点损失:0.000,总损失:0.740
------划分值:4.000,左节点损失:0.736,右节点损失:0.000,总损失:0.736
------划分值:5.000,左节点损失:0.739,右节点损失:0.000,总损失:0.739
('----划分特征：', 'IDCNN')
------划分值:1.000,左节点损失:0.000,右节点损失:0.735,总损失:0.735
------划分值:2.000,左节点损失:0.696,右节点损失:0.000,总损失:0.697
------划分值:6.000,左节点损失:0.735,右节点损失:0.000,总损失:0.735
------划分值:3.000,左节点损失:0.715,右节点损失:0.000,总损失:0.715
------划分值:0.000,左节点损失:0.000,右节点损失:0.747,总损失:0.747
------划分值:4.000,左节点损失:0.727,右节点损失:0.000,总损失:0.727
------划分值:5.000,左节点损失:0.733,右节点损失:0.000,总损失:0.733
('----划分特征：', 'Bilwtm-crf')
------划分值:1.000,左节点损失:0.000,右节点损失:0.731,总损失:0.731
------划分值:2.000,左节点损失:0.710,右节点损失:0.000,总损失:0.710
------划分值:3.000,左节点损失:0.728,右节点损失:0.000,总损失:0.728
------划分值:0.000,左节点损失:0.000,右节点损失:0.747,总损失:0.747
------划分值:6.000,左节点损失:0.739,右节点损失:0.000,总损失:0.739
------划分值:4.000,左节点损失:0.735,右节点损失:0.000,总损失:0.735
------划分值:5.000,左节点损失:0.738,右节点损失:0.000,总损失:0.738
('--最佳划分特征：', 'IDCNN')
('--最佳划分值：', 2)
--树的深度：1
('----划分特征：', 'Globalpointer')
------划分值:1.000,左节点损失:0.000,右节点损失:0.660,总损失:0.660
------划分值:0.000,左节点损失:0.000,右节点损失:0.696,总损失:0.696
------划分值:2.000,左节点损失:0.585,右节点损失:0.000,总损失:0.585
------划分值:6.000,左节点损失:0.666,右节点损失:0.000,总损失:0.666
('----划分特征：', 'IDCNN')
------划分值:1.000,左节点损失:0.000,右节点损失:0.000,总损失:0.000
------划分值:0.000,左节点损失:0.000,右节点损失:0.696,总损失:0.696
('----划分特征：', 'Bilwtm-crf')
------划分值:1.000,左节点损失:0.000,右节点损失:0.577,总损失:0.577
------划分值:0.000,左节点损失:0.000,右节点损失:0.696,总损失:0.696
------划分值:2.000,左节点损失:0.665,右节点损失:0.000,总损失:0.665
------划分值:6.000,左节点损失:0.677,右节点损失:0.000,总损失:0.677
('--最佳划分特征：', 'IDCNN')
('--最佳划分值：', 1)
('叶子节点预测值：', -0.9677519553335177)
('叶子节点预测值：', 3.6536961788566487)
--树的深度：1
('----划分特征：', 'Globalpointer')
------划分值:2.000,左节点损失:0.000,右节点损失:0.000,总损失:0.000
------划分值:3.000,左节点损失:0.000,右节点损失:0.000,总损失:0.000
------划分值:6.000,左节点损失:0.000,右节点损失:0.000,总损失:0.000
------划分值:4.000,左节点损失:0.000,右节点损失:0.000,总损失:0.000
------划分值:0.000,左节点损失:0.000,右节点损失:0.000,总损失:0.000
------划分值:5.000,左节点损失:0.000,右节点损失:0.000,总损失:0.000
('----划分特征：', 'IDCNN')
------划分值:2.000,左节点损失:0.000,右节点损失:0.000,总损失:0.000
------划分值:6.000,左节点损失:0.000,右节点损失:0.000,总损失:0.000
------划分值:3.000,左节点损失:0.000,右节点损失:0.000,总损失:0.000
------划分值:4.000,左节点损失:0.000,右节点损失:0.000,总损失:0.000
------划分值:5.000,左节点损失:0.000,右节点损失:0.000,总损失:0.000
('----划分特征：', 'Bilwtm-crf')
------划分值:2.000,左节点损失:0.000,右节点损失:0.000,总损失:0.000
------划分值:3.000,左节点损失:0.000,右节点损失:0.000,总损失:0.000
------划分值:6.000,左节点损失:0.000,右节点损失:0.000,总损失:0.000
------划分值:4.000,左节点损失:0.000,右节点损失:0.000,总损失:0.000
------划分值:5.000,左节点损失:0.000,右节点损失:0.000,总损失:0.000
------划分值:0.000,左节点损失:0.000,右节点损失:0.000,总损失:0.000
('--最佳划分特征：', 'IDCNN')
('--最佳划分值：', 4)
('叶子节点预测值：', -0.969476394635407)
('叶子节点预测值：', -0.9651276024119938)
第2棵树: log-likelihood:5.6939
--树的深度：0
('----划分特征：', 'Globalpointer')
------划分值:1.000,左节点损失:1.857,右节点损失:3.494,总损失:5.351
------划分值:2.000,左节点损失:1.919,右节点损失:3.401,总损失:5.319
------划分值:3.000,左节点损失:4.052,右节点损失:0.001,总损失:4.053
------划分值:0.000,左节点损失:0.000,右节点损失:5.361,总损失:5.361
------划分值:6.000,左节点损失:4.661,右节点损失:0.001,总损失:4.662
------划分值:4.000,左节点损失:4.228,右节点损失:0.001,总损失:4.229
------划分值:5.000,左节点损失:4.535,右节点损失:0.001,总损失:4.536
('----划分特征：', 'IDCNN')
------划分值:1.000,左节点损失:1.846,右节点损失:3.498,总损失:5.344
------划分值:2.000,左节点损失:1.938,右节点损失:3.423,总损失:5.361
------划分值:6.000,左节点损失:3.931,右节点损失:1.293,总损失:5.224
------划分值:3.000,左节点损失:2.871,右节点损失:1.968,总损失:4.839
------划分值:0.000,左节点损失:0.000,右节点损失:5.361,总损失:5.361
------划分值:4.000,左节点损失:3.431,右节点损失:1.378,总损失:4.809
------划分值:5.000,左节点损失:3.830,右节点损失:1.318,总损失:5.148
('----划分特征：', 'Bilwtm-crf')
------划分值:1.000,左节点损失:2.129,右节点损失:3.226,总损失:5.355
------划分值:2.000,左节点损失:2.193,右节点损失:3.134,总损失:5.327
------划分值:3.000,左节点损失:3.929,右节点损失:0.000,总损失:3.929
------划分值:0.000,左节点损失:0.000,右节点损失:5.361,总损失:5.361
------划分值:6.000,左节点损失:4.819,右节点损失:0.000,总损失:4.819
------划分值:4.000,左节点损失:4.444,右节点损失:0.000,总损失:4.444
------划分值:5.000,左节点损失:4.705,右节点损失:0.000,总损失:4.705
('--最佳划分特征：', 'Bilwtm-crf')
('--最佳划分值：', 3)
--树的深度：1
('----划分特征：', 'Globalpointer')
------划分值:1.000,左节点损失:1.067,右节点损失:2.805,总损失:3.872
------划分值:2.000,左节点损失:1.322,右节点损失:2.607,总损失:3.929
------划分值:0.000,左节点损失:0.000,右节点损失:3.929,总损失:3.929
------划分值:6.000,左节点损失:2.829,右节点损失:0.000,总损失:2.829
------划分值:4.000,左节点损失:2.448,右节点损失:0.000,总损失:2.448
('----划分特征：', 'IDCNN')
------划分值:1.000,左节点损失:1.608,右节点损失:2.286,总损失:3.895
------划分值:2.000,左节点损失:1.753,右节点损失:2.015,总损失:3.768
------划分值:6.000,左节点损失:2.865,右节点损失:0.994,总损失:3.859
------划分值:0.000,左节点损失:0.000,右节点损失:3.929,总损失:3.929
------划分值:3.000,左节点损失:2.457,右节点损失:1.405,总损失:3.863
------划分值:4.000,左节点损失:2.593,右节点损失:1.102,总损失:3.695
('----划分特征：', 'Bilwtm-crf')
------划分值:1.000,左节点损失:2.129,右节点损失:0.696,总损失:2.825
------划分值:2.000,左节点损失:2.193,右节点损失:0.000,总损失:2.193
------划分值:0.000,左节点损失:0.000,右节点损失:3.929,总损失:3.929
('--最佳划分特征：', 'Bilwtm-crf')
('--最佳划分值：', 2)
('叶子节点预测值：', 0.46543135824865545)
('叶子节点预测值：', 3.2512038227550666)
--树的深度：1
('----划分特征：', 'Globalpointer')
------划分值:3.000,左节点损失:0.000,右节点损失:0.000,总损失:0.000
------划分值:6.000,左节点损失:0.000,右节点损失:0.000,总损失:0.000
------划分值:4.000,左节点损失:0.000,右节点损失:0.000,总损失:0.000
------划分值:5.000,左节点损失:0.000,右节点损失:0.000,总损失:0.000
------划分值:0.000,左节点损失:0.000,右节点损失:0.000,总损失:0.000
('----划分特征：', 'IDCNN')
------划分值:3.000,左节点损失:0.000,右节点损失:0.000,总损失:0.000
------划分值:6.000,左节点损失:0.000,右节点损失:0.000,总损失:0.000
------划分值:4.000,左节点损失:0.000,右节点损失:0.000,总损失:0.000
------划分值:5.000,左节点损失:0.000,右节点损失:0.000,总损失:0.000
------划分值:0.000,左节点损失:0.000,右节点损失:0.000,总损失:0.000
('----划分特征：', 'Bilwtm-crf')
------划分值:3.000,左节点损失:0.000,右节点损失:0.000,总损失:0.000
------划分值:6.000,左节点损失:0.000,右节点损失:0.000,总损失:0.000
------划分值:4.000,左节点损失:0.000,右节点损失:0.000,总损失:0.000
------划分值:5.000,左节点损失:0.000,右节点损失:0.000,总损失:0.000
('--最佳划分特征：', 'Globalpointer')
('--最佳划分值：', 4)
('叶子节点预测值：', -1.0089483963946153)
('叶子节点预测值：', -1.0044929625600054)
第2棵树: log-likelihood:7.2750
--树的深度：0
('----划分特征：', 'Globalpointer')
------划分值:1.000,左节点损失:0.784,右节点损失:0.794,总损失:1.578
------划分值:2.000,左节点损失:0.788,右节点损失:0.792,总损失:1.581
------划分值:3.000,左节点损失:0.810,右节点损失:0.760,总损失:1.571
------划分值:0.000,左节点损失:0.000,右节点损失:1.583,总损失:1.583
------划分值:6.000,左节点损失:1.553,右节点损失:0.000,总损失:1.553
------划分值:4.000,左节点损失:1.535,右节点损失:0.000,总损失:1.535
------划分值:5.000,左节点损失:1.548,右节点损失:0.000,总损失:1.548
('----划分特征：', 'IDCNN')
------划分值:1.000,左节点损失:0.000,右节点损失:1.537,总损失:1.537
------划分值:2.000,左节点损失:0.000,右节点损失:1.530,总损失:1.530
------划分值:6.000,左节点损失:1.513,右节点损失:0.005,总损失:1.518
------划分值:3.000,左节点损失:0.000,右节点损失:1.500,总损失:1.501
------划分值:0.000,左节点损失:0.000,右节点损失:1.583,总损失:1.583
------划分值:4.000,左节点损失:1.474,右节点损失:0.006,总损失:1.479
------划分值:5.000,左节点损失:1.505,右节点损失:0.005,总损失:1.510
('----划分特征：', 'Bilwtm-crf')
------划分值:1.000,左节点损失:0.000,右节点损失:1.520,总损失:1.520
------划分值:2.000,左节点损失:0.000,右节点损失:1.512,总损失:1.512
------划分值:3.000,左节点损失:0.000,右节点损失:1.431,总损失:1.432
------划分值:0.000,左节点损失:0.000,右节点损失:1.583,总损失:1.583
------划分值:6.000,左节点损失:1.555,右节点损失:0.000,总损失:1.555
------划分值:4.000,左节点损失:1.537,右节点损失:0.000,总损失:1.537
------划分值:5.000,左节点损失:1.549,右节点损失:0.000,总损失:1.549
('--最佳划分特征：', 'Bilwtm-crf')
('--最佳划分值：', 3)
--树的深度：1
('----划分特征：', 'Globalpointer')
------划分值:1.000,左节点损失:0.000,右节点损失:0.000,总损失:0.000
------划分值:2.000,左节点损失:0.000,右节点损失:0.000,总损失:0.000
------划分值:0.000,左节点损失:0.000,右节点损失:0.000,总损失:0.000
------划分值:6.000,左节点损失:0.000,右节点损失:0.000,总损失:0.000
------划分值:4.000,左节点损失:0.000,右节点损失:0.000,总损失:0.000
('----划分特征：', 'IDCNN')
------划分值:1.000,左节点损失:0.000,右节点损失:0.000,总损失:0.000
------划分值:2.000,左节点损失:0.000,右节点损失:0.000,总损失:0.000
------划分值:6.000,左节点损失:0.000,右节点损失:0.000,总损失:0.000
------划分值:0.000,左节点损失:0.000,右节点损失:0.000,总损失:0.000
------划分值:3.000,左节点损失:0.000,右节点损失:0.000,总损失:0.000
------划分值:4.000,左节点损失:0.000,右节点损失:0.000,总损失:0.000
('----划分特征：', 'Bilwtm-crf')
------划分值:1.000,左节点损失:0.000,右节点损失:0.000,总损失:0.000
------划分值:2.000,左节点损失:0.000,右节点损失:0.000,总损失:0.000
------划分值:0.000,左节点损失:0.000,右节点损失:0.000,总损失:0.000
('--最佳划分特征：', 'Bilwtm-crf')
('--最佳划分值：', 1)
('叶子节点预测值：', -0.9720997514708318)
('叶子节点预测值：', -0.966195021597025)
--树的深度：1
('----划分特征：', 'Globalpointer')
------划分值:3.000,左节点损失:0.731,右节点损失:0.700,总损失:1.431
------划分值:6.000,左节点损失:1.345,右节点损失:0.000,总损失:1.345
------划分值:4.000,左节点损失:1.250,右节点损失:0.000,总损失:1.250
------划分值:5.000,左节点损失:1.303,右节点损失:0.000,总损失:1.303
------划分值:0.000,左节点损失:0.000,右节点损失:1.431,总损失:1.431
('----划分特征：', 'IDCNN')
------划分值:3.000,左节点损失:0.000,右节点损失:1.379,总损失:1.379
------划分值:6.000,左节点损失:1.199,右节点损失:0.004,总损失:1.203
------划分值:4.000,左节点损失:0.843,右节点损失:0.005,总损失:0.848
------划分值:5.000,左节点损失:1.120,右节点损失:0.004,总损失:1.124
------划分值:0.000,左节点损失:0.000,右节点损失:1.431,总损失:1.431
('----划分特征：', 'Bilwtm-crf')
------划分值:3.000,左节点损失:0.000,右节点损失:1.431,总损失:1.431
------划分值:6.000,左节点损失:1.167,右节点损失:0.000,总损失:1.167
------划分值:4.000,左节点损失:0.655,右节点损失:0.000,总损失:0.655
------划分值:5.000,左节点损失:1.065,右节点损失:0.000,总损失:1.065
('--最佳划分特征：', 'Bilwtm-crf')
('--最佳划分值：', 4)
('叶子节点预测值：', 2.541632421705451)
('叶子节点预测值：', -0.9717910399321449)
第2棵树: log-likelihood:5.6989
--树的深度：0
('----划分特征：', 'Globalpointer')
------划分值:1.000,左节点损失:2.557,右节点损失:2.976,总损失:5.533
------划分值:2.000,左节点损失:2.711,右节点损失:2.943,总损失:5.654
------划分值:3.000,左节点损失:3.830,右节点损失:2.071,总损失:5.900
------划分值:0.000,左节点损失:0.000,右节点损失:5.913,总损失:5.913
------划分值:6.000,左节点损失:4.093,右节点损失:1.709,总损失:5.803
------划分值:4.000,左节点损失:3.909,右节点损失:2.004,总损失:5.913
------划分值:5.000,左节点损失:4.037,右节点损失:1.833,总损失:5.870
('----划分特征：', 'IDCNN')
------划分值:1.000,左节点损失:2.202,右节点损失:3.500,总损失:5.702
------划分值:2.000,左节点损失:2.339,右节点损失:3.455,总损失:5.794
------划分值:6.000,左节点损失:2.979,右节点损失:2.449,总损失:5.428
------划分值:3.000,左节点损失:2.639,右节点损失:3.273,总损失:5.912
------划分值:0.000,左节点损失:0.000,右节点损失:5.913,总损失:5.913
------划分值:4.000,左节点损失:2.826,右节点损失:3.014,总损失:5.840
------划分值:5.000,左节点损失:2.947,右节点损失:2.629,总损失:5.576
('----划分特征：', 'Bilwtm-crf')
------划分值:1.000,左节点损失:2.616,右节点损失:2.961,总损失:5.577
------划分值:2.000,左节点损失:2.764,右节点损失:2.926,总损失:5.690
------划分值:3.000,左节点损失:3.375,右节点损失:2.511,总损失:5.886
------划分值:0.000,左节点损失:0.000,右节点损失:5.913,总损失:5.913
------划分值:6.000,左节点损失:4.172,右节点损失:1.492,总损失:5.663
------划分值:4.000,左节点损失:4.006,右节点损失:1.893,总损失:5.899
------划分值:5.000,左节点损失:4.121,右节点损失:1.664,总损失:5.785
('--最佳划分特征：', 'IDCNN')
('--最佳划分值：', 6)
--树的深度：1
('----划分特征：', 'Globalpointer')
------划分值:1.000,左节点损失:1.231,右节点损失:1.609,总损失:2.840
------划分值:2.000,左节点损失:1.308,右节点损失:1.594,总损失:2.902
------划分值:3.000,左节点损失:2.135,右节点损失:0.814,总损失:2.950
------划分值:0.000,左节点损失:0.000,右节点损失:2.979,总损失:2.979
------划分值:4.000,左节点损失:2.177,右节点损失:0.794,总损失:2.971
------划分值:5.000,左节点损失:2.239,右节点损失:0.732,总损失:2.971
------划分值:6.000,左节点损失:2.264,右节点损失:0.670,总损失:2.934
('----划分特征：', 'IDCNN')
------划分值:1.000,左节点损失:2.202,右节点损失:0.000,总损失:2.202
------划分值:2.000,左节点损失:2.339,右节点损失:0.000,总损失:2.339
------划分值:3.000,左节点损失:2.639,右节点损失:0.000,总损失:2.639
------划分值:0.000,左节点损失:0.000,右节点损失:2.979,总损失:2.979
------划分值:4.000,左节点损失:2.826,右节点损失:0.000,总损失:2.826
------划分值:5.000,左节点损失:2.947,右节点损失:0.000,总损失:2.947
('----划分特征：', 'Bilwtm-crf')
------划分值:1.000,左节点损失:1.810,右节点损失:0.836,总损失:2.646
------划分值:2.000,左节点损失:1.907,右节点损失:0.831,总损失:2.738
------划分值:3.000,左节点损失:2.169,右节点损失:0.783,总损失:2.953
------划分值:0.000,左节点损失:0.000,右节点损失:2.979,总损失:2.979
------划分值:4.000,左节点损失:2.246,右节点损失:0.733,总损失:2.979
------划分值:5.000,左节点损失:2.300,右节点损失:0.626,总损失:2.926
------划分值:6.000,左节点损失:2.322,右节点损失:0.492,总损失:2.814
('--最佳划分特征：', 'IDCNN')
('--最佳划分值：', 1)
('叶子节点预测值：', 1.3597494981625464)
('叶子节点预测值：', -1.0052130077990562)
--树的深度：1
('----划分特征：', 'Globalpointer')
------划分值:2.000,左节点损失:1.166,右节点损失:1.182,总损失:2.348
------划分值:6.000,左节点损失:1.448,右节点损失:1.000,总损失:2.449
------划分值:0.000,左节点损失:0.000,右节点损失:2.449,总损失:2.449
('----划分特征：', 'IDCNN')
------划分值:6.000,左节点损失:0.000,右节点损失:2.449,总损失:2.449
('----划分特征：', 'Bilwtm-crf')
------划分值:2.000,左节点损失:0.659,右节点损失:1.696,总损失:2.355
------划分值:6.000,左节点损失:1.449,右节点损失:1.000,总损失:2.449
------划分值:0.000,左节点损失:0.000,右节点损失:2.449,总损失:2.449
------划分值:3.000,左节点损失:1.136,右节点损失:1.205,总损失:2.341
('--最佳划分特征：', 'Bilwtm-crf')
('--最佳划分值：', 3)
('叶子节点预测值：', 1.0463773688430233)
('叶子节点预测值：', 2.206791777910544)
第2棵树: log-likelihood:6.8158
--树的深度：0
('----划分特征：', 'Globalpointer')
------划分值:1.000,左节点损失:0.856,右节点损失:2.859,总损失:3.716
------划分值:2.000,左节点损失:0.862,右节点损失:2.824,总损失:3.685
------划分值:3.000,左节点损失:0.886,右节点损失:2.365,总损失:3.252
------划分值:0.000,左节点损失:0.000,右节点损失:3.799,总损失:3.799
------划分值:6.000,左节点损失:0.893,右节点损失:1.701,总损失:2.594
------划分值:4.000,左节点损失:0.889,右节点损失:2.245,总损失:3.134
------划分值:5.000,左节点损失:0.892,右节点损失:1.928,总损失:2.820
('----划分特征：', 'IDCNN')
------划分值:1.000,左节点损失:1.398,右节点损失:2.376,总损失:3.774
------划分值:2.000,左节点损失:1.429,右节点损失:2.360,总损失:3.789
------划分值:6.000,左节点损失:1.582,右节点损失:1.985,总损失:3.567
------划分值:3.000,左节点损失:1.502,右节点损失:2.291,总损失:3.793
------划分值:0.000,左节点损失:0.000,右节点损失:3.799,总损失:3.799
------划分值:4.000,左节点损失:1.547,右节点损失:2.194,总损失:3.741
------划分值:5.000,左节点损失:1.575,右节点损失:2.052,总损失:3.627
('----划分特征：', 'Bilwtm-crf')
------划分值:1.000,左节点损失:1.510,右节点损失:2.288,总损失:3.797
------划分值:2.000,左节点损失:1.531,右节点损失:2.268,总损失:3.799
------划分值:3.000,左节点损失:1.610,右节点损失:2.074,总损失:3.684
------划分值:0.000,左节点损失:0.000,右节点损失:3.799,总损失:3.799
------划分值:6.000,左节点损失:1.654,右节点损失:1.466,总损失:3.121
------划分值:4.000,左节点损失:1.637,右节点损失:1.867,总损失:3.503
------划分值:5.000,左节点损失:1.649,右节点损失:1.638,总损失:3.287
('--最佳划分特征：', 'Globalpointer')
('--最佳划分值：', 6)
--树的深度：1
('----划分特征：', 'Globalpointer')
------划分值:1.000,左节点损失:0.856,右节点损失:0.000,总损失:0.857
------划分值:2.000,左节点损失:0.862,右节点损失:0.000,总损失:0.862
------划分值:3.000,左节点损失:0.886,右节点损失:0.000,总损失:0.886
------划分值:0.000,左节点损失:0.000,右节点损失:0.893,总损失:0.893
------划分值:4.000,左节点损失:0.889,右节点损失:0.000,总损失:0.889
------划分值:5.000,左节点损失:0.892,右节点损失:0.000,总损失:0.892
('----划分特征：', 'IDCNN')
------划分值:1.000,左节点损失:0.001,右节点损失:0.874,总损失:0.875
------划分值:2.000,左节点损失:0.001,右节点损失:0.871,总损失:0.872
------划分值:6.000,左节点损失:0.002,右节点损失:0.779,总损失:0.781
------划分值:3.000,左节点损失:0.002,右节点损失:0.857,总损失:0.859
------划分值:0.000,左节点损失:0.000,右节点损失:0.893,总损失:0.893
------划分值:4.000,左节点损失:0.002,右节点损失:0.835,总损失:0.837
------划分值:5.000,左节点损失:0.002,右节点损失:0.799,总损失:0.801
('----划分特征：', 'Bilwtm-crf')
------划分值:1.000,左节点损失:0.000,右节点损失:0.874,总损失:0.875
------划分值:2.000,左节点损失:0.000,右节点损失:0.872,总损失:0.872
------划分值:3.000,左节点损失:0.001,右节点损失:0.840,总损失:0.841
------划分值:0.000,左节点损失:0.000,右节点损失:0.893,总损失:0.893
------划分值:4.000,左节点损失:0.001,右节点损失:0.794,总损失:0.795
------划分值:5.000,左节点损失:0.001,右节点损失:0.730,总损失:0.731
------划分值:6.000,左节点损失:0.001,右节点损失:0.666,总损失:0.667
('--最佳划分特征：', 'Bilwtm-crf')
('--最佳划分值：', 6)
('叶子节点预测值：', -0.9844745910331902)
('叶子节点预测值：', 1.0126134486996683)
--树的深度：1
('----划分特征：', 'Globalpointer')
------划分值:6.000,左节点损失:0.000,右节点损失:1.701,总损失:1.701
('----划分特征：', 'IDCNN')
------划分值:6.000,左节点损失:0.663,右节点损失:1.000,总损失:1.664
------划分值:0.000,左节点损失:0.000,右节点损失:1.701,总损失:1.701
('----划分特征：', 'Bilwtm-crf')
------划分值:6.000,左节点损失:1.001,右节点损失:0.655,总损失:1.656
------划分值:0.000,左节点损失:0.000,右节点损失:1.701,总损失:1.701
('--最佳划分特征：', 'Bilwtm-crf')
('--最佳划分值：', 6)
('叶子节点预测值：', 1.7737490334757837)
('叶子节点预测值：', 2.6432429171024188)
第2棵树: log-likelihood:5.6436
--树的深度：0
('----划分特征：', 'Globalpointer')
------划分值:1.000,左节点损失:0.699,右节点损失:1.376,总损失:2.074
------划分值:2.000,左节点损失:0.703,右节点损失:1.368,总损失:2.071
------划分值:3.000,左节点损失:0.727,右节点损失:1.256,总损失:1.983
------划分值:0.000,左节点损失:0.000,右节点损失:2.076,总损失:2.076
------划分值:6.000,左节点损失:2.010,右节点损失:0.000,总损失:2.010
------划分值:4.000,左节点损失:0.729,右节点损失:1.226,总损失:1.955
------划分值:5.000,左节点损失:1.997,右节点损失:0.000,总损失:1.997
('----划分特征：', 'IDCNN')
------划分值:1.000,左节点损失:0.000,右节点损失:1.975,总损失:1.976
------划分值:2.000,左节点损失:0.000,右节点损失:1.960,总损失:1.960
------划分值:6.000,左节点损失:1.964,右节点损失:0.000,总损失:1.964
------划分值:3.000,左节点损失:0.000,右节点损失:1.897,总损失:1.897
------划分值:0.000,左节点损失:0.000,右节点损失:2.076,总损失:2.076
------划分值:4.000,左节点损失:0.000,右节点损失:1.806,总损失:1.807
------划分值:5.000,左节点损失:1.947,右节点损失:0.000,总损失:1.947
('----划分特征：', 'Bilwtm-crf')
------划分值:1.000,左节点损失:0.707,右节点损失:1.367,总损失:2.075
------划分值:2.000,左节点损失:0.712,右节点损失:1.359,总损失:2.071
------划分值:3.000,左节点损失:0.731,右节点损失:1.281,总损失:2.012
------划分值:0.000,左节点损失:0.000,右节点损失:2.076,总损失:2.076
------划分值:6.000,左节点损失:2.015,右节点损失:0.000,总损失:2.015
------划分值:4.000,左节点损失:0.738,右节点损失:1.195,总损失:1.933
------划分值:5.000,左节点损失:2.003,右节点损失:0.000,总损失:2.003
('--最佳划分特征：', 'IDCNN')
('--最佳划分值：', 4)
--树的深度：1
('----划分特征：', 'Globalpointer')
------划分值:1.000,左节点损失:0.000,右节点损失:0.000,总损失:0.000
------划分值:2.000,左节点损失:0.000,右节点损失:0.000,总损失:0.000
------划分值:3.000,左节点损失:0.000,右节点损失:0.000,总损失:0.000
------划分值:0.000,左节点损失:0.000,右节点损失:0.000,总损失:0.000
------划分值:6.000,左节点损失:0.000,右节点损失:0.000,总损失:0.000
('----划分特征：', 'IDCNN')
------划分值:1.000,左节点损失:0.000,右节点损失:0.000,总损失:0.000
------划分值:2.000,左节点损失:0.000,右节点损失:0.000,总损失:0.000
------划分值:3.000,左节点损失:0.000,右节点损失:0.000,总损失:0.000
------划分值:0.000,左节点损失:0.000,右节点损失:0.000,总损失:0.000
('----划分特征：', 'Bilwtm-crf')
------划分值:1.000,左节点损失:0.000,右节点损失:0.000,总损失:0.000
------划分值:2.000,左节点损失:0.000,右节点损失:0.000,总损失:0.000
------划分值:3.000,左节点损失:0.000,右节点损失:0.000,总损失:0.000
------划分值:0.000,左节点损失:0.000,右节点损失:0.000,总损失:0.000
------划分值:6.000,左节点损失:0.000,右节点损失:0.000,总损失:0.000
('--最佳划分特征：', 'Globalpointer')
('--最佳划分值：', 6)
('叶子节点预测值：', -0.9776975840655198)
('叶子节点预测值：', -0.9716677216074947)
--树的深度：1
('----划分特征：', 'Globalpointer')
------划分值:2.000,左节点损失:0.638,右节点损失:1.148,总损失:1.787
------划分值:6.000,左节点损失:1.610,右节点损失:0.000,总损失:1.610
------划分值:4.000,左节点损失:0.655,右节点损失:1.096,总损失:1.750
------划分值:0.000,左节点损失:0.000,右节点损失:1.806,总损失:1.806
------划分值:5.000,左节点损失:1.534,右节点损失:0.000,总损失:1.534
('----划分特征：', 'IDCNN')
------划分值:6.000,左节点损失:0.573,右节点损失:0.000,总损失:0.573
------划分值:4.000,左节点损失:0.000,右节点损失:1.806,总损失:1.806
------划分值:5.000,左节点损失:0.000,右节点损失:0.000,总损失:0.000
('----划分特征：', 'Bilwtm-crf')
------划分值:2.000,左节点损失:0.578,右节点损失:1.222,总损失:1.800
------划分值:6.000,左节点损失:1.600,右节点损失:0.000,总损失:1.600
------划分值:4.000,左节点损失:0.659,右节点损失:1.098,总损失:1.756
------划分值:5.000,左节点损失:1.524,右节点损失:0.000,总损失:1.524
------划分值:0.000,左节点损失:0.000,右节点损失:1.806,总损失:1.806
------划分值:3.000,左节点损失:0.640,右节点损失:1.151,总损失:1.791
('--最佳划分特征：', 'IDCNN')
('--最佳划分值：', 5)
('叶子节点预测值：', 3.5067935596744055)
('叶子节点预测值：', -0.9739199514615571)
第2棵树: log-likelihood:5.5659
--树的深度：0
('----划分特征：', 'Globalpointer')
------划分值:1.000,左节点损失:0.000,右节点损失:0.721,总损失:0.721
------划分值:2.000,左节点损失:0.000,右节点损失:0.719,总损失:0.719
------划分值:3.000,左节点损失:0.000,右节点损失:0.690,总损失:0.691
------划分值:0.000,左节点损失:0.000,右节点损失:0.737,总损失:0.737
------划分值:6.000,左节点损失:0.730,右节点损失:0.000,总损失:0.731
------划分值:4.000,左节点损失:0.000,右节点损失:0.682,总损失:0.683
------划分值:5.000,左节点损失:0.000,右节点损失:0.664,总损失:0.664
('----划分特征：', 'IDCNN')
------划分值:1.000,左节点损失:0.000,右节点损失:0.725,总损失:0.726
------划分值:2.000,左节点损失:0.000,右节点损失:0.724,总损失:0.724
------划分值:6.000,左节点损失:0.725,右节点损失:0.000,总损失:0.725
------划分值:3.000,左节点损失:0.000,右节点损失:0.716,总损失:0.717
------划分值:0.000,左节点损失:0.000,右节点损失:0.737,总损失:0.737
------划分值:4.000,左节点损失:0.000,右节点损失:0.706,总损失:0.706
------划分值:5.000,左节点损失:0.000,右节点损失:0.691,总损失:0.692
('----划分特征：', 'Bilwtm-crf')
------划分值:1.000,左节点损失:0.000,右节点损失:0.721,总损失:0.722
------划分值:2.000,左节点损失:0.000,右节点损失:0.719,总损失:0.720
------划分值:3.000,左节点损失:0.000,右节点损失:0.701,总损失:0.702
------划分值:0.000,左节点损失:0.000,右节点损失:0.737,总损失:0.737
------划分值:6.000,左节点损失:0.730,右节点损失:0.000,总损失:0.730
------划分值:4.000,左节点损失:0.000,右节点损失:0.679,总损失:0.680
------划分值:5.000,左节点损失:0.000,右节点损失:0.657,总损失:0.657
('--最佳划分特征：', 'Bilwtm-crf')
('--最佳划分值：', 5)
--树的深度：1
('----划分特征：', 'Globalpointer')
------划分值:1.000,左节点损失:0.000,右节点损失:0.000,总损失:0.000
------划分值:2.000,左节点损失:0.000,右节点损失:0.000,总损失:0.000
------划分值:3.000,左节点损失:0.000,右节点损失:0.000,总损失:0.000
------划分值:0.000,左节点损失:0.000,右节点损失:0.000,总损失:0.000
------划分值:4.000,左节点损失:0.000,右节点损失:0.000,总损失:0.000
------划分值:6.000,左节点损失:0.000,右节点损失:0.000,总损失:0.000
('----划分特征：', 'IDCNN')
------划分值:1.000,左节点损失:0.000,右节点损失:0.000,总损失:0.000
------划分值:2.000,左节点损失:0.000,右节点损失:0.000,总损失:0.000
------划分值:6.000,左节点损失:0.000,右节点损失:0.000,总损失:0.000
------划分值:3.000,左节点损失:0.000,右节点损失:0.000,总损失:0.000
------划分值:0.000,左节点损失:0.000,右节点损失:0.000,总损失:0.000
------划分值:4.000,左节点损失:0.000,右节点损失:0.000,总损失:0.000
('----划分特征：', 'Bilwtm-crf')
------划分值:1.000,左节点损失:0.000,右节点损失:0.000,总损失:0.000
------划分值:2.000,左节点损失:0.000,右节点损失:0.000,总损失:0.000
------划分值:3.000,左节点损失:0.000,右节点损失:0.000,总损失:0.000
------划分值:0.000,左节点损失:0.000,右节点损失:0.000,总损失:0.000
------划分值:4.000,左节点损失:0.000,右节点损失:0.000,总损失:0.000
('--最佳划分特征：', 'IDCNN')
('--最佳划分值：', 4)
('叶子节点预测值：', -0.9680141329569133)
('叶子节点预测值：', -0.963101285151284)
--树的深度：1
('----划分特征：', 'Globalpointer')
------划分值:6.000,左节点损失:0.577,右节点损失:0.000,总损失:0.577
------划分值:5.000,左节点损失:0.000,右节点损失:0.573,总损失:0.573
------划分值:0.000,左节点损失:0.000,右节点损失:0.657,总损失:0.657
('----划分特征：', 'IDCNN')
------划分值:6.000,左节点损失:0.510,右节点损失:0.000,总损失:0.510
------划分值:5.000,左节点损失:0.000,右节点损失:0.614,总损失:0.614
------划分值:0.000,左节点损失:0.000,右节点损失:0.657,总损失:0.657
('----划分特征：', 'Bilwtm-crf')
------划分值:6.000,左节点损失:0.000,右节点损失:0.000,总损失:0.000
------划分值:5.000,左节点损失:0.000,右节点损失:0.657,总损失:0.657
('--最佳划分特征：', 'Bilwtm-crf')
('--最佳划分值：', 6)
('叶子节点预测值：', 3.567573937609572)
('叶子节点预测值：', -0.9691690537456783)
第2棵树: log-likelihood:5.3634
