# Supplementary material for: Multi-Model Fusion-Based Hierarchical Extraction for Chinese Epidemic Event
Source: Data Sci Eng. 2023 Jan 2;8(1):73–83. doi: 10.1007/s41019-022-00203-6 (PMC9807097; doi:10.1007/s41019-022-00203-6)
Supplement: Supplementary file 1 — (zip 67849 KB) [file 41019_2022_203_MOESM1_ESM.zip › gbdt_NER/results/NO.3_tree.log]

-----------------------------构建第3颗树-----------------------------
--树的深度：0
('----划分特征：', 'Globalpointer')
------划分值:1.000,左节点损失:0.000,右节点损失:0.577,总损失:0.577
------划分值:2.000,左节点损失:0.562,右节点损失:0.001,总损失:0.563
------划分值:3.000,左节点损失:0.581,右节点损失:0.000,总损失:0.581
------划分值:0.000,左节点损失:0.000,右节点损失:0.591,总损失:0.591
------划分值:6.000,左节点损失:0.586,右节点损失:0.000,总损失:0.586
------划分值:4.000,左节点损失:0.583,右节点损失:0.000,总损失:0.583
------划分值:5.000,左节点损失:0.585,右节点损失:0.000,总损失:0.585
('----划分特征：', 'IDCNN')
------划分值:1.000,左节点损失:0.000,右节点损失:0.580,总损失:0.581
------划分值:2.000,左节点损失:0.552,右节点损失:0.001,总损失:0.552
------划分值:6.000,左节点损失:0.582,右节点损失:0.000,总损失:0.582
------划分值:3.000,左节点损失:0.567,右节点损失:0.000,总损失:0.567
------划分值:0.000,左节点损失:0.000,右节点损失:0.591,总损失:0.591
------划分值:4.000,左节点损失:0.576,右节点损失:0.000,总损失:0.577
------划分值:5.000,左节点损失:0.581,右节点损失:0.000,总损失:0.581
('----划分特征：', 'Bilwtm-crf')
------划分值:1.000,左节点损失:0.001,右节点损失:0.576,总损失:0.576
------划分值:2.000,左节点损失:0.564,右节点损失:0.001,总损失:0.564
------划分值:3.000,左节点损失:0.576,右节点损失:0.000,总损失:0.576
------划分值:0.000,左节点损失:0.000,右节点损失:0.591,总损失:0.591
------划分值:6.000,左节点损失:0.585,右节点损失:0.000,总损失:0.585
------划分值:4.000,左节点损失:0.582,右节点损失:0.000,总损失:0.582
------划分值:5.000,左节点损失:0.584,右节点损失:0.000,总损失:0.584
('--最佳划分特征：', 'IDCNN')
('--最佳划分值：', 2)
--树的深度：1
('----划分特征：', 'Globalpointer')
------划分值:1.000,左节点损失:0.000,右节点损失:0.521,总损失:0.521
------划分值:0.000,左节点损失:0.000,右节点损失:0.552,总损失:0.552
------划分值:2.000,左节点损失:0.466,右节点损失:0.000,总损失:0.466
------划分值:6.000,左节点损失:0.529,右节点损失:0.000,总损失:0.529
('----划分特征：', 'IDCNN')
------划分值:1.000,左节点损失:0.000,右节点损失:0.000,总损失:0.000
------划分值:0.000,左节点损失:0.000,右节点损失:0.552,总损失:0.552
('----划分特征：', 'Bilwtm-crf')
------划分值:1.000,左节点损失:0.000,右节点损失:0.455,总损失:0.455
------划分值:0.000,左节点损失:0.000,右节点损失:0.552,总损失:0.552
------划分值:2.000,左节点损失:0.528,右节点损失:0.000,总损失:0.528
------划分值:6.000,左节点损失:0.536,右节点损失:0.000,总损失:0.536
('--最佳划分特征：', 'IDCNN')
('--最佳划分值：', 1)
('叶子节点预测值：', -0.9559862318142006)
('叶子节点预测值：', 2.675204271665955)
--树的深度：1
('----划分特征：', 'Globalpointer')
------划分值:2.000,左节点损失:0.000,右节点损失:0.001,总损失:0.001
------划分值:3.000,左节点损失:0.001,右节点损失:0.000,总损失:0.001
------划分值:6.000,左节点损失:0.001,右节点损失:0.000,总损失:0.001
------划分值:4.000,左节点损失:0.001,右节点损失:0.000,总损失:0.001
------划分值:0.000,左节点损失:0.000,右节点损失:0.001,总损失:0.001
------划分值:5.000,左节点损失:0.001,右节点损失:0.000,总损失:0.001
('----划分特征：', 'IDCNN')
------划分值:2.000,左节点损失:0.000,右节点损失:0.001,总损失:0.001
------划分值:6.000,左节点损失:0.001,右节点损失:0.000,总损失:0.001
------划分值:3.000,左节点损失:0.000,右节点损失:0.000,总损失:0.001
------划分值:4.000,左节点损失:0.000,右节点损失:0.000,总损失:0.001
------划分值:5.000,左节点损失:0.001,右节点损失:0.000,总损失:0.001
('----划分特征：', 'Bilwtm-crf')
------划分值:2.000,左节点损失:0.000,右节点损失:0.000,总损失:0.001
------划分值:3.000,左节点损失:0.001,右节点损失:0.000,总损失:0.001
------划分值:6.000,左节点损失:0.001,右节点损失:0.000,总损失:0.001
------划分值:4.000,左节点损失:0.001,右节点损失:0.000,总损失:0.001
------划分值:5.000,左节点损失:0.001,右节点损失:0.000,总损失:0.001
------划分值:0.000,左节点损失:0.000,右节点损失:0.001,总损失:0.001
('--最佳划分特征：', 'IDCNN')
('--最佳划分值：', 4)
('叶子节点预测值：', -0.9586744291796925)
('叶子节点预测值：', -0.9508659754036758)
第3棵树: log-likelihood:5.8830
--树的深度：0
('----划分特征：', 'Globalpointer')
------划分值:1.000,左节点损失:1.607,右节点损失:3.025,总损失:4.632
------划分值:2.000,左节点损失:1.663,右节点损失:2.942,总损失:4.605
------划分值:3.000,左节点损失:3.527,右节点损失:0.004,总损失:3.531
------划分值:0.000,左节点损失:0.000,右节点损失:4.640,总损失:4.640
------划分值:6.000,左节点损失:4.033,右节点损失:0.003,总损失:4.036
------划分值:4.000,左节点损失:3.673,右节点损失:0.004,总损失:3.677
------划分值:5.000,左节点损失:3.933,右节点损失:0.003,总损失:3.936
('----划分特征：', 'IDCNN')
------划分值:1.000,左节点损失:1.732,右节点损失:2.888,总损失:4.620
------划分值:2.000,左节点损失:1.817,右节点损失:2.821,总损失:4.639
------划分值:6.000,左节点损失:3.455,右节点损失:1.061,总损失:4.516
------划分值:3.000,左节点损失:2.597,右节点损失:1.587,总损失:4.185
------划分值:0.000,左节点损失:0.000,右节点损失:4.640,总损失:4.640
------划分值:4.000,左节点损失:3.042,右节点损失:1.127,总损失:4.170
------划分值:5.000,左节点损失:3.374,右节点损失:1.080,总损失:4.453
('----划分特征：', 'Bilwtm-crf')
------划分值:1.000,左节点损失:2.088,右节点损失:2.548,总损失:4.636
------划分值:2.000,左节点损失:2.147,右节点损失:2.467,总损失:4.614
------划分值:3.000,左节点损失:3.510,右节点损失:0.000,总损失:3.510
------划分值:0.000,左节点损失:0.000,右节点损失:4.640,总损失:4.640
------划分值:6.000,左节点损失:4.213,右节点损失:0.000,总损失:4.213
------划分值:4.000,左节点损失:3.921,右节点损失:0.000,总损失:3.921
------划分值:5.000,左节点损失:4.124,右节点损失:0.000,总损失:4.124
('--最佳划分特征：', 'Bilwtm-crf')
('--最佳划分值：', 3)
--树的深度：1
('----划分特征：', 'Globalpointer')
------划分值:1.000,左节点损失:0.975,右节点损失:2.487,总损失:3.462
------划分值:2.000,左节点损失:1.192,右节点损失:2.318,总损失:3.509
------划分值:0.000,左节点损失:0.000,右节点损失:3.510,总损失:3.510
------划分值:6.000,左节点损失:2.547,右节点损失:0.000,总损失:2.547
------划分值:4.000,左节点损失:2.219,右节点损失:0.000,总损失:2.219
('----划分特征：', 'IDCNN')
------划分值:1.000,左节点损失:1.534,右节点损失:1.957,总损失:3.491
------划分值:2.000,左节点损失:1.665,右节点损失:1.731,总损失:3.396
------划分值:6.000,左节点损失:2.590,右节点损失:0.847,总损失:3.436
------划分值:0.000,左节点损失:0.000,右节点损失:3.510,总损失:3.510
------划分值:3.000,左节点损失:2.256,右节点损失:1.178,总损失:3.435
------划分值:4.000,左节点损失:2.353,右节点损失:0.935,总损失:3.288
('----划分特征：', 'Bilwtm-crf')
------划分值:1.000,左节点损失:2.088,右节点损失:0.572,总损失:2.660
------划分值:2.000,左节点损失:2.147,右节点损失:0.001,总损失:2.148
------划分值:0.000,左节点损失:0.000,右节点损失:3.510,总损失:3.510
('--最佳划分特征：', 'Bilwtm-crf')
('--最佳划分值：', 2)
('叶子节点预测值：', 0.40372002853277783)
('叶子节点预测值：', 2.471757562910874)
--树的深度：1
('----划分特征：', 'Globalpointer')
------划分值:3.000,左节点损失:0.000,右节点损失:0.000,总损失:0.000
------划分值:6.000,左节点损失:0.000,右节点损失:0.000,总损失:0.000
------划分值:4.000,左节点损失:0.000,右节点损失:0.000,总损失:0.000
------划分值:5.000,左节点损失:0.000,右节点损失:0.000,总损失:0.000
------划分值:0.000,左节点损失:0.000,右节点损失:0.000,总损失:0.000
('----划分特征：', 'IDCNN')
------划分值:3.000,左节点损失:0.000,右节点损失:0.000,总损失:0.000
------划分值:6.000,左节点损失:0.000,右节点损失:0.000,总损失:0.000
------划分值:4.000,左节点损失:0.000,右节点损失:0.000,总损失:0.000
------划分值:5.000,左节点损失:0.000,右节点损失:0.000,总损失:0.000
------划分值:0.000,左节点损失:0.000,右节点损失:0.000,总损失:0.000
('----划分特征：', 'Bilwtm-crf')
------划分值:3.000,左节点损失:0.000,右节点损失:0.000,总损失:0.000
------划分值:6.000,左节点损失:0.000,右节点损失:0.000,总损失:0.000
------划分值:4.000,左节点损失:0.000,右节点损失:0.000,总损失:0.000
------划分值:5.000,左节点损失:0.000,右节点损失:0.000,总损失:0.000
('--最佳划分特征：', 'Globalpointer')
('--最佳划分值：', 4)
('叶子节点预测值：', -0.9914017137950322)
('叶子节点预测值：', -0.9827341794436026)
第3棵树: log-likelihood:8.1210
--树的深度：0
('----划分特征：', 'Globalpointer')
------划分值:1.000,左节点损失:0.683,右节点损失:0.669,总损失:1.352
------划分值:2.000,左节点损失:0.686,右节点损失:0.667,总损失:1.353
------划分值:3.000,左节点损失:0.702,右节点损失:0.638,总损失:1.340
------划分值:0.000,左节点损失:0.000,右节点损失:1.354,总损失:1.354
------划分值:6.000,左节点损失:1.332,右节点损失:0.000,总损失:1.332
------划分值:4.000,左节点损失:1.319,右节点损失:0.000,总损失:1.319
------划分值:5.000,左节点损失:1.328,右节点损失:0.000,总损失:1.328
('----划分特征：', 'IDCNN')
------划分值:1.000,左节点损失:0.000,右节点损失:1.316,总损失:1.316
------划分值:2.000,左节点损失:0.001,右节点损失:1.311,总损失:1.312
------划分值:6.000,左节点损失:1.277,右节点损失:0.016,总损失:1.293
------划分值:3.000,左节点损失:0.001,右节点损失:1.286,总损失:1.287
------划分值:0.000,左节点损失:0.000,右节点损失:1.354,总损失:1.354
------划分值:4.000,左节点损失:1.245,右节点损失:0.017,总损失:1.262
------划分值:5.000,左节点损失:1.270,右节点损失:0.017,总损失:1.287
('----划分特征：', 'Bilwtm-crf')
------划分值:1.000,左节点损失:0.001,右节点损失:1.300,总损失:1.301
------划分值:2.000,左节点损失:0.001,右节点损失:1.294,总损失:1.295
------划分值:3.000,左节点损失:0.001,右节点损失:1.234,总损失:1.235
------划分值:0.000,左节点损失:0.000,右节点损失:1.354,总损失:1.354
------划分值:6.000,左节点损失:1.332,右节点损失:0.000,总损失:1.332
------划分值:4.000,左节点损失:1.319,右节点损失:0.000,总损失:1.319
------划分值:5.000,左节点损失:1.328,右节点损失:0.000,总损失:1.328
('--最佳划分特征：', 'Bilwtm-crf')
('--最佳划分值：', 3)
--树的深度：1
('----划分特征：', 'Globalpointer')
------划分值:1.000,左节点损失:0.000,右节点损失:0.001,总损失:0.001
------划分值:2.000,左节点损失:0.000,右节点损失:0.001,总损失:0.001
------划分值:0.000,左节点损失:0.000,右节点损失:0.001,总损失:0.001
------划分值:6.000,左节点损失:0.001,右节点损失:0.000,总损失:0.001
------划分值:4.000,左节点损失:0.001,右节点损失:0.000,总损失:0.001
('----划分特征：', 'IDCNN')
------划分值:1.000,左节点损失:0.000,右节点损失:0.001,总损失:0.001
------划分值:2.000,左节点损失:0.001,右节点损失:0.001,总损失:0.001
------划分值:6.000,左节点损失:0.001,右节点损失:0.000,总损失:0.001
------划分值:0.000,左节点损失:0.000,右节点损失:0.001,总损失:0.001
------划分值:3.000,左节点损失:0.001,右节点损失:0.000,总损失:0.001
------划分值:4.000,左节点损失:0.001,右节点损失:0.000,总损失:0.001
('----划分特征：', 'Bilwtm-crf')
------划分值:1.000,左节点损失:0.001,右节点损失:0.000,总损失:0.001
------划分值:2.000,左节点损失:0.001,右节点损失:0.000,总损失:0.001
------划分值:0.000,左节点损失:0.000,右节点损失:0.001,总损失:0.001
('--最佳划分特征：', 'Bilwtm-crf')
('--最佳划分值：', 1)
('叶子节点预测值：', -0.9609746359100142)
('叶子节点预测值：', -0.9497126895111314)
--树的深度：1
('----划分特征：', 'Globalpointer')
------划分值:3.000,左节点损失:0.645,右节点损失:0.587,总损失:1.232
------划分值:6.000,左节点损失:1.169,右节点损失:0.000,总损失:1.169
------划分值:4.000,左节点损失:1.096,右节点损失:0.000,总损失:1.096
------划分值:5.000,左节点损失:1.137,右节点损失:0.000,总损失:1.137
------划分值:0.000,左节点损失:0.000,右节点损失:1.234,总损失:1.234
('----划分特征：', 'IDCNN')
------划分值:3.000,左节点损失:0.000,右节点损失:1.193,总损失:1.193
------划分值:6.000,左节点损失:1.009,右节点损失:0.014,总损失:1.023
------划分值:4.000,左节点损失:0.712,右节点损失:0.015,总损失:0.727
------划分值:5.000,左节点损失:0.943,右节点损失:0.014,总损失:0.958
------划分值:0.000,左节点损失:0.000,右节点损失:1.234,总损失:1.234
('----划分特征：', 'Bilwtm-crf')
------划分值:3.000,左节点损失:0.000,右节点损失:1.234,总损失:1.234
------划分值:6.000,左节点损失:1.028,右节点损失:0.000,总损失:1.028
------划分值:4.000,左节点损失:0.632,右节点损失:0.000,总损失:0.632
------划分值:5.000,左节点损失:0.949,右节点损失:0.000,总损失:0.949
('--最佳划分特征：', 'Bilwtm-crf')
('--最佳划分值：', 4)
('叶子节点预测值：', 1.8699347626662408)
('叶子节点预测值：', -0.9572486986925245)
第3棵树: log-likelihood:5.8830
--树的深度：0
('----划分特征：', 'Globalpointer')
------划分值:1.000,左节点损失:2.415,右节点损失:2.839,总损失:5.254
------划分值:2.000,左节点损失:2.540,右节点损失:2.815,总损失:5.356
------划分值:3.000,左节点损失:3.590,右节点损失:1.992,总损失:5.582
------划分值:0.000,左节点损失:0.000,右节点损失:5.592,总损失:5.592
------划分值:6.000,左节点损失:3.801,右节点损失:1.706,总损失:5.507
------划分值:4.000,左节点损失:3.656,右节点损失:1.936,总损失:5.592
------划分值:5.000,左节点损失:3.756,右节点损失:1.803,总损失:5.559
('----划分特征：', 'IDCNN')
------划分值:1.000,左节点损失:2.178,右节点损失:3.251,总损失:5.429
------划分值:2.000,左节点损失:2.284,右节点损失:3.216,总损失:5.500
------划分值:6.000,左节点损失:2.796,右节点损失:2.399,总损失:5.195
------划分值:3.000,左节点损失:2.527,右节点损失:3.065,总损失:5.592
------划分值:0.000,左节点损失:0.000,右节点损失:5.592,总损失:5.592
------划分值:4.000,左节点损失:2.679,右节点损失:2.850,总损失:5.529
------划分值:5.000,左节点损失:2.771,右节点损失:2.543,总损失:5.314
('----划分特征：', 'Bilwtm-crf')
------划分值:1.000,左节点损失:2.551,右节点损失:2.743,总损失:5.295
------划分值:2.000,左节点损失:2.671,右节点损失:2.718,总损失:5.389
------划分值:3.000,左节点损失:3.222,右节点损失:2.349,总损失:5.570
------划分值:0.000,左节点损失:0.000,右节点损失:5.592,总损失:5.592
------划分值:6.000,左节点损失:3.926,右节点损失:1.481,总损失:5.407
------划分值:4.000,左节点损失:3.793,右节点损失:1.791,总损失:5.584
------划分值:5.000,左节点损失:3.885,右节点损失:1.614,总损失:5.499
('--最佳划分特征：', 'IDCNN')
('--最佳划分值：', 6)
--树的深度：1
('----划分特征：', 'Globalpointer')
------划分值:1.000,左节点损失:1.145,右节点损失:1.523,总损失:2.668
------划分值:2.000,左节点损失:1.208,右节点损失:1.513,总损失:2.721
------划分值:3.000,左节点损失:1.991,右节点损失:0.779,总损失:2.771
------划分值:0.000,左节点损失:0.000,右节点损失:2.796,总损失:2.796
------划分值:4.000,左节点损失:2.026,右节点损失:0.763,总损失:2.789
------划分值:5.000,左节点损失:2.074,右节点损失:0.717,总损失:2.791
------划分值:6.000,左节点损失:2.094,右节点损失:0.670,总损失:2.764
('----划分特征：', 'IDCNN')
------划分值:1.000,左节点损失:2.178,右节点损失:0.001,总损失:2.179
------划分值:2.000,左节点损失:2.284,右节点损失:0.001,总损失:2.285
------划分值:3.000,左节点损失:2.527,右节点损失:0.000,总损失:2.528
------划分值:0.000,左节点损失:0.000,右节点损失:2.796,总损失:2.796
------划分值:4.000,左节点损失:2.679,右节点损失:0.000,总损失:2.679
------划分值:5.000,左节点损失:2.771,右节点损失:0.000,总损失:2.771
('----划分特征：', 'Bilwtm-crf')
------划分值:1.000,左节点损失:1.756,右节点损失:0.770,总损失:2.526
------划分值:2.000,左节点损失:1.832,右节点损失:0.767,总损失:2.598
------划分值:3.000,左节点损失:2.055,右节点损失:0.721,总损失:2.776
------划分值:0.000,左节点损失:0.000,右节点损失:2.796,总损失:2.796
------划分值:4.000,左节点损失:2.119,右节点损失:0.677,总损失:2.796
------划分值:5.000,左节点损失:2.160,右节点损失:0.590,总损失:2.750
------划分值:6.000,左节点损失:2.177,右节点损失:0.481,总损失:2.658
('--最佳划分特征：', 'IDCNN')
('--最佳划分值：', 1)
('叶子节点预测值：', 1.103696331947857)
('叶子节点预测值：', -0.9870962795498694)
--树的深度：1
('----划分特征：', 'Globalpointer')
------划分值:2.000,左节点损失:1.141,右节点损失:1.167,总损失:2.308
------划分值:6.000,左节点损失:1.399,右节点损失:1.000,总损失:2.399
------划分值:0.000,左节点损失:0.000,右节点损失:2.399,总损失:2.399
('----划分特征：', 'IDCNN')
------划分值:6.000,左节点损失:0.000,右节点损失:2.399,总损失:2.399
('----划分特征：', 'Bilwtm-crf')
------划分值:2.000,左节点损失:0.651,右节点损失:1.645,总损失:2.296
------划分值:6.000,左节点损失:1.398,右节点损失:1.000,总损失:2.398
------划分值:0.000,左节点损失:0.000,右节点损失:2.399,总损失:2.399
------划分值:3.000,左节点损失:1.106,右节点损失:1.210,总损失:2.315
('--最佳划分特征：', 'Bilwtm-crf')
('--最佳划分值：', 2)
('叶子节点预测值：', 2.0108370348725115)
('叶子节点预测值：', 1.021664070243161)
第3棵树: log-likelihood:7.3568
--树的深度：0
('----划分特征：', 'Globalpointer')
------划分值:1.000,左节点损失:0.821,右节点损失:2.623,总损失:3.445
------划分值:2.000,左节点损失:0.825,右节点损失:2.596,总损失:3.421
------划分值:3.000,左节点损失:0.846,右节点损失:2.222,总损失:3.068
------划分值:0.000,左节点损失:0.000,右节点损失:3.514,总损失:3.514
------划分值:6.000,左节点损失:0.851,右节点损失:1.687,总损失:2.537
------划分值:4.000,左节点损失:0.848,右节点损失:2.122,总损失:2.970
------划分值:5.000,左节点损失:0.850,右节点损失:1.869,总损失:2.719
('----划分特征：', 'IDCNN')
------划分值:1.000,左节点损失:1.282,右节点损失:2.214,总损失:3.496
------划分值:2.000,左节点损失:1.305,右节点损失:2.202,总损失:3.507
------划分值:6.000,左节点损失:1.427,右节点损失:1.893,总损失:3.320
------划分值:3.000,左节点损失:1.364,右节点损失:2.143,总损失:3.508
------划分值:0.000,左节点损失:0.000,右节点损失:3.514,总损失:3.514
------划分值:4.000,左节点损失:1.401,右节点损失:2.061,总损失:3.462
------划分值:5.000,左节点损失:1.421,右节点损失:1.947,总损失:3.368
('----划分特征：', 'Bilwtm-crf')
------划分值:1.000,左节点损失:1.422,右节点损失:2.091,总损失:3.513
------划分值:2.000,左节点损失:1.438,右节点损失:2.075,总损失:3.513
------划分值:3.000,左节点损失:1.497,右节点损失:1.925,总损失:3.422
------划分值:0.000,左节点损失:0.000,右节点损失:3.514,总损失:3.514
------划分值:6.000,左节点损失:1.532,右节点损失:1.437,总损失:2.970
------划分值:4.000,左节点损失:1.519,右节点损失:1.756,总损失:3.275
------划分值:5.000,左节点损失:1.528,右节点损失:1.574,总损失:3.102
('--最佳划分特征：', 'Globalpointer')
('--最佳划分值：', 6)
--树的深度：1
('----划分特征：', 'Globalpointer')
------划分值:1.000,左节点损失:0.821,右节点损失:0.001,总损失:0.823
------划分值:2.000,左节点损失:0.825,右节点损失:0.001,总损失:0.826
------划分值:3.000,左节点损失:0.846,右节点损失:0.000,总损失:0.846
------划分值:0.000,左节点损失:0.000,右节点损失:0.851,总损失:0.851
------划分值:4.000,左节点损失:0.848,右节点损失:0.000,总损失:0.848
------划分值:5.000,左节点损失:0.850,右节点损失:0.000,总损失:0.850
('----划分特征：', 'IDCNN')
------划分值:1.000,左节点损失:0.004,右节点损失:0.826,总损失:0.830
------划分值:2.000,左节点损失:0.005,右节点损失:0.824,总损失:0.829
------划分值:6.000,左节点损失:0.006,右节点损失:0.741,总损失:0.747
------划分值:3.000,左节点损失:0.005,右节点损失:0.810,总损失:0.816
------划分值:0.000,左节点损失:0.000,右节点损失:0.851,总损失:0.851
------划分值:4.000,左节点损失:0.006,右节点损失:0.790,总损失:0.795
------划分值:5.000,左节点损失:0.006,右节点损失:0.759,总损失:0.765
('----划分特征：', 'Bilwtm-crf')
------划分值:1.000,左节点损失:0.000,右节点损失:0.832,总损失:0.833
------划分值:2.000,左节点损失:0.001,右节点损失:0.830,总损失:0.831
------划分值:3.000,左节点损失:0.001,右节点损失:0.807,总损失:0.809
------划分值:0.000,左节点损失:0.000,右节点损失:0.851,总损失:0.851
------划分值:4.000,左节点损失:0.002,右节点损失:0.769,总损失:0.771
------划分值:5.000,左节点损失:0.002,右节点损失:0.719,总损失:0.721
------划分值:6.000,左节点损失:0.002,右节点损失:0.669,总损失:0.671
('--最佳划分特征：', 'Bilwtm-crf')
('--最佳划分值：', 6)
('叶子节点预测值：', -0.9696324569749791)
('叶子节点预测值：', 0.8358596666356756)
--树的深度：1
('----划分特征：', 'Globalpointer')
------划分值:6.000,左节点损失:0.000,右节点损失:1.687,总损失:1.687
('----划分特征：', 'IDCNN')
------划分值:6.000,左节点损失:0.649,右节点损失:1.001,总损失:1.650
------划分值:0.000,左节点损失:0.000,右节点损失:1.687,总损失:1.687
('----划分特征：', 'Bilwtm-crf')
------划分值:6.000,左节点损失:1.001,右节点损失:0.650,总损失:1.651
------划分值:0.000,左节点损失:0.000,右节点损失:1.687,总损失:1.687
('--最佳划分特征：', 'IDCNN')
('--最佳划分值：', 6)
('叶子节点预测值：', 2.0318868357262163)
('叶子节点预测值：', 1.4269372123586208)
第3棵树: log-likelihood:5.8155
--树的深度：0
('----划分特征：', 'Globalpointer')
------划分值:1.000,左节点损失:0.542,右节点损失:1.076,总损失:1.619
------划分值:2.000,左节点损失:0.545,右节点损失:1.071,总损失:1.616
------划分值:3.000,左节点损失:0.564,右节点损失:0.981,总损失:1.545
------划分值:0.000,左节点损失:0.000,右节点损失:1.620,总损失:1.620
------划分值:6.000,左节点损失:1.571,右节点损失:0.000,总损失:1.571
------划分值:4.000,左节点损失:0.566,右节点损失:0.955,总损失:1.522
------划分值:5.000,左节点损失:1.562,右节点损失:0.000,总损失:1.562
('----划分特征：', 'IDCNN')
------划分值:1.000,左节点损失:0.001,右节点损失:1.540,总损失:1.540
------划分值:2.000,左节点损失:0.001,右节点损失:1.529,总损失:1.529
------划分值:6.000,左节点损失:1.536,右节点损失:0.000,总损失:1.537
------划分值:3.000,左节点损失:0.001,右节点损失:1.477,总损失:1.478
------划分值:0.000,左节点损失:0.000,右节点损失:1.620,总损失:1.620
------划分值:4.000,左节点损失:0.001,右节点损失:1.404,总损失:1.405
------划分值:5.000,左节点损失:1.523,右节点损失:0.000,总损失:1.524
('----划分特征：', 'Bilwtm-crf')
------划分值:1.000,左节点损失:0.565,右节点损失:1.054,总损失:1.619
------划分值:2.000,左节点损失:0.568,右节点损失:1.048,总损失:1.616
------划分值:3.000,左节点损失:0.580,右节点损失:0.991,总损失:1.571
------划分值:0.000,左节点损失:0.000,右节点损失:1.620,总损失:1.620
------划分值:6.000,左节点损失:1.574,右节点损失:0.000,总损失:1.574
------划分值:4.000,左节点损失:0.586,右节点损失:0.923,总损失:1.509
------划分值:5.000,左节点损失:1.565,右节点损失:0.000,总损失:1.565
('--最佳划分特征：', 'IDCNN')
('--最佳划分值：', 4)
--树的深度：1
('----划分特征：', 'Globalpointer')
------划分值:1.000,左节点损失:0.000,右节点损失:0.001,总损失:0.001
------划分值:2.000,左节点损失:0.000,右节点损失:0.001,总损失:0.001
------划分值:3.000,左节点损失:0.001,右节点损失:0.000,总损失:0.001
------划分值:0.000,左节点损失:0.000,右节点损失:0.001,总损失:0.001
------划分值:6.000,左节点损失:0.001,右节点损失:0.000,总损失:0.001
('----划分特征：', 'IDCNN')
------划分值:1.000,左节点损失:0.001,右节点损失:0.001,总损失:0.001
------划分值:2.000,左节点损失:0.001,右节点损失:0.000,总损失:0.001
------划分值:3.000,左节点损失:0.001,右节点损失:0.000,总损失:0.001
------划分值:0.000,左节点损失:0.000,右节点损失:0.001,总损失:0.001
('----划分特征：', 'Bilwtm-crf')
------划分值:1.000,左节点损失:0.000,右节点损失:0.000,总损失:0.001
------划分值:2.000,左节点损失:0.001,右节点损失:0.000,总损失:0.001
------划分值:3.000,左节点损失:0.001,右节点损失:0.000,总损失:0.001
------划分值:0.000,左节点损失:0.000,右节点损失:0.001,总损失:0.001
------划分值:6.000,左节点损失:0.001,右节点损失:0.000,总损失:0.001
('--最佳划分特征：', 'Bilwtm-crf')
('--最佳划分值：', 1)
('叶子节点预测值：', -0.9685469676780097)
('叶子节点预测值：', -0.9600241977886492)
--树的深度：1
('----划分特征：', 'Globalpointer')
------划分值:2.000,左节点损失:0.493,右节点损失:0.894,总损失:1.387
------划分值:6.000,左节点损失:1.252,右节点损失:0.000,总损失:1.252
------划分值:4.000,左节点损失:0.505,右节点损失:0.854,总损失:1.359
------划分值:0.000,左节点损失:0.000,右节点损失:1.404,总损失:1.404
------划分值:5.000,左节点损失:1.193,右节点损失:0.000,总损失:1.193
('----划分特征：', 'IDCNN')
------划分值:6.000,左节点损失:0.445,右节点损失:0.000,总损失:0.446
------划分值:4.000,左节点损失:0.000,右节点损失:1.404,总损失:1.404
------划分值:5.000,左节点损失:0.000,右节点损失:0.000,总损失:0.000
('----划分特征：', 'Bilwtm-crf')
------划分值:2.000,左节点损失:0.459,右节点损失:0.940,总损失:1.399
------划分值:6.000,左节点损失:1.243,右节点损失:0.000,总损失:1.243
------划分值:4.000,左节点损失:0.520,右节点损失:0.846,总损失:1.366
------划分值:5.000,左节点损失:1.183,右节点损失:0.000,总损失:1.183
------划分值:0.000,左节点损失:0.000,右节点损失:1.404,总损失:1.404
------划分值:3.000,左节点损失:0.505,右节点损失:0.887,总损失:1.392
('--最佳划分特征：', 'IDCNN')
('--最佳划分值：', 5)
('叶子节点预测值：', 2.56743319872302)
('叶子节点预测值：', -0.9585132742132761)
第3棵树: log-likelihood:5.8066
--树的深度：0
('----划分特征：', 'Globalpointer')
------划分值:1.000,左节点损失:0.000,右节点损失:0.558,总损失:0.559
------划分值:2.000,左节点损失:0.000,右节点损失:0.557,总损失:0.557
------划分值:3.000,左节点损失:0.001,右节点损失:0.533,总损失:0.534
------划分值:0.000,左节点损失:0.000,右节点损失:0.572,总损失:0.572
------划分值:6.000,左节点损失:0.568,右节点损失:0.000,总损失:0.568
------划分值:4.000,左节点损失:0.001,右节点损失:0.526,总损失:0.527
------划分值:5.000,左节点损失:0.001,右节点损失:0.512,总损失:0.513
('----划分特征：', 'IDCNN')
------划分值:1.000,左节点损失:0.000,右节点损失:0.562,总损失:0.562
------划分值:2.000,左节点损失:0.001,右节点损失:0.561,总损失:0.562
------划分值:6.000,左节点损失:0.564,右节点损失:0.000,总损失:0.564
------划分值:3.000,左节点损失:0.001,右节点损失:0.554,总损失:0.555
------划分值:0.000,左节点损失:0.000,右节点损失:0.572,总损失:0.572
------划分值:4.000,左节点损失:0.001,右节点损失:0.545,总损失:0.546
------划分值:5.000,左节点损失:0.001,右节点损失:0.534,总损失:0.535
('----划分特征：', 'Bilwtm-crf')
------划分值:1.000,左节点损失:0.001,右节点损失:0.557,总损失:0.558
------划分值:2.000,左节点损失:0.001,右节点损失:0.556,总损失:0.557
------划分值:3.000,左节点损失:0.001,右节点损失:0.543,总损失:0.545
------划分值:0.000,左节点损失:0.000,右节点损失:0.572,总损失:0.572
------划分值:6.000,左节点损失:0.566,右节点损失:0.000,总损失:0.567
------划分值:4.000,左节点损失:0.001,右节点损失:0.526,总损失:0.527
------划分值:5.000,左节点损失:0.001,右节点损失:0.508,总损失:0.510
('--最佳划分特征：', 'Bilwtm-crf')
('--最佳划分值：', 5)
--树的深度：1
('----划分特征：', 'Globalpointer')
------划分值:1.000,左节点损失:0.000,右节点损失:0.001,总损失:0.001
------划分值:2.000,左节点损失:0.000,右节点损失:0.001,总损失:0.001
------划分值:3.000,左节点损失:0.001,右节点损失:0.000,总损失:0.001
------划分值:0.000,左节点损失:0.000,右节点损失:0.001,总损失:0.001
------划分值:4.000,左节点损失:0.001,右节点损失:0.000,总损失:0.001
------划分值:6.000,左节点损失:0.001,右节点损失:0.000,总损失:0.001
('----划分特征：', 'IDCNN')
------划分值:1.000,左节点损失:0.000,右节点损失:0.001,总损失:0.001
------划分值:2.000,左节点损失:0.000,右节点损失:0.001,总损失:0.001
------划分值:6.000,左节点损失:0.001,右节点损失:0.000,总损失:0.001
------划分值:3.000,左节点损失:0.001,右节点损失:0.000,总损失:0.001
------划分值:0.000,左节点损失:0.000,右节点损失:0.001,总损失:0.001
------划分值:4.000,左节点损失:0.001,右节点损失:0.000,总损失:0.001
('----划分特征：', 'Bilwtm-crf')
------划分值:1.000,左节点损失:0.001,右节点损失:0.000,总损失:0.001
------划分值:2.000,左节点损失:0.001,右节点损失:0.000,总损失:0.001
------划分值:3.000,左节点损失:0.001,右节点损失:0.000,总损失:0.001
------划分值:0.000,左节点损失:0.000,右节点损失:0.001,总损失:0.001
------划分值:4.000,左节点损失:0.001,右节点损失:0.000,总损失:0.001
('--最佳划分特征：', 'IDCNN')
('--最佳划分值：', 4)
('叶子节点预测值：', -0.9564942997090938)
('叶子节点预测值：', -0.9489037956726435)
--树的深度：1
('----划分特征：', 'Globalpointer')
------划分值:6.000,左节点损失:0.449,右节点损失:0.000,总损失:0.449
------划分值:5.000,左节点损失:0.000,右节点损失:0.441,总损失:0.441
------划分值:0.000,左节点损失:0.000,右节点损失:0.508,总损失:0.508
('----划分特征：', 'IDCNN')
------划分值:6.000,左节点损失:0.396,右节点损失:0.000,总损失:0.396
------划分值:5.000,左节点损失:0.000,右节点损失:0.474,总损失:0.474
------划分值:0.000,左节点损失:0.000,右节点损失:0.508,总损失:0.508
('----划分特征：', 'Bilwtm-crf')
------划分值:6.000,左节点损失:0.000,右节点损失:0.000,总损失:0.000
------划分值:5.000,左节点损失:0.000,右节点损失:0.508,总损失:0.508
('--最佳划分特征：', 'Bilwtm-crf')
('--最佳划分值：', 6)
('叶子节点预测值：', 2.5761879733366873)
('叶子节点预测值：', -0.9554303897062575)
第3棵树: log-likelihood:5.4509
