# Supplementary material for: Multi-Model Fusion-Based Hierarchical Extraction for Chinese Epidemic Event
Source: Data Sci Eng. 2023 Jan 2;8(1):73–83. doi: 10.1007/s41019-022-00203-6 (PMC9807097; doi:10.1007/s41019-022-00203-6)
Supplement: Supplementary file 1 — (zip 67849 KB) [file 41019_2022_203_MOESM1_ESM.zip › gbdt_NER/results/NO.4_tree.log]

-----------------------------构建第4颗树-----------------------------
--树的深度：0
('----划分特征：', 'Globalpointer')
------划分值:1.000,左节点损失:0.001,右节点损失:0.456,总损失:0.457
------划分值:2.000,左节点损失:0.446,右节点损失:0.002,总损失:0.448
------划分值:3.000,左节点损失:0.462,右节点损失:0.000,总损失:0.462
------划分值:0.000,左节点损失:0.000,右节点损失:0.469,总损失:0.469
------划分值:6.000,左节点损失:0.466,右节点损失:0.000,总损失:0.466
------划分值:4.000,左节点损失:0.464,右节点损失:0.000,总损失:0.464
------划分值:5.000,左节点损失:0.465,右节点损失:0.000,总损失:0.465
('----划分特征：', 'IDCNN')
------划分值:1.000,左节点损失:0.001,右节点损失:0.460,总损失:0.460
------划分值:2.000,左节点损失:0.438,右节点损失:0.002,总损失:0.439
------划分值:6.000,左节点损失:0.462,右节点损失:0.000,总损失:0.462
------划分值:3.000,左节点损失:0.451,右节点损失:0.001,总损失:0.451
------划分值:0.000,左节点损失:0.000,右节点损失:0.469,总损失:0.469
------划分值:4.000,左节点损失:0.458,右节点损失:0.001,总损失:0.459
------划分值:5.000,左节点损失:0.461,右节点损失:0.001,总损失:0.462
('----划分特征：', 'Bilwtm-crf')
------划分值:1.000,左节点损失:0.001,右节点损失:0.455,总损失:0.457
------划分值:2.000,左节点损失:0.448,右节点损失:0.001,总损失:0.449
------划分值:3.000,左节点损失:0.456,右节点损失:0.000,总损失:0.457
------划分值:0.000,左节点损失:0.000,右节点损失:0.469,总损失:0.469
------划分值:6.000,左节点损失:0.464,右节点损失:0.000,总损失:0.464
------划分值:4.000,左节点损失:0.461,右节点损失:0.000,总损失:0.462
------划分值:5.000,左节点损失:0.463,右节点损失:0.000,总损失:0.463
('--最佳划分特征：', 'IDCNN')
('--最佳划分值：', 2)
--树的深度：1
('----划分特征：', 'Globalpointer')
------划分值:1.000,左节点损失:0.000,右节点损失:0.412,总损失:0.412
------划分值:0.000,左节点损失:0.000,右节点损失:0.438,总损失:0.438
------划分值:2.000,左节点损失:0.372,右节点损失:0.001,总损失:0.373
------划分值:6.000,左节点损失:0.421,右节点损失:0.000,总损失:0.421
('----划分特征：', 'IDCNN')
------划分值:1.000,左节点损失:0.001,右节点损失:0.000,总损失:0.001
------划分值:0.000,左节点损失:0.000,右节点损失:0.438,总损失:0.438
('----划分特征：', 'Bilwtm-crf')
------划分值:1.000,左节点损失:0.000,右节点损失:0.359,总损失:0.359
------划分值:0.000,左节点损失:0.000,右节点损失:0.438,总损失:0.438
------划分值:2.000,左节点损失:0.420,右节点损失:0.000,总损失:0.420
------划分值:6.000,左节点损失:0.425,右节点损失:0.000,总损失:0.425
('--最佳划分特征：', 'IDCNN')
('--最佳划分值：', 1)
('叶子节点预测值：', -0.9455863232551585)
('叶子节点预测值：', 2.164937262385825)
--树的深度：1
('----划分特征：', 'Globalpointer')
------划分值:2.000,左节点损失:0.000,右节点损失:0.001,总损失:0.002
------划分值:3.000,左节点损失:0.001,右节点损失:0.000,总损失:0.002
------划分值:6.000,左节点损失:0.002,右节点损失:0.000,总损失:0.002
------划分值:4.000,左节点损失:0.001,右节点损失:0.000,总损失:0.002
------划分值:0.000,左节点损失:0.000,右节点损失:0.002,总损失:0.002
------划分值:5.000,左节点损失:0.002,右节点损失:0.000,总损失:0.002
('----划分特征：', 'IDCNN')
------划分值:2.000,左节点损失:0.000,右节点损失:0.002,总损失:0.002
------划分值:6.000,左节点损失:0.001,右节点损失:0.000,总损失:0.002
------划分值:3.000,左节点损失:0.001,右节点损失:0.001,总损失:0.002
------划分值:4.000,左节点损失:0.001,右节点损失:0.001,总损失:0.001
------划分值:5.000,左节点损失:0.001,右节点损失:0.001,总损失:0.002
('----划分特征：', 'Bilwtm-crf')
------划分值:2.000,左节点损失:0.001,右节点损失:0.001,总损失:0.002
------划分值:3.000,左节点损失:0.001,右节点损失:0.000,总损失:0.002
------划分值:6.000,左节点损失:0.002,右节点损失:0.000,总损失:0.002
------划分值:4.000,左节点损失:0.002,右节点损失:0.000,总损失:0.002
------划分值:5.000,左节点损失:0.002,右节点损失:0.000,总损失:0.002
------划分值:0.000,左节点损失:0.000,右节点损失:0.002,总损失:0.002
('--最佳划分特征：', 'IDCNN')
('--最佳划分值：', 4)
('叶子节点预测值：', -0.9491914899780195)
('叶子节点预测值：', -0.9390279068641522)
第4棵树: log-likelihood:6.1162
--树的深度：0
('----划分特征：', 'Globalpointer')
------划分值:1.000,左节点损失:1.410,右节点损失:2.643,总损失:4.052
------划分值:2.000,左节点损失:1.461,右节点损失:2.568,总损失:4.029
------划分值:3.000,左节点损失:3.110,右节点损失:0.007,总损失:3.118
------划分值:0.000,左节点损失:0.000,右节点损失:4.058,总损失:4.058
------划分值:6.000,左节点损失:3.533,右节点损失:0.005,总损失:3.538
------划分值:4.000,左节点损失:3.232,右节点损失:0.007,总损失:3.239
------划分值:5.000,左节点损失:3.453,右节点损失:0.006,总损失:3.458
('----划分特征：', 'IDCNN')
------划分值:1.000,左节点损失:1.638,右节点损失:2.399,总损失:4.036
------划分值:2.000,左节点损失:1.717,右节点损失:2.339,总损失:4.056
------划分值:6.000,左节点损失:3.066,右节点损失:0.882,总损失:3.947
------划分值:3.000,左节点损失:2.372,右节点损失:1.288,总损失:3.660
------划分值:0.000,左节点损失:0.000,右节点损失:4.058,总损失:4.058
------划分值:4.000,左节点损失:2.725,右节点损失:0.933,总损失:3.657
------划分值:5.000,左节点损失:3.001,右节点损失:0.894,总损失:3.896
('----划分特征：', 'Bilwtm-crf')
------划分值:1.000,左节点损失:2.034,右节点损失:2.022,总损失:4.057
------划分值:2.000,左节点损失:2.090,右节点损失:1.951,总损失:4.040
------划分值:3.000,左节点损失:3.153,右节点损失:0.001,总损失:3.154
------划分值:0.000,左节点损失:0.000,右节点损失:4.058,总损失:4.058
------划分值:6.000,左节点损失:3.714,右节点损失:0.000,总损失:3.714
------划分值:4.000,左节点损失:3.485,右节点损失:0.000,总损失:3.486
------划分值:5.000,左节点损失:3.644,右节点损失:0.000,总损失:3.644
('--最佳划分特征：', 'Globalpointer')
('--最佳划分值：', 3)
--树的深度：1
('----划分特征：', 'Globalpointer')
------划分值:1.000,左节点损失:1.410,右节点损失:1.087,总损失:2.497
------划分值:2.000,左节点损失:1.461,右节点损失:0.675,总损失:2.136
------划分值:0.000,左节点损失:0.000,右节点损失:3.110,总损失:3.110
('----划分特征：', 'IDCNN')
------划分值:1.000,左节点损失:1.272,右节点损失:1.818,总损失:3.090
------划分值:2.000,左节点损失:1.436,右节点损失:1.672,总损失:3.108
------划分值:6.000,左节点损失:2.252,右节点损失:0.730,总损失:2.982
------划分值:0.000,左节点损失:0.000,右节点损失:3.110,总损失:3.110
------划分值:3.000,左节点损失:1.821,右节点损失:1.036,总损失:2.857
------划分值:4.000,左节点损失:2.082,右节点损失:0.771,总损失:2.853
('----划分特征：', 'Bilwtm-crf')
------划分值:1.000,左节点损失:1.457,右节点损失:1.616,总损失:3.073
------划分值:2.000,左节点损失:1.635,右节点损失:1.476,总损失:3.110
------划分值:0.000,左节点损失:0.000,右节点损失:3.110,总损失:3.110
------划分值:6.000,左节点损失:2.662,右节点损失:0.000,总损失:2.662
------划分值:4.000,左节点损失:2.487,右节点损失:0.000,总损失:2.487
------划分值:3.000,左节点损失:2.034,右节点损失:0.000,总损失:2.034
('--最佳划分特征：', 'Bilwtm-crf')
('--最佳划分值：', 3)
('叶子节点预测值：', 1.6895094066107075)
('叶子节点预测值：', -0.9760968371992)
--树的深度：1
('----划分特征：', 'Globalpointer')
------划分值:3.000,左节点损失:0.000,右节点损失:0.007,总损失:0.007
------划分值:6.000,左节点损失:0.002,右节点损失:0.005,总损失:0.007
------划分值:4.000,左节点损失:0.000,右节点损失:0.007,总损失:0.007
------划分值:5.000,左节点损失:0.001,右节点损失:0.006,总损失:0.007
('----划分特征：', 'IDCNN')
------划分值:3.000,左节点损失:0.002,右节点损失:0.005,总损失:0.007
------划分值:6.000,左节点损失:0.005,右节点损失:0.003,总损失:0.007
------划分值:4.000,左节点损失:0.002,右节点损失:0.005,总损失:0.007
------划分值:5.000,左节点损失:0.004,右节点损失:0.003,总损失:0.007
------划分值:0.000,左节点损失:0.000,右节点损失:0.007,总损失:0.007
('----划分特征：', 'Bilwtm-crf')
------划分值:3.000,左节点损失:0.000,右节点损失:0.000,总损失:0.000
------划分值:6.000,左节点损失:0.005,右节点损失:0.000,总损失:0.005
------划分值:4.000,左节点损失:0.001,右节点损失:0.000,总损失:0.001
------划分值:5.000,左节点损失:0.003,右节点损失:0.000,总损失:0.003
------划分值:0.000,左节点损失:0.000,右节点损失:0.007,总损失:0.007
('--最佳划分特征：', 'Bilwtm-crf')
('--最佳划分值：', 3)
('叶子节点预测值：', -1.0279945763844813)
('叶子节点预测值：', -0.969581507327194)
第4棵树: log-likelihood:9.0821
--树的深度：0
('----划分特征：', 'Globalpointer')
------划分值:1.000,左节点损失:0.602,右节点损失:0.562,总损失:1.165
------划分值:2.000,左节点损失:0.604,右节点损失:0.561,总损失:1.165
------划分值:3.000,左节点损失:0.616,右节点损失:0.534,总损失:1.150
------划分值:0.000,左节点损失:0.000,右节点损失:1.165,总损失:1.165
------划分值:6.000,左节点损失:1.149,右节点损失:0.000,总损失:1.149
------划分值:4.000,左节点损失:1.140,右节点损失:0.000,总损失:1.140
------划分值:5.000,左节点损失:1.146,右节点损失:0.000,总损失:1.146
('----划分特征：', 'IDCNN')
------划分值:1.000,左节点损失:0.001,右节点损失:1.134,总损失:1.135
------划分值:2.000,左节点损失:0.001,右节点损失:1.131,总损失:1.132
------划分值:6.000,左节点损失:1.075,右节点损失:0.032,总损失:1.107
------划分值:3.000,左节点损失:0.002,右节点损失:1.110,总损失:1.111
------划分值:0.000,左节点损失:0.000,右节点损失:1.165,总损失:1.165
------划分值:4.000,左节点损失:1.049,右节点损失:0.034,总损失:1.083
------划分值:5.000,左节点损失:1.069,右节点损失:0.033,总损失:1.102
('----划分特征：', 'Bilwtm-crf')
------划分值:1.000,左节点损失:0.001,右节点损失:1.121,总损失:1.122
------划分值:2.000,左节点损失:0.002,右节点损失:1.116,总损失:1.118
------划分值:3.000,左节点损失:0.002,右节点损失:1.073,总损失:1.075
------划分值:0.000,左节点损失:0.000,右节点损失:1.165,总损失:1.165
------划分值:6.000,左节点损失:1.147,右节点损失:0.000,总损失:1.147
------划分值:4.000,左节点损失:1.137,右节点损失:0.000,总损失:1.137
------划分值:5.000,左节点损失:1.144,右节点损失:0.000,总损失:1.144
('--最佳划分特征：', 'Bilwtm-crf')
('--最佳划分值：', 3)
--树的深度：1
('----划分特征：', 'Globalpointer')
------划分值:1.000,左节点损失:0.000,右节点损失:0.002,总损失:0.002
------划分值:2.000,左节点损失:0.001,右节点损失:0.002,总损失:0.002
------划分值:0.000,左节点损失:0.000,右节点损失:0.002,总损失:0.002
------划分值:6.000,左节点损失:0.002,右节点损失:0.000,总损失:0.002
------划分值:4.000,左节点损失:0.002,右节点损失:0.000,总损失:0.002
('----划分特征：', 'IDCNN')
------划分值:1.000,左节点损失:0.001,右节点损失:0.001,总损失:0.002
------划分值:2.000,左节点损失:0.001,右节点损失:0.001,总损失:0.002
------划分值:6.000,左节点损失:0.002,右节点损失:0.000,总损失:0.002
------划分值:0.000,左节点损失:0.000,右节点损失:0.002,总损失:0.002
------划分值:3.000,左节点损失:0.002,右节点损失:0.000,总损失:0.002
------划分值:4.000,左节点损失:0.002,右节点损失:0.000,总损失:0.002
('----划分特征：', 'Bilwtm-crf')
------划分值:1.000,左节点损失:0.001,右节点损失:0.000,总损失:0.002
------划分值:2.000,左节点损失:0.002,右节点损失:0.000,总损失:0.002
------划分值:0.000,左节点损失:0.000,右节点损失:0.002,总损失:0.002
('--最佳划分特征：', 'Bilwtm-crf')
('--最佳划分值：', 1)
('叶子节点预测值：', -0.9504371163242887)
('叶子节点预测值：', -0.9357588192425028)
--树的深度：1
('----划分特征：', 'Globalpointer')
------划分值:3.000,左节点损失:0.576,右节点损失:0.493,总损失:1.069
------划分值:6.000,左节点损失:1.024,右节点损失:0.000,总损失:1.024
------划分值:4.000,左节点损失:0.969,右节点损失:0.000,总损失:0.969
------划分值:5.000,左节点损失:1.000,右节点损失:0.000,总损失:1.000
------划分值:0.000,左节点损失:0.000,右节点损失:1.073,总损失:1.073
('----划分特征：', 'IDCNN')
------划分值:3.000,左节点损失:0.000,右节点损失:1.041,总损失:1.041
------划分值:6.000,左节点损失:0.847,右节点损失:0.027,总损失:0.874
------划分值:4.000,左节点损失:0.600,右节点损失:0.030,总损失:0.630
------划分值:5.000,左节点损失:0.792,右节点损失:0.028,总损失:0.820
------划分值:0.000,左节点损失:0.000,右节点损失:1.073,总损失:1.073
('----划分特征：', 'Bilwtm-crf')
------划分值:3.000,左节点损失:0.000,右节点损失:1.073,总损失:1.073
------划分值:6.000,左节点损失:0.912,右节点损失:0.000,总损失:0.912
------划分值:4.000,左节点损失:0.610,右节点损失:0.000,总损失:0.611
------划分值:5.000,左节点损失:0.852,右节点损失:0.000,总损失:0.852
('--最佳划分特征：', 'Bilwtm-crf')
('--最佳划分值：', 4)
('叶子节点预测值：', 1.4526199905411)
('叶子节点预测值：', -0.9459353351086345)
第4棵树: log-likelihood:6.0994
--树的深度：0
('----划分特征：', 'Globalpointer')
------划分值:1.000,左节点损失:2.288,右节点损失:2.723,总损失:5.011
------划分值:2.000,左节点损失:2.391,右节点损失:2.706,总损失:5.097
------划分值:3.000,左节点损失:3.383,右节点损失:1.925,总损失:5.308
------划分值:0.000,左节点损失:0.000,右节点损失:5.318,总损失:5.318
------划分值:6.000,左节点损失:3.553,右节点损失:1.701,总损失:5.254
------划分值:4.000,左节点损失:3.439,右节点损失:1.880,总损失:5.318
------划分值:5.000,左节点损失:3.517,右节点损失:1.777,总损失:5.294
('----划分特征：', 'IDCNN')
------划分值:1.000,左节点损失:2.153,右节点损失:3.037,总损失:5.190
------划分值:2.000,左节点损失:2.235,右节点损失:3.010,总损失:5.246
------划分值:6.000,左节点损失:2.647,右节点损失:2.347,总损失:4.994
------划分值:3.000,左节点损失:2.434,右节点损失:2.884,总损失:5.318
------划分值:0.000,左节点损失:0.000,右节点损失:5.318,总损失:5.318
------划分值:4.000,左节点损失:2.556,右节点损失:2.707,总损失:5.264
------划分值:5.000,左节点损失:2.627,右节点损失:2.463,总损失:5.090
('----划分特征：', 'Bilwtm-crf')
------划分值:1.000,左节点损失:2.473,右节点损失:2.605,总损失:5.078
------划分值:2.000,左节点损失:2.567,右节点损失:2.586,总损失:5.153
------划分值:3.000,左节点损失:3.051,右节点损失:2.242,总损失:5.293
------划分值:0.000,左节点损失:0.000,右节点损失:5.318,总损失:5.318
------划分值:6.000,左节点损失:3.696,右节点损失:1.470,总损失:5.166
------划分值:4.000,左节点损失:3.592,右节点损失:1.718,总损失:5.310
------划分值:5.000,左节点损失:3.664,右节点损失:1.576,总损失:5.240
('--最佳划分特征：', 'IDCNN')
('--最佳划分值：', 6)
--树的深度：1
('----划分特征：', 'Globalpointer')
------划分值:1.000,左节点损失:1.073,右节点损失:1.458,总损失:2.530
------划分值:2.000,左节点损失:1.124,右节点损失:1.451,总损失:2.575
------划分值:3.000,左节点损失:1.869,右节点损失:0.757,总损失:2.626
------划分值:0.000,左节点损失:0.000,右节点损失:2.647,总损失:2.647
------划分值:4.000,左节点损失:1.898,右节点损失:0.743,总损失:2.641
------划分值:5.000,左节点损失:1.934,右节点损失:0.708,总损失:2.643
------划分值:6.000,左节点损失:1.950,右节点损失:0.672,总损失:2.622
('----划分特征：', 'IDCNN')
------划分值:1.000,左节点损失:2.153,右节点损失:0.002,总损失:2.155
------划分值:2.000,左节点损失:2.235,右节点损失:0.002,总损失:2.237
------划分值:3.000,左节点损失:2.434,右节点损失:0.001,总损失:2.434
------划分值:0.000,左节点损失:0.000,右节点损失:2.647,总损失:2.647
------划分值:4.000,左节点损失:2.556,右节点损失:0.000,总损失:2.556
------划分值:5.000,左节点损失:2.627,右节点损失:0.000,总损失:2.627
('----划分特征：', 'Bilwtm-crf')
------划分值:1.000,左节点损失:1.715,右节点损失:0.713,总损失:2.428
------划分值:2.000,左节点损失:1.774,右节点损失:0.711,总损失:2.485
------划分值:3.000,左节点损失:1.965,右节点损失:0.667,总损失:2.632
------划分值:0.000,左节点损失:0.000,右节点损失:2.647,总损失:2.647
------划分值:4.000,左节点损失:2.018,右节点损失:0.628,总损失:2.646
------划分值:5.000,左节点损失:2.049,右节点损失:0.557,总损失:2.606
------划分值:6.000,左节点损失:2.062,右节点损失:0.469,总损失:2.531
('--最佳划分特征：', 'IDCNN')
('--最佳划分值：', 1)
('叶子节点预测值：', 0.9224363074680846)
('叶子节点预测值：', -0.971762533084951)
--树的深度：1
('----划分特征：', 'Globalpointer')
------划分值:2.000,左节点损失:1.108,右节点损失:1.151,总损失:2.259
------划分值:6.000,左节点损失:1.347,右节点损失:1.000,总损失:2.347
------划分值:0.000,左节点损失:0.000,右节点损失:2.347,总损失:2.347
('----划分特征：', 'IDCNN')
------划分值:6.000,左节点损失:0.000,右节点损失:2.347,总损失:2.347
('----划分特征：', 'Bilwtm-crf')
------划分值:2.000,左节点损失:0.641,右节点损失:1.624,总损失:2.265
------划分值:6.000,左节点损失:1.346,右节点损失:1.000,总损失:2.346
------划分值:0.000,左节点损失:0.000,右节点损失:2.347,总损失:2.347
------划分值:3.000,左节点损失:1.045,右节点损失:1.216,总损失:2.260
('--最佳划分特征：', 'Globalpointer')
('--最佳划分值：', 2)
('叶子节点预测值：', 1.52804882034244)
('叶子节点预测值：', 0.7006205894400034)
第4棵树: log-likelihood:7.9246
--树的深度：0
('----划分特征：', 'Globalpointer')
------划分值:1.000,左节点损失:0.789,右节点损失:2.437,总损失:3.226
------划分值:2.000,左节点损失:0.791,右节点损失:2.416,总损失:3.207
------划分值:3.000,左节点损失:0.809,右节点损失:2.109,总损失:2.918
------划分值:0.000,左节点损失:0.000,右节点损失:3.284,总损失:3.284
------划分值:6.000,左节点损失:0.813,右节点损失:1.675,总损失:2.487
------划分值:4.000,左节点损失:0.811,右节点损失:2.025,总损失:2.836
------划分值:5.000,左节点损失:0.812,右节点损失:1.822,总损失:2.634
('----划分特征：', 'IDCNN')
------划分值:1.000,左节点损失:1.178,右节点损失:2.096,总损失:3.274
------划分值:2.000,左节点损失:1.195,右节点损失:2.086,总损失:3.281
------划分值:6.000,左节点损失:1.288,右节点损失:1.826,总损失:3.114
------划分值:3.000,左节点损失:1.242,右节点损失:2.035,总损失:3.277
------划分值:0.000,左节点损失:0.000,右节点损失:3.284,总损失:3.284
------划分值:4.000,左节点损失:1.270,右节点损失:1.964,总损失:3.234
------划分值:5.000,左节点损失:1.284,右节点损失:1.870,总损失:3.154
('----划分特征：', 'Bilwtm-crf')
------划分值:1.000,左节点损失:1.347,右节点损失:1.937,总损失:3.284
------划分值:2.000,左节点损失:1.358,右节点损失:1.925,总损失:3.283
------划分值:3.000,左节点损失:1.401,右节点损失:1.808,总损失:3.209
------划分值:0.000,左节点损失:0.000,右节点损失:3.284,总损失:3.284
------划分值:6.000,左节点损失:1.430,右节点损失:1.413,总损失:2.843
------划分值:4.000,左节点损失:1.420,右节点损失:1.668,总损失:3.088
------划分值:5.000,左节点损失:1.427,右节点损失:1.522,总损失:2.949
('--最佳划分特征：', 'Globalpointer')
('--最佳划分值：', 6)
--树的深度：1
('----划分特征：', 'Globalpointer')
------划分值:1.000,左节点损失:0.789,右节点损失:0.002,总损失:0.791
------划分值:2.000,左节点损失:0.791,右节点损失:0.002,总损失:0.793
------划分值:3.000,左节点损失:0.809,右节点损失:0.000,总损失:0.809
------划分值:0.000,左节点损失:0.000,右节点损失:0.813,总损失:0.813
------划分值:4.000,左节点损失:0.811,右节点损失:0.000,总损失:0.811
------划分值:5.000,左节点损失:0.812,右节点损失:0.000,总损失:0.812
('----划分特征：', 'IDCNN')
------划分值:1.000,左节点损失:0.008,右节点损失:0.781,总损失:0.790
------划分值:2.000,左节点损失:0.010,右节点损失:0.780,总损失:0.789
------划分值:6.000,左节点损失:0.012,右节点损失:0.706,总损失:0.718
------划分值:3.000,左节点损失:0.011,右节点损失:0.767,总损失:0.777
------划分值:0.000,左节点损失:0.000,右节点损失:0.813,总损失:0.813
------划分值:4.000,左节点损失:0.011,右节点损失:0.747,总损失:0.758
------划分值:5.000,左节点损失:0.012,右节点损失:0.721,总损失:0.733
('----划分特征：', 'Bilwtm-crf')
------划分值:1.000,左节点损失:0.001,右节点损失:0.795,总损失:0.796
------划分值:2.000,左节点损失:0.001,右节点损失:0.794,总损失:0.795
------划分值:3.000,左节点损失:0.003,右节点损失:0.777,总损失:0.780
------划分值:0.000,左节点损失:0.000,右节点损失:0.813,总损失:0.813
------划分值:4.000,左节点损失:0.003,右节点损失:0.746,总损失:0.749
------划分值:5.000,左节点损失:0.003,右节点损失:0.708,总损失:0.711
------划分值:6.000,左节点损失:0.003,右节点损失:0.669,总损失:0.672
('--最佳划分特征：', 'Bilwtm-crf')
('--最佳划分值：', 6)
('叶子节点预测值：', -0.9568919046413811)
('叶子节点预测值：', 0.6825821628044489)
--树的深度：1
('----划分特征：', 'Globalpointer')
------划分值:6.000,左节点损失:0.000,右节点损失:1.675,总损失:1.675
('----划分特征：', 'IDCNN')
------划分值:6.000,左节点损失:0.644,右节点损失:1.002,总损失:1.646
------划分值:0.000,左节点损失:0.000,右节点损失:1.675,总损失:1.675
('----划分特征：', 'Bilwtm-crf')
------划分值:6.000,左节点损失:1.002,右节点损失:0.641,总损失:1.643
------划分值:0.000,左节点损失:0.000,右节点损失:1.675,总损失:1.675
('--最佳划分特征：', 'Bilwtm-crf')
('--最佳划分值：', 6)
('叶子节点预测值：', 1.1798014998371054)
('叶子节点预测值：', 1.6783400668770887)
第4棵树: log-likelihood:6.0452
--树的深度：0
('----划分特征：', 'Globalpointer')
------划分值:1.000,左节点损失:0.419,右节点损失:0.842,总损失:1.261
------划分值:2.000,左节点损失:0.421,右节点损失:0.838,总损失:1.259
------划分值:3.000,左节点损失:0.436,右节点损失:0.765,总损失:1.201
------划分值:0.000,左节点损失:0.000,右节点损失:1.263,总损失:1.263
------划分值:6.000,左节点损失:1.227,右节点损失:0.000,总损失:1.227
------划分值:4.000,左节点损失:0.438,右节点损失:0.744,总损失:1.182
------划分值:5.000,左节点损失:1.219,右节点损失:0.000,总损失:1.220
('----划分特征：', 'IDCNN')
------划分值:1.000,左节点损失:0.001,右节点损失:1.198,总损失:1.199
------划分值:2.000,左节点损失:0.001,右节点损失:1.190,总损失:1.191
------划分值:6.000,左节点损失:1.199,右节点损失:0.001,总损失:1.199
------划分值:3.000,左节点损失:0.002,右节点损失:1.148,总损失:1.150
------划分值:0.000,左节点损失:0.000,右节点损失:1.263,总损失:1.263
------划分值:4.000,左节点损失:0.002,右节点损失:1.090,总损失:1.092
------划分值:5.000,左节点损失:1.189,右节点损失:0.001,总损失:1.190
('----划分特征：', 'Bilwtm-crf')
------划分值:1.000,左节点损失:0.452,右节点损失:0.810,总损失:1.261
------划分值:2.000,左节点损失:0.454,右节点损失:0.806,总损失:1.259
------划分值:3.000,左节点损失:0.462,右节点损失:0.765,总损失:1.227
------划分值:0.000,左节点损失:0.000,右节点损失:1.263,总损失:1.263
------划分值:6.000,左节点损失:1.225,右节点损失:0.000,总损失:1.225
------划分值:4.000,左节点损失:0.468,右节点损失:0.712,总损失:1.179
------划分值:5.000,左节点损失:1.218,右节点损失:0.000,总损失:1.218
('--最佳划分特征：', 'IDCNN')
('--最佳划分值：', 4)
--树的深度：1
('----划分特征：', 'Globalpointer')
------划分值:1.000,左节点损失:0.000,右节点损失:0.002,总损失:0.002
------划分值:2.000,左节点损失:0.000,右节点损失:0.002,总损失:0.002
------划分值:3.000,左节点损失:0.002,右节点损失:0.000,总损失:0.002
------划分值:0.000,左节点损失:0.000,右节点损失:0.002,总损失:0.002
------划分值:6.000,左节点损失:0.002,右节点损失:0.000,总损失:0.002
('----划分特征：', 'IDCNN')
------划分值:1.000,左节点损失:0.001,右节点损失:0.001,总损失:0.002
------划分值:2.000,左节点损失:0.001,右节点损失:0.001,总损失:0.002
------划分值:3.000,左节点损失:0.002,右节点损失:0.000,总损失:0.002
------划分值:0.000,左节点损失:0.000,右节点损失:0.002,总损失:0.002
('----划分特征：', 'Bilwtm-crf')
------划分值:1.000,左节点损失:0.001,右节点损失:0.001,总损失:0.002
------划分值:2.000,左节点损失:0.001,右节点损失:0.001,总损失:0.002
------划分值:3.000,左节点损失:0.002,右节点损失:0.000,总损失:0.002
------划分值:0.000,左节点损失:0.000,右节点损失:0.002,总损失:0.002
------划分值:6.000,左节点损失:0.002,右节点损失:0.000,总损失:0.002
('--最佳划分特征：', 'Bilwtm-crf')
('--最佳划分值：', 1)
('叶子节点预测值：', -0.9588963882896081)
('叶子节点预测值：', -0.9475594430324695)
--树的深度：1
('----划分特征：', 'Globalpointer')
------划分值:2.000,左节点损失:0.380,右节点损失:0.696,总损失:1.075
------划分值:6.000,左节点损失:0.973,右节点损失:0.000,总损失:0.973
------划分值:4.000,左节点损失:0.388,右节点损失:0.666,总损失:1.054
------划分值:0.000,左节点损失:0.000,右节点损失:1.090,总损失:1.090
------划分值:5.000,左节点损失:0.927,右节点损失:0.000,总损失:0.927
('----划分特征：', 'IDCNN')
------划分值:6.000,左节点损失:0.345,右节点损失:0.001,总损失:0.345
------划分值:4.000,左节点损失:0.000,右节点损失:1.090,总损失:1.090
------划分值:5.000,左节点损失:0.000,右节点损失:0.001,总损失:0.001
('----划分特征：', 'Bilwtm-crf')
------划分值:2.000,左节点损失:0.363,右节点损失:0.722,总损失:1.085
------划分值:6.000,左节点损失:0.960,右节点损失:0.000,总损失:0.960
------划分值:4.000,左节点损失:0.411,右节点损失:0.653,总损失:1.064
------划分值:5.000,左节点损失:0.914,右节点损失:0.000,总损失:0.914
------划分值:0.000,左节点损失:0.000,右节点损失:1.090,总损失:1.090
------划分值:3.000,左节点损失:0.399,右节点损失:0.684,总损失:1.082
('--最佳划分特征：', 'IDCNN')
('--最佳划分值：', 5)
('叶子节点预测值：', 2.072950000514006)
('叶子节点预测值：', -0.9458996310032767)
第4棵树: log-likelihood:6.1318
--树的深度：0
('----划分特征：', 'Globalpointer')
------划分值:1.000,左节点损失:0.001,右节点损失:0.431,总损失:0.431
------划分值:2.000,左节点损失:0.001,右节点损失:0.430,总损失:0.431
------划分值:3.000,左节点损失:0.002,右节点损失:0.410,总损失:0.412
------划分值:0.000,左节点损失:0.000,右节点损失:0.443,总损失:0.443
------划分值:6.000,左节点损失:0.440,右节点损失:0.000,总损失:0.440
------划分值:4.000,左节点损失:0.002,右节点损失:0.404,总损失:0.406
------划分值:5.000,左节点损失:0.002,右节点损失:0.393,总损失:0.395
('----划分特征：', 'IDCNN')
------划分值:1.000,左节点损失:0.001,右节点损失:0.434,总损失:0.435
------划分值:2.000,左节点损失:0.001,右节点损失:0.433,总损失:0.434
------划分值:6.000,左节点损失:0.436,右节点损失:0.000,总损失:0.437
------划分值:3.000,左节点损失:0.002,右节点损失:0.427,总损失:0.429
------划分值:0.000,左节点损失:0.000,右节点损失:0.443,总损失:0.443
------划分值:4.000,左节点损失:0.002,右节点损失:0.419,总损失:0.421
------划分值:5.000,左节点损失:0.002,右节点损失:0.411,总损失:0.413
('----划分特征：', 'Bilwtm-crf')
------划分值:1.000,左节点损失:0.001,右节点损失:0.430,总损失:0.431
------划分值:2.000,左节点损失:0.002,右节点损失:0.429,总损失:0.430
------划分值:3.000,左节点损失:0.002,右节点损失:0.420,总损失:0.423
------划分值:0.000,左节点损失:0.000,右节点损失:0.443,总损失:0.443
------划分值:6.000,左节点损失:0.438,右节点损失:0.000,总损失:0.438
------划分值:4.000,左节点损失:0.002,右节点损失:0.406,总损失:0.409
------划分值:5.000,左节点损失:0.002,右节点损失:0.394,总损失:0.396
('--最佳划分特征：', 'Globalpointer')
('--最佳划分值：', 5)
--树的深度：1
('----划分特征：', 'Globalpointer')
------划分值:1.000,左节点损失:0.001,右节点损失:0.002,总损失:0.002
------划分值:2.000,左节点损失:0.001,右节点损失:0.002,总损失:0.002
------划分值:3.000,左节点损失:0.002,右节点损失:0.000,总损失:0.002
------划分值:0.000,左节点损失:0.000,右节点损失:0.002,总损失:0.002
------划分值:4.000,左节点损失:0.002,右节点损失:0.000,总损失:0.002
('----划分特征：', 'IDCNN')
------划分值:1.000,左节点损失:0.000,右节点损失:0.002,总损失:0.002
------划分值:2.000,左节点损失:0.001,右节点损失:0.002,总损失:0.002
------划分值:6.000,左节点损失:0.002,右节点损失:0.000,总损失:0.002
------划分值:3.000,左节点损失:0.001,右节点损失:0.001,总损失:0.002
------划分值:0.000,左节点损失:0.000,右节点损失:0.002,总损失:0.002
------划分值:4.000,左节点损失:0.002,右节点损失:0.000,总损失:0.002
('----划分特征：', 'Bilwtm-crf')
------划分值:1.000,左节点损失:0.001,右节点损失:0.001,总损失:0.002
------划分值:2.000,左节点损失:0.001,右节点损失:0.001,总损失:0.002
------划分值:3.000,左节点损失:0.002,右节点损失:0.000,总损失:0.002
------划分值:0.000,左节点损失:0.000,右节点损失:0.002,总损失:0.002
------划分值:4.000,左节点损失:0.002,右节点损失:0.000,总损失:0.002
------划分值:6.000,左节点损失:0.002,右节点损失:0.000,总损失:0.002
('--最佳划分特征：', 'Bilwtm-crf')
('--最佳划分值：', 1)
('叶子节点预测值：', -0.9531018983731584)
('叶子节点预测值：', -0.9405238234539306)
--树的深度：1
('----划分特征：', 'Globalpointer')
------划分值:6.000,左节点损失:0.000,右节点损失:0.000,总损失:0.000
------划分值:5.000,左节点损失:0.000,右节点损失:0.393,总损失:0.393
('----划分特征：', 'IDCNN')
------划分值:6.000,左节点损失:0.336,右节点损失:0.000,总损失:0.336
------划分值:5.000,左节点损失:0.000,右节点损失:0.360,总损失:0.360
------划分值:0.000,左节点损失:0.000,右节点损失:0.393,总损失:0.393
('----划分特征：', 'Bilwtm-crf')
------划分值:6.000,左节点损失:0.357,右节点损失:0.000,总损失:0.357
------划分值:5.000,左节点损失:0.000,右节点损失:0.340,总损失:0.340
------划分值:0.000,左节点损失:0.000,右节点损失:0.393,总损失:0.393
('--最佳划分特征：', 'Globalpointer')
('--最佳划分值：', 6)
('叶子节点预测值：', 2.063064687548606)
('叶子节点预测值：', -0.937530871141336)
第4棵树: log-likelihood:5.5925
