# Supplementary material for: Multi-Model Fusion-Based Hierarchical Extraction for Chinese Epidemic Event
Source: Data Sci Eng. 2023 Jan 2;8(1):73–83. doi: 10.1007/s41019-022-00203-6 (PMC9807097; doi:10.1007/s41019-022-00203-6)
Supplement: Supplementary file 1 — (zip 67849 KB) [file 41019_2022_203_MOESM1_ESM.zip › gbdt_NER/results/NO.5_tree.log]

-----------------------------构建第5颗树-----------------------------
--树的深度：0
('----划分特征：', 'Globalpointer')
------划分值:1.000,左节点损失:0.001,右节点损失:0.373,总损失:0.374
------划分值:2.000,左节点损失:0.365,右节点损失:0.002,总损失:0.366
------划分值:3.000,左节点损失:0.378,右节点损失:0.000,总损失:0.378
------划分值:0.000,左节点损失:0.000,右节点损失:0.383,总损失:0.383
------划分值:6.000,左节点损失:0.381,右节点损失:0.000,总损失:0.381
------划分值:4.000,左节点损失:0.379,右节点损失:0.000,总损失:0.380
------划分值:5.000,左节点损失:0.380,右节点损失:0.000,总损失:0.380
('----划分特征：', 'IDCNN')
------划分值:1.000,左节点损失:0.001,右节点损失:0.376,总损失:0.377
------划分值:2.000,左节点损失:0.358,右节点损失:0.002,总损失:0.360
------划分值:6.000,左节点损失:0.378,右节点损失:0.000,总损失:0.379
------划分值:3.000,左节点损失:0.369,右节点损失:0.001,总损失:0.370
------划分值:0.000,左节点损失:0.000,右节点损失:0.383,总损失:0.383
------划分值:4.000,左节点损失:0.375,右节点损失:0.001,总损失:0.376
------划分值:5.000,左节点损失:0.377,右节点损失:0.001,总损失:0.378
('----划分特征：', 'Bilwtm-crf')
------划分值:1.000,左节点损失:0.001,右节点损失:0.372,总损失:0.373
------划分值:2.000,左节点损失:0.367,右节点损失:0.001,总损失:0.368
------划分值:3.000,左节点损失:0.373,右节点损失:0.001,总损失:0.373
------划分值:0.000,左节点损失:0.000,右节点损失:0.383,总损失:0.383
------划分值:6.000,左节点损失:0.379,右节点损失:0.000,总损失:0.379
------划分值:4.000,左节点损失:0.378,右节点损失:0.000,总损失:0.378
------划分值:5.000,左节点损失:0.379,右节点损失:0.000,总损失:0.379
('--最佳划分特征：', 'IDCNN')
('--最佳划分值：', 2)
--树的深度：1
('----划分特征：', 'Globalpointer')
------划分值:1.000,左节点损失:0.000,右节点损失:0.336,总损失:0.336
------划分值:0.000,左节点损失:0.000,右节点损失:0.358,总损失:0.358
------划分值:2.000,左节点损失:0.305,右节点损失:0.000,总损失:0.305
------划分值:6.000,左节点损失:0.344,右节点损失:0.000,总损失:0.344
('----划分特征：', 'IDCNN')
------划分值:1.000,左节点损失:0.001,右节点损失:0.000,总损失:0.001
------划分值:0.000,左节点损失:0.000,右节点损失:0.358,总损失:0.358
('----划分特征：', 'Bilwtm-crf')
------划分值:1.000,左节点损失:0.000,右节点损失:0.293,总损失:0.293
------划分值:0.000,左节点损失:0.000,右节点损失:0.358,总损失:0.358
------划分值:2.000,左节点损失:0.343,右节点损失:0.000,总损失:0.343
------划分值:6.000,左节点损失:0.348,右节点损失:0.000,总损失:0.348
('--最佳划分特征：', 'IDCNN')
('--最佳划分值：', 1)
('叶子节点预测值：', -0.9356134206397528)
('叶子节点预测值：', 1.8918171252794573)
--树的深度：1
('----划分特征：', 'Globalpointer')
------划分值:2.000,左节点损失:0.001,右节点损失:0.001,总损失:0.002
------划分值:3.000,左节点损失:0.002,右节点损失:0.000,总损失:0.002
------划分值:6.000,左节点损失:0.002,右节点损失:0.000,总损失:0.002
------划分值:4.000,左节点损失:0.002,右节点损失:0.000,总损失:0.002
------划分值:0.000,左节点损失:0.000,右节点损失:0.002,总损失:0.002
------划分值:5.000,左节点损失:0.002,右节点损失:0.000,总损失:0.002
('----划分特征：', 'IDCNN')
------划分值:2.000,左节点损失:0.000,右节点损失:0.002,总损失:0.002
------划分值:6.000,左节点损失:0.001,右节点损失:0.000,总损失:0.002
------划分值:3.000,左节点损失:0.001,右节点损失:0.001,总损失:0.002
------划分值:4.000,左节点损失:0.001,右节点损失:0.001,总损失:0.002
------划分值:5.000,左节点损失:0.001,右节点损失:0.001,总损失:0.002
('----划分特征：', 'Bilwtm-crf')
------划分值:2.000,左节点损失:0.001,右节点损失:0.001,总损失:0.002
------划分值:3.000,左节点损失:0.001,右节点损失:0.000,总损失:0.002
------划分值:6.000,左节点损失:0.002,右节点损失:0.000,总损失:0.002
------划分值:4.000,左节点损失:0.002,右节点损失:0.000,总损失:0.002
------划分值:5.000,左节点损失:0.002,右节点损失:0.000,总损失:0.002
------划分值:0.000,左节点损失:0.000,右节点损失:0.002,总损失:0.002
('--最佳划分特征：', 'IDCNN')
('--最佳划分值：', 4)
('叶子节点预测值：', -0.9402987745211123)
('叶子节点预测值：', -0.9288037601411725)
第5棵树: log-likelihood:6.3945
--树的深度：0
('----划分特征：', 'Globalpointer')
------划分值:1.000,左节点损失:1.264,右节点损失:2.277,总损失:3.541
------划分值:2.000,左节点损失:1.317,右节点损失:2.200,总损失:3.517
------划分值:3.000,左节点损失:2.799,右节点损失:0.006,总损失:2.805
------划分值:0.000,左节点损失:0.000,右节点损失:3.548,总损失:3.548
------划分值:6.000,左节点损失:3.130,右节点损失:0.004,总损失:3.135
------划分值:4.000,左节点损失:2.897,右节点损失:0.006,总损失:2.903
------划分值:5.000,左节点损失:3.068,右节点损失:0.005,总损失:3.073
('----划分特征：', 'IDCNN')
------划分值:1.000,左节点损失:1.522,右节点损失:2.007,总损失:3.529
------划分值:2.000,左节点损失:1.601,右节点损失:1.945,总损失:3.546
------划分值:6.000,左节点损失:2.698,右节点损失:0.760,总损失:3.458
------划分值:3.000,左节点损失:2.152,右节点损失:1.077,总损失:3.229
------划分值:0.000,左节点损失:0.000,右节点损失:3.548,总损失:3.548
------划分值:4.000,左节点损失:2.433,右节点损失:0.798,总损失:3.231
------划分值:5.000,左节点损失:2.648,右节点损失:0.769,总损失:3.417
('----划分特征：', 'Bilwtm-crf')
------划分值:1.000,左节点损失:1.886,右节点损失:1.660,总损失:3.546
------划分值:2.000,左节点损失:1.943,右节点损失:1.586,总损失:3.529
------划分值:3.000,左节点损失:2.832,右节点损失:0.001,总损失:2.833
------划分值:0.000,左节点损失:0.000,右节点损失:3.548,总损失:3.548
------划分值:6.000,左节点损失:3.274,右节点损失:0.000,总损失:3.275
------划分值:4.000,左节点损失:3.097,右节点损失:0.001,总损失:3.098
------划分值:5.000,左节点损失:3.220,右节点损失:0.000,总损失:3.221
('--最佳划分特征：', 'Globalpointer')
('--最佳划分值：', 3)
--树的深度：1
('----划分特征：', 'Globalpointer')
------划分值:1.000,左节点损失:1.264,右节点损失:1.030,总损失:2.294
------划分值:2.000,左节点损失:1.317,右节点损失:0.659,总损失:1.976
------划分值:0.000,左节点损失:0.000,右节点损失:2.799,总损失:2.799
('----划分特征：', 'IDCNN')
------划分值:1.000,左节点损失:1.228,右节点损失:1.552,总损失:2.781
------划分值:2.000,左节点损失:1.383,右节点损失:1.414,总损失:2.796
------划分值:6.000,左节点损失:2.055,右节点损失:0.640,总损失:2.695
------划分值:0.000,左节点损失:0.000,右节点损失:2.799,总损失:2.799
------划分值:3.000,左节点损失:1.715,右节点损失:0.879,总损失:2.594
------划分值:4.000,左节点损失:1.923,右节点损失:0.671,总损失:2.594
('----划分特征：', 'Bilwtm-crf')
------划分值:1.000,左节点损失:1.434,右节点损失:1.338,总损失:2.772
------划分值:2.000,左节点损失:1.596,右节点损失:1.203,总损失:2.798
------划分值:0.000,左节点损失:0.000,右节点损失:2.799,总损失:2.799
------划分值:6.000,左节点损失:2.442,右节点损失:0.000,总损失:2.442
------划分值:4.000,左节点损失:2.305,右节点损失:0.000,总损失:2.305
------划分值:3.000,左节点损失:1.946,右节点损失:0.000,总损失:1.946
('--最佳划分特征：', 'Bilwtm-crf')
('--最佳划分值：', 3)
('叶子节点预测值：', 1.4151373323570535)
('叶子节点预测值：', -0.9624355279172155)
--树的深度：1
('----划分特征：', 'Globalpointer')
------划分值:3.000,左节点损失:0.000,右节点损失:0.006,总损失:0.006
------划分值:6.000,左节点损失:0.001,右节点损失:0.004,总损失:0.006
------划分值:4.000,左节点损失:0.000,右节点损失:0.006,总损失:0.006
------划分值:5.000,左节点损失:0.001,右节点损失:0.005,总损失:0.006
('----划分特征：', 'IDCNN')
------划分值:3.000,左节点损失:0.002,右节点损失:0.004,总损失:0.006
------划分值:6.000,左节点损失:0.004,右节点损失:0.002,总损失:0.006
------划分值:4.000,左节点损失:0.002,右节点损失:0.004,总损失:0.006
------划分值:5.000,左节点损失:0.003,右节点损失:0.003,总损失:0.006
------划分值:0.000,左节点损失:0.000,右节点损失:0.006,总损失:0.006
('----划分特征：', 'Bilwtm-crf')
------划分值:3.000,左节点损失:0.000,右节点损失:0.000,总损失:0.000
------划分值:6.000,左节点损失:0.004,右节点损失:0.000,总损失:0.004
------划分值:4.000,左节点损失:0.001,右节点损失:0.000,总损失:0.001
------划分值:5.000,左节点损失:0.003,右节点损失:0.000,总损失:0.003
------划分值:0.000,左节点损失:0.000,右节点损失:0.006,总损失:0.006
('--最佳划分特征：', 'Bilwtm-crf')
('--最佳划分值：', 3)
('叶子节点预测值：', -1.0066757778634703)
('叶子节点预测值：', -0.9555661495557833)
第5棵树: log-likelihood:10.0834
--树的深度：0
('----划分特征：', 'Globalpointer')
------划分值:1.000,左节点损失:0.533,右节点损失:0.472,总损失:1.005
------划分值:2.000,左节点损失:0.533,右节点损失:0.471,总损失:1.005
------划分值:3.000,左节点损失:0.542,右节点损失:0.449,总损失:0.991
------划分值:0.000,左节点损失:0.000,右节点损失:1.005,总损失:1.005
------划分值:6.000,左节点损失:0.992,右节点损失:0.000,总损失:0.992
------划分值:4.000,左节点损失:0.986,右节点损失:0.000,总损失:0.986
------划分值:5.000,左节点损失:0.990,右节点损失:0.000,总损失:0.990
('----划分特征：', 'IDCNN')
------划分值:1.000,左节点损失:0.001,右节点损失:0.980,总损失:0.981
------划分值:2.000,左节点损失:0.001,右节点损失:0.978,总损失:0.979
------划分值:6.000,左节点损失:0.902,右节点损失:0.048,总损失:0.949
------划分值:3.000,左节点损失:0.002,右节点损失:0.961,总损失:0.963
------划分值:0.000,左节点损失:0.000,右节点损失:1.005,总损失:1.005
------划分值:4.000,左节点损失:0.881,右节点损失:0.050,总损失:0.931
------划分值:5.000,左节点损失:0.897,右节点损失:0.048,总损失:0.945
('----划分特征：', 'Bilwtm-crf')
------划分值:1.000,左节点损失:0.001,右节点损失:0.969,总损失:0.970
------划分值:2.000,左节点损失:0.002,右节点损失:0.966,总损失:0.968
------划分值:3.000,左节点损失:0.002,右节点损失:0.934,总损失:0.936
------划分值:0.000,左节点损失:0.000,右节点损失:1.005,总损失:1.005
------划分值:6.000,左节点损失:0.990,右节点损失:0.000,总损失:0.990
------划分值:4.000,左节点损失:0.983,右节点损失:0.000,总损失:0.984
------划分值:5.000,左节点损失:0.988,右节点损失:0.000,总损失:0.988
('--最佳划分特征：', 'IDCNN')
('--最佳划分值：', 4)
--树的深度：1
('----划分特征：', 'Globalpointer')
------划分值:1.000,左节点损失:0.408,右节点损失:0.456,总损失:0.864
------划分值:2.000,左节点损失:0.420,右节点损失:0.453,总损失:0.873
------划分值:3.000,左节点损失:0.465,右节点损失:0.370,总损失:0.835
------划分值:0.000,左节点损失:0.000,右节点损失:0.881,总损失:0.881
------划分值:6.000,左节点损失:0.856,右节点损失:0.000,总损失:0.856
('----划分特征：', 'IDCNN')
------划分值:1.000,左节点损失:0.001,右节点损失:0.716,总损失:0.717
------划分值:2.000,左节点损失:0.001,右节点损失:0.675,总损失:0.676
------划分值:3.000,左节点损失:0.002,右节点损失:0.329,总损失:0.331
------划分值:0.000,左节点损失:0.000,右节点损失:0.881,总损失:0.881
('----划分特征：', 'Bilwtm-crf')
------划分值:1.000,左节点损失:0.001,右节点损失:0.767,总损失:0.767
------划分值:2.000,左节点损失:0.001,右节点损失:0.742,总损失:0.743
------划分值:3.000,左节点损失:0.002,右节点损失:0.504,总损失:0.506
------划分值:0.000,左节点损失:0.000,右节点损失:0.881,总损失:0.881
------划分值:6.000,左节点损失:0.863,右节点损失:0.000,总损失:0.863
('--最佳划分特征：', 'IDCNN')
('--最佳划分值：', 3)
('叶子节点预测值：', -0.9388278350889834)
('叶子节点预测值：', 1.8535674708566718)
--树的深度：1
('----划分特征：', 'Globalpointer')
------划分值:2.000,左节点损失:0.043,右节点损失:0.000,总损失:0.043
------划分值:6.000,左节点损失:0.048,右节点损失:0.000,总损失:0.048
------划分值:4.000,左节点损失:0.045,右节点损失:0.000,总损失:0.046
------划分值:0.000,左节点损失:0.000,右节点损失:0.050,总损失:0.050
------划分值:5.000,左节点损失:0.048,右节点损失:0.000,总损失:0.048
('----划分特征：', 'IDCNN')
------划分值:6.000,左节点损失:0.000,右节点损失:0.048,总损失:0.048
------划分值:4.000,左节点损失:0.000,右节点损失:0.050,总损失:0.050
------划分值:5.000,左节点损失:0.000,右节点损失:0.048,总损失:0.048
('----划分特征：', 'Bilwtm-crf')
------划分值:2.000,左节点损失:0.000,右节点损失:0.048,总损失:0.048
------划分值:6.000,左节点损失:0.049,右节点损失:0.000,总损失:0.049
------划分值:4.000,左节点损失:0.047,右节点损失:0.000,总损失:0.047
------划分值:5.000,左节点损失:0.049,右节点损失:0.000,总损失:0.049
------划分值:0.000,左节点损失:0.000,右节点损失:0.050,总损失:0.050
------划分值:3.000,左节点损失:0.000,右节点损失:0.045,总损失:0.045
('--最佳划分特征：', 'Globalpointer')
('--最佳划分值：', 2)
('叶子节点预测值：', -1.0453779271456527)
('叶子节点预测值：', -0.9290419849477076)
第5棵树: log-likelihood:6.2828
--树的深度：0
('----划分特征：', 'Globalpointer')
------划分值:1.000,左节点损失:2.189,右节点损失:2.645,总损失:4.834
------划分值:2.000,左节点损失:2.272,右节点损失:2.633,总损失:4.905
------划分值:3.000,左节点损失:3.213,右节点损失:1.880,总损失:5.093
------划分值:0.000,左节点损失:0.000,右节点损失:5.100,总损失:5.100
------划分值:6.000,左节点损失:3.349,右节点损失:1.698,总损失:5.047
------划分值:4.000,左节点损失:3.259,右节点损失:1.841,总损失:5.100
------划分值:5.000,左节点损失:3.321,右节点损失:1.759,总损失:5.080
('----划分特征：', 'IDCNN')
------划分值:1.000,左节点损失:2.129,右节点损失:2.868,总损失:4.998
------划分值:2.000,左节点损失:2.193,右节点损失:2.848,总损失:5.041
------划分值:6.000,左节点损失:2.527,右节点损失:2.310,总损失:4.837
------划分值:3.000,左节点损失:2.356,右节点损失:2.744,总损失:5.100
------划分值:0.000,左节点损失:0.000,右节点损失:5.100,总损失:5.100
------划分值:4.000,左节点损失:2.457,右节点损失:2.598,总损失:5.055
------划分值:5.000,左节点损失:2.512,右节点损失:2.402,总损失:4.914
('----划分特征：', 'Bilwtm-crf')
------划分值:1.000,左节点损失:2.416,右节点损失:2.474,总损失:4.889
------划分值:2.000,左节点损失:2.491,右节点损失:2.460,总损失:4.951
------划分值:3.000,左节点损失:2.942,右节点损失:2.134,总损失:5.076
------划分值:0.000,左节点损失:0.000,右节点损失:5.100,总损失:5.100
------划分值:6.000,左节点损失:3.521,右节点损失:1.458,总损失:4.980
------划分值:4.000,左节点损失:3.440,右节点损失:1.654,总损失:5.094
------划分值:5.000,左节点损失:3.496,右节点损失:1.543,总损失:5.039
('--最佳划分特征：', 'Globalpointer')
('--最佳划分值：', 1)
--树的深度：1
('----划分特征：', 'Globalpointer')
------划分值:0.000,左节点损失:0.000,右节点损失:2.189,总损失:2.189
('----划分特征：', 'IDCNN')
------划分值:0.000,左节点损失:0.000,右节点损失:2.189,总损失:2.189
------划分值:2.000,左节点损失:0.667,右节点损失:1.413,总损失:2.079
------划分值:6.000,左节点损失:1.014,右节点损失:1.096,总损失:2.110
------划分值:4.000,左节点损失:0.949,右节点损失:1.231,总损失:2.180
------划分值:3.000,左节点损失:0.835,右节点损失:1.341,总损失:2.177
('----划分特征：', 'Bilwtm-crf')
------划分值:0.000,左节点损失:0.000,右节点损失:2.189,总损失:2.189
------划分值:2.000,左节点损失:0.632,右节点损失:1.471,总损失:2.103
------划分值:6.000,左节点损失:1.417,右节点损失:0.685,总损失:2.102
------划分值:4.000,左节点损失:1.342,右节点损失:0.840,总损失:2.183
------划分值:3.000,左节点损失:0.954,右节点损失:1.201,总损失:2.155
('--最佳划分特征：', 'IDCNN')
('--最佳划分值：', 2)
('叶子节点预测值：', 1.5706693882235465)
('叶子节点预测值：', 0.8037107171041792)
--树的深度：1
('----划分特征：', 'Globalpointer')
------划分值:1.000,左节点损失:0.000,右节点损失:2.645,总损失:2.645
------划分值:2.000,左节点损失:0.000,右节点损失:2.633,总损失:2.633
------划分值:3.000,左节点损失:0.698,右节点损失:1.880,总损失:2.578
------划分值:6.000,左节点损失:0.704,右节点损失:1.698,总损失:2.403
------划分值:4.000,左节点损失:0.702,右节点损失:1.841,总损失:2.543
------划分值:5.000,左节点损失:0.704,右节点损失:1.759,总损失:2.462
('----划分特征：', 'IDCNN')
------划分值:1.000,左节点损失:1.287,右节点损失:1.324,总损失:2.611
------划分值:2.000,左节点损失:1.311,右节点损失:1.318,总损失:2.629
------划分值:6.000,左节点损失:1.405,右节点损失:1.143,总损失:2.547
------划分值:3.000,左节点损失:1.360,右节点损失:1.285,总损失:2.645
------划分值:0.000,左节点损失:0.000,右节点损失:2.645,总损失:2.645
------划分值:4.000,左节点损失:1.386,右节点损失:1.244,总损失:2.630
------划分值:5.000,左节点损失:1.399,右节点损失:1.189,总损失:2.588
('----划分特征：', 'Bilwtm-crf')
------划分值:1.000,左节点损失:1.681,右节点损失:0.756,总损失:2.437
------划分值:2.000,左节点损失:1.727,右节点损失:0.756,总损失:2.483
------划分值:3.000,左节点损失:1.936,右节点损失:0.700,总损失:2.635
------划分值:6.000,左节点损失:1.982,右节点损失:0.652,总损失:2.634
------划分值:4.000,左节点损失:1.957,右节点损失:0.687,总损失:2.644
------划分值:5.000,左节点损失:1.970,右节点损失:0.674,总损失:2.644
------划分值:0.000,左节点损失:0.000,右节点损失:2.645,总损失:2.645
('--最佳划分特征：', 'Globalpointer')
('--最佳划分值：', 6)
('叶子节点预测值：', -0.4727008091259028)
('叶子节点预测值：', 0.7384404663613605)
第5棵树: log-likelihood:8.3287
--树的深度：0
('----划分特征：', 'Globalpointer')
------划分值:1.000,左节点损失:0.768,右节点损失:2.270,总损失:3.038
------划分值:2.000,左节点损失:0.769,右节点损失:2.255,总损失:3.024
------划分值:3.000,左节点损失:0.784,右节点损失:2.011,总损失:2.795
------划分值:0.000,左节点损失:0.000,右节点损失:3.083,总损失:3.083
------划分值:6.000,左节点损失:0.788,右节点损失:1.668,总损失:2.456
------划分值:4.000,左节点损失:0.786,右节点损失:1.943,总损失:2.729
------划分值:5.000,左节点损失:0.787,右节点损失:1.784,总损失:2.571
('----划分特征：', 'IDCNN')
------划分值:1.000,左节点损失:1.093,右节点损失:1.984,总损失:3.077
------划分值:2.000,左节点损失:1.105,右节点损失:1.977,总损失:3.081
------划分值:6.000,左节点损失:1.178,右节点损失:1.764,总损失:2.942
------划分值:3.000,左节点损失:1.142,右节点损失:1.934,总损失:3.076
------划分值:0.000,左节点损失:0.000,右节点损失:3.083,总损失:3.083
------划分值:4.000,左节点损失:1.165,右节点损失:1.874,总损失:3.039
------划分值:5.000,左节点损失:1.175,右节点损失:1.799,总损失:2.975
('----划分特征：', 'Bilwtm-crf')
------划分值:1.000,左节点损失:1.274,右节点损失:1.809,总损失:3.083
------划分值:2.000,左节点损失:1.282,右节点损失:1.800,总损失:3.082
------划分值:3.000,左节点损失:1.315,右节点损失:1.709,总损失:3.024
------划分值:0.000,左节点损失:0.000,右节点损失:3.083,总损失:3.083
------划分值:6.000,左节点损失:1.338,右节点损失:1.393,总损失:2.731
------划分值:4.000,左节点损失:1.331,右节点损失:1.595,总损失:2.925
------划分值:5.000,左节点损失:1.336,右节点损失:1.480,总损失:2.815
('--最佳划分特征：', 'Globalpointer')
('--最佳划分值：', 6)
--树的深度：1
('----划分特征：', 'Globalpointer')
------划分值:1.000,左节点损失:0.768,右节点损失:0.003,总损失:0.770
------划分值:2.000,左节点损失:0.769,右节点损失:0.002,总损失:0.771
------划分值:3.000,左节点损失:0.784,右节点损失:0.000,总损失:0.785
------划分值:0.000,左节点损失:0.000,右节点损失:0.788,总损失:0.788
------划分值:4.000,左节点损失:0.786,右节点损失:0.000,总损失:0.786
------划分值:5.000,左节点损失:0.787,右节点损失:0.000,总损失:0.787
('----划分特征：', 'IDCNN')
------划分值:1.000,左节点损失:0.014,右节点损失:0.750,总损失:0.764
------划分值:2.000,左节点损失:0.015,右节点损失:0.749,总损失:0.764
------划分值:6.000,左节点损失:0.019,右节点损失:0.681,总损失:0.700
------划分值:3.000,左节点损失:0.017,右节点损失:0.736,总损失:0.753
------划分值:0.000,左节点损失:0.000,右节点损失:0.788,总损失:0.788
------划分值:4.000,左节点损失:0.017,右节点损失:0.718,总损失:0.735
------划分值:5.000,左节点损失:0.018,右节点损失:0.695,总损失:0.713
('----划分特征：', 'Bilwtm-crf')
------划分值:1.000,左节点损失:0.001,右节点损失:0.772,总损失:0.773
------划分值:2.000,左节点损失:0.002,右节点损失:0.771,总损失:0.773
------划分值:3.000,左节点损失:0.003,右节点损失:0.759,总损失:0.762
------划分值:0.000,左节点损失:0.000,右节点损失:0.788,总损失:0.788
------划分值:4.000,左节点损失:0.003,右节点损失:0.733,总损失:0.736
------划分值:5.000,左节点损失:0.003,右节点损失:0.703,总损失:0.706
------划分值:6.000,左节点损失:0.003,右节点损失:0.672,总损失:0.676
('--最佳划分特征：', 'Bilwtm-crf')
('--最佳划分值：', 6)
('叶子节点预测值：', -0.9448291239370978)
('叶子节点预测值：', 0.5848807109822342)
--树的深度：1
('----划分特征：', 'Globalpointer')
------划分值:6.000,左节点损失:0.000,右节点损失:1.668,总损失:1.668
('----划分特征：', 'IDCNN')
------划分值:6.000,左节点损失:0.637,右节点损失:1.003,总损失:1.640
------划分值:0.000,左节点损失:0.000,右节点损失:1.668,总损失:1.668
('----划分特征：', 'Bilwtm-crf')
------划分值:6.000,左节点损失:1.002,右节点损失:0.640,总损失:1.642
------划分值:0.000,左节点损失:0.000,右节点损失:1.668,总损失:1.668
('--最佳划分特征：', 'IDCNN')
('--最佳划分值：', 6)
('叶子节点预测值：', 1.402197794378997)
('叶子节点预测值：', 0.9540798781864375)
第5棵树: log-likelihood:6.3148
--树的深度：0
('----划分特征：', 'Globalpointer')
------划分值:1.000,左节点损失:0.320,右节点损失:0.646,总损失:0.966
------划分值:2.000,左节点损失:0.321,右节点损失:0.644,总损失:0.965
------划分值:3.000,左节点损失:0.333,右节点损失:0.588,总损失:0.921
------划分值:0.000,左节点损失:0.000,右节点损失:0.968,总损失:0.968
------划分值:6.000,左节点损失:0.940,右节点损失:0.000,总损失:0.940
------划分值:4.000,左节点损失:0.335,右节点损失:0.571,总损失:0.906
------划分值:5.000,左节点损失:0.934,右节点损失:0.000,总损失:0.934
('----划分特征：', 'IDCNN')
------划分值:1.000,左节点损失:0.001,右节点损失:0.918,总损失:0.919
------划分值:2.000,左节点损失:0.001,右节点损失:0.912,总损失:0.913
------划分值:6.000,左节点损失:0.919,右节点损失:0.001,总损失:0.920
------划分值:3.000,左节点损失:0.002,右节点损失:0.879,总损失:0.881
------划分值:0.000,左节点损失:0.000,右节点损失:0.968,总损失:0.968
------划分值:4.000,左节点损失:0.002,右节点损失:0.832,总损失:0.835
------划分值:5.000,左节点损失:0.912,右节点损失:0.001,总损失:0.913
('----划分特征：', 'Bilwtm-crf')
------划分值:1.000,左节点损失:0.350,右节点损失:0.617,总损失:0.966
------划分值:2.000,左节点损失:0.351,右节点损失:0.614,总损失:0.965
------划分值:3.000,左节点损失:0.357,右节点损失:0.585,总损失:0.942
------划分值:0.000,左节点损失:0.000,右节点损失:0.968,总损失:0.968
------划分值:6.000,左节点损失:0.938,右节点损失:0.000,总损失:0.938
------划分值:4.000,左节点损失:0.361,右节点损失:0.543,总损失:0.904
------划分值:5.000,左节点损失:0.933,右节点损失:0.000,总损失:0.933
('--最佳划分特征：', 'IDCNN')
('--最佳划分值：', 4)
--树的深度：1
('----划分特征：', 'Globalpointer')
------划分值:1.000,左节点损失:0.000,右节点损失:0.002,总损失:0.002
------划分值:2.000,左节点损失:0.001,右节点损失:0.002,总损失:0.002
------划分值:3.000,左节点损失:0.002,右节点损失:0.000,总损失:0.002
------划分值:0.000,左节点损失:0.000,右节点损失:0.002,总损失:0.002
------划分值:6.000,左节点损失:0.002,右节点损失:0.000,总损失:0.002
('----划分特征：', 'IDCNN')
------划分值:1.000,左节点损失:0.001,右节点损失:0.001,总损失:0.002
------划分值:2.000,左节点损失:0.001,右节点损失:0.001,总损失:0.002
------划分值:3.000,左节点损失:0.002,右节点损失:0.000,总损失:0.002
------划分值:0.000,左节点损失:0.000,右节点损失:0.002,总损失:0.002
('----划分特征：', 'Bilwtm-crf')
------划分值:1.000,左节点损失:0.001,右节点损失:0.001,总损失:0.002
------划分值:2.000,左节点损失:0.001,右节点损失:0.001,总损失:0.002
------划分值:3.000,左节点损失:0.002,右节点损失:0.000,总损失:0.002
------划分值:0.000,左节点损失:0.000,右节点损失:0.002,总损失:0.002
------划分值:6.000,左节点损失:0.002,右节点损失:0.000,总损失:0.002
('--最佳划分特征：', 'Bilwtm-crf')
('--最佳划分值：', 1)
('叶子节点预测值：', -0.9482260822947199)
('叶子节点预测值：', -0.9371617149433097)
--树的深度：1
('----划分特征：', 'Globalpointer')
------划分值:2.000,左节点损失:0.289,右节点损失:0.533,总损失:0.822
------划分值:6.000,左节点损失:0.741,右节点损失:0.000,总损失:0.741
------划分值:4.000,左节点损失:0.295,右节点损失:0.511,总损失:0.805
------划分值:0.000,左节点损失:0.000,右节点损失:0.832,总损失:0.832
------划分值:5.000,左节点损失:0.707,右节点损失:0.000,总损失:0.707
('----划分特征：', 'IDCNN')
------划分值:6.000,左节点损失:0.263,右节点损失:0.001,总损失:0.263
------划分值:4.000,左节点损失:0.000,右节点损失:0.832,总损失:0.832
------划分值:5.000,左节点损失:0.000,右节点损失:0.001,总损失:0.001
('----划分特征：', 'Bilwtm-crf')
------划分值:2.000,左节点损失:0.280,右节点损失:0.549,总损失:0.829
------划分值:6.000,左节点损失:0.732,右节点损失:0.000,总损失:0.732
------划分值:4.000,左节点损失:0.316,右节点损失:0.498,总损失:0.813
------划分值:5.000,左节点损失:0.697,右节点损失:0.000,总损失:0.697
------划分值:0.000,左节点损失:0.000,右节点损失:0.832,总损失:0.832
------划分值:3.000,左节点损失:0.306,右节点损失:0.521,总损失:0.827
('--最佳划分特征：', 'IDCNN')
('--最佳划分值：', 5)
('叶子节点预测值：', 1.754941133424255)
('叶子节点预测值：', -0.934936183993888)
第5棵树: log-likelihood:6.5267
--树的深度：0
('----划分特征：', 'Globalpointer')
------划分值:1.000,左节点损失:0.001,右节点损失:0.330,总损失:0.331
------划分值:2.000,左节点损失:0.001,右节点损失:0.330,总损失:0.331
------划分值:3.000,左节点损失:0.002,右节点损失:0.314,总损失:0.317
------划分值:0.000,左节点损失:0.000,右节点损失:0.340,总损失:0.340
------划分值:6.000,左节点损失:0.337,右节点损失:0.000,总损失:0.337
------划分值:4.000,左节点损失:0.003,右节点损失:0.309,总损失:0.312
------划分值:5.000,左节点损失:0.003,右节点损失:0.301,总损失:0.304
('----划分特征：', 'IDCNN')
------划分值:1.000,左节点损失:0.001,右节点损失:0.333,总损失:0.333
------划分值:2.000,左节点损失:0.001,右节点损失:0.332,总损失:0.333
------划分值:6.000,左节点损失:0.335,右节点损失:0.000,总损失:0.335
------划分值:3.000,左节点损失:0.002,右节点损失:0.327,总损失:0.329
------划分值:0.000,左节点损失:0.000,右节点损失:0.340,总损失:0.340
------划分值:4.000,左节点损失:0.002,右节点损失:0.320,总损失:0.322
------划分值:5.000,左节点损失:0.002,右节点损失:0.314,总损失:0.317
('----划分特征：', 'Bilwtm-crf')
------划分值:1.000,左节点损失:0.001,右节点损失:0.329,总损失:0.330
------划分值:2.000,左节点损失:0.002,右节点损失:0.328,总损失:0.330
------划分值:3.000,左节点损失:0.002,右节点损失:0.322,总损失:0.325
------划分值:0.000,左节点损失:0.000,右节点损失:0.340,总损失:0.340
------划分值:6.000,左节点损失:0.336,右节点损失:0.000,总损失:0.336
------划分值:4.000,左节点损失:0.003,右节点损失:0.311,总损失:0.313
------划分值:5.000,左节点损失:0.003,右节点损失:0.302,总损失:0.305
('--最佳划分特征：', 'Globalpointer')
('--最佳划分值：', 5)
--树的深度：1
('----划分特征：', 'Globalpointer')
------划分值:1.000,左节点损失:0.001,右节点损失:0.002,总损失:0.003
------划分值:2.000,左节点损失:0.001,右节点损失:0.002,总损失:0.003
------划分值:3.000,左节点损失:0.002,右节点损失:0.000,总损失:0.003
------划分值:0.000,左节点损失:0.000,右节点损失:0.003,总损失:0.003
------划分值:4.000,左节点损失:0.003,右节点损失:0.000,总损失:0.003
('----划分特征：', 'IDCNN')
------划分值:1.000,左节点损失:0.001,右节点损失:0.002,总损失:0.003
------划分值:2.000,左节点损失:0.001,右节点损失:0.002,总损失:0.003
------划分值:6.000,左节点损失:0.002,右节点损失:0.000,总损失:0.003
------划分值:3.000,左节点损失:0.002,右节点损失:0.001,总损失:0.003
------划分值:0.000,左节点损失:0.000,右节点损失:0.003,总损失:0.003
------划分值:4.000,左节点损失:0.002,右节点损失:0.001,总损失:0.002
('----划分特征：', 'Bilwtm-crf')
------划分值:1.000,左节点损失:0.001,右节点损失:0.001,总损失:0.002
------划分值:2.000,左节点损失:0.001,右节点损失:0.001,总损失:0.002
------划分值:3.000,左节点损失:0.002,右节点损失:0.000,总损失:0.003
------划分值:0.000,左节点损失:0.000,右节点损失:0.003,总损失:0.003
------划分值:4.000,左节点损失:0.002,右节点损失:0.000,总损失:0.003
------划分值:6.000,左节点损失:0.003,右节点损失:0.000,总损失:0.003
('--最佳划分特征：', 'Bilwtm-crf')
('--最佳划分值：', 1)
('叶子节点预测值：', -0.9426072814996589)
('叶子节点预测值：', -0.9305501529436689)
--树的深度：1
('----划分特征：', 'Globalpointer')
------划分值:6.000,左节点损失:0.000,右节点损失:0.000,总损失:0.000
------划分值:5.000,左节点损失:0.000,右节点损失:0.301,总损失:0.301
('----划分特征：', 'IDCNN')
------划分值:6.000,左节点损失:0.257,右节点损失:0.000,总损失:0.257
------划分值:5.000,左节点损失:0.000,右节点损失:0.276,总损失:0.276
------划分值:0.000,左节点损失:0.000,右节点损失:0.301,总损失:0.301
('----划分特征：', 'Bilwtm-crf')
------划分值:6.000,左节点损失:0.274,右节点损失:0.000,总损失:0.274
------划分值:5.000,左节点损失:0.000,右节点损失:0.260,总损失:0.260
------划分值:0.000,左节点损失:0.000,右节点损失:0.301,总损失:0.301
('--最佳划分特征：', 'Globalpointer')
('--最佳划分值：', 6)
('叶子节点预测值：', 1.7488011591998966)
('叶子节点预测值：', -0.9286083926115243)
第5棵树: log-likelihood:5.7804
