# Supplementary material for: Multi-Model Fusion-Based Hierarchical Extraction for Chinese Epidemic Event
Source: Data Sci Eng. 2023 Jan 2;8(1):73–83. doi: 10.1007/s41019-022-00203-6 (PMC9807097; doi:10.1007/s41019-022-00203-6)
Supplement: Supplementary file 1 — (zip 67849 KB) [file 41019_2022_203_MOESM1_ESM.zip › gbdt_NER/results/result.log]

    id  Globalpointer  IDCNN  Bilwtm-crf  label  label_1     f_1_0  label_2  \
0    0              1      1           1      1        1  0.033333        0   
1    1              2      2           2      2        0  0.033333        1   
2    2              2      6           2      2        0  0.033333        1   
3    3              3      3           3      3        0  0.033333        0   
4    4              0      0           0      0        0  0.033333        0   
5    5              6      6           6      6        0  0.033333        0   
6    6              2      0           2      2        0  0.033333        1   
7    7              4      4           4      4        0  0.033333        0   
8    8              0      2           2      2        0  0.033333        1   
9    9              0      6           2      2        0  0.033333        1   
10  10              5      5           5      5        0  0.033333        0   
11  11              6      6           6      0        0  0.033333        0   
12  12              6      0           0      6        0  0.033333        0   
13  13              0      6           6      6        0  0.033333        0   
14  14              6      0           6      6        0  0.033333        0   
15  15              0      6           6      0        0  0.033333        0   
16  16              0      0           6      0        0  0.033333        0   
17  17              2      0           0      0        0  0.033333        0   
18  18              2      3           2      2        0  0.033333        1   
19  19              0      0           0      2        0  0.033333        1   
20  20              0      6           0      0        0  0.033333        0   
21  21              2      0           0      2        0  0.033333        1   
22  22              6      6           0      6        0  0.033333        0   
23  23              6      0           0      0        0  0.033333        0   
24  24              2      2           0      2        0  0.033333        1   
25  25              6      6           0      0        0  0.033333        0   
26  26              0      4           4      4        0  0.033333        0   
27  27              0      6           3      0        0  0.033333        0   
28  28              0      3           3      3        0  0.033333        0   
29  29              4      4           0      4        0  0.033333        0   

    f_2_0  label_3     f_3_0  label_0  f_0_0  label_6     f_6_0  label_4  \
0     0.3        0  0.066667        0    0.3        0  0.166667        0   
1     0.3        0  0.066667        0    0.3        0  0.166667        0   
2     0.3        0  0.066667        0    0.3        0  0.166667        0   
3     0.3        1  0.066667        0    0.3        0  0.166667        0   
4     0.3        0  0.066667        1    0.3        0  0.166667        0   
5     0.3        0  0.066667        0    0.3        1  0.166667        0   
6     0.3        0  0.066667        0    0.3        0  0.166667        0   
7     0.3        0  0.066667        0    0.3        0  0.166667        1   
8     0.3        0  0.066667        0    0.3        0  0.166667        0   
9     0.3        0  0.066667        0    0.3        0  0.166667        0   
10    0.3        0  0.066667        0    0.3        0  0.166667        0   
11    0.3        0  0.066667        1    0.3        0  0.166667        0   
12    0.3        0  0.066667        0    0.3        1  0.166667        0   
13    0.3        0  0.066667        0    0.3        1  0.166667        0   
14    0.3        0  0.066667        0    0.3        1  0.166667        0   
15    0.3        0  0.066667        1    0.3        0  0.166667        0   
16    0.3        0  0.066667        1    0.3        0  0.166667        0   
17    0.3        0  0.066667        1    0.3        0  0.166667        0   
18    0.3        0  0.066667        0    0.3        0  0.166667        0   
19    0.3        0  0.066667        0    0.3        0  0.166667        0   
20    0.3        0  0.066667        1    0.3        0  0.166667        0   
21    0.3        0  0.066667        0    0.3        0  0.166667        0   
22    0.3        0  0.066667        0    0.3        1  0.166667        0   
23    0.3        0  0.066667        1    0.3        0  0.166667        0   
24    0.3        0  0.066667        0    0.3        0  0.166667        0   
25    0.3        0  0.066667        1    0.3        0  0.166667        0   
26    0.3        0  0.066667        0    0.3        0  0.166667        1   
27    0.3        0  0.066667        1    0.3        0  0.166667        0   
28    0.3        1  0.066667        0    0.3        0  0.166667        0   
29    0.3        0  0.066667        0    0.3        0  0.166667        1   

    f_4_0  label_5     f_5_0    sum_exp  res_1_1   res_2_1   res_3_1  \
0     0.1        0  0.033333  10.462892  0.87272 -0.166178 -0.131594   
1     0.1        0  0.033333   9.333767 -0.12728  0.833822 -0.131594   
2     0.1        0  0.033333  10.525403 -0.12728  0.833822 -0.131594   
3     0.1        0  0.033333   7.636136 -0.12728 -0.166178  0.868406   
4     0.1        0  0.033333   7.765072 -0.12728 -0.166178 -0.131594   
5     0.1        0  0.033333   8.824044 -0.12728 -0.166178 -0.131594   
6     0.1        0  0.033333  10.678306 -0.12728  0.833822 -0.131594   
7     0.1        0  0.033333   9.432638 -0.12728 -0.166178 -0.131594   
8     0.1        0  0.033333   9.333767 -0.12728  0.833822 -0.131594   
9     0.1        0  0.033333  10.706055 -0.12728  0.833822 -0.131594   
10    0.1        1  0.033333   9.398278 -0.12728 -0.166178 -0.131594   
11    0.1        0  0.033333   8.824044 -0.12728 -0.166178 -0.131594   
12    0.1        0  0.033333   9.317175 -0.12728 -0.166178 -0.131594   
13    0.1        0  0.033333   8.076451 -0.12728 -0.166178 -0.131594   
14    0.1        0  0.033333   9.234667 -0.12728 -0.166178 -0.131594   
15    0.1        0  0.033333   8.076451 -0.12728 -0.166178 -0.131594   
16    0.1        0  0.033333   7.769676 -0.12728 -0.166178 -0.131594   
17    0.1        0  0.033333   7.765072 -0.12728 -0.166178 -0.131594   
18    0.1        0  0.033333   9.333767 -0.12728  0.833822 -0.131594   
19    0.1        0  0.033333   7.765072 -0.12728  0.833822 -0.131594   
20    0.1        0  0.033333   8.429357 -0.12728 -0.166178 -0.131594   
21    0.1        0  0.033333   7.765072 -0.12728  0.833822 -0.131594   
22    0.1        0  0.033333   9.301589 -0.12728 -0.166178 -0.131594   
23    0.1        0  0.033333   9.317175 -0.12728 -0.166178 -0.131594   
24    0.1        0  0.033333   6.420533 -0.12728  0.833822 -0.131594   
25    0.1        0  0.033333   9.301589 -0.12728 -0.166178 -0.131594   
26    0.1        0  0.033333   9.430860 -0.12728 -0.166178 -0.131594   
27    0.1        0  0.033333   9.287740 -0.12728 -0.166178 -0.131594   
28    0.1        0  0.033333   7.635546 -0.12728 -0.166178  0.868406   
29    0.1        0  0.033333   9.924211 -0.12728 -0.166178 -0.131594   

     res_0_1   res_6_1   res_4_1  res_5_1     f_1_1     f_2_1     f_3_1  \
0  -0.166178 -0.145434 -0.136055 -0.12728  0.706763  0.351852 -0.032036   
1  -0.166178 -0.145434 -0.136055 -0.12728 -0.064882  0.815799 -0.032036   
2  -0.166178 -0.145434 -0.136055 -0.12728 -0.064882  0.815799 -0.032036   
3  -0.166178 -0.145434 -0.136055 -0.12728 -0.064882  0.197203  0.468000   
4   0.833822 -0.145434 -0.136055 -0.12728 -0.064882  0.351852 -0.032036   
5  -0.166178  0.854566 -0.136055 -0.12728 -0.064882  0.197203 -0.032036   
6  -0.166178 -0.145434 -0.136055 -0.12728 -0.064882  0.815799 -0.032036   
7  -0.166178 -0.145434  0.863945 -0.12728 -0.064882  0.197203 -0.032036   
8  -0.166178 -0.145434 -0.136055 -0.12728 -0.064882  0.815799 -0.032036   
9  -0.166178 -0.145434 -0.136055 -0.12728 -0.064882  0.815799 -0.032036   
10 -0.166178 -0.145434 -0.136055  0.87272 -0.064882  0.197203 -0.032036   
11  0.833822 -0.145434 -0.136055 -0.12728 -0.064882  0.197203 -0.032036   
12 -0.166178  0.854566 -0.136055 -0.12728 -0.064882  0.351852 -0.032036   
13 -0.166178  0.854566 -0.136055 -0.12728 -0.064882  0.197203 -0.032036   
14 -0.166178  0.854566 -0.136055 -0.12728 -0.064882  0.197203 -0.032036   
15  0.833822 -0.145434 -0.136055 -0.12728 -0.064882  0.197203 -0.032036   
16  0.833822 -0.145434 -0.136055 -0.12728 -0.064882  0.197203 -0.032036   
17  0.833822 -0.145434 -0.136055 -0.12728 -0.064882  0.351852 -0.032036   
18 -0.166178 -0.145434 -0.136055 -0.12728 -0.064882  0.815799 -0.032036   
19 -0.166178 -0.145434 -0.136055 -0.12728 -0.064882  0.351852 -0.032036   
20  0.833822 -0.145434 -0.136055 -0.12728 -0.064882  0.351852 -0.032036   
21 -0.166178 -0.145434 -0.136055 -0.12728 -0.064882  0.351852 -0.032036   
22 -0.166178  0.854566 -0.136055 -0.12728 -0.064882  0.351852 -0.032036   
23  0.833822 -0.145434 -0.136055 -0.12728 -0.064882  0.351852 -0.032036   
24 -0.166178 -0.145434 -0.136055 -0.12728 -0.064882  0.351852 -0.032036   
25  0.833822 -0.145434 -0.136055 -0.12728 -0.064882  0.351852 -0.032036   
26 -0.166178 -0.145434  0.863945 -0.12728 -0.064882  0.197203 -0.032036   
27  0.833822 -0.145434 -0.136055 -0.12728 -0.064882  0.197203  0.468000   
28 -0.166178 -0.145434 -0.136055 -0.12728 -0.064882  0.197203  0.468000   
29 -0.166178 -0.145434  0.863945 -0.12728 -0.064882  0.351852 -0.032036   

       f_0_1     f_6_1     f_4_1     f_5_1   res_1_2   res_2_2   res_3_2  \
0   0.197203  0.066365  0.000787 -0.064882  0.765404 -0.164507 -0.112064   
1   0.197203  0.066365  0.000787 -0.064882 -0.111686  0.730554 -0.115415   
2   0.462315  0.066365  0.000787 -0.064882 -0.106972  0.741925 -0.110544   
3   0.197203  0.066365  0.000787 -0.064882 -0.117492 -0.152697  0.799813   
4   0.472134  0.066365  0.000787 -0.064882 -0.118072 -0.179115 -0.122015   
5   0.462315  0.411200  0.000787 -0.064882 -0.114879 -0.149301 -0.118715   
6   0.472134  0.066365  0.000787 -0.064882 -0.106781  0.742386 -0.110347   
7   0.197203  0.066365  0.729998 -0.064882 -0.111271 -0.144612 -0.114986   
8   0.197203  0.066365  0.000787 -0.064882 -0.111686  0.730554 -0.115415   
9   0.462315  0.066365  0.000787 -0.064882 -0.106972  0.741925 -0.110544   
10  0.197203  0.066365  0.000787  0.706763 -0.111060 -0.144338 -0.114769   
11  0.462315  0.411200  0.000787 -0.064882 -0.114879 -0.149301 -0.118715   
12  0.472134  0.526144  0.000787 -0.064882 -0.109469 -0.166064 -0.113124   
13  0.462315  0.296255  0.000787 -0.064882 -0.117233 -0.152360 -0.121147   
14  0.472134  0.526144  0.000787 -0.064882 -0.112137 -0.145738 -0.115882   
15  0.462315  0.296255  0.000787 -0.064882 -0.117233 -0.152360 -0.121147   
16  0.472134  0.296255  0.000787 -0.064882 -0.117003 -0.152062 -0.120910   
17  0.472134  0.066365  0.000787 -0.064882 -0.118072 -0.179115 -0.122015   
18  0.197203  0.066365  0.000787 -0.064882 -0.111686  0.730554 -0.115415   
19  0.472134  0.066365  0.000787 -0.064882 -0.118072  0.820885 -0.122015   
20  0.609600  0.066365  0.000787 -0.064882 -0.114659 -0.173937 -0.118487   
21  0.472134  0.066365  0.000787 -0.064882 -0.118072  0.820885 -0.122015   
22  0.609600  0.411200  0.000787 -0.064882 -0.108802 -0.165052 -0.112435   
23  0.472134  0.526144  0.000787 -0.064882 -0.109469 -0.166064 -0.113124   
24  0.197203  0.066365  0.000787 -0.064882 -0.124098  0.811744 -0.128242   
25  0.609600  0.411200  0.000787 -0.064882 -0.108802 -0.165052 -0.112435   
26  0.197203  0.066365  0.729998 -0.064882 -0.111271 -0.144612 -0.114986   
27  0.462315  0.066365  0.000787 -0.064882 -0.112287 -0.145932 -0.191318   
28  0.197203  0.066365  0.000787 -0.064882 -0.117492 -0.152697  0.799813   
29  0.197203  0.066365  0.729998 -0.064882 -0.108643 -0.164811 -0.112271   

     res_0_2   res_6_2   res_4_2   res_5_2     f_1_2     f_2_2     f_3_2  \
0  -0.140936 -0.123652 -0.115803 -0.108443  1.072132  0.398395 -0.128656   
1  -0.145151 -0.127350 -0.119266 -0.111686 -0.161829  1.140919 -0.128656   
2  -0.181230 -0.121975 -0.114233 -0.106972 -0.161395  1.140919 -0.128656   
3  -0.152697 -0.133970 -0.125466 -0.117492 -0.161829  0.096308  0.722163   
4   0.797991 -0.134632 -0.126086 -0.118072 -0.161657  0.398395 -0.129246   
5  -0.194625  0.815074 -0.122676 -0.114879 -0.161395  0.096754 -0.129216   
6  -0.182691 -0.121757 -0.114029 -0.106781 -0.161657  1.140919 -0.128656   
7  -0.144612 -0.126876  0.753627 -0.111271 -0.161395  0.096754 -0.129216   
8  -0.145151 -0.127350 -0.119266 -0.111686 -0.161829  1.140919 -0.128656   
9  -0.181230 -0.121975 -0.114233 -0.106972 -0.161395  1.140919 -0.128656   
10 -0.144338 -0.126637 -0.118598  0.759741 -0.161395  0.096754 -0.129216   
11  0.805375 -0.184926 -0.122676 -0.114879 -0.161395  0.096754 -0.129216   
12 -0.187290  0.802316 -0.116899 -0.109469 -0.161657  0.398395 -0.129246   
13 -0.198613  0.831776 -0.125190 -0.117233 -0.161395  0.096308 -0.129216   
14 -0.191855  0.797498 -0.119748 -0.112137 -0.161657  0.096754 -0.129216   
15  0.801387 -0.168224 -0.125190 -0.117233 -0.161395  0.096308 -0.129216   
16  0.799819 -0.167895 -0.124945 -0.117003 -0.161657  0.096308 -0.129216   
17  0.797991 -0.134632 -0.126086 -0.118072 -0.161657  0.398395 -0.129246   
18 -0.145151 -0.127350 -0.119266 -0.111686 -0.161829  1.140919 -0.128656   
19 -0.202009 -0.134632 -0.126086 -0.118072 -0.161657  0.398395 -0.129246   
20  0.774923 -0.130740 -0.122441 -0.114659 -0.161395  0.398395 -0.129246   
21 -0.202009 -0.134632 -0.126086 -0.118072 -0.161657  0.398395 -0.129246   
22 -0.213579  0.824856 -0.116186 -0.108802 -0.161395  0.398395 -0.129246   
23  0.812710 -0.197684 -0.116899 -0.109469 -0.161657  0.398395 -0.129246   
24 -0.161282 -0.141503 -0.132521 -0.124098 -0.161829  0.398395 -0.129246   
25  0.786421 -0.175144 -0.116186 -0.108802 -0.161395  0.398395 -0.129246   
26 -0.144612 -0.126876  0.753627 -0.111271 -0.161395  0.096308 -0.129216   
27  0.809766 -0.128035 -0.119908 -0.112287 -0.161395  0.096308  0.722163   
28 -0.152697 -0.133970 -0.125466 -0.117492 -0.161829  0.096308  0.722163   
29 -0.141197 -0.123880  0.759445 -0.108643 -0.161395  0.398395 -0.129246   

       f_0_2     f_6_2     f_4_2     f_5_2   res_1_3   res_2_3   res_3_3  \
0   0.096682 -0.032082 -0.096982 -0.161683  0.679597 -0.163341 -0.096427   
1   0.096682 -0.032082 -0.096982 -0.161683 -0.097907  0.639763 -0.101209   
2   0.566953 -0.032082 -0.096605 -0.161192 -0.091009  0.665287 -0.094038   
3   0.096682 -0.032082 -0.096982 -0.161683 -0.108510 -0.140468  0.737347   
4   0.608109 -0.032082 -0.096982 -0.161683 -0.109312 -0.191380 -0.112913   
5   0.682995  0.675524 -0.096605 -0.161799 -0.099705 -0.129072 -0.102966   
6   0.608109 -0.032082 -0.096982 -0.161683 -0.090280  0.667883 -0.093309   
7   0.096682 -0.032082  1.080677 -0.161192 -0.097822 -0.126633 -0.101021   
8   0.096682 -0.032082 -0.096982 -0.161683 -0.097907  0.639763 -0.101209   
9   0.566953 -0.032082 -0.096605 -0.161192 -0.091009  0.665287 -0.094038   
10  0.096682 -0.032082 -0.096605  1.063520 -0.097747 -0.126536 -0.100943   
11  0.682995  0.675524 -0.096605 -0.161799 -0.099705 -0.129072 -0.102966   
12  0.608109  0.703519 -0.096379 -0.161683 -0.096285 -0.168572 -0.099457   
13  0.682995  0.397516 -0.096605 -0.161799 -0.105613 -0.136659 -0.109067   
14  0.608109  0.790469 -0.096379 -0.161799 -0.098565 -0.127628 -0.101815   
15  0.682995  0.397516 -0.096605 -0.161799 -0.105613 -0.136659 -0.109067   
16  0.608109  0.397516 -0.096982 -0.161799 -0.107499 -0.139135 -0.111043   
17  0.608109 -0.032082 -0.096982 -0.161683 -0.109312 -0.191380 -0.112913   
18  0.096682 -0.032082 -0.096982 -0.161683 -0.097907  0.639763 -0.101209   
19  0.608109 -0.032082 -0.096982 -0.161683 -0.109312  0.808620 -0.112913   
20  0.714238 -0.032082 -0.096605 -0.161192 -0.106513 -0.186430 -0.109993   
21  0.608109 -0.032082 -0.096982 -0.161683 -0.109312  0.808620 -0.112913   
22  0.714238  0.588574 -0.096605 -0.161192 -0.096456 -0.168827 -0.099607   
23  0.608109  0.703519 -0.096379 -0.161683 -0.096285 -0.168572 -0.099457   
24  0.096682 -0.032082 -0.096982 -0.161683 -0.120702  0.788643 -0.124700   
25  0.714238  0.588574 -0.096605 -0.161192 -0.096456 -0.168827 -0.099607   
26  0.096682 -0.032082  1.080677 -0.161192 -0.097827 -0.126584 -0.101026   
27  0.682995 -0.032082 -0.096605 -0.161192 -0.097607 -0.126299 -0.236159   
28  0.096682 -0.032082 -0.096982 -0.161683 -0.108510 -0.140468  0.737347   
29  0.096682 -0.032082  1.080677 -0.161192 -0.093647 -0.163910 -0.096706   

     res_0_3   res_6_3   res_4_3   res_5_3     f_1_3     f_2_3     f_3_3  \
0  -0.120799 -0.106204 -0.099531 -0.093295  1.339653  0.438767 -0.223627   
1  -0.126789 -0.111471 -0.104466 -0.097921 -0.257697  1.388095 -0.223627   
2  -0.188539 -0.103572 -0.097101 -0.091028 -0.256481  1.388095 -0.223627   
3  -0.140520 -0.123543 -0.115780 -0.108526 -0.257697 -0.002832  0.909157   
4   0.763966 -0.124435 -0.116616 -0.109309 -0.257256  0.438767 -0.225344   
5  -0.231970  0.769757 -0.106379 -0.099665 -0.256481 -0.001520 -0.224940   
6  -0.194937 -0.102769 -0.096311 -0.090277 -0.257256  1.388095 -0.223627   
7  -0.126624 -0.111325  0.661266 -0.097841 -0.256481 -0.001520 -0.224940   
8  -0.126789 -0.111471 -0.104466 -0.097921 -0.257697  1.388095 -0.223627   
9  -0.188539 -0.103572 -0.097101 -0.091028 -0.256481  1.388095 -0.223627   
10 -0.126527 -0.111240 -0.104289  0.667282 -0.256481 -0.001520 -0.224940   
11  0.768030 -0.230243 -0.106379 -0.099665 -0.256481 -0.001520 -0.224940   
12 -0.207905  0.771282 -0.102780 -0.096283 -0.257256  0.438767 -0.225344   
13 -0.245715  0.815307 -0.112682 -0.105571 -0.256481 -0.002832 -0.224940   
14 -0.212827  0.744598 -0.105213 -0.098551 -0.257256 -0.001520 -0.224940   
15  0.754285 -0.184693 -0.112682 -0.105571 -0.256481 -0.002832 -0.224940   
16  0.767882 -0.188040 -0.114681 -0.107484 -0.257256 -0.002832 -0.224940   
17  0.763966 -0.124435 -0.116616 -0.109309 -0.257256  0.438767 -0.225344   
18 -0.126789 -0.111471 -0.104466 -0.097921 -0.257697  1.388095 -0.223627   
19 -0.236034 -0.124435 -0.116616 -0.109309 -0.257256  0.438767 -0.225344   
20  0.744328 -0.121216 -0.113642 -0.106534 -0.256481  0.438767 -0.225344   
21 -0.236034 -0.124435 -0.116616 -0.109309 -0.257256  0.438767 -0.225344   
22 -0.231532  0.795809 -0.102912 -0.096475 -0.256481  0.438767 -0.225344   
23  0.792095 -0.228718 -0.102780 -0.096283 -0.257256  0.438767 -0.225344   
24 -0.156309 -0.137424 -0.128788 -0.120720 -0.257697  0.438767 -0.225344   
25  0.768468 -0.204191 -0.102912 -0.096475 -0.256481  0.438767 -0.225344   
26 -0.126631 -0.111332  0.661246 -0.097847 -0.256481 -0.002832 -0.224940   
27  0.772912 -0.111081 -0.104140 -0.097627 -0.256481 -0.002832  0.909157   
28 -0.140520 -0.123543 -0.115780 -0.108526 -0.257697 -0.002832  0.909157   
29 -0.121220 -0.106574  0.675722 -0.093666 -0.256481  0.438767 -0.225344   

       f_0_3     f_6_3     f_4_3     f_5_3   res_1_4   res_2_4   res_3_4  \
0  -0.002028 -0.129046 -0.192985 -0.257333  0.604080 -0.160827 -0.082925   
1  -0.002028 -0.129046 -0.192985 -0.257333 -0.085356  0.557418 -0.088314   
2   0.669120 -0.129046 -0.192456 -0.256082 -0.077292  0.599722 -0.079873   
3  -0.002028 -0.129046 -0.192985 -0.257333 -0.100020 -0.129055  0.678748   
4   0.718479 -0.129046 -0.193837 -0.257333 -0.101077 -0.202735 -0.104354   
5   0.785161  0.818218 -0.192456 -0.257342 -0.089681 -0.115725 -0.092554   
6   0.718479 -0.129046 -0.192985 -0.257333 -0.076492  0.603555 -0.079108   
7  -0.002028 -0.129046  1.337421 -0.256082 -0.085679 -0.110561 -0.088425   
8  -0.002028 -0.129046 -0.192985 -0.257333 -0.085356  0.557418 -0.088314   
9   0.669120 -0.129046 -0.192456 -0.256082 -0.077292  0.599722 -0.079873   
10 -0.002028 -0.129046 -0.192456  1.321139 -0.085781 -0.110692 -0.088529   
11  0.785161  0.818218 -0.192456 -0.257342 -0.089681 -0.115725 -0.092554   
12  0.718479  0.906708 -0.193234 -0.257333 -0.083612 -0.167706 -0.086324   
13  0.785161  0.481102 -0.192456 -0.257342 -0.096986 -0.124988 -0.100094   
14  0.718479  0.993657 -0.192382 -0.257342 -0.086671 -0.111928 -0.089518   
15  0.785161  0.481102 -0.192456 -0.257342 -0.096986 -0.124988 -0.100094   
16  0.718479  0.481102 -0.192985 -0.257342 -0.098673 -0.127261 -0.101914   
17  0.718479 -0.129046 -0.193837 -0.257333 -0.101077 -0.202735 -0.104354   
18 -0.002028 -0.129046 -0.192985 -0.257333 -0.085356  0.557418 -0.088314   
19  0.718479 -0.129046 -0.193837 -0.257333 -0.101077  0.797265 -0.104354   
20  0.915322 -0.129046 -0.192456 -0.256082 -0.095547 -0.191496 -0.098569   
21  0.718479 -0.129046 -0.193837 -0.257333 -0.101077  0.797265 -0.104354   
22  0.915322  0.731268 -0.192456 -0.256082 -0.083227 -0.166804 -0.085859   
23  0.718479  0.906708 -0.193234 -0.257333 -0.083612 -0.167706 -0.086324   
24 -0.002028 -0.129046 -0.193837 -0.257333 -0.117172  0.764877 -0.121025   
25  0.915322  0.731268 -0.192456 -0.256082 -0.083227 -0.166804 -0.085859   
26 -0.002028 -0.129046  1.337421 -0.256082 -0.085692 -0.110433 -0.088438   
27  0.785161 -0.129046 -0.192456 -0.256082 -0.086708 -0.111742 -0.278156   
28 -0.002028 -0.129046 -0.192985 -0.257333 -0.100020 -0.129055  0.678748   
29 -0.002028 -0.129046  1.337421 -0.256082 -0.080744 -0.161828 -0.083298   

     res_0_4   res_6_4   res_4_4   res_5_4     f_1_4     f_2_4     f_3_4  \
0  -0.103496 -0.091151 -0.085505 -0.080176  1.556146  0.607718 -0.317203   
1  -0.110223 -0.097075 -0.091062 -0.085387 -0.352616  1.557046 -0.317203   
2  -0.195036 -0.087796 -0.082402 -0.077322 -0.350384  1.557046 -0.317203   
3  -0.129158 -0.113752 -0.106707 -0.100057 -0.352616 -0.099790  1.054419   
4   0.731832 -0.114903 -0.107694 -0.101069 -0.351814  0.607718 -0.320388   
5  -0.254143  0.737316 -0.095610 -0.089603 -0.350384 -0.098478 -0.319534   
6  -0.202943 -0.086956 -0.081570 -0.076486 -0.351814  1.557046 -0.317203   
7  -0.110505 -0.097324  0.578208 -0.085713 -0.350384 -0.098478 -0.319534   
8  -0.110223 -0.097075 -0.091062 -0.085387 -0.352616  1.557046 -0.317203   
9  -0.195036 -0.087796 -0.082402 -0.077322 -0.350384  1.557046 -0.317203   
10 -0.110636 -0.097439 -0.091452  0.584529 -0.350384 -0.098478 -0.319534   
11  0.745857 -0.262684 -0.095610 -0.089603 -0.350384 -0.098478 -0.319534   
12 -0.221833  0.732223 -0.089141 -0.083606 -0.351814  0.335968 -0.320388   
13 -0.274845  0.797214 -0.103399 -0.096903 -0.350384 -0.100442 -0.319534   
14 -0.229949  0.697211 -0.092480 -0.086664 -0.351814 -0.098478 -0.319534   
15  0.725155 -0.202786 -0.103399 -0.096903 -0.350384 -0.100442 -0.319534   
16  0.738209 -0.206473 -0.105223 -0.098665 -0.351814 -0.100442 -0.319534   
17  0.731832 -0.114903 -0.107694 -0.101069 -0.351814  0.607718 -0.320388   
18 -0.110223 -0.097075 -0.091062 -0.085387 -0.352616  1.557046 -0.317203   
19 -0.268168 -0.114903 -0.107694 -0.101069 -0.351814  0.607718 -0.320388   
20  0.691593 -0.108533 -0.101864 -0.095585 -0.350384  0.607718 -0.320388   
21 -0.268168 -0.114903 -0.107694 -0.101069 -0.351814  0.607718 -0.320388   
22 -0.268640  0.776520 -0.088730 -0.083260 -0.350384  0.335968 -0.320388   
23  0.778167 -0.267777 -0.089141 -0.083606 -0.351814  0.335968 -0.320388   
24 -0.151307 -0.133259 -0.124899 -0.117215 -0.352616  0.607718 -0.320388   
25  0.731360 -0.223480 -0.088730 -0.083260 -0.350384  0.335968 -0.320388   
26 -0.110521 -0.097338  0.578147 -0.085726 -0.350384 -0.100442 -0.319534   
27  0.754282 -0.098492 -0.092441 -0.086742 -0.350384 -0.100442  1.054419   
28 -0.129158 -0.113752 -0.106707 -0.100057 -0.352616 -0.100442  1.054419   
29 -0.104140 -0.091718  0.602504 -0.080776 -0.350384  0.335968 -0.320388   

       f_0_4     f_6_4     f_4_4     f_5_4   res_1_5   res_2_5   res_3_5  \
0  -0.099204 -0.224735 -0.287741 -0.351385  0.546921 -0.175500 -0.069597   
1  -0.099204 -0.224735 -0.287741 -0.351385 -0.075302  0.491654 -0.078016   
2   0.739182 -0.224735 -0.287046 -0.350135 -0.066925  0.549207 -0.069183   
3  -0.099204 -0.224735 -0.287741 -0.351385 -0.092042 -0.118519  0.624115   
4   0.810723 -0.224735 -0.289727 -0.352643 -0.090587 -0.236474 -0.093479   
5   0.855223  0.986052 -0.287046 -0.351095 -0.079829 -0.102698 -0.082330   
6   0.810723 -0.224735 -0.287741 -0.351385 -0.065873  0.555661 -0.068193   
7  -0.099204 -0.224735  1.544716 -0.350135 -0.074679 -0.096072 -0.077018   
8  -0.099204 -0.224735 -0.287741 -0.351385 -0.075302  0.491654 -0.078016   
9   0.821925 -0.224735 -0.287046 -0.350135 -0.065796  0.556813 -0.068016   
10 -0.099204 -0.224735 -0.287046  1.527445 -0.074952 -0.096424 -0.077300   
11  0.855223  0.986052 -0.287046 -0.351095 -0.079829 -0.102698 -0.082330   
12  0.810723  1.024688 -0.289124 -0.351086 -0.075496 -0.150184 -0.077906   
13  0.937966  0.549360 -0.287046 -0.351394 -0.087219 -0.111985 -0.089951   
14  0.810723  1.161491 -0.287138 -0.351095 -0.076171 -0.098132 -0.078670   
15  0.937966  0.549360 -0.287046 -0.351394 -0.087219 -0.111985 -0.089951   
16  0.810723  0.549360 -0.287741 -0.351394 -0.090533 -0.116406 -0.093503   
17  0.810723 -0.224735 -0.289727 -0.352643 -0.090587 -0.236474 -0.093479   
18 -0.099204 -0.224735 -0.287741 -0.351385 -0.075302  0.491654 -0.078016   
19  0.810723 -0.224735 -0.289727 -0.352643 -0.090587  0.763526 -0.093479   
20  1.068126 -0.224735 -0.287046 -0.351393 -0.083567 -0.217838 -0.086112   
21  0.810723 -0.224735 -0.289727 -0.352643 -0.090587  0.763526 -0.093479   
22  0.985384  0.849248 -0.287046 -0.349835 -0.075731 -0.150436 -0.078037   
23  0.810723  1.024688 -0.289124 -0.351086 -0.075496 -0.150184 -0.077906   
24 -0.099204 -0.224735 -0.289727 -0.352643 -0.109469  0.714006 -0.113054   
25  0.985384  0.849248 -0.287046 -0.349835 -0.075731 -0.150436 -0.078037   
26 -0.099204 -0.224735  1.544716 -0.350135 -0.074693 -0.095902 -0.077033   
27  0.937966 -0.224735 -0.287046 -0.350135 -0.075844 -0.097380 -0.309043   
28 -0.099204 -0.224735 -0.287741 -0.351385 -0.092049 -0.118451  0.624086   
29 -0.099204 -0.224735  1.544716 -0.351393 -0.070980 -0.140998 -0.073141   

     res_0_5   res_6_5   res_4_5   res_5_5     f_1_5     f_2_5     f_3_5  \
0  -0.086549 -0.076339 -0.071678 -0.067258  1.745328  0.749232 -0.411086   
1  -0.097020 -0.085574 -0.080349 -0.075394 -0.446646  1.698559 -0.411086   
2  -0.198968 -0.075886 -0.071302 -0.066942 -0.443264  1.698559 -0.410107   
3  -0.118589 -0.104598 -0.098211 -0.092156 -0.446646 -0.195347  1.239776   
4   0.710301 -0.102862 -0.096389 -0.090511 -0.445376  0.749232 -0.414270   
5  -0.266533  0.696213 -0.085049 -0.079773 -0.443264 -0.194034 -0.412438   
6  -0.210664 -0.074799 -0.070232 -0.065901 -0.445376  1.698559 -0.411086   
7  -0.096003 -0.084677  0.503147 -0.074697 -0.443264 -0.194034 -0.412438   
8  -0.097020 -0.085574 -0.080349 -0.075394 -0.446646  1.698559 -0.411086   
9  -0.212485 -0.074605 -0.070098 -0.065813 -0.443264  1.698559 -0.421741   
10 -0.096354 -0.084987 -0.079853  0.509868 -0.443264 -0.194034 -0.412438   
11  0.733467 -0.303787 -0.085049 -0.079773 -0.443264 -0.194034 -0.412438   
12 -0.241439  0.700958 -0.080381 -0.075551 -0.445376  0.235300 -0.414270   
13 -0.316325  0.785531 -0.092922 -0.087131 -0.443264 -0.196685 -0.424072   
14 -0.243597  0.654054 -0.081260 -0.076225 -0.445376 -0.194034 -0.413417   
15  0.683675 -0.214469 -0.092922 -0.087131 -0.443264 -0.196685 -0.424072   
16  0.710473 -0.222937 -0.096523 -0.090571 -0.445376 -0.196685 -0.413417   
17  0.710301 -0.102862 -0.096389 -0.090511 -0.445376  0.749232 -0.414270   
18 -0.097020 -0.085574 -0.080349 -0.075394 -0.446646  1.698559 -0.131846   
19 -0.289699 -0.102862 -0.096389 -0.090511 -0.445376  0.749232 -0.414270   
20  0.654787 -0.094756 -0.089031 -0.083483 -0.443264  0.749232 -0.424925   
21 -0.289699 -0.102862 -0.096389 -0.090511 -0.445376  0.749232 -0.414270   
22 -0.287998  0.748657 -0.080683 -0.075772 -0.443264  0.235300 -0.413292   
23  0.758561 -0.299042 -0.080381 -0.075551 -0.445376  0.235300 -0.414270   
24 -0.141041 -0.124402 -0.116574 -0.109466 -0.446646  0.749232 -0.414270   
25  0.712002 -0.251343 -0.080683 -0.075772 -0.443264  0.235300 -0.413292   
26 -0.096021 -0.084693  0.503053 -0.074711 -0.443264 -0.196685 -0.424072   
27  0.724930 -0.085998 -0.080803 -0.075863 -0.443264 -0.196685  0.949881   
28 -0.118598 -0.104607 -0.098219 -0.092163 -0.446646 -0.196685  1.239776   
29 -0.091247 -0.080483  0.527757 -0.070908 -0.443264  0.235300 -0.413292   

       f_0_5     f_6_5     f_4_5     f_5_5  
0  -0.146474 -0.319218 -0.381457 -0.444440  
1  -0.146474 -0.319218 -0.381457 -0.444440  
2   0.691912 -0.319218 -0.380540 -0.443190  
3  -0.146474 -0.319218 -0.381457 -0.444440  
4   0.967790 -0.319218 -0.384549 -0.446904  
5   0.929067  1.081460 -0.380540 -0.443956  
6   0.763453 -0.319218 -0.381457 -0.444440  
7  -0.146474 -0.319218  1.720210 -0.443190  
8  -0.018833 -0.319218 -0.381457 -0.444440  
9   0.902296 -0.319218 -0.380540 -0.443190  
10 -0.146474 -0.319218 -0.380540  1.702325  
11  0.929067  1.081460 -0.380540 -0.443956  
12  0.884567  1.164908 -0.383946 -0.443947  
13  1.018337  0.607848 -0.380540 -0.444449  
14  0.884567  1.301711 -0.380854 -0.443956  
15  1.018337  0.607848 -0.380540 -0.444449  
16  0.967790  0.607848 -0.381457 -0.444449  
17  0.763453 -0.319218 -0.384549 -0.446904  
18 -0.146474 -0.319218 -0.381457 -0.444440  
19  0.967790 -0.319218 -0.384549 -0.446904  
20  1.148498 -0.319218 -0.380540 -0.445653  
21  0.763453 -0.319218 -0.384549 -0.446904  
22  1.059228  0.944656 -0.380540 -0.442696  
23  0.884567  1.164908 -0.383946 -0.443947  
24 -0.146474 -0.319218 -0.384549 -0.446904  
25  1.059228  0.944656 -0.380540 -0.442696  
26 -0.018833 -0.319218  1.720210 -0.443190  
27  1.018337 -0.319218 -0.380540 -0.443190  
28 -0.018833 -0.319218 -0.381457 -0.444440  
29 -0.146474 -0.319218  1.720210 -0.445653  
('predict:', 6.734293178731241)
('predict:', 6.734293178731241)
('predict:', 6.734293178731241)
('predict:', 6.734293178731241)
('predict:', -0.982151379530363)
('predict:', -0.982151379530363)
('predict:', -0.982151379530363)
('predict:', -0.982151379530363)
('predict:', -0.982151379530363)
('predict:', -0.982151379530363)
('predict:', -0.982151379530363)
('predict:', -0.982151379530363)
('predict:', -0.982151379530363)
('predict:', -0.982151379530363)
('predict:', -0.982151379530363)
('predict:', -0.982151379530363)
('predict:', -0.982151379530363)
('predict:', -0.9821513795303632)
('predict:', -0.982151379530363)
('predict:', -0.982151379530363)
('predict:', -0.982151379530363)
('predict:', -0.982151379530363)
('predict:', -0.982151379530363)
('predict:', -0.9821513795303632)
('predict:', -0.9821513795303632)
('predict:', -0.9821513795303632)
('predict:', -0.9821513795303632)
('predict:', -0.9821513795303632)
('predict:', -0.9821513795303632)
('predict:', 6.734293178731241)
('predict:', 6.734293178731241)
('predict:', 6.734293178731241)
('predict:', 6.734293178731241)
('predict:', -0.982151379530363)
('predict:', -0.982151379530363)
('predict:', -0.982151379530363)
('predict:', -0.9821513795303632)
('predict:', -0.982151379530363)
('predict:', -0.982151379530363)
('predict:', -0.982151379530363)
('predict:', -0.982151379530363)
('predict:', -0.982151379530363)
('predict:', -0.982151379530363)
('predict:', -0.982151379530363)
('predict:', -0.982151379530363)
('predict:', -0.982151379530363)
('predict:', -0.982151379530363)
('predict:', -0.982151379530363)
('predict:', -0.982151379530363)
('predict:', -0.982151379530363)
('predict:', -0.982151379530363)
('predict:', -0.9821513795303632)
('predict:', -0.9821513795303632)
('predict:', -0.982151379530363)
('predict:', -0.982151379530363)
('predict:', -0.982151379530363)
('predict:', -0.982151379530363)
('predict:', -0.982151379530363)
('predict:', -0.9821513795303632)
('predict:', -0.9821513795303632)
('predict:', 6.734293178731241)
('predict:', 6.734293178731241)
('predict:', 6.734293178731241)
('predict:', 6.734293178731241)
('predict:', -0.982151379530363)
('predict:', -0.982151379530363)
('predict:', -0.982151379530363)
('predict:', -0.982151379530363)
('predict:', -0.982151379530363)
('predict:', -0.982151379530363)
('predict:', -0.982151379530363)
('predict:', -0.982151379530363)
('predict:', -0.982151379530363)
('predict:', -0.982151379530363)
('predict:', -0.982151379530363)
('predict:', -0.982151379530363)
('predict:', -0.982151379530363)
('predict:', -0.982151379530363)
('predict:', -0.982151379530363)
('predict:', -0.982151379530363)
('predict:', -0.982151379530363)
('predict:', -0.982151379530363)
('predict:', -0.982151379530363)
('predict:', -0.9821513795303632)
('predict:', -0.9821513795303632)
('predict:', -0.9821513795303632)
('predict:', -0.982151379530363)
('predict:', 6.734293178731241)
('predict:', 6.734293178731241)
('predict:', 6.734293178731241)
('predict:', 6.734293178731241)
('predict:', -0.982151379530363)
('predict:', -0.982151379530363)
('predict:', -0.982151379530363)
('predict:', -0.9821513795303632)
('predict:', -0.982151379530363)
('predict:', -0.982151379530363)
('predict:', -0.982151379530363)
('predict:', -0.982151379530363)
('predict:', -0.982151379530363)
('predict:', -0.982151379530363)
('predict:', -0.982151379530363)
('predict:', -0.982151379530363)
('predict:', -0.982151379530363)
('predict:', -0.982151379530363)
('predict:', -0.982151379530363)
('predict:', -0.982151379530363)
('predict:', -0.982151379530363)
('predict:', -0.982151379530363)
('predict:', -0.982151379530363)
('predict:', -0.9821513795303632)
('predict:', -0.982151379530363)
('predict:', -0.982151379530363)
('predict:', 6.734293178731241)
('predict:', 6.734293178731241)
('predict:', 6.734293178731241)
('predict:', 6.734293178731241)
('predict:', -0.982151379530363)
('predict:', -0.982151379530363)
('predict:', -0.982151379530363)
('predict:', -0.982151379530363)
('predict:', -0.982151379530363)
('predict:', -0.982151379530363)
('predict:', -0.982151379530363)
('predict:', -0.982151379530363)
('predict:', -0.982151379530363)
('predict:', -0.982151379530363)
('predict:', -0.982151379530363)
('predict:', -0.982151379530363)
('predict:', -0.982151379530363)
('predict:', -0.982151379530363)
('predict:', -0.982151379530363)
('predict:', -0.982151379530363)
('predict:', -0.982151379530363)
('predict:', -0.982151379530363)
('predict:', -0.982151379530363)
('predict:', -0.9821513795303632)
('predict:', -0.9821513795303632)
('predict:', -0.9821513795303632)
('predict:', -0.982151379530363)
('predict:', -0.9821513795303632)
('predict:', -0.9821513795303632)
('predict:', -0.9821513795303632)
('predict:', -0.9821513795303632)
('predict:', -0.9821513795303632)
('predict:', -0.9821513795303632)
('predict:', -0.9821513795303632)
('predict:', 6.734293178731241)
('predict:', 6.734293178731241)
('predict:', 6.734293178731241)
('predict:', 6.734293178731241)
('predict:', -0.982151379530363)
('predict:', -0.982151379530363)
('predict:', -0.982151379530363)
('predict:', -0.982151379530363)
('predict:', -0.982151379530363)
('predict:', -0.982151379530363)
('predict:', -0.982151379530363)
('predict:', -0.982151379530363)
('predict:', -0.982151379530363)
('predict:', -0.982151379530363)
('predict:', -0.982151379530363)
('predict:', -0.982151379530363)
('predict:', -0.982151379530363)
('predict:', -0.982151379530363)
('predict:', -0.982151379530363)
('predict:', -0.9821513795303632)
('predict:', -0.9821513795303632)
('predict:', -0.9821513795303632)
('predict:', -0.982151379530363)
('predict:', -0.982151379530363)
('predict:', -0.982151379530363)
('predict:', -0.9821513795303632)
('predict:', -0.9821513795303632)
('predict:', -0.9821513795303632)
('predict:', -0.9821513795303632)
('predict:', -0.9821513795303632)
('predict:', -0.9821513795303632)
('predict:', -0.982151379530363)
('predict:', -0.982151379530363)
('predict:', -0.9821513795303632)
('predict:', -0.982151379530363)
('predict:', -0.982151379530363)
('predict:', -0.982151379530363)
('predict:', -0.982151379530363)
('predict:', -0.982151379530363)
('predict:', -0.982151379530363)
('predict:', -0.982151379530363)
('predict:', -0.982151379530363)
('predict:', -0.982151379530363)
('predict:', -0.982151379530363)
('predict:', -0.9821513795303632)
('predict:', -0.9821513795303632)
('predict:', -0.9821513795303632)
('predict:', -0.9821513795303632)
('predict:', -0.9821513795303632)
('predict:', -0.9821513795303632)
('predict:', -0.9821513795303632)
('predict:', -0.9821513795303632)
('predict:', -0.9821513795303632)
('predict:', -0.9821513795303632)
('predict:', -0.9821513795303632)
('predict:', -0.9821513795303632)
('predict:', -0.9821513795303632)
('predict:', -0.9821513795303632)
('predict:', -0.9821513795303632)
('predict:', -0.9821513795303632)
('predict:', 6.734293178731241)
('predict:', 6.734293178731241)
('predict:', 6.734293178731241)
('predict:', 6.734293178731241)
('predict:', -0.982151379530363)
('predict:', -0.982151379530363)
('predict:', -0.9821513795303632)
('predict:', -0.9821513795303632)
('predict:', -0.982151379530363)
('predict:', -0.982151379530363)
('predict:', -0.982151379530363)
('predict:', -0.982151379530363)
('predict:', -0.982151379530363)
('predict:', -0.982151379530363)
('predict:', -0.982151379530363)
('predict:', -0.982151379530363)
('predict:', -0.982151379530363)
('predict:', -0.982151379530363)
('predict:', -0.982151379530363)
('predict:', -0.9821513795303632)
('predict:', -0.9821513795303632)
('predict:', -0.982151379530363)
('predict:', -0.9821513795303632)
('predict:', -0.9821513795303632)
('predict:', -0.9821513795303632)
('predict:', -0.9821513795303632)
('predict:', -0.9821513795303632)
('predict:', -0.9821513795303632)
('predict:', 6.734293178731241)
('predict:', 6.734293178731241)
('predict:', 6.734293178731241)
('predict:', 6.734293178731241)
('predict:', -0.982151379530363)
('predict:', -0.982151379530363)
('predict:', -0.982151379530363)
('predict:', -0.9821513795303632)
('predict:', -0.982151379530363)
('predict:', -0.982151379530363)
('predict:', -0.982151379530363)
('predict:', -0.982151379530363)
('predict:', -0.982151379530363)
('predict:', -0.982151379530363)
('predict:', -0.982151379530363)
('predict:', -0.982151379530363)
('predict:', -0.982151379530363)
('predict:', -0.982151379530363)
('predict:', -0.9821513795303632)
('predict:', -0.982151379530363)
('predict:', -0.9821513795303632)
('predict:', -0.9821513795303632)
('predict:', -0.9821513795303632)
('predict:', -0.9821513795303632)
('predict:', 6.734293178731241)
('predict:', 6.734293178731241)
('predict:', 6.734293178731241)
('predict:', 6.734293178731241)
('predict:', -0.982151379530363)
('predict:', -0.982151379530363)
('predict:', -0.982151379530363)
('predict:', -0.982151379530363)
('predict:', -0.982151379530363)
('predict:', -0.982151379530363)
('predict:', -0.982151379530363)
('predict:', -0.982151379530363)
('predict:', -0.982151379530363)
('predict:', -0.982151379530363)
('predict:', -0.982151379530363)
('predict:', -0.982151379530363)
('predict:', -0.982151379530363)
('predict:', -0.982151379530363)
('predict:', -0.982151379530363)
('predict:', -0.9821513795303632)
('predict:', -0.9821513795303632)
('predict:', -0.9821513795303632)
('predict:', -0.982151379530363)
('predict:', -0.982151379530363)
('predict:', -0.982151379530363)
('predict:', -0.9821513795303632)
('predict:', -0.9821513795303632)
('predict:', -0.9821513795303632)
('predict:', -0.9821513795303632)
('predict:', -0.9821513795303632)
('predict:', -0.9821513795303632)
('predict:', -0.9821513795303632)
('predict:', -0.9821513795303632)
('predict:', -0.9821513795303632)
('predict:', -0.982151379530363)
('predict:', -0.982151379530363)
('predict:', -0.9821513795303632)
('predict:', -0.982151379530363)
('predict:', -0.982151379530363)
('predict:', -0.982151379530363)
('predict:', -0.982151379530363)
('predict:', -0.982151379530363)
('predict:', -0.982151379530363)
('predict:', -0.982151379530363)
('predict:', -0.982151379530363)
('predict:', -0.982151379530363)
('predict:', -0.982151379530363)
('predict:', -0.9821513795303632)
('predict:', -0.9821513795303632)
('predict:', -0.9821513795303632)
('predict:', -0.9821513795303632)
('predict:', -0.9821513795303632)
('predict:', 6.734293178731241)
('predict:', 6.734293178731241)
('predict:', 6.734293178731241)
('predict:', 6.734293178731241)
('predict:', -0.982151379530363)
('predict:', -0.982151379530363)
('predict:', -0.982151379530363)
('predict:', -0.9821513795303632)
('predict:', -0.982151379530363)
('predict:', -0.982151379530363)
('predict:', -0.982151379530363)
('predict:', -0.982151379530363)
('predict:', -0.982151379530363)
('predict:', -0.982151379530363)
('predict:', -0.982151379530363)
('predict:', -0.982151379530363)
('predict:', -0.982151379530363)
('predict:', -0.982151379530363)
('predict:', -0.982151379530363)
('predict:', -0.9821513795303632)
('predict:', -0.9821513795303632)
('predict:', -0.982151379530363)
('predict:', -0.9821513795303632)
('predict:', -0.9821513795303632)
('predict:', 6.734293178731241)
('predict:', 6.734293178731241)
('predict:', 6.734293178731241)
('predict:', 6.734293178731241)
('predict:', -0.982151379530363)
('predict:', -0.982151379530363)
('predict:', -0.982151379530363)
('predict:', -0.982151379530363)
('predict:', -0.982151379530363)
('predict:', -0.982151379530363)
('predict:', -0.982151379530363)
('predict:', -0.982151379530363)
('predict:', -0.982151379530363)
('predict:', -0.982151379530363)
('predict:', -0.982151379530363)
('predict:', -0.982151379530363)
('predict:', -0.982151379530363)
('predict:', -0.982151379530363)
('predict:', -0.982151379530363)
('predict:', -0.9821513795303632)
('predict:', -0.9821513795303632)
('predict:', -0.9821513795303632)
('predict:', -0.982151379530363)
('predict:', -0.982151379530363)
('predict:', -0.982151379530363)
('predict:', -0.9821513795303632)
('predict:', -0.9821513795303632)
('predict:', -0.9821513795303632)
('predict:', -0.9821513795303632)
('predict:', -0.9821513795303632)
('predict:', -0.9821513795303632)
('predict:', -0.9821513795303632)
('predict:', -0.9821513795303632)
('predict:', -0.9821513795303632)
('predict:', -0.9821513795303632)
('predict:', -0.9821513795303632)
('predict:', -0.9821513795303632)
('predict:', -0.9821513795303632)
('predict:', -0.9821513795303632)
('predict:', -0.9821513795303632)
('predict:', -0.982151379530363)
('predict:', -0.982151379530363)
('predict:', -0.9821513795303632)
('predict:', -0.982151379530363)
('predict:', -0.982151379530363)
('predict:', -0.982151379530363)
('predict:', -0.982151379530363)
('predict:', -0.982151379530363)
('predict:', -0.982151379530363)
('predict:', -0.982151379530363)
('predict:', -0.982151379530363)
('predict:', -0.982151379530363)
('predict:', -0.982151379530363)
('predict:', -0.9821513795303632)
('predict:', -0.9821513795303632)
('predict:', -0.9821513795303632)
('predict:', -0.9821513795303632)
('predict:', -0.9821513795303632)
('predict:', -0.9821513795303632)
('predict:', -0.9821513795303632)
('predict:', -0.9821513795303632)
('predict:', -0.9821513795303632)
('predict:', -0.9821513795303632)
('predict:', -0.9821513795303632)
('predict:', -0.9821513795303632)
('predict:', -0.9821513795303632)
('predict:', -0.9821513795303632)
('predict:', -0.9821513795303632)
('predict:', 6.734293178731241)
('predict:', 6.734293178731241)
('predict:', 6.734293178731241)
('predict:', 6.734293178731241)
('predict:', -0.982151379530363)
('predict:', -0.982151379530363)
('predict:', -0.982151379530363)
('predict:', -0.9821513795303632)
('predict:', -0.982151379530363)
('predict:', -0.982151379530363)
('predict:', -0.982151379530363)
('predict:', -0.982151379530363)
('predict:', -0.982151379530363)
('predict:', -0.982151379530363)
('predict:', -0.982151379530363)
('predict:', -0.982151379530363)
('predict:', -0.982151379530363)
('predict:', -0.982151379530363)
('predict:', -0.982151379530363)
('predict:', -0.9821513795303632)
('predict:', -0.9821513795303632)
('predict:', -0.982151379530363)
('predict:', -0.982151379530363)
('predict:', -0.9821513795303632)
('predict:', -0.9821513795303632)
('predict:', -0.982151379530363)
('predict:', -0.9821513795303632)
('predict:', -0.9821513795303632)
('predict:', 6.734293178731241)
('predict:', 6.734293178731241)
('predict:', 6.734293178731241)
('predict:', 6.734293178731241)
('predict:', -0.982151379530363)
('predict:', -0.982151379530363)
('predict:', -0.982151379530363)
('predict:', -0.9821513795303632)
('predict:', -0.982151379530363)
('predict:', -0.982151379530363)
('predict:', -0.982151379530363)
('predict:', -0.982151379530363)
('predict:', -0.982151379530363)
('predict:', -0.982151379530363)
('predict:', -0.982151379530363)
('predict:', -0.982151379530363)
('predict:', -0.982151379530363)
('predict:', -0.982151379530363)
('predict:', -0.982151379530363)
('predict:', -0.9821513795303632)
('predict:', -0.9821513795303632)
('predict:', -0.9821513795303632)
('predict:', -0.982151379530363)
('predict:', -0.982151379530363)
('predict:', -0.982151379530363)
('predict:', -0.982151379530363)
('predict:', -0.982151379530363)
('predict:', -0.9821513795303632)
('predict:', 6.734293178731241)
('predict:', 6.734293178731241)
('predict:', 6.734293178731241)
('predict:', 6.734293178731241)
('predict:', -0.982151379530363)
('predict:', -0.982151379530363)
('predict:', -0.982151379530363)
('predict:', -0.982151379530363)
('predict:', -0.982151379530363)
('predict:', -0.982151379530363)
('predict:', -0.982151379530363)
('predict:', -0.982151379530363)
('predict:', -0.982151379530363)
('predict:', -0.982151379530363)
('predict:', -0.982151379530363)
('predict:', -0.982151379530363)
('predict:', -0.982151379530363)
('predict:', -0.982151379530363)
('predict:', -0.9821513795303632)
('predict:', -0.982151379530363)
('predict:', -0.982151379530363)
('predict:', -0.982151379530363)
('predict:', -0.9821513795303632)
('predict:', -0.9821513795303632)
('predict:', -0.9821513795303632)
('predict:', -0.9821513795303632)
('predict:', -0.9821513795303632)
('predict:', 6.734293178731241)
('predict:', 6.734293178731241)
('predict:', 6.734293178731241)
('predict:', 6.734293178731241)
('predict:', -0.982151379530363)
('predict:', -0.982151379530363)
('predict:', -0.982151379530363)
('predict:', -0.982151379530363)
('predict:', -0.982151379530363)
('predict:', -0.982151379530363)
('predict:', -0.982151379530363)
('predict:', -0.982151379530363)
('predict:', -0.982151379530363)
('predict:', -0.982151379530363)
('predict:', -0.982151379530363)
('predict:', -0.982151379530363)
('predict:', -0.982151379530363)
('predict:', -0.9821513795303632)
('predict:', -0.9821513795303632)
('predict:', -0.982151379530363)
('predict:', -0.982151379530363)
('predict:', -0.982151379530363)
('predict:', -0.982151379530363)
('predict:', -0.9821513795303632)
('predict:', -0.9821513795303632)
('predict:', -0.9821513795303632)
('predict:', -0.982151379530363)
('predict:', -0.982151379530363)
('predict:', -0.9821513795303632)
('predict:', -0.982151379530363)
('predict:', -0.982151379530363)
('predict:', -0.982151379530363)
('predict:', -0.982151379530363)
('predict:', -0.982151379530363)
('predict:', -0.982151379530363)
('predict:', -0.982151379530363)
('predict:', -0.9821513795303632)
('predict:', -0.9821513795303632)
('predict:', 6.734293178731241)
('predict:', 6.734293178731241)
('predict:', 6.734293178731241)
('predict:', 6.734293178731241)
('predict:', -0.982151379530363)
('predict:', -0.982151379530363)
('predict:', -0.982151379530363)
('predict:', -0.982151379530363)
('predict:', -0.982151379530363)
('predict:', -0.982151379530363)
('predict:', -0.982151379530363)
('predict:', -0.982151379530363)
('predict:', -0.982151379530363)
('predict:', -0.982151379530363)
('predict:', -0.982151379530363)
('predict:', -0.982151379530363)
('predict:', -0.982151379530363)
('predict:', -0.9821513795303632)
('predict:', -0.9821513795303632)
('predict:', -0.9821513795303632)
('predict:', -0.982151379530363)
('predict:', -0.982151379530363)
('predict:', -0.982151379530363)
('predict:', -0.982151379530363)
('predict:', -0.982151379530363)
('predict:', -0.9821513795303632)
('predict:', -0.9821513795303632)
('predict:', 6.734293178731241)
('predict:', 6.734293178731241)
('predict:', 6.734293178731241)
('predict:', 6.734293178731241)
('predict:', -0.982151379530363)
('predict:', -0.982151379530363)
('predict:', -0.982151379530363)
('predict:', -0.982151379530363)
('predict:', -0.982151379530363)
('predict:', -0.982151379530363)
('predict:', -0.982151379530363)
('predict:', -0.982151379530363)
('predict:', -0.982151379530363)
('predict:', -0.982151379530363)
('predict:', -0.982151379530363)
('predict:', -0.982151379530363)
('predict:', -0.982151379530363)
('predict:', -0.9821513795303632)
('predict:', -0.9821513795303632)
('predict:', -0.9821513795303632)
('predict:', -0.9821513795303632)
('predict:', -0.982151379530363)
('predict:', -0.982151379530363)
('predict:', -0.9821513795303632)
('predict:', -0.982151379530363)
('predict:', -0.982151379530363)
('predict:', -0.982151379530363)
('predict:', -0.982151379530363)
('predict:', -0.982151379530363)
('predict:', -0.982151379530363)
('predict:', -0.982151379530363)
('predict:', -0.9821513795303632)
('predict:', -0.9821513795303632)
('predict:', 6.734293178731241)
('predict:', 6.734293178731241)
('predict:', 6.734293178731241)
('predict:', 6.734293178731241)
('predict:', -0.982151379530363)
('predict:', -0.982151379530363)
('predict:', -0.982151379530363)
('predict:', -0.982151379530363)
('predict:', -0.982151379530363)
('predict:', -0.982151379530363)
('predict:', -0.982151379530363)
('predict:', -0.982151379530363)
('predict:', -0.982151379530363)
('predict:', -0.982151379530363)
('predict:', -0.982151379530363)
('predict:', -0.982151379530363)
('predict:', -0.982151379530363)
('predict:', -0.9821513795303632)
('predict:', -0.982151379530363)
('predict:', -0.982151379530363)
('predict:', -0.982151379530363)
('predict:', -0.982151379530363)
('predict:', -0.982151379530363)
('predict:', -0.9821513795303632)
('predict:', -0.9821513795303632)
('predict:', 6.734293178731241)
('predict:', 6.734293178731241)
('predict:', 6.734293178731241)
('predict:', 6.734293178731241)
('predict:', -0.982151379530363)
('predict:', -0.982151379530363)
('predict:', -0.982151379530363)
('predict:', -0.982151379530363)
('predict:', -0.982151379530363)
('predict:', -0.982151379530363)
('predict:', -0.982151379530363)
('predict:', -0.982151379530363)
('predict:', -0.982151379530363)
('predict:', -0.982151379530363)
('predict:', -0.982151379530363)
('predict:', -0.982151379530363)
('predict:', -0.982151379530363)
('predict:', -0.982151379530363)
('predict:', -0.982151379530363)
('predict:', -0.982151379530363)
('predict:', -0.982151379530363)
('predict:', -0.982151379530363)
('predict:', -0.982151379530363)
('predict:', -0.982151379530363)
('predict:', -0.9821513795303632)
('predict:', -0.9821513795303632)
('predict:', -0.9821513795303632)
('predict:', -0.9821513795303632)
('predict:', 6.734293178731241)
('predict:', 6.734293178731241)
('predict:', 6.734293178731241)
('predict:', 6.734293178731241)
('predict:', -0.982151379530363)
('predict:', -0.982151379530363)
('predict:', -0.982151379530363)
('predict:', -0.982151379530363)
('predict:', -0.982151379530363)
('predict:', -0.982151379530363)
('predict:', -0.982151379530363)
('predict:', -0.982151379530363)
('predict:', -0.982151379530363)
('predict:', -0.982151379530363)
('predict:', -0.982151379530363)
('predict:', -0.982151379530363)
('predict:', -0.982151379530363)
('predict:', -0.9821513795303632)
('predict:', -0.9821513795303632)
('predict:', -0.982151379530363)
('predict:', -0.982151379530363)
('predict:', -0.982151379530363)
('predict:', -0.982151379530363)
('predict:', -0.982151379530363)
('predict:', -0.9821513795303632)
('predict:', -0.9821513795303632)
('predict:', -0.9821513795303632)
('predict:', -0.9821513795303632)
('predict:', -0.9821513795303632)
('predict:', -0.9821513795303632)
('predict:', -0.9821513795303632)
('predict:', -0.9821513795303632)
('predict:', -0.982151379530363)
('predict:', -0.982151379530363)
('predict:', -0.982151379530363)
('predict:', -0.982151379530363)
('predict:', -0.982151379530363)
('predict:', -0.982151379530363)
('predict:', -0.9821513795303632)
('predict:', -0.9821513795303632)
('predict:', -0.9821513795303632)
('predict:', -0.9821513795303632)
('predict:', -0.9821513795303632)
('predict:', 6.734293178731241)
('predict:', 6.734293178731241)
('predict:', 6.734293178731241)
('predict:', 6.734293178731241)
('predict:', -0.982151379530363)
('predict:', -0.982151379530363)
('predict:', -0.982151379530363)
('predict:', -0.982151379530363)
('predict:', -0.982151379530363)
('predict:', -0.982151379530363)
('predict:', -0.982151379530363)
('predict:', -0.982151379530363)
('predict:', -0.982151379530363)
('predict:', -0.982151379530363)
('predict:', -0.982151379530363)
('predict:', -0.982151379530363)
('predict:', -0.982151379530363)
('predict:', -0.9821513795303632)
('predict:', -0.9821513795303632)
('predict:', -0.9821513795303632)
('predict:', -0.9821513795303632)
('predict:', -0.9821513795303632)
('predict:', -0.982151379530363)
('predict:', -0.982151379530363)
('predict:', -0.9821513795303632)
('predict:', -0.982151379530363)
('predict:', -0.982151379530363)
('predict:', -0.982151379530363)
('predict:', -0.982151379530363)
('predict:', -0.982151379530363)
('predict:', -0.9821513795303632)
('predict:', -0.9821513795303632)
('predict:', -0.9821513795303632)
('predict:', -0.9821513795303632)
('predict:', -0.9821513795303632)
('predict:', -0.9821513795303632)
('predict:', -0.9821513795303632)
('predict:', -0.9821513795303632)
('predict:', -0.9821513795303632)
('predict:', -0.9821513795303632)
('predict:', -0.9821513795303632)
('predict:', -0.9821513795303632)
('predict:', -0.9821513795303632)
('predict:', -0.9821513795303632)
('predict:', -0.9821513795303632)
('predict:', 6.734293178731241)
('predict:', 6.734293178731241)
('predict:', 6.734293178731241)
('predict:', 6.734293178731241)
('predict:', -0.982151379530363)
('predict:', -0.982151379530363)
('predict:', -0.982151379530363)
('predict:', -0.982151379530363)
('predict:', -0.982151379530363)
('predict:', -0.982151379530363)
('predict:', -0.982151379530363)
('predict:', -0.982151379530363)
('predict:', -0.982151379530363)
('predict:', -0.982151379530363)
('predict:', -0.982151379530363)
('predict:', -0.982151379530363)
('predict:', -0.982151379530363)
('predict:', -0.9821513795303632)
('predict:', -0.9821513795303632)
('predict:', 6.734293178731241)
('predict:', 6.734293178731241)
('predict:', 6.734293178731241)
('predict:', 6.734293178731241)
('predict:', -0.982151379530363)
('predict:', -0.982151379530363)
('predict:', -0.982151379530363)
('predict:', -0.982151379530363)
('predict:', -0.982151379530363)
('predict:', -0.982151379530363)
('predict:', -0.982151379530363)
('predict:', -0.982151379530363)
('predict:', -0.982151379530363)
('predict:', -0.982151379530363)
('predict:', -0.982151379530363)
('predict:', -0.982151379530363)
('predict:', -0.982151379530363)
('predict:', -0.9821513795303632)
('predict:', -0.9821513795303632)
('predict:', -0.982151379530363)
('predict:', -0.982151379530363)
('predict:', -0.982151379530363)
('predict:', -0.982151379530363)
('predict:', -0.982151379530363)
('predict:', -0.9821513795303632)
('predict:', -0.9821513795303632)
('predict:', 6.734293178731241)
('predict:', 6.734293178731241)
('predict:', 6.734293178731241)
('predict:', 6.734293178731241)
('predict:', -0.982151379530363)
('predict:', -0.982151379530363)
('predict:', -0.982151379530363)
('predict:', -0.982151379530363)
('predict:', -0.982151379530363)
('predict:', -0.982151379530363)
('predict:', -0.982151379530363)
('predict:', -0.982151379530363)
('predict:', -0.982151379530363)
('predict:', -0.982151379530363)
('predict:', -0.982151379530363)
('predict:', -0.982151379530363)
('predict:', -0.982151379530363)
('predict:', -0.982151379530363)
('predict:', -0.982151379530363)
('predict:', -0.9821513795303632)
('predict:', -0.9821513795303632)
('predict:', -0.9821513795303632)
('predict:', -0.9821513795303632)
('predict:', 6.734293178731241)
('predict:', 6.734293178731241)
('predict:', 6.734293178731241)
('predict:', 6.734293178731241)
('predict:', -0.982151379530363)
('predict:', -0.982151379530363)
('predict:', -0.982151379530363)
('predict:', -0.982151379530363)
('predict:', -0.982151379530363)
('predict:', -0.982151379530363)
('predict:', -0.982151379530363)
('predict:', -0.982151379530363)
('predict:', -0.982151379530363)
('predict:', -0.982151379530363)
('predict:', -0.982151379530363)
('predict:', -0.982151379530363)
('predict:', -0.982151379530363)
('predict:', -0.9821513795303632)
('predict:', -0.9821513795303632)
('predict:', -0.982151379530363)
('predict:', -0.982151379530363)
('predict:', -0.982151379530363)
('predict:', -0.982151379530363)
('predict:', -0.982151379530363)
('predict:', -0.9821513795303632)
('predict:', -0.9821513795303632)
('predict:', 6.734293178731241)
('predict:', 6.734293178731241)
('predict:', 6.734293178731241)
('predict:', 6.734293178731241)
('predict:', -0.982151379530363)
('predict:', -0.982151379530363)
('predict:', -0.982151379530363)
('predict:', -0.982151379530363)
('predict:', -0.982151379530363)
('predict:', -0.982151379530363)
('predict:', -0.982151379530363)
('predict:', -0.982151379530363)
('predict:', -0.982151379530363)
('predict:', -0.982151379530363)
('predict:', -0.982151379530363)
('predict:', -0.982151379530363)
('predict:', -0.982151379530363)
('predict:', -0.9821513795303632)
('predict:', -0.9821513795303632)
('predict:', -0.982151379530363)
('predict:', -0.982151379530363)
('predict:', -0.982151379530363)
('predict:', -0.982151379530363)
('predict:', -0.982151379530363)
('predict:', -0.9821513795303632)
('predict:', -0.9821513795303632)
('predict:', 6.734293178731241)
('predict:', 6.734293178731241)
('predict:', 6.734293178731241)
('predict:', 6.734293178731241)
('predict:', -0.982151379530363)
('predict:', -0.982151379530363)
('predict:', -0.982151379530363)
('predict:', -0.982151379530363)
('predict:', -0.982151379530363)
('predict:', -0.982151379530363)
('predict:', -0.982151379530363)
('predict:', -0.982151379530363)
('predict:', -0.982151379530363)
('predict:', -0.982151379530363)
('predict:', -0.9821513795303632)
('predict:', -0.9821513795303632)
('predict:', -0.9821513795303632)
('predict:', -0.9821513795303632)
('predict:', -0.9821513795303632)
('predict:', 6.734293178731241)
('predict:', 6.734293178731241)
('predict:', 6.734293178731241)
('predict:', 6.734293178731241)
('predict:', -0.982151379530363)
('predict:', -0.982151379530363)
('predict:', -0.982151379530363)
('predict:', -0.982151379530363)
('predict:', -0.982151379530363)
('predict:', -0.982151379530363)
('predict:', -0.982151379530363)
('predict:', -0.982151379530363)
('predict:', -0.982151379530363)
('predict:', -0.982151379530363)
('predict:', -0.982151379530363)
('predict:', -0.982151379530363)
('predict:', -0.982151379530363)
('predict:', -0.9821513795303632)
('predict:', -0.9821513795303632)
('predict:', -0.982151379530363)
('predict:', -0.982151379530363)
('predict:', -0.982151379530363)
('predict:', -0.982151379530363)
('predict:', -0.982151379530363)
('predict:', -0.982151379530363)
('predict:', -0.982151379530363)
('predict:', -0.9821513795303632)
('predict:', -0.9821513795303632)
('predict:', 6.734293178731241)
('predict:', 6.734293178731241)
('predict:', 6.734293178731241)
('predict:', 6.734293178731241)
('predict:', -0.982151379530363)
('predict:', -0.982151379530363)
('predict:', -0.982151379530363)
('predict:', -0.982151379530363)
('predict:', -0.982151379530363)
('predict:', -0.982151379530363)
('predict:', -0.982151379530363)
('predict:', -0.982151379530363)
('predict:', -0.982151379530363)
('predict:', -0.982151379530363)
('predict:', -0.982151379530363)
('predict:', -0.982151379530363)
('predict:', -0.982151379530363)
('predict:', -0.9821513795303632)
('predict:', -0.9821513795303632)
('predict:', -0.982151379530363)
('predict:', -0.982151379530363)
('predict:', -0.982151379530363)
('predict:', -0.982151379530363)
('predict:', -0.982151379530363)
('predict:', -0.9821513795303632)
('predict:', -0.9821513795303632)
('predict:', -0.9821513795303632)
('predict:', -0.9821513795303632)
('predict:', -0.9821513795303632)
('predict:', 6.734293178731241)
('predict:', 6.734293178731241)
('predict:', 6.734293178731241)
('predict:', 6.734293178731241)
('predict:', -0.982151379530363)
('predict:', -0.982151379530363)
('predict:', -0.982151379530363)
('predict:', -0.982151379530363)
('predict:', -0.982151379530363)
('predict:', -0.982151379530363)
('predict:', -0.982151379530363)
('predict:', -0.982151379530363)
('predict:', -0.982151379530363)
('predict:', -0.982151379530363)
('predict:', -0.982151379530363)
('predict:', -0.982151379530363)
('predict:', -0.982151379530363)
('predict:', -0.9821513795303632)
('predict:', -0.982151379530363)
('predict:', -0.982151379530363)
('predict:', -0.982151379530363)
('predict:', -0.982151379530363)
('predict:', -0.982151379530363)
('predict:', -0.982151379530363)
('predict:', -0.982151379530363)
('predict:', -0.982151379530363)
('predict:', -0.9821513795303632)
('predict:', -0.9821513795303632)
('predict:', -0.9821513795303632)
('predict:', -0.9821513795303632)
('predict:', -0.9821513795303632)
('predict:', -0.9821513795303632)
('predict:', -0.9821513795303632)
('predict:', 6.734293178731241)
('predict:', 6.734293178731241)
('predict:', 6.734293178731241)
('predict:', 6.734293178731241)
('predict:', -0.982151379530363)
('predict:', -0.982151379530363)
('predict:', -0.982151379530363)
('predict:', -0.982151379530363)
('predict:', -0.982151379530363)
('predict:', -0.982151379530363)
('predict:', -0.982151379530363)
('predict:', -0.982151379530363)
('predict:', -0.982151379530363)
('predict:', -0.982151379530363)
('predict:', -0.982151379530363)
('predict:', -0.982151379530363)
('predict:', -0.982151379530363)
('predict:', -0.9821513795303632)
('predict:', -0.9821513795303632)
('predict:', -0.982151379530363)
('predict:', -0.982151379530363)
('predict:', -0.982151379530363)
('predict:', -0.982151379530363)
('predict:', -0.982151379530363)
('predict:', -0.9821513795303632)
('predict:', -0.9821513795303632)
('predict:', 6.734293178731241)
('predict:', 6.734293178731241)
('predict:', 6.734293178731241)
('predict:', 6.734293178731241)
('predict:', -0.982151379530363)
('predict:', -0.982151379530363)
('predict:', -0.982151379530363)
('predict:', -0.982151379530363)
('predict:', -0.982151379530363)
('predict:', -0.982151379530363)
('predict:', -0.982151379530363)
('predict:', -0.982151379530363)
('predict:', -0.982151379530363)
('predict:', -0.982151379530363)
('predict:', -0.982151379530363)
('predict:', -0.982151379530363)
('predict:', -0.982151379530363)
('predict:', -0.9821513795303632)
('predict:', -0.9821513795303632)
('predict:', -0.982151379530363)
('predict:', -0.982151379530363)
('predict:', -0.982151379530363)
('predict:', -0.982151379530363)
('predict:', -0.982151379530363)
('predict:', -0.9821513795303632)
('predict:', -0.9821513795303632)
('predict:', 6.734293178731241)
('predict:', 6.734293178731241)
('predict:', 6.734293178731241)
('predict:', 6.734293178731241)
('predict:', -0.982151379530363)
('predict:', -0.982151379530363)
('predict:', -0.982151379530363)
('predict:', -0.982151379530363)
('predict:', -0.982151379530363)
('predict:', -0.982151379530363)
('predict:', -0.982151379530363)
('predict:', -0.982151379530363)
('predict:', -0.982151379530363)
('predict:', -0.982151379530363)
('predict:', -0.982151379530363)
('predict:', -0.982151379530363)
('predict:', -0.9821513795303632)
('predict:', -0.9821513795303632)
('predict:', -0.9821513795303632)
('predict:', -0.9821513795303632)
('predict:', -0.982151379530363)
('predict:', -0.982151379530363)
('predict:', -0.9821513795303632)
('predict:', -0.9821513795303632)
('predict:', 6.734293178731241)
('predict:', 6.734293178731241)
('predict:', 6.734293178731241)
('predict:', 6.734293178731241)
('predict:', -0.982151379530363)
('predict:', -0.982151379530363)
('predict:', -0.982151379530363)
('predict:', -0.982151379530363)
('predict:', -0.982151379530363)
('predict:', -0.982151379530363)
('predict:', -0.982151379530363)
('predict:', -0.9821513795303632)
('predict:', -0.9821513795303632)
('predict:', -0.9821513795303632)
('predict:', -0.9821513795303632)
('predict:', -0.9821513795303632)
('predict:', -0.9821513795303632)
('predict:', -0.9821513795303632)
('predict:', -0.9821513795303632)
('predict:', -0.9821513795303632)
('predict:', -0.9821513795303632)
('predict:', -0.9821513795303632)
('predict:', -0.9821513795303632)
('predict:', -0.9821513795303632)
('predict:', -0.9821513795303632)
('predict:', -0.9821513795303632)
('predict:', -0.9821513795303632)
('predict:', -0.9821513795303632)
('predict:', -0.9821513795303632)
('predict:', -0.9821513795303632)
('predict:', -0.9821513795303632)
('predict:', -0.9821513795303632)
('predict:', -0.982151379530363)
('predict:', -0.982151379530363)
('predict:', -0.982151379530363)
('predict:', -0.982151379530363)
('predict:', -0.9821513795303632)
('predict:', -0.9821513795303632)
('predict:', -0.9821513795303632)
('predict:', 6.734293178731241)
('predict:', 6.734293178731241)
('predict:', 6.734293178731241)
('predict:', 6.734293178731241)
('predict:', -0.982151379530363)
('predict:', -0.982151379530363)
('predict:', -0.982151379530363)
('predict:', -0.982151379530363)
('predict:', -0.982151379530363)
('predict:', -0.982151379530363)
('predict:', -0.982151379530363)
('predict:', -0.982151379530363)
('predict:', -0.982151379530363)
('predict:', -0.9821513795303632)
('predict:', -0.9821513795303632)
('predict:', -0.982151379530363)
('predict:', -0.982151379530363)
('predict:', -0.982151379530363)
('predict:', -0.982151379530363)
('predict:', -0.982151379530363)
('predict:', -0.982151379530363)
('predict:', -0.982151379530363)
('predict:', -0.982151379530363)
('predict:', -0.982151379530363)
('predict:', -0.982151379530363)
('predict:', -0.982151379530363)
('predict:', -0.982151379530363)
('predict:', 6.734293178731241)
('predict:', 6.734293178731241)
('predict:', 6.734293178731241)
('predict:', 6.734293178731241)
('predict:', -0.982151379530363)
('predict:', -0.982151379530363)
('predict:', -0.982151379530363)
('predict:', -0.982151379530363)
('predict:', -0.982151379530363)
('predict:', -0.982151379530363)
('predict:', -0.982151379530363)
('predict:', -0.982151379530363)
('predict:', -0.982151379530363)
('predict:', -0.982151379530363)
('predict:', -0.982151379530363)
('predict:', -0.982151379530363)
('predict:', -0.982151379530363)
('predict:', -0.982151379530363)
('predict:', -0.982151379530363)
('predict:', -0.9821513795303632)
('predict:', -0.9821513795303632)
('predict:', -0.9821513795303632)
('predict:', -0.982151379530363)
('predict:', -0.982151379530363)
('predict:', -0.982151379530363)
('predict:', -0.9821513795303632)
('predict:', -0.9821513795303632)
('predict:', -0.982151379530363)
('predict:', -0.982151379530363)
('predict:', -0.982151379530363)
('predict:', -0.9821513795303632)
('predict:', -0.9821513795303632)
('predict:', -0.9821513795303632)
('predict:', -0.982151379530363)
('predict:', -0.982151379530363)
('predict:', -0.9821513795303632)
('predict:', -0.9821513795303632)
('predict:', -0.982151379530363)
('predict:', -0.982151379530363)
('predict:', -0.9821513795303632)
('predict:', -0.9821513795303632)
('predict:', -0.9821513795303632)
('predict:', -0.9821513795303632)
('predict:', -0.9821513795303632)
('predict:', -0.982151379530363)
('predict:', -0.982151379530363)
('predict:', -0.982151379530363)
('predict:', -0.982151379530363)
('predict:', -0.982151379530363)
('predict:', -0.982151379530363)
('predict:', -0.982151379530363)
('predict:', -0.982151379530363)
('predict:', -0.982151379530363)
('predict:', -0.982151379530363)
('predict:', -0.9821513795303632)
('predict:', -0.9821513795303632)
('predict:', 6.734293178731241)
('predict:', 6.734293178731241)
('predict:', 6.734293178731241)
('predict:', 6.734293178731241)
('predict:', -0.982151379530363)
('predict:', -0.982151379530363)
('predict:', -0.982151379530363)
('predict:', -0.982151379530363)
('predict:', -0.982151379530363)
('predict:', -0.982151379530363)
('predict:', -0.982151379530363)
('predict:', -0.982151379530363)
('predict:', -0.982151379530363)
('predict:', -0.982151379530363)
('predict:', -0.982151379530363)
('predict:', -0.982151379530363)
('predict:', -0.982151379530363)
('predict:', -0.982151379530363)
('predict:', -0.982151379530363)
('predict:', -0.9821513795303632)
('predict:', -0.9821513795303632)
('predict:', -0.9821513795303632)
('predict:', -0.9821513795303632)
('predict:', -0.9821513795303632)
('predict:', -0.9821513795303632)
('predict:', -0.9821513795303632)
('predict:', -0.982151379530363)
('predict:', -0.9821513795303632)
('predict:', -0.9821513795303632)
('predict:', -0.9821513795303632)
('predict:', -0.9821513795303632)
('predict:', -0.9821513795303632)
('predict:', -0.9821513795303632)
('predict:', 6.734293178731241)
('predict:', 6.734293178731241)
('predict:', 6.734293178731241)
('predict:', 6.734293178731241)
('predict:', -0.982151379530363)
('predict:', -0.982151379530363)
('predict:', -0.982151379530363)
('predict:', -0.982151379530363)
('predict:', -0.982151379530363)
('predict:', -0.982151379530363)
('predict:', -0.982151379530363)
('predict:', -0.982151379530363)
('predict:', -0.982151379530363)
('predict:', -0.982151379530363)
('predict:', -0.982151379530363)
('predict:', -0.982151379530363)
('predict:', -0.982151379530363)
('predict:', -0.982151379530363)
('predict:', -0.9821513795303632)
('predict:', -0.982151379530363)
('predict:', -0.9821513795303632)
('predict:', -0.9821513795303632)
('predict:', -0.9821513795303632)
('predict:', 6.734293178731241)
('predict:', 6.734293178731241)
('predict:', 6.734293178731241)
('predict:', 6.734293178731241)
('predict:', -0.982151379530363)
('predict:', -0.982151379530363)
('predict:', -0.982151379530363)
('predict:', -0.982151379530363)
('predict:', -0.982151379530363)
('predict:', -0.982151379530363)
('predict:', -0.982151379530363)
('predict:', -0.982151379530363)
('predict:', -0.982151379530363)
('predict:', -0.982151379530363)
('predict:', -0.982151379530363)
('predict:', -0.982151379530363)
('predict:', -0.982151379530363)
('predict:', -0.982151379530363)
('predict:', -0.9821513795303632)
('predict:', -0.9821513795303632)
('predict:', -0.9821513795303632)
('predict:', -0.9821513795303632)
('predict:', -0.9821513795303632)
('predict:', -0.9821513795303632)
('predict:', -0.9821513795303632)
('predict:', -0.982151379530363)
('predict:', -0.982151379530363)
('predict:', -0.982151379530363)
('predict:', -0.982151379530363)
('predict:', -0.982151379530363)
('predict:', -0.982151379530363)
('predict:', -0.982151379530363)
('predict:', -0.982151379530363)
('predict:', -0.982151379530363)
('predict:', -0.982151379530363)
('predict:', -0.9821513795303632)
('predict:', -0.9821513795303632)
('predict:', 6.734293178731241)
('predict:', 6.734293178731241)
('predict:', 6.734293178731241)
('predict:', 6.734293178731241)
('predict:', -0.982151379530363)
('predict:', -0.982151379530363)
('predict:', -0.982151379530363)
('predict:', -0.982151379530363)
('predict:', -0.982151379530363)
('predict:', -0.982151379530363)
('predict:', -0.982151379530363)
('predict:', -0.982151379530363)
('predict:', -0.982151379530363)
('predict:', -0.982151379530363)
('predict:', -0.982151379530363)
('predict:', -0.982151379530363)
('predict:', -0.982151379530363)
('predict:', -0.982151379530363)
('predict:', -0.982151379530363)
('predict:', -0.9821513795303632)
('predict:', -0.9821513795303632)
('predict:', -0.9821513795303632)
('predict:', -0.9821513795303632)
('predict:', -0.9821513795303632)
('predict:', -0.9821513795303632)
('predict:', -0.9821513795303632)
('predict:', -0.982151379530363)
('predict:', -0.9821513795303632)
('predict:', -0.9821513795303632)
('predict:', -0.9821513795303632)
('predict:', -0.9821513795303632)
('predict:', -0.9821513795303632)
('predict:', -0.9821513795303632)
('predict:', 6.734293178731241)
('predict:', 6.734293178731241)
('predict:', 6.734293178731241)
('predict:', 6.734293178731241)
('predict:', -0.982151379530363)
('predict:', -0.982151379530363)
('predict:', -0.982151379530363)
('predict:', -0.982151379530363)
('predict:', -0.982151379530363)
('predict:', -0.982151379530363)
('predict:', -0.982151379530363)
('predict:', -0.982151379530363)
('predict:', -0.982151379530363)
('predict:', -0.982151379530363)
('predict:', -0.982151379530363)
('predict:', -0.982151379530363)
('predict:', -0.982151379530363)
('predict:', -0.982151379530363)
('predict:', -0.982151379530363)
('predict:', -0.9821513795303632)
('predict:', -0.9821513795303632)
('predict:', -0.9821513795303632)
('predict:', -0.982151379530363)
('predict:', -0.982151379530363)
('predict:', -0.982151379530363)
('predict:', -0.982151379530363)
('predict:', -0.982151379530363)
('predict:', 6.734293178731241)
('predict:', 6.734293178731241)
('predict:', 6.734293178731241)
('predict:', 6.734293178731241)
('predict:', -0.982151379530363)
('predict:', -0.982151379530363)
('predict:', -0.982151379530363)
('predict:', -0.982151379530363)
('predict:', -0.982151379530363)
('predict:', -0.982151379530363)
('predict:', -0.982151379530363)
('predict:', -0.982151379530363)
('predict:', -0.982151379530363)
('predict:', -0.9821513795303632)
('predict:', -0.9821513795303632)
('predict:', -0.9821513795303632)
('predict:', -0.9821513795303632)
('predict:', -0.9821513795303632)
('predict:', -0.9821513795303632)
('predict:', -0.9821513795303632)
('predict:', -0.9821513795303632)
('predict:', -0.9821513795303632)
('predict:', -0.982151379530363)
('predict:', -0.982151379530363)
('predict:', -0.982151379530363)
('predict:', -0.982151379530363)
('predict:', -0.982151379530363)
('predict:', -0.982151379530363)
('predict:', -0.982151379530363)
('predict:', -0.982151379530363)
('predict:', -0.982151379530363)
('predict:', -0.982151379530363)
('predict:', -0.982151379530363)
('predict:', -0.982151379530363)
('predict:', -0.982151379530363)
('predict:', -0.9821513795303632)
('predict:', -0.9821513795303632)
('predict:', -0.9821513795303632)
('predict:', -0.9821513795303632)
('predict:', 6.734293178731241)
('predict:', 6.734293178731241)
('predict:', 6.734293178731241)
('predict:', 6.734293178731241)
('predict:', -0.982151379530363)
('predict:', -0.982151379530363)
('predict:', -0.982151379530363)
('predict:', -0.982151379530363)
('predict:', -0.982151379530363)
('predict:', -0.982151379530363)
('predict:', -0.982151379530363)
('predict:', -0.982151379530363)
('predict:', -0.982151379530363)
('predict:', -0.982151379530363)
('predict:', -0.982151379530363)
('predict:', -0.9821513795303632)
('predict:', -0.9821513795303632)
('predict:', -0.9821513795303632)
('predict:', -0.9821513795303632)
('predict:', -0.982151379530363)
('predict:', -0.982151379530363)
('predict:', -0.982151379530363)
('predict:', -0.982151379530363)
('predict:', -0.982151379530363)
('predict:', -0.9821513795303632)
('predict:', -0.9821513795303632)
('predict:', 6.734293178731241)
('predict:', 6.734293178731241)
('predict:', 6.734293178731241)
('predict:', 6.734293178731241)
('predict:', -0.982151379530363)
('predict:', -0.982151379530363)
('predict:', -0.982151379530363)
('predict:', -0.982151379530363)
('predict:', -0.982151379530363)
('predict:', -0.982151379530363)
('predict:', -0.982151379530363)
('predict:', -0.982151379530363)
('predict:', -0.982151379530363)
('predict:', -0.982151379530363)
('predict:', -0.982151379530363)
('predict:', -0.982151379530363)
('predict:', -0.982151379530363)
('predict:', -0.982151379530363)
('predict:', -0.982151379530363)
('predict:', -0.9821513795303632)
('predict:', -0.982151379530363)
('predict:', -0.982151379530363)
('predict:', -0.982151379530363)
('predict:', -0.982151379530363)
('predict:', -0.982151379530363)
('predict:', -0.9821513795303632)
('predict:', -0.9821513795303632)
('predict:', 6.734293178731241)
('predict:', 6.734293178731241)
('predict:', 6.734293178731241)
('predict:', 6.734293178731241)
('predict:', -0.982151379530363)
('predict:', -0.982151379530363)
('predict:', -0.982151379530363)
('predict:', -0.982151379530363)
('predict:', -0.982151379530363)
('predict:', -0.982151379530363)
('predict:', -0.982151379530363)
('predict:', -0.982151379530363)
('predict:', -0.9821513795303632)
('predict:', -0.9821513795303632)
('predict:', -0.9821513795303632)
('predict:', -0.9821513795303632)
('predict:', -0.9821513795303632)
('predict:', -0.9821513795303632)
('predict:', -0.9821513795303632)
('predict:', -0.9821513795303632)
('predict:', -0.9821513795303632)
('predict:', -0.9821513795303632)
('predict:', -0.9821513795303632)
('predict:', -0.9821513795303632)
('predict:', -0.982151379530363)
('predict:', -0.982151379530363)
('predict:', -0.982151379530363)
('predict:', -0.982151379530363)
('predict:', -0.9821513795303632)
('predict:', -0.9821513795303632)
('predict:', 6.734293178731241)
('predict:', 6.734293178731241)
('predict:', 6.734293178731241)
('predict:', 6.734293178731241)
('predict:', -0.982151379530363)
('predict:', -0.982151379530363)
('predict:', -0.982151379530363)
('predict:', -0.982151379530363)
('predict:', -0.982151379530363)
('predict:', -0.982151379530363)
('predict:', -0.982151379530363)
('predict:', -0.982151379530363)
('predict:', -0.982151379530363)
('predict:', -0.982151379530363)
('predict:', -0.982151379530363)
('predict:', -0.982151379530363)
('predict:', -0.982151379530363)
('predict:', -0.9821513795303632)
('predict:', -0.982151379530363)
('predict:', 6.734293178731241)
('predict:', 6.734293178731241)
('predict:', 6.734293178731241)
('predict:', 6.734293178731241)
('predict:', -0.982151379530363)
('predict:', -0.982151379530363)
('predict:', -0.982151379530363)
('predict:', -0.982151379530363)
('predict:', -0.982151379530363)
('predict:', -0.982151379530363)
('predict:', -0.982151379530363)
('predict:', -0.982151379530363)
('predict:', -0.982151379530363)
('predict:', -0.982151379530363)
('predict:', -0.982151379530363)
('predict:', -0.982151379530363)
('predict:', -0.982151379530363)
('predict:', -0.982151379530363)
('predict:', -0.982151379530363)
('predict:', -0.982151379530363)
('predict:', -0.9821513795303632)
('predict:', -0.9821513795303632)
('predict:', -0.9821513795303632)
('predict:', -0.9821513795303632)
('predict:', -0.9821513795303632)
('predict:', -0.9821513795303632)
('predict:', -0.9821513795303632)
('predict:', -0.9821513795303632)
('predict:', -0.9821513795303632)
('predict:', -0.9821513795303632)
('predict:', -0.9821513795303632)
('predict:', 6.734293178731241)
('predict:', 6.734293178731241)
('predict:', 6.734293178731241)
('predict:', 6.734293178731241)
('predict:', -0.982151379530363)
('predict:', -0.982151379530363)
('predict:', -0.982151379530363)
('predict:', -0.982151379530363)
('predict:', -0.982151379530363)
('predict:', -0.982151379530363)
('predict:', -0.982151379530363)
('predict:', -0.982151379530363)
('predict:', -0.982151379530363)
('predict:', -0.982151379530363)
('predict:', -0.982151379530363)
('predict:', -0.982151379530363)
('predict:', -0.982151379530363)
('predict:', -0.982151379530363)
('predict:', -0.9821513795303632)
('predict:', -0.9821513795303632)
('predict:', -0.9821513795303632)
('predict:', -0.982151379530363)
('predict:', -0.9821513795303632)
('predict:', -0.9821513795303632)
('predict:', -0.9821513795303632)
('predict:', -0.9821513795303632)
('predict:', -0.9821513795303632)
('predict:', -0.9821513795303632)
('predict:', -0.9821513795303632)
('predict:', -0.9821513795303632)
('predict:', -0.982151379530363)
('predict:', -0.9821513795303632)
('predict:', -0.9821513795303632)
('predict:', -0.9821513795303632)
('predict:', -0.9821513795303632)
('predict:', -0.9821513795303632)
('predict:', 6.734293178731241)
('predict:', 6.734293178731241)
('predict:', 6.734293178731241)
('predict:', 6.734293178731241)
('predict:', -0.982151379530363)
('predict:', -0.982151379530363)
('predict:', -0.982151379530363)
('predict:', -0.982151379530363)
('predict:', -0.982151379530363)
('predict:', -0.982151379530363)
('predict:', -0.982151379530363)
('predict:', -0.982151379530363)
('predict:', -0.982151379530363)
('predict:', -0.982151379530363)
('predict:', -0.982151379530363)
('predict:', -0.982151379530363)
('predict:', -0.982151379530363)
('predict:', -0.9821513795303632)
('predict:', -0.9821513795303632)
('predict:', -0.9821513795303632)
('predict:', -0.982151379530363)
('predict:', -0.982151379530363)
('predict:', -0.982151379530363)
('predict:', -0.982151379530363)
('predict:', -0.982151379530363)
('predict:', -0.9821513795303632)
('predict:', -0.9821513795303632)
('predict:', 6.734293178731241)
('predict:', 6.734293178731241)
('predict:', 6.734293178731241)
('predict:', 6.734293178731241)
('predict:', -0.982151379530363)
('predict:', -0.982151379530363)
('predict:', -0.982151379530363)
('predict:', -0.982151379530363)
('predict:', -0.982151379530363)
('predict:', -0.982151379530363)
('predict:', -0.982151379530363)
('predict:', -0.982151379530363)
('predict:', -0.982151379530363)
('predict:', -0.982151379530363)
('predict:', -0.982151379530363)
('predict:', -0.982151379530363)
('predict:', -0.982151379530363)
('predict:', -0.982151379530363)
('predict:', -0.982151379530363)
('predict:', -0.9821513795303632)
('predict:', -0.982151379530363)
('predict:', -0.982151379530363)
('predict:', -0.982151379530363)
('predict:', -0.982151379530363)
('predict:', -0.982151379530363)
('predict:', -0.9821513795303632)
('predict:', -0.9821513795303632)
('predict:', 6.734293178731241)
('predict:', 6.734293178731241)
('predict:', 6.734293178731241)
('predict:', 6.734293178731241)
('predict:', -0.982151379530363)
('predict:', -0.982151379530363)
('predict:', -0.982151379530363)
('predict:', -0.982151379530363)
('predict:', -0.982151379530363)
('predict:', -0.982151379530363)
('predict:', -0.982151379530363)
('predict:', -0.982151379530363)
('predict:', -0.9821513795303632)
('predict:', -0.9821513795303632)
('predict:', -0.9821513795303632)
('predict:', -0.9821513795303632)
('predict:', -0.9821513795303632)
('predict:', -0.9821513795303632)
('predict:', -0.9821513795303632)
('predict:', -0.9821513795303632)
('predict:', -0.9821513795303632)
('predict:', -0.9821513795303632)
('predict:', -0.9821513795303632)
('predict:', -0.9821513795303632)
('predict:', -0.982151379530363)
('predict:', -0.982151379530363)
('predict:', -0.982151379530363)
('predict:', -0.982151379530363)
('predict:', -0.9821513795303632)
('predict:', -0.9821513795303632)
('predict:', -0.9821513795303632)
('predict:', 6.734293178731241)
('predict:', 6.734293178731241)
('predict:', 6.734293178731241)
('predict:', 6.734293178731241)
('predict:', -0.982151379530363)
('predict:', -0.982151379530363)
('predict:', -0.982151379530363)
('predict:', -0.982151379530363)
('predict:', -0.982151379530363)
('predict:', -0.982151379530363)
('predict:', -0.982151379530363)
('predict:', -0.982151379530363)
('predict:', -0.982151379530363)
('predict:', -0.982151379530363)
('predict:', -0.982151379530363)
('predict:', -0.982151379530363)
('predict:', -0.982151379530363)
('predict:', -0.982151379530363)
('predict:', -0.982151379530363)
('predict:', -0.9821513795303632)
('predict:', -0.982151379530363)
('predict:', -0.982151379530363)
('predict:', -0.982151379530363)
('predict:', -0.9821513795303632)
('predict:', -0.9821513795303632)
('predict:', -0.9821513795303632)
('predict:', -0.9821513795303632)
('predict:', 6.734293178731241)
('predict:', 6.734293178731241)
('predict:', 6.734293178731241)
('predict:', 6.734293178731241)
('predict:', -0.982151379530363)
('predict:', -0.982151379530363)
('predict:', -0.982151379530363)
('predict:', -0.982151379530363)
('predict:', -0.982151379530363)
('predict:', -0.982151379530363)
('predict:', -0.982151379530363)
('predict:', -0.982151379530363)
('predict:', -0.9821513795303632)
('predict:', -0.9821513795303632)
('predict:', -0.9821513795303632)
('predict:', -0.9821513795303632)
('predict:', -0.9821513795303632)
('predict:', -0.9821513795303632)
('predict:', -0.9821513795303632)
('predict:', -0.9821513795303632)
('predict:', -0.9821513795303632)
('predict:', -0.9821513795303632)
('predict:', -0.9821513795303632)
('predict:', -0.9821513795303632)
('predict:', -0.9821513795303632)
('predict:', -0.9821513795303632)
('predict:', -0.9821513795303632)
('predict:', -0.9821513795303632)
('predict:', -0.9821513795303632)
('predict:', -0.9821513795303632)
('predict:', -0.9821513795303632)
('predict:', -0.982151379530363)
('predict:', -0.982151379530363)
('predict:', -0.982151379530363)
('predict:', -0.982151379530363)
('predict:', -0.982151379530363)
('predict:', -0.9821513795303632)
('predict:', -0.9821513795303632)
('predict:', 6.734293178731241)
('predict:', 6.734293178731241)
('predict:', 6.734293178731241)
('predict:', 6.734293178731241)
('predict:', -0.982151379530363)
('predict:', -0.982151379530363)
('predict:', -0.982151379530363)
('predict:', -0.982151379530363)
('predict:', -0.982151379530363)
('predict:', -0.982151379530363)
('predict:', -0.982151379530363)
('predict:', -0.982151379530363)
('predict:', -0.982151379530363)
('predict:', -0.982151379530363)
('predict:', -0.982151379530363)
('predict:', -0.982151379530363)
('predict:', -0.982151379530363)
('predict:', -0.982151379530363)
('predict:', -0.9821513795303632)
('predict:', -0.982151379530363)
('predict:', -0.982151379530363)
('predict:', -0.982151379530363)
('predict:', -0.982151379530363)
('predict:', -0.982151379530363)
('predict:', -0.9821513795303632)
('predict:', -0.9821513795303632)
('predict:', 6.734293178731241)
('predict:', 6.734293178731241)
('predict:', 6.734293178731241)
('predict:', 6.734293178731241)
('predict:', -0.982151379530363)
('predict:', -0.982151379530363)
('predict:', -0.982151379530363)
('predict:', -0.982151379530363)
('predict:', -0.982151379530363)
('predict:', -0.982151379530363)
('predict:', -0.982151379530363)
('predict:', -0.9821513795303632)
('predict:', -0.9821513795303632)
('predict:', -0.9821513795303632)
('predict:', -0.9821513795303632)
('predict:', -0.9821513795303632)
('predict:', -0.9821513795303632)
('predict:', -0.9821513795303632)
('predict:', -0.9821513795303632)
('predict:', -0.9821513795303632)
('predict:', -0.9821513795303632)
('predict:', -0.9821513795303632)
('predict:', -0.9821513795303632)
('predict:', -0.982151379530363)
('predict:', -0.982151379530363)
('predict:', -0.982151379530363)
('predict:', -0.982151379530363)
('predict:', -0.9821513795303632)
('predict:', -0.9821513795303632)
('predict:', -0.9821513795303632)
('predict:', 6.734293178731241)
('predict:', 6.734293178731241)
('predict:', 6.734293178731241)
('predict:', 6.734293178731241)
('predict:', -0.982151379530363)
('predict:', -0.982151379530363)
('predict:', -0.982151379530363)
('predict:', -0.982151379530363)
('predict:', -0.982151379530363)
('predict:', -0.982151379530363)
('predict:', -0.982151379530363)
('predict:', -0.982151379530363)
('predict:', -0.982151379530363)
('predict:', -0.9821513795303632)
('predict:', -0.982151379530363)
('predict:', -0.9821513795303632)
('predict:', -0.9821513795303632)
('predict:', -0.9821513795303632)
('predict:', -0.9821513795303632)
('predict:', -0.9821513795303632)
('predict:', -0.9821513795303632)
('predict:', -0.982151379530363)
('predict:', -0.9821513795303632)
('predict:', -0.9821513795303632)
('predict:', -0.9821513795303632)
('predict:', -0.9821513795303632)
('predict:', -0.9821513795303632)
('predict:', -0.9821513795303632)
('predict:', -0.9821513795303632)
('predict:', -0.9821513795303632)
('predict:', -0.982151379530363)
('predict:', -0.982151379530363)
('predict:', -0.982151379530363)
('predict:', -0.982151379530363)
('predict:', -0.982151379530363)
('predict:', -0.982151379530363)
('predict:', -0.982151379530363)
('predict:', -0.982151379530363)
('predict:', -0.982151379530363)
('predict:', -0.982151379530363)
('predict:', -0.9821513795303632)
('predict:', -0.9821513795303632)
('predict:', -0.9821513795303632)
('predict:', -0.9821513795303632)
('predict:', -0.9821513795303632)
('predict:', 6.734293178731241)
('predict:', 6.734293178731241)
('predict:', 6.734293178731241)
('predict:', 6.734293178731241)
('predict:', -0.982151379530363)
('predict:', -0.982151379530363)
('predict:', -0.982151379530363)
('predict:', -0.982151379530363)
('predict:', -0.982151379530363)
('predict:', -0.982151379530363)
('predict:', -0.982151379530363)
('predict:', -0.982151379530363)
('predict:', -0.982151379530363)
('predict:', -0.982151379530363)
('predict:', -0.9821513795303632)
('predict:', -0.9821513795303632)
('predict:', 6.734293178731241)
('predict:', 6.734293178731241)
('predict:', 6.734293178731241)
('predict:', 6.734293178731241)
('predict:', -0.982151379530363)
('predict:', -0.982151379530363)
('predict:', -0.982151379530363)
('predict:', -0.982151379530363)
('predict:', -0.982151379530363)
('predict:', -0.982151379530363)
('predict:', -0.982151379530363)
('predict:', -0.982151379530363)
('predict:', -0.982151379530363)
('predict:', -0.9821513795303632)
('predict:', -0.9821513795303632)
('predict:', -0.9821513795303632)
('predict:', -0.9821513795303632)
('predict:', -0.982151379530363)
('predict:', -0.982151379530363)
('predict:', -0.982151379530363)
('predict:', -0.982151379530363)
('predict:', -0.982151379530363)
('predict:', -0.982151379530363)
('predict:', -0.982151379530363)
('predict:', -0.982151379530363)
('predict:', -0.982151379530363)
('predict:', -0.982151379530363)
('predict:', -0.982151379530363)
('predict:', -0.9821513795303632)
('predict:', -0.9821513795303632)
('predict:', -0.9821513795303632)
('predict:', -0.9821513795303632)
('predict:', 6.734293178731241)
('predict:', 6.734293178731241)
('predict:', 6.734293178731241)
('predict:', 6.734293178731241)
('predict:', -0.982151379530363)
('predict:', -0.982151379530363)
('predict:', -0.982151379530363)
('predict:', -0.982151379530363)
('predict:', -0.982151379530363)
('predict:', -0.982151379530363)
('predict:', -0.982151379530363)
('predict:', -0.982151379530363)
('predict:', -0.982151379530363)
('predict:', -0.9821513795303632)
('predict:', -0.9821513795303632)
('predict:', -0.9821513795303632)
('predict:', 6.734293178731241)
('predict:', 6.734293178731241)
('predict:', 6.734293178731241)
('predict:', 6.734293178731241)
('predict:', -0.982151379530363)
('predict:', -0.982151379530363)
('predict:', -0.982151379530363)
('predict:', -0.982151379530363)
('predict:', -0.982151379530363)
('predict:', -0.982151379530363)
('predict:', -0.982151379530363)
('predict:', -0.982151379530363)
('predict:', -0.982151379530363)
('predict:', -0.9821513795303632)
('predict:', -0.9821513795303632)
('predict:', -0.9821513795303632)
('predict:', -0.9821513795303632)
('predict:', -0.982151379530363)
('predict:', -0.982151379530363)
('predict:', -0.982151379530363)
('predict:', -0.982151379530363)
('predict:', -0.982151379530363)
('predict:', -0.982151379530363)
('predict:', -0.982151379530363)
('predict:', -0.982151379530363)
('predict:', -0.982151379530363)
('predict:', -0.982151379530363)
('predict:', -0.982151379530363)
('predict:', -0.9821513795303632)
('predict:', -0.9821513795303632)
('predict:', -0.9821513795303632)
('predict:', -0.9821513795303632)
('predict:', -0.9821513795303632)
('predict:', 6.734293178731241)
('predict:', 6.734293178731241)
('predict:', 6.734293178731241)
('predict:', 6.734293178731241)
('predict:', -0.982151379530363)
('predict:', -0.982151379530363)
('predict:', -0.982151379530363)
('predict:', -0.982151379530363)
('predict:', -0.982151379530363)
('predict:', -0.982151379530363)
('predict:', -0.982151379530363)
('predict:', -0.982151379530363)
('predict:', -0.982151379530363)
('predict:', -0.982151379530363)
('predict:', -0.982151379530363)
('predict:', -0.982151379530363)
('predict:', -0.982151379530363)
('predict:', -0.982151379530363)
('predict:', -0.982151379530363)
('predict:', -0.982151379530363)
('predict:', -0.9821513795303632)
('predict:', -0.982151379530363)
('predict:', -0.982151379530363)
('predict:', -0.982151379530363)
('predict:', -0.9821513795303632)
('predict:', -0.9821513795303632)
('predict:', -0.9821513795303632)
('predict:', -0.9821513795303632)
('predict:', -0.9821513795303632)
('predict:', -0.9821513795303632)
('predict:', -0.9821513795303632)
('predict:', -0.9821513795303632)
('predict:', -0.9821513795303632)
('predict:', -0.9821513795303632)
('predict:', -0.9821513795303632)
('predict:', -0.9821513795303632)
('predict:', -0.9821513795303632)
('predict:', -0.9821513795303632)
('predict:', -0.9821513795303632)
('predict:', -0.9821513795303632)
('predict:', -0.9821513795303632)
('predict:', -0.9821513795303632)
('predict:', -0.982151379530363)
('predict:', -0.982151379530363)
('predict:', -0.982151379530363)
('predict:', -0.982151379530363)
('predict:', -0.982151379530363)
('predict:', -0.9821513795303632)
('predict:', 6.734293178731241)
('predict:', 6.734293178731241)
('predict:', 6.734293178731241)
('predict:', 6.734293178731241)
('predict:', -0.982151379530363)
('predict:', -0.982151379530363)
('predict:', -0.982151379530363)
('predict:', -0.982151379530363)
('predict:', -0.982151379530363)
('predict:', -0.982151379530363)
('predict:', -0.982151379530363)
('predict:', -0.982151379530363)
('predict:', -0.982151379530363)
('predict:', -0.982151379530363)
('predict:', -0.982151379530363)
('predict:', -0.982151379530363)
('predict:', -0.982151379530363)
('predict:', -0.9821513795303632)
('predict:', -0.9821513795303632)
('predict:', -0.9821513795303632)
('predict:', 6.734293178731241)
('predict:', 6.734293178731241)
('predict:', 6.734293178731241)
('predict:', 6.734293178731241)
('predict:', -0.982151379530363)
('predict:', -0.982151379530363)
('predict:', -0.982151379530363)
('predict:', -0.982151379530363)
('predict:', -0.982151379530363)
('predict:', -0.982151379530363)
('predict:', -0.982151379530363)
('predict:', -0.982151379530363)
('predict:', -0.982151379530363)
('predict:', -0.982151379530363)
('predict:', -0.982151379530363)
('predict:', -0.982151379530363)
('predict:', -0.982151379530363)
('predict:', -0.982151379530363)
('predict:', -0.9821513795303632)
('predict:', -0.9821513795303632)
('predict:', -0.9821513795303632)
('predict:', -0.9821513795303632)
('predict:', -0.9821513795303632)
('predict:', -0.982151379530363)
('predict:', -0.982151379530363)
('predict:', -0.982151379530363)
('predict:', -0.982151379530363)
('predict:', -0.982151379530363)
('predict:', 6.734293178731241)
('predict:', 6.734293178731241)
('predict:', 6.734293178731241)
('predict:', 6.734293178731241)
('predict:', -0.982151379530363)
('predict:', -0.982151379530363)
('predict:', -0.982151379530363)
('predict:', -0.982151379530363)
('predict:', -0.982151379530363)
('predict:', -0.982151379530363)
('predict:', -0.982151379530363)
('predict:', -0.982151379530363)
('predict:', -0.982151379530363)
('predict:', -0.982151379530363)
('predict:', -0.982151379530363)
('predict:', -0.982151379530363)
('predict:', -0.982151379530363)
('predict:', -0.9821513795303632)
('predict:', -0.982151379530363)
('predict:', -0.9821513795303632)
('predict:', -0.9821513795303632)
('predict:', -0.9821513795303632)
('predict:', 6.734293178731241)
('predict:', 6.734293178731241)
('predict:', 6.734293178731241)
('predict:', 6.734293178731241)
('predict:', -0.982151379530363)
('predict:', -0.982151379530363)
('predict:', -0.982151379530363)
('predict:', -0.982151379530363)
('predict:', -0.982151379530363)
('predict:', -0.982151379530363)
('predict:', -0.982151379530363)
('predict:', -0.982151379530363)
('predict:', -0.982151379530363)
('predict:', -0.982151379530363)
('predict:', -0.982151379530363)
('predict:', -0.982151379530363)
('predict:', -0.982151379530363)
('predict:', -0.982151379530363)
('predict:', -0.9821513795303632)
('predict:', -0.9821513795303632)
('predict:', -0.982151379530363)
('predict:', -0.9821513795303632)
('predict:', -0.9821513795303632)
('predict:', -0.9821513795303632)
('predict:', -0.9821513795303632)
('predict:', -0.9821513795303632)
('predict:', -0.982151379530363)
('predict:', -0.982151379530363)
('predict:', -0.982151379530363)
('predict:', -0.9821513795303632)
('predict:', -0.9821513795303632)
('predict:', -0.9821513795303632)
('predict:', -0.982151379530363)
('predict:', -0.982151379530363)
('predict:', -0.9821513795303632)
('predict:', -0.9821513795303632)
('predict:', 6.734293178731241)
('predict:', 6.734293178731241)
('predict:', 6.734293178731241)
('predict:', 6.734293178731241)
('predict:', -0.982151379530363)
('predict:', -0.982151379530363)
('predict:', -0.982151379530363)
('predict:', -0.982151379530363)
('predict:', -0.982151379530363)
('predict:', -0.982151379530363)
('predict:', -0.982151379530363)
('predict:', -0.982151379530363)
('predict:', -0.982151379530363)
('predict:', -0.982151379530363)
('predict:', -0.982151379530363)
('predict:', -0.982151379530363)
('predict:', -0.982151379530363)
('predict:', -0.982151379530363)
('predict:', -0.982151379530363)
('predict:', -0.982151379530363)
('predict:', -0.9821513795303632)
('predict:', -0.982151379530363)
('predict:', -0.982151379530363)
('predict:', -0.982151379530363)
('predict:', -0.982151379530363)
('predict:', -0.9821513795303632)
('predict:', -0.9821513795303632)
('predict:', -0.9821513795303632)
('predict:', -0.9821513795303632)
('predict:', -0.9821513795303632)
('predict:', -0.9821513795303632)
('predict:', -0.9821513795303632)
('predict:', -0.9821513795303632)
('predict:', -0.9821513795303632)
('predict:', -0.982151379530363)
('predict:', -0.9821513795303632)
('predict:', -0.9821513795303632)
('predict:', -0.9821513795303632)
('predict:', -0.9821513795303632)
('predict:', -0.9821513795303632)
('predict:', -0.9821513795303632)
('predict:', 6.734293178731241)
('predict:', 6.734293178731241)
('predict:', 6.734293178731241)
('predict:', 6.734293178731241)
('predict:', -0.982151379530363)
('predict:', -0.982151379530363)
('predict:', -0.982151379530363)
('predict:', -0.982151379530363)
('predict:', -0.982151379530363)
('predict:', -0.982151379530363)
('predict:', -0.982151379530363)
('predict:', -0.982151379530363)
('predict:', -0.982151379530363)
('predict:', -0.982151379530363)
('predict:', -0.982151379530363)
('predict:', -0.9821513795303632)
('predict:', -0.982151379530363)
('predict:', -0.9821513795303632)
('predict:', -0.9821513795303632)
('predict:', -0.9821513795303632)
('predict:', 6.734293178731241)
('predict:', 6.734293178731241)
('predict:', 6.734293178731241)
('predict:', 6.734293178731241)
('predict:', -0.982151379530363)
('predict:', -0.982151379530363)
('predict:', -0.982151379530363)
('predict:', -0.982151379530363)
('predict:', -0.982151379530363)
('predict:', -0.982151379530363)
('predict:', -0.982151379530363)
('predict:', -0.982151379530363)
('predict:', -0.982151379530363)
('predict:', -0.982151379530363)
('predict:', -0.982151379530363)
('predict:', -0.982151379530363)
('predict:', -0.982151379530363)
('predict:', -0.982151379530363)
('predict:', -0.9821513795303632)
('predict:', -0.9821513795303632)
('predict:', -0.9821513795303632)
('predict:', -0.9821513795303632)
('predict:', -0.9821513795303632)
('predict:', -0.9821513795303632)
('predict:', -0.982151379530363)
('predict:', -0.982151379530363)
('predict:', -0.982151379530363)
('predict:', -0.982151379530363)
('predict:', -0.9821513795303632)
('predict:', -0.9821513795303632)
('predict:', -0.9821513795303632)
('predict:', -0.9821513795303632)
('predict:', -0.9821513795303632)
('predict:', -0.9821513795303632)
('predict:', -0.9821513795303632)
('predict:', -0.982151379530363)
('predict:', -0.9821513795303632)
('predict:', -0.9821513795303632)
('predict:', 6.734293178731241)
('predict:', 6.734293178731241)
('predict:', 6.734293178731241)
('predict:', 6.734293178731241)
('predict:', -0.982151379530363)
('predict:', -0.982151379530363)
('predict:', -0.982151379530363)
('predict:', -0.982151379530363)
('predict:', -0.982151379530363)
('predict:', -0.982151379530363)
('predict:', -0.982151379530363)
('predict:', -0.982151379530363)
('predict:', -0.982151379530363)
('predict:', -0.982151379530363)
('predict:', -0.982151379530363)
('predict:', -0.9821513795303632)
('predict:', -0.982151379530363)
('predict:', -0.9821513795303632)
('predict:', -0.9821513795303632)
('predict:', -0.9821513795303632)
('predict:', 6.734293178731241)
('predict:', 6.734293178731241)
('predict:', 6.734293178731241)
('predict:', 6.734293178731241)
('predict:', -0.982151379530363)
('predict:', -0.982151379530363)
('predict:', -0.982151379530363)
('predict:', -0.982151379530363)
('predict:', -0.982151379530363)
('predict:', -0.982151379530363)
('predict:', -0.982151379530363)
('predict:', -0.982151379530363)
('predict:', -0.982151379530363)
('predict:', -0.982151379530363)
('predict:', -0.982151379530363)
('predict:', -0.982151379530363)
('predict:', -0.982151379530363)
('predict:', -0.982151379530363)
('predict:', -0.9821513795303632)
('predict:', -0.9821513795303632)
('predict:', -0.9821513795303632)
('predict:', -0.9821513795303632)
('predict:', -0.9821513795303632)
('predict:', -0.9821513795303632)
('predict:', -0.982151379530363)
('predict:', -0.982151379530363)
('predict:', -0.982151379530363)
('predict:', -0.982151379530363)
('predict:', -0.982151379530363)
('predict:', -0.982151379530363)
('predict:', -0.982151379530363)
('predict:', -0.982151379530363)
('predict:', -0.982151379530363)
('predict:', -0.9821513795303632)
('predict:', -0.9821513795303632)
('predict:', -0.9821513795303632)
('predict:', -0.9821513795303632)
('predict:', -0.9821513795303632)
('predict:', -0.9821513795303632)
('predict:', -0.9821513795303632)
('predict:', -0.982151379530363)
('predict:', -0.9821513795303632)
('predict:', -0.9821513795303632)
('predict:', -0.9821513795303632)
('predict:', -0.9821513795303632)
('predict:', -0.9821513795303632)
('predict:', -0.9821513795303632)
('predict:', 6.734293178731241)
('predict:', 6.734293178731241)
('predict:', 6.734293178731241)
('predict:', 6.734293178731241)
('predict:', -0.982151379530363)
('predict:', -0.982151379530363)
('predict:', -0.982151379530363)
('predict:', -0.982151379530363)
('predict:', -0.982151379530363)
('predict:', -0.982151379530363)
('predict:', -0.982151379530363)
('predict:', -0.982151379530363)
('predict:', -0.982151379530363)
('predict:', -0.982151379530363)
('predict:', -0.982151379530363)
('predict:', -0.9821513795303632)
('predict:', -0.982151379530363)
('predict:', -0.9821513795303632)
('predict:', -0.9821513795303632)
('predict:', -0.9821513795303632)
('predict:', 6.734293178731241)
('predict:', 6.734293178731241)
('predict:', 6.734293178731241)
('predict:', 6.734293178731241)
('predict:', -0.982151379530363)
('predict:', -0.982151379530363)
('predict:', -0.982151379530363)
('predict:', -0.982151379530363)
('predict:', -0.982151379530363)
('predict:', -0.982151379530363)
('predict:', -0.982151379530363)
('predict:', -0.982151379530363)
('predict:', -0.982151379530363)
('predict:', -0.982151379530363)
('predict:', -0.982151379530363)
('predict:', -0.982151379530363)
('predict:', -0.982151379530363)
('predict:', -0.982151379530363)
('predict:', -0.9821513795303632)
('predict:', -0.9821513795303632)
('predict:', -0.9821513795303632)
('predict:', -0.9821513795303632)
('predict:', -0.9821513795303632)
('predict:', -0.9821513795303632)
('predict:', -0.9821513795303632)
('predict:', -0.982151379530363)
('predict:', -0.982151379530363)
('predict:', -0.9821513795303632)
('predict:', -0.9821513795303632)
('predict:', -0.9821513795303632)
('predict:', -0.9821513795303632)
('predict:', -0.9821513795303632)
('predict:', -0.9821513795303632)
('predict:', -0.9821513795303632)
('predict:', -0.9821513795303632)
('predict:', -0.9821513795303632)
('predict:', -0.982151379530363)
('predict:', -0.982151379530363)
('predict:', -0.982151379530363)
('predict:', -0.982151379530363)
('predict:', -0.982151379530363)
('predict:', -0.9821513795303632)
('predict:', -0.9821513795303632)
('predict:', -0.9821513795303632)
('predict:', 6.734293178731241)
('predict:', 6.734293178731241)
('predict:', 6.734293178731241)
('predict:', 6.734293178731241)
('predict:', -0.982151379530363)
('predict:', -0.982151379530363)
('predict:', -0.982151379530363)
('predict:', -0.982151379530363)
('predict:', -0.982151379530363)
('predict:', -0.982151379530363)
('predict:', -0.982151379530363)
('predict:', -0.982151379530363)
('predict:', -0.982151379530363)
('predict:', -0.982151379530363)
('predict:', -0.982151379530363)
('predict:', -0.982151379530363)
('predict:', -0.982151379530363)
('predict:', -0.982151379530363)
('predict:', -0.982151379530363)
('predict:', -0.9821513795303632)
('predict:', -0.982151379530363)
('predict:', -0.982151379530363)
('predict:', -0.982151379530363)
('predict:', -0.982151379530363)
('predict:', -0.982151379530363)
('predict:', -0.9821513795303632)
('predict:', -0.9821513795303632)
('predict:', -0.9821513795303632)
('predict:', 6.734293178731241)
('predict:', 6.734293178731241)
('predict:', 6.734293178731241)
('predict:', 6.734293178731241)
('predict:', -0.982151379530363)
('predict:', -0.982151379530363)
('predict:', -0.982151379530363)
('predict:', -0.982151379530363)
('predict:', -0.982151379530363)
('predict:', -0.982151379530363)
('predict:', -0.982151379530363)
('predict:', -0.982151379530363)
('predict:', -0.9821513795303632)
('predict:', -0.9821513795303632)
('predict:', -0.9821513795303632)
('predict:', -0.9821513795303632)
('predict:', -0.9821513795303632)
('predict:', -0.9821513795303632)
('predict:', -0.9821513795303632)
('predict:', -0.9821513795303632)
('predict:', -0.9821513795303632)
('predict:', -0.9821513795303632)
('predict:', -0.9821513795303632)
('predict:', -0.9821513795303632)
('predict:', -0.982151379530363)
('predict:', -0.982151379530363)
('predict:', -0.982151379530363)
('predict:', -0.982151379530363)
('predict:', -0.9821513795303632)
('predict:', -0.9821513795303632)
('predict:', -0.9821513795303632)
('predict:', 6.734293178731241)
('predict:', 6.734293178731241)
('predict:', 6.734293178731241)
('predict:', 6.734293178731241)
('predict:', -0.982151379530363)
('predict:', -0.982151379530363)
('predict:', -0.982151379530363)
('predict:', -0.982151379530363)
('predict:', -0.982151379530363)
('predict:', -0.982151379530363)
('predict:', -0.982151379530363)
('predict:', -0.982151379530363)
('predict:', -0.982151379530363)
('predict:', -0.982151379530363)
('predict:', -0.982151379530363)
('predict:', -0.982151379530363)
('predict:', -0.982151379530363)
('predict:', -0.982151379530363)
('predict:', -0.982151379530363)
('predict:', -0.9821513795303632)
('predict:', -0.982151379530363)
('predict:', -0.982151379530363)
('predict:', -0.982151379530363)
('predict:', -0.982151379530363)
('predict:', -0.9821513795303632)
('predict:', -0.9821513795303632)
('predict:', -0.9821513795303632)
('predict:', -0.9821513795303632)
('predict:', -0.9821513795303632)
('predict:', -0.9821513795303632)
('predict:', -0.9821513795303632)
('predict:', -0.9821513795303632)
('predict:', -0.9821513795303632)
('predict:', -0.9821513795303632)
('predict:', -0.9821513795303632)
('predict:', -0.9821513795303632)
('predict:', -0.9821513795303632)
('predict:', -0.9821513795303632)
('predict:', -0.9821513795303632)
('predict:', 6.734293178731241)
('predict:', 6.734293178731241)
('predict:', 6.734293178731241)
('predict:', 6.734293178731241)
('predict:', -0.982151379530363)
('predict:', -0.982151379530363)
('predict:', -0.982151379530363)
('predict:', -0.982151379530363)
('predict:', -0.982151379530363)
('predict:', -0.982151379530363)
('predict:', -0.982151379530363)
('predict:', -0.982151379530363)
('predict:', -0.982151379530363)
('predict:', -0.982151379530363)
('predict:', -0.982151379530363)
('predict:', -0.982151379530363)
('predict:', -0.982151379530363)
('predict:', -0.982151379530363)
('predict:', -0.982151379530363)
('predict:', -0.982151379530363)
('predict:', -0.9821513795303632)
('predict:', -0.982151379530363)
('predict:', -0.9821513795303632)
('predict:', -0.9821513795303632)
('predict:', -0.9821513795303632)
('predict:', 6.734293178731241)
('predict:', 6.734293178731241)
('predict:', 6.734293178731241)
('predict:', 6.734293178731241)
('predict:', -0.982151379530363)
('predict:', -0.982151379530363)
('predict:', -0.982151379530363)
('predict:', -0.982151379530363)
('predict:', -0.982151379530363)
('predict:', -0.982151379530363)
('predict:', -0.982151379530363)
('predict:', -0.982151379530363)
('predict:', -0.982151379530363)
('predict:', -0.982151379530363)
('predict:', -0.982151379530363)
('predict:', -0.982151379530363)
('predict:', -0.982151379530363)
('predict:', -0.982151379530363)
('predict:', -0.982151379530363)
('predict:', -0.982151379530363)
('predict:', -0.9821513795303632)
('predict:', -0.9821513795303632)
('predict:', -0.9821513795303632)
('predict:', -0.9821513795303632)
('predict:', -0.9821513795303632)
('predict:', -0.9821513795303632)
('predict:', -0.9821513795303632)
('predict:', -0.9821513795303632)
('predict:', -0.982151379530363)
('predict:', -0.982151379530363)
('predict:', -0.9821513795303632)
('predict:', -0.9821513795303632)
('predict:', -0.9821513795303632)
('predict:', -0.9821513795303632)
('predict:', -0.9821513795303632)
('predict:', 6.734293178731241)
('predict:', 6.734293178731241)
('predict:', 6.734293178731241)
('predict:', 6.734293178731241)
('predict:', -0.982151379530363)
('predict:', -0.982151379530363)
('predict:', -0.982151379530363)
('predict:', -0.982151379530363)
('predict:', -0.982151379530363)
('predict:', -0.982151379530363)
('predict:', -0.982151379530363)
('predict:', -0.982151379530363)
('predict:', -0.982151379530363)
('predict:', -0.982151379530363)
('predict:', -0.982151379530363)
('predict:', -0.982151379530363)
('predict:', -0.982151379530363)
('predict:', -0.982151379530363)
('predict:', -0.982151379530363)
('predict:', -0.982151379530363)
('predict:', -0.9821513795303632)
('predict:', -0.982151379530363)
('predict:', -0.9821513795303632)
('predict:', -0.9821513795303632)
('predict:', -0.9821513795303632)
('predict:', -0.9821513795303632)
('predict:', -0.9821513795303632)
('predict:', -0.9821513795303632)
('predict:', 6.734293178731241)
('predict:', 6.734293178731241)
('predict:', 6.734293178731241)
('predict:', 6.734293178731241)
('predict:', -0.982151379530363)
('predict:', -0.982151379530363)
('predict:', -0.982151379530363)
('predict:', -0.982151379530363)
('predict:', -0.982151379530363)
('predict:', -0.982151379530363)
('predict:', -0.982151379530363)
('predict:', -0.982151379530363)
('predict:', -0.982151379530363)
('predict:', -0.982151379530363)
('predict:', -0.982151379530363)
('predict:', -0.982151379530363)
('predict:', -0.982151379530363)
('predict:', -0.982151379530363)
('predict:', -0.982151379530363)
('predict:', -0.9821513795303632)
('predict:', -0.9821513795303632)
('predict:', -0.9821513795303632)
('predict:', -0.9821513795303632)
('predict:', -0.9821513795303632)
('predict:', -0.9821513795303632)
('predict:', -0.9821513795303632)
('predict:', -0.982151379530363)
('predict:', -0.982151379530363)
('predict:', -0.9821513795303632)
('predict:', -0.982151379530363)
('predict:', -0.9821513795303632)
('predict:', 6.734293178731241)
('predict:', 6.734293178731241)
('predict:', 6.734293178731241)
('predict:', 6.734293178731241)
('predict:', -0.982151379530363)
('predict:', -0.982151379530363)
('predict:', -0.982151379530363)
('predict:', -0.982151379530363)
('predict:', -0.982151379530363)
('predict:', -0.982151379530363)
('predict:', -0.982151379530363)
('predict:', -0.982151379530363)
('predict:', -0.982151379530363)
('predict:', -0.982151379530363)
('predict:', -0.982151379530363)
('predict:', -0.982151379530363)
('predict:', -0.982151379530363)
('predict:', -0.982151379530363)
('predict:', -0.982151379530363)
('predict:', -0.982151379530363)
('predict:', -0.982151379530363)
('predict:', -0.982151379530363)
('predict:', 6.734293178731241)
('predict:', 6.734293178731241)
('predict:', 6.734293178731241)
('predict:', 6.734293178731241)
('predict:', -0.982151379530363)
('predict:', -0.982151379530363)
('predict:', -0.982151379530363)
('predict:', -0.982151379530363)
('predict:', -0.982151379530363)
('predict:', -0.982151379530363)
('predict:', -0.982151379530363)
('predict:', -0.982151379530363)
('predict:', -0.982151379530363)
('predict:', -0.982151379530363)
('predict:', -0.982151379530363)
('predict:', -0.982151379530363)
('predict:', -0.982151379530363)
('predict:', -0.982151379530363)
('predict:', -0.982151379530363)
('predict:', -0.982151379530363)
('predict:', -0.9821513795303632)
('predict:', -0.9821513795303632)
('predict:', -0.982151379530363)
('predict:', -0.982151379530363)
('predict:', -0.982151379530363)
('predict:', -0.982151379530363)
('predict:', -0.982151379530363)
('predict:', -0.982151379530363)
('predict:', -0.982151379530363)
('predict:', -0.982151379530363)
('predict:', -0.982151379530363)
('predict:', -0.982151379530363)
('predict:', -0.982151379530363)
('predict:', -0.982151379530363)
('predict:', -0.9821513795303632)
('predict:', -0.9821513795303632)
('predict:', -0.9821513795303632)
('predict:', -0.9821513795303632)
('predict:', -0.9821513795303632)
('predict:', -0.982151379530363)
('predict:', -0.982151379530363)
('predict:', -0.982151379530363)
('predict:', -0.982151379530363)
('predict:', -0.982151379530363)
('predict:', -0.982151379530363)
('predict:', -0.9821513795303632)
('predict:', -0.9821513795303632)
('predict:', -0.9821513795303632)
('predict:', 6.734293178731241)
('predict:', 6.734293178731241)
('predict:', 6.734293178731241)
('predict:', 6.734293178731241)
('predict:', -0.982151379530363)
('predict:', -0.982151379530363)
('predict:', -0.982151379530363)
('predict:', -0.982151379530363)
('predict:', -0.982151379530363)
('predict:', -0.982151379530363)
('predict:', -0.982151379530363)
('predict:', -0.982151379530363)
('predict:', -0.982151379530363)
('predict:', -0.982151379530363)
('predict:', -0.982151379530363)
('predict:', -0.982151379530363)
('predict:', -0.982151379530363)
('predict:', -0.982151379530363)
('predict:', -0.982151379530363)
('predict:', -0.982151379530363)
('predict:', -0.9821513795303632)
('predict:', -0.982151379530363)
('predict:', 6.734293178731241)
('predict:', 6.734293178731241)
('predict:', 6.734293178731241)
('predict:', 6.734293178731241)
('predict:', -0.982151379530363)
('predict:', -0.982151379530363)
('predict:', -0.982151379530363)
('predict:', -0.982151379530363)
('predict:', -0.982151379530363)
('predict:', -0.982151379530363)
('predict:', -0.982151379530363)
('predict:', -0.982151379530363)
('predict:', -0.982151379530363)
('predict:', -0.982151379530363)
('predict:', -0.982151379530363)
('predict:', -0.982151379530363)
('predict:', -0.982151379530363)
('predict:', -0.982151379530363)
('predict:', -0.9821513795303632)
('predict:', -0.982151379530363)
('predict:', -0.982151379530363)
('predict:', -0.982151379530363)
('predict:', -0.982151379530363)
('predict:', -0.982151379530363)
('predict:', -0.982151379530363)
('predict:', -0.982151379530363)
('predict:', -0.982151379530363)
('predict:', -0.9821513795303632)
('predict:', -0.9821513795303632)
('predict:', -0.9821513795303632)
('predict:', -0.9821513795303632)
('predict:', -0.9821513795303632)
('predict:', -0.9821513795303632)
('predict:', -0.9821513795303632)
('predict:', -0.9821513795303632)
('predict:', -0.9821513795303632)
('predict:', 6.734293178731241)
('predict:', 6.734293178731241)
('predict:', 6.734293178731241)
('predict:', 6.734293178731241)
('predict:', -0.982151379530363)
('predict:', -0.982151379530363)
('predict:', -0.982151379530363)
('predict:', -0.982151379530363)
('predict:', -0.982151379530363)
('predict:', -0.982151379530363)
('predict:', -0.982151379530363)
('predict:', -0.982151379530363)
('predict:', -0.982151379530363)
('predict:', -0.982151379530363)
('predict:', -0.982151379530363)
('predict:', -0.982151379530363)
('predict:', -0.982151379530363)
('predict:', -0.982151379530363)
('predict:', -0.982151379530363)
('predict:', -0.9821513795303632)
('predict:', -0.9821513795303632)
('predict:', -0.9821513795303632)
('predict:', -0.9821513795303632)
('predict:', -0.9821513795303632)
('predict:', -0.9821513795303632)
('predict:', -0.9821513795303632)
('predict:', -0.9821513795303632)
('predict:', -0.982151379530363)
('predict:', -0.982151379530363)
('predict:', -0.9821513795303632)
('predict:', -0.9821513795303632)
('predict:', -0.9821513795303632)
('predict:', -0.9821513795303632)
('predict:', -0.9821513795303632)
('predict:', 6.734293178731241)
('predict:', 6.734293178731241)
('predict:', 6.734293178731241)
('predict:', 6.734293178731241)
('predict:', -0.982151379530363)
('predict:', -0.982151379530363)
('predict:', -0.982151379530363)
('predict:', -0.982151379530363)
('predict:', -0.982151379530363)
('predict:', -0.982151379530363)
('predict:', -0.982151379530363)
('predict:', -0.982151379530363)
('predict:', -0.982151379530363)
('predict:', -0.982151379530363)
('predict:', -0.982151379530363)
('predict:', -0.982151379530363)
('predict:', -0.982151379530363)
('predict:', -0.982151379530363)
('predict:', -0.982151379530363)
('predict:', -0.982151379530363)
('predict:', -0.9821513795303632)
('predict:', -0.982151379530363)
('predict:', 6.734293178731241)
('predict:', 6.734293178731241)
('predict:', 6.734293178731241)
('predict:', 6.734293178731241)
('predict:', -0.982151379530363)
('predict:', -0.982151379530363)
('predict:', -0.982151379530363)
('predict:', -0.982151379530363)
('predict:', -0.982151379530363)
('predict:', -0.982151379530363)
('predict:', -0.982151379530363)
('predict:', -0.982151379530363)
('predict:', -0.982151379530363)
('predict:', -0.982151379530363)
('predict:', -0.982151379530363)
('predict:', -0.982151379530363)
('predict:', -0.982151379530363)
('predict:', -0.982151379530363)
('predict:', -0.982151379530363)
('predict:', -0.982151379530363)
('predict:', -0.982151379530363)
('predict:', -0.982151379530363)
('predict:', 6.734293178731241)
('predict:', 6.734293178731241)
('predict:', 6.734293178731241)
('predict:', 6.734293178731241)
('predict:', -0.982151379530363)
('predict:', -0.982151379530363)
('predict:', -0.982151379530363)
('predict:', -0.982151379530363)
('predict:', -0.982151379530363)
('predict:', -0.982151379530363)
('predict:', -0.982151379530363)
('predict:', -0.982151379530363)
('predict:', -0.982151379530363)
('predict:', -0.982151379530363)
('predict:', -0.982151379530363)
('predict:', -0.982151379530363)
('predict:', -0.982151379530363)
('predict:', -0.982151379530363)
('predict:', -0.982151379530363)
('predict:', -0.982151379530363)
('predict:', -0.9821513795303632)
('predict:', -0.982151379530363)
('predict:', 6.734293178731241)
('predict:', 6.734293178731241)
('predict:', 6.734293178731241)
('predict:', 6.734293178731241)
('predict:', -0.982151379530363)
('predict:', -0.982151379530363)
('predict:', -0.982151379530363)
('predict:', -0.982151379530363)
('predict:', -0.982151379530363)
('predict:', -0.982151379530363)
('predict:', -0.982151379530363)
('predict:', -0.982151379530363)
('predict:', -0.982151379530363)
('predict:', -0.982151379530363)
('predict:', -0.982151379530363)
('predict:', -0.982151379530363)
('predict:', -0.982151379530363)
('predict:', -0.982151379530363)
('predict:', -0.982151379530363)
('predict:', -0.982151379530363)
('predict:', -0.9821513795303632)
('predict:', -0.982151379530363)
('predict:', -0.982151379530363)
('predict:', -0.982151379530363)
('predict:', -0.982151379530363)
('predict:', -0.982151379530363)
('predict:', -0.982151379530363)
('predict:', -0.9821513795303632)
('predict:', -0.9821513795303632)
('predict:', 6.734293178731241)
('predict:', 6.734293178731241)
('predict:', 6.734293178731241)
('predict:', 6.734293178731241)
('predict:', -0.982151379530363)
('predict:', -0.982151379530363)
('predict:', -0.982151379530363)
('predict:', -0.982151379530363)
('predict:', -0.982151379530363)
('predict:', -0.982151379530363)
('predict:', -0.982151379530363)
('predict:', -0.982151379530363)
('predict:', -0.982151379530363)
('predict:', -0.982151379530363)
('predict:', -0.982151379530363)
('predict:', -0.982151379530363)
('predict:', -0.982151379530363)
('predict:', -0.982151379530363)
('predict:', -0.982151379530363)
('predict:', -0.982151379530363)
('predict:', -0.9821513795303632)
('predict:', -0.982151379530363)
('predict:', 6.734293178731241)
('predict:', 6.734293178731241)
('predict:', 6.734293178731241)
('predict:', 6.734293178731241)
('predict:', -0.982151379530363)
('predict:', -0.982151379530363)
('predict:', -0.982151379530363)
('predict:', -0.982151379530363)
('predict:', -0.982151379530363)
('predict:', -0.982151379530363)
('predict:', -0.982151379530363)
('predict:', -0.982151379530363)
('predict:', -0.982151379530363)
('predict:', -0.982151379530363)
('predict:', -0.982151379530363)
('predict:', -0.982151379530363)
('predict:', -0.982151379530363)
('predict:', -0.982151379530363)
('predict:', -0.982151379530363)
('predict:', -0.982151379530363)
('predict:', -0.982151379530363)
('predict:', -0.982151379530363)
('predict:', -0.982151379530363)
('predict:', -0.982151379530363)
('predict:', -0.982151379530363)
('predict:', -0.982151379530363)
('predict:', -0.982151379530363)
('predict:', -0.982151379530363)
('predict:', -0.982151379530363)
('predict:', -0.982151379530363)
('predict:', -0.9821513795303632)
('predict:', -0.982151379530363)
('predict:', -0.982151379530363)
('predict:', -0.982151379530363)
('predict:', -0.982151379530363)
('predict:', -0.982151379530363)
('predict:', -0.982151379530363)
('predict:', -0.9821513795303632)
('predict:', -0.9821513795303632)
('predict:', -0.9821513795303632)
('predict:', -0.9821513795303632)
('predict:', -0.9821513795303632)
('predict:', -0.9821513795303632)
('predict:', -0.9821513795303632)
('predict:', 6.734293178731241)
('predict:', 6.734293178731241)
('predict:', 6.734293178731241)
('predict:', 6.734293178731241)
('predict:', -0.982151379530363)
('predict:', -0.982151379530363)
('predict:', -0.982151379530363)
('predict:', -0.982151379530363)
('predict:', -0.982151379530363)
('predict:', -0.982151379530363)
('predict:', -0.982151379530363)
('predict:', -0.982151379530363)
('predict:', -0.982151379530363)
('predict:', -0.982151379530363)
('predict:', -0.982151379530363)
('predict:', -0.982151379530363)
('predict:', -0.982151379530363)
('predict:', -0.982151379530363)
('predict:', -0.982151379530363)
('predict:', -0.982151379530363)
('predict:', -0.982151379530363)
('predict:', 6.734293178731241)
('predict:', 6.734293178731241)
('predict:', 6.734293178731241)
('predict:', 6.734293178731241)
('predict:', -0.982151379530363)
('predict:', -0.982151379530363)
('predict:', -0.982151379530363)
('predict:', -0.982151379530363)
('predict:', -0.982151379530363)
('predict:', -0.982151379530363)
('predict:', -0.982151379530363)
('predict:', -0.982151379530363)
('predict:', -0.982151379530363)
('predict:', -0.982151379530363)
('predict:', -0.982151379530363)
('predict:', -0.982151379530363)
('predict:', -0.982151379530363)
('predict:', -0.9821513795303632)
('predict:', -0.9821513795303632)
('predict:', -0.982151379530363)
('predict:', -0.982151379530363)
('predict:', -0.9821513795303632)
('predict:', -0.982151379530363)
('predict:', 6.734293178731241)
('predict:', 6.734293178731241)
('predict:', 6.734293178731241)
('predict:', 6.734293178731241)
('predict:', -0.982151379530363)
('predict:', -0.982151379530363)
('predict:', -0.982151379530363)
('predict:', -0.982151379530363)
('predict:', -0.982151379530363)
('predict:', -0.982151379530363)
('predict:', -0.982151379530363)
('predict:', -0.982151379530363)
('predict:', -0.982151379530363)
('predict:', -0.982151379530363)
('predict:', -0.982151379530363)
('predict:', -0.982151379530363)
('predict:', -0.982151379530363)
('predict:', -0.982151379530363)
('predict:', -0.982151379530363)
('predict:', -0.982151379530363)
('predict:', -0.9821513795303632)
('predict:', -0.982151379530363)
('predict:', -0.982151379530363)
('predict:', -0.982151379530363)
('predict:', -0.982151379530363)
('predict:', -0.982151379530363)
('predict:', -0.982151379530363)
('predict:', -0.9821513795303632)
('predict:', -0.9821513795303632)
('predict:', 6.734293178731241)
('predict:', 6.734293178731241)
('predict:', 6.734293178731241)
('predict:', 6.734293178731241)
('predict:', -0.982151379530363)
('predict:', -0.982151379530363)
('predict:', -0.982151379530363)
('predict:', -0.982151379530363)
('predict:', -0.982151379530363)
('predict:', -0.982151379530363)
('predict:', -0.982151379530363)
('predict:', -0.982151379530363)
('predict:', -0.982151379530363)
('predict:', -0.982151379530363)
('predict:', -0.982151379530363)
('predict:', -0.982151379530363)
('predict:', -0.982151379530363)
('predict:', -0.982151379530363)
('predict:', -0.982151379530363)
('predict:', -0.982151379530363)
('predict:', -0.9821513795303632)
('predict:', -0.9821513795303632)
('predict:', 6.734293178731241)
('predict:', 6.734293178731241)
('predict:', 6.734293178731241)
('predict:', 6.734293178731241)
('predict:', -0.982151379530363)
('predict:', -0.982151379530363)
('predict:', -0.982151379530363)
('predict:', -0.982151379530363)
('predict:', -0.982151379530363)
('predict:', -0.982151379530363)
('predict:', -0.982151379530363)
('predict:', -0.982151379530363)
('predict:', -0.982151379530363)
('predict:', -0.982151379530363)
('predict:', -0.982151379530363)
('predict:', -0.982151379530363)
('predict:', -0.982151379530363)
('predict:', -0.982151379530363)
('predict:', -0.982151379530363)
('predict:', -0.982151379530363)
('predict:', -0.9821513795303632)
('predict:', -0.982151379530363)
('predict:', 6.734293178731241)
('predict:', 6.734293178731241)
('predict:', 6.734293178731241)
('predict:', 6.734293178731241)
('predict:', -0.982151379530363)
('predict:', -0.982151379530363)
('predict:', -0.982151379530363)
('predict:', -0.982151379530363)
('predict:', -0.982151379530363)
('predict:', -0.982151379530363)
('predict:', -0.982151379530363)
('predict:', -0.982151379530363)
('predict:', -0.982151379530363)
('predict:', -0.982151379530363)
('predict:', -0.982151379530363)
('predict:', -0.982151379530363)
('predict:', -0.982151379530363)
('predict:', -0.982151379530363)
('predict:', -0.982151379530363)
('predict:', -0.982151379530363)
('predict:', -0.982151379530363)
('predict:', -0.982151379530363)
('predict:', -0.982151379530363)
('predict:', -0.982151379530363)
('predict:', -0.9821513795303632)
('predict:', -0.982151379530363)
('predict:', -0.982151379530363)
('predict:', -0.982151379530363)
('predict:', -0.982151379530363)
('predict:', -0.982151379530363)
('predict:', -0.982151379530363)
('predict:', -0.9821513795303632)
('predict:', -0.9821513795303632)
('predict:', -0.9821513795303632)
('predict:', -0.9821513795303632)
('predict:', -0.9821513795303632)
('predict:', -0.9821513795303632)
('predict:', -0.9821513795303632)
('predict:', -0.9821513795303632)
('predict:', -0.9821513795303632)
('predict:', -0.9821513795303632)
('predict:', -0.9821513795303632)
('predict:', -0.9821513795303632)
('predict:', -0.9821513795303632)
('predict:', 6.734293178731241)
('predict:', 6.734293178731241)
('predict:', 6.734293178731241)
('predict:', 6.734293178731241)
('predict:', -0.982151379530363)
('predict:', -0.982151379530363)
('predict:', -0.982151379530363)
('predict:', -0.982151379530363)
('predict:', -0.982151379530363)
('predict:', -0.982151379530363)
('predict:', -0.982151379530363)
('predict:', -0.982151379530363)
('predict:', -0.982151379530363)
('predict:', -0.982151379530363)
('predict:', -0.982151379530363)
('predict:', -0.982151379530363)
('predict:', -0.982151379530363)
('predict:', -0.982151379530363)
('predict:', -0.982151379530363)
('predict:', -0.982151379530363)
('predict:', -0.982151379530363)
('predict:', -0.982151379530363)
('predict:', -0.9821513795303632)
('predict:', -0.982151379530363)
('predict:', 6.734293178731241)
('predict:', 6.734293178731241)
('predict:', 6.734293178731241)
('predict:', 6.734293178731241)
('predict:', -0.982151379530363)
('predict:', -0.982151379530363)
('predict:', -0.982151379530363)
('predict:', -0.982151379530363)
('predict:', -0.982151379530363)
('predict:', -0.982151379530363)
('predict:', -0.982151379530363)
('predict:', -0.982151379530363)
('predict:', -0.982151379530363)
('predict:', -0.982151379530363)
('predict:', -0.982151379530363)
('predict:', -0.982151379530363)
('predict:', -0.982151379530363)
('predict:', -0.982151379530363)
('predict:', -0.982151379530363)
('predict:', -0.982151379530363)
('predict:', -0.982151379530363)
('predict:', -0.982151379530363)
('predict:', -0.9821513795303632)
('predict:', -0.982151379530363)
('predict:', 6.734293178731241)
('predict:', 6.734293178731241)
('predict:', 6.734293178731241)
('predict:', 6.734293178731241)
('predict:', -0.982151379530363)
('predict:', -0.982151379530363)
('predict:', -0.982151379530363)
('predict:', -0.982151379530363)
('predict:', -0.982151379530363)
('predict:', -0.982151379530363)
('predict:', -0.982151379530363)
('predict:', -0.982151379530363)
('predict:', -0.982151379530363)
('predict:', -0.982151379530363)
('predict:', -0.982151379530363)
('predict:', -0.982151379530363)
('predict:', -0.982151379530363)
('predict:', -0.982151379530363)
('predict:', -0.982151379530363)
('predict:', -0.982151379530363)
('predict:', -0.982151379530363)
('predict:', -0.982151379530363)
('predict:', -0.982151379530363)
('predict:', -0.9821513795303632)
('predict:', -0.9821513795303632)
('predict:', -0.9821513795303632)
('predict:', -0.9821513795303632)
('predict:', -0.9821513795303632)
('predict:', -0.982151379530363)
('predict:', -0.982151379530363)
('predict:', -0.982151379530363)
('predict:', -0.982151379530363)
('predict:', -0.982151379530363)
('predict:', -0.982151379530363)
('predict:', -0.9821513795303632)
('predict:', -0.9821513795303632)
('predict:', 6.734293178731241)
('predict:', 6.734293178731241)
('predict:', 6.734293178731241)
('predict:', 6.734293178731241)
('predict:', -0.982151379530363)
('predict:', -0.982151379530363)
('predict:', -0.982151379530363)
('predict:', -0.982151379530363)
('predict:', -0.982151379530363)
('predict:', -0.982151379530363)
('predict:', -0.982151379530363)
('predict:', -0.982151379530363)
('predict:', -0.982151379530363)
('predict:', -0.982151379530363)
('predict:', -0.982151379530363)
('predict:', -0.982151379530363)
('predict:', -0.982151379530363)
('predict:', -0.982151379530363)
('predict:', -0.982151379530363)
('predict:', -0.982151379530363)
('predict:', -0.982151379530363)
('predict:', -0.982151379530363)
('predict:', -0.982151379530363)
('predict:', -0.9821513795303632)
('predict:', -0.982151379530363)
('predict:', -0.9821513795303632)
('predict:', -0.9821513795303632)
('predict:', -0.9821513795303632)
('predict:', -0.9821513795303632)
('predict:', -0.9821513795303632)
('predict:', -0.9821513795303632)
('predict:', -0.9821513795303632)
('predict:', 6.734293178731241)
('predict:', 6.734293178731241)
('predict:', 6.734293178731241)
('predict:', 6.734293178731241)
('predict:', -0.982151379530363)
('predict:', -0.982151379530363)
('predict:', -0.982151379530363)
('predict:', -0.982151379530363)
('predict:', -0.982151379530363)
('predict:', -0.982151379530363)
('predict:', -0.982151379530363)
('predict:', -0.982151379530363)
('predict:', -0.982151379530363)
('predict:', -0.982151379530363)
('predict:', -0.982151379530363)
('predict:', -0.982151379530363)
('predict:', -0.982151379530363)
('predict:', -0.982151379530363)
('predict:', -0.982151379530363)
('predict:', -0.982151379530363)
('predict:', -0.982151379530363)
('predict:', 6.734293178731241)
('predict:', 6.734293178731241)
('predict:', 6.734293178731241)
('predict:', 6.734293178731241)
('predict:', -0.982151379530363)
('predict:', -0.982151379530363)
('predict:', -0.982151379530363)
('predict:', -0.982151379530363)
('predict:', -0.982151379530363)
('predict:', -0.982151379530363)
('predict:', -0.982151379530363)
('predict:', -0.982151379530363)
('predict:', -0.982151379530363)
('predict:', -0.982151379530363)
('predict:', -0.982151379530363)
('predict:', -0.982151379530363)
('predict:', -0.982151379530363)
('predict:', -0.982151379530363)
('predict:', -0.982151379530363)
('predict:', -0.9821513795303632)
('predict:', -0.982151379530363)
('predict:', 6.734293178731241)
('predict:', 6.734293178731241)
('predict:', 6.734293178731241)
('predict:', 6.734293178731241)
('predict:', -0.982151379530363)
('predict:', -0.982151379530363)
('predict:', -0.982151379530363)
('predict:', -0.982151379530363)
('predict:', -0.982151379530363)
('predict:', -0.982151379530363)
('predict:', -0.982151379530363)
('predict:', -0.982151379530363)
('predict:', -0.982151379530363)
('predict:', -0.982151379530363)
('predict:', -0.982151379530363)
('predict:', -0.982151379530363)
('predict:', -0.982151379530363)
('predict:', -0.982151379530363)
('predict:', -0.9821513795303632)
('predict:', -0.9821513795303632)
('predict:', -0.9821513795303632)
('predict:', -0.982151379530363)
('predict:', -0.982151379530363)
('predict:', -0.982151379530363)
('predict:', -0.982151379530363)
('predict:', -0.982151379530363)
('predict:', 6.734293178731241)
('predict:', 6.734293178731241)
('predict:', 6.734293178731241)
('predict:', 6.734293178731241)
('predict:', -0.982151379530363)
('predict:', -0.982151379530363)
('predict:', -0.982151379530363)
('predict:', -0.982151379530363)
('predict:', -0.982151379530363)
('predict:', -0.982151379530363)
('predict:', -0.982151379530363)
('predict:', -0.982151379530363)
('predict:', -0.982151379530363)
('predict:', -0.982151379530363)
('predict:', -0.982151379530363)
('predict:', -0.982151379530363)
('predict:', -0.982151379530363)
('predict:', -0.9821513795303632)
('predict:', -0.9821513795303632)
('predict:', -0.9821513795303632)
('predict:', -0.982151379530363)
('predict:', -0.982151379530363)
('predict:', -0.9821513795303632)
('predict:', -0.982151379530363)
('predict:', -0.982151379530363)
('predict:', -0.982151379530363)
('predict:', -0.982151379530363)
('predict:', -0.982151379530363)
('predict:', -0.982151379530363)
('predict:', -0.982151379530363)
('predict:', -0.9821513795303632)
('predict:', -0.9821513795303632)
('predict:', 6.734293178731241)
('predict:', 6.734293178731241)
('predict:', 6.734293178731241)
('predict:', 6.734293178731241)
('predict:', -0.982151379530363)
('predict:', -0.982151379530363)
('predict:', -0.982151379530363)
('predict:', -0.982151379530363)
('predict:', -0.982151379530363)
('predict:', -0.982151379530363)
('predict:', -0.982151379530363)
('predict:', -0.982151379530363)
('predict:', -0.982151379530363)
('predict:', -0.982151379530363)
('predict:', -0.982151379530363)
('predict:', -0.982151379530363)
('predict:', -0.982151379530363)
('predict:', -0.9821513795303632)
('predict:', -0.9821513795303632)
('predict:', -0.9821513795303632)
('predict:', -0.982151379530363)
('predict:', -0.982151379530363)
('predict:', -0.982151379530363)
('predict:', -0.982151379530363)
('predict:', -0.982151379530363)
('predict:', -0.9821513795303632)
('predict:', -0.9821513795303632)
('predict:', -0.9821513795303632)
('predict:', -0.9821513795303632)
('predict:', -0.9821513795303632)
('predict:', -0.9821513795303632)
('predict:', -0.9821513795303632)
('predict:', -0.9821513795303632)
('predict:', -0.9821513795303632)
('predict:', -0.9821513795303632)
('predict:', -0.9821513795303632)
('predict:', 6.734293178731241)
('predict:', 6.734293178731241)
('predict:', 6.734293178731241)
('predict:', 6.734293178731241)
('predict:', -0.982151379530363)
('predict:', -0.982151379530363)
('predict:', -0.982151379530363)
('predict:', -0.982151379530363)
('predict:', -0.982151379530363)
('predict:', -0.982151379530363)
('predict:', -0.982151379530363)
('predict:', -0.982151379530363)
('predict:', -0.982151379530363)
('predict:', -0.982151379530363)
('predict:', -0.982151379530363)
('predict:', -0.982151379530363)
('predict:', -0.982151379530363)
('predict:', -0.9821513795303632)
('predict:', -0.9821513795303632)
('predict:', -0.9821513795303632)
('predict:', -0.9821513795303632)
('predict:', -0.982151379530363)
('predict:', -0.982151379530363)
('predict:', -0.9821513795303632)
('predict:', -0.9821513795303632)
('predict:', 6.734293178731241)
('predict:', 6.734293178731241)
('predict:', 6.734293178731241)
('predict:', 6.734293178731241)
('predict:', -0.982151379530363)
('predict:', -0.982151379530363)
('predict:', -0.982151379530363)
('predict:', -0.982151379530363)
('predict:', -0.982151379530363)
('predict:', -0.982151379530363)
('predict:', -0.982151379530363)
('predict:', -0.982151379530363)
('predict:', -0.982151379530363)
('predict:', -0.982151379530363)
('predict:', -0.982151379530363)
('predict:', -0.982151379530363)
('predict:', -0.982151379530363)
('predict:', -0.9821513795303632)
('predict:', -0.982151379530363)
('predict:', -0.982151379530363)
('predict:', -0.982151379530363)
('predict:', -0.982151379530363)
('predict:', -0.982151379530363)
('predict:', -0.9821513795303632)
('predict:', -0.9821513795303632)
('predict:', -0.9821513795303632)
('predict:', 6.734293178731241)
('predict:', 6.734293178731241)
('predict:', 6.734293178731241)
('predict:', 6.734293178731241)
('predict:', -0.982151379530363)
('predict:', -0.982151379530363)
('predict:', -0.982151379530363)
('predict:', -0.982151379530363)
('predict:', -0.982151379530363)
('predict:', -0.982151379530363)
('predict:', -0.982151379530363)
('predict:', -0.982151379530363)
('predict:', -0.982151379530363)
('predict:', -0.982151379530363)
('predict:', -0.982151379530363)
('predict:', -0.982151379530363)
('predict:', -0.982151379530363)
('predict:', -0.982151379530363)
('predict:', -0.982151379530363)
('predict:', -0.982151379530363)
('predict:', -0.982151379530363)
('predict:', -0.982151379530363)
('predict:', -0.982151379530363)
('predict:', -0.982151379530363)
('predict:', -0.982151379530363)
('predict:', -0.982151379530363)
('predict:', -0.9821513795303632)
('predict:', -0.9821513795303632)
('predict:', -0.9821513795303632)
('predict:', 6.734293178731241)
('predict:', 6.734293178731241)
('predict:', 6.734293178731241)
('predict:', 6.734293178731241)
('predict:', -0.982151379530363)
('predict:', -0.982151379530363)
('predict:', -0.982151379530363)
('predict:', -0.982151379530363)
('predict:', -0.982151379530363)
('predict:', -0.982151379530363)
('predict:', -0.982151379530363)
('predict:', -0.982151379530363)
('predict:', -0.982151379530363)
('predict:', -0.982151379530363)
('predict:', -0.982151379530363)
('predict:', -0.982151379530363)
('predict:', -0.982151379530363)
('predict:', -0.9821513795303632)
('predict:', -0.9821513795303632)
('predict:', -0.982151379530363)
('predict:', -0.982151379530363)
('predict:', -0.982151379530363)
('predict:', -0.982151379530363)
('predict:', -0.982151379530363)
('predict:', -0.9821513795303632)
('predict:', -0.9821513795303632)
('predict:', -0.9821513795303632)
('predict:', 6.734293178731241)
('predict:', 6.734293178731241)
('predict:', 6.734293178731241)
('predict:', 6.734293178731241)
('predict:', -0.982151379530363)
('predict:', -0.982151379530363)
('predict:', -0.982151379530363)
('predict:', -0.982151379530363)
('predict:', -0.982151379530363)
('predict:', -0.982151379530363)
('predict:', -0.982151379530363)
('predict:', -0.982151379530363)
('predict:', -0.982151379530363)
('predict:', -0.982151379530363)
('predict:', -0.982151379530363)
('predict:', -0.982151379530363)
('predict:', -0.982151379530363)
('predict:', -0.9821513795303632)
('predict:', -0.9821513795303632)
('predict:', -0.982151379530363)
('predict:', -0.982151379530363)
('predict:', -0.982151379530363)
('predict:', -0.982151379530363)
('predict:', -0.982151379530363)
('predict:', -0.9821513795303632)
('predict:', -0.9821513795303632)
('predict:', 6.734293178731241)
('predict:', 6.734293178731241)
('predict:', 6.734293178731241)
('predict:', 6.734293178731241)
('predict:', -0.982151379530363)
('predict:', -0.982151379530363)
('predict:', -0.982151379530363)
('predict:', -0.982151379530363)
('predict:', -0.982151379530363)
('predict:', -0.982151379530363)
('predict:', -0.982151379530363)
('predict:', -0.982151379530363)
('predict:', -0.982151379530363)
('predict:', -0.982151379530363)
('predict:', -0.982151379530363)
('predict:', -0.982151379530363)
('predict:', -0.982151379530363)
('predict:', -0.982151379530363)
('predict:', -0.982151379530363)
('predict:', -0.9821513795303632)
('predict:', -0.9821513795303632)
('predict:', -0.9821513795303632)
('predict:', -0.9821513795303632)
('predict:', -0.9821513795303632)
('predict:', 6.734293178731241)
('predict:', 6.734293178731241)
('predict:', 6.734293178731241)
('predict:', 6.734293178731241)
('predict:', -0.982151379530363)
('predict:', -0.982151379530363)
('predict:', -0.982151379530363)
('predict:', -0.982151379530363)
('predict:', -0.982151379530363)
('predict:', -0.982151379530363)
('predict:', -0.982151379530363)
('predict:', -0.982151379530363)
('predict:', -0.982151379530363)
('predict:', -0.982151379530363)
('predict:', -0.982151379530363)
('predict:', -0.982151379530363)
('predict:', -0.982151379530363)
('predict:', -0.9821513795303632)
('predict:', -0.9821513795303632)
('predict:', -0.982151379530363)
('predict:', -0.982151379530363)
('predict:', -0.982151379530363)
('predict:', -0.982151379530363)
('predict:', -0.982151379530363)
('predict:', -0.9821513795303632)
('predict:', -0.9821513795303632)
('predict:', 6.734293178731241)
('predict:', 6.734293178731241)
('predict:', 6.734293178731241)
('predict:', 6.734293178731241)
('predict:', -0.982151379530363)
('predict:', -0.982151379530363)
('predict:', -0.982151379530363)
('predict:', -0.982151379530363)
('predict:', -0.982151379530363)
('predict:', -0.982151379530363)
('predict:', -0.982151379530363)
('predict:', -0.982151379530363)
('predict:', -0.982151379530363)
('predict:', -0.982151379530363)
('predict:', -0.982151379530363)
('predict:', -0.982151379530363)
('predict:', -0.982151379530363)
('predict:', -0.9821513795303632)
('predict:', -0.9821513795303632)
('predict:', -0.982151379530363)
('predict:', -0.982151379530363)
('predict:', -0.982151379530363)
('predict:', -0.982151379530363)
('predict:', -0.982151379530363)
('predict:', -0.9821513795303632)
('predict:', -0.9821513795303632)
('predict:', -0.9821513795303632)
('predict:', -0.9821513795303632)
('predict:', -0.9821513795303632)
('predict:', -0.9821513795303632)
('predict:', -0.9821513795303632)
('predict:', -0.9821513795303632)
('predict:', 6.734293178731241)
('predict:', 6.734293178731241)
('predict:', 6.734293178731241)
('predict:', 6.734293178731241)
('predict:', -0.982151379530363)
('predict:', -0.982151379530363)
('predict:', -0.982151379530363)
('predict:', -0.982151379530363)
('predict:', -0.982151379530363)
('predict:', -0.982151379530363)
('predict:', -0.982151379530363)
('predict:', -0.982151379530363)
('predict:', -0.982151379530363)
('predict:', -0.982151379530363)
('predict:', -0.982151379530363)
('predict:', -0.982151379530363)
('predict:', -0.982151379530363)
('predict:', -0.9821513795303632)
('predict:', -0.982151379530363)
('predict:', -0.982151379530363)
('predict:', -0.982151379530363)
('predict:', -0.982151379530363)
('predict:', -0.982151379530363)
('predict:', -0.982151379530363)
('predict:', -0.982151379530363)
('predict:', -0.982151379530363)
('predict:', -0.9821513795303632)
('predict:', -0.9821513795303632)
('predict:', -0.9821513795303632)
('predict:', -0.9821513795303632)
('predict:', -0.9821513795303632)
('predict:', -0.9821513795303632)
('predict:', -0.9821513795303632)
('predict:', -0.9821513795303632)
('predict:', -0.9821513795303632)
('predict:', -0.9821513795303632)
('predict:', -0.9821513795303632)
('predict:', -0.9821513795303632)
('predict:', -0.9821513795303632)
('predict:', -0.9821513795303632)
('predict:', -0.9821513795303632)
('predict:', -0.9821513795303632)
('predict:', -0.9821513795303632)
('predict:', -0.9821513795303632)
('predict:', 6.734293178731241)
('predict:', 6.734293178731241)
('predict:', 6.734293178731241)
('predict:', 6.734293178731241)
('predict:', -0.982151379530363)
('predict:', -0.982151379530363)
('predict:', -0.982151379530363)
('predict:', -0.982151379530363)
('predict:', -0.982151379530363)
('predict:', -0.982151379530363)
('predict:', -0.982151379530363)
('predict:', -0.982151379530363)
('predict:', -0.982151379530363)
('predict:', -0.982151379530363)
('predict:', -0.982151379530363)
('predict:', -0.982151379530363)
('predict:', -0.982151379530363)
('predict:', -0.9821513795303632)
('predict:', -0.9821513795303632)
('predict:', -0.982151379530363)
('predict:', -0.982151379530363)
('predict:', -0.982151379530363)
('predict:', -0.982151379530363)
('predict:', -0.982151379530363)
('predict:', -0.982151379530363)
('predict:', -0.982151379530363)
('predict:', -0.9821513795303632)
('predict:', -0.9821513795303632)
('predict:', -0.9821513795303632)
('predict:', 6.734293178731241)
('predict:', 6.734293178731241)
('predict:', 6.734293178731241)
('predict:', 6.734293178731241)
('predict:', -0.982151379530363)
('predict:', -0.982151379530363)
('predict:', -0.982151379530363)
('predict:', -0.982151379530363)
('predict:', -0.982151379530363)
('predict:', -0.982151379530363)
('predict:', -0.982151379530363)
('predict:', -0.982151379530363)
('predict:', -0.982151379530363)
('predict:', -0.982151379530363)
('predict:', -0.982151379530363)
('predict:', -0.982151379530363)
('predict:', -0.982151379530363)
('predict:', -0.9821513795303632)
('predict:', -0.9821513795303632)
('predict:', -0.982151379530363)
('predict:', -0.982151379530363)
('predict:', -0.982151379530363)
('predict:', -0.982151379530363)
('predict:', -0.982151379530363)
('predict:', -0.9821513795303632)
('predict:', -0.9821513795303632)
('predict:', -0.9821513795303632)
('predict:', -0.9821513795303632)
('predict:', -0.9821513795303632)
('predict:', 6.734293178731241)
('predict:', 6.734293178731241)
('predict:', 6.734293178731241)
('predict:', 6.734293178731241)
('predict:', -0.982151379530363)
('predict:', -0.982151379530363)
('predict:', -0.982151379530363)
('predict:', -0.982151379530363)
('predict:', -0.982151379530363)
('predict:', -0.982151379530363)
('predict:', -0.982151379530363)
('predict:', -0.982151379530363)
('predict:', -0.982151379530363)
('predict:', -0.982151379530363)
('predict:', -0.982151379530363)
('predict:', -0.982151379530363)
('predict:', -0.982151379530363)
('predict:', -0.9821513795303632)
('predict:', -0.982151379530363)
('predict:', -0.982151379530363)
('predict:', -0.982151379530363)
('predict:', -0.982151379530363)
('predict:', -0.982151379530363)
('predict:', -0.982151379530363)
('predict:', -0.982151379530363)
('predict:', -0.982151379530363)
('predict:', -0.9821513795303632)
('predict:', -0.9821513795303632)
('predict:', -0.9821513795303632)
('predict:', -0.9821513795303632)
('predict:', -0.9821513795303632)
('predict:', -0.9821513795303632)
('predict:', -0.9821513795303632)
('predict:', 6.734293178731241)
('predict:', 6.734293178731241)
('predict:', 6.734293178731241)
('predict:', 6.734293178731241)
('predict:', -0.982151379530363)
('predict:', -0.982151379530363)
('predict:', -0.982151379530363)
('predict:', -0.982151379530363)
('predict:', -0.982151379530363)
('predict:', -0.982151379530363)
('predict:', -0.982151379530363)
('predict:', -0.982151379530363)
('predict:', -0.982151379530363)
('predict:', -0.982151379530363)
('predict:', -0.982151379530363)
('predict:', -0.982151379530363)
('predict:', -0.982151379530363)
('predict:', -0.9821513795303632)
('predict:', -0.9821513795303632)
('predict:', -0.982151379530363)
('predict:', -0.982151379530363)
('predict:', -0.982151379530363)
('predict:', -0.982151379530363)
('predict:', -0.982151379530363)
('predict:', -0.9821513795303632)
('predict:', -0.9821513795303632)
('predict:', -0.9821513795303632)
('predict:', 6.734293178731241)
('predict:', 6.734293178731241)
('predict:', 6.734293178731241)
('predict:', 6.734293178731241)
('predict:', -0.982151379530363)
('predict:', -0.982151379530363)
('predict:', -0.982151379530363)
('predict:', -0.982151379530363)
('predict:', -0.982151379530363)
('predict:', -0.982151379530363)
('predict:', -0.982151379530363)
('predict:', -0.982151379530363)
('predict:', -0.982151379530363)
('predict:', -0.982151379530363)
('predict:', -0.982151379530363)
('predict:', -0.982151379530363)
('predict:', -0.982151379530363)
('predict:', -0.9821513795303632)
('predict:', -0.9821513795303632)
('predict:', -0.982151379530363)
('predict:', -0.982151379530363)
('predict:', -0.982151379530363)
('predict:', -0.982151379530363)
('predict:', -0.982151379530363)
('predict:', -0.9821513795303632)
('predict:', -0.9821513795303632)
('predict:', 6.734293178731241)
('predict:', 6.734293178731241)
('predict:', 6.734293178731241)
('predict:', 6.734293178731241)
('predict:', -0.982151379530363)
('predict:', -0.982151379530363)
('predict:', -0.982151379530363)
('predict:', -0.982151379530363)
('predict:', -0.982151379530363)
('predict:', -0.982151379530363)
('predict:', -0.982151379530363)
('predict:', -0.982151379530363)
('predict:', -0.982151379530363)
('predict:', -0.982151379530363)
('predict:', -0.982151379530363)
('predict:', -0.982151379530363)
('predict:', -0.9821513795303632)
('predict:', -0.9821513795303632)
('predict:', -0.9821513795303632)
('predict:', -0.9821513795303632)
('predict:', -0.9821513795303632)
('predict:', -0.9821513795303632)
('predict:', -0.9821513795303632)
('predict:', -0.9821513795303632)
('predict:', -0.9821513795303632)
('predict:', -0.9821513795303632)
('predict:', -0.9821513795303632)
('predict:', -0.9821513795303632)
('predict:', -0.9821513795303632)
('predict:', -0.9821513795303632)
('predict:', 6.734293178731241)
('predict:', 6.734293178731241)
('predict:', 6.734293178731241)
('predict:', 6.734293178731241)
('predict:', -0.982151379530363)
('predict:', -0.982151379530363)
('predict:', -0.982151379530363)
('predict:', -0.982151379530363)
('predict:', -0.982151379530363)
('predict:', -0.982151379530363)
('predict:', -0.982151379530363)
('predict:', -0.9821513795303632)
('predict:', -0.9821513795303632)
('predict:', -0.9821513795303632)
('predict:', -0.9821513795303632)
('predict:', -0.9821513795303632)
('predict:', -0.9821513795303632)
('predict:', -0.9821513795303632)
('predict:', -0.9821513795303632)
('predict:', -0.9821513795303632)
('predict:', -0.9821513795303632)
('predict:', -0.9821513795303632)
('predict:', -0.9821513795303632)
('predict:', -0.9821513795303632)
('predict:', -0.9821513795303632)
('predict:', -0.9821513795303632)
('predict:', -0.982151379530363)
('predict:', -0.982151379530363)
('predict:', -0.982151379530363)
('predict:', -0.982151379530363)
('predict:', -0.982151379530363)
('predict:', -0.9821513795303632)
('predict:', -0.9821513795303632)
('predict:', -0.9821513795303632)
('predict:', 6.734293178731241)
('predict:', 6.734293178731241)
('predict:', 6.734293178731241)
('predict:', 6.734293178731241)
('predict:', -0.982151379530363)
('predict:', -0.982151379530363)
('predict:', -0.982151379530363)
('predict:', -0.982151379530363)
('predict:', -0.982151379530363)
('predict:', -0.982151379530363)
('predict:', -0.982151379530363)
('predict:', -0.982151379530363)
('predict:', -0.982151379530363)
('predict:', -0.982151379530363)
('predict:', -0.982151379530363)
('predict:', -0.982151379530363)
('predict:', -0.982151379530363)
('predict:', -0.9821513795303632)
('predict:', -0.982151379530363)
('predict:', -0.982151379530363)
('predict:', -0.982151379530363)
('predict:', -0.982151379530363)
('predict:', -0.982151379530363)
('predict:', -0.9821513795303632)
('predict:', -0.9821513795303632)
('predict:', -0.9821513795303632)
('predict:', 6.734293178731241)
('predict:', 6.734293178731241)
('predict:', 6.734293178731241)
('predict:', 6.734293178731241)
('predict:', -0.982151379530363)
('predict:', -0.982151379530363)
('predict:', -0.982151379530363)
('predict:', -0.982151379530363)
('predict:', -0.982151379530363)
('predict:', -0.982151379530363)
('predict:', -0.982151379530363)
('predict:', -0.9821513795303632)
('predict:', -0.9821513795303632)
('predict:', -0.9821513795303632)
('predict:', -0.9821513795303632)
('predict:', -0.9821513795303632)
('predict:', -0.9821513795303632)
('predict:', -0.9821513795303632)
('predict:', -0.9821513795303632)
('predict:', -0.9821513795303632)
('predict:', -0.9821513795303632)
('predict:', -0.9821513795303632)
('predict:', -0.9821513795303632)
('predict:', -0.982151379530363)
('predict:', -0.982151379530363)
('predict:', -0.982151379530363)
('predict:', -0.982151379530363)
('predict:', -0.9821513795303632)
('predict:', -0.982151379530363)
('predict:', -0.982151379530363)
('predict:', -0.982151379530363)
('predict:', -0.982151379530363)
('predict:', -0.982151379530363)
('predict:', -0.982151379530363)
('predict:', -0.982151379530363)
('predict:', -0.982151379530363)
('predict:', -0.982151379530363)
('predict:', -0.982151379530363)
('predict:', -0.982151379530363)
('predict:', -0.982151379530363)
('predict:', -0.982151379530363)
('predict:', -0.9821513795303632)
('predict:', -0.9821513795303632)
('predict:', -0.9821513795303632)
('predict:', -0.9821513795303632)
('predict:', 6.734293178731241)
('predict:', 6.734293178731241)
('predict:', 6.734293178731241)
('predict:', 6.734293178731241)
('predict:', -0.982151379530363)
('predict:', -0.982151379530363)
('predict:', -0.982151379530363)
('predict:', -0.982151379530363)
('predict:', -0.982151379530363)
('predict:', -0.982151379530363)
('predict:', -0.982151379530363)
('predict:', -0.982151379530363)
('predict:', -0.982151379530363)
('predict:', -0.982151379530363)
('predict:', -0.982151379530363)
('predict:', -0.982151379530363)
('predict:', -0.982151379530363)
('predict:', -0.982151379530363)
('predict:', -0.982151379530363)
('predict:', -0.982151379530363)
('predict:', -0.9821513795303632)
('predict:', -0.9821513795303632)
('predict:', -0.9821513795303632)
('predict:', -0.9821513795303632)
('predict:', -0.9821513795303632)
('predict:', -0.9821513795303632)
('predict:', -0.9821513795303632)
('predict:', -0.982151379530363)
('predict:', -0.9821513795303632)
('predict:', -0.9821513795303632)
('predict:', -0.9821513795303632)
('predict:', 6.734293178731241)
('predict:', 6.734293178731241)
('predict:', 6.734293178731241)
('predict:', 6.734293178731241)
('predict:', -0.982151379530363)
('predict:', -0.982151379530363)
('predict:', -0.982151379530363)
('predict:', -0.982151379530363)
('predict:', -0.982151379530363)
('predict:', -0.982151379530363)
('predict:', -0.982151379530363)
('predict:', -0.982151379530363)
('predict:', -0.982151379530363)
('predict:', -0.982151379530363)
('predict:', -0.982151379530363)
('predict:', -0.982151379530363)
('predict:', -0.982151379530363)
('predict:', -0.982151379530363)
('predict:', -0.982151379530363)
('predict:', -0.9821513795303632)
('predict:', -0.982151379530363)
('predict:', -0.982151379530363)
('predict:', -0.9821513795303632)
('predict:', -0.9821513795303632)
('predict:', 6.734293178731241)
('predict:', 6.734293178731241)
('predict:', 6.734293178731241)
('predict:', 6.734293178731241)
('predict:', -0.982151379530363)
('predict:', -0.982151379530363)
('predict:', -0.982151379530363)
('predict:', -0.982151379530363)
('predict:', -0.982151379530363)
('predict:', -0.982151379530363)
('predict:', -0.982151379530363)
('predict:', -0.982151379530363)
('predict:', -0.982151379530363)
('predict:', -0.982151379530363)
('predict:', -0.982151379530363)
('predict:', -0.982151379530363)
('predict:', -0.982151379530363)
('predict:', -0.982151379530363)
('predict:', -0.9821513795303632)
('predict:', -0.9821513795303632)
('predict:', -0.9821513795303632)
('predict:', -0.9821513795303632)
('predict:', -0.982151379530363)
('predict:', -0.982151379530363)
('predict:', -0.9821513795303632)
('predict:', -0.9821513795303632)
('predict:', -0.9821513795303632)
('predict:', -0.9821513795303632)
('predict:', -0.9821513795303632)
('predict:', -0.9821513795303632)
('predict:', -0.9821513795303632)
('predict:', -0.9821513795303632)
('predict:', -0.9821513795303632)
('predict:', 6.734293178731241)
('predict:', 6.734293178731241)
('predict:', 6.734293178731241)
('predict:', 6.734293178731241)
('predict:', -0.982151379530363)
('predict:', -0.982151379530363)
('predict:', -0.982151379530363)
('predict:', -0.982151379530363)
('predict:', -0.982151379530363)
('predict:', -0.982151379530363)
('predict:', -0.982151379530363)
('predict:', -0.982151379530363)
('predict:', -0.982151379530363)
('predict:', -0.982151379530363)
('predict:', -0.982151379530363)
('predict:', -0.982151379530363)
('predict:', -0.982151379530363)
('predict:', -0.982151379530363)
('predict:', -0.982151379530363)
('predict:', -0.982151379530363)
('predict:', -0.9821513795303632)
('predict:', -0.982151379530363)
('predict:', -0.9821513795303632)
('predict:', -0.9821513795303632)
('predict:', -0.9821513795303632)
('predict:', -0.9821513795303632)
('predict:', -0.9821513795303632)
('predict:', -0.9821513795303632)
('predict:', -0.9821513795303632)
('predict:', 6.734293178731241)
('predict:', 6.734293178731241)
('predict:', 6.734293178731241)
('predict:', 6.734293178731241)
('predict:', -0.982151379530363)
('predict:', -0.982151379530363)
('predict:', -0.982151379530363)
('predict:', -0.982151379530363)
('predict:', -0.982151379530363)
('predict:', -0.982151379530363)
('predict:', -0.982151379530363)
('predict:', -0.982151379530363)
('predict:', -0.982151379530363)
('predict:', -0.982151379530363)
('predict:', -0.982151379530363)
('predict:', -0.982151379530363)
('predict:', -0.982151379530363)
('predict:', -0.982151379530363)
('predict:', -0.982151379530363)
('predict:', -0.9821513795303632)
('predict:', -0.982151379530363)
('predict:', -0.982151379530363)
('predict:', -0.982151379530363)
('predict:', -0.9821513795303632)
('predict:', -0.9821513795303632)
('predict:', -0.9821513795303632)
('predict:', -0.9821513795303632)
('predict:', -0.9821513795303632)
('predict:', 6.734293178731241)
('predict:', 6.734293178731241)
('predict:', 6.734293178731241)
('predict:', 6.734293178731241)
('predict:', -0.982151379530363)
('predict:', -0.982151379530363)
('predict:', -0.982151379530363)
('predict:', -0.982151379530363)
('predict:', -0.982151379530363)
('predict:', -0.982151379530363)
('predict:', -0.982151379530363)
('predict:', -0.982151379530363)
('predict:', -0.982151379530363)
('predict:', -0.982151379530363)
('predict:', -0.982151379530363)
('predict:', -0.982151379530363)
('predict:', -0.982151379530363)
('predict:', -0.982151379530363)
('predict:', -0.9821513795303632)
('predict:', -0.9821513795303632)
('predict:', -0.982151379530363)
('predict:', -0.982151379530363)
('predict:', -0.9821513795303632)
('predict:', -0.9821513795303632)
('predict:', 6.734293178731241)
('predict:', 6.734293178731241)
('predict:', 6.734293178731241)
('predict:', 6.734293178731241)
('predict:', -0.982151379530363)
('predict:', -0.982151379530363)
('predict:', -0.982151379530363)
('predict:', -0.982151379530363)
('predict:', -0.982151379530363)
('predict:', -0.982151379530363)
('predict:', -0.982151379530363)
('predict:', -0.982151379530363)
('predict:', -0.982151379530363)
('predict:', -0.982151379530363)
('predict:', -0.982151379530363)
('predict:', -0.982151379530363)
('predict:', -0.982151379530363)
('predict:', -0.982151379530363)
('predict:', -0.9821513795303632)
('predict:', -0.9821513795303632)
('predict:', -0.9821513795303632)
('predict:', -0.9821513795303632)
('predict:', -0.9821513795303632)
('predict:', -0.9821513795303632)
('predict:', -0.9821513795303632)
('predict:', -0.9821513795303632)
('predict:', -0.9821513795303632)
('predict:', -0.9821513795303632)
('predict:', -0.9821513795303632)
('predict:', -0.9821513795303632)
('predict:', -0.9821513795303632)
('predict:', -0.9821513795303632)
('predict:', 6.734293178731241)
('predict:', 6.734293178731241)
('predict:', 6.734293178731241)
('predict:', 6.734293178731241)
('predict:', -0.982151379530363)
('predict:', -0.982151379530363)
('predict:', -0.982151379530363)
('predict:', -0.982151379530363)
('predict:', -0.982151379530363)
('predict:', -0.982151379530363)
('predict:', -0.982151379530363)
('predict:', -0.982151379530363)
('predict:', -0.982151379530363)
('predict:', -0.982151379530363)
('predict:', -0.982151379530363)
('predict:', -0.982151379530363)
('predict:', -0.982151379530363)
('predict:', -0.982151379530363)
('predict:', -0.982151379530363)
('predict:', -0.982151379530363)
('predict:', -0.9821513795303632)
('predict:', -0.982151379530363)
('predict:', -0.9821513795303632)
('predict:', -0.9821513795303632)
('predict:', -0.982151379530363)
('predict:', -0.9821513795303632)
('predict:', -0.9821513795303632)
('predict:', -0.9821513795303632)
('predict:', -0.9821513795303632)
('predict:', -0.9821513795303632)
('predict:', -0.982151379530363)
('predict:', -0.982151379530363)
('predict:', -0.9821513795303632)
('predict:', -0.9821513795303632)
('predict:', -0.9821513795303632)
('predict:', -0.9821513795303632)
('predict:', -0.9821513795303632)
('predict:', -0.9821513795303632)
('predict:', -0.9821513795303632)
('predict:', -0.9821513795303632)
('predict:', -0.9821513795303632)
('predict:', -0.982151379530363)
('predict:', -0.9821513795303632)
('predict:', -0.9821513795303632)
('predict:', 6.734293178731241)
('predict:', 6.734293178731241)
('predict:', 6.734293178731241)
('predict:', 6.734293178731241)
('predict:', -0.982151379530363)
('predict:', -0.982151379530363)
('predict:', -0.982151379530363)
('predict:', -0.982151379530363)
('predict:', -0.982151379530363)
('predict:', -0.982151379530363)
('predict:', -0.982151379530363)
('predict:', -0.982151379530363)
('predict:', -0.982151379530363)
('predict:', -0.982151379530363)
('predict:', -0.982151379530363)
('predict:', -0.982151379530363)
('predict:', -0.982151379530363)
('predict:', -0.982151379530363)
('predict:', -0.982151379530363)
('predict:', -0.9821513795303632)
('predict:', -0.9821513795303632)
('predict:', -0.9821513795303632)
('predict:', -0.982151379530363)
('predict:', -0.982151379530363)
('predict:', -0.982151379530363)
('predict:', -0.9821513795303632)
('predict:', -0.9821513795303632)
('predict:', -0.9821513795303632)
('predict:', -0.9821513795303632)
('predict:', -0.9821513795303632)
('predict:', 6.734293178731241)
('predict:', 6.734293178731241)
('predict:', 6.734293178731241)
('predict:', 6.734293178731241)
('predict:', -0.982151379530363)
('predict:', -0.982151379530363)
('predict:', -0.982151379530363)
('predict:', -0.982151379530363)
('predict:', -0.982151379530363)
('predict:', -0.982151379530363)
('predict:', -0.982151379530363)
('predict:', -0.982151379530363)
('predict:', -0.982151379530363)
('predict:', -0.982151379530363)
('predict:', -0.982151379530363)
('predict:', -0.982151379530363)
('predict:', -0.982151379530363)
('predict:', -0.982151379530363)
('predict:', -0.982151379530363)
('predict:', -0.9821513795303632)
('predict:', -0.982151379530363)
('predict:', -0.982151379530363)
('predict:', -0.982151379530363)
('predict:', -0.982151379530363)
('predict:', -0.982151379530363)
('predict:', -0.9821513795303632)
('predict:', -0.9821513795303632)
('predict:', -0.9821513795303632)
('predict:', 6.734293178731241)
('predict:', 6.734293178731241)
('predict:', 6.734293178731241)
('predict:', 6.734293178731241)
('predict:', -0.982151379530363)
('predict:', -0.982151379530363)
('predict:', -0.982151379530363)
('predict:', -0.982151379530363)
('predict:', -0.982151379530363)
('predict:', -0.982151379530363)
('predict:', -0.982151379530363)
('predict:', -0.982151379530363)
('predict:', -0.9821513795303632)
('predict:', -0.9821513795303632)
('predict:', -0.9821513795303632)
('predict:', -0.9821513795303632)
('predict:', -0.9821513795303632)
('predict:', -0.9821513795303632)
('predict:', -0.9821513795303632)
('predict:', -0.9821513795303632)
('predict:', -0.9821513795303632)
('predict:', -0.9821513795303632)
('predict:', -0.9821513795303632)
('predict:', -0.9821513795303632)
('predict:', -0.982151379530363)
('predict:', -0.982151379530363)
('predict:', -0.982151379530363)
('predict:', -0.982151379530363)
('predict:', -0.9821513795303632)
('predict:', -0.982151379530363)
('predict:', -0.982151379530363)
('predict:', -0.982151379530363)
('predict:', -0.982151379530363)
('predict:', -0.982151379530363)
('predict:', -0.982151379530363)
('predict:', -0.982151379530363)
('predict:', -0.982151379530363)
('predict:', -0.982151379530363)
('predict:', -0.982151379530363)
('predict:', -0.982151379530363)
('predict:', -0.982151379530363)
('predict:', -0.982151379530363)
('predict:', -0.9821513795303632)
('predict:', -0.9821513795303632)
('predict:', -0.9821513795303632)
('predict:', -0.9821513795303632)
('predict:', 6.734293178731241)
('predict:', 6.734293178731241)
('predict:', 6.734293178731241)
('predict:', 6.734293178731241)
('predict:', -0.982151379530363)
('predict:', -0.982151379530363)
('predict:', -0.982151379530363)
('predict:', -0.982151379530363)
('predict:', -0.982151379530363)
('predict:', -0.982151379530363)
('predict:', -0.982151379530363)
('predict:', -0.982151379530363)
('predict:', -0.982151379530363)
('predict:', -0.982151379530363)
('predict:', -0.982151379530363)
('predict:', -0.982151379530363)
('predict:', -0.9821513795303632)
('predict:', -0.982151379530363)
('predict:', -0.9821513795303632)
('predict:', -0.9821513795303632)
('predict:', -0.9821513795303632)
('predict:', 6.734293178731241)
('predict:', 6.734293178731241)
('predict:', 6.734293178731241)
('predict:', 6.734293178731241)
('predict:', -0.982151379530363)
('predict:', -0.982151379530363)
('predict:', -0.982151379530363)
('predict:', -0.982151379530363)
('predict:', -0.982151379530363)
('predict:', -0.982151379530363)
('predict:', -0.982151379530363)
('predict:', -0.982151379530363)
('predict:', -0.982151379530363)
('predict:', -0.982151379530363)
('predict:', -0.982151379530363)
('predict:', -0.982151379530363)
('predict:', -0.982151379530363)
('predict:', -0.982151379530363)
('predict:', -0.982151379530363)
('predict:', -0.9821513795303632)
('predict:', -0.9821513795303632)
('predict:', -0.9821513795303632)
('predict:', -0.9821513795303632)
('predict:', -0.9821513795303632)
('predict:', -0.9821513795303632)
('predict:', -0.982151379530363)
('predict:', -0.982151379530363)
('predict:', -0.982151379530363)
('predict:', -0.982151379530363)
('predict:', -0.982151379530363)
('predict:', -0.982151379530363)
('predict:', -0.9821513795303632)
('predict:', -0.9821513795303632)
('predict:', -0.9821513795303632)
('predict:', -0.9821513795303632)
('predict:', -0.9821513795303632)
('predict:', -0.9821513795303632)
('predict:', -0.982151379530363)
('predict:', -0.982151379530363)
('predict:', -0.982151379530363)
('predict:', -0.982151379530363)
('predict:', -0.9821513795303632)
('predict:', -0.9821513795303632)
('predict:', -0.9821513795303632)
('predict:', -0.9821513795303632)
('predict:', 6.734293178731241)
('predict:', 6.734293178731241)
('predict:', 6.734293178731241)
('predict:', 6.734293178731241)
('predict:', -0.982151379530363)
('predict:', -0.982151379530363)
('predict:', -0.982151379530363)
('predict:', -0.982151379530363)
('predict:', -0.982151379530363)
('predict:', -0.982151379530363)
('predict:', -0.982151379530363)
('predict:', -0.982151379530363)
('predict:', -0.982151379530363)
('predict:', -0.982151379530363)
('predict:', -0.982151379530363)
('predict:', -0.982151379530363)
('predict:', -0.9821513795303632)
('predict:', -0.982151379530363)
('predict:', -0.9821513795303632)
('predict:', -0.9821513795303632)
('predict:', -0.9821513795303632)
('predict:', -0.9821513795303632)
('predict:', 6.734293178731241)
('predict:', 6.734293178731241)
('predict:', 6.734293178731241)
('predict:', 6.734293178731241)
('predict:', -0.982151379530363)
('predict:', -0.982151379530363)
('predict:', -0.982151379530363)
('predict:', -0.982151379530363)
('predict:', -0.982151379530363)
('predict:', -0.982151379530363)
('predict:', -0.982151379530363)
('predict:', -0.982151379530363)
('predict:', -0.9821513795303632)
('predict:', -0.9821513795303632)
('predict:', -0.9821513795303632)
('predict:', -0.9821513795303632)
('predict:', -0.9821513795303632)
('predict:', -0.9821513795303632)
('predict:', -0.9821513795303632)
('predict:', -0.9821513795303632)
('predict:', -0.9821513795303632)
('predict:', -0.9821513795303632)
('predict:', -0.982151379530363)
('predict:', -0.982151379530363)
('predict:', -0.982151379530363)
('predict:', -0.982151379530363)
('predict:', -0.982151379530363)
('predict:', -0.9821513795303632)
('predict:', -0.9821513795303632)
('predict:', -0.9821513795303632)
('predict:', 6.734293178731241)
('predict:', 6.734293178731241)
('predict:', 6.734293178731241)
('predict:', 6.734293178731241)
('predict:', -0.982151379530363)
('predict:', -0.982151379530363)
('predict:', -0.982151379530363)
('predict:', -0.982151379530363)
('predict:', -0.982151379530363)
('predict:', -0.982151379530363)
('predict:', -0.982151379530363)
('predict:', -0.982151379530363)
('predict:', -0.982151379530363)
('predict:', -0.982151379530363)
('predict:', -0.982151379530363)
('predict:', -0.982151379530363)
('predict:', -0.982151379530363)
('predict:', -0.982151379530363)
('predict:', -0.9821513795303632)
('predict:', -0.982151379530363)
('predict:', -0.982151379530363)
('predict:', -0.982151379530363)
('predict:', -0.982151379530363)
('predict:', -0.982151379530363)
('predict:', -0.9821513795303632)
('predict:', -0.9821513795303632)
('predict:', -0.9821513795303632)
('predict:', 6.734293178731241)
('predict:', 6.734293178731241)
('predict:', 6.734293178731241)
('predict:', 6.734293178731241)
('predict:', -0.982151379530363)
('predict:', -0.982151379530363)
('predict:', -0.982151379530363)
('predict:', -0.982151379530363)
('predict:', -0.982151379530363)
('predict:', -0.982151379530363)
('predict:', -0.982151379530363)
('predict:', -0.9821513795303632)
('predict:', -0.9821513795303632)
('predict:', -0.9821513795303632)
('predict:', -0.9821513795303632)
('predict:', -0.9821513795303632)
('predict:', -0.9821513795303632)
('predict:', -0.9821513795303632)
('predict:', -0.9821513795303632)
('predict:', -0.9821513795303632)
('predict:', -0.9821513795303632)
('predict:', -0.9821513795303632)
('predict:', -0.9821513795303632)
('predict:', -0.982151379530363)
('predict:', -0.982151379530363)
('predict:', -0.982151379530363)
('predict:', -0.982151379530363)
('predict:', -0.9821513795303632)
('predict:', -0.982151379530363)
('predict:', -0.982151379530363)
('predict:', -0.982151379530363)
('predict:', -0.982151379530363)
('predict:', -0.982151379530363)
('predict:', -0.982151379530363)
('predict:', -0.982151379530363)
('predict:', -0.982151379530363)
('predict:', -0.982151379530363)
('predict:', -0.982151379530363)
('predict:', -0.982151379530363)
('predict:', -0.982151379530363)
('predict:', -0.982151379530363)
('predict:', -0.9821513795303632)
('predict:', -0.9821513795303632)
('predict:', -0.9821513795303632)
('predict:', -0.9821513795303632)
('predict:', 6.734293178731241)
('predict:', 6.734293178731241)
('predict:', 6.734293178731241)
('predict:', 6.734293178731241)
('predict:', -0.982151379530363)
('predict:', -0.982151379530363)
('predict:', -0.982151379530363)
('predict:', -0.982151379530363)
('predict:', -0.982151379530363)
('predict:', -0.982151379530363)
('predict:', -0.982151379530363)
('predict:', -0.982151379530363)
('predict:', -0.982151379530363)
('predict:', -0.9821513795303632)
('predict:', -0.9821513795303632)
('predict:', -0.9821513795303632)
('predict:', -0.9821513795303632)
('predict:', -0.9821513795303632)
('predict:', -0.9821513795303632)
('predict:', -0.9821513795303632)
('predict:', -0.9821513795303632)
('predict:', -0.9821513795303632)
('predict:', -0.9821513795303632)
('predict:', -0.982151379530363)
('predict:', -0.982151379530363)
('predict:', -0.982151379530363)
('predict:', -0.982151379530363)
('predict:', -0.982151379530363)
('predict:', -0.9821513795303632)
('predict:', -0.9821513795303632)
('predict:', -0.9821513795303632)
('predict:', 6.734293178731241)
('predict:', 6.734293178731241)
('predict:', 6.734293178731241)
('predict:', 6.734293178731241)
('predict:', -0.982151379530363)
('predict:', -0.982151379530363)
('predict:', -0.982151379530363)
('predict:', -0.982151379530363)
('predict:', -0.982151379530363)
('predict:', -0.982151379530363)
('predict:', -0.982151379530363)
('predict:', -0.982151379530363)
('predict:', -0.982151379530363)
('predict:', -0.982151379530363)
('predict:', -0.982151379530363)
('predict:', -0.982151379530363)
('predict:', -0.982151379530363)
('predict:', -0.982151379530363)
('predict:', -0.982151379530363)
('predict:', -0.9821513795303632)
('predict:', -0.982151379530363)
('predict:', -0.982151379530363)
('predict:', -0.982151379530363)
('predict:', -0.982151379530363)
('predict:', -0.982151379530363)
('predict:', -0.9821513795303632)
('predict:', -0.9821513795303632)
('predict:', -0.9821513795303632)
('predict:', 6.734293178731241)
('predict:', 6.734293178731241)
('predict:', 6.734293178731241)
('predict:', 6.734293178731241)
('predict:', -0.982151379530363)
('predict:', -0.982151379530363)
('predict:', -0.982151379530363)
('predict:', -0.982151379530363)
('predict:', -0.982151379530363)
('predict:', -0.982151379530363)
('predict:', -0.982151379530363)
('predict:', -0.982151379530363)
('predict:', -0.9821513795303632)
('predict:', -0.9821513795303632)
('predict:', -0.9821513795303632)
('predict:', -0.9821513795303632)
('predict:', -0.9821513795303632)
('predict:', -0.9821513795303632)
('predict:', -0.9821513795303632)
('predict:', -0.9821513795303632)
('predict:', -0.9821513795303632)
('predict:', -0.9821513795303632)
('predict:', -0.9821513795303632)
('predict:', -0.9821513795303632)
('predict:', -0.982151379530363)
('predict:', -0.982151379530363)
('predict:', -0.982151379530363)
('predict:', -0.982151379530363)
('predict:', -0.9821513795303632)
('predict:', -0.982151379530363)
('predict:', -0.982151379530363)
('predict:', -0.982151379530363)
('predict:', -0.982151379530363)
('predict:', -0.982151379530363)
('predict:', -0.982151379530363)
('predict:', -0.982151379530363)
('predict:', -0.982151379530363)
('predict:', -0.982151379530363)
('predict:', -0.982151379530363)
('predict:', -0.982151379530363)
('predict:', -0.982151379530363)
('predict:', -0.982151379530363)
('predict:', -0.9821513795303632)
('predict:', -0.9821513795303632)
('predict:', -0.9821513795303632)
('predict:', -0.9821513795303632)
('predict:', 6.734293178731241)
('predict:', 6.734293178731241)
('predict:', 6.734293178731241)
('predict:', 6.734293178731241)
('predict:', -0.982151379530363)
('predict:', -0.982151379530363)
('predict:', -0.982151379530363)
('predict:', -0.982151379530363)
('predict:', -0.982151379530363)
('predict:', -0.982151379530363)
('predict:', -0.982151379530363)
('predict:', -0.982151379530363)
('predict:', -0.982151379530363)
('predict:', -0.982151379530363)
('predict:', -0.982151379530363)
('predict:', -0.982151379530363)
('predict:', -0.982151379530363)
('predict:', -0.982151379530363)
('predict:', -0.982151379530363)
('predict:', -0.982151379530363)
('predict:', -0.982151379530363)
('predict:', -0.982151379530363)
('predict:', -0.982151379530363)
('predict:', -0.982151379530363)
('predict:', -0.9821513795303632)
('predict:', -0.982151379530363)
('predict:', -0.9821513795303632)
('predict:', -0.9821513795303632)
('predict:', -0.9821513795303632)
('predict:', -0.9821513795303632)
('predict:', -0.9821513795303632)
('predict:', 6.734293178731241)
('predict:', 6.734293178731241)
('predict:', 6.734293178731241)
('predict:', 6.734293178731241)
('predict:', -0.982151379530363)
('predict:', -0.982151379530363)
('predict:', -0.982151379530363)
('predict:', -0.982151379530363)
('predict:', -0.982151379530363)
('predict:', -0.982151379530363)
('predict:', -0.982151379530363)
('predict:', -0.982151379530363)
('predict:', -0.982151379530363)
('predict:', -0.9821513795303632)
('predict:', -0.9821513795303632)
('predict:', -0.9821513795303632)
('predict:', -0.9821513795303632)
('predict:', -0.9821513795303632)
('predict:', -0.9821513795303632)
('predict:', -0.9821513795303632)
('predict:', -0.9821513795303632)
('predict:', -0.9821513795303632)
('predict:', -0.9821513795303632)
('predict:', -0.982151379530363)
('predict:', -0.982151379530363)
('predict:', -0.982151379530363)
('predict:', -0.982151379530363)
('predict:', -0.982151379530363)
('predict:', -0.9821513795303632)
('predict:', -0.9821513795303632)
('predict:', -0.9821513795303632)
('predict:', 6.734293178731241)
('predict:', 6.734293178731241)
('predict:', 6.734293178731241)
('predict:', 6.734293178731241)
('predict:', -0.982151379530363)
('predict:', -0.982151379530363)
('predict:', -0.982151379530363)
('predict:', -0.982151379530363)
('predict:', -0.982151379530363)
('predict:', -0.982151379530363)
('predict:', -0.982151379530363)
('predict:', -0.982151379530363)
('predict:', -0.982151379530363)
('predict:', -0.982151379530363)
('predict:', -0.982151379530363)
('predict:', -0.982151379530363)
('predict:', -0.982151379530363)
('predict:', -0.982151379530363)
('predict:', -0.982151379530363)
('predict:', -0.9821513795303632)
('predict:', -0.982151379530363)
('predict:', -0.982151379530363)
('predict:', -0.982151379530363)
('predict:', -0.982151379530363)
('predict:', -0.982151379530363)
('predict:', -0.9821513795303632)
('predict:', -0.9821513795303632)
('predict:', -0.9821513795303632)
('predict:', 6.734293178731241)
('predict:', 6.734293178731241)
('predict:', 6.734293178731241)
('predict:', 6.734293178731241)
('predict:', -0.982151379530363)
('predict:', -0.982151379530363)
('predict:', -0.982151379530363)
('predict:', -0.982151379530363)
('predict:', -0.982151379530363)
('predict:', -0.982151379530363)
('predict:', -0.982151379530363)
('predict:', -0.982151379530363)
('predict:', -0.9821513795303632)
('predict:', -0.9821513795303632)
('predict:', -0.9821513795303632)
('predict:', -0.9821513795303632)
('predict:', -0.9821513795303632)
('predict:', -0.9821513795303632)
('predict:', -0.9821513795303632)
('predict:', -0.9821513795303632)
('predict:', -0.9821513795303632)
('predict:', -0.9821513795303632)
('predict:', -0.9821513795303632)
('predict:', -0.9821513795303632)
('predict:', -0.982151379530363)
('predict:', -0.982151379530363)
('predict:', -0.982151379530363)
('predict:', -0.982151379530363)
('predict:', -0.9821513795303632)
('predict:', -0.982151379530363)
('predict:', -0.982151379530363)
('predict:', -0.982151379530363)
('predict:', -0.982151379530363)
('predict:', -0.982151379530363)
('predict:', -0.982151379530363)
('predict:', -0.982151379530363)
('predict:', -0.982151379530363)
('predict:', -0.982151379530363)
('predict:', -0.982151379530363)
('predict:', -0.982151379530363)
('predict:', -0.982151379530363)
('predict:', -0.982151379530363)
('predict:', -0.9821513795303632)
('predict:', -0.9821513795303632)
('predict:', -0.9821513795303632)
('predict:', -0.9821513795303632)
('predict:', 6.734293178731241)
('predict:', 6.734293178731241)
('predict:', 6.734293178731241)
('predict:', 6.734293178731241)
('predict:', -0.982151379530363)
('predict:', -0.982151379530363)
('predict:', -0.982151379530363)
('predict:', -0.982151379530363)
('predict:', -0.982151379530363)
('predict:', -0.982151379530363)
('predict:', -0.982151379530363)
('predict:', -0.982151379530363)
('predict:', -0.982151379530363)
('predict:', -0.982151379530363)
('predict:', -0.982151379530363)
('predict:', -0.982151379530363)
('predict:', -0.982151379530363)
('predict:', -0.9821513795303632)
('predict:', -0.9821513795303632)
('predict:', -0.9821513795303632)
('predict:', -0.9821513795303632)
('predict:', -0.9821513795303632)
('predict:', -0.9821513795303632)
('predict:', -0.982151379530363)
('predict:', -0.982151379530363)
('predict:', -0.982151379530363)
('predict:', -0.982151379530363)
('predict:', -0.982151379530363)
('predict:', -0.982151379530363)
('predict:', -0.982151379530363)
('predict:', -0.982151379530363)
('predict:', -0.982151379530363)
('predict:', -0.982151379530363)
('predict:', -0.982151379530363)
('predict:', -0.982151379530363)
('predict:', -0.982151379530363)
('predict:', -0.982151379530363)
('predict:', 6.734293178731241)
('predict:', 6.734293178731241)
('predict:', 6.734293178731241)
('predict:', 6.734293178731241)
('predict:', -0.982151379530363)
('predict:', -0.982151379530363)
('predict:', -0.982151379530363)
('predict:', -0.982151379530363)
('predict:', -0.982151379530363)
('predict:', -0.982151379530363)
('predict:', -0.982151379530363)
('predict:', -0.982151379530363)
('predict:', -0.982151379530363)
('predict:', -0.982151379530363)
('predict:', -0.982151379530363)
('predict:', -0.982151379530363)
('predict:', -0.982151379530363)
('predict:', -0.9821513795303632)
('predict:', -0.9821513795303632)
('predict:', -0.982151379530363)
('predict:', -0.9821513795303632)
('predict:', -0.9821513795303632)
('predict:', -0.9821513795303632)
('predict:', -0.9821513795303632)
('predict:', -0.9821513795303632)
('predict:', -0.9821513795303632)
('predict:', -0.9821513795303632)
('predict:', -0.9821513795303632)
('predict:', 6.734293178731241)
('predict:', 6.734293178731241)
('predict:', 6.734293178731241)
('predict:', 6.734293178731241)
('predict:', -0.982151379530363)
('predict:', -0.982151379530363)
('predict:', -0.982151379530363)
('predict:', -0.982151379530363)
('predict:', -0.982151379530363)
('predict:', -0.982151379530363)
('predict:', -0.982151379530363)
('predict:', -0.982151379530363)
('predict:', -0.982151379530363)
('predict:', -0.982151379530363)
('predict:', -0.982151379530363)
('predict:', -0.982151379530363)
('predict:', -0.982151379530363)
('predict:', -0.9821513795303632)
('predict:', -0.9821513795303632)
('predict:', -0.9821513795303632)
('predict:', -0.9821513795303632)
('predict:', 6.734293178731241)
('predict:', 6.734293178731241)
('predict:', 6.734293178731241)
('predict:', 6.734293178731241)
('predict:', -0.982151379530363)
('predict:', -0.982151379530363)
('predict:', -0.982151379530363)
('predict:', -0.982151379530363)
('predict:', -0.982151379530363)
('predict:', -0.982151379530363)
('predict:', -0.982151379530363)
('predict:', -0.982151379530363)
('predict:', -0.982151379530363)
('predict:', -0.982151379530363)
('predict:', -0.982151379530363)
('predict:', -0.982151379530363)
('predict:', -0.982151379530363)
('predict:', -0.9821513795303632)
('predict:', -0.9821513795303632)
('predict:', -0.982151379530363)
('predict:', -0.9821513795303632)
('predict:', -0.9821513795303632)
('predict:', -0.9821513795303632)
('predict:', -0.9821513795303632)
('predict:', -0.9821513795303632)
('predict:', -0.9821513795303632)
('predict:', -0.9821513795303632)
('predict:', -0.9821513795303632)
('predict:', 6.734293178731241)
('predict:', 6.734293178731241)
('predict:', 6.734293178731241)
('predict:', 6.734293178731241)
('predict:', -0.982151379530363)
('predict:', -0.982151379530363)
('predict:', -0.982151379530363)
('predict:', -0.982151379530363)
('predict:', -0.982151379530363)
('predict:', -0.982151379530363)
('predict:', -0.982151379530363)
('predict:', -0.982151379530363)
('predict:', -0.982151379530363)
('predict:', -0.9821513795303632)
('predict:', -0.9821513795303632)
('predict:', -0.9821513795303632)
('predict:', -0.9821513795303632)
('predict:', -0.9821513795303632)
('predict:', -0.9821513795303632)
('predict:', -0.9821513795303632)
('predict:', -0.9821513795303632)
('predict:', -0.9821513795303632)
('predict:', -0.9821513795303632)
('predict:', -0.982151379530363)
('predict:', -0.982151379530363)
('predict:', -0.982151379530363)
('predict:', -0.982151379530363)
('predict:', -0.982151379530363)
('predict:', -0.9821513795303632)
('predict:', -0.9821513795303632)
('predict:', -0.9821513795303632)
('predict:', 6.734293178731241)
('predict:', 6.734293178731241)
('predict:', 6.734293178731241)
('predict:', 6.734293178731241)
('predict:', -0.982151379530363)
('predict:', -0.982151379530363)
('predict:', -0.982151379530363)
('predict:', -0.982151379530363)
('predict:', -0.982151379530363)
('predict:', -0.982151379530363)
('predict:', -0.982151379530363)
('predict:', -0.982151379530363)
('predict:', -0.982151379530363)
('predict:', -0.982151379530363)
('predict:', -0.982151379530363)
('predict:', -0.982151379530363)
('predict:', -0.982151379530363)
('predict:', -0.982151379530363)
('predict:', -0.982151379530363)
('predict:', -0.9821513795303632)
('predict:', -0.982151379530363)
('predict:', -0.982151379530363)
('predict:', -0.982151379530363)
('predict:', -0.982151379530363)
('predict:', -0.982151379530363)
('predict:', -0.9821513795303632)
('predict:', -0.9821513795303632)
('predict:', -0.9821513795303632)
('predict:', 6.734293178731241)
('predict:', 6.734293178731241)
('predict:', 6.734293178731241)
('predict:', 6.734293178731241)
('predict:', -0.982151379530363)
('predict:', -0.982151379530363)
('predict:', -0.982151379530363)
('predict:', -0.982151379530363)
('predict:', -0.982151379530363)
('predict:', -0.982151379530363)
('predict:', -0.982151379530363)
('predict:', -0.982151379530363)
('predict:', -0.9821513795303632)
('predict:', -0.9821513795303632)
('predict:', -0.9821513795303632)
('predict:', -0.9821513795303632)
('predict:', -0.9821513795303632)
('predict:', -0.9821513795303632)
('predict:', -0.9821513795303632)
('predict:', -0.9821513795303632)
('predict:', -0.9821513795303632)
('predict:', -0.9821513795303632)
('predict:', -0.9821513795303632)
('predict:', -0.9821513795303632)
('predict:', -0.982151379530363)
('predict:', -0.982151379530363)
('predict:', -0.982151379530363)
('predict:', -0.982151379530363)
('predict:', -0.9821513795303632)
('predict:', -0.982151379530363)
('predict:', -0.982151379530363)
('predict:', -0.982151379530363)
('predict:', -0.982151379530363)
('predict:', -0.982151379530363)
('predict:', -0.982151379530363)
('predict:', -0.982151379530363)
('predict:', -0.982151379530363)
('predict:', -0.982151379530363)
('predict:', -0.982151379530363)
('predict:', -0.982151379530363)
('predict:', -0.982151379530363)
('predict:', -0.982151379530363)
('predict:', -0.9821513795303632)
('predict:', -0.9821513795303632)
('predict:', -0.9821513795303632)
('predict:', -0.9821513795303632)
('predict:', 6.734293178731241)
('predict:', 6.734293178731241)
('predict:', 6.734293178731241)
('predict:', 6.734293178731241)
('predict:', -0.982151379530363)
('predict:', -0.982151379530363)
('predict:', -0.982151379530363)
('predict:', -0.982151379530363)
('predict:', -0.982151379530363)
('predict:', -0.982151379530363)
('predict:', -0.982151379530363)
('predict:', -0.982151379530363)
('predict:', -0.982151379530363)
('predict:', -0.9821513795303632)
('predict:', -0.9821513795303632)
('predict:', -0.9821513795303632)
('predict:', -0.9821513795303632)
('predict:', -0.9821513795303632)
('predict:', -0.9821513795303632)
('predict:', -0.9821513795303632)
('predict:', -0.9821513795303632)
('predict:', -0.9821513795303632)
('predict:', -0.9821513795303632)
('predict:', -0.982151379530363)
('predict:', -0.982151379530363)
('predict:', -0.982151379530363)
('predict:', -0.982151379530363)
('predict:', -0.982151379530363)
('predict:', -0.9821513795303632)
('predict:', -0.9821513795303632)
('predict:', -0.9821513795303632)
('predict:', 6.734293178731241)
('predict:', 6.734293178731241)
('predict:', 6.734293178731241)
('predict:', 6.734293178731241)
('predict:', -0.982151379530363)
('predict:', -0.982151379530363)
('predict:', -0.982151379530363)
('predict:', -0.982151379530363)
('predict:', -0.982151379530363)
('predict:', -0.982151379530363)
('predict:', -0.982151379530363)
('predict:', -0.982151379530363)
('predict:', -0.982151379530363)
('predict:', -0.982151379530363)
('predict:', -0.982151379530363)
('predict:', -0.982151379530363)
('predict:', -0.982151379530363)
('predict:', -0.982151379530363)
('predict:', -0.982151379530363)
('predict:', -0.982151379530363)
('predict:', -0.982151379530363)
('predict:', -0.982151379530363)
('predict:', -0.982151379530363)
('predict:', -0.982151379530363)
('predict:', -0.9821513795303632)
('predict:', -0.9821513795303632)
('predict:', -0.9821513795303632)
('predict:', 6.734293178731241)
('predict:', 6.734293178731241)
('predict:', 6.734293178731241)
('predict:', 6.734293178731241)
('predict:', -0.982151379530363)
('predict:', -0.982151379530363)
('predict:', -0.982151379530363)
('predict:', -0.982151379530363)
('predict:', -0.982151379530363)
('predict:', -0.982151379530363)
('predict:', -0.982151379530363)
('predict:', -0.982151379530363)
('predict:', -0.9821513795303632)
('predict:', -0.9821513795303632)
('predict:', -0.9821513795303632)
('predict:', -0.9821513795303632)
('predict:', -0.9821513795303632)
('predict:', -0.9821513795303632)
('predict:', -0.9821513795303632)
('predict:', -0.9821513795303632)
('predict:', -0.9821513795303632)
('predict:', -0.9821513795303632)
('predict:', -0.9821513795303632)
('predict:', -0.9821513795303632)
('predict:', -0.982151379530363)
('predict:', -0.982151379530363)
('predict:', -0.982151379530363)
('predict:', -0.982151379530363)
('predict:', -0.9821513795303632)
('predict:', -0.982151379530363)
('predict:', -0.982151379530363)
('predict:', -0.982151379530363)
('predict:', -0.982151379530363)
('predict:', -0.982151379530363)
('predict:', -0.982151379530363)
('predict:', -0.982151379530363)
('predict:', -0.982151379530363)
('predict:', -0.982151379530363)
('predict:', -0.982151379530363)
('predict:', -0.982151379530363)
('predict:', -0.982151379530363)
('predict:', -0.982151379530363)
('predict:', -0.9821513795303632)
('predict:', -0.9821513795303632)
('predict:', -0.9821513795303632)
('predict:', -0.9821513795303632)
('predict:', 3.6536961788566487)
('predict:', 3.6536961788566487)
('predict:', 3.6536961788566487)
('predict:', 3.6536961788566487)
('predict:', -0.969476394635407)
('predict:', -0.9651276024119938)
('predict:', -0.969476394635407)
('predict:', -0.969476394635407)
('predict:', -0.969476394635407)
('predict:', -0.969476394635407)
('predict:', -0.969476394635407)
('predict:', -0.969476394635407)
('predict:', -0.969476394635407)
('predict:', -0.969476394635407)
('predict:', -0.969476394635407)
('predict:', -0.969476394635407)
('predict:', -0.969476394635407)
('predict:', -0.9677519553335177)
('predict:', -0.9651276024119938)
('predict:', -0.9651276024119938)
('predict:', -0.9651276024119938)
('predict:', -0.9651276024119938)
('predict:', -0.9651276024119938)
('predict:', -0.9677519553335177)
('predict:', -0.9677519553335177)
('predict:', -0.9677519553335177)
('predict:', -0.9677519553335177)
('predict:', -0.9677519553335177)
('predict:', -0.9677519553335177)
('predict:', 3.6536961788566487)
('predict:', 3.6536961788566487)
('predict:', 3.6536961788566487)
('predict:', 3.6536961788566487)
('predict:', -0.969476394635407)
('predict:', -0.9651276024119938)
('predict:', -0.969476394635407)
('predict:', -0.9677519553335177)
('predict:', -0.969476394635407)
('predict:', -0.969476394635407)
('predict:', -0.969476394635407)
('predict:', -0.969476394635407)
('predict:', -0.969476394635407)
('predict:', -0.969476394635407)
('predict:', -0.969476394635407)
('predict:', -0.969476394635407)
('predict:', -0.969476394635407)
('predict:', -0.969476394635407)
('predict:', -0.9651276024119938)
('predict:', -0.9651276024119938)
('predict:', -0.9651276024119938)
('predict:', -0.9651276024119938)
('predict:', -0.9677519553335177)
('predict:', -0.9677519553335177)
('predict:', -0.9651276024119938)
('predict:', -0.9651276024119938)
('predict:', -0.9651276024119938)
('predict:', -0.9651276024119938)
('predict:', -0.9651276024119938)
('predict:', -0.9677519553335177)
('predict:', -0.9677519553335177)
('predict:', 3.6536961788566487)
('predict:', 3.6536961788566487)
('predict:', 3.6536961788566487)
('predict:', 3.6536961788566487)
('predict:', -0.969476394635407)
('predict:', -0.969476394635407)
('predict:', -0.969476394635407)
('predict:', -0.9651276024119938)
('predict:', -0.969476394635407)
('predict:', -0.969476394635407)
('predict:', -0.969476394635407)
('predict:', -0.969476394635407)
('predict:', -0.969476394635407)
('predict:', -0.969476394635407)
('predict:', -0.969476394635407)
('predict:', -0.969476394635407)
('predict:', -0.969476394635407)
('predict:', -0.969476394635407)
('predict:', -0.9651276024119938)
('predict:', -0.9651276024119938)
('predict:', -0.9651276024119938)
('predict:', -0.9651276024119938)
('predict:', -0.9651276024119938)
('predict:', -0.9677519553335177)
('predict:', -0.9677519553335177)
('predict:', -0.9677519553335177)
('predict:', -0.9651276024119938)
('predict:', 3.6536961788566487)
('predict:', 3.6536961788566487)
('predict:', 3.6536961788566487)
('predict:', 3.6536961788566487)
('predict:', -0.969476394635407)
('predict:', -0.969476394635407)
('predict:', -0.969476394635407)
('predict:', -0.9677519553335177)
('predict:', -0.969476394635407)
('predict:', -0.969476394635407)
('predict:', -0.969476394635407)
('predict:', -0.969476394635407)
('predict:', -0.969476394635407)
('predict:', -0.969476394635407)
('predict:', -0.969476394635407)
('predict:', -0.969476394635407)
('predict:', -0.969476394635407)
('predict:', -0.969476394635407)
('predict:', -0.9651276024119938)
('predict:', -0.9651276024119938)
('predict:', -0.9651276024119938)
('predict:', -0.9651276024119938)
('predict:', -0.9651276024119938)
('predict:', -0.9677519553335177)
('predict:', -0.9651276024119938)
('predict:', -0.9651276024119938)
('predict:', 3.6536961788566487)
('predict:', 3.6536961788566487)
('predict:', 3.6536961788566487)
('predict:', 3.6536961788566487)
('predict:', -0.969476394635407)
('predict:', -0.969476394635407)
('predict:', -0.969476394635407)
('predict:', -0.9651276024119938)
('predict:', -0.969476394635407)
('predict:', -0.969476394635407)
('predict:', -0.969476394635407)
('predict:', -0.969476394635407)
('predict:', -0.969476394635407)
('predict:', -0.969476394635407)
('predict:', -0.969476394635407)
('predict:', -0.969476394635407)
('predict:', -0.969476394635407)
('predict:', -0.969476394635407)
('predict:', -0.9651276024119938)
('predict:', -0.9651276024119938)
('predict:', -0.9651276024119938)
('predict:', -0.9651276024119938)
('predict:', -0.9651276024119938)
('predict:', -0.9677519553335177)
('predict:', -0.9677519553335177)
('predict:', -0.9677519553335177)
('predict:', -0.9651276024119938)
('predict:', -0.9677519553335177)
('predict:', -0.9677519553335177)
('predict:', -0.9677519553335177)
('predict:', -0.9677519553335177)
('predict:', -0.9677519553335177)
('predict:', -0.9677519553335177)
('predict:', -0.9677519553335177)
('predict:', 3.6536961788566487)
('predict:', 3.6536961788566487)
('predict:', 3.6536961788566487)
('predict:', 3.6536961788566487)
('predict:', -0.969476394635407)
('predict:', -0.9651276024119938)
('predict:', -0.9651276024119938)
('predict:', -0.9651276024119938)
('predict:', -0.969476394635407)
('predict:', -0.969476394635407)
('predict:', -0.969476394635407)
('predict:', -0.969476394635407)
('predict:', -0.969476394635407)
('predict:', -0.969476394635407)
('predict:', -0.9651276024119938)
('predict:', -0.9651276024119938)
('predict:', -0.9651276024119938)
('predict:', -0.9651276024119938)
('predict:', -0.9651276024119938)
('predict:', -0.9677519553335177)
('predict:', -0.9677519553335177)
('predict:', -0.9677519553335177)
('predict:', -0.969476394635407)
('predict:', -0.969476394635407)
('predict:', -0.969476394635407)
('predict:', -0.9677519553335177)
('predict:', -0.9677519553335177)
('predict:', -0.9677519553335177)
('predict:', -0.9677519553335177)
('predict:', -0.9677519553335177)
('predict:', -0.9677519553335177)
('predict:', -0.9651276024119938)
('predict:', -0.9651276024119938)
('predict:', -0.9677519553335177)
('predict:', -0.9651276024119938)
('predict:', -0.9651276024119938)
('predict:', -0.9651276024119938)
('predict:', -0.9651276024119938)
('predict:', -0.9651276024119938)
('predict:', -0.9651276024119938)
('predict:', -0.9651276024119938)
('predict:', -0.9651276024119938)
('predict:', -0.9651276024119938)
('predict:', -0.9651276024119938)
('predict:', -0.9677519553335177)
('predict:', -0.9677519553335177)
('predict:', -0.9677519553335177)
('predict:', -0.9677519553335177)
('predict:', -0.9677519553335177)
('predict:', -0.9677519553335177)
('predict:', -0.9677519553335177)
('predict:', -0.9677519553335177)
('predict:', -0.9677519553335177)
('predict:', -0.9677519553335177)
('predict:', -0.9677519553335177)
('predict:', -0.9677519553335177)
('predict:', -0.9677519553335177)
('predict:', -0.9677519553335177)
('predict:', -0.9677519553335177)
('predict:', -0.9677519553335177)
('predict:', 3.6536961788566487)
('predict:', 3.6536961788566487)
('predict:', 3.6536961788566487)
('predict:', 3.6536961788566487)
('predict:', -0.969476394635407)
('predict:', -0.969476394635407)
('predict:', -0.9677519553335177)
('predict:', -0.9677519553335177)
('predict:', -0.969476394635407)
('predict:', -0.969476394635407)
('predict:', -0.969476394635407)
('predict:', -0.969476394635407)
('predict:', -0.969476394635407)
('predict:', -0.969476394635407)
('predict:', -0.9651276024119938)
('predict:', -0.9651276024119938)
('predict:', -0.9651276024119938)
('predict:', -0.9651276024119938)
('predict:', -0.9651276024119938)
('predict:', -0.9677519553335177)
('predict:', -0.9677519553335177)
('predict:', -0.9651276024119938)
('predict:', -0.9677519553335177)
('predict:', -0.9677519553335177)
('predict:', -0.9677519553335177)
('predict:', -0.9677519553335177)
('predict:', -0.9677519553335177)
('predict:', -0.9677519553335177)
('predict:', 3.6536961788566487)
('predict:', 3.6536961788566487)
('predict:', 3.6536961788566487)
('predict:', 3.6536961788566487)
('predict:', -0.969476394635407)
('predict:', -0.969476394635407)
('predict:', -0.969476394635407)
('predict:', -0.9677519553335177)
('predict:', -0.969476394635407)
('predict:', -0.969476394635407)
('predict:', -0.969476394635407)
('predict:', -0.969476394635407)
('predict:', -0.969476394635407)
('predict:', -0.969476394635407)
('predict:', -0.969476394635407)
('predict:', -0.969476394635407)
('predict:', -0.969476394635407)
('predict:', -0.969476394635407)
('predict:', -0.9677519553335177)
('predict:', -0.9651276024119938)
('predict:', -0.9677519553335177)
('predict:', -0.9677519553335177)
('predict:', -0.9677519553335177)
('predict:', -0.9677519553335177)
('predict:', 3.6536961788566487)
('predict:', 3.6536961788566487)
('predict:', 3.6536961788566487)
('predict:', 3.6536961788566487)
('predict:', -0.969476394635407)
('predict:', -0.969476394635407)
('predict:', -0.969476394635407)
('predict:', -0.9651276024119938)
('predict:', -0.969476394635407)
('predict:', -0.969476394635407)
('predict:', -0.969476394635407)
('predict:', -0.969476394635407)
('predict:', -0.969476394635407)
('predict:', -0.969476394635407)
('predict:', -0.9651276024119938)
('predict:', -0.9651276024119938)
('predict:', -0.9651276024119938)
('predict:', -0.9651276024119938)
('predict:', -0.9651276024119938)
('predict:', -0.9677519553335177)
('predict:', -0.9677519553335177)
('predict:', -0.9677519553335177)
('predict:', -0.969476394635407)
('predict:', -0.969476394635407)
('predict:', -0.969476394635407)
('predict:', -0.9677519553335177)
('predict:', -0.9677519553335177)
('predict:', -0.9677519553335177)
('predict:', -0.9677519553335177)
('predict:', -0.9677519553335177)
('predict:', -0.9677519553335177)
('predict:', -0.9677519553335177)
('predict:', -0.9677519553335177)
('predict:', -0.9677519553335177)
('predict:', -0.9651276024119938)
('predict:', -0.9651276024119938)
('predict:', -0.9677519553335177)
('predict:', -0.9651276024119938)
('predict:', -0.9651276024119938)
('predict:', -0.9651276024119938)
('predict:', -0.9651276024119938)
('predict:', -0.9651276024119938)
('predict:', -0.9651276024119938)
('predict:', -0.9651276024119938)
('predict:', -0.9651276024119938)
('predict:', -0.9651276024119938)
('predict:', -0.9651276024119938)
('predict:', -0.9677519553335177)
('predict:', -0.9677519553335177)
('predict:', -0.9677519553335177)
('predict:', -0.9677519553335177)
('predict:', -0.9677519553335177)
('predict:', 3.6536961788566487)
('predict:', 3.6536961788566487)
('predict:', 3.6536961788566487)
('predict:', 3.6536961788566487)
('predict:', -0.969476394635407)
('predict:', -0.969476394635407)
('predict:', -0.969476394635407)
('predict:', -0.9677519553335177)
('predict:', -0.969476394635407)
('predict:', -0.969476394635407)
('predict:', -0.969476394635407)
('predict:', -0.969476394635407)
('predict:', -0.969476394635407)
('predict:', -0.969476394635407)
('predict:', -0.9651276024119938)
('predict:', -0.9651276024119938)
('predict:', -0.9651276024119938)
('predict:', -0.9651276024119938)
('predict:', -0.9651276024119938)
('predict:', -0.9677519553335177)
('predict:', -0.9677519553335177)
('predict:', -0.9651276024119938)
('predict:', -0.9677519553335177)
('predict:', -0.9677519553335177)
('predict:', 3.6536961788566487)
('predict:', 3.6536961788566487)
('predict:', 3.6536961788566487)
('predict:', 3.6536961788566487)
('predict:', -0.969476394635407)
('predict:', -0.969476394635407)
('predict:', -0.969476394635407)
('predict:', -0.9651276024119938)
('predict:', -0.969476394635407)
('predict:', -0.969476394635407)
('predict:', -0.969476394635407)
('predict:', -0.969476394635407)
('predict:', -0.969476394635407)
('predict:', -0.969476394635407)
('predict:', -0.9651276024119938)
('predict:', -0.9651276024119938)
('predict:', -0.9651276024119938)
('predict:', -0.9651276024119938)
('predict:', -0.9651276024119938)
('predict:', -0.9677519553335177)
('predict:', -0.9677519553335177)
('predict:', -0.9677519553335177)
('predict:', -0.969476394635407)
('predict:', -0.969476394635407)
('predict:', -0.969476394635407)
('predict:', -0.9677519553335177)
('predict:', -0.9677519553335177)
('predict:', -0.9677519553335177)
('predict:', -0.9677519553335177)
('predict:', -0.9677519553335177)
('predict:', -0.9677519553335177)
('predict:', -0.9677519553335177)
('predict:', -0.9677519553335177)
('predict:', -0.9677519553335177)
('predict:', -0.9677519553335177)
('predict:', -0.9677519553335177)
('predict:', -0.9677519553335177)
('predict:', -0.9677519553335177)
('predict:', -0.9677519553335177)
('predict:', -0.9677519553335177)
('predict:', -0.9651276024119938)
('predict:', -0.9651276024119938)
('predict:', -0.9677519553335177)
('predict:', -0.9651276024119938)
('predict:', -0.9651276024119938)
('predict:', -0.9651276024119938)
('predict:', -0.9651276024119938)
('predict:', -0.9651276024119938)
('predict:', -0.9651276024119938)
('predict:', -0.9651276024119938)
('predict:', -0.9651276024119938)
('predict:', -0.9651276024119938)
('predict:', -0.9651276024119938)
('predict:', -0.9677519553335177)
('predict:', -0.9677519553335177)
('predict:', -0.9677519553335177)
('predict:', -0.9677519553335177)
('predict:', -0.9677519553335177)
('predict:', -0.9677519553335177)
('predict:', -0.9677519553335177)
('predict:', -0.9677519553335177)
('predict:', -0.9677519553335177)
('predict:', -0.9677519553335177)
('predict:', -0.9677519553335177)
('predict:', -0.9677519553335177)
('predict:', -0.9677519553335177)
('predict:', -0.9677519553335177)
('predict:', -0.9677519553335177)
('predict:', 3.6536961788566487)
('predict:', 3.6536961788566487)
('predict:', 3.6536961788566487)
('predict:', 3.6536961788566487)
('predict:', -0.969476394635407)
('predict:', -0.969476394635407)
('predict:', -0.969476394635407)
('predict:', -0.9677519553335177)
('predict:', -0.969476394635407)
('predict:', -0.969476394635407)
('predict:', -0.969476394635407)
('predict:', -0.969476394635407)
('predict:', -0.969476394635407)
('predict:', -0.969476394635407)
('predict:', -0.9651276024119938)
('predict:', -0.9651276024119938)
('predict:', -0.9651276024119938)
('predict:', -0.9651276024119938)
('predict:', -0.9651276024119938)
('predict:', -0.9677519553335177)
('predict:', -0.9677519553335177)
('predict:', -0.9651276024119938)
('predict:', -0.9651276024119938)
('predict:', -0.9677519553335177)
('predict:', -0.9677519553335177)
('predict:', -0.9651276024119938)
('predict:', -0.9677519553335177)
('predict:', -0.9677519553335177)
('predict:', 3.6536961788566487)
('predict:', 3.6536961788566487)
('predict:', 3.6536961788566487)
('predict:', 3.6536961788566487)
('predict:', -0.969476394635407)
('predict:', -0.969476394635407)
('predict:', -0.969476394635407)
('predict:', -0.9677519553335177)
('predict:', -0.969476394635407)
('predict:', -0.969476394635407)
('predict:', -0.969476394635407)
('predict:', -0.969476394635407)
('predict:', -0.969476394635407)
('predict:', -0.969476394635407)
('predict:', -0.9651276024119938)
('predict:', -0.9651276024119938)
('predict:', -0.9651276024119938)
('predict:', -0.9651276024119938)
('predict:', -0.9651276024119938)
('predict:', -0.9677519553335177)
('predict:', -0.9677519553335177)
('predict:', -0.9677519553335177)
('predict:', -0.9651276024119938)
('predict:', -0.9651276024119938)
('predict:', -0.9651276024119938)
('predict:', -0.9651276024119938)
('predict:', -0.9651276024119938)
('predict:', -0.9677519553335177)
('predict:', 3.6536961788566487)
('predict:', 3.6536961788566487)
('predict:', 3.6536961788566487)
('predict:', 3.6536961788566487)
('predict:', -0.969476394635407)
('predict:', -0.969476394635407)
('predict:', -0.969476394635407)
('predict:', -0.969476394635407)
('predict:', -0.969476394635407)
('predict:', -0.969476394635407)
('predict:', -0.969476394635407)
('predict:', -0.969476394635407)
('predict:', -0.969476394635407)
('predict:', -0.969476394635407)
('predict:', -0.969476394635407)
('predict:', -0.969476394635407)
('predict:', -0.969476394635407)
('predict:', -0.969476394635407)
('predict:', -0.9677519553335177)
('predict:', -0.9651276024119938)
('predict:', -0.9651276024119938)
('predict:', -0.9651276024119938)
('predict:', -0.9677519553335177)
('predict:', -0.9677519553335177)
('predict:', -0.9677519553335177)
('predict:', -0.9677519553335177)
('predict:', -0.9677519553335177)
('predict:', 3.6536961788566487)
('predict:', 3.6536961788566487)
('predict:', 3.6536961788566487)
('predict:', 3.6536961788566487)
('predict:', -0.969476394635407)
('predict:', -0.969476394635407)
('predict:', -0.969476394635407)
('predict:', -0.969476394635407)
('predict:', -0.969476394635407)
('predict:', -0.969476394635407)
('predict:', -0.969476394635407)
('predict:', -0.969476394635407)
('predict:', -0.9651276024119938)
('predict:', -0.9651276024119938)
('predict:', -0.9651276024119938)
('predict:', -0.9651276024119938)
('predict:', -0.9651276024119938)
('predict:', -0.9677519553335177)
('predict:', -0.9677519553335177)
('predict:', -0.9651276024119938)
('predict:', -0.9651276024119938)
('predict:', -0.9651276024119938)
('predict:', -0.9651276024119938)
('predict:', -0.9677519553335177)
('predict:', -0.9677519553335177)
('predict:', -0.9677519553335177)
('predict:', -0.9651276024119938)
('predict:', -0.9651276024119938)
('predict:', -0.9677519553335177)
('predict:', -0.9651276024119938)
('predict:', -0.9651276024119938)
('predict:', -0.9651276024119938)
('predict:', -0.9651276024119938)
('predict:', -0.9651276024119938)
('predict:', -0.9651276024119938)
('predict:', -0.9651276024119938)
('predict:', -0.9677519553335177)
('predict:', -0.9677519553335177)
('predict:', 3.6536961788566487)
('predict:', 3.6536961788566487)
('predict:', 3.6536961788566487)
('predict:', 3.6536961788566487)
('predict:', -0.969476394635407)
('predict:', -0.969476394635407)
('predict:', -0.969476394635407)
('predict:', -0.969476394635407)
('predict:', -0.969476394635407)
('predict:', -0.969476394635407)
('predict:', -0.969476394635407)
('predict:', -0.969476394635407)
('predict:', -0.9651276024119938)
('predict:', -0.9651276024119938)
('predict:', -0.9651276024119938)
('predict:', -0.9651276024119938)
('predict:', -0.9651276024119938)
('predict:', -0.9677519553335177)
('predict:', -0.9677519553335177)
('predict:', -0.9677519553335177)
('predict:', -0.9651276024119938)
('predict:', -0.9651276024119938)
('predict:', -0.9651276024119938)
('predict:', -0.9651276024119938)
('predict:', -0.9651276024119938)
('predict:', -0.9677519553335177)
('predict:', -0.9677519553335177)
('predict:', 3.6536961788566487)
('predict:', 3.6536961788566487)
('predict:', 3.6536961788566487)
('predict:', 3.6536961788566487)
('predict:', -0.969476394635407)
('predict:', -0.969476394635407)
('predict:', -0.969476394635407)
('predict:', -0.969476394635407)
('predict:', -0.969476394635407)
('predict:', -0.969476394635407)
('predict:', -0.969476394635407)
('predict:', -0.969476394635407)
('predict:', -0.9651276024119938)
('predict:', -0.9651276024119938)
('predict:', -0.9651276024119938)
('predict:', -0.9651276024119938)
('predict:', -0.9651276024119938)
('predict:', -0.9677519553335177)
('predict:', -0.9677519553335177)
('predict:', -0.9677519553335177)
('predict:', -0.9677519553335177)
('predict:', -0.9651276024119938)
('predict:', -0.9651276024119938)
('predict:', -0.9677519553335177)
('predict:', -0.9651276024119938)
('predict:', -0.9651276024119938)
('predict:', -0.9651276024119938)
('predict:', -0.9651276024119938)
('predict:', -0.9651276024119938)
('predict:', -0.9651276024119938)
('predict:', -0.9651276024119938)
('predict:', -0.9677519553335177)
('predict:', -0.9677519553335177)
('predict:', 3.6536961788566487)
('predict:', 3.6536961788566487)
('predict:', 3.6536961788566487)
('predict:', 3.6536961788566487)
('predict:', -0.969476394635407)
('predict:', -0.969476394635407)
('predict:', -0.969476394635407)
('predict:', -0.969476394635407)
('predict:', -0.969476394635407)
('predict:', -0.969476394635407)
('predict:', -0.969476394635407)
('predict:', -0.969476394635407)
('predict:', -0.9651276024119938)
('predict:', -0.9651276024119938)
('predict:', -0.9651276024119938)
('predict:', -0.9651276024119938)
('predict:', -0.9651276024119938)
('predict:', -0.9677519553335177)
('predict:', -0.9651276024119938)
('predict:', -0.9651276024119938)
('predict:', -0.9651276024119938)
('predict:', -0.9651276024119938)
('predict:', -0.9651276024119938)
('predict:', -0.9677519553335177)
('predict:', -0.9677519553335177)
('predict:', 3.6536961788566487)
('predict:', 3.6536961788566487)
('predict:', 3.6536961788566487)
('predict:', 3.6536961788566487)
('predict:', -0.969476394635407)
('predict:', -0.969476394635407)
('predict:', -0.969476394635407)
('predict:', -0.969476394635407)
('predict:', -0.969476394635407)
('predict:', -0.969476394635407)
('predict:', -0.969476394635407)
('predict:', -0.969476394635407)
('predict:', -0.9651276024119938)
('predict:', -0.9651276024119938)
('predict:', -0.9651276024119938)
('predict:', -0.9651276024119938)
('predict:', -0.9651276024119938)
('predict:', -0.9651276024119938)
('predict:', -0.9651276024119938)
('predict:', -0.9651276024119938)
('predict:', -0.9651276024119938)
('predict:', -0.9651276024119938)
('predict:', -0.9651276024119938)
('predict:', -0.9651276024119938)
('predict:', -0.9677519553335177)
('predict:', -0.9677519553335177)
('predict:', -0.9677519553335177)
('predict:', -0.9677519553335177)
('predict:', 3.6536961788566487)
('predict:', 3.6536961788566487)
('predict:', 3.6536961788566487)
('predict:', 3.6536961788566487)
('predict:', -0.969476394635407)
('predict:', -0.969476394635407)
('predict:', -0.969476394635407)
('predict:', -0.969476394635407)
('predict:', -0.969476394635407)
('predict:', -0.969476394635407)
('predict:', -0.969476394635407)
('predict:', -0.969476394635407)
('predict:', -0.9651276024119938)
('predict:', -0.9651276024119938)
('predict:', -0.9651276024119938)
('predict:', -0.9651276024119938)
('predict:', -0.9651276024119938)
('predict:', -0.9677519553335177)
('predict:', -0.9677519553335177)
('predict:', -0.9651276024119938)
('predict:', -0.9651276024119938)
('predict:', -0.9651276024119938)
('predict:', -0.9651276024119938)
('predict:', -0.9651276024119938)
('predict:', -0.9677519553335177)
('predict:', -0.9677519553335177)
('predict:', -0.9677519553335177)
('predict:', -0.9677519553335177)
('predict:', -0.9677519553335177)
('predict:', -0.9677519553335177)
('predict:', -0.9677519553335177)
('predict:', -0.9677519553335177)
('predict:', -0.9651276024119938)
('predict:', -0.9651276024119938)
('predict:', -0.9651276024119938)
('predict:', -0.9651276024119938)
('predict:', -0.9651276024119938)
('predict:', -0.9651276024119938)
('predict:', -0.9677519553335177)
('predict:', -0.9677519553335177)
('predict:', -0.9677519553335177)
('predict:', -0.9677519553335177)
('predict:', -0.9677519553335177)
('predict:', 3.6536961788566487)
('predict:', 3.6536961788566487)
('predict:', 3.6536961788566487)
('predict:', 3.6536961788566487)
('predict:', -0.969476394635407)
('predict:', -0.969476394635407)
('predict:', -0.969476394635407)
('predict:', -0.969476394635407)
('predict:', -0.969476394635407)
('predict:', -0.969476394635407)
('predict:', -0.969476394635407)
('predict:', -0.969476394635407)
('predict:', -0.9651276024119938)
('predict:', -0.9651276024119938)
('predict:', -0.9651276024119938)
('predict:', -0.9651276024119938)
('predict:', -0.9651276024119938)
('predict:', -0.9677519553335177)
('predict:', -0.9677519553335177)
('predict:', -0.9677519553335177)
('predict:', -0.9677519553335177)
('predict:', -0.9677519553335177)
('predict:', -0.969476394635407)
('predict:', -0.969476394635407)
('predict:', -0.9677519553335177)
('predict:', -0.9651276024119938)
('predict:', -0.9651276024119938)
('predict:', -0.9651276024119938)
('predict:', -0.9651276024119938)
('predict:', -0.9651276024119938)
('predict:', -0.9677519553335177)
('predict:', -0.9677519553335177)
('predict:', -0.9677519553335177)
('predict:', -0.9677519553335177)
('predict:', -0.9677519553335177)
('predict:', -0.9677519553335177)
('predict:', -0.9677519553335177)
('predict:', -0.9677519553335177)
('predict:', -0.9677519553335177)
('predict:', -0.9677519553335177)
('predict:', -0.9677519553335177)
('predict:', -0.9677519553335177)
('predict:', -0.9677519553335177)
('predict:', -0.9677519553335177)
('predict:', -0.9677519553335177)
('predict:', 3.6536961788566487)
('predict:', 3.6536961788566487)
('predict:', 3.6536961788566487)
('predict:', 3.6536961788566487)
('predict:', -0.969476394635407)
('predict:', -0.969476394635407)
('predict:', -0.969476394635407)
('predict:', -0.969476394635407)
('predict:', -0.969476394635407)
('predict:', -0.969476394635407)
('predict:', -0.969476394635407)
('predict:', -0.969476394635407)
('predict:', -0.9651276024119938)
('predict:', -0.9651276024119938)
('predict:', -0.9651276024119938)
('predict:', -0.9651276024119938)
('predict:', -0.9651276024119938)
('predict:', -0.9677519553335177)
('predict:', -0.9677519553335177)
('predict:', 3.6536961788566487)
('predict:', 3.6536961788566487)
('predict:', 3.6536961788566487)
('predict:', 3.6536961788566487)
('predict:', -0.969476394635407)
('predict:', -0.969476394635407)
('predict:', -0.969476394635407)
('predict:', -0.969476394635407)
('predict:', -0.969476394635407)
('predict:', -0.969476394635407)
('predict:', -0.969476394635407)
('predict:', -0.969476394635407)
('predict:', -0.9651276024119938)
('predict:', -0.9651276024119938)
('predict:', -0.9651276024119938)
('predict:', -0.9651276024119938)
('predict:', -0.9651276024119938)
('predict:', -0.9677519553335177)
('predict:', -0.9677519553335177)
('predict:', -0.9651276024119938)
('predict:', -0.9651276024119938)
('predict:', -0.9651276024119938)
('predict:', -0.9651276024119938)
('predict:', -0.9651276024119938)
('predict:', -0.9677519553335177)
('predict:', -0.9677519553335177)
('predict:', 3.6536961788566487)
('predict:', 3.6536961788566487)
('predict:', 3.6536961788566487)
('predict:', 3.6536961788566487)
('predict:', -0.969476394635407)
('predict:', -0.969476394635407)
('predict:', -0.969476394635407)
('predict:', -0.969476394635407)
('predict:', -0.969476394635407)
('predict:', -0.969476394635407)
('predict:', -0.969476394635407)
('predict:', -0.969476394635407)
('predict:', -0.9651276024119938)
('predict:', -0.9651276024119938)
('predict:', -0.9651276024119938)
('predict:', -0.9651276024119938)
('predict:', -0.9651276024119938)
('predict:', -0.9651276024119938)
('predict:', -0.9651276024119938)
('predict:', -0.9677519553335177)
('predict:', -0.9677519553335177)
('predict:', -0.9677519553335177)
('predict:', -0.9677519553335177)
('predict:', 3.6536961788566487)
('predict:', 3.6536961788566487)
('predict:', 3.6536961788566487)
('predict:', 3.6536961788566487)
('predict:', -0.969476394635407)
('predict:', -0.969476394635407)
('predict:', -0.969476394635407)
('predict:', -0.969476394635407)
('predict:', -0.969476394635407)
('predict:', -0.969476394635407)
('predict:', -0.969476394635407)
('predict:', -0.969476394635407)
('predict:', -0.9651276024119938)
('predict:', -0.9651276024119938)
('predict:', -0.9651276024119938)
('predict:', -0.9651276024119938)
('predict:', -0.9651276024119938)
('predict:', -0.9677519553335177)
('predict:', -0.9677519553335177)
('predict:', -0.9651276024119938)
('predict:', -0.9651276024119938)
('predict:', -0.9651276024119938)
('predict:', -0.9651276024119938)
('predict:', -0.9651276024119938)
('predict:', -0.9677519553335177)
('predict:', -0.9677519553335177)
('predict:', 3.6536961788566487)
('predict:', 3.6536961788566487)
('predict:', 3.6536961788566487)
('predict:', 3.6536961788566487)
('predict:', -0.969476394635407)
('predict:', -0.969476394635407)
('predict:', -0.969476394635407)
('predict:', -0.969476394635407)
('predict:', -0.969476394635407)
('predict:', -0.969476394635407)
('predict:', -0.969476394635407)
('predict:', -0.969476394635407)
('predict:', -0.9651276024119938)
('predict:', -0.9651276024119938)
('predict:', -0.9651276024119938)
('predict:', -0.9651276024119938)
('predict:', -0.9651276024119938)
('predict:', -0.9677519553335177)
('predict:', -0.9677519553335177)
('predict:', -0.9651276024119938)
('predict:', -0.9651276024119938)
('predict:', -0.9651276024119938)
('predict:', -0.9651276024119938)
('predict:', -0.9651276024119938)
('predict:', -0.9677519553335177)
('predict:', -0.9677519553335177)
('predict:', 3.6536961788566487)
('predict:', 3.6536961788566487)
('predict:', 3.6536961788566487)
('predict:', 3.6536961788566487)
('predict:', -0.969476394635407)
('predict:', -0.969476394635407)
('predict:', -0.969476394635407)
('predict:', -0.969476394635407)
('predict:', -0.969476394635407)
('predict:', -0.969476394635407)
('predict:', -0.969476394635407)
('predict:', -0.969476394635407)
('predict:', -0.9651276024119938)
('predict:', -0.9651276024119938)
('predict:', -0.9677519553335177)
('predict:', -0.9677519553335177)
('predict:', -0.9677519553335177)
('predict:', -0.9677519553335177)
('predict:', -0.9677519553335177)
('predict:', 3.6536961788566487)
('predict:', 3.6536961788566487)
('predict:', 3.6536961788566487)
('predict:', 3.6536961788566487)
('predict:', -0.969476394635407)
('predict:', -0.969476394635407)
('predict:', -0.969476394635407)
('predict:', -0.969476394635407)
('predict:', -0.969476394635407)
('predict:', -0.969476394635407)
('predict:', -0.969476394635407)
('predict:', -0.969476394635407)
('predict:', -0.9651276024119938)
('predict:', -0.9651276024119938)
('predict:', -0.9651276024119938)
('predict:', -0.9651276024119938)
('predict:', -0.9651276024119938)
('predict:', -0.9677519553335177)
('predict:', -0.9677519553335177)
('predict:', -0.9651276024119938)
('predict:', -0.9651276024119938)
('predict:', -0.9651276024119938)
('predict:', -0.9651276024119938)
('predict:', -0.9651276024119938)
('predict:', -0.9651276024119938)
('predict:', -0.9651276024119938)
('predict:', -0.9677519553335177)
('predict:', -0.9677519553335177)
('predict:', 3.6536961788566487)
('predict:', 3.6536961788566487)
('predict:', 3.6536961788566487)
('predict:', 3.6536961788566487)
('predict:', -0.969476394635407)
('predict:', -0.969476394635407)
('predict:', -0.969476394635407)
('predict:', -0.969476394635407)
('predict:', -0.969476394635407)
('predict:', -0.969476394635407)
('predict:', -0.969476394635407)
('predict:', -0.969476394635407)
('predict:', -0.9651276024119938)
('predict:', -0.9651276024119938)
('predict:', -0.9651276024119938)
('predict:', -0.9651276024119938)
('predict:', -0.9651276024119938)
('predict:', -0.9677519553335177)
('predict:', -0.9677519553335177)
('predict:', -0.9651276024119938)
('predict:', -0.9651276024119938)
('predict:', -0.9651276024119938)
('predict:', -0.9651276024119938)
('predict:', -0.9651276024119938)
('predict:', -0.9677519553335177)
('predict:', -0.9677519553335177)
('predict:', -0.9677519553335177)
('predict:', -0.9677519553335177)
('predict:', -0.9677519553335177)
('predict:', 3.6536961788566487)
('predict:', 3.6536961788566487)
('predict:', 3.6536961788566487)
('predict:', 3.6536961788566487)
('predict:', -0.969476394635407)
('predict:', -0.969476394635407)
('predict:', -0.969476394635407)
('predict:', -0.969476394635407)
('predict:', -0.969476394635407)
('predict:', -0.969476394635407)
('predict:', -0.969476394635407)
('predict:', -0.969476394635407)
('predict:', -0.9651276024119938)
('predict:', -0.9651276024119938)
('predict:', -0.9651276024119938)
('predict:', -0.9651276024119938)
('predict:', -0.9651276024119938)
('predict:', -0.9677519553335177)
('predict:', -0.9651276024119938)
('predict:', -0.9651276024119938)
('predict:', -0.9651276024119938)
('predict:', -0.9651276024119938)
('predict:', -0.9651276024119938)
('predict:', -0.9651276024119938)
('predict:', -0.9651276024119938)
('predict:', -0.9651276024119938)
('predict:', -0.9677519553335177)
('predict:', -0.9677519553335177)
('predict:', -0.9677519553335177)
('predict:', -0.9677519553335177)
('predict:', -0.9677519553335177)
('predict:', -0.9677519553335177)
('predict:', -0.9677519553335177)
('predict:', 3.6536961788566487)
('predict:', 3.6536961788566487)
('predict:', 3.6536961788566487)
('predict:', 3.6536961788566487)
('predict:', -0.969476394635407)
('predict:', -0.969476394635407)
('predict:', -0.969476394635407)
('predict:', -0.969476394635407)
('predict:', -0.969476394635407)
('predict:', -0.969476394635407)
('predict:', -0.969476394635407)
('predict:', -0.969476394635407)
('predict:', -0.9651276024119938)
('predict:', -0.9651276024119938)
('predict:', -0.9651276024119938)
('predict:', -0.9651276024119938)
('predict:', -0.9651276024119938)
('predict:', -0.9677519553335177)
('predict:', -0.9677519553335177)
('predict:', -0.9651276024119938)
('predict:', -0.9651276024119938)
('predict:', -0.9651276024119938)
('predict:', -0.9651276024119938)
('predict:', -0.9651276024119938)
('predict:', -0.9677519553335177)
('predict:', -0.9677519553335177)
('predict:', 3.6536961788566487)
('predict:', 3.6536961788566487)
('predict:', 3.6536961788566487)
('predict:', 3.6536961788566487)
('predict:', -0.969476394635407)
('predict:', -0.969476394635407)
('predict:', -0.969476394635407)
('predict:', -0.969476394635407)
('predict:', -0.969476394635407)
('predict:', -0.969476394635407)
('predict:', -0.969476394635407)
('predict:', -0.9651276024119938)
('predict:', -0.9651276024119938)
('predict:', -0.9651276024119938)
('predict:', -0.9651276024119938)
('predict:', -0.9651276024119938)
('predict:', -0.9651276024119938)
('predict:', -0.9677519553335177)
('predict:', -0.9677519553335177)
('predict:', -0.9651276024119938)
('predict:', -0.9651276024119938)
('predict:', -0.9651276024119938)
('predict:', -0.9651276024119938)
('predict:', -0.9651276024119938)
('predict:', -0.9677519553335177)
('predict:', -0.9677519553335177)
('predict:', 3.6536961788566487)
('predict:', 3.6536961788566487)
('predict:', 3.6536961788566487)
('predict:', 3.6536961788566487)
('predict:', -0.969476394635407)
('predict:', -0.969476394635407)
('predict:', -0.969476394635407)
('predict:', -0.969476394635407)
('predict:', -0.969476394635407)
('predict:', -0.969476394635407)
('predict:', -0.969476394635407)
('predict:', -0.9651276024119938)
('predict:', -0.9651276024119938)
('predict:', -0.9651276024119938)
('predict:', -0.9651276024119938)
('predict:', -0.9651276024119938)
('predict:', -0.9677519553335177)
('predict:', -0.9677519553335177)
('predict:', -0.9677519553335177)
('predict:', -0.9677519553335177)
('predict:', -0.9651276024119938)
('predict:', -0.9651276024119938)
('predict:', -0.9677519553335177)
('predict:', -0.9677519553335177)
('predict:', 3.6536961788566487)
('predict:', 3.6536961788566487)
('predict:', 3.6536961788566487)
('predict:', 3.6536961788566487)
('predict:', -0.969476394635407)
('predict:', -0.969476394635407)
('predict:', -0.969476394635407)
('predict:', -0.969476394635407)
('predict:', -0.969476394635407)
('predict:', -0.969476394635407)
('predict:', -0.969476394635407)
('predict:', -0.9677519553335177)
('predict:', -0.9677519553335177)
('predict:', -0.9677519553335177)
('predict:', -0.9677519553335177)
('predict:', -0.9677519553335177)
('predict:', -0.9677519553335177)
('predict:', -0.9677519553335177)
('predict:', -0.9677519553335177)
('predict:', -0.9677519553335177)
('predict:', -0.9677519553335177)
('predict:', -0.9677519553335177)
('predict:', -0.9677519553335177)
('predict:', -0.9677519553335177)
('predict:', -0.9677519553335177)
('predict:', -0.9677519553335177)
('predict:', -0.9677519553335177)
('predict:', -0.9677519553335177)
('predict:', -0.9677519553335177)
('predict:', -0.9677519553335177)
('predict:', -0.9677519553335177)
('predict:', -0.9677519553335177)
('predict:', -0.9651276024119938)
('predict:', -0.9651276024119938)
('predict:', -0.9651276024119938)
('predict:', -0.9651276024119938)
('predict:', -0.9677519553335177)
('predict:', -0.9677519553335177)
('predict:', -0.9677519553335177)
('predict:', 3.6536961788566487)
('predict:', 3.6536961788566487)
('predict:', 3.6536961788566487)
('predict:', 3.6536961788566487)
('predict:', -0.969476394635407)
('predict:', -0.969476394635407)
('predict:', -0.969476394635407)
('predict:', -0.969476394635407)
('predict:', -0.969476394635407)
('predict:', -0.969476394635407)
('predict:', -0.969476394635407)
('predict:', -0.969476394635407)
('predict:', -0.969476394635407)
('predict:', -0.9677519553335177)
('predict:', -0.9677519553335177)
('predict:', -0.9651276024119938)
('predict:', -0.9651276024119938)
('predict:', -0.9651276024119938)
('predict:', -0.9651276024119938)
('predict:', -0.9651276024119938)
('predict:', -0.9651276024119938)
('predict:', -0.9651276024119938)
('predict:', -0.9651276024119938)
('predict:', -0.9651276024119938)
('predict:', -0.9651276024119938)
('predict:', -0.9651276024119938)
('predict:', -0.9651276024119938)
('predict:', 3.6536961788566487)
('predict:', 3.6536961788566487)
('predict:', 3.6536961788566487)
('predict:', 3.6536961788566487)
('predict:', -0.969476394635407)
('predict:', -0.969476394635407)
('predict:', -0.969476394635407)
('predict:', -0.969476394635407)
('predict:', -0.969476394635407)
('predict:', -0.969476394635407)
('predict:', -0.969476394635407)
('predict:', -0.969476394635407)
('predict:', -0.969476394635407)
('predict:', -0.969476394635407)
('predict:', -0.9651276024119938)
('predict:', -0.9651276024119938)
('predict:', -0.9651276024119938)
('predict:', -0.9651276024119938)
('predict:', -0.9651276024119938)
('predict:', -0.9677519553335177)
('predict:', -0.9677519553335177)
('predict:', -0.9677519553335177)
('predict:', -0.969476394635407)
('predict:', -0.969476394635407)
('predict:', -0.969476394635407)
('predict:', -0.9677519553335177)
('predict:', -0.9677519553335177)
('predict:', -0.969476394635407)
('predict:', -0.969476394635407)
('predict:', -0.969476394635407)
('predict:', -0.9677519553335177)
('predict:', -0.9677519553335177)
('predict:', -0.9677519553335177)
('predict:', -0.969476394635407)
('predict:', -0.969476394635407)
('predict:', -0.9677519553335177)
('predict:', -0.9677519553335177)
('predict:', -0.969476394635407)
('predict:', -0.969476394635407)
('predict:', -0.9677519553335177)
('predict:', -0.9677519553335177)
('predict:', -0.9677519553335177)
('predict:', -0.9677519553335177)
('predict:', -0.9677519553335177)
('predict:', -0.9651276024119938)
('predict:', -0.9651276024119938)
('predict:', -0.9651276024119938)
('predict:', -0.9651276024119938)
('predict:', -0.9651276024119938)
('predict:', -0.9651276024119938)
('predict:', -0.9651276024119938)
('predict:', -0.9651276024119938)
('predict:', -0.9651276024119938)
('predict:', -0.9651276024119938)
('predict:', -0.9677519553335177)
('predict:', -0.9677519553335177)
('predict:', 3.6536961788566487)
('predict:', 3.6536961788566487)
('predict:', 3.6536961788566487)
('predict:', 3.6536961788566487)
('predict:', -0.969476394635407)
('predict:', -0.969476394635407)
('predict:', -0.969476394635407)
('predict:', -0.969476394635407)
('predict:', -0.969476394635407)
('predict:', -0.969476394635407)
('predict:', -0.969476394635407)
('predict:', -0.969476394635407)
('predict:', -0.969476394635407)
('predict:', -0.969476394635407)
('predict:', -0.9651276024119938)
('predict:', -0.9651276024119938)
('predict:', -0.9651276024119938)
('predict:', -0.9651276024119938)
('predict:', -0.9651276024119938)
('predict:', -0.9677519553335177)
('predict:', -0.9677519553335177)
('predict:', -0.9677519553335177)
('predict:', -0.9677519553335177)
('predict:', -0.9677519553335177)
('predict:', -0.9677519553335177)
('predict:', -0.9677519553335177)
('predict:', -0.9651276024119938)
('predict:', -0.9677519553335177)
('predict:', -0.9677519553335177)
('predict:', -0.9677519553335177)
('predict:', -0.9677519553335177)
('predict:', -0.9677519553335177)
('predict:', -0.9677519553335177)
('predict:', 3.6536961788566487)
('predict:', 3.6536961788566487)
('predict:', 3.6536961788566487)
('predict:', 3.6536961788566487)
('predict:', -0.969476394635407)
('predict:', -0.969476394635407)
('predict:', -0.969476394635407)
('predict:', -0.969476394635407)
('predict:', -0.969476394635407)
('predict:', -0.969476394635407)
('predict:', -0.969476394635407)
('predict:', -0.969476394635407)
('predict:', -0.969476394635407)
('predict:', -0.969476394635407)
('predict:', -0.969476394635407)
('predict:', -0.969476394635407)
('predict:', -0.969476394635407)
('predict:', -0.969476394635407)
('predict:', -0.9677519553335177)
('predict:', -0.9651276024119938)
('predict:', -0.9677519553335177)
('predict:', -0.9677519553335177)
('predict:', -0.9677519553335177)
('predict:', 3.6536961788566487)
('predict:', 3.6536961788566487)
('predict:', 3.6536961788566487)
('predict:', 3.6536961788566487)
('predict:', -0.969476394635407)
('predict:', -0.969476394635407)
('predict:', -0.969476394635407)
('predict:', -0.969476394635407)
('predict:', -0.969476394635407)
('predict:', -0.969476394635407)
('predict:', -0.969476394635407)
('predict:', -0.969476394635407)
('predict:', -0.969476394635407)
('predict:', -0.969476394635407)
('predict:', -0.9651276024119938)
('predict:', -0.9651276024119938)
('predict:', -0.9651276024119938)
('predict:', -0.9651276024119938)
('predict:', -0.9677519553335177)
('predict:', -0.9677519553335177)
('predict:', -0.9677519553335177)
('predict:', -0.9677519553335177)
('predict:', -0.9677519553335177)
('predict:', -0.9677519553335177)
('predict:', -0.9677519553335177)
('predict:', -0.9651276024119938)
('predict:', -0.9651276024119938)
('predict:', -0.9651276024119938)
('predict:', -0.9651276024119938)
('predict:', -0.9651276024119938)
('predict:', -0.9651276024119938)
('predict:', -0.9651276024119938)
('predict:', -0.9651276024119938)
('predict:', -0.9651276024119938)
('predict:', -0.9651276024119938)
('predict:', -0.9677519553335177)
('predict:', -0.9677519553335177)
('predict:', 3.6536961788566487)
('predict:', 3.6536961788566487)
('predict:', 3.6536961788566487)
('predict:', 3.6536961788566487)
('predict:', -0.969476394635407)
('predict:', -0.969476394635407)
('predict:', -0.969476394635407)
('predict:', -0.969476394635407)
('predict:', -0.969476394635407)
('predict:', -0.969476394635407)
('predict:', -0.969476394635407)
('predict:', -0.969476394635407)
('predict:', -0.969476394635407)
('predict:', -0.969476394635407)
('predict:', -0.9651276024119938)
('predict:', -0.9651276024119938)
('predict:', -0.9651276024119938)
('predict:', -0.9651276024119938)
('predict:', -0.9651276024119938)
('predict:', -0.9677519553335177)
('predict:', -0.9677519553335177)
('predict:', -0.9677519553335177)
('predict:', -0.9677519553335177)
('predict:', -0.9677519553335177)
('predict:', -0.9677519553335177)
('predict:', -0.9677519553335177)
('predict:', -0.9651276024119938)
('predict:', -0.9677519553335177)
('predict:', -0.9677519553335177)
('predict:', -0.9677519553335177)
('predict:', -0.9677519553335177)
('predict:', -0.9677519553335177)
('predict:', -0.9677519553335177)
('predict:', 3.6536961788566487)
('predict:', 3.6536961788566487)
('predict:', 3.6536961788566487)
('predict:', 3.6536961788566487)
('predict:', -0.969476394635407)
('predict:', -0.969476394635407)
('predict:', -0.969476394635407)
('predict:', -0.969476394635407)
('predict:', -0.969476394635407)
('predict:', -0.969476394635407)
('predict:', -0.969476394635407)
('predict:', -0.969476394635407)
('predict:', -0.969476394635407)
('predict:', -0.969476394635407)
('predict:', -0.9651276024119938)
('predict:', -0.9651276024119938)
('predict:', -0.9651276024119938)
('predict:', -0.9651276024119938)
('predict:', -0.9651276024119938)
('predict:', -0.9677519553335177)
('predict:', -0.9677519553335177)
('predict:', -0.9677519553335177)
('predict:', -0.9651276024119938)
('predict:', -0.9651276024119938)
('predict:', -0.9651276024119938)
('predict:', -0.9651276024119938)
('predict:', -0.9651276024119938)
('predict:', 3.6536961788566487)
('predict:', 3.6536961788566487)
('predict:', 3.6536961788566487)
('predict:', 3.6536961788566487)
('predict:', -0.969476394635407)
('predict:', -0.969476394635407)
('predict:', -0.969476394635407)
('predict:', -0.969476394635407)
('predict:', -0.969476394635407)
('predict:', -0.969476394635407)
('predict:', -0.969476394635407)
('predict:', -0.969476394635407)
('predict:', -0.969476394635407)
('predict:', -0.9677519553335177)
('predict:', -0.9677519553335177)
('predict:', -0.9677519553335177)
('predict:', -0.9677519553335177)
('predict:', -0.9677519553335177)
('predict:', -0.9677519553335177)
('predict:', -0.9677519553335177)
('predict:', -0.9677519553335177)
('predict:', -0.9677519553335177)
('predict:', -0.9651276024119938)
('predict:', -0.9651276024119938)
('predict:', -0.9651276024119938)
('predict:', -0.9651276024119938)
('predict:', -0.9651276024119938)
('predict:', -0.9651276024119938)
('predict:', -0.9651276024119938)
('predict:', -0.9651276024119938)
('predict:', -0.9651276024119938)
('predict:', -0.9651276024119938)
('predict:', -0.9651276024119938)
('predict:', -0.9651276024119938)
('predict:', -0.9651276024119938)
('predict:', -0.9677519553335177)
('predict:', -0.9677519553335177)
('predict:', -0.9677519553335177)
('predict:', -0.9677519553335177)
('predict:', 3.6536961788566487)
('predict:', 3.6536961788566487)
('predict:', 3.6536961788566487)
('predict:', 3.6536961788566487)
('predict:', -0.969476394635407)
('predict:', -0.969476394635407)
('predict:', -0.969476394635407)
('predict:', -0.969476394635407)
('predict:', -0.969476394635407)
('predict:', -0.969476394635407)
('predict:', -0.969476394635407)
('predict:', -0.969476394635407)
('predict:', -0.969476394635407)
('predict:', -0.9651276024119938)
('predict:', -0.9651276024119938)
('predict:', -0.9677519553335177)
('predict:', -0.9677519553335177)
('predict:', -0.9677519553335177)
('predict:', -0.9677519553335177)
('predict:', -0.9651276024119938)
('predict:', -0.9651276024119938)
('predict:', -0.9651276024119938)
('predict:', -0.9651276024119938)
('predict:', -0.9651276024119938)
('predict:', -0.9677519553335177)
('predict:', -0.9677519553335177)
('predict:', 3.6536961788566487)
('predict:', 3.6536961788566487)
('predict:', 3.6536961788566487)
('predict:', 3.6536961788566487)
('predict:', -0.969476394635407)
('predict:', -0.969476394635407)
('predict:', -0.969476394635407)
('predict:', -0.969476394635407)
('predict:', -0.969476394635407)
('predict:', -0.969476394635407)
('predict:', -0.969476394635407)
('predict:', -0.969476394635407)
('predict:', -0.969476394635407)
('predict:', -0.969476394635407)
('predict:', -0.969476394635407)
('predict:', -0.969476394635407)
('predict:', -0.969476394635407)
('predict:', -0.969476394635407)
('predict:', -0.969476394635407)
('predict:', -0.9677519553335177)
('predict:', -0.9651276024119938)
('predict:', -0.9651276024119938)
('predict:', -0.9651276024119938)
('predict:', -0.9651276024119938)
('predict:', -0.9651276024119938)
('predict:', -0.9677519553335177)
('predict:', -0.9677519553335177)
('predict:', 3.6536961788566487)
('predict:', 3.6536961788566487)
('predict:', 3.6536961788566487)
('predict:', 3.6536961788566487)
('predict:', -0.969476394635407)
('predict:', -0.969476394635407)
('predict:', -0.969476394635407)
('predict:', -0.969476394635407)
('predict:', -0.969476394635407)
('predict:', -0.969476394635407)
('predict:', -0.969476394635407)
('predict:', -0.969476394635407)
('predict:', -0.9677519553335177)
('predict:', -0.9677519553335177)
('predict:', -0.9677519553335177)
('predict:', -0.9677519553335177)
('predict:', -0.9677519553335177)
('predict:', -0.9677519553335177)
('predict:', -0.9677519553335177)
('predict:', -0.9677519553335177)
('predict:', -0.9677519553335177)
('predict:', -0.9677519553335177)
('predict:', -0.9677519553335177)
('predict:', -0.9677519553335177)
('predict:', -0.9651276024119938)
('predict:', -0.9651276024119938)
('predict:', -0.9651276024119938)
('predict:', -0.9651276024119938)
('predict:', -0.9677519553335177)
('predict:', -0.9677519553335177)
('predict:', 3.6536961788566487)
('predict:', 3.6536961788566487)
('predict:', 3.6536961788566487)
('predict:', 3.6536961788566487)
('predict:', -0.969476394635407)
('predict:', -0.969476394635407)
('predict:', -0.969476394635407)
('predict:', -0.969476394635407)
('predict:', -0.969476394635407)
('predict:', -0.969476394635407)
('predict:', -0.969476394635407)
('predict:', -0.969476394635407)
('predict:', -0.969476394635407)
('predict:', -0.9651276024119938)
('predict:', -0.9651276024119938)
('predict:', -0.9651276024119938)
('predict:', -0.9651276024119938)
('predict:', -0.9677519553335177)
('predict:', -0.9651276024119938)
('predict:', 3.6536961788566487)
('predict:', 3.6536961788566487)
('predict:', 3.6536961788566487)
('predict:', 3.6536961788566487)
('predict:', -0.969476394635407)
('predict:', -0.969476394635407)
('predict:', -0.969476394635407)
('predict:', -0.969476394635407)
('predict:', -0.969476394635407)
('predict:', -0.969476394635407)
('predict:', -0.969476394635407)
('predict:', -0.969476394635407)
('predict:', -0.969476394635407)
('predict:', -0.9651276024119938)
('predict:', -0.9651276024119938)
('predict:', -0.9651276024119938)
('predict:', -0.9651276024119938)
('predict:', -0.9651276024119938)
('predict:', -0.9651276024119938)
('predict:', -0.9651276024119938)
('predict:', -0.9677519553335177)
('predict:', -0.9677519553335177)
('predict:', -0.9677519553335177)
('predict:', -0.9677519553335177)
('predict:', -0.9677519553335177)
('predict:', -0.9677519553335177)
('predict:', -0.9677519553335177)
('predict:', -0.9677519553335177)
('predict:', -0.9677519553335177)
('predict:', -0.9677519553335177)
('predict:', -0.9677519553335177)
('predict:', 3.6536961788566487)
('predict:', 3.6536961788566487)
('predict:', 3.6536961788566487)
('predict:', 3.6536961788566487)
('predict:', -0.969476394635407)
('predict:', -0.969476394635407)
('predict:', -0.969476394635407)
('predict:', -0.969476394635407)
('predict:', -0.969476394635407)
('predict:', -0.969476394635407)
('predict:', -0.969476394635407)
('predict:', -0.969476394635407)
('predict:', -0.969476394635407)
('predict:', -0.9651276024119938)
('predict:', -0.9651276024119938)
('predict:', -0.9651276024119938)
('predict:', -0.9651276024119938)
('predict:', -0.9651276024119938)
('predict:', -0.9677519553335177)
('predict:', -0.9677519553335177)
('predict:', -0.9677519553335177)
('predict:', -0.9651276024119938)
('predict:', -0.9677519553335177)
('predict:', -0.9677519553335177)
('predict:', -0.9677519553335177)
('predict:', -0.9677519553335177)
('predict:', -0.9677519553335177)
('predict:', -0.9677519553335177)
('predict:', -0.9677519553335177)
('predict:', -0.9677519553335177)
('predict:', -0.9651276024119938)
('predict:', -0.9677519553335177)
('predict:', -0.9677519553335177)
('predict:', -0.9677519553335177)
('predict:', -0.9677519553335177)
('predict:', -0.9677519553335177)
('predict:', 3.6536961788566487)
('predict:', 3.6536961788566487)
('predict:', 3.6536961788566487)
('predict:', 3.6536961788566487)
('predict:', -0.969476394635407)
('predict:', -0.969476394635407)
('predict:', -0.969476394635407)
('predict:', -0.969476394635407)
('predict:', -0.969476394635407)
('predict:', -0.969476394635407)
('predict:', -0.969476394635407)
('predict:', -0.969476394635407)
('predict:', -0.969476394635407)
('predict:', -0.9651276024119938)
('predict:', -0.9651276024119938)
('predict:', -0.9651276024119938)
('predict:', -0.9651276024119938)
('predict:', -0.9677519553335177)
('predict:', -0.9677519553335177)
('predict:', -0.9677519553335177)
('predict:', -0.9651276024119938)
('predict:', -0.9651276024119938)
('predict:', -0.9651276024119938)
('predict:', -0.9651276024119938)
('predict:', -0.9651276024119938)
('predict:', -0.9677519553335177)
('predict:', -0.9677519553335177)
('predict:', 3.6536961788566487)
('predict:', 3.6536961788566487)
('predict:', 3.6536961788566487)
('predict:', 3.6536961788566487)
('predict:', -0.969476394635407)
('predict:', -0.969476394635407)
('predict:', -0.969476394635407)
('predict:', -0.969476394635407)
('predict:', -0.969476394635407)
('predict:', -0.969476394635407)
('predict:', -0.969476394635407)
('predict:', -0.969476394635407)
('predict:', -0.969476394635407)
('predict:', -0.969476394635407)
('predict:', -0.969476394635407)
('predict:', -0.969476394635407)
('predict:', -0.969476394635407)
('predict:', -0.969476394635407)
('predict:', -0.969476394635407)
('predict:', -0.9677519553335177)
('predict:', -0.9651276024119938)
('predict:', -0.9651276024119938)
('predict:', -0.9651276024119938)
('predict:', -0.9651276024119938)
('predict:', -0.9651276024119938)
('predict:', -0.9677519553335177)
('predict:', -0.9677519553335177)
('predict:', 3.6536961788566487)
('predict:', 3.6536961788566487)
('predict:', 3.6536961788566487)
('predict:', 3.6536961788566487)
('predict:', -0.969476394635407)
('predict:', -0.969476394635407)
('predict:', -0.969476394635407)
('predict:', -0.969476394635407)
('predict:', -0.969476394635407)
('predict:', -0.969476394635407)
('predict:', -0.969476394635407)
('predict:', -0.969476394635407)
('predict:', -0.9677519553335177)
('predict:', -0.9677519553335177)
('predict:', -0.9677519553335177)
('predict:', -0.9677519553335177)
('predict:', -0.9677519553335177)
('predict:', -0.9677519553335177)
('predict:', -0.9677519553335177)
('predict:', -0.9677519553335177)
('predict:', -0.9677519553335177)
('predict:', -0.9677519553335177)
('predict:', -0.9677519553335177)
('predict:', -0.9677519553335177)
('predict:', -0.9651276024119938)
('predict:', -0.9651276024119938)
('predict:', -0.9651276024119938)
('predict:', -0.9651276024119938)
('predict:', -0.9677519553335177)
('predict:', -0.9677519553335177)
('predict:', -0.9677519553335177)
('predict:', 3.6536961788566487)
('predict:', 3.6536961788566487)
('predict:', 3.6536961788566487)
('predict:', 3.6536961788566487)
('predict:', -0.969476394635407)
('predict:', -0.969476394635407)
('predict:', -0.969476394635407)
('predict:', -0.969476394635407)
('predict:', -0.969476394635407)
('predict:', -0.969476394635407)
('predict:', -0.969476394635407)
('predict:', -0.969476394635407)
('predict:', -0.969476394635407)
('predict:', -0.969476394635407)
('predict:', -0.969476394635407)
('predict:', -0.969476394635407)
('predict:', -0.969476394635407)
('predict:', -0.969476394635407)
('predict:', -0.969476394635407)
('predict:', -0.9677519553335177)
('predict:', -0.9651276024119938)
('predict:', -0.9651276024119938)
('predict:', -0.9651276024119938)
('predict:', -0.9677519553335177)
('predict:', -0.9677519553335177)
('predict:', -0.9677519553335177)
('predict:', -0.9677519553335177)
('predict:', 3.6536961788566487)
('predict:', 3.6536961788566487)
('predict:', 3.6536961788566487)
('predict:', 3.6536961788566487)
('predict:', -0.969476394635407)
('predict:', -0.969476394635407)
('predict:', -0.969476394635407)
('predict:', -0.969476394635407)
('predict:', -0.969476394635407)
('predict:', -0.969476394635407)
('predict:', -0.969476394635407)
('predict:', -0.969476394635407)
('predict:', -0.9677519553335177)
('predict:', -0.9677519553335177)
('predict:', -0.9677519553335177)
('predict:', -0.9677519553335177)
('predict:', -0.9677519553335177)
('predict:', -0.9677519553335177)
('predict:', -0.9677519553335177)
('predict:', -0.9677519553335177)
('predict:', -0.9677519553335177)
('predict:', -0.9677519553335177)
('predict:', -0.9677519553335177)
('predict:', -0.9677519553335177)
('predict:', -0.9677519553335177)
('predict:', -0.9677519553335177)
('predict:', -0.9677519553335177)
('predict:', -0.9677519553335177)
('predict:', -0.9677519553335177)
('predict:', -0.9677519553335177)
('predict:', -0.9677519553335177)
('predict:', -0.9651276024119938)
('predict:', -0.9651276024119938)
('predict:', -0.9651276024119938)
('predict:', -0.9651276024119938)
('predict:', -0.9651276024119938)
('predict:', -0.9677519553335177)
('predict:', -0.9677519553335177)
('predict:', 3.6536961788566487)
('predict:', 3.6536961788566487)
('predict:', 3.6536961788566487)
('predict:', 3.6536961788566487)
('predict:', -0.969476394635407)
('predict:', -0.969476394635407)
('predict:', -0.969476394635407)
('predict:', -0.969476394635407)
('predict:', -0.969476394635407)
('predict:', -0.969476394635407)
('predict:', -0.969476394635407)
('predict:', -0.969476394635407)
('predict:', -0.969476394635407)
('predict:', -0.969476394635407)
('predict:', -0.969476394635407)
('predict:', -0.969476394635407)
('predict:', -0.969476394635407)
('predict:', -0.969476394635407)
('predict:', -0.9677519553335177)
('predict:', -0.9651276024119938)
('predict:', -0.9651276024119938)
('predict:', -0.9651276024119938)
('predict:', -0.9651276024119938)
('predict:', -0.9651276024119938)
('predict:', -0.9677519553335177)
('predict:', -0.9677519553335177)
('predict:', 3.6536961788566487)
('predict:', 3.6536961788566487)
('predict:', 3.6536961788566487)
('predict:', 3.6536961788566487)
('predict:', -0.969476394635407)
('predict:', -0.969476394635407)
('predict:', -0.969476394635407)
('predict:', -0.969476394635407)
('predict:', -0.969476394635407)
('predict:', -0.969476394635407)
('predict:', -0.969476394635407)
('predict:', -0.9677519553335177)
('predict:', -0.9677519553335177)
('predict:', -0.9677519553335177)
('predict:', -0.9677519553335177)
('predict:', -0.9677519553335177)
('predict:', -0.9677519553335177)
('predict:', -0.9677519553335177)
('predict:', -0.9677519553335177)
('predict:', -0.9677519553335177)
('predict:', -0.9677519553335177)
('predict:', -0.9677519553335177)
('predict:', -0.9677519553335177)
('predict:', -0.9651276024119938)
('predict:', -0.9651276024119938)
('predict:', -0.9651276024119938)
('predict:', -0.9651276024119938)
('predict:', -0.9677519553335177)
('predict:', -0.9677519553335177)
('predict:', -0.9677519553335177)
('predict:', 3.6536961788566487)
('predict:', 3.6536961788566487)
('predict:', 3.6536961788566487)
('predict:', 3.6536961788566487)
('predict:', -0.969476394635407)
('predict:', -0.969476394635407)
('predict:', -0.969476394635407)
('predict:', -0.969476394635407)
('predict:', -0.969476394635407)
('predict:', -0.969476394635407)
('predict:', -0.969476394635407)
('predict:', -0.969476394635407)
('predict:', -0.969476394635407)
('predict:', -0.9677519553335177)
('predict:', -0.9651276024119938)
('predict:', -0.9677519553335177)
('predict:', -0.9677519553335177)
('predict:', -0.9677519553335177)
('predict:', -0.9677519553335177)
('predict:', -0.9677519553335177)
('predict:', -0.9677519553335177)
('predict:', -0.969476394635407)
('predict:', -0.9677519553335177)
('predict:', -0.9677519553335177)
('predict:', -0.9677519553335177)
('predict:', -0.9677519553335177)
('predict:', -0.9677519553335177)
('predict:', -0.9677519553335177)
('predict:', -0.9677519553335177)
('predict:', -0.9677519553335177)
('predict:', -0.9651276024119938)
('predict:', -0.9651276024119938)
('predict:', -0.9651276024119938)
('predict:', -0.9651276024119938)
('predict:', -0.9651276024119938)
('predict:', -0.9651276024119938)
('predict:', -0.9651276024119938)
('predict:', -0.9651276024119938)
('predict:', -0.9651276024119938)
('predict:', -0.9651276024119938)
('predict:', -0.9677519553335177)
('predict:', -0.9677519553335177)
('predict:', -0.9677519553335177)
('predict:', -0.9677519553335177)
('predict:', -0.9677519553335177)
('predict:', 3.6536961788566487)
('predict:', 3.6536961788566487)
('predict:', 3.6536961788566487)
('predict:', 3.6536961788566487)
('predict:', -0.969476394635407)
('predict:', -0.969476394635407)
('predict:', -0.969476394635407)
('predict:', -0.969476394635407)
('predict:', -0.969476394635407)
('predict:', -0.969476394635407)
('predict:', -0.969476394635407)
('predict:', -0.969476394635407)
('predict:', -0.969476394635407)
('predict:', -0.9651276024119938)
('predict:', -0.9677519553335177)
('predict:', -0.9677519553335177)
('predict:', 3.6536961788566487)
('predict:', 3.6536961788566487)
('predict:', 3.6536961788566487)
('predict:', 3.6536961788566487)
('predict:', -0.969476394635407)
('predict:', -0.969476394635407)
('predict:', -0.969476394635407)
('predict:', -0.969476394635407)
('predict:', -0.969476394635407)
('predict:', -0.969476394635407)
('predict:', -0.969476394635407)
('predict:', -0.969476394635407)
('predict:', -0.969476394635407)
('predict:', -0.9677519553335177)
('predict:', -0.9677519553335177)
('predict:', -0.9677519553335177)
('predict:', -0.9677519553335177)
('predict:', -0.9651276024119938)
('predict:', -0.9651276024119938)
('predict:', -0.9651276024119938)
('predict:', -0.9651276024119938)
('predict:', -0.9651276024119938)
('predict:', -0.9651276024119938)
('predict:', -0.9651276024119938)
('predict:', -0.9651276024119938)
('predict:', -0.9651276024119938)
('predict:', -0.9651276024119938)
('predict:', -0.9651276024119938)
('predict:', -0.9677519553335177)
('predict:', -0.9677519553335177)
('predict:', -0.9677519553335177)
('predict:', -0.9677519553335177)
('predict:', 3.6536961788566487)
('predict:', 3.6536961788566487)
('predict:', 3.6536961788566487)
('predict:', 3.6536961788566487)
('predict:', -0.969476394635407)
('predict:', -0.969476394635407)
('predict:', -0.969476394635407)
('predict:', -0.969476394635407)
('predict:', -0.969476394635407)
('predict:', -0.969476394635407)
('predict:', -0.969476394635407)
('predict:', -0.969476394635407)
('predict:', -0.969476394635407)
('predict:', -0.9677519553335177)
('predict:', -0.9677519553335177)
('predict:', -0.9677519553335177)
('predict:', 3.6536961788566487)
('predict:', 3.6536961788566487)
('predict:', 3.6536961788566487)
('predict:', 3.6536961788566487)
('predict:', -0.969476394635407)
('predict:', -0.969476394635407)
('predict:', -0.969476394635407)
('predict:', -0.969476394635407)
('predict:', -0.969476394635407)
('predict:', -0.969476394635407)
('predict:', -0.969476394635407)
('predict:', -0.969476394635407)
('predict:', -0.969476394635407)
('predict:', -0.9677519553335177)
('predict:', -0.9677519553335177)
('predict:', -0.9677519553335177)
('predict:', -0.9677519553335177)
('predict:', -0.9651276024119938)
('predict:', -0.9651276024119938)
('predict:', -0.9651276024119938)
('predict:', -0.9651276024119938)
('predict:', -0.9651276024119938)
('predict:', -0.9651276024119938)
('predict:', -0.9651276024119938)
('predict:', -0.9651276024119938)
('predict:', -0.9651276024119938)
('predict:', -0.9651276024119938)
('predict:', -0.9651276024119938)
('predict:', -0.9677519553335177)
('predict:', -0.9677519553335177)
('predict:', -0.9677519553335177)
('predict:', -0.9677519553335177)
('predict:', -0.9677519553335177)
('predict:', 3.6536961788566487)
('predict:', 3.6536961788566487)
('predict:', 3.6536961788566487)
('predict:', 3.6536961788566487)
('predict:', -0.969476394635407)
('predict:', -0.969476394635407)
('predict:', -0.969476394635407)
('predict:', -0.969476394635407)
('predict:', -0.969476394635407)
('predict:', -0.969476394635407)
('predict:', -0.969476394635407)
('predict:', -0.969476394635407)
('predict:', -0.969476394635407)
('predict:', -0.969476394635407)
('predict:', -0.969476394635407)
('predict:', -0.969476394635407)
('predict:', -0.969476394635407)
('predict:', -0.969476394635407)
('predict:', -0.969476394635407)
('predict:', -0.969476394635407)
('predict:', -0.9677519553335177)
('predict:', -0.9651276024119938)
('predict:', -0.9651276024119938)
('predict:', -0.9651276024119938)
('predict:', -0.9677519553335177)
('predict:', -0.9677519553335177)
('predict:', -0.9677519553335177)
('predict:', -0.9677519553335177)
('predict:', -0.9677519553335177)
('predict:', -0.9677519553335177)
('predict:', -0.9677519553335177)
('predict:', -0.9677519553335177)
('predict:', -0.9677519553335177)
('predict:', -0.9677519553335177)
('predict:', -0.9677519553335177)
('predict:', -0.9677519553335177)
('predict:', -0.9677519553335177)
('predict:', -0.9677519553335177)
('predict:', -0.9677519553335177)
('predict:', -0.9677519553335177)
('predict:', -0.9677519553335177)
('predict:', -0.9677519553335177)
('predict:', -0.9651276024119938)
('predict:', -0.9651276024119938)
('predict:', -0.9651276024119938)
('predict:', -0.9651276024119938)
('predict:', -0.9651276024119938)
('predict:', -0.9677519553335177)
('predict:', 3.6536961788566487)
('predict:', 3.6536961788566487)
('predict:', 3.6536961788566487)
('predict:', 3.6536961788566487)
('predict:', -0.969476394635407)
('predict:', -0.969476394635407)
('predict:', -0.969476394635407)
('predict:', -0.969476394635407)
('predict:', -0.969476394635407)
('predict:', -0.969476394635407)
('predict:', -0.969476394635407)
('predict:', -0.969476394635407)
('predict:', -0.969476394635407)
('predict:', -0.9651276024119938)
('predict:', -0.9651276024119938)
('predict:', -0.9651276024119938)
('predict:', -0.9651276024119938)
('predict:', -0.9677519553335177)
('predict:', -0.9677519553335177)
('predict:', -0.9677519553335177)
('predict:', 3.6536961788566487)
('predict:', 3.6536961788566487)
('predict:', 3.6536961788566487)
('predict:', 3.6536961788566487)
('predict:', -0.969476394635407)
('predict:', -0.969476394635407)
('predict:', -0.969476394635407)
('predict:', -0.969476394635407)
('predict:', -0.969476394635407)
('predict:', -0.969476394635407)
('predict:', -0.969476394635407)
('predict:', -0.969476394635407)
('predict:', -0.969476394635407)
('predict:', -0.9651276024119938)
('predict:', -0.9651276024119938)
('predict:', -0.9651276024119938)
('predict:', -0.9651276024119938)
('predict:', -0.9651276024119938)
('predict:', -0.9677519553335177)
('predict:', -0.9677519553335177)
('predict:', -0.9677519553335177)
('predict:', -0.9677519553335177)
('predict:', -0.9677519553335177)
('predict:', -0.9651276024119938)
('predict:', -0.9651276024119938)
('predict:', -0.9651276024119938)
('predict:', -0.9651276024119938)
('predict:', -0.9651276024119938)
('predict:', 3.6536961788566487)
('predict:', 3.6536961788566487)
('predict:', 3.6536961788566487)
('predict:', 3.6536961788566487)
('predict:', -0.969476394635407)
('predict:', -0.969476394635407)
('predict:', -0.969476394635407)
('predict:', -0.969476394635407)
('predict:', -0.969476394635407)
('predict:', -0.969476394635407)
('predict:', -0.969476394635407)
('predict:', -0.969476394635407)
('predict:', -0.969476394635407)
('predict:', -0.9651276024119938)
('predict:', -0.9651276024119938)
('predict:', -0.9651276024119938)
('predict:', -0.9651276024119938)
('predict:', -0.9677519553335177)
('predict:', -0.9651276024119938)
('predict:', -0.9677519553335177)
('predict:', -0.9677519553335177)
('predict:', -0.9677519553335177)
('predict:', 3.6536961788566487)
('predict:', 3.6536961788566487)
('predict:', 3.6536961788566487)
('predict:', 3.6536961788566487)
('predict:', -0.969476394635407)
('predict:', -0.969476394635407)
('predict:', -0.969476394635407)
('predict:', -0.969476394635407)
('predict:', -0.969476394635407)
('predict:', -0.969476394635407)
('predict:', -0.969476394635407)
('predict:', -0.969476394635407)
('predict:', -0.969476394635407)
('predict:', -0.9651276024119938)
('predict:', -0.9651276024119938)
('predict:', -0.9651276024119938)
('predict:', -0.9651276024119938)
('predict:', -0.9651276024119938)
('predict:', -0.9677519553335177)
('predict:', -0.9677519553335177)
('predict:', -0.9651276024119938)
('predict:', -0.9677519553335177)
('predict:', -0.9677519553335177)
('predict:', -0.9677519553335177)
('predict:', -0.9677519553335177)
('predict:', -0.9677519553335177)
('predict:', -0.9651276024119938)
('predict:', -0.9651276024119938)
('predict:', -0.9651276024119938)
('predict:', -0.9677519553335177)
('predict:', -0.9677519553335177)
('predict:', -0.9677519553335177)
('predict:', -0.9651276024119938)
('predict:', -0.9651276024119938)
('predict:', -0.9677519553335177)
('predict:', -0.9677519553335177)
('predict:', 3.6536961788566487)
('predict:', 3.6536961788566487)
('predict:', 3.6536961788566487)
('predict:', 3.6536961788566487)
('predict:', -0.969476394635407)
('predict:', -0.969476394635407)
('predict:', -0.969476394635407)
('predict:', -0.969476394635407)
('predict:', -0.969476394635407)
('predict:', -0.969476394635407)
('predict:', -0.969476394635407)
('predict:', -0.969476394635407)
('predict:', -0.969476394635407)
('predict:', -0.9651276024119938)
('predict:', -0.9651276024119938)
('predict:', -0.9651276024119938)
('predict:', -0.9651276024119938)
('predict:', -0.9651276024119938)
('predict:', -0.9651276024119938)
('predict:', -0.9651276024119938)
('predict:', -0.9677519553335177)
('predict:', -0.9651276024119938)
('predict:', -0.9651276024119938)
('predict:', -0.9651276024119938)
('predict:', -0.9651276024119938)
('predict:', -0.9677519553335177)
('predict:', -0.9677519553335177)
('predict:', -0.9677519553335177)
('predict:', -0.9677519553335177)
('predict:', -0.9677519553335177)
('predict:', -0.9677519553335177)
('predict:', -0.9677519553335177)
('predict:', -0.9677519553335177)
('predict:', -0.9677519553335177)
('predict:', -0.9651276024119938)
('predict:', -0.9677519553335177)
('predict:', -0.9677519553335177)
('predict:', -0.9677519553335177)
('predict:', -0.9677519553335177)
('predict:', -0.9677519553335177)
('predict:', -0.9677519553335177)
('predict:', 3.6536961788566487)
('predict:', 3.6536961788566487)
('predict:', 3.6536961788566487)
('predict:', 3.6536961788566487)
('predict:', -0.969476394635407)
('predict:', -0.969476394635407)
('predict:', -0.969476394635407)
('predict:', -0.969476394635407)
('predict:', -0.969476394635407)
('predict:', -0.969476394635407)
('predict:', -0.969476394635407)
('predict:', -0.969476394635407)
('predict:', -0.969476394635407)
('predict:', -0.9651276024119938)
('predict:', -0.9651276024119938)
('predict:', -0.9677519553335177)
('predict:', -0.9651276024119938)
('predict:', -0.9677519553335177)
('predict:', -0.9677519553335177)
('predict:', -0.9677519553335177)
('predict:', 3.6536961788566487)
('predict:', 3.6536961788566487)
('predict:', 3.6536961788566487)
('predict:', 3.6536961788566487)
('predict:', -0.969476394635407)
('predict:', -0.969476394635407)
('predict:', -0.969476394635407)
('predict:', -0.969476394635407)
('predict:', -0.969476394635407)
('predict:', -0.969476394635407)
('predict:', -0.969476394635407)
('predict:', -0.969476394635407)
('predict:', -0.969476394635407)
('predict:', -0.9651276024119938)
('predict:', -0.9651276024119938)
('predict:', -0.9651276024119938)
('predict:', -0.9651276024119938)
('predict:', -0.9651276024119938)
('predict:', -0.9677519553335177)
('predict:', -0.9677519553335177)
('predict:', -0.9677519553335177)
('predict:', -0.9677519553335177)
('predict:', -0.9677519553335177)
('predict:', -0.9677519553335177)
('predict:', -0.9651276024119938)
('predict:', -0.9651276024119938)
('predict:', -0.9651276024119938)
('predict:', -0.9651276024119938)
('predict:', -0.9677519553335177)
('predict:', -0.9677519553335177)
('predict:', -0.9677519553335177)
('predict:', -0.9677519553335177)
('predict:', -0.9677519553335177)
('predict:', -0.9677519553335177)
('predict:', -0.9677519553335177)
('predict:', -0.9651276024119938)
('predict:', -0.9677519553335177)
('predict:', -0.9677519553335177)
('predict:', 3.6536961788566487)
('predict:', 3.6536961788566487)
('predict:', 3.6536961788566487)
('predict:', 3.6536961788566487)
('predict:', -0.969476394635407)
('predict:', -0.969476394635407)
('predict:', -0.969476394635407)
('predict:', -0.969476394635407)
('predict:', -0.969476394635407)
('predict:', -0.969476394635407)
('predict:', -0.969476394635407)
('predict:', -0.969476394635407)
('predict:', -0.969476394635407)
('predict:', -0.9651276024119938)
('predict:', -0.9651276024119938)
('predict:', -0.9677519553335177)
('predict:', -0.9651276024119938)
('predict:', -0.9677519553335177)
('predict:', -0.9677519553335177)
('predict:', -0.9677519553335177)
('predict:', 3.6536961788566487)
('predict:', 3.6536961788566487)
('predict:', 3.6536961788566487)
('predict:', 3.6536961788566487)
('predict:', -0.969476394635407)
('predict:', -0.969476394635407)
('predict:', -0.969476394635407)
('predict:', -0.969476394635407)
('predict:', -0.969476394635407)
('predict:', -0.969476394635407)
('predict:', -0.969476394635407)
('predict:', -0.969476394635407)
('predict:', -0.969476394635407)
('predict:', -0.9651276024119938)
('predict:', -0.9651276024119938)
('predict:', -0.9651276024119938)
('predict:', -0.9651276024119938)
('predict:', -0.9651276024119938)
('predict:', -0.9677519553335177)
('predict:', -0.9677519553335177)
('predict:', -0.9677519553335177)
('predict:', -0.9677519553335177)
('predict:', -0.9677519553335177)
('predict:', -0.9677519553335177)
('predict:', -0.9651276024119938)
('predict:', -0.9651276024119938)
('predict:', -0.9651276024119938)
('predict:', -0.9651276024119938)
('predict:', -0.9651276024119938)
('predict:', -0.9651276024119938)
('predict:', -0.9651276024119938)
('predict:', -0.9651276024119938)
('predict:', -0.9651276024119938)
('predict:', -0.9677519553335177)
('predict:', -0.9677519553335177)
('predict:', -0.9677519553335177)
('predict:', -0.9677519553335177)
('predict:', -0.9677519553335177)
('predict:', -0.9677519553335177)
('predict:', -0.9677519553335177)
('predict:', -0.9651276024119938)
('predict:', -0.9677519553335177)
('predict:', -0.9677519553335177)
('predict:', -0.9677519553335177)
('predict:', -0.9677519553335177)
('predict:', -0.9677519553335177)
('predict:', -0.9677519553335177)
('predict:', 3.6536961788566487)
('predict:', 3.6536961788566487)
('predict:', 3.6536961788566487)
('predict:', 3.6536961788566487)
('predict:', -0.969476394635407)
('predict:', -0.969476394635407)
('predict:', -0.969476394635407)
('predict:', -0.969476394635407)
('predict:', -0.969476394635407)
('predict:', -0.969476394635407)
('predict:', -0.969476394635407)
('predict:', -0.969476394635407)
('predict:', -0.969476394635407)
('predict:', -0.9651276024119938)
('predict:', -0.9651276024119938)
('predict:', -0.9677519553335177)
('predict:', -0.9651276024119938)
('predict:', -0.9677519553335177)
('predict:', -0.9677519553335177)
('predict:', -0.9677519553335177)
('predict:', 3.6536961788566487)
('predict:', 3.6536961788566487)
('predict:', 3.6536961788566487)
('predict:', 3.6536961788566487)
('predict:', -0.969476394635407)
('predict:', -0.969476394635407)
('predict:', -0.969476394635407)
('predict:', -0.969476394635407)
('predict:', -0.969476394635407)
('predict:', -0.969476394635407)
('predict:', -0.969476394635407)
('predict:', -0.969476394635407)
('predict:', -0.969476394635407)
('predict:', -0.9651276024119938)
('predict:', -0.9651276024119938)
('predict:', -0.9651276024119938)
('predict:', -0.9651276024119938)
('predict:', -0.9651276024119938)
('predict:', -0.9677519553335177)
('predict:', -0.9677519553335177)
('predict:', -0.9677519553335177)
('predict:', -0.9677519553335177)
('predict:', -0.9677519553335177)
('predict:', -0.9677519553335177)
('predict:', -0.9677519553335177)
('predict:', -0.969476394635407)
('predict:', -0.969476394635407)
('predict:', -0.9677519553335177)
('predict:', -0.9677519553335177)
('predict:', -0.9677519553335177)
('predict:', -0.9677519553335177)
('predict:', -0.9677519553335177)
('predict:', -0.9677519553335177)
('predict:', -0.9677519553335177)
('predict:', -0.9677519553335177)
('predict:', -0.9677519553335177)
('predict:', -0.9651276024119938)
('predict:', -0.9651276024119938)
('predict:', -0.9651276024119938)
('predict:', -0.9651276024119938)
('predict:', -0.9651276024119938)
('predict:', -0.9677519553335177)
('predict:', -0.9677519553335177)
('predict:', -0.9677519553335177)
('predict:', 3.6536961788566487)
('predict:', 3.6536961788566487)
('predict:', 3.6536961788566487)
('predict:', 3.6536961788566487)
('predict:', -0.969476394635407)
('predict:', -0.969476394635407)
('predict:', -0.969476394635407)
('predict:', -0.969476394635407)
('predict:', -0.969476394635407)
('predict:', -0.969476394635407)
('predict:', -0.969476394635407)
('predict:', -0.969476394635407)
('predict:', -0.969476394635407)
('predict:', -0.969476394635407)
('predict:', -0.969476394635407)
('predict:', -0.969476394635407)
('predict:', -0.969476394635407)
('predict:', -0.969476394635407)
('predict:', -0.969476394635407)
('predict:', -0.9677519553335177)
('predict:', -0.9651276024119938)
('predict:', -0.9651276024119938)
('predict:', -0.9651276024119938)
('predict:', -0.9651276024119938)
('predict:', -0.9651276024119938)
('predict:', -0.9677519553335177)
('predict:', -0.9677519553335177)
('predict:', -0.9677519553335177)
('predict:', 3.6536961788566487)
('predict:', 3.6536961788566487)
('predict:', 3.6536961788566487)
('predict:', 3.6536961788566487)
('predict:', -0.969476394635407)
('predict:', -0.969476394635407)
('predict:', -0.969476394635407)
('predict:', -0.969476394635407)
('predict:', -0.969476394635407)
('predict:', -0.969476394635407)
('predict:', -0.969476394635407)
('predict:', -0.969476394635407)
('predict:', -0.9677519553335177)
('predict:', -0.9677519553335177)
('predict:', -0.9677519553335177)
('predict:', -0.9677519553335177)
('predict:', -0.9677519553335177)
('predict:', -0.9677519553335177)
('predict:', -0.9677519553335177)
('predict:', -0.9677519553335177)
('predict:', -0.9677519553335177)
('predict:', -0.9677519553335177)
('predict:', -0.9677519553335177)
('predict:', -0.9677519553335177)
('predict:', -0.9651276024119938)
('predict:', -0.9651276024119938)
('predict:', -0.9651276024119938)
('predict:', -0.9651276024119938)
('predict:', -0.9677519553335177)
('predict:', -0.9677519553335177)
('predict:', -0.9677519553335177)
('predict:', 3.6536961788566487)
('predict:', 3.6536961788566487)
('predict:', 3.6536961788566487)
('predict:', 3.6536961788566487)
('predict:', -0.969476394635407)
('predict:', -0.969476394635407)
('predict:', -0.969476394635407)
('predict:', -0.969476394635407)
('predict:', -0.969476394635407)
('predict:', -0.969476394635407)
('predict:', -0.969476394635407)
('predict:', -0.969476394635407)
('predict:', -0.969476394635407)
('predict:', -0.9651276024119938)
('predict:', -0.9651276024119938)
('predict:', -0.9651276024119938)
('predict:', -0.9651276024119938)
('predict:', -0.9651276024119938)
('predict:', -0.9651276024119938)
('predict:', -0.9677519553335177)
('predict:', -0.9651276024119938)
('predict:', -0.9651276024119938)
('predict:', -0.9651276024119938)
('predict:', -0.9651276024119938)
('predict:', -0.9677519553335177)
('predict:', -0.9677519553335177)
('predict:', -0.9677519553335177)
('predict:', -0.9677519553335177)
('predict:', -0.9677519553335177)
('predict:', -0.9677519553335177)
('predict:', -0.9677519553335177)
('predict:', -0.9677519553335177)
('predict:', -0.9677519553335177)
('predict:', -0.9677519553335177)
('predict:', -0.9677519553335177)
('predict:', -0.9677519553335177)
('predict:', -0.9677519553335177)
('predict:', -0.9677519553335177)
('predict:', -0.9677519553335177)
('predict:', 3.6536961788566487)
('predict:', 3.6536961788566487)
('predict:', 3.6536961788566487)
('predict:', 3.6536961788566487)
('predict:', -0.969476394635407)
('predict:', -0.969476394635407)
('predict:', -0.969476394635407)
('predict:', -0.969476394635407)
('predict:', -0.969476394635407)
('predict:', -0.969476394635407)
('predict:', -0.969476394635407)
('predict:', -0.969476394635407)
('predict:', -0.969476394635407)
('predict:', -0.9651276024119938)
('predict:', -0.9651276024119938)
('predict:', -0.9651276024119938)
('predict:', -0.9651276024119938)
('predict:', -0.9651276024119938)
('predict:', -0.9651276024119938)
('predict:', -0.9651276024119938)
('predict:', -0.9677519553335177)
('predict:', -0.9651276024119938)
('predict:', -0.9677519553335177)
('predict:', -0.9677519553335177)
('predict:', -0.9677519553335177)
('predict:', 3.6536961788566487)
('predict:', 3.6536961788566487)
('predict:', 3.6536961788566487)
('predict:', 3.6536961788566487)
('predict:', -0.969476394635407)
('predict:', -0.969476394635407)
('predict:', -0.969476394635407)
('predict:', -0.969476394635407)
('predict:', -0.969476394635407)
('predict:', -0.969476394635407)
('predict:', -0.969476394635407)
('predict:', -0.969476394635407)
('predict:', -0.969476394635407)
('predict:', -0.9651276024119938)
('predict:', -0.9651276024119938)
('predict:', -0.9651276024119938)
('predict:', -0.9651276024119938)
('predict:', -0.9651276024119938)
('predict:', -0.9651276024119938)
('predict:', -0.9651276024119938)
('predict:', -0.9677519553335177)
('predict:', -0.9677519553335177)
('predict:', -0.9677519553335177)
('predict:', -0.9677519553335177)
('predict:', -0.9677519553335177)
('predict:', -0.9677519553335177)
('predict:', -0.9677519553335177)
('predict:', -0.9677519553335177)
('predict:', -0.9651276024119938)
('predict:', -0.9651276024119938)
('predict:', -0.9677519553335177)
('predict:', -0.9677519553335177)
('predict:', -0.9677519553335177)
('predict:', -0.9677519553335177)
('predict:', -0.9677519553335177)
('predict:', 3.6536961788566487)
('predict:', 3.6536961788566487)
('predict:', 3.6536961788566487)
('predict:', 3.6536961788566487)
('predict:', -0.969476394635407)
('predict:', -0.969476394635407)
('predict:', -0.969476394635407)
('predict:', -0.969476394635407)
('predict:', -0.969476394635407)
('predict:', -0.969476394635407)
('predict:', -0.969476394635407)
('predict:', -0.969476394635407)
('predict:', -0.969476394635407)
('predict:', -0.9651276024119938)
('predict:', -0.9651276024119938)
('predict:', -0.9651276024119938)
('predict:', -0.9651276024119938)
('predict:', -0.9651276024119938)
('predict:', -0.9651276024119938)
('predict:', -0.9651276024119938)
('predict:', -0.9677519553335177)
('predict:', -0.9651276024119938)
('predict:', -0.9677519553335177)
('predict:', -0.9677519553335177)
('predict:', -0.9677519553335177)
('predict:', -0.9677519553335177)
('predict:', -0.9677519553335177)
('predict:', -0.9677519553335177)
('predict:', 3.6536961788566487)
('predict:', 3.6536961788566487)
('predict:', 3.6536961788566487)
('predict:', 3.6536961788566487)
('predict:', -0.969476394635407)
('predict:', -0.969476394635407)
('predict:', -0.969476394635407)
('predict:', -0.969476394635407)
('predict:', -0.969476394635407)
('predict:', -0.969476394635407)
('predict:', -0.969476394635407)
('predict:', -0.969476394635407)
('predict:', -0.969476394635407)
('predict:', -0.9651276024119938)
('predict:', -0.9651276024119938)
('predict:', -0.9651276024119938)
('predict:', -0.9651276024119938)
('predict:', -0.9651276024119938)
('predict:', -0.9651276024119938)
('predict:', -0.9677519553335177)
('predict:', -0.9677519553335177)
('predict:', -0.9677519553335177)
('predict:', -0.9677519553335177)
('predict:', -0.9677519553335177)
('predict:', -0.9677519553335177)
('predict:', -0.9677519553335177)
('predict:', -0.9651276024119938)
('predict:', -0.9651276024119938)
('predict:', -0.9677519553335177)
('predict:', -0.9651276024119938)
('predict:', -0.9677519553335177)
('predict:', 3.6536961788566487)
('predict:', 3.6536961788566487)
('predict:', 3.6536961788566487)
('predict:', 3.6536961788566487)
('predict:', -0.969476394635407)
('predict:', -0.969476394635407)
('predict:', -0.969476394635407)
('predict:', -0.969476394635407)
('predict:', -0.969476394635407)
('predict:', -0.969476394635407)
('predict:', -0.969476394635407)
('predict:', -0.969476394635407)
('predict:', -0.969476394635407)
('predict:', -0.9651276024119938)
('predict:', -0.9651276024119938)
('predict:', -0.9651276024119938)
('predict:', -0.9651276024119938)
('predict:', -0.9651276024119938)
('predict:', -0.9651276024119938)
('predict:', -0.9651276024119938)
('predict:', -0.9651276024119938)
('predict:', -0.9651276024119938)
('predict:', 3.6536961788566487)
('predict:', 3.6536961788566487)
('predict:', 3.6536961788566487)
('predict:', 3.6536961788566487)
('predict:', -0.969476394635407)
('predict:', -0.969476394635407)
('predict:', -0.969476394635407)
('predict:', -0.969476394635407)
('predict:', -0.969476394635407)
('predict:', -0.969476394635407)
('predict:', -0.969476394635407)
('predict:', -0.969476394635407)
('predict:', -0.969476394635407)
('predict:', -0.9651276024119938)
('predict:', -0.9651276024119938)
('predict:', -0.9651276024119938)
('predict:', -0.9651276024119938)
('predict:', -0.9651276024119938)
('predict:', -0.9651276024119938)
('predict:', -0.9651276024119938)
('predict:', -0.9677519553335177)
('predict:', -0.9677519553335177)
('predict:', -0.9651276024119938)
('predict:', -0.9651276024119938)
('predict:', -0.9651276024119938)
('predict:', -0.9651276024119938)
('predict:', -0.9651276024119938)
('predict:', -0.9651276024119938)
('predict:', -0.9651276024119938)
('predict:', -0.9651276024119938)
('predict:', -0.9651276024119938)
('predict:', -0.9651276024119938)
('predict:', -0.9651276024119938)
('predict:', -0.9651276024119938)
('predict:', -0.9677519553335177)
('predict:', -0.9677519553335177)
('predict:', -0.9677519553335177)
('predict:', -0.9677519553335177)
('predict:', -0.9677519553335177)
('predict:', -0.9651276024119938)
('predict:', -0.9651276024119938)
('predict:', -0.9651276024119938)
('predict:', -0.9651276024119938)
('predict:', -0.9651276024119938)
('predict:', -0.9651276024119938)
('predict:', -0.9677519553335177)
('predict:', -0.9677519553335177)
('predict:', -0.9677519553335177)
('predict:', 3.6536961788566487)
('predict:', 3.6536961788566487)
('predict:', 3.6536961788566487)
('predict:', 3.6536961788566487)
('predict:', -0.969476394635407)
('predict:', -0.969476394635407)
('predict:', -0.969476394635407)
('predict:', -0.969476394635407)
('predict:', -0.969476394635407)
('predict:', -0.969476394635407)
('predict:', -0.969476394635407)
('predict:', -0.969476394635407)
('predict:', -0.969476394635407)
('predict:', -0.9651276024119938)
('predict:', -0.9651276024119938)
('predict:', -0.9651276024119938)
('predict:', -0.9651276024119938)
('predict:', -0.9651276024119938)
('predict:', -0.9651276024119938)
('predict:', -0.9651276024119938)
('predict:', -0.9677519553335177)
('predict:', -0.9651276024119938)
('predict:', 3.6536961788566487)
('predict:', 3.6536961788566487)
('predict:', 3.6536961788566487)
('predict:', 3.6536961788566487)
('predict:', -0.969476394635407)
('predict:', -0.969476394635407)
('predict:', -0.969476394635407)
('predict:', -0.969476394635407)
('predict:', -0.969476394635407)
('predict:', -0.969476394635407)
('predict:', -0.969476394635407)
('predict:', -0.969476394635407)
('predict:', -0.969476394635407)
('predict:', -0.9651276024119938)
('predict:', -0.9651276024119938)
('predict:', -0.9651276024119938)
('predict:', -0.9651276024119938)
('predict:', -0.9651276024119938)
('predict:', -0.9677519553335177)
('predict:', -0.9651276024119938)
('predict:', -0.9651276024119938)
('predict:', -0.9651276024119938)
('predict:', -0.9651276024119938)
('predict:', -0.9651276024119938)
('predict:', -0.9651276024119938)
('predict:', -0.9651276024119938)
('predict:', -0.9651276024119938)
('predict:', -0.9677519553335177)
('predict:', -0.9677519553335177)
('predict:', -0.9677519553335177)
('predict:', -0.9677519553335177)
('predict:', -0.9677519553335177)
('predict:', -0.9677519553335177)
('predict:', -0.9677519553335177)
('predict:', -0.9677519553335177)
('predict:', -0.9677519553335177)
('predict:', 3.6536961788566487)
('predict:', 3.6536961788566487)
('predict:', 3.6536961788566487)
('predict:', 3.6536961788566487)
('predict:', -0.969476394635407)
('predict:', -0.969476394635407)
('predict:', -0.969476394635407)
('predict:', -0.969476394635407)
('predict:', -0.969476394635407)
('predict:', -0.969476394635407)
('predict:', -0.969476394635407)
('predict:', -0.969476394635407)
('predict:', -0.969476394635407)
('predict:', -0.9651276024119938)
('predict:', -0.9651276024119938)
('predict:', -0.9651276024119938)
('predict:', -0.9651276024119938)
('predict:', -0.9651276024119938)
('predict:', -0.9651276024119938)
('predict:', -0.9677519553335177)
('predict:', -0.9677519553335177)
('predict:', -0.9677519553335177)
('predict:', -0.9677519553335177)
('predict:', -0.9677519553335177)
('predict:', -0.9677519553335177)
('predict:', -0.9677519553335177)
('predict:', -0.9677519553335177)
('predict:', -0.9651276024119938)
('predict:', -0.9651276024119938)
('predict:', -0.9677519553335177)
('predict:', -0.9677519553335177)
('predict:', -0.9677519553335177)
('predict:', -0.9677519553335177)
('predict:', -0.9677519553335177)
('predict:', 3.6536961788566487)
('predict:', 3.6536961788566487)
('predict:', 3.6536961788566487)
('predict:', 3.6536961788566487)
('predict:', -0.969476394635407)
('predict:', -0.969476394635407)
('predict:', -0.969476394635407)
('predict:', -0.969476394635407)
('predict:', -0.969476394635407)
('predict:', -0.969476394635407)
('predict:', -0.969476394635407)
('predict:', -0.969476394635407)
('predict:', -0.969476394635407)
('predict:', -0.9651276024119938)
('predict:', -0.9651276024119938)
('predict:', -0.9651276024119938)
('predict:', -0.9651276024119938)
('predict:', -0.9651276024119938)
('predict:', -0.9651276024119938)
('predict:', -0.9651276024119938)
('predict:', -0.9677519553335177)
('predict:', -0.9651276024119938)
('predict:', 3.6536961788566487)
('predict:', 3.6536961788566487)
('predict:', 3.6536961788566487)
('predict:', 3.6536961788566487)
('predict:', -0.969476394635407)
('predict:', -0.969476394635407)
('predict:', -0.969476394635407)
('predict:', -0.969476394635407)
('predict:', -0.969476394635407)
('predict:', -0.969476394635407)
('predict:', -0.969476394635407)
('predict:', -0.969476394635407)
('predict:', -0.969476394635407)
('predict:', -0.9651276024119938)
('predict:', -0.9651276024119938)
('predict:', -0.9651276024119938)
('predict:', -0.9651276024119938)
('predict:', -0.9651276024119938)
('predict:', -0.9651276024119938)
('predict:', -0.9651276024119938)
('predict:', -0.9651276024119938)
('predict:', -0.9651276024119938)
('predict:', 3.6536961788566487)
('predict:', 3.6536961788566487)
('predict:', 3.6536961788566487)
('predict:', 3.6536961788566487)
('predict:', -0.969476394635407)
('predict:', -0.969476394635407)
('predict:', -0.969476394635407)
('predict:', -0.969476394635407)
('predict:', -0.969476394635407)
('predict:', -0.969476394635407)
('predict:', -0.969476394635407)
('predict:', -0.969476394635407)
('predict:', -0.969476394635407)
('predict:', -0.9651276024119938)
('predict:', -0.9651276024119938)
('predict:', -0.9651276024119938)
('predict:', -0.9651276024119938)
('predict:', -0.9651276024119938)
('predict:', -0.9651276024119938)
('predict:', -0.9651276024119938)
('predict:', -0.9677519553335177)
('predict:', -0.9651276024119938)
('predict:', 3.6536961788566487)
('predict:', 3.6536961788566487)
('predict:', 3.6536961788566487)
('predict:', 3.6536961788566487)
('predict:', -0.969476394635407)
('predict:', -0.969476394635407)
('predict:', -0.969476394635407)
('predict:', -0.969476394635407)
('predict:', -0.969476394635407)
('predict:', -0.969476394635407)
('predict:', -0.969476394635407)
('predict:', -0.969476394635407)
('predict:', -0.969476394635407)
('predict:', -0.9651276024119938)
('predict:', -0.9651276024119938)
('predict:', -0.9651276024119938)
('predict:', -0.9651276024119938)
('predict:', -0.9651276024119938)
('predict:', -0.9651276024119938)
('predict:', -0.9651276024119938)
('predict:', -0.9677519553335177)
('predict:', -0.9651276024119938)
('predict:', -0.9651276024119938)
('predict:', -0.9651276024119938)
('predict:', -0.9651276024119938)
('predict:', -0.9651276024119938)
('predict:', -0.9651276024119938)
('predict:', -0.9677519553335177)
('predict:', -0.9677519553335177)
('predict:', 3.6536961788566487)
('predict:', 3.6536961788566487)
('predict:', 3.6536961788566487)
('predict:', 3.6536961788566487)
('predict:', -0.969476394635407)
('predict:', -0.969476394635407)
('predict:', -0.969476394635407)
('predict:', -0.969476394635407)
('predict:', -0.969476394635407)
('predict:', -0.969476394635407)
('predict:', -0.969476394635407)
('predict:', -0.969476394635407)
('predict:', -0.969476394635407)
('predict:', -0.9651276024119938)
('predict:', -0.9651276024119938)
('predict:', -0.9651276024119938)
('predict:', -0.9651276024119938)
('predict:', -0.9651276024119938)
('predict:', -0.9651276024119938)
('predict:', -0.9651276024119938)
('predict:', -0.9677519553335177)
('predict:', -0.9651276024119938)
('predict:', 3.6536961788566487)
('predict:', 3.6536961788566487)
('predict:', 3.6536961788566487)
('predict:', 3.6536961788566487)
('predict:', -0.969476394635407)
('predict:', -0.969476394635407)
('predict:', -0.969476394635407)
('predict:', -0.969476394635407)
('predict:', -0.969476394635407)
('predict:', -0.969476394635407)
('predict:', -0.969476394635407)
('predict:', -0.969476394635407)
('predict:', -0.969476394635407)
('predict:', -0.9651276024119938)
('predict:', -0.9651276024119938)
('predict:', -0.9651276024119938)
('predict:', -0.9651276024119938)
('predict:', -0.9651276024119938)
('predict:', -0.9651276024119938)
('predict:', -0.969476394635407)
('predict:', -0.969476394635407)
('predict:', -0.969476394635407)
('predict:', -0.969476394635407)
('predict:', -0.969476394635407)
('predict:', -0.969476394635407)
('predict:', -0.9651276024119938)
('predict:', -0.9651276024119938)
('predict:', -0.9651276024119938)
('predict:', -0.9651276024119938)
('predict:', -0.9651276024119938)
('predict:', -0.9677519553335177)
('predict:', -0.9651276024119938)
('predict:', -0.9651276024119938)
('predict:', -0.9651276024119938)
('predict:', -0.9651276024119938)
('predict:', -0.9651276024119938)
('predict:', -0.9651276024119938)
('predict:', -0.9677519553335177)
('predict:', -0.9677519553335177)
('predict:', -0.9677519553335177)
('predict:', -0.9677519553335177)
('predict:', -0.9677519553335177)
('predict:', -0.9677519553335177)
('predict:', -0.9677519553335177)
('predict:', 3.6536961788566487)
('predict:', 3.6536961788566487)
('predict:', 3.6536961788566487)
('predict:', 3.6536961788566487)
('predict:', -0.969476394635407)
('predict:', -0.969476394635407)
('predict:', -0.969476394635407)
('predict:', -0.969476394635407)
('predict:', -0.969476394635407)
('predict:', -0.969476394635407)
('predict:', -0.969476394635407)
('predict:', -0.969476394635407)
('predict:', -0.969476394635407)
('predict:', -0.9651276024119938)
('predict:', -0.9651276024119938)
('predict:', -0.9651276024119938)
('predict:', -0.9651276024119938)
('predict:', -0.9651276024119938)
('predict:', -0.9651276024119938)
('predict:', -0.9651276024119938)
('predict:', -0.9651276024119938)
('predict:', 3.6536961788566487)
('predict:', 3.6536961788566487)
('predict:', 3.6536961788566487)
('predict:', 3.6536961788566487)
('predict:', -0.969476394635407)
('predict:', -0.969476394635407)
('predict:', -0.969476394635407)
('predict:', -0.969476394635407)
('predict:', -0.969476394635407)
('predict:', -0.969476394635407)
('predict:', -0.969476394635407)
('predict:', -0.969476394635407)
('predict:', -0.969476394635407)
('predict:', -0.9651276024119938)
('predict:', -0.9651276024119938)
('predict:', -0.9651276024119938)
('predict:', -0.9651276024119938)
('predict:', -0.9677519553335177)
('predict:', -0.9677519553335177)
('predict:', -0.9651276024119938)
('predict:', -0.9651276024119938)
('predict:', -0.9677519553335177)
('predict:', -0.9651276024119938)
('predict:', 3.6536961788566487)
('predict:', 3.6536961788566487)
('predict:', 3.6536961788566487)
('predict:', 3.6536961788566487)
('predict:', -0.969476394635407)
('predict:', -0.969476394635407)
('predict:', -0.969476394635407)
('predict:', -0.969476394635407)
('predict:', -0.969476394635407)
('predict:', -0.969476394635407)
('predict:', -0.969476394635407)
('predict:', -0.969476394635407)
('predict:', -0.969476394635407)
('predict:', -0.9651276024119938)
('predict:', -0.9651276024119938)
('predict:', -0.9651276024119938)
('predict:', -0.9651276024119938)
('predict:', -0.9651276024119938)
('predict:', -0.9651276024119938)
('predict:', -0.9651276024119938)
('predict:', -0.9677519553335177)
('predict:', -0.9651276024119938)
('predict:', -0.9651276024119938)
('predict:', -0.9651276024119938)
('predict:', -0.9651276024119938)
('predict:', -0.9651276024119938)
('predict:', -0.9651276024119938)
('predict:', -0.9677519553335177)
('predict:', -0.9677519553335177)
('predict:', 3.6536961788566487)
('predict:', 3.6536961788566487)
('predict:', 3.6536961788566487)
('predict:', 3.6536961788566487)
('predict:', -0.969476394635407)
('predict:', -0.969476394635407)
('predict:', -0.969476394635407)
('predict:', -0.969476394635407)
('predict:', -0.969476394635407)
('predict:', -0.969476394635407)
('predict:', -0.969476394635407)
('predict:', -0.969476394635407)
('predict:', -0.969476394635407)
('predict:', -0.9651276024119938)
('predict:', -0.9651276024119938)
('predict:', -0.9651276024119938)
('predict:', -0.9651276024119938)
('predict:', -0.9651276024119938)
('predict:', -0.9651276024119938)
('predict:', -0.9651276024119938)
('predict:', -0.9677519553335177)
('predict:', -0.9677519553335177)
('predict:', 3.6536961788566487)
('predict:', 3.6536961788566487)
('predict:', 3.6536961788566487)
('predict:', 3.6536961788566487)
('predict:', -0.969476394635407)
('predict:', -0.969476394635407)
('predict:', -0.969476394635407)
('predict:', -0.969476394635407)
('predict:', -0.969476394635407)
('predict:', -0.969476394635407)
('predict:', -0.969476394635407)
('predict:', -0.969476394635407)
('predict:', -0.969476394635407)
('predict:', -0.9651276024119938)
('predict:', -0.9651276024119938)
('predict:', -0.9651276024119938)
('predict:', -0.9651276024119938)
('predict:', -0.9651276024119938)
('predict:', -0.9651276024119938)
('predict:', -0.9651276024119938)
('predict:', -0.9677519553335177)
('predict:', -0.9651276024119938)
('predict:', 3.6536961788566487)
('predict:', 3.6536961788566487)
('predict:', 3.6536961788566487)
('predict:', 3.6536961788566487)
('predict:', -0.969476394635407)
('predict:', -0.969476394635407)
('predict:', -0.969476394635407)
('predict:', -0.969476394635407)
('predict:', -0.969476394635407)
('predict:', -0.969476394635407)
('predict:', -0.969476394635407)
('predict:', -0.969476394635407)
('predict:', -0.969476394635407)
('predict:', -0.9651276024119938)
('predict:', -0.9651276024119938)
('predict:', -0.9651276024119938)
('predict:', -0.9651276024119938)
('predict:', -0.9651276024119938)
('predict:', -0.9651276024119938)
('predict:', -0.9651276024119938)
('predict:', -0.9651276024119938)
('predict:', -0.9651276024119938)
('predict:', -0.9651276024119938)
('predict:', -0.9651276024119938)
('predict:', -0.9677519553335177)
('predict:', -0.9651276024119938)
('predict:', -0.9651276024119938)
('predict:', -0.9651276024119938)
('predict:', -0.9651276024119938)
('predict:', -0.9651276024119938)
('predict:', -0.9651276024119938)
('predict:', -0.9677519553335177)
('predict:', -0.9677519553335177)
('predict:', -0.9677519553335177)
('predict:', -0.9677519553335177)
('predict:', -0.9677519553335177)
('predict:', -0.9677519553335177)
('predict:', -0.9677519553335177)
('predict:', -0.9677519553335177)
('predict:', -0.9677519553335177)
('predict:', -0.9677519553335177)
('predict:', -0.9677519553335177)
('predict:', -0.9677519553335177)
('predict:', -0.9677519553335177)
('predict:', 3.6536961788566487)
('predict:', 3.6536961788566487)
('predict:', 3.6536961788566487)
('predict:', 3.6536961788566487)
('predict:', -0.969476394635407)
('predict:', -0.969476394635407)
('predict:', -0.969476394635407)
('predict:', -0.969476394635407)
('predict:', -0.969476394635407)
('predict:', -0.969476394635407)
('predict:', -0.969476394635407)
('predict:', -0.969476394635407)
('predict:', -0.969476394635407)
('predict:', -0.969476394635407)
('predict:', -0.969476394635407)
('predict:', -0.969476394635407)
('predict:', -0.9651276024119938)
('predict:', -0.9651276024119938)
('predict:', -0.9651276024119938)
('predict:', -0.9651276024119938)
('predict:', -0.9651276024119938)
('predict:', -0.9651276024119938)
('predict:', -0.9677519553335177)
('predict:', -0.9651276024119938)
('predict:', 3.6536961788566487)
('predict:', 3.6536961788566487)
('predict:', 3.6536961788566487)
('predict:', 3.6536961788566487)
('predict:', -0.969476394635407)
('predict:', -0.969476394635407)
('predict:', -0.969476394635407)
('predict:', -0.969476394635407)
('predict:', -0.969476394635407)
('predict:', -0.969476394635407)
('predict:', -0.969476394635407)
('predict:', -0.969476394635407)
('predict:', -0.969476394635407)
('predict:', -0.969476394635407)
('predict:', -0.969476394635407)
('predict:', -0.969476394635407)
('predict:', -0.9651276024119938)
('predict:', -0.9651276024119938)
('predict:', -0.9651276024119938)
('predict:', -0.9651276024119938)
('predict:', -0.9651276024119938)
('predict:', -0.9651276024119938)
('predict:', -0.9677519553335177)
('predict:', -0.9651276024119938)
('predict:', 3.6536961788566487)
('predict:', 3.6536961788566487)
('predict:', 3.6536961788566487)
('predict:', 3.6536961788566487)
('predict:', -0.969476394635407)
('predict:', -0.969476394635407)
('predict:', -0.969476394635407)
('predict:', -0.969476394635407)
('predict:', -0.969476394635407)
('predict:', -0.969476394635407)
('predict:', -0.969476394635407)
('predict:', -0.969476394635407)
('predict:', -0.969476394635407)
('predict:', -0.969476394635407)
('predict:', -0.969476394635407)
('predict:', -0.969476394635407)
('predict:', -0.9651276024119938)
('predict:', -0.9651276024119938)
('predict:', -0.9651276024119938)
('predict:', -0.9651276024119938)
('predict:', -0.9651276024119938)
('predict:', -0.9651276024119938)
('predict:', -0.9651276024119938)
('predict:', -0.9677519553335177)
('predict:', -0.9677519553335177)
('predict:', -0.9677519553335177)
('predict:', -0.9677519553335177)
('predict:', -0.9677519553335177)
('predict:', -0.9651276024119938)
('predict:', -0.9651276024119938)
('predict:', -0.9651276024119938)
('predict:', -0.9651276024119938)
('predict:', -0.9651276024119938)
('predict:', -0.9651276024119938)
('predict:', -0.9677519553335177)
('predict:', -0.9677519553335177)
('predict:', 3.6536961788566487)
('predict:', 3.6536961788566487)
('predict:', 3.6536961788566487)
('predict:', 3.6536961788566487)
('predict:', -0.969476394635407)
('predict:', -0.969476394635407)
('predict:', -0.969476394635407)
('predict:', -0.969476394635407)
('predict:', -0.969476394635407)
('predict:', -0.969476394635407)
('predict:', -0.969476394635407)
('predict:', -0.969476394635407)
('predict:', -0.969476394635407)
('predict:', -0.969476394635407)
('predict:', -0.969476394635407)
('predict:', -0.969476394635407)
('predict:', -0.9651276024119938)
('predict:', -0.9651276024119938)
('predict:', -0.9651276024119938)
('predict:', -0.9651276024119938)
('predict:', -0.9651276024119938)
('predict:', -0.9651276024119938)
('predict:', -0.9651276024119938)
('predict:', -0.9677519553335177)
('predict:', -0.9651276024119938)
('predict:', -0.9677519553335177)
('predict:', -0.9677519553335177)
('predict:', -0.9677519553335177)
('predict:', -0.9677519553335177)
('predict:', -0.9677519553335177)
('predict:', -0.9677519553335177)
('predict:', -0.9677519553335177)
('predict:', 3.6536961788566487)
('predict:', 3.6536961788566487)
('predict:', 3.6536961788566487)
('predict:', 3.6536961788566487)
('predict:', -0.969476394635407)
('predict:', -0.969476394635407)
('predict:', -0.969476394635407)
('predict:', -0.969476394635407)
('predict:', -0.969476394635407)
('predict:', -0.969476394635407)
('predict:', -0.969476394635407)
('predict:', -0.969476394635407)
('predict:', -0.969476394635407)
('predict:', -0.9651276024119938)
('predict:', -0.9651276024119938)
('predict:', -0.9651276024119938)
('predict:', -0.9651276024119938)
('predict:', -0.9651276024119938)
('predict:', -0.9651276024119938)
('predict:', -0.9651276024119938)
('predict:', -0.9651276024119938)
('predict:', 3.6536961788566487)
('predict:', 3.6536961788566487)
('predict:', 3.6536961788566487)
('predict:', 3.6536961788566487)
('predict:', -0.969476394635407)
('predict:', -0.969476394635407)
('predict:', -0.969476394635407)
('predict:', -0.969476394635407)
('predict:', -0.969476394635407)
('predict:', -0.969476394635407)
('predict:', -0.969476394635407)
('predict:', -0.969476394635407)
('predict:', -0.969476394635407)
('predict:', -0.9651276024119938)
('predict:', -0.9651276024119938)
('predict:', -0.9651276024119938)
('predict:', -0.9651276024119938)
('predict:', -0.9651276024119938)
('predict:', -0.9651276024119938)
('predict:', -0.9677519553335177)
('predict:', -0.9651276024119938)
('predict:', 3.6536961788566487)
('predict:', 3.6536961788566487)
('predict:', 3.6536961788566487)
('predict:', 3.6536961788566487)
('predict:', -0.969476394635407)
('predict:', -0.969476394635407)
('predict:', -0.969476394635407)
('predict:', -0.969476394635407)
('predict:', -0.969476394635407)
('predict:', -0.969476394635407)
('predict:', -0.969476394635407)
('predict:', -0.969476394635407)
('predict:', -0.969476394635407)
('predict:', -0.9651276024119938)
('predict:', -0.9651276024119938)
('predict:', -0.9651276024119938)
('predict:', -0.9651276024119938)
('predict:', -0.9651276024119938)
('predict:', -0.9677519553335177)
('predict:', -0.9677519553335177)
('predict:', -0.9677519553335177)
('predict:', -0.9651276024119938)
('predict:', -0.9651276024119938)
('predict:', -0.9651276024119938)
('predict:', -0.9651276024119938)
('predict:', -0.9651276024119938)
('predict:', 3.6536961788566487)
('predict:', 3.6536961788566487)
('predict:', 3.6536961788566487)
('predict:', 3.6536961788566487)
('predict:', -0.969476394635407)
('predict:', -0.969476394635407)
('predict:', -0.969476394635407)
('predict:', -0.969476394635407)
('predict:', -0.969476394635407)
('predict:', -0.969476394635407)
('predict:', -0.969476394635407)
('predict:', -0.969476394635407)
('predict:', -0.9651276024119938)
('predict:', -0.9651276024119938)
('predict:', -0.9651276024119938)
('predict:', -0.9651276024119938)
('predict:', -0.9651276024119938)
('predict:', -0.9677519553335177)
('predict:', -0.9677519553335177)
('predict:', -0.9677519553335177)
('predict:', -0.9651276024119938)
('predict:', -0.9651276024119938)
('predict:', -0.9677519553335177)
('predict:', -0.9651276024119938)
('predict:', -0.9651276024119938)
('predict:', -0.9651276024119938)
('predict:', -0.9651276024119938)
('predict:', -0.9651276024119938)
('predict:', -0.9651276024119938)
('predict:', -0.9651276024119938)
('predict:', -0.9677519553335177)
('predict:', -0.9677519553335177)
('predict:', 3.6536961788566487)
('predict:', 3.6536961788566487)
('predict:', 3.6536961788566487)
('predict:', 3.6536961788566487)
('predict:', -0.969476394635407)
('predict:', -0.969476394635407)
('predict:', -0.969476394635407)
('predict:', -0.969476394635407)
('predict:', -0.969476394635407)
('predict:', -0.969476394635407)
('predict:', -0.969476394635407)
('predict:', -0.969476394635407)
('predict:', -0.9651276024119938)
('predict:', -0.9651276024119938)
('predict:', -0.9651276024119938)
('predict:', -0.9651276024119938)
('predict:', -0.9651276024119938)
('predict:', -0.9677519553335177)
('predict:', -0.9677519553335177)
('predict:', -0.9677519553335177)
('predict:', -0.9651276024119938)
('predict:', -0.9651276024119938)
('predict:', -0.9651276024119938)
('predict:', -0.9651276024119938)
('predict:', -0.9651276024119938)
('predict:', -0.9677519553335177)
('predict:', -0.9677519553335177)
('predict:', -0.9677519553335177)
('predict:', -0.9677519553335177)
('predict:', -0.9677519553335177)
('predict:', -0.9677519553335177)
('predict:', -0.9677519553335177)
('predict:', -0.9677519553335177)
('predict:', -0.9677519553335177)
('predict:', -0.9677519553335177)
('predict:', -0.9677519553335177)
('predict:', 3.6536961788566487)
('predict:', 3.6536961788566487)
('predict:', 3.6536961788566487)
('predict:', 3.6536961788566487)
('predict:', -0.969476394635407)
('predict:', -0.969476394635407)
('predict:', -0.969476394635407)
('predict:', -0.969476394635407)
('predict:', -0.969476394635407)
('predict:', -0.969476394635407)
('predict:', -0.969476394635407)
('predict:', -0.969476394635407)
('predict:', -0.9651276024119938)
('predict:', -0.9651276024119938)
('predict:', -0.9651276024119938)
('predict:', -0.9651276024119938)
('predict:', -0.9651276024119938)
('predict:', -0.9677519553335177)
('predict:', -0.9677519553335177)
('predict:', -0.9677519553335177)
('predict:', -0.9677519553335177)
('predict:', -0.9651276024119938)
('predict:', -0.9651276024119938)
('predict:', -0.9677519553335177)
('predict:', -0.9677519553335177)
('predict:', 3.6536961788566487)
('predict:', 3.6536961788566487)
('predict:', 3.6536961788566487)
('predict:', 3.6536961788566487)
('predict:', -0.969476394635407)
('predict:', -0.969476394635407)
('predict:', -0.969476394635407)
('predict:', -0.969476394635407)
('predict:', -0.969476394635407)
('predict:', -0.969476394635407)
('predict:', -0.969476394635407)
('predict:', -0.969476394635407)
('predict:', -0.9651276024119938)
('predict:', -0.9651276024119938)
('predict:', -0.9651276024119938)
('predict:', -0.9651276024119938)
('predict:', -0.9651276024119938)
('predict:', -0.9677519553335177)
('predict:', -0.9651276024119938)
('predict:', -0.9651276024119938)
('predict:', -0.9651276024119938)
('predict:', -0.9651276024119938)
('predict:', -0.9651276024119938)
('predict:', -0.9677519553335177)
('predict:', -0.9677519553335177)
('predict:', -0.9677519553335177)
('predict:', 3.6536961788566487)
('predict:', 3.6536961788566487)
('predict:', 3.6536961788566487)
('predict:', 3.6536961788566487)
('predict:', -0.969476394635407)
('predict:', -0.969476394635407)
('predict:', -0.969476394635407)
('predict:', -0.969476394635407)
('predict:', -0.969476394635407)
('predict:', -0.969476394635407)
('predict:', -0.969476394635407)
('predict:', -0.969476394635407)
('predict:', -0.9651276024119938)
('predict:', -0.9651276024119938)
('predict:', -0.9651276024119938)
('predict:', -0.9651276024119938)
('predict:', -0.9651276024119938)
('predict:', -0.9651276024119938)
('predict:', -0.9651276024119938)
('predict:', -0.9651276024119938)
('predict:', -0.9651276024119938)
('predict:', -0.9651276024119938)
('predict:', -0.9651276024119938)
('predict:', -0.9651276024119938)
('predict:', -0.9651276024119938)
('predict:', -0.9651276024119938)
('predict:', -0.9677519553335177)
('predict:', -0.9677519553335177)
('predict:', -0.9677519553335177)
('predict:', 3.6536961788566487)
('predict:', 3.6536961788566487)
('predict:', 3.6536961788566487)
('predict:', 3.6536961788566487)
('predict:', -0.969476394635407)
('predict:', -0.969476394635407)
('predict:', -0.969476394635407)
('predict:', -0.969476394635407)
('predict:', -0.969476394635407)
('predict:', -0.969476394635407)
('predict:', -0.969476394635407)
('predict:', -0.969476394635407)
('predict:', -0.9651276024119938)
('predict:', -0.9651276024119938)
('predict:', -0.9651276024119938)
('predict:', -0.9651276024119938)
('predict:', -0.9651276024119938)
('predict:', -0.9677519553335177)
('predict:', -0.9677519553335177)
('predict:', -0.9651276024119938)
('predict:', -0.9651276024119938)
('predict:', -0.9651276024119938)
('predict:', -0.9651276024119938)
('predict:', -0.9651276024119938)
('predict:', -0.9677519553335177)
('predict:', -0.9677519553335177)
('predict:', -0.9677519553335177)
('predict:', 3.6536961788566487)
('predict:', 3.6536961788566487)
('predict:', 3.6536961788566487)
('predict:', 3.6536961788566487)
('predict:', -0.969476394635407)
('predict:', -0.969476394635407)
('predict:', -0.969476394635407)
('predict:', -0.969476394635407)
('predict:', -0.969476394635407)
('predict:', -0.969476394635407)
('predict:', -0.969476394635407)
('predict:', -0.969476394635407)
('predict:', -0.9651276024119938)
('predict:', -0.9651276024119938)
('predict:', -0.9651276024119938)
('predict:', -0.9651276024119938)
('predict:', -0.9651276024119938)
('predict:', -0.9677519553335177)
('predict:', -0.9677519553335177)
('predict:', -0.9651276024119938)
('predict:', -0.9651276024119938)
('predict:', -0.9651276024119938)
('predict:', -0.9651276024119938)
('predict:', -0.9651276024119938)
('predict:', -0.9677519553335177)
('predict:', -0.9677519553335177)
('predict:', 3.6536961788566487)
('predict:', 3.6536961788566487)
('predict:', 3.6536961788566487)
('predict:', 3.6536961788566487)
('predict:', -0.969476394635407)
('predict:', -0.969476394635407)
('predict:', -0.969476394635407)
('predict:', -0.969476394635407)
('predict:', -0.969476394635407)
('predict:', -0.969476394635407)
('predict:', -0.969476394635407)
('predict:', -0.969476394635407)
('predict:', -0.9651276024119938)
('predict:', -0.9651276024119938)
('predict:', -0.9651276024119938)
('predict:', -0.9651276024119938)
('predict:', -0.9651276024119938)
('predict:', -0.9651276024119938)
('predict:', -0.9651276024119938)
('predict:', -0.9677519553335177)
('predict:', -0.9677519553335177)
('predict:', -0.9677519553335177)
('predict:', -0.9677519553335177)
('predict:', -0.9677519553335177)
('predict:', 3.6536961788566487)
('predict:', 3.6536961788566487)
('predict:', 3.6536961788566487)
('predict:', 3.6536961788566487)
('predict:', -0.969476394635407)
('predict:', -0.969476394635407)
('predict:', -0.969476394635407)
('predict:', -0.969476394635407)
('predict:', -0.969476394635407)
('predict:', -0.969476394635407)
('predict:', -0.969476394635407)
('predict:', -0.969476394635407)
('predict:', -0.9651276024119938)
('predict:', -0.9651276024119938)
('predict:', -0.9651276024119938)
('predict:', -0.9651276024119938)
('predict:', -0.9651276024119938)
('predict:', -0.9677519553335177)
('predict:', -0.9677519553335177)
('predict:', -0.9651276024119938)
('predict:', -0.9651276024119938)
('predict:', -0.9651276024119938)
('predict:', -0.9651276024119938)
('predict:', -0.9651276024119938)
('predict:', -0.9677519553335177)
('predict:', -0.9677519553335177)
('predict:', 3.6536961788566487)
('predict:', 3.6536961788566487)
('predict:', 3.6536961788566487)
('predict:', 3.6536961788566487)
('predict:', -0.969476394635407)
('predict:', -0.969476394635407)
('predict:', -0.969476394635407)
('predict:', -0.969476394635407)
('predict:', -0.969476394635407)
('predict:', -0.969476394635407)
('predict:', -0.969476394635407)
('predict:', -0.969476394635407)
('predict:', -0.9651276024119938)
('predict:', -0.9651276024119938)
('predict:', -0.9651276024119938)
('predict:', -0.9651276024119938)
('predict:', -0.9651276024119938)
('predict:', -0.9677519553335177)
('predict:', -0.9677519553335177)
('predict:', -0.9651276024119938)
('predict:', -0.9651276024119938)
('predict:', -0.9651276024119938)
('predict:', -0.9651276024119938)
('predict:', -0.9651276024119938)
('predict:', -0.9677519553335177)
('predict:', -0.9677519553335177)
('predict:', -0.9677519553335177)
('predict:', -0.9677519553335177)
('predict:', -0.9677519553335177)
('predict:', -0.9677519553335177)
('predict:', -0.9677519553335177)
('predict:', -0.9677519553335177)
('predict:', 3.6536961788566487)
('predict:', 3.6536961788566487)
('predict:', 3.6536961788566487)
('predict:', 3.6536961788566487)
('predict:', -0.969476394635407)
('predict:', -0.969476394635407)
('predict:', -0.969476394635407)
('predict:', -0.969476394635407)
('predict:', -0.969476394635407)
('predict:', -0.969476394635407)
('predict:', -0.969476394635407)
('predict:', -0.969476394635407)
('predict:', -0.9651276024119938)
('predict:', -0.9651276024119938)
('predict:', -0.9651276024119938)
('predict:', -0.9651276024119938)
('predict:', -0.9651276024119938)
('predict:', -0.9677519553335177)
('predict:', -0.9651276024119938)
('predict:', -0.9651276024119938)
('predict:', -0.9651276024119938)
('predict:', -0.9651276024119938)
('predict:', -0.9651276024119938)
('predict:', -0.9651276024119938)
('predict:', -0.9651276024119938)
('predict:', -0.9651276024119938)
('predict:', -0.9677519553335177)
('predict:', -0.9677519553335177)
('predict:', -0.9677519553335177)
('predict:', -0.9677519553335177)
('predict:', -0.9677519553335177)
('predict:', -0.9677519553335177)
('predict:', -0.9677519553335177)
('predict:', -0.9677519553335177)
('predict:', -0.9677519553335177)
('predict:', -0.9677519553335177)
('predict:', -0.9677519553335177)
('predict:', -0.9677519553335177)
('predict:', -0.9677519553335177)
('predict:', -0.9677519553335177)
('predict:', -0.9677519553335177)
('predict:', -0.9677519553335177)
('predict:', -0.9677519553335177)
('predict:', -0.9677519553335177)
('predict:', 3.6536961788566487)
('predict:', 3.6536961788566487)
('predict:', 3.6536961788566487)
('predict:', 3.6536961788566487)
('predict:', -0.969476394635407)
('predict:', -0.969476394635407)
('predict:', -0.969476394635407)
('predict:', -0.969476394635407)
('predict:', -0.969476394635407)
('predict:', -0.969476394635407)
('predict:', -0.969476394635407)
('predict:', -0.969476394635407)
('predict:', -0.9651276024119938)
('predict:', -0.9651276024119938)
('predict:', -0.9651276024119938)
('predict:', -0.9651276024119938)
('predict:', -0.9651276024119938)
('predict:', -0.9677519553335177)
('predict:', -0.9677519553335177)
('predict:', -0.9651276024119938)
('predict:', -0.9651276024119938)
('predict:', -0.9651276024119938)
('predict:', -0.9651276024119938)
('predict:', -0.9651276024119938)
('predict:', -0.9651276024119938)
('predict:', -0.9651276024119938)
('predict:', -0.9677519553335177)
('predict:', -0.9677519553335177)
('predict:', -0.9677519553335177)
('predict:', 3.6536961788566487)
('predict:', 3.6536961788566487)
('predict:', 3.6536961788566487)
('predict:', 3.6536961788566487)
('predict:', -0.969476394635407)
('predict:', -0.969476394635407)
('predict:', -0.969476394635407)
('predict:', -0.969476394635407)
('predict:', -0.969476394635407)
('predict:', -0.969476394635407)
('predict:', -0.969476394635407)
('predict:', -0.969476394635407)
('predict:', -0.9651276024119938)
('predict:', -0.9651276024119938)
('predict:', -0.9651276024119938)
('predict:', -0.9651276024119938)
('predict:', -0.9651276024119938)
('predict:', -0.9677519553335177)
('predict:', -0.9677519553335177)
('predict:', -0.9651276024119938)
('predict:', -0.9651276024119938)
('predict:', -0.9651276024119938)
('predict:', -0.9651276024119938)
('predict:', -0.9651276024119938)
('predict:', -0.9677519553335177)
('predict:', -0.9677519553335177)
('predict:', -0.9677519553335177)
('predict:', -0.9677519553335177)
('predict:', -0.9677519553335177)
('predict:', 3.6536961788566487)
('predict:', 3.6536961788566487)
('predict:', 3.6536961788566487)
('predict:', 3.6536961788566487)
('predict:', -0.969476394635407)
('predict:', -0.969476394635407)
('predict:', -0.969476394635407)
('predict:', -0.969476394635407)
('predict:', -0.969476394635407)
('predict:', -0.969476394635407)
('predict:', -0.969476394635407)
('predict:', -0.969476394635407)
('predict:', -0.9651276024119938)
('predict:', -0.9651276024119938)
('predict:', -0.9651276024119938)
('predict:', -0.9651276024119938)
('predict:', -0.9651276024119938)
('predict:', -0.9677519553335177)
('predict:', -0.9651276024119938)
('predict:', -0.9651276024119938)
('predict:', -0.9651276024119938)
('predict:', -0.9651276024119938)
('predict:', -0.9651276024119938)
('predict:', -0.9651276024119938)
('predict:', -0.9651276024119938)
('predict:', -0.9651276024119938)
('predict:', -0.9677519553335177)
('predict:', -0.9677519553335177)
('predict:', -0.9677519553335177)
('predict:', -0.9677519553335177)
('predict:', -0.9677519553335177)
('predict:', -0.9677519553335177)
('predict:', -0.9677519553335177)
('predict:', 3.6536961788566487)
('predict:', 3.6536961788566487)
('predict:', 3.6536961788566487)
('predict:', 3.6536961788566487)
('predict:', -0.969476394635407)
('predict:', -0.969476394635407)
('predict:', -0.969476394635407)
('predict:', -0.969476394635407)
('predict:', -0.969476394635407)
('predict:', -0.969476394635407)
('predict:', -0.969476394635407)
('predict:', -0.969476394635407)
('predict:', -0.9651276024119938)
('predict:', -0.9651276024119938)
('predict:', -0.9651276024119938)
('predict:', -0.9651276024119938)
('predict:', -0.9651276024119938)
('predict:', -0.9677519553335177)
('predict:', -0.9677519553335177)
('predict:', -0.9651276024119938)
('predict:', -0.9651276024119938)
('predict:', -0.9651276024119938)
('predict:', -0.9651276024119938)
('predict:', -0.9651276024119938)
('predict:', -0.9677519553335177)
('predict:', -0.9677519553335177)
('predict:', -0.9677519553335177)
('predict:', 3.6536961788566487)
('predict:', 3.6536961788566487)
('predict:', 3.6536961788566487)
('predict:', 3.6536961788566487)
('predict:', -0.969476394635407)
('predict:', -0.969476394635407)
('predict:', -0.969476394635407)
('predict:', -0.969476394635407)
('predict:', -0.969476394635407)
('predict:', -0.969476394635407)
('predict:', -0.969476394635407)
('predict:', -0.9651276024119938)
('predict:', -0.9651276024119938)
('predict:', -0.9651276024119938)
('predict:', -0.9651276024119938)
('predict:', -0.9651276024119938)
('predict:', -0.9651276024119938)
('predict:', -0.9677519553335177)
('predict:', -0.9677519553335177)
('predict:', -0.9651276024119938)
('predict:', -0.9651276024119938)
('predict:', -0.9651276024119938)
('predict:', -0.9651276024119938)
('predict:', -0.9651276024119938)
('predict:', -0.9677519553335177)
('predict:', -0.9677519553335177)
('predict:', 3.6536961788566487)
('predict:', 3.6536961788566487)
('predict:', 3.6536961788566487)
('predict:', 3.6536961788566487)
('predict:', -0.969476394635407)
('predict:', -0.969476394635407)
('predict:', -0.969476394635407)
('predict:', -0.969476394635407)
('predict:', -0.969476394635407)
('predict:', -0.969476394635407)
('predict:', -0.969476394635407)
('predict:', -0.9651276024119938)
('predict:', -0.9651276024119938)
('predict:', -0.9651276024119938)
('predict:', -0.9651276024119938)
('predict:', -0.9651276024119938)
('predict:', -0.9677519553335177)
('predict:', -0.9677519553335177)
('predict:', -0.9677519553335177)
('predict:', -0.9677519553335177)
('predict:', -0.9677519553335177)
('predict:', -0.9677519553335177)
('predict:', -0.9677519553335177)
('predict:', -0.9677519553335177)
('predict:', -0.9677519553335177)
('predict:', -0.9677519553335177)
('predict:', -0.9677519553335177)
('predict:', -0.9677519553335177)
('predict:', -0.9677519553335177)
('predict:', -0.9677519553335177)
('predict:', 3.6536961788566487)
('predict:', 3.6536961788566487)
('predict:', 3.6536961788566487)
('predict:', 3.6536961788566487)
('predict:', -0.969476394635407)
('predict:', -0.969476394635407)
('predict:', -0.969476394635407)
('predict:', -0.969476394635407)
('predict:', -0.969476394635407)
('predict:', -0.969476394635407)
('predict:', -0.969476394635407)
('predict:', -0.9677519553335177)
('predict:', -0.9677519553335177)
('predict:', -0.9677519553335177)
('predict:', -0.9677519553335177)
('predict:', -0.9677519553335177)
('predict:', -0.9677519553335177)
('predict:', -0.9677519553335177)
('predict:', -0.9677519553335177)
('predict:', -0.9677519553335177)
('predict:', -0.9677519553335177)
('predict:', -0.9677519553335177)
('predict:', -0.9677519553335177)
('predict:', -0.9677519553335177)
('predict:', -0.9677519553335177)
('predict:', -0.9677519553335177)
('predict:', -0.9651276024119938)
('predict:', -0.9651276024119938)
('predict:', -0.9651276024119938)
('predict:', -0.9651276024119938)
('predict:', -0.9651276024119938)
('predict:', -0.9677519553335177)
('predict:', -0.9677519553335177)
('predict:', -0.9677519553335177)
('predict:', 3.6536961788566487)
('predict:', 3.6536961788566487)
('predict:', 3.6536961788566487)
('predict:', 3.6536961788566487)
('predict:', -0.969476394635407)
('predict:', -0.969476394635407)
('predict:', -0.969476394635407)
('predict:', -0.969476394635407)
('predict:', -0.969476394635407)
('predict:', -0.969476394635407)
('predict:', -0.969476394635407)
('predict:', -0.969476394635407)
('predict:', -0.969476394635407)
('predict:', -0.969476394635407)
('predict:', -0.969476394635407)
('predict:', -0.969476394635407)
('predict:', -0.969476394635407)
('predict:', -0.9677519553335177)
('predict:', -0.9651276024119938)
('predict:', -0.9651276024119938)
('predict:', -0.9651276024119938)
('predict:', -0.9651276024119938)
('predict:', -0.9651276024119938)
('predict:', -0.9677519553335177)
('predict:', -0.9677519553335177)
('predict:', -0.9677519553335177)
('predict:', 3.6536961788566487)
('predict:', 3.6536961788566487)
('predict:', 3.6536961788566487)
('predict:', 3.6536961788566487)
('predict:', -0.969476394635407)
('predict:', -0.969476394635407)
('predict:', -0.969476394635407)
('predict:', -0.969476394635407)
('predict:', -0.969476394635407)
('predict:', -0.969476394635407)
('predict:', -0.969476394635407)
('predict:', -0.9677519553335177)
('predict:', -0.9677519553335177)
('predict:', -0.9677519553335177)
('predict:', -0.9677519553335177)
('predict:', -0.9677519553335177)
('predict:', -0.9677519553335177)
('predict:', -0.9677519553335177)
('predict:', -0.9677519553335177)
('predict:', -0.9677519553335177)
('predict:', -0.9677519553335177)
('predict:', -0.9677519553335177)
('predict:', -0.9677519553335177)
('predict:', -0.9651276024119938)
('predict:', -0.9651276024119938)
('predict:', -0.9651276024119938)
('predict:', -0.9651276024119938)
('predict:', -0.9677519553335177)
('predict:', -0.9651276024119938)
('predict:', -0.9651276024119938)
('predict:', -0.9651276024119938)
('predict:', -0.9651276024119938)
('predict:', -0.9651276024119938)
('predict:', -0.9651276024119938)
('predict:', -0.9651276024119938)
('predict:', -0.9651276024119938)
('predict:', -0.9651276024119938)
('predict:', -0.9651276024119938)
('predict:', -0.9651276024119938)
('predict:', -0.9651276024119938)
('predict:', -0.9651276024119938)
('predict:', -0.9677519553335177)
('predict:', -0.9677519553335177)
('predict:', -0.9677519553335177)
('predict:', -0.9677519553335177)
('predict:', 3.6536961788566487)
('predict:', 3.6536961788566487)
('predict:', 3.6536961788566487)
('predict:', 3.6536961788566487)
('predict:', -0.969476394635407)
('predict:', -0.969476394635407)
('predict:', -0.969476394635407)
('predict:', -0.969476394635407)
('predict:', -0.969476394635407)
('predict:', -0.969476394635407)
('predict:', -0.969476394635407)
('predict:', -0.969476394635407)
('predict:', -0.969476394635407)
('predict:', -0.969476394635407)
('predict:', -0.969476394635407)
('predict:', -0.969476394635407)
('predict:', -0.969476394635407)
('predict:', -0.969476394635407)
('predict:', -0.969476394635407)
('predict:', -0.969476394635407)
('predict:', -0.9677519553335177)
('predict:', -0.9677519553335177)
('predict:', -0.9677519553335177)
('predict:', -0.9677519553335177)
('predict:', -0.9677519553335177)
('predict:', -0.9677519553335177)
('predict:', -0.9677519553335177)
('predict:', -0.9651276024119938)
('predict:', -0.9677519553335177)
('predict:', -0.9677519553335177)
('predict:', -0.9677519553335177)
('predict:', 3.6536961788566487)
('predict:', 3.6536961788566487)
('predict:', 3.6536961788566487)
('predict:', 3.6536961788566487)
('predict:', -0.969476394635407)
('predict:', -0.969476394635407)
('predict:', -0.969476394635407)
('predict:', -0.969476394635407)
('predict:', -0.969476394635407)
('predict:', -0.969476394635407)
('predict:', -0.969476394635407)
('predict:', -0.969476394635407)
('predict:', -0.969476394635407)
('predict:', -0.9651276024119938)
('predict:', -0.9651276024119938)
('predict:', -0.9651276024119938)
('predict:', -0.9651276024119938)
('predict:', -0.9651276024119938)
('predict:', -0.9651276024119938)
('predict:', -0.9677519553335177)
('predict:', -0.9651276024119938)
('predict:', -0.9651276024119938)
('predict:', -0.9677519553335177)
('predict:', -0.9677519553335177)
('predict:', 3.6536961788566487)
('predict:', 3.6536961788566487)
('predict:', 3.6536961788566487)
('predict:', 3.6536961788566487)
('predict:', -0.969476394635407)
('predict:', -0.969476394635407)
('predict:', -0.969476394635407)
('predict:', -0.969476394635407)
('predict:', -0.969476394635407)
('predict:', -0.969476394635407)
('predict:', -0.969476394635407)
('predict:', -0.969476394635407)
('predict:', -0.969476394635407)
('predict:', -0.9651276024119938)
('predict:', -0.9651276024119938)
('predict:', -0.9651276024119938)
('predict:', -0.9651276024119938)
('predict:', -0.9651276024119938)
('predict:', -0.9677519553335177)
('predict:', -0.9677519553335177)
('predict:', -0.9677519553335177)
('predict:', -0.9677519553335177)
('predict:', -0.9651276024119938)
('predict:', -0.9651276024119938)
('predict:', -0.9677519553335177)
('predict:', -0.9677519553335177)
('predict:', -0.9677519553335177)
('predict:', -0.9677519553335177)
('predict:', -0.9677519553335177)
('predict:', -0.9677519553335177)
('predict:', -0.9677519553335177)
('predict:', -0.9677519553335177)
('predict:', -0.9677519553335177)
('predict:', 3.6536961788566487)
('predict:', 3.6536961788566487)
('predict:', 3.6536961788566487)
('predict:', 3.6536961788566487)
('predict:', -0.969476394635407)
('predict:', -0.969476394635407)
('predict:', -0.969476394635407)
('predict:', -0.969476394635407)
('predict:', -0.969476394635407)
('predict:', -0.969476394635407)
('predict:', -0.969476394635407)
('predict:', -0.969476394635407)
('predict:', -0.969476394635407)
('predict:', -0.9651276024119938)
('predict:', -0.9651276024119938)
('predict:', -0.9651276024119938)
('predict:', -0.9651276024119938)
('predict:', -0.9651276024119938)
('predict:', -0.9651276024119938)
('predict:', -0.9651276024119938)
('predict:', -0.9677519553335177)
('predict:', -0.9651276024119938)
('predict:', -0.9677519553335177)
('predict:', -0.9677519553335177)
('predict:', -0.9677519553335177)
('predict:', -0.9677519553335177)
('predict:', -0.9677519553335177)
('predict:', -0.9677519553335177)
('predict:', -0.9677519553335177)
('predict:', 3.6536961788566487)
('predict:', 3.6536961788566487)
('predict:', 3.6536961788566487)
('predict:', 3.6536961788566487)
('predict:', -0.969476394635407)
('predict:', -0.969476394635407)
('predict:', -0.969476394635407)
('predict:', -0.969476394635407)
('predict:', -0.969476394635407)
('predict:', -0.969476394635407)
('predict:', -0.969476394635407)
('predict:', -0.969476394635407)
('predict:', -0.969476394635407)
('predict:', -0.9651276024119938)
('predict:', -0.9651276024119938)
('predict:', -0.9651276024119938)
('predict:', -0.9651276024119938)
('predict:', -0.9651276024119938)
('predict:', -0.9651276024119938)
('predict:', -0.9677519553335177)
('predict:', -0.9651276024119938)
('predict:', -0.9651276024119938)
('predict:', -0.9651276024119938)
('predict:', -0.9677519553335177)
('predict:', -0.9677519553335177)
('predict:', -0.9677519553335177)
('predict:', -0.9677519553335177)
('predict:', -0.9677519553335177)
('predict:', 3.6536961788566487)
('predict:', 3.6536961788566487)
('predict:', 3.6536961788566487)
('predict:', 3.6536961788566487)
('predict:', -0.969476394635407)
('predict:', -0.969476394635407)
('predict:', -0.969476394635407)
('predict:', -0.969476394635407)
('predict:', -0.969476394635407)
('predict:', -0.969476394635407)
('predict:', -0.969476394635407)
('predict:', -0.969476394635407)
('predict:', -0.969476394635407)
('predict:', -0.9651276024119938)
('predict:', -0.9651276024119938)
('predict:', -0.9651276024119938)
('predict:', -0.9651276024119938)
('predict:', -0.9651276024119938)
('predict:', -0.9677519553335177)
('predict:', -0.9677519553335177)
('predict:', -0.9651276024119938)
('predict:', -0.9651276024119938)
('predict:', -0.9677519553335177)
('predict:', -0.9677519553335177)
('predict:', 3.6536961788566487)
('predict:', 3.6536961788566487)
('predict:', 3.6536961788566487)
('predict:', 3.6536961788566487)
('predict:', -0.969476394635407)
('predict:', -0.969476394635407)
('predict:', -0.969476394635407)
('predict:', -0.969476394635407)
('predict:', -0.969476394635407)
('predict:', -0.969476394635407)
('predict:', -0.969476394635407)
('predict:', -0.969476394635407)
('predict:', -0.969476394635407)
('predict:', -0.9651276024119938)
('predict:', -0.9651276024119938)
('predict:', -0.9651276024119938)
('predict:', -0.9651276024119938)
('predict:', -0.9651276024119938)
('predict:', -0.9677519553335177)
('predict:', -0.9677519553335177)
('predict:', -0.9677519553335177)
('predict:', -0.9677519553335177)
('predict:', -0.9677519553335177)
('predict:', -0.9677519553335177)
('predict:', -0.9677519553335177)
('predict:', -0.9677519553335177)
('predict:', -0.9677519553335177)
('predict:', -0.9677519553335177)
('predict:', -0.9677519553335177)
('predict:', -0.9677519553335177)
('predict:', -0.9677519553335177)
('predict:', -0.9677519553335177)
('predict:', 3.6536961788566487)
('predict:', 3.6536961788566487)
('predict:', 3.6536961788566487)
('predict:', 3.6536961788566487)
('predict:', -0.969476394635407)
('predict:', -0.969476394635407)
('predict:', -0.969476394635407)
('predict:', -0.969476394635407)
('predict:', -0.969476394635407)
('predict:', -0.969476394635407)
('predict:', -0.969476394635407)
('predict:', -0.969476394635407)
('predict:', -0.969476394635407)
('predict:', -0.9651276024119938)
('predict:', -0.9651276024119938)
('predict:', -0.9651276024119938)
('predict:', -0.9651276024119938)
('predict:', -0.9651276024119938)
('predict:', -0.9651276024119938)
('predict:', -0.9651276024119938)
('predict:', -0.9677519553335177)
('predict:', -0.9651276024119938)
('predict:', -0.9677519553335177)
('predict:', -0.9677519553335177)
('predict:', -0.9651276024119938)
('predict:', -0.9677519553335177)
('predict:', -0.9677519553335177)
('predict:', -0.9677519553335177)
('predict:', -0.9677519553335177)
('predict:', -0.9677519553335177)
('predict:', -0.9651276024119938)
('predict:', -0.9651276024119938)
('predict:', -0.9677519553335177)
('predict:', -0.9677519553335177)
('predict:', -0.9677519553335177)
('predict:', -0.9677519553335177)
('predict:', -0.9677519553335177)
('predict:', -0.9677519553335177)
('predict:', -0.9677519553335177)
('predict:', -0.9677519553335177)
('predict:', -0.9677519553335177)
('predict:', -0.9651276024119938)
('predict:', -0.9677519553335177)
('predict:', -0.9677519553335177)
('predict:', 3.6536961788566487)
('predict:', 3.6536961788566487)
('predict:', 3.6536961788566487)
('predict:', 3.6536961788566487)
('predict:', -0.969476394635407)
('predict:', -0.969476394635407)
('predict:', -0.969476394635407)
('predict:', -0.969476394635407)
('predict:', -0.969476394635407)
('predict:', -0.969476394635407)
('predict:', -0.969476394635407)
('predict:', -0.969476394635407)
('predict:', -0.969476394635407)
('predict:', -0.9651276024119938)
('predict:', -0.9651276024119938)
('predict:', -0.9651276024119938)
('predict:', -0.9651276024119938)
('predict:', -0.9651276024119938)
('predict:', -0.9651276024119938)
('predict:', -0.9677519553335177)
('predict:', -0.9677519553335177)
('predict:', -0.9677519553335177)
('predict:', -0.9651276024119938)
('predict:', -0.9651276024119938)
('predict:', -0.9651276024119938)
('predict:', -0.9677519553335177)
('predict:', -0.9677519553335177)
('predict:', -0.9677519553335177)
('predict:', -0.9677519553335177)
('predict:', -0.9677519553335177)
('predict:', 3.6536961788566487)
('predict:', 3.6536961788566487)
('predict:', 3.6536961788566487)
('predict:', 3.6536961788566487)
('predict:', -0.969476394635407)
('predict:', -0.969476394635407)
('predict:', -0.969476394635407)
('predict:', -0.969476394635407)
('predict:', -0.969476394635407)
('predict:', -0.969476394635407)
('predict:', -0.969476394635407)
('predict:', -0.969476394635407)
('predict:', -0.969476394635407)
('predict:', -0.969476394635407)
('predict:', -0.969476394635407)
('predict:', -0.969476394635407)
('predict:', -0.969476394635407)
('predict:', -0.969476394635407)
('predict:', -0.969476394635407)
('predict:', -0.9677519553335177)
('predict:', -0.9651276024119938)
('predict:', -0.9651276024119938)
('predict:', -0.9651276024119938)
('predict:', -0.9651276024119938)
('predict:', -0.9651276024119938)
('predict:', -0.9677519553335177)
('predict:', -0.9677519553335177)
('predict:', -0.9677519553335177)
('predict:', 3.6536961788566487)
('predict:', 3.6536961788566487)
('predict:', 3.6536961788566487)
('predict:', 3.6536961788566487)
('predict:', -0.969476394635407)
('predict:', -0.969476394635407)
('predict:', -0.969476394635407)
('predict:', -0.969476394635407)
('predict:', -0.969476394635407)
('predict:', -0.969476394635407)
('predict:', -0.969476394635407)
('predict:', -0.969476394635407)
('predict:', -0.9677519553335177)
('predict:', -0.9677519553335177)
('predict:', -0.9677519553335177)
('predict:', -0.9677519553335177)
('predict:', -0.9677519553335177)
('predict:', -0.9677519553335177)
('predict:', -0.9677519553335177)
('predict:', -0.9677519553335177)
('predict:', -0.9677519553335177)
('predict:', -0.9677519553335177)
('predict:', -0.9677519553335177)
('predict:', -0.9677519553335177)
('predict:', -0.9651276024119938)
('predict:', -0.9651276024119938)
('predict:', -0.9651276024119938)
('predict:', -0.9651276024119938)
('predict:', -0.9677519553335177)
('predict:', -0.9651276024119938)
('predict:', -0.9651276024119938)
('predict:', -0.9651276024119938)
('predict:', -0.9651276024119938)
('predict:', -0.9651276024119938)
('predict:', -0.9651276024119938)
('predict:', -0.9651276024119938)
('predict:', -0.9651276024119938)
('predict:', -0.9651276024119938)
('predict:', -0.9651276024119938)
('predict:', -0.9651276024119938)
('predict:', -0.9651276024119938)
('predict:', -0.9651276024119938)
('predict:', -0.9677519553335177)
('predict:', -0.9677519553335177)
('predict:', -0.9677519553335177)
('predict:', -0.9677519553335177)
('predict:', 3.6536961788566487)
('predict:', 3.6536961788566487)
('predict:', 3.6536961788566487)
('predict:', 3.6536961788566487)
('predict:', -0.969476394635407)
('predict:', -0.969476394635407)
('predict:', -0.969476394635407)
('predict:', -0.969476394635407)
('predict:', -0.969476394635407)
('predict:', -0.969476394635407)
('predict:', -0.969476394635407)
('predict:', -0.969476394635407)
('predict:', -0.9651276024119938)
('predict:', -0.9651276024119938)
('predict:', -0.9651276024119938)
('predict:', -0.9651276024119938)
('predict:', -0.9677519553335177)
('predict:', -0.9651276024119938)
('predict:', -0.9677519553335177)
('predict:', -0.9677519553335177)
('predict:', -0.9677519553335177)
('predict:', 3.6536961788566487)
('predict:', 3.6536961788566487)
('predict:', 3.6536961788566487)
('predict:', 3.6536961788566487)
('predict:', -0.969476394635407)
('predict:', -0.969476394635407)
('predict:', -0.969476394635407)
('predict:', -0.969476394635407)
('predict:', -0.969476394635407)
('predict:', -0.969476394635407)
('predict:', -0.969476394635407)
('predict:', -0.969476394635407)
('predict:', -0.9651276024119938)
('predict:', -0.9651276024119938)
('predict:', -0.9651276024119938)
('predict:', -0.9651276024119938)
('predict:', -0.9651276024119938)
('predict:', -0.9651276024119938)
('predict:', -0.9651276024119938)
('predict:', -0.9677519553335177)
('predict:', -0.9677519553335177)
('predict:', -0.9677519553335177)
('predict:', -0.9677519553335177)
('predict:', -0.9677519553335177)
('predict:', -0.9677519553335177)
('predict:', -0.9651276024119938)
('predict:', -0.9651276024119938)
('predict:', -0.9651276024119938)
('predict:', -0.9651276024119938)
('predict:', -0.9651276024119938)
('predict:', -0.9651276024119938)
('predict:', -0.9677519553335177)
('predict:', -0.9677519553335177)
('predict:', -0.9677519553335177)
('predict:', -0.9677519553335177)
('predict:', -0.9677519553335177)
('predict:', -0.9677519553335177)
('predict:', -0.9651276024119938)
('predict:', -0.9651276024119938)
('predict:', -0.9651276024119938)
('predict:', -0.9651276024119938)
('predict:', -0.9677519553335177)
('predict:', -0.9677519553335177)
('predict:', -0.9677519553335177)
('predict:', -0.9677519553335177)
('predict:', 3.6536961788566487)
('predict:', 3.6536961788566487)
('predict:', 3.6536961788566487)
('predict:', 3.6536961788566487)
('predict:', -0.969476394635407)
('predict:', -0.969476394635407)
('predict:', -0.969476394635407)
('predict:', -0.969476394635407)
('predict:', -0.969476394635407)
('predict:', -0.969476394635407)
('predict:', -0.969476394635407)
('predict:', -0.969476394635407)
('predict:', -0.9651276024119938)
('predict:', -0.9651276024119938)
('predict:', -0.9651276024119938)
('predict:', -0.9651276024119938)
('predict:', -0.9677519553335177)
('predict:', -0.9651276024119938)
('predict:', -0.9677519553335177)
('predict:', -0.9677519553335177)
('predict:', -0.9677519553335177)
('predict:', -0.9677519553335177)
('predict:', 3.6536961788566487)
('predict:', 3.6536961788566487)
('predict:', 3.6536961788566487)
('predict:', 3.6536961788566487)
('predict:', -0.969476394635407)
('predict:', -0.969476394635407)
('predict:', -0.969476394635407)
('predict:', -0.969476394635407)
('predict:', -0.969476394635407)
('predict:', -0.969476394635407)
('predict:', -0.969476394635407)
('predict:', -0.969476394635407)
('predict:', -0.9677519553335177)
('predict:', -0.9677519553335177)
('predict:', -0.9677519553335177)
('predict:', -0.9677519553335177)
('predict:', -0.9677519553335177)
('predict:', -0.9677519553335177)
('predict:', -0.9677519553335177)
('predict:', -0.9677519553335177)
('predict:', -0.9677519553335177)
('predict:', -0.9677519553335177)
('predict:', -0.9651276024119938)
('predict:', -0.9651276024119938)
('predict:', -0.9651276024119938)
('predict:', -0.9651276024119938)
('predict:', -0.9651276024119938)
('predict:', -0.9677519553335177)
('predict:', -0.9677519553335177)
('predict:', -0.9677519553335177)
('predict:', 3.6536961788566487)
('predict:', 3.6536961788566487)
('predict:', 3.6536961788566487)
('predict:', 3.6536961788566487)
('predict:', -0.969476394635407)
('predict:', -0.969476394635407)
('predict:', -0.969476394635407)
('predict:', -0.969476394635407)
('predict:', -0.969476394635407)
('predict:', -0.969476394635407)
('predict:', -0.969476394635407)
('predict:', -0.969476394635407)
('predict:', -0.969476394635407)
('predict:', -0.969476394635407)
('predict:', -0.969476394635407)
('predict:', -0.969476394635407)
('predict:', -0.969476394635407)
('predict:', -0.969476394635407)
('predict:', -0.9677519553335177)
('predict:', -0.9651276024119938)
('predict:', -0.9651276024119938)
('predict:', -0.9651276024119938)
('predict:', -0.9651276024119938)
('predict:', -0.9651276024119938)
('predict:', -0.9677519553335177)
('predict:', -0.9677519553335177)
('predict:', -0.9677519553335177)
('predict:', 3.6536961788566487)
('predict:', 3.6536961788566487)
('predict:', 3.6536961788566487)
('predict:', 3.6536961788566487)
('predict:', -0.969476394635407)
('predict:', -0.969476394635407)
('predict:', -0.969476394635407)
('predict:', -0.969476394635407)
('predict:', -0.969476394635407)
('predict:', -0.969476394635407)
('predict:', -0.969476394635407)
('predict:', -0.9677519553335177)
('predict:', -0.9677519553335177)
('predict:', -0.9677519553335177)
('predict:', -0.9677519553335177)
('predict:', -0.9677519553335177)
('predict:', -0.9677519553335177)
('predict:', -0.9677519553335177)
('predict:', -0.9677519553335177)
('predict:', -0.9677519553335177)
('predict:', -0.9677519553335177)
('predict:', -0.9677519553335177)
('predict:', -0.9677519553335177)
('predict:', -0.9651276024119938)
('predict:', -0.9651276024119938)
('predict:', -0.9651276024119938)
('predict:', -0.9651276024119938)
('predict:', -0.9677519553335177)
('predict:', -0.9651276024119938)
('predict:', -0.9651276024119938)
('predict:', -0.9651276024119938)
('predict:', -0.9651276024119938)
('predict:', -0.9651276024119938)
('predict:', -0.9651276024119938)
('predict:', -0.9651276024119938)
('predict:', -0.9651276024119938)
('predict:', -0.9651276024119938)
('predict:', -0.9651276024119938)
('predict:', -0.9651276024119938)
('predict:', -0.9651276024119938)
('predict:', -0.9651276024119938)
('predict:', -0.9677519553335177)
('predict:', -0.9677519553335177)
('predict:', -0.9677519553335177)
('predict:', -0.9677519553335177)
('predict:', 3.6536961788566487)
('predict:', 3.6536961788566487)
('predict:', 3.6536961788566487)
('predict:', 3.6536961788566487)
('predict:', -0.969476394635407)
('predict:', -0.969476394635407)
('predict:', -0.969476394635407)
('predict:', -0.969476394635407)
('predict:', -0.969476394635407)
('predict:', -0.969476394635407)
('predict:', -0.969476394635407)
('predict:', -0.969476394635407)
('predict:', -0.969476394635407)
('predict:', -0.9677519553335177)
('predict:', -0.9677519553335177)
('predict:', -0.9677519553335177)
('predict:', -0.9677519553335177)
('predict:', -0.9677519553335177)
('predict:', -0.9677519553335177)
('predict:', -0.9677519553335177)
('predict:', -0.9677519553335177)
('predict:', -0.9677519553335177)
('predict:', -0.9677519553335177)
('predict:', -0.9651276024119938)
('predict:', -0.9651276024119938)
('predict:', -0.9651276024119938)
('predict:', -0.9651276024119938)
('predict:', -0.9651276024119938)
('predict:', -0.9677519553335177)
('predict:', -0.9677519553335177)
('predict:', -0.9677519553335177)
('predict:', 3.6536961788566487)
('predict:', 3.6536961788566487)
('predict:', 3.6536961788566487)
('predict:', 3.6536961788566487)
('predict:', -0.969476394635407)
('predict:', -0.969476394635407)
('predict:', -0.969476394635407)
('predict:', -0.969476394635407)
('predict:', -0.969476394635407)
('predict:', -0.969476394635407)
('predict:', -0.969476394635407)
('predict:', -0.969476394635407)
('predict:', -0.969476394635407)
('predict:', -0.969476394635407)
('predict:', -0.969476394635407)
('predict:', -0.969476394635407)
('predict:', -0.969476394635407)
('predict:', -0.969476394635407)
('predict:', -0.969476394635407)
('predict:', -0.9677519553335177)
('predict:', -0.9651276024119938)
('predict:', -0.9651276024119938)
('predict:', -0.9651276024119938)
('predict:', -0.9651276024119938)
('predict:', -0.9651276024119938)
('predict:', -0.9677519553335177)
('predict:', -0.9677519553335177)
('predict:', -0.9677519553335177)
('predict:', 3.6536961788566487)
('predict:', 3.6536961788566487)
('predict:', 3.6536961788566487)
('predict:', 3.6536961788566487)
('predict:', -0.969476394635407)
('predict:', -0.969476394635407)
('predict:', -0.969476394635407)
('predict:', -0.969476394635407)
('predict:', -0.969476394635407)
('predict:', -0.969476394635407)
('predict:', -0.969476394635407)
('predict:', -0.969476394635407)
('predict:', -0.9677519553335177)
('predict:', -0.9677519553335177)
('predict:', -0.9677519553335177)
('predict:', -0.9677519553335177)
('predict:', -0.9677519553335177)
('predict:', -0.9677519553335177)
('predict:', -0.9677519553335177)
('predict:', -0.9677519553335177)
('predict:', -0.9677519553335177)
('predict:', -0.9677519553335177)
('predict:', -0.9677519553335177)
('predict:', -0.9677519553335177)
('predict:', -0.9651276024119938)
('predict:', -0.9651276024119938)
('predict:', -0.9651276024119938)
('predict:', -0.9651276024119938)
('predict:', -0.9677519553335177)
('predict:', -0.9651276024119938)
('predict:', -0.9651276024119938)
('predict:', -0.9651276024119938)
('predict:', -0.9651276024119938)
('predict:', -0.9651276024119938)
('predict:', -0.9651276024119938)
('predict:', -0.9651276024119938)
('predict:', -0.9651276024119938)
('predict:', -0.9651276024119938)
('predict:', -0.9651276024119938)
('predict:', -0.9651276024119938)
('predict:', -0.9651276024119938)
('predict:', -0.9651276024119938)
('predict:', -0.9677519553335177)
('predict:', -0.9677519553335177)
('predict:', -0.9677519553335177)
('predict:', -0.9677519553335177)
('predict:', 3.6536961788566487)
('predict:', 3.6536961788566487)
('predict:', 3.6536961788566487)
('predict:', 3.6536961788566487)
('predict:', -0.969476394635407)
('predict:', -0.969476394635407)
('predict:', -0.969476394635407)
('predict:', -0.969476394635407)
('predict:', -0.969476394635407)
('predict:', -0.969476394635407)
('predict:', -0.969476394635407)
('predict:', -0.969476394635407)
('predict:', -0.969476394635407)
('predict:', -0.969476394635407)
('predict:', -0.969476394635407)
('predict:', -0.969476394635407)
('predict:', -0.969476394635407)
('predict:', -0.969476394635407)
('predict:', -0.969476394635407)
('predict:', -0.969476394635407)
('predict:', -0.9651276024119938)
('predict:', -0.9651276024119938)
('predict:', -0.9651276024119938)
('predict:', -0.9651276024119938)
('predict:', -0.9677519553335177)
('predict:', -0.9651276024119938)
('predict:', -0.9677519553335177)
('predict:', -0.9677519553335177)
('predict:', -0.9677519553335177)
('predict:', -0.9677519553335177)
('predict:', -0.9677519553335177)
('predict:', 3.6536961788566487)
('predict:', 3.6536961788566487)
('predict:', 3.6536961788566487)
('predict:', 3.6536961788566487)
('predict:', -0.969476394635407)
('predict:', -0.969476394635407)
('predict:', -0.969476394635407)
('predict:', -0.969476394635407)
('predict:', -0.969476394635407)
('predict:', -0.969476394635407)
('predict:', -0.969476394635407)
('predict:', -0.969476394635407)
('predict:', -0.969476394635407)
('predict:', -0.9677519553335177)
('predict:', -0.9677519553335177)
('predict:', -0.9677519553335177)
('predict:', -0.9677519553335177)
('predict:', -0.9677519553335177)
('predict:', -0.9677519553335177)
('predict:', -0.9677519553335177)
('predict:', -0.9677519553335177)
('predict:', -0.9677519553335177)
('predict:', -0.9677519553335177)
('predict:', -0.9651276024119938)
('predict:', -0.9651276024119938)
('predict:', -0.9651276024119938)
('predict:', -0.9651276024119938)
('predict:', -0.9651276024119938)
('predict:', -0.9677519553335177)
('predict:', -0.9677519553335177)
('predict:', -0.9677519553335177)
('predict:', 3.6536961788566487)
('predict:', 3.6536961788566487)
('predict:', 3.6536961788566487)
('predict:', 3.6536961788566487)
('predict:', -0.969476394635407)
('predict:', -0.969476394635407)
('predict:', -0.969476394635407)
('predict:', -0.969476394635407)
('predict:', -0.969476394635407)
('predict:', -0.969476394635407)
('predict:', -0.969476394635407)
('predict:', -0.969476394635407)
('predict:', -0.969476394635407)
('predict:', -0.969476394635407)
('predict:', -0.969476394635407)
('predict:', -0.969476394635407)
('predict:', -0.969476394635407)
('predict:', -0.969476394635407)
('predict:', -0.969476394635407)
('predict:', -0.9677519553335177)
('predict:', -0.9651276024119938)
('predict:', -0.9651276024119938)
('predict:', -0.9651276024119938)
('predict:', -0.9651276024119938)
('predict:', -0.9651276024119938)
('predict:', -0.9677519553335177)
('predict:', -0.9677519553335177)
('predict:', -0.9677519553335177)
('predict:', 3.6536961788566487)
('predict:', 3.6536961788566487)
('predict:', 3.6536961788566487)
('predict:', 3.6536961788566487)
('predict:', -0.969476394635407)
('predict:', -0.969476394635407)
('predict:', -0.969476394635407)
('predict:', -0.969476394635407)
('predict:', -0.969476394635407)
('predict:', -0.969476394635407)
('predict:', -0.969476394635407)
('predict:', -0.969476394635407)
('predict:', -0.9677519553335177)
('predict:', -0.9677519553335177)
('predict:', -0.9677519553335177)
('predict:', -0.9677519553335177)
('predict:', -0.9677519553335177)
('predict:', -0.9677519553335177)
('predict:', -0.9677519553335177)
('predict:', -0.9677519553335177)
('predict:', -0.9677519553335177)
('predict:', -0.9677519553335177)
('predict:', -0.9677519553335177)
('predict:', -0.9677519553335177)
('predict:', -0.9651276024119938)
('predict:', -0.9651276024119938)
('predict:', -0.9651276024119938)
('predict:', -0.9651276024119938)
('predict:', -0.9677519553335177)
('predict:', -0.9651276024119938)
('predict:', -0.9651276024119938)
('predict:', -0.9651276024119938)
('predict:', -0.9651276024119938)
('predict:', -0.9651276024119938)
('predict:', -0.9651276024119938)
('predict:', -0.9651276024119938)
('predict:', -0.9651276024119938)
('predict:', -0.9651276024119938)
('predict:', -0.9651276024119938)
('predict:', -0.9651276024119938)
('predict:', -0.9651276024119938)
('predict:', -0.9651276024119938)
('predict:', -0.9677519553335177)
('predict:', -0.9677519553335177)
('predict:', -0.9677519553335177)
('predict:', -0.9677519553335177)
('predict:', 3.6536961788566487)
('predict:', 3.6536961788566487)
('predict:', 3.6536961788566487)
('predict:', 3.6536961788566487)
('predict:', -0.969476394635407)
('predict:', -0.969476394635407)
('predict:', -0.969476394635407)
('predict:', -0.969476394635407)
('predict:', -0.969476394635407)
('predict:', -0.969476394635407)
('predict:', -0.969476394635407)
('predict:', -0.969476394635407)
('predict:', -0.969476394635407)
('predict:', -0.9651276024119938)
('predict:', -0.9651276024119938)
('predict:', -0.9651276024119938)
('predict:', -0.9651276024119938)
('predict:', -0.9677519553335177)
('predict:', -0.9677519553335177)
('predict:', -0.9677519553335177)
('predict:', -0.9677519553335177)
('predict:', -0.9677519553335177)
('predict:', -0.9677519553335177)
('predict:', -0.9651276024119938)
('predict:', -0.9651276024119938)
('predict:', -0.9651276024119938)
('predict:', -0.9651276024119938)
('predict:', -0.9651276024119938)
('predict:', -0.9651276024119938)
('predict:', -0.9651276024119938)
('predict:', -0.9651276024119938)
('predict:', -0.9651276024119938)
('predict:', -0.9651276024119938)
('predict:', -0.9651276024119938)
('predict:', -0.9651276024119938)
('predict:', -0.9651276024119938)
('predict:', -0.9651276024119938)
('predict:', 3.6536961788566487)
('predict:', 3.6536961788566487)
('predict:', 3.6536961788566487)
('predict:', 3.6536961788566487)
('predict:', -0.969476394635407)
('predict:', -0.969476394635407)
('predict:', -0.969476394635407)
('predict:', -0.969476394635407)
('predict:', -0.969476394635407)
('predict:', -0.969476394635407)
('predict:', -0.969476394635407)
('predict:', -0.969476394635407)
('predict:', -0.969476394635407)
('predict:', -0.9651276024119938)
('predict:', -0.9651276024119938)
('predict:', -0.9651276024119938)
('predict:', -0.9651276024119938)
('predict:', -0.9677519553335177)
('predict:', -0.9677519553335177)
('predict:', -0.9651276024119938)
('predict:', -0.9677519553335177)
('predict:', -0.9677519553335177)
('predict:', -0.9677519553335177)
('predict:', -0.9677519553335177)
('predict:', -0.9677519553335177)
('predict:', -0.9677519553335177)
('predict:', -0.9677519553335177)
('predict:', -0.9677519553335177)
('predict:', 3.6536961788566487)
('predict:', 3.6536961788566487)
('predict:', 3.6536961788566487)
('predict:', 3.6536961788566487)
('predict:', -0.969476394635407)
('predict:', -0.969476394635407)
('predict:', -0.969476394635407)
('predict:', -0.969476394635407)
('predict:', -0.969476394635407)
('predict:', -0.969476394635407)
('predict:', -0.969476394635407)
('predict:', -0.969476394635407)
('predict:', -0.969476394635407)
('predict:', -0.9651276024119938)
('predict:', -0.9651276024119938)
('predict:', -0.9651276024119938)
('predict:', -0.9651276024119938)
('predict:', -0.9677519553335177)
('predict:', -0.9677519553335177)
('predict:', -0.9677519553335177)
('predict:', -0.9677519553335177)
('predict:', 3.6536961788566487)
('predict:', 3.6536961788566487)
('predict:', 3.6536961788566487)
('predict:', 3.6536961788566487)
('predict:', -0.969476394635407)
('predict:', -0.969476394635407)
('predict:', -0.969476394635407)
('predict:', -0.969476394635407)
('predict:', -0.969476394635407)
('predict:', -0.969476394635407)
('predict:', -0.969476394635407)
('predict:', -0.969476394635407)
('predict:', -0.969476394635407)
('predict:', -0.9651276024119938)
('predict:', -0.9651276024119938)
('predict:', -0.9651276024119938)
('predict:', -0.9651276024119938)
('predict:', -0.9677519553335177)
('predict:', -0.9677519553335177)
('predict:', -0.9651276024119938)
('predict:', -0.9677519553335177)
('predict:', -0.9677519553335177)
('predict:', -0.9677519553335177)
('predict:', -0.9677519553335177)
('predict:', -0.9677519553335177)
('predict:', -0.9677519553335177)
('predict:', -0.9677519553335177)
('predict:', -0.9677519553335177)
('predict:', 3.6536961788566487)
('predict:', 3.6536961788566487)
('predict:', 3.6536961788566487)
('predict:', 3.6536961788566487)
('predict:', -0.969476394635407)
('predict:', -0.969476394635407)
('predict:', -0.969476394635407)
('predict:', -0.969476394635407)
('predict:', -0.969476394635407)
('predict:', -0.969476394635407)
('predict:', -0.969476394635407)
('predict:', -0.969476394635407)
('predict:', -0.969476394635407)
('predict:', -0.9677519553335177)
('predict:', -0.9677519553335177)
('predict:', -0.9677519553335177)
('predict:', -0.9677519553335177)
('predict:', -0.9677519553335177)
('predict:', -0.9677519553335177)
('predict:', -0.9677519553335177)
('predict:', -0.9677519553335177)
('predict:', -0.9677519553335177)
('predict:', -0.9677519553335177)
('predict:', -0.9651276024119938)
('predict:', -0.9651276024119938)
('predict:', -0.9651276024119938)
('predict:', -0.9651276024119938)
('predict:', -0.9651276024119938)
('predict:', -0.9677519553335177)
('predict:', -0.9677519553335177)
('predict:', -0.9677519553335177)
('predict:', 3.6536961788566487)
('predict:', 3.6536961788566487)
('predict:', 3.6536961788566487)
('predict:', 3.6536961788566487)
('predict:', -0.969476394635407)
('predict:', -0.969476394635407)
('predict:', -0.969476394635407)
('predict:', -0.969476394635407)
('predict:', -0.969476394635407)
('predict:', -0.969476394635407)
('predict:', -0.969476394635407)
('predict:', -0.969476394635407)
('predict:', -0.969476394635407)
('predict:', -0.969476394635407)
('predict:', -0.969476394635407)
('predict:', -0.969476394635407)
('predict:', -0.969476394635407)
('predict:', -0.969476394635407)
('predict:', -0.969476394635407)
('predict:', -0.9677519553335177)
('predict:', -0.9651276024119938)
('predict:', -0.9651276024119938)
('predict:', -0.9651276024119938)
('predict:', -0.9651276024119938)
('predict:', -0.9651276024119938)
('predict:', -0.9677519553335177)
('predict:', -0.9677519553335177)
('predict:', -0.9677519553335177)
('predict:', 3.6536961788566487)
('predict:', 3.6536961788566487)
('predict:', 3.6536961788566487)
('predict:', 3.6536961788566487)
('predict:', -0.969476394635407)
('predict:', -0.969476394635407)
('predict:', -0.969476394635407)
('predict:', -0.969476394635407)
('predict:', -0.969476394635407)
('predict:', -0.969476394635407)
('predict:', -0.969476394635407)
('predict:', -0.969476394635407)
('predict:', -0.9677519553335177)
('predict:', -0.9677519553335177)
('predict:', -0.9677519553335177)
('predict:', -0.9677519553335177)
('predict:', -0.9677519553335177)
('predict:', -0.9677519553335177)
('predict:', -0.9677519553335177)
('predict:', -0.9677519553335177)
('predict:', -0.9677519553335177)
('predict:', -0.9677519553335177)
('predict:', -0.9677519553335177)
('predict:', -0.9677519553335177)
('predict:', -0.9651276024119938)
('predict:', -0.9651276024119938)
('predict:', -0.9651276024119938)
('predict:', -0.9651276024119938)
('predict:', -0.9677519553335177)
('predict:', -0.9651276024119938)
('predict:', -0.9651276024119938)
('predict:', -0.9651276024119938)
('predict:', -0.9651276024119938)
('predict:', -0.9651276024119938)
('predict:', -0.9651276024119938)
('predict:', -0.9651276024119938)
('predict:', -0.9651276024119938)
('predict:', -0.9651276024119938)
('predict:', -0.9651276024119938)
('predict:', -0.9651276024119938)
('predict:', -0.9651276024119938)
('predict:', -0.9651276024119938)
('predict:', -0.9677519553335177)
('predict:', -0.9677519553335177)
('predict:', -0.9677519553335177)
('predict:', -0.9677519553335177)
('predict:', 3.6536961788566487)
('predict:', 3.6536961788566487)
('predict:', 3.6536961788566487)
('predict:', 3.6536961788566487)
('predict:', -0.969476394635407)
('predict:', -0.969476394635407)
('predict:', -0.969476394635407)
('predict:', -0.969476394635407)
('predict:', -0.969476394635407)
('predict:', -0.969476394635407)
('predict:', -0.969476394635407)
('predict:', -0.969476394635407)
('predict:', -0.969476394635407)
('predict:', -0.9677519553335177)
('predict:', -0.9677519553335177)
('predict:', -0.9677519553335177)
('predict:', -0.9677519553335177)
('predict:', -0.9677519553335177)
('predict:', -0.9677519553335177)
('predict:', -0.9677519553335177)
('predict:', -0.9677519553335177)
('predict:', -0.9677519553335177)
('predict:', -0.9677519553335177)
('predict:', -0.9651276024119938)
('predict:', -0.9651276024119938)
('predict:', -0.9651276024119938)
('predict:', -0.9651276024119938)
('predict:', -0.9651276024119938)
('predict:', -0.9677519553335177)
('predict:', -0.9677519553335177)
('predict:', -0.9677519553335177)
('predict:', 3.6536961788566487)
('predict:', 3.6536961788566487)
('predict:', 3.6536961788566487)
('predict:', 3.6536961788566487)
('predict:', -0.969476394635407)
('predict:', -0.969476394635407)
('predict:', -0.969476394635407)
('predict:', -0.969476394635407)
('predict:', -0.969476394635407)
('predict:', -0.969476394635407)
('predict:', -0.969476394635407)
('predict:', -0.969476394635407)
('predict:', -0.969476394635407)
('predict:', -0.969476394635407)
('predict:', -0.969476394635407)
('predict:', -0.969476394635407)
('predict:', -0.969476394635407)
('predict:', -0.969476394635407)
('predict:', -0.969476394635407)
('predict:', -0.9651276024119938)
('predict:', -0.9651276024119938)
('predict:', -0.9651276024119938)
('predict:', -0.9651276024119938)
('predict:', -0.9651276024119938)
('predict:', -0.9677519553335177)
('predict:', -0.9677519553335177)
('predict:', -0.9677519553335177)
('predict:', 3.6536961788566487)
('predict:', 3.6536961788566487)
('predict:', 3.6536961788566487)
('predict:', 3.6536961788566487)
('predict:', -0.969476394635407)
('predict:', -0.969476394635407)
('predict:', -0.969476394635407)
('predict:', -0.969476394635407)
('predict:', -0.969476394635407)
('predict:', -0.969476394635407)
('predict:', -0.969476394635407)
('predict:', -0.969476394635407)
('predict:', -0.9677519553335177)
('predict:', -0.9677519553335177)
('predict:', -0.9677519553335177)
('predict:', -0.9677519553335177)
('predict:', -0.9677519553335177)
('predict:', -0.9677519553335177)
('predict:', -0.9677519553335177)
('predict:', -0.9677519553335177)
('predict:', -0.9677519553335177)
('predict:', -0.9677519553335177)
('predict:', -0.9677519553335177)
('predict:', -0.9677519553335177)
('predict:', -0.9651276024119938)
('predict:', -0.9651276024119938)
('predict:', -0.9651276024119938)
('predict:', -0.9651276024119938)
('predict:', -0.9677519553335177)
('predict:', -0.9651276024119938)
('predict:', -0.9651276024119938)
('predict:', -0.9651276024119938)
('predict:', -0.9651276024119938)
('predict:', -0.9651276024119938)
('predict:', -0.9651276024119938)
('predict:', -0.9651276024119938)
('predict:', -0.9651276024119938)
('predict:', -0.9651276024119938)
('predict:', -0.9651276024119938)
('predict:', -0.9651276024119938)
('predict:', -0.9651276024119938)
('predict:', -0.9651276024119938)
('predict:', -0.9677519553335177)
('predict:', -0.9677519553335177)
('predict:', -0.9677519553335177)
('predict:', -0.9677519553335177)
('predict:', 2.675204271665955)
('predict:', 2.675204271665955)
('predict:', 2.675204271665955)
('predict:', 2.675204271665955)
('predict:', -0.9586744291796925)
('predict:', -0.9508659754036758)
('predict:', -0.9586744291796925)
('predict:', -0.9586744291796925)
('predict:', -0.9586744291796925)
('predict:', -0.9586744291796925)
('predict:', -0.9586744291796925)
('predict:', -0.9586744291796925)
('predict:', -0.9586744291796925)
('predict:', -0.9586744291796925)
('predict:', -0.9586744291796925)
('predict:', -0.9586744291796925)
('predict:', -0.9586744291796925)
('predict:', -0.9559862318142006)
('predict:', -0.9508659754036758)
('predict:', -0.9508659754036758)
('predict:', -0.9508659754036758)
('predict:', -0.9508659754036758)
('predict:', -0.9508659754036758)
('predict:', -0.9559862318142006)
('predict:', -0.9559862318142006)
('predict:', -0.9559862318142006)
('predict:', -0.9559862318142006)
('predict:', -0.9559862318142006)
('predict:', -0.9559862318142006)
('predict:', 2.675204271665955)
('predict:', 2.675204271665955)
('predict:', 2.675204271665955)
('predict:', 2.675204271665955)
('predict:', -0.9586744291796925)
('predict:', -0.9508659754036758)
('predict:', -0.9586744291796925)
('predict:', -0.9559862318142006)
('predict:', -0.9586744291796925)
('predict:', -0.9586744291796925)
('predict:', -0.9586744291796925)
('predict:', -0.9586744291796925)
('predict:', -0.9586744291796925)
('predict:', -0.9586744291796925)
('predict:', -0.9586744291796925)
('predict:', -0.9586744291796925)
('predict:', -0.9586744291796925)
('predict:', -0.9586744291796925)
('predict:', -0.9508659754036758)
('predict:', -0.9508659754036758)
('predict:', -0.9508659754036758)
('predict:', -0.9508659754036758)
('predict:', -0.9559862318142006)
('predict:', -0.9559862318142006)
('predict:', -0.9508659754036758)
('predict:', -0.9508659754036758)
('predict:', -0.9508659754036758)
('predict:', -0.9508659754036758)
('predict:', -0.9508659754036758)
('predict:', -0.9559862318142006)
('predict:', -0.9559862318142006)
('predict:', 2.675204271665955)
('predict:', 2.675204271665955)
('predict:', 2.675204271665955)
('predict:', 2.675204271665955)
('predict:', -0.9586744291796925)
('predict:', -0.9586744291796925)
('predict:', -0.9586744291796925)
('predict:', -0.9508659754036758)
('predict:', -0.9586744291796925)
('predict:', -0.9586744291796925)
('predict:', -0.9586744291796925)
('predict:', -0.9586744291796925)
('predict:', -0.9586744291796925)
('predict:', -0.9586744291796925)
('predict:', -0.9586744291796925)
('predict:', -0.9586744291796925)
('predict:', -0.9586744291796925)
('predict:', -0.9586744291796925)
('predict:', -0.9508659754036758)
('predict:', -0.9508659754036758)
('predict:', -0.9508659754036758)
('predict:', -0.9508659754036758)
('predict:', -0.9508659754036758)
('predict:', -0.9559862318142006)
('predict:', -0.9559862318142006)
('predict:', -0.9559862318142006)
('predict:', -0.9508659754036758)
('predict:', 2.675204271665955)
('predict:', 2.675204271665955)
('predict:', 2.675204271665955)
('predict:', 2.675204271665955)
('predict:', -0.9586744291796925)
('predict:', -0.9586744291796925)
('predict:', -0.9586744291796925)
('predict:', -0.9559862318142006)
('predict:', -0.9586744291796925)
('predict:', -0.9586744291796925)
('predict:', -0.9586744291796925)
('predict:', -0.9586744291796925)
('predict:', -0.9586744291796925)
('predict:', -0.9586744291796925)
('predict:', -0.9586744291796925)
('predict:', -0.9586744291796925)
('predict:', -0.9586744291796925)
('predict:', -0.9586744291796925)
('predict:', -0.9508659754036758)
('predict:', -0.9508659754036758)
('predict:', -0.9508659754036758)
('predict:', -0.9508659754036758)
('predict:', -0.9508659754036758)
('predict:', -0.9559862318142006)
('predict:', -0.9508659754036758)
('predict:', -0.9508659754036758)
('predict:', 2.675204271665955)
('predict:', 2.675204271665955)
('predict:', 2.675204271665955)
('predict:', 2.675204271665955)
('predict:', -0.9586744291796925)
('predict:', -0.9586744291796925)
('predict:', -0.9586744291796925)
('predict:', -0.9508659754036758)
('predict:', -0.9586744291796925)
('predict:', -0.9586744291796925)
('predict:', -0.9586744291796925)
('predict:', -0.9586744291796925)
('predict:', -0.9586744291796925)
('predict:', -0.9586744291796925)
('predict:', -0.9586744291796925)
('predict:', -0.9586744291796925)
('predict:', -0.9586744291796925)
('predict:', -0.9586744291796925)
('predict:', -0.9508659754036758)
('predict:', -0.9508659754036758)
('predict:', -0.9508659754036758)
('predict:', -0.9508659754036758)
('predict:', -0.9508659754036758)
('predict:', -0.9559862318142006)
('predict:', -0.9559862318142006)
('predict:', -0.9559862318142006)
('predict:', -0.9508659754036758)
('predict:', -0.9559862318142006)
('predict:', -0.9559862318142006)
('predict:', -0.9559862318142006)
('predict:', -0.9559862318142006)
('predict:', -0.9559862318142006)
('predict:', -0.9559862318142006)
('predict:', -0.9559862318142006)
('predict:', 2.675204271665955)
('predict:', 2.675204271665955)
('predict:', 2.675204271665955)
('predict:', 2.675204271665955)
('predict:', -0.9586744291796925)
('predict:', -0.9508659754036758)
('predict:', -0.9508659754036758)
('predict:', -0.9508659754036758)
('predict:', -0.9586744291796925)
('predict:', -0.9586744291796925)
('predict:', -0.9586744291796925)
('predict:', -0.9586744291796925)
('predict:', -0.9586744291796925)
('predict:', -0.9586744291796925)
('predict:', -0.9508659754036758)
('predict:', -0.9508659754036758)
('predict:', -0.9508659754036758)
('predict:', -0.9508659754036758)
('predict:', -0.9508659754036758)
('predict:', -0.9559862318142006)
('predict:', -0.9559862318142006)
('predict:', -0.9559862318142006)
('predict:', -0.9586744291796925)
('predict:', -0.9586744291796925)
('predict:', -0.9586744291796925)
('predict:', -0.9559862318142006)
('predict:', -0.9559862318142006)
('predict:', -0.9559862318142006)
('predict:', -0.9559862318142006)
('predict:', -0.9559862318142006)
('predict:', -0.9559862318142006)
('predict:', -0.9508659754036758)
('predict:', -0.9508659754036758)
('predict:', -0.9559862318142006)
('predict:', -0.9508659754036758)
('predict:', -0.9508659754036758)
('predict:', -0.9508659754036758)
('predict:', -0.9508659754036758)
('predict:', -0.9508659754036758)
('predict:', -0.9508659754036758)
('predict:', -0.9508659754036758)
('predict:', -0.9508659754036758)
('predict:', -0.9508659754036758)
('predict:', -0.9508659754036758)
('predict:', -0.9559862318142006)
('predict:', -0.9559862318142006)
('predict:', -0.9559862318142006)
('predict:', -0.9559862318142006)
('predict:', -0.9559862318142006)
('predict:', -0.9559862318142006)
('predict:', -0.9559862318142006)
('predict:', -0.9559862318142006)
('predict:', -0.9559862318142006)
('predict:', -0.9559862318142006)
('predict:', -0.9559862318142006)
('predict:', -0.9559862318142006)
('predict:', -0.9559862318142006)
('predict:', -0.9559862318142006)
('predict:', -0.9559862318142006)
('predict:', -0.9559862318142006)
('predict:', 2.675204271665955)
('predict:', 2.675204271665955)
('predict:', 2.675204271665955)
('predict:', 2.675204271665955)
('predict:', -0.9586744291796925)
('predict:', -0.9586744291796925)
('predict:', -0.9559862318142006)
('predict:', -0.9559862318142006)
('predict:', -0.9586744291796925)
('predict:', -0.9586744291796925)
('predict:', -0.9586744291796925)
('predict:', -0.9586744291796925)
('predict:', -0.9586744291796925)
('predict:', -0.9586744291796925)
('predict:', -0.9508659754036758)
('predict:', -0.9508659754036758)
('predict:', -0.9508659754036758)
('predict:', -0.9508659754036758)
('predict:', -0.9508659754036758)
('predict:', -0.9559862318142006)
('predict:', -0.9559862318142006)
('predict:', -0.9508659754036758)
('predict:', -0.9559862318142006)
('predict:', -0.9559862318142006)
('predict:', -0.9559862318142006)
('predict:', -0.9559862318142006)
('predict:', -0.9559862318142006)
('predict:', -0.9559862318142006)
('predict:', 2.675204271665955)
('predict:', 2.675204271665955)
('predict:', 2.675204271665955)
('predict:', 2.675204271665955)
('predict:', -0.9586744291796925)
('predict:', -0.9586744291796925)
('predict:', -0.9586744291796925)
('predict:', -0.9559862318142006)
('predict:', -0.9586744291796925)
('predict:', -0.9586744291796925)
('predict:', -0.9586744291796925)
('predict:', -0.9586744291796925)
('predict:', -0.9586744291796925)
('predict:', -0.9586744291796925)
('predict:', -0.9586744291796925)
('predict:', -0.9586744291796925)
('predict:', -0.9586744291796925)
('predict:', -0.9586744291796925)
('predict:', -0.9559862318142006)
('predict:', -0.9508659754036758)
('predict:', -0.9559862318142006)
('predict:', -0.9559862318142006)
('predict:', -0.9559862318142006)
('predict:', -0.9559862318142006)
('predict:', 2.675204271665955)
('predict:', 2.675204271665955)
('predict:', 2.675204271665955)
('predict:', 2.675204271665955)
('predict:', -0.9586744291796925)
('predict:', -0.9586744291796925)
('predict:', -0.9586744291796925)
('predict:', -0.9508659754036758)
('predict:', -0.9586744291796925)
('predict:', -0.9586744291796925)
('predict:', -0.9586744291796925)
('predict:', -0.9586744291796925)
('predict:', -0.9586744291796925)
('predict:', -0.9586744291796925)
('predict:', -0.9508659754036758)
('predict:', -0.9508659754036758)
('predict:', -0.9508659754036758)
('predict:', -0.9508659754036758)
('predict:', -0.9508659754036758)
('predict:', -0.9559862318142006)
('predict:', -0.9559862318142006)
('predict:', -0.9559862318142006)
('predict:', -0.9586744291796925)
('predict:', -0.9586744291796925)
('predict:', -0.9586744291796925)
('predict:', -0.9559862318142006)
('predict:', -0.9559862318142006)
('predict:', -0.9559862318142006)
('predict:', -0.9559862318142006)
('predict:', -0.9559862318142006)
('predict:', -0.9559862318142006)
('predict:', -0.9559862318142006)
('predict:', -0.9559862318142006)
('predict:', -0.9559862318142006)
('predict:', -0.9508659754036758)
('predict:', -0.9508659754036758)
('predict:', -0.9559862318142006)
('predict:', -0.9508659754036758)
('predict:', -0.9508659754036758)
('predict:', -0.9508659754036758)
('predict:', -0.9508659754036758)
('predict:', -0.9508659754036758)
('predict:', -0.9508659754036758)
('predict:', -0.9508659754036758)
('predict:', -0.9508659754036758)
('predict:', -0.9508659754036758)
('predict:', -0.9508659754036758)
('predict:', -0.9559862318142006)
('predict:', -0.9559862318142006)
('predict:', -0.9559862318142006)
('predict:', -0.9559862318142006)
('predict:', -0.9559862318142006)
('predict:', 2.675204271665955)
('predict:', 2.675204271665955)
('predict:', 2.675204271665955)
('predict:', 2.675204271665955)
('predict:', -0.9586744291796925)
('predict:', -0.9586744291796925)
('predict:', -0.9586744291796925)
('predict:', -0.9559862318142006)
('predict:', -0.9586744291796925)
('predict:', -0.9586744291796925)
('predict:', -0.9586744291796925)
('predict:', -0.9586744291796925)
('predict:', -0.9586744291796925)
('predict:', -0.9586744291796925)
('predict:', -0.9508659754036758)
('predict:', -0.9508659754036758)
('predict:', -0.9508659754036758)
('predict:', -0.9508659754036758)
('predict:', -0.9508659754036758)
('predict:', -0.9559862318142006)
('predict:', -0.9559862318142006)
('predict:', -0.9508659754036758)
('predict:', -0.9559862318142006)
('predict:', -0.9559862318142006)
('predict:', 2.675204271665955)
('predict:', 2.675204271665955)
('predict:', 2.675204271665955)
('predict:', 2.675204271665955)
('predict:', -0.9586744291796925)
('predict:', -0.9586744291796925)
('predict:', -0.9586744291796925)
('predict:', -0.9508659754036758)
('predict:', -0.9586744291796925)
('predict:', -0.9586744291796925)
('predict:', -0.9586744291796925)
('predict:', -0.9586744291796925)
('predict:', -0.9586744291796925)
('predict:', -0.9586744291796925)
('predict:', -0.9508659754036758)
('predict:', -0.9508659754036758)
('predict:', -0.9508659754036758)
('predict:', -0.9508659754036758)
('predict:', -0.9508659754036758)
('predict:', -0.9559862318142006)
('predict:', -0.9559862318142006)
('predict:', -0.9559862318142006)
('predict:', -0.9586744291796925)
('predict:', -0.9586744291796925)
('predict:', -0.9586744291796925)
('predict:', -0.9559862318142006)
('predict:', -0.9559862318142006)
('predict:', -0.9559862318142006)
('predict:', -0.9559862318142006)
('predict:', -0.9559862318142006)
('predict:', -0.9559862318142006)
('predict:', -0.9559862318142006)
('predict:', -0.9559862318142006)
('predict:', -0.9559862318142006)
('predict:', -0.9559862318142006)
('predict:', -0.9559862318142006)
('predict:', -0.9559862318142006)
('predict:', -0.9559862318142006)
('predict:', -0.9559862318142006)
('predict:', -0.9559862318142006)
('predict:', -0.9508659754036758)
('predict:', -0.9508659754036758)
('predict:', -0.9559862318142006)
('predict:', -0.9508659754036758)
('predict:', -0.9508659754036758)
('predict:', -0.9508659754036758)
('predict:', -0.9508659754036758)
('predict:', -0.9508659754036758)
('predict:', -0.9508659754036758)
('predict:', -0.9508659754036758)
('predict:', -0.9508659754036758)
('predict:', -0.9508659754036758)
('predict:', -0.9508659754036758)
('predict:', -0.9559862318142006)
('predict:', -0.9559862318142006)
('predict:', -0.9559862318142006)
('predict:', -0.9559862318142006)
('predict:', -0.9559862318142006)
('predict:', -0.9559862318142006)
('predict:', -0.9559862318142006)
('predict:', -0.9559862318142006)
('predict:', -0.9559862318142006)
('predict:', -0.9559862318142006)
('predict:', -0.9559862318142006)
('predict:', -0.9559862318142006)
('predict:', -0.9559862318142006)
('predict:', -0.9559862318142006)
('predict:', -0.9559862318142006)
('predict:', 2.675204271665955)
('predict:', 2.675204271665955)
('predict:', 2.675204271665955)
('predict:', 2.675204271665955)
('predict:', -0.9586744291796925)
('predict:', -0.9586744291796925)
('predict:', -0.9586744291796925)
('predict:', -0.9559862318142006)
('predict:', -0.9586744291796925)
('predict:', -0.9586744291796925)
('predict:', -0.9586744291796925)
('predict:', -0.9586744291796925)
('predict:', -0.9586744291796925)
('predict:', -0.9586744291796925)
('predict:', -0.9508659754036758)
('predict:', -0.9508659754036758)
('predict:', -0.9508659754036758)
('predict:', -0.9508659754036758)
('predict:', -0.9508659754036758)
('predict:', -0.9559862318142006)
('predict:', -0.9559862318142006)
('predict:', -0.9508659754036758)
('predict:', -0.9508659754036758)
('predict:', -0.9559862318142006)
('predict:', -0.9559862318142006)
('predict:', -0.9508659754036758)
('predict:', -0.9559862318142006)
('predict:', -0.9559862318142006)
('predict:', 2.675204271665955)
('predict:', 2.675204271665955)
('predict:', 2.675204271665955)
('predict:', 2.675204271665955)
('predict:', -0.9586744291796925)
('predict:', -0.9586744291796925)
('predict:', -0.9586744291796925)
('predict:', -0.9559862318142006)
('predict:', -0.9586744291796925)
('predict:', -0.9586744291796925)
('predict:', -0.9586744291796925)
('predict:', -0.9586744291796925)
('predict:', -0.9586744291796925)
('predict:', -0.9586744291796925)
('predict:', -0.9508659754036758)
('predict:', -0.9508659754036758)
('predict:', -0.9508659754036758)
('predict:', -0.9508659754036758)
('predict:', -0.9508659754036758)
('predict:', -0.9559862318142006)
('predict:', -0.9559862318142006)
('predict:', -0.9559862318142006)
('predict:', -0.9508659754036758)
('predict:', -0.9508659754036758)
('predict:', -0.9508659754036758)
('predict:', -0.9508659754036758)
('predict:', -0.9508659754036758)
('predict:', -0.9559862318142006)
('predict:', 2.675204271665955)
('predict:', 2.675204271665955)
('predict:', 2.675204271665955)
('predict:', 2.675204271665955)
('predict:', -0.9586744291796925)
('predict:', -0.9586744291796925)
('predict:', -0.9586744291796925)
('predict:', -0.9586744291796925)
('predict:', -0.9586744291796925)
('predict:', -0.9586744291796925)
('predict:', -0.9586744291796925)
('predict:', -0.9586744291796925)
('predict:', -0.9586744291796925)
('predict:', -0.9586744291796925)
('predict:', -0.9586744291796925)
('predict:', -0.9586744291796925)
('predict:', -0.9586744291796925)
('predict:', -0.9586744291796925)
('predict:', -0.9559862318142006)
('predict:', -0.9508659754036758)
('predict:', -0.9508659754036758)
('predict:', -0.9508659754036758)
('predict:', -0.9559862318142006)
('predict:', -0.9559862318142006)
('predict:', -0.9559862318142006)
('predict:', -0.9559862318142006)
('predict:', -0.9559862318142006)
('predict:', 2.675204271665955)
('predict:', 2.675204271665955)
('predict:', 2.675204271665955)
('predict:', 2.675204271665955)
('predict:', -0.9586744291796925)
('predict:', -0.9586744291796925)
('predict:', -0.9586744291796925)
('predict:', -0.9586744291796925)
('predict:', -0.9586744291796925)
('predict:', -0.9586744291796925)
('predict:', -0.9586744291796925)
('predict:', -0.9586744291796925)
('predict:', -0.9508659754036758)
('predict:', -0.9508659754036758)
('predict:', -0.9508659754036758)
('predict:', -0.9508659754036758)
('predict:', -0.9508659754036758)
('predict:', -0.9559862318142006)
('predict:', -0.9559862318142006)
('predict:', -0.9508659754036758)
('predict:', -0.9508659754036758)
('predict:', -0.9508659754036758)
('predict:', -0.9508659754036758)
('predict:', -0.9559862318142006)
('predict:', -0.9559862318142006)
('predict:', -0.9559862318142006)
('predict:', -0.9508659754036758)
('predict:', -0.9508659754036758)
('predict:', -0.9559862318142006)
('predict:', -0.9508659754036758)
('predict:', -0.9508659754036758)
('predict:', -0.9508659754036758)
('predict:', -0.9508659754036758)
('predict:', -0.9508659754036758)
('predict:', -0.9508659754036758)
('predict:', -0.9508659754036758)
('predict:', -0.9559862318142006)
('predict:', -0.9559862318142006)
('predict:', 2.675204271665955)
('predict:', 2.675204271665955)
('predict:', 2.675204271665955)
('predict:', 2.675204271665955)
('predict:', -0.9586744291796925)
('predict:', -0.9586744291796925)
('predict:', -0.9586744291796925)
('predict:', -0.9586744291796925)
('predict:', -0.9586744291796925)
('predict:', -0.9586744291796925)
('predict:', -0.9586744291796925)
('predict:', -0.9586744291796925)
('predict:', -0.9508659754036758)
('predict:', -0.9508659754036758)
('predict:', -0.9508659754036758)
('predict:', -0.9508659754036758)
('predict:', -0.9508659754036758)
('predict:', -0.9559862318142006)
('predict:', -0.9559862318142006)
('predict:', -0.9559862318142006)
('predict:', -0.9508659754036758)
('predict:', -0.9508659754036758)
('predict:', -0.9508659754036758)
('predict:', -0.9508659754036758)
('predict:', -0.9508659754036758)
('predict:', -0.9559862318142006)
('predict:', -0.9559862318142006)
('predict:', 2.675204271665955)
('predict:', 2.675204271665955)
('predict:', 2.675204271665955)
('predict:', 2.675204271665955)
('predict:', -0.9586744291796925)
('predict:', -0.9586744291796925)
('predict:', -0.9586744291796925)
('predict:', -0.9586744291796925)
('predict:', -0.9586744291796925)
('predict:', -0.9586744291796925)
('predict:', -0.9586744291796925)
('predict:', -0.9586744291796925)
('predict:', -0.9508659754036758)
('predict:', -0.9508659754036758)
('predict:', -0.9508659754036758)
('predict:', -0.9508659754036758)
('predict:', -0.9508659754036758)
('predict:', -0.9559862318142006)
('predict:', -0.9559862318142006)
('predict:', -0.9559862318142006)
('predict:', -0.9559862318142006)
('predict:', -0.9508659754036758)
('predict:', -0.9508659754036758)
('predict:', -0.9559862318142006)
('predict:', -0.9508659754036758)
('predict:', -0.9508659754036758)
('predict:', -0.9508659754036758)
('predict:', -0.9508659754036758)
('predict:', -0.9508659754036758)
('predict:', -0.9508659754036758)
('predict:', -0.9508659754036758)
('predict:', -0.9559862318142006)
('predict:', -0.9559862318142006)
('predict:', 2.675204271665955)
('predict:', 2.675204271665955)
('predict:', 2.675204271665955)
('predict:', 2.675204271665955)
('predict:', -0.9586744291796925)
('predict:', -0.9586744291796925)
('predict:', -0.9586744291796925)
('predict:', -0.9586744291796925)
('predict:', -0.9586744291796925)
('predict:', -0.9586744291796925)
('predict:', -0.9586744291796925)
('predict:', -0.9586744291796925)
('predict:', -0.9508659754036758)
('predict:', -0.9508659754036758)
('predict:', -0.9508659754036758)
('predict:', -0.9508659754036758)
('predict:', -0.9508659754036758)
('predict:', -0.9559862318142006)
('predict:', -0.9508659754036758)
('predict:', -0.9508659754036758)
('predict:', -0.9508659754036758)
('predict:', -0.9508659754036758)
('predict:', -0.9508659754036758)
('predict:', -0.9559862318142006)
('predict:', -0.9559862318142006)
('predict:', 2.675204271665955)
('predict:', 2.675204271665955)
('predict:', 2.675204271665955)
('predict:', 2.675204271665955)
('predict:', -0.9586744291796925)
('predict:', -0.9586744291796925)
('predict:', -0.9586744291796925)
('predict:', -0.9586744291796925)
('predict:', -0.9586744291796925)
('predict:', -0.9586744291796925)
('predict:', -0.9586744291796925)
('predict:', -0.9586744291796925)
('predict:', -0.9508659754036758)
('predict:', -0.9508659754036758)
('predict:', -0.9508659754036758)
('predict:', -0.9508659754036758)
('predict:', -0.9508659754036758)
('predict:', -0.9508659754036758)
('predict:', -0.9508659754036758)
('predict:', -0.9508659754036758)
('predict:', -0.9508659754036758)
('predict:', -0.9508659754036758)
('predict:', -0.9508659754036758)
('predict:', -0.9508659754036758)
('predict:', -0.9559862318142006)
('predict:', -0.9559862318142006)
('predict:', -0.9559862318142006)
('predict:', -0.9559862318142006)
('predict:', 2.675204271665955)
('predict:', 2.675204271665955)
('predict:', 2.675204271665955)
('predict:', 2.675204271665955)
('predict:', -0.9586744291796925)
('predict:', -0.9586744291796925)
('predict:', -0.9586744291796925)
('predict:', -0.9586744291796925)
('predict:', -0.9586744291796925)
('predict:', -0.9586744291796925)
('predict:', -0.9586744291796925)
('predict:', -0.9586744291796925)
('predict:', -0.9508659754036758)
('predict:', -0.9508659754036758)
('predict:', -0.9508659754036758)
('predict:', -0.9508659754036758)
('predict:', -0.9508659754036758)
('predict:', -0.9559862318142006)
('predict:', -0.9559862318142006)
('predict:', -0.9508659754036758)
('predict:', -0.9508659754036758)
('predict:', -0.9508659754036758)
('predict:', -0.9508659754036758)
('predict:', -0.9508659754036758)
('predict:', -0.9559862318142006)
('predict:', -0.9559862318142006)
('predict:', -0.9559862318142006)
('predict:', -0.9559862318142006)
('predict:', -0.9559862318142006)
('predict:', -0.9559862318142006)
('predict:', -0.9559862318142006)
('predict:', -0.9559862318142006)
('predict:', -0.9508659754036758)
('predict:', -0.9508659754036758)
('predict:', -0.9508659754036758)
('predict:', -0.9508659754036758)
('predict:', -0.9508659754036758)
('predict:', -0.9508659754036758)
('predict:', -0.9559862318142006)
('predict:', -0.9559862318142006)
('predict:', -0.9559862318142006)
('predict:', -0.9559862318142006)
('predict:', -0.9559862318142006)
('predict:', 2.675204271665955)
('predict:', 2.675204271665955)
('predict:', 2.675204271665955)
('predict:', 2.675204271665955)
('predict:', -0.9586744291796925)
('predict:', -0.9586744291796925)
('predict:', -0.9586744291796925)
('predict:', -0.9586744291796925)
('predict:', -0.9586744291796925)
('predict:', -0.9586744291796925)
('predict:', -0.9586744291796925)
('predict:', -0.9586744291796925)
('predict:', -0.9508659754036758)
('predict:', -0.9508659754036758)
('predict:', -0.9508659754036758)
('predict:', -0.9508659754036758)
('predict:', -0.9508659754036758)
('predict:', -0.9559862318142006)
('predict:', -0.9559862318142006)
('predict:', -0.9559862318142006)
('predict:', -0.9559862318142006)
('predict:', -0.9559862318142006)
('predict:', -0.9586744291796925)
('predict:', -0.9586744291796925)
('predict:', -0.9559862318142006)
('predict:', -0.9508659754036758)
('predict:', -0.9508659754036758)
('predict:', -0.9508659754036758)
('predict:', -0.9508659754036758)
('predict:', -0.9508659754036758)
('predict:', -0.9559862318142006)
('predict:', -0.9559862318142006)
('predict:', -0.9559862318142006)
('predict:', -0.9559862318142006)
('predict:', -0.9559862318142006)
('predict:', -0.9559862318142006)
('predict:', -0.9559862318142006)
('predict:', -0.9559862318142006)
('predict:', -0.9559862318142006)
('predict:', -0.9559862318142006)
('predict:', -0.9559862318142006)
('predict:', -0.9559862318142006)
('predict:', -0.9559862318142006)
('predict:', -0.9559862318142006)
('predict:', -0.9559862318142006)
('predict:', 2.675204271665955)
('predict:', 2.675204271665955)
('predict:', 2.675204271665955)
('predict:', 2.675204271665955)
('predict:', -0.9586744291796925)
('predict:', -0.9586744291796925)
('predict:', -0.9586744291796925)
('predict:', -0.9586744291796925)
('predict:', -0.9586744291796925)
('predict:', -0.9586744291796925)
('predict:', -0.9586744291796925)
('predict:', -0.9586744291796925)
('predict:', -0.9508659754036758)
('predict:', -0.9508659754036758)
('predict:', -0.9508659754036758)
('predict:', -0.9508659754036758)
('predict:', -0.9508659754036758)
('predict:', -0.9559862318142006)
('predict:', -0.9559862318142006)
('predict:', 2.675204271665955)
('predict:', 2.675204271665955)
('predict:', 2.675204271665955)
('predict:', 2.675204271665955)
('predict:', -0.9586744291796925)
('predict:', -0.9586744291796925)
('predict:', -0.9586744291796925)
('predict:', -0.9586744291796925)
('predict:', -0.9586744291796925)
('predict:', -0.9586744291796925)
('predict:', -0.9586744291796925)
('predict:', -0.9586744291796925)
('predict:', -0.9508659754036758)
('predict:', -0.9508659754036758)
('predict:', -0.9508659754036758)
('predict:', -0.9508659754036758)
('predict:', -0.9508659754036758)
('predict:', -0.9559862318142006)
('predict:', -0.9559862318142006)
('predict:', -0.9508659754036758)
('predict:', -0.9508659754036758)
('predict:', -0.9508659754036758)
('predict:', -0.9508659754036758)
('predict:', -0.9508659754036758)
('predict:', -0.9559862318142006)
('predict:', -0.9559862318142006)
('predict:', 2.675204271665955)
('predict:', 2.675204271665955)
('predict:', 2.675204271665955)
('predict:', 2.675204271665955)
('predict:', -0.9586744291796925)
('predict:', -0.9586744291796925)
('predict:', -0.9586744291796925)
('predict:', -0.9586744291796925)
('predict:', -0.9586744291796925)
('predict:', -0.9586744291796925)
('predict:', -0.9586744291796925)
('predict:', -0.9586744291796925)
('predict:', -0.9508659754036758)
('predict:', -0.9508659754036758)
('predict:', -0.9508659754036758)
('predict:', -0.9508659754036758)
('predict:', -0.9508659754036758)
('predict:', -0.9508659754036758)
('predict:', -0.9508659754036758)
('predict:', -0.9559862318142006)
('predict:', -0.9559862318142006)
('predict:', -0.9559862318142006)
('predict:', -0.9559862318142006)
('predict:', 2.675204271665955)
('predict:', 2.675204271665955)
('predict:', 2.675204271665955)
('predict:', 2.675204271665955)
('predict:', -0.9586744291796925)
('predict:', -0.9586744291796925)
('predict:', -0.9586744291796925)
('predict:', -0.9586744291796925)
('predict:', -0.9586744291796925)
('predict:', -0.9586744291796925)
('predict:', -0.9586744291796925)
('predict:', -0.9586744291796925)
('predict:', -0.9508659754036758)
('predict:', -0.9508659754036758)
('predict:', -0.9508659754036758)
('predict:', -0.9508659754036758)
('predict:', -0.9508659754036758)
('predict:', -0.9559862318142006)
('predict:', -0.9559862318142006)
('predict:', -0.9508659754036758)
('predict:', -0.9508659754036758)
('predict:', -0.9508659754036758)
('predict:', -0.9508659754036758)
('predict:', -0.9508659754036758)
('predict:', -0.9559862318142006)
('predict:', -0.9559862318142006)
('predict:', 2.675204271665955)
('predict:', 2.675204271665955)
('predict:', 2.675204271665955)
('predict:', 2.675204271665955)
('predict:', -0.9586744291796925)
('predict:', -0.9586744291796925)
('predict:', -0.9586744291796925)
('predict:', -0.9586744291796925)
('predict:', -0.9586744291796925)
('predict:', -0.9586744291796925)
('predict:', -0.9586744291796925)
('predict:', -0.9586744291796925)
('predict:', -0.9508659754036758)
('predict:', -0.9508659754036758)
('predict:', -0.9508659754036758)
('predict:', -0.9508659754036758)
('predict:', -0.9508659754036758)
('predict:', -0.9559862318142006)
('predict:', -0.9559862318142006)
('predict:', -0.9508659754036758)
('predict:', -0.9508659754036758)
('predict:', -0.9508659754036758)
('predict:', -0.9508659754036758)
('predict:', -0.9508659754036758)
('predict:', -0.9559862318142006)
('predict:', -0.9559862318142006)
('predict:', 2.675204271665955)
('predict:', 2.675204271665955)
('predict:', 2.675204271665955)
('predict:', 2.675204271665955)
('predict:', -0.9586744291796925)
('predict:', -0.9586744291796925)
('predict:', -0.9586744291796925)
('predict:', -0.9586744291796925)
('predict:', -0.9586744291796925)
('predict:', -0.9586744291796925)
('predict:', -0.9586744291796925)
('predict:', -0.9586744291796925)
('predict:', -0.9508659754036758)
('predict:', -0.9508659754036758)
('predict:', -0.9559862318142006)
('predict:', -0.9559862318142006)
('predict:', -0.9559862318142006)
('predict:', -0.9559862318142006)
('predict:', -0.9559862318142006)
('predict:', 2.675204271665955)
('predict:', 2.675204271665955)
('predict:', 2.675204271665955)
('predict:', 2.675204271665955)
('predict:', -0.9586744291796925)
('predict:', -0.9586744291796925)
('predict:', -0.9586744291796925)
('predict:', -0.9586744291796925)
('predict:', -0.9586744291796925)
('predict:', -0.9586744291796925)
('predict:', -0.9586744291796925)
('predict:', -0.9586744291796925)
('predict:', -0.9508659754036758)
('predict:', -0.9508659754036758)
('predict:', -0.9508659754036758)
('predict:', -0.9508659754036758)
('predict:', -0.9508659754036758)
('predict:', -0.9559862318142006)
('predict:', -0.9559862318142006)
('predict:', -0.9508659754036758)
('predict:', -0.9508659754036758)
('predict:', -0.9508659754036758)
('predict:', -0.9508659754036758)
('predict:', -0.9508659754036758)
('predict:', -0.9508659754036758)
('predict:', -0.9508659754036758)
('predict:', -0.9559862318142006)
('predict:', -0.9559862318142006)
('predict:', 2.675204271665955)
('predict:', 2.675204271665955)
('predict:', 2.675204271665955)
('predict:', 2.675204271665955)
('predict:', -0.9586744291796925)
('predict:', -0.9586744291796925)
('predict:', -0.9586744291796925)
('predict:', -0.9586744291796925)
('predict:', -0.9586744291796925)
('predict:', -0.9586744291796925)
('predict:', -0.9586744291796925)
('predict:', -0.9586744291796925)
('predict:', -0.9508659754036758)
('predict:', -0.9508659754036758)
('predict:', -0.9508659754036758)
('predict:', -0.9508659754036758)
('predict:', -0.9508659754036758)
('predict:', -0.9559862318142006)
('predict:', -0.9559862318142006)
('predict:', -0.9508659754036758)
('predict:', -0.9508659754036758)
('predict:', -0.9508659754036758)
('predict:', -0.9508659754036758)
('predict:', -0.9508659754036758)
('predict:', -0.9559862318142006)
('predict:', -0.9559862318142006)
('predict:', -0.9559862318142006)
('predict:', -0.9559862318142006)
('predict:', -0.9559862318142006)
('predict:', 2.675204271665955)
('predict:', 2.675204271665955)
('predict:', 2.675204271665955)
('predict:', 2.675204271665955)
('predict:', -0.9586744291796925)
('predict:', -0.9586744291796925)
('predict:', -0.9586744291796925)
('predict:', -0.9586744291796925)
('predict:', -0.9586744291796925)
('predict:', -0.9586744291796925)
('predict:', -0.9586744291796925)
('predict:', -0.9586744291796925)
('predict:', -0.9508659754036758)
('predict:', -0.9508659754036758)
('predict:', -0.9508659754036758)
('predict:', -0.9508659754036758)
('predict:', -0.9508659754036758)
('predict:', -0.9559862318142006)
('predict:', -0.9508659754036758)
('predict:', -0.9508659754036758)
('predict:', -0.9508659754036758)
('predict:', -0.9508659754036758)
('predict:', -0.9508659754036758)
('predict:', -0.9508659754036758)
('predict:', -0.9508659754036758)
('predict:', -0.9508659754036758)
('predict:', -0.9559862318142006)
('predict:', -0.9559862318142006)
('predict:', -0.9559862318142006)
('predict:', -0.9559862318142006)
('predict:', -0.9559862318142006)
('predict:', -0.9559862318142006)
('predict:', -0.9559862318142006)
('predict:', 2.675204271665955)
('predict:', 2.675204271665955)
('predict:', 2.675204271665955)
('predict:', 2.675204271665955)
('predict:', -0.9586744291796925)
('predict:', -0.9586744291796925)
('predict:', -0.9586744291796925)
('predict:', -0.9586744291796925)
('predict:', -0.9586744291796925)
('predict:', -0.9586744291796925)
('predict:', -0.9586744291796925)
('predict:', -0.9586744291796925)
('predict:', -0.9508659754036758)
('predict:', -0.9508659754036758)
('predict:', -0.9508659754036758)
('predict:', -0.9508659754036758)
('predict:', -0.9508659754036758)
('predict:', -0.9559862318142006)
('predict:', -0.9559862318142006)
('predict:', -0.9508659754036758)
('predict:', -0.9508659754036758)
('predict:', -0.9508659754036758)
('predict:', -0.9508659754036758)
('predict:', -0.9508659754036758)
('predict:', -0.9559862318142006)
('predict:', -0.9559862318142006)
('predict:', 2.675204271665955)
('predict:', 2.675204271665955)
('predict:', 2.675204271665955)
('predict:', 2.675204271665955)
('predict:', -0.9586744291796925)
('predict:', -0.9586744291796925)
('predict:', -0.9586744291796925)
('predict:', -0.9586744291796925)
('predict:', -0.9586744291796925)
('predict:', -0.9586744291796925)
('predict:', -0.9586744291796925)
('predict:', -0.9508659754036758)
('predict:', -0.9508659754036758)
('predict:', -0.9508659754036758)
('predict:', -0.9508659754036758)
('predict:', -0.9508659754036758)
('predict:', -0.9508659754036758)
('predict:', -0.9559862318142006)
('predict:', -0.9559862318142006)
('predict:', -0.9508659754036758)
('predict:', -0.9508659754036758)
('predict:', -0.9508659754036758)
('predict:', -0.9508659754036758)
('predict:', -0.9508659754036758)
('predict:', -0.9559862318142006)
('predict:', -0.9559862318142006)
('predict:', 2.675204271665955)
('predict:', 2.675204271665955)
('predict:', 2.675204271665955)
('predict:', 2.675204271665955)
('predict:', -0.9586744291796925)
('predict:', -0.9586744291796925)
('predict:', -0.9586744291796925)
('predict:', -0.9586744291796925)
('predict:', -0.9586744291796925)
('predict:', -0.9586744291796925)
('predict:', -0.9586744291796925)
('predict:', -0.9508659754036758)
('predict:', -0.9508659754036758)
('predict:', -0.9508659754036758)
('predict:', -0.9508659754036758)
('predict:', -0.9508659754036758)
('predict:', -0.9559862318142006)
('predict:', -0.9559862318142006)
('predict:', -0.9559862318142006)
('predict:', -0.9559862318142006)
('predict:', -0.9508659754036758)
('predict:', -0.9508659754036758)
('predict:', -0.9559862318142006)
('predict:', -0.9559862318142006)
('predict:', 2.675204271665955)
('predict:', 2.675204271665955)
('predict:', 2.675204271665955)
('predict:', 2.675204271665955)
('predict:', -0.9586744291796925)
('predict:', -0.9586744291796925)
('predict:', -0.9586744291796925)
('predict:', -0.9586744291796925)
('predict:', -0.9586744291796925)
('predict:', -0.9586744291796925)
('predict:', -0.9586744291796925)
('predict:', -0.9559862318142006)
('predict:', -0.9559862318142006)
('predict:', -0.9559862318142006)
('predict:', -0.9559862318142006)
('predict:', -0.9559862318142006)
('predict:', -0.9559862318142006)
('predict:', -0.9559862318142006)
('predict:', -0.9559862318142006)
('predict:', -0.9559862318142006)
('predict:', -0.9559862318142006)
('predict:', -0.9559862318142006)
('predict:', -0.9559862318142006)
('predict:', -0.9559862318142006)
('predict:', -0.9559862318142006)
('predict:', -0.9559862318142006)
('predict:', -0.9559862318142006)
('predict:', -0.9559862318142006)
('predict:', -0.9559862318142006)
('predict:', -0.9559862318142006)
('predict:', -0.9559862318142006)
('predict:', -0.9559862318142006)
('predict:', -0.9508659754036758)
('predict:', -0.9508659754036758)
('predict:', -0.9508659754036758)
('predict:', -0.9508659754036758)
('predict:', -0.9559862318142006)
('predict:', -0.9559862318142006)
('predict:', -0.9559862318142006)
('predict:', 2.675204271665955)
('predict:', 2.675204271665955)
('predict:', 2.675204271665955)
('predict:', 2.675204271665955)
('predict:', -0.9586744291796925)
('predict:', -0.9586744291796925)
('predict:', -0.9586744291796925)
('predict:', -0.9586744291796925)
('predict:', -0.9586744291796925)
('predict:', -0.9586744291796925)
('predict:', -0.9586744291796925)
('predict:', -0.9586744291796925)
('predict:', -0.9586744291796925)
('predict:', -0.9559862318142006)
('predict:', -0.9559862318142006)
('predict:', -0.9508659754036758)
('predict:', -0.9508659754036758)
('predict:', -0.9508659754036758)
('predict:', -0.9508659754036758)
('predict:', -0.9508659754036758)
('predict:', -0.9508659754036758)
('predict:', -0.9508659754036758)
('predict:', -0.9508659754036758)
('predict:', -0.9508659754036758)
('predict:', -0.9508659754036758)
('predict:', -0.9508659754036758)
('predict:', -0.9508659754036758)
('predict:', 2.675204271665955)
('predict:', 2.675204271665955)
('predict:', 2.675204271665955)
('predict:', 2.675204271665955)
('predict:', -0.9586744291796925)
('predict:', -0.9586744291796925)
('predict:', -0.9586744291796925)
('predict:', -0.9586744291796925)
('predict:', -0.9586744291796925)
('predict:', -0.9586744291796925)
('predict:', -0.9586744291796925)
('predict:', -0.9586744291796925)
('predict:', -0.9586744291796925)
('predict:', -0.9586744291796925)
('predict:', -0.9508659754036758)
('predict:', -0.9508659754036758)
('predict:', -0.9508659754036758)
('predict:', -0.9508659754036758)
('predict:', -0.9508659754036758)
('predict:', -0.9559862318142006)
('predict:', -0.9559862318142006)
('predict:', -0.9559862318142006)
('predict:', -0.9586744291796925)
('predict:', -0.9586744291796925)
('predict:', -0.9586744291796925)
('predict:', -0.9559862318142006)
('predict:', -0.9559862318142006)
('predict:', -0.9586744291796925)
('predict:', -0.9586744291796925)
('predict:', -0.9586744291796925)
('predict:', -0.9559862318142006)
('predict:', -0.9559862318142006)
('predict:', -0.9559862318142006)
('predict:', -0.9586744291796925)
('predict:', -0.9586744291796925)
('predict:', -0.9559862318142006)
('predict:', -0.9559862318142006)
('predict:', -0.9586744291796925)
('predict:', -0.9586744291796925)
('predict:', -0.9559862318142006)
('predict:', -0.9559862318142006)
('predict:', -0.9559862318142006)
('predict:', -0.9559862318142006)
('predict:', -0.9559862318142006)
('predict:', -0.9508659754036758)
('predict:', -0.9508659754036758)
('predict:', -0.9508659754036758)
('predict:', -0.9508659754036758)
('predict:', -0.9508659754036758)
('predict:', -0.9508659754036758)
('predict:', -0.9508659754036758)
('predict:', -0.9508659754036758)
('predict:', -0.9508659754036758)
('predict:', -0.9508659754036758)
('predict:', -0.9559862318142006)
('predict:', -0.9559862318142006)
('predict:', 2.675204271665955)
('predict:', 2.675204271665955)
('predict:', 2.675204271665955)
('predict:', 2.675204271665955)
('predict:', -0.9586744291796925)
('predict:', -0.9586744291796925)
('predict:', -0.9586744291796925)
('predict:', -0.9586744291796925)
('predict:', -0.9586744291796925)
('predict:', -0.9586744291796925)
('predict:', -0.9586744291796925)
('predict:', -0.9586744291796925)
('predict:', -0.9586744291796925)
('predict:', -0.9586744291796925)
('predict:', -0.9508659754036758)
('predict:', -0.9508659754036758)
('predict:', -0.9508659754036758)
('predict:', -0.9508659754036758)
('predict:', -0.9508659754036758)
('predict:', -0.9559862318142006)
('predict:', -0.9559862318142006)
('predict:', -0.9559862318142006)
('predict:', -0.9559862318142006)
('predict:', -0.9559862318142006)
('predict:', -0.9559862318142006)
('predict:', -0.9559862318142006)
('predict:', -0.9508659754036758)
('predict:', -0.9559862318142006)
('predict:', -0.9559862318142006)
('predict:', -0.9559862318142006)
('predict:', -0.9559862318142006)
('predict:', -0.9559862318142006)
('predict:', -0.9559862318142006)
('predict:', 2.675204271665955)
('predict:', 2.675204271665955)
('predict:', 2.675204271665955)
('predict:', 2.675204271665955)
('predict:', -0.9586744291796925)
('predict:', -0.9586744291796925)
('predict:', -0.9586744291796925)
('predict:', -0.9586744291796925)
('predict:', -0.9586744291796925)
('predict:', -0.9586744291796925)
('predict:', -0.9586744291796925)
('predict:', -0.9586744291796925)
('predict:', -0.9586744291796925)
('predict:', -0.9586744291796925)
('predict:', -0.9586744291796925)
('predict:', -0.9586744291796925)
('predict:', -0.9586744291796925)
('predict:', -0.9586744291796925)
('predict:', -0.9559862318142006)
('predict:', -0.9508659754036758)
('predict:', -0.9559862318142006)
('predict:', -0.9559862318142006)
('predict:', -0.9559862318142006)
('predict:', 2.675204271665955)
('predict:', 2.675204271665955)
('predict:', 2.675204271665955)
('predict:', 2.675204271665955)
('predict:', -0.9586744291796925)
('predict:', -0.9586744291796925)
('predict:', -0.9586744291796925)
('predict:', -0.9586744291796925)
('predict:', -0.9586744291796925)
('predict:', -0.9586744291796925)
('predict:', -0.9586744291796925)
('predict:', -0.9586744291796925)
('predict:', -0.9586744291796925)
('predict:', -0.9586744291796925)
('predict:', -0.9508659754036758)
('predict:', -0.9508659754036758)
('predict:', -0.9508659754036758)
('predict:', -0.9508659754036758)
('predict:', -0.9559862318142006)
('predict:', -0.9559862318142006)
('predict:', -0.9559862318142006)
('predict:', -0.9559862318142006)
('predict:', -0.9559862318142006)
('predict:', -0.9559862318142006)
('predict:', -0.9559862318142006)
('predict:', -0.9508659754036758)
('predict:', -0.9508659754036758)
('predict:', -0.9508659754036758)
('predict:', -0.9508659754036758)
('predict:', -0.9508659754036758)
('predict:', -0.9508659754036758)
('predict:', -0.9508659754036758)
('predict:', -0.9508659754036758)
('predict:', -0.9508659754036758)
('predict:', -0.9508659754036758)
('predict:', -0.9559862318142006)
('predict:', -0.9559862318142006)
('predict:', 2.675204271665955)
('predict:', 2.675204271665955)
('predict:', 2.675204271665955)
('predict:', 2.675204271665955)
('predict:', -0.9586744291796925)
('predict:', -0.9586744291796925)
('predict:', -0.9586744291796925)
('predict:', -0.9586744291796925)
('predict:', -0.9586744291796925)
('predict:', -0.9586744291796925)
('predict:', -0.9586744291796925)
('predict:', -0.9586744291796925)
('predict:', -0.9586744291796925)
('predict:', -0.9586744291796925)
('predict:', -0.9508659754036758)
('predict:', -0.9508659754036758)
('predict:', -0.9508659754036758)
('predict:', -0.9508659754036758)
('predict:', -0.9508659754036758)
('predict:', -0.9559862318142006)
('predict:', -0.9559862318142006)
('predict:', -0.9559862318142006)
('predict:', -0.9559862318142006)
('predict:', -0.9559862318142006)
('predict:', -0.9559862318142006)
('predict:', -0.9559862318142006)
('predict:', -0.9508659754036758)
('predict:', -0.9559862318142006)
('predict:', -0.9559862318142006)
('predict:', -0.9559862318142006)
('predict:', -0.9559862318142006)
('predict:', -0.9559862318142006)
('predict:', -0.9559862318142006)
('predict:', 2.675204271665955)
('predict:', 2.675204271665955)
('predict:', 2.675204271665955)
('predict:', 2.675204271665955)
('predict:', -0.9586744291796925)
('predict:', -0.9586744291796925)
('predict:', -0.9586744291796925)
('predict:', -0.9586744291796925)
('predict:', -0.9586744291796925)
('predict:', -0.9586744291796925)
('predict:', -0.9586744291796925)
('predict:', -0.9586744291796925)
('predict:', -0.9586744291796925)
('predict:', -0.9586744291796925)
('predict:', -0.9508659754036758)
('predict:', -0.9508659754036758)
('predict:', -0.9508659754036758)
('predict:', -0.9508659754036758)
('predict:', -0.9508659754036758)
('predict:', -0.9559862318142006)
('predict:', -0.9559862318142006)
('predict:', -0.9559862318142006)
('predict:', -0.9508659754036758)
('predict:', -0.9508659754036758)
('predict:', -0.9508659754036758)
('predict:', -0.9508659754036758)
('predict:', -0.9508659754036758)
('predict:', 2.675204271665955)
('predict:', 2.675204271665955)
('predict:', 2.675204271665955)
('predict:', 2.675204271665955)
('predict:', -0.9586744291796925)
('predict:', -0.9586744291796925)
('predict:', -0.9586744291796925)
('predict:', -0.9586744291796925)
('predict:', -0.9586744291796925)
('predict:', -0.9586744291796925)
('predict:', -0.9586744291796925)
('predict:', -0.9586744291796925)
('predict:', -0.9586744291796925)
('predict:', -0.9559862318142006)
('predict:', -0.9559862318142006)
('predict:', -0.9559862318142006)
('predict:', -0.9559862318142006)
('predict:', -0.9559862318142006)
('predict:', -0.9559862318142006)
('predict:', -0.9559862318142006)
('predict:', -0.9559862318142006)
('predict:', -0.9559862318142006)
('predict:', -0.9508659754036758)
('predict:', -0.9508659754036758)
('predict:', -0.9508659754036758)
('predict:', -0.9508659754036758)
('predict:', -0.9508659754036758)
('predict:', -0.9508659754036758)
('predict:', -0.9508659754036758)
('predict:', -0.9508659754036758)
('predict:', -0.9508659754036758)
('predict:', -0.9508659754036758)
('predict:', -0.9508659754036758)
('predict:', -0.9508659754036758)
('predict:', -0.9508659754036758)
('predict:', -0.9559862318142006)
('predict:', -0.9559862318142006)
('predict:', -0.9559862318142006)
('predict:', -0.9559862318142006)
('predict:', 2.675204271665955)
('predict:', 2.675204271665955)
('predict:', 2.675204271665955)
('predict:', 2.675204271665955)
('predict:', -0.9586744291796925)
('predict:', -0.9586744291796925)
('predict:', -0.9586744291796925)
('predict:', -0.9586744291796925)
('predict:', -0.9586744291796925)
('predict:', -0.9586744291796925)
('predict:', -0.9586744291796925)
('predict:', -0.9586744291796925)
('predict:', -0.9586744291796925)
('predict:', -0.9508659754036758)
('predict:', -0.9508659754036758)
('predict:', -0.9559862318142006)
('predict:', -0.9559862318142006)
('predict:', -0.9559862318142006)
('predict:', -0.9559862318142006)
('predict:', -0.9508659754036758)
('predict:', -0.9508659754036758)
('predict:', -0.9508659754036758)
('predict:', -0.9508659754036758)
('predict:', -0.9508659754036758)
('predict:', -0.9559862318142006)
('predict:', -0.9559862318142006)
('predict:', 2.675204271665955)
('predict:', 2.675204271665955)
('predict:', 2.675204271665955)
('predict:', 2.675204271665955)
('predict:', -0.9586744291796925)
('predict:', -0.9586744291796925)
('predict:', -0.9586744291796925)
('predict:', -0.9586744291796925)
('predict:', -0.9586744291796925)
('predict:', -0.9586744291796925)
('predict:', -0.9586744291796925)
('predict:', -0.9586744291796925)
('predict:', -0.9586744291796925)
('predict:', -0.9586744291796925)
('predict:', -0.9586744291796925)
('predict:', -0.9586744291796925)
('predict:', -0.9586744291796925)
('predict:', -0.9586744291796925)
('predict:', -0.9586744291796925)
('predict:', -0.9559862318142006)
('predict:', -0.9508659754036758)
('predict:', -0.9508659754036758)
('predict:', -0.9508659754036758)
('predict:', -0.9508659754036758)
('predict:', -0.9508659754036758)
('predict:', -0.9559862318142006)
('predict:', -0.9559862318142006)
('predict:', 2.675204271665955)
('predict:', 2.675204271665955)
('predict:', 2.675204271665955)
('predict:', 2.675204271665955)
('predict:', -0.9586744291796925)
('predict:', -0.9586744291796925)
('predict:', -0.9586744291796925)
('predict:', -0.9586744291796925)
('predict:', -0.9586744291796925)
('predict:', -0.9586744291796925)
('predict:', -0.9586744291796925)
('predict:', -0.9586744291796925)
('predict:', -0.9559862318142006)
('predict:', -0.9559862318142006)
[truncated: 5,372,159 more chars]
