# Supplementary material for: Multi-Model Fusion-Based Hierarchical Extraction for Chinese Epidemic Event
Source: Data Sci Eng. 2023 Jan 2;8(1):73–83. doi: 10.1007/s41019-022-00203-6 (PMC9807097; doi:10.1007/s41019-022-00203-6)
Supplement: Supplementary file 1 — (zip 67849 KB) [file 41019_2022_203_MOESM1_ESM.zip › gbdt_NER/setdata.py]

import sys
import re
import codecs
from conlleval import return_report
from collections import defaultdict, namedtuple

# def change1(a):
#     if a=='O':
#         return 0
#     if a=='B-Id':
#         return 1
#     if a=='I-Id':
#         return 2
#     if a=='B-Per':
#         return 3
#     if a=='I-Per':
#         return 4
#     if a=='B-Date':
#         return 5
#     if a=='I-Date':
#         return 6
#     if a=='B-Time':
#         return 7
#     if a=='I-Time':
#         return 8
#     if a=='B-Type':
#         return 9
#     if a=='I-Type':
#         return 10
#     if a=='B-Place':
#         return 11
#     if a=='I-Place':
#         return 12
#     if a=='#':
#         return 13


def change1(a):
    if a=='O':
        return 0
    if a=='B-Id' or a=='I-Id':
        return 1
    if a=='B-Per' or a=='I-Per':
        return 2
    if a=='B-Date' or a=='I-Date':
        return 3
    if a=='B-Time' or a=='I-Time':
        return 4
    if a=='B-Type' or a=='I-Type':
        return 5
    if a=='B-Place' or a=='I-Place':
        return 6


def getdata():
    with open('D:/大四下/毕业论文/code/GlobalPointer/result_globalpointer.txt', 'r', encoding='utf-8') as f:
        lines = f.readlines()
    textlist1 = []
    taglist1 = []
    taglisttrue=[]
    for line in lines:
        if line == '\n':
            textlist1.append('#')
            taglist1.append('#')
            taglisttrue.append('#')
        else:
            line = line.replace('\n', '')
            text,tagtrue, tagpre= line.split(' ')
            textlist1.append(text)
            taglisttrue.append(tagtrue)
            taglist1.append(tagpre)
    data1 = []
    tag1 = []
    tag0 = []
    a = ''
    b = []
    c = []
    for i in range(len(textlist1)):
        if textlist1[i] != '#':
            a = a + textlist1[i]
            b.append(taglist1[i])
            c.append(taglisttrue[i])
        else:
            data1.append(a)
            tag1.append(b)
            tag0.append(c)
            a = ''
            b = []
            c = []
    data1.append(a)
    tag1.append(b)
    tag0.append(c)

    with open('D:/大四下/毕业论文/code/IDCNN/result_IDCNN.txt', 'r', encoding='utf-8') as f:
        lines = f.readlines()
    textlist2 = []
    taglist2 = []
    for line in lines:
        if line == '\n':
            textlist2.append('#')
            taglist2.append('#')
        else:
            line = line.replace('\n', '')
            text,tagtrue, tagpre= line.split(' ')
            textlist2.append(text)
            taglist2.append(tagpre)

    data2 = []
    tag2 = []
    a = ''
    b = []
    for i in range(len(textlist2)):

        if textlist2[i] != '#':
            a = a + textlist2[i]
            b.append(taglist2[i])
        else:
            data2.append(a)
            tag2.append(b)
            a = ''
            b = []
    data2.append(a)
    tag2.append(b)

    with open('D:/大四下/毕业论文/code/Bilstm-crf/result_bilstm-crf.txt', 'r', encoding='utf-8') as f:
        lines = f.readlines()
    textlist3 = []
    taglist3 = []
    for line in lines:
        if line == '\n':
            textlist3.append('#')
            taglist3.append('#')
        else:
            line = line.replace('\n', '')
            text,tagtrue, tagpre= line.split(' ')
            textlist3.append(text)
            taglist3.append(tagpre)

    data3 = []
    tag3 = []
    a = ''
    b = []
    for i in range(len(textlist2)):

        if textlist3[i] != '#':
            a = a + textlist3[i]
            b.append(taglist3[i])
        else:
            data3.append(a)
            tag3.append(b)
            a = ''
            b = []
    data3.append(a)
    tag3.append(b)

    newtag2=[0]*len(data2)
    newtag3=[0]*len(data3)
    o=[0]*len(data2)
    p=[0]*len(data2)
    for i in data2:
        s=data1.index(i)
        o[s]=i
        p[s]=i
        newtag2[s]=tag2[data2.index(i)]
        newtag3[s]=tag3[data3.index(i)]


    t1=[]
    t2=[]
    t3=[]
    for i in range(len(tag1)):
        for j in range(len(tag1[i])):
            t1.append(tag1[i][j])
            t2.append(newtag2[i][j])
            t3.append(newtag3[i][j])
        t1.append('#')
        t2.append('#')
        t3.append('#')


    #传需要预测的项
    a = []
    taglisttrue1=[]
    a_id=[]
    for i in range(len(taglisttrue)):
        if taglisttrue[i]!='#':
            a.append([i,change1(t1[i]),change1(t2[i]),change1(t3[i])])
            a_id.append(i)
    for i in range(len(taglisttrue)):
        if taglisttrue[i]!='#':
            taglisttrue1.append(change1(taglisttrue[i]))
        else:
            taglisttrue1.append('#')

    #传预测不一致的选项
    b=[]

    for i in range(len(a)):
        if [a[i][1],a[i][2],a[i][3],taglisttrue1[a_id[i]]] not in b:
            b.append([a[i][1],a[i][2],a[i][3],taglisttrue1[a_id[i]]])
    for i in range(len(b)):
        b[i].insert(0,i)


    return [a,taglisttrue1,textlist1,b,a_id]
