# Supplementary material for: Multi-Model Fusion-Based Hierarchical Extraction for Chinese Epidemic Event
Source: Data Sci Eng. 2023 Jan 2;8(1):73–83. doi: 10.1007/s41019-022-00203-6 (PMC9807097; doi:10.1007/s41019-022-00203-6)
Supplement: Supplementary file 1 — (zip 67849 KB) [file 41019_2022_203_MOESM1_ESM.zip › GlobalPointer/data_other/testsentence.txt]

病例53米某某木10月1日—16日在五星坪后街居住和生活。
病例53米某某木10月17日—20日7:50前往五星坪小学上学
病例53米某某木10月17日—20日12:00放学回家
病例53米某某木10月17日—20日14:10去学校
病例53米某某木10月17日—20日18:00放学回家，后再无外出。
病例53米某某木10月21日16:30与母亲马某某（确诊病例）步行至五星坪小学核酸采样点采样，保持一米线，全程佩戴口罩，
病例53米某某木10月21日17:00返回家，后再无外出
病例53米某某木10月22日—23日居家无外出。
病例53米某某木10月24日12:00与母亲马某某、父亲米某某都三人步行至五星坪小学核酸采样点检测未果，
病例53米某某木10月24日12:30返回家中，
病例53米某某木10月24日17:00与母亲马某某、父亲米某某都、哥哥米某某四人步行至五星坪小学核酸采样点采样，保持一米线，全程带口罩，
病例53米某某木10月24日18:00全家步行返回家中。
病例53米某某木10月25日14:00转运至集中隔离点。
病例54王某10月1日至10月26日无兰州市以外旅行史
病例54王某10月27日11:00从家乘出租车到工作单位（陇西路48号）上班
病例54王某10月27日15:00外出到雁北路附近工作
病例54王某10月27日21:30返回工作单位（陇西路48号）就餐
病例54王某10月27日23:00到陇西路附近休息
病例54王某10月28日13:00前往鱼池口附近开展工作
病例54王某10月28日20:00返回陇西路附近休息，期间到附近金顺友便利店购买水果。
病例54王某10月29日11：07左右与其男朋友在新世界超市门口见面，两人交谈约20分钟，
病例54王某10月29日11:32返回
病例54王某10月29日14:13到达鱼池口附近工作
病例54王某10月29日18:00乘车返回用餐
病例54王某10月29日18:30外出天平街附近工作
病例54王某10月29日21:00返回陇西路附近休息
病例54王某10月30日全天休息无外出
病例54王某10月31日15:00前往庙滩子附近开展工作
病例54王某10月31日18:40前往天平街附近与同事汇合
病例54王某10月31日19:20到定西南路华联超市购物后继续工作
病例54王某10月31日22:00返回陇西路附近休息
病例54王某11月1日8:40乘车前往铁路局附近工作
病例54王某11月1日14:00返回工作单位就餐
病例54王某11月2日应检尽检人群例行核酸检测为阳性，闭环转运至定点医院诊治。
病例55马某某则11月2日现住兰州市七里河区五星坪后街
病例55马某某则10月21日20:40带女儿马某某哈、马某某，儿子马某1、马某2五人前往五星坪社区核酸采样点采样
病例55马某某则10月21日21:10采样完毕，返回家中，后无外出
病例55马某某则10月22日—23日在家无外出
病例55马某某则10月24日8:30带四个孩子前往五星坪社区核酸采样点采样
病例55马某某则10月24日10:00采样完毕，返回家中，后无外出
病例55马某某则10月25日14:00转运至集中隔离点
病例56王某某10月25日因肋骨骨折未痊愈在女儿家（天水南路279号），无外出
病例56王某某10月26日凌晨被转运至集中隔离点隔离
病例56王某某10月27日—11月3日在集中隔离点隔离
病例56王某某11月4日核酸检测阳性，闭环转运至定点医院诊治
病例57杨某某10月24日上午上午在家
病例57杨某某10月24日15:00下楼排队做核酸，后再无外出
病例57杨某某10月25日10:00居住小区因疫情被封控，在家隔离无外出
病例57杨某某10月26日1:10转运至集中隔离点隔离
病例57杨某某10月27日—11月3日在集中隔离点隔离
病例57杨某某11月4日核酸检测阳性，闭环转运至定点医院诊治。
病例58梁某10月18日—10月27日在省二院住院治疗
病例58梁某10月28日被判定为新冠确诊病例的密切接触者转运至集中隔离点隔离
病例58梁某10月29日—11月3日在集中隔离点隔离
病例58梁某11月4日核酸检测阳性，闭环转运至定点医院诊治。
病例59张某某10月20日学校停课，同姥姥张某某和表弟廖某在大唐宫门口核酸采样点核酸采样。
病例59张某某10月21日无外出
病例59张某某10月22日同姥姥在格兰绿都小区核酸采样点核酸采样
病例59张某某10月23日无外出
病例59张某某10月24日同母亲在格兰绿都小区核酸采样点核酸采样。
病例59张某某10月25日-10月27日在自己家和姥爷姥姥家之间来回走动，未离开过格兰绿都小区。
病例59张某某10月28日上午上午无外出
病例59张某某10月28日14:00左右转运至集中隔离点
病例60王某某10月23日全天全天在家无外出
病例60王某某10月24日12:00其在母亲带领下到八栋楼核酸检测点采样
病例60王某某10月24日13:30步行至金轮广场做核酸检测，后返回家中，再无外出
病例60王某某10月25日全天在家无外出
病例60王某某10月26日11:00由父亲带领去元富大厦做核酸。后返回家中。
病例60王某某10月27日全天在家无外出
病例60王某某10月28日11:00由父亲带领去元富大厦核酸检测点做核酸，后返回家中，再无外出
病例60王某某10月29日上午在家无外出
病例60王某某10月29日14:00作为确诊病例王某某的密切接触者转运至集中隔离点隔离。
病例60王某某10月30日—11月4日在集中隔离点隔离。
病例60王某某11月5日核酸检测阳性，闭环转运至定点医院诊治。
病例61廖某某10月22日7:10骑车到六一商城上班，工作完毕在商城附近休息，
病例61廖某某10月22日11:30骑车回家吃午饭
病例61廖某某10月22日13:10骑车上班，工作完毕在商城附近休息，
病例61廖某某10月22日17:30骑车回家，再无外出。
病例61廖某某10月23日7:00骑车上班，工作完毕骑车回家，
病例61廖某某10月23日12:50骑车上班
病例61廖某某10月23日13:15骑车前往甘肃昆仑燃气小西湖服务站缴费，后在南滨河路附近休息，
病例61廖某某10月23日16:40骑车回家
病例61廖某某10月23日17:20在格兰绿都旁边超市买肉，后再无外出。
病例61廖某某10月24日7:10骑车上班，工作完毕在商城附近休息，
病例61廖某某10月24日11:05骑车回家
病例61廖某某10月24日11:30骑车上班
病例61廖某某10月24日13:35骑车回家
病例61廖某某10月24日14:30骑车在南滨河路附近休息
病例61廖某某10月24日17:30骑车回家
病例61廖某某10月24日23:30至10月25日01:00在格兰绿都小区排队核酸采样。
病例61廖某某10月25日7:10骑车上班
病例61廖某某10月25日9:00左右骑车回家
病例61廖某某10月25日12:50骑车在南滨河路附近休息
病例61廖某某10月25日16:10骑车上班
病例61廖某某10月25日17:40骑车回家
病例61廖某某10月25日18:00-19:00在格兰绿都小区排队核酸采样，后再无外出。
病例61廖某某10月26-27日7:10骑车上班
病例61廖某某10月26-27日8:30骑车回家
病例61廖某某10月26-27日13:10骑车上班，后在南滨河路附近休息
病例61廖某某10月26-27日17:40骑车回家，后再无外出。
病例61廖某某10月28日7:10骑车上班
病例61廖某某10月28日8:40骑车回家
病例61廖某某10月28日14:00转运至集中隔离点
病例62何某10月27日11:30到工作单位（陇西路48号）上班
病例62何某10月27日15:00外出到雁北路附近工作，未到过其它场所，
病例62何某10月27日21:30返回工作单位就餐
病例62何某10月27日23:00到陇西路附近休息。
病例62何某10月28日13:00前往鱼池口附近开展工作，
病例62何某10月28日20:00返回陇西路附近休息。
病例62何某10月29日14:13到达鱼池口附近工作
病例62何某10月29日18:00乘车返回用餐后
病例62何某10月29日18:30外出天平街附近工作
病例62何某10月29日21:00返回陇西路附近休息，再无外出。
病例62何某10月30日10:00在新世界百货通道处与同事见面，取生活用品，约1分钟。?
病例62何某10月31日15:00前往庙滩子附近开展工作，
病例62何某10月31日18:40前往天平街附近与同事汇合
病例62何某10月31日19:20到定西南路华联超市购物后继续工作
病例62何某10月31日22:00返回陇西路附近休息。
病例62何某11月1日8:40乘车前往铁路局附近工作
病例62何某11月1日14:00返回工作单位就餐，再无外出。
病例62何某11月2日作为确诊病例的密切接触者转运到集中隔离点隔离。
病例62何某11月3日—11月5日在集中隔离点隔离。
病例62何某11月5日核酸检测阳性，闭环转运至定点医院（兰州市第二人民医院雁滩分院）诊治。
病例63严某某10月19日—10月25日作为重点人群居家隔离。
病例63严某某10月26日5:00步行至单位工作
病例63严某某10月26日12:00下班后在单位休息，后继续工作，
病例63严某某10月26日17:00步行回家，后再无外出。
病例63严某某10月27日10:00前往省二院做核酸检测
病例63严某某10月27日10:40返回单位工作
病例63严某某10月27日12:00下班后稍作休息，后继续工作，
病例63严某某10月27日15:00步行回家，到小区门口，在门房领取出入证后，返回家中。
病例63严某某10月28日凌晨3：00转运至隔离点集中隔离。
病例63严某某10月28日—11月5日在集中隔离点隔离。
病例63严某某11月5日核酸检测阳性，闭环转运至定点医院（兰州市第二人民医院雁滩分院）诊治。
病例64丁某10月24日上午上午在家无外出
病例64丁某10月24日下午13：30前往团结新村卫生服务中心做核酸检测，其余时间无外出。
病例64丁某10月25日全天全天在家无外出。
病例64丁某10月26日作为密切接触者转运至集中隔离点隔离。
病例64丁某10月27日—11月5日在集中隔离点隔离。
病例64丁某11月6日核酸检测阳性，闭环转运至定点医院（兰州市第二人民医院雁滩分院）诊治。
病例65高某某10月26日作为次密接人员转运至集中隔离点隔离。
病例65高某某10月27日—11月5日在集中隔离点隔离。
病例65高某某11月6日核酸检测阳性，闭环转运至定点医院（兰州市第二人民医院雁滩分院）诊治。
病例66马某某10月24日—10月25日全天全天在家，无外出。
病例66马某某10月26日作为密切接触者转运至集中隔离点隔离。
病例66马某某10月27日—11月4日在集中隔离点隔离。
病例66马某某11月5日核酸检测阳性，闭环转运至定点医院（兰州市第二人民医院雁滩分院）诊治。
病例67王某某10月24日5:40出门晨练，沿九州大道—北滨河路—会展中心
病例67王某某10月24日7:40返回家中后，再无外出。
病例67王某某10月25日5:40出门晨练
病例67王某某10月25日8:00返回家中后，再无外出。
病例67王某某10月26日作为密切接触者转运至集中隔离点隔离。
病例67王某某10月27日—11月5日在集中隔离点隔离。
病例67王某某11月6日核酸检测阳性，闭环转运至定点医院（兰州市第二人民医院雁滩分院）诊治。
病例68高某某10月26日作为次密接人员转运至集中隔离点隔离。
病例68高某某10月27日—11月5日集中隔离点隔离。
病例68高某某11月6日核酸检测阳性，闭环转运至定点医院（兰州市第二人民医院雁滩分院）诊治。
