# Supplementary material for: Multi-Model Fusion-Based Hierarchical Extraction for Chinese Epidemic Event
Source: Data Sci Eng. 2023 Jan 2;8(1):73–83. doi: 10.1007/s41019-022-00203-6 (PMC9807097; doi:10.1007/s41019-022-00203-6)
Supplement: Supplementary file 1 — (zip 67849 KB) [file 41019_2022_203_MOESM1_ESM.zip › GlobalPointer/data_other/test_other.txt]

病 B-Id
例 I-Id
5 I-Id
3 I-Id
米 O
某 O
某 O
木 O
1 B-Date
0 I-Date
月 I-Date
1 I-Date
日 I-Date
— I-Date
1 I-Date
6 I-Date
日 I-Date
在 O
五 O
星 O
坪 O
后 O
街 O
居 O
住 O
和 O
生 O
活 O
。 O

病 B-Id
例 I-Id
5 I-Id
3 I-Id
米 O
某 O
某 O
木 O
1 B-Date
0 I-Date
月 I-Date
1 I-Date
7 I-Date
日 I-Date
— I-Date
2 I-Date
0 I-Date
日 I-Date
7 B-Time
: I-Time
5 I-Time
0 I-Time
前 O
往 O
五 O
星 O
坪 O
小 O
学 O
上 O
学 O

病 B-Id
例 I-Id
5 I-Id
3 I-Id
米 O
某 O
某 O
木 O
1 B-Date
0 I-Date
月 I-Date
1 I-Date
7 I-Date
日 I-Date
— I-Date
2 I-Date
0 I-Date
日 I-Date
1 B-Time
2 I-Time
: I-Time
0 I-Time
0 I-Time
放 O
学 O
回 O
家 O

病 B-Id
例 I-Id
5 I-Id
3 I-Id
米 O
某 O
某 O
木 O
1 B-Date
0 I-Date
月 I-Date
1 I-Date
7 I-Date
日 I-Date
— I-Date
2 I-Date
0 I-Date
日 I-Date
1 B-Time
4 I-Time
: I-Time
1 I-Time
0 I-Time
去 O
学 O
校 O

病 B-Id
例 I-Id
5 I-Id
3 I-Id
米 O
某 O
某 O
木 O
1 B-Date
0 I-Date
月 I-Date
1 I-Date
7 I-Date
日 I-Date
— I-Date
2 I-Date
0 I-Date
日 I-Date
1 B-Time
8 I-Time
: I-Time
0 I-Time
0 I-Time
放 O
学 O
回 O
家 O
， O
后 O
再 O
无 O
外 O
出 O
。 O

病 B-Id
例 I-Id
5 I-Id
3 I-Id
米 O
某 O
某 O
木 O
1 B-Date
0 I-Date
月 I-Date
2 I-Date
1 I-Date
日 I-Date
1 B-Time
6 I-Time
: I-Time
3 I-Time
0 I-Time
与 O
母 O
亲 O
马 O
某 O
某 O
（ O
确 O
诊 O
病 O
例 O
） O
步 B-Type
行 I-Type
至 O
五 O
星 O
坪 O
小 O
学 O
核 O
酸 O
采 O
样 O
点 O
采 O
样 O
， O
保 O
持 O
一 O
米 O
线 O
， O
全 O
程 O
佩 O
戴 O
口 O
罩 O
， O

病 B-Id
例 I-Id
5 I-Id
3 I-Id
米 O
某 O
某 O
木 O
1 B-Date
0 I-Date
月 I-Date
2 I-Date
1 I-Date
日 I-Date
1 B-Time
7 I-Time
: I-Time
0 I-Time
0 I-Time
返 O
回 O
家 O
， O
后 O
再 O
无 O
外 O
出 O

病 B-Id
例 I-Id
5 I-Id
3 I-Id
米 O
某 O
某 O
木 O
1 B-Date
0 I-Date
月 I-Date
2 I-Date
2 I-Date
日 I-Date
— I-Date
2 I-Date
3 I-Date
日 I-Date
居 O
家 O
无 O
外 O
出 O
。 O

病 B-Id
例 I-Id
5 I-Id
3 I-Id
米 O
某 O
某 O
木 O
1 B-Date
0 I-Date
月 I-Date
2 I-Date
4 I-Date
日 I-Date
1 B-Time
2 I-Time
: I-Time
0 I-Time
0 I-Time
与 O
母 O
亲 O
马 O
某 O
某 O
、 O
父 O
亲 O
米 O
某 O
某 O
都 O
三 O
人 O
步 B-Type
行 I-Type
至 O
五 O
星 O
坪 O
小 O
学 O
核 O
酸 O
采 O
样 O
点 O
检 O
测 O
未 O
果 O
， O

病 B-Id
例 I-Id
5 I-Id
3 I-Id
米 O
某 O
某 O
木 O
1 B-Date
0 I-Date
月 I-Date
2 I-Date
4 I-Date
日 I-Date
1 B-Time
2 I-Time
: I-Time
3 I-Time
0 I-Time
返 O
回 O
家 O
中 O
， O

病 B-Id
例 I-Id
5 I-Id
3 I-Id
米 O
某 O
某 O
木 O
1 B-Date
0 I-Date
月 I-Date
2 I-Date
4 I-Date
日 I-Date
1 B-Time
7 I-Time
: I-Time
0 I-Time
0 I-Time
与 O
母 O
亲 O
马 O
某 O
某 O
、 O
父 O
亲 O
米 O
某 O
某 O
都 O
、 O
哥 O
哥 O
米 O
某 O
某 O
四 O
人 O
步 B-Type
行 I-Type
至 O
五 O
星 O
坪 O
小 O
学 O
核 O
酸 O
采 O
样 O
点 O
采 O
样 O
， O
保 O
持 O
一 O
米 O
线 O
， O
全 O
程 O
带 O
口 O
罩 O
， O

病 B-Id
例 I-Id
5 I-Id
3 I-Id
米 O
某 O
某 O
木 O
1 B-Date
0 I-Date
月 I-Date
2 I-Date
4 I-Date
日 I-Date
1 B-Time
8 I-Time
: I-Time
0 I-Time
0 I-Time
全 O
家 O
步 B-Type
行 I-Type
返 O
回 O
家 O
中 O
。 O

病 B-Id
例 I-Id
5 I-Id
3 I-Id
米 O
某 O
某 O
木 O
1 B-Date
0 I-Date
月 I-Date
2 I-Date
5 I-Date
日 I-Date
1 B-Time
4 I-Time
: I-Time
0 I-Time
0 I-Time
转 O
运 O
至 O
集 O
中 O
隔 O
离 O
点 O
。 O

病 B-Id
例 I-Id
5 I-Id
4 I-Id
王 O
某 O
1 B-Date
0 I-Date
月 I-Date
1 I-Date
日 I-Date
至 I-Date
1 I-Date
0 I-Date
月 I-Date
2 I-Date
6 I-Date
日 I-Date
无 O
兰 O
州 O
市 O
以 O
外 O
旅 O
行 O
史 O

病 B-Id
例 I-Id
5 I-Id
4 I-Id
王 O
某 O
1 B-Date
0 I-Date
月 I-Date
2 I-Date
7 I-Date
日 I-Date
1 B-Time
1 I-Time
: I-Time
0 I-Time
0 I-Time
从 O
家 O
乘 B-Type
出 I-Type
租 I-Type
车 I-Type
到 O
工 O
作 O
单 O
位 O
（ O
陇 O
西 O
路 O
4 O
8 O
号 O
） O
上 O
班 O

病 B-Id
例 I-Id
5 I-Id
4 I-Id
王 O
某 O
1 B-Date
0 I-Date
月 I-Date
2 I-Date
7 I-Date
日 I-Date
1 B-Time
5 I-Time
: I-Time
0 I-Time
0 I-Time
外 O
出 O
到 O
雁 O
北 O
路 O
附 O
近 O
工 O
作 O

病 B-Id
例 I-Id
5 I-Id
4 I-Id
王 O
某 O
1 B-Date
0 I-Date
月 I-Date
2 I-Date
7 I-Date
日 I-Date
2 B-Time
1 I-Time
: I-Time
3 I-Time
0 I-Time
返 O
回 O
工 O
作 O
单 O
位 O
（ O
陇 O
西 O
路 O
4 O
8 O
号 O
） O
就 O
餐 O

病 B-Id
例 I-Id
5 I-Id
4 I-Id
王 O
某 O
1 B-Date
0 I-Date
月 I-Date
2 I-Date
7 I-Date
日 I-Date
2 B-Time
3 I-Time
: I-Time
0 I-Time
0 I-Time
到 O
陇 O
西 O
路 O
附 O
近 O
休 O
息 O

病 B-Id
例 I-Id
5 I-Id
4 I-Id
王 O
某 O
1 B-Date
0 I-Date
月 I-Date
2 I-Date
8 I-Date
日 I-Date
1 B-Time
3 I-Time
: I-Time
0 I-Time
0 I-Time
前 O
往 O
鱼 O
池 O
口 O
附 O
近 O
开 O
展 O
工 O
作 O

病 B-Id
例 I-Id
5 I-Id
4 I-Id
王 O
某 O
1 B-Date
0 I-Date
月 I-Date
2 I-Date
8 I-Date
日 I-Date
2 B-Time
0 I-Time
: I-Time
0 I-Time
0 I-Time
返 O
回 O
陇 O
西 O
路 O
附 O
近 O
休 O
息 O
， O
期 O
间 O
到 O
附 O
近 O
金 O
顺 O
友 O
便 O
利 O
店 O
购 O
买 O
水 O
果 O
。 O

病 B-Id
例 I-Id
5 I-Id
4 I-Id
王 O
某 O
1 B-Date
0 I-Date
月 I-Date
2 I-Date
9 I-Date
日 I-Date
1 B-Time
1 I-Time
： I-Time
0 I-Time
7 I-Time
左 O
右 O
与 O
其 O
男 O
朋 O
友 O
在 O
新 O
世 O
界 O
超 O
市 O
门 O
口 O
见 O
面 O
， O
两 O
人 O
交 O
谈 O
约 O
2 O
0 O
分 O
钟 O
， O

病 B-Id
例 I-Id
5 I-Id
4 I-Id
王 O
某 O
1 B-Date
0 I-Date
月 I-Date
2 I-Date
9 I-Date
日 I-Date
1 B-Time
1 I-Time
: I-Time
3 I-Time
2 I-Time
返 O
回 O

病 B-Id
例 I-Id
5 I-Id
4 I-Id
王 O
某 O
1 B-Date
0 I-Date
月 I-Date
2 I-Date
9 I-Date
日 I-Date
1 B-Time
4 I-Time
: I-Time
1 I-Time
3 I-Time
到 O
达 O
鱼 O
池 O
口 O
附 O
近 O
工 O
作 O

病 B-Id
例 I-Id
5 I-Id
4 I-Id
王 O
某 O
1 B-Date
0 I-Date
月 I-Date
2 I-Date
9 I-Date
日 I-Date
1 B-Time
8 I-Time
: I-Time
0 I-Time
0 I-Time
乘 B-Type
车 I-Type
返 O
回 O
用 O
餐 O

病 B-Id
例 I-Id
5 I-Id
4 I-Id
王 O
某 O
1 B-Date
0 I-Date
月 I-Date
2 I-Date
9 I-Date
日 I-Date
1 B-Time
8 I-Time
: I-Time
3 I-Time
0 I-Time
外 O
出 O
天 O
平 O
街 O
附 O
近 O
工 O
作 O

病 B-Id
例 I-Id
5 I-Id
4 I-Id
王 O
某 O
1 B-Date
0 I-Date
月 I-Date
2 I-Date
9 I-Date
日 I-Date
2 B-Time
1 I-Time
: I-Time
0 I-Time
0 I-Time
返 O
回 O
陇 O
西 O
路 O
附 O
近 O
休 O
息 O

病 B-Id
例 I-Id
5 I-Id
4 I-Id
王 O
某 O
1 B-Date
0 I-Date
月 I-Date
3 I-Date
0 I-Date
日 I-Date
全 B-Time
天 I-Time
休 O
息 O
无 O
外 O
出 O

病 B-Id
例 I-Id
5 I-Id
4 I-Id
王 O
某 O
1 B-Date
0 I-Date
月 I-Date
3 I-Date
1 I-Date
日 I-Date
1 B-Time
5 I-Time
: I-Time
0 I-Time
0 I-Time
前 O
往 O
庙 O
滩 O
子 O
附 O
近 O
开 O
展 O
工 O
作 O

病 B-Id
例 I-Id
5 I-Id
4 I-Id
王 O
某 O
1 B-Date
0 I-Date
月 I-Date
3 I-Date
1 I-Date
日 I-Date
1 B-Time
8 I-Time
: I-Time
4 I-Time
0 I-Time
前 O
往 O
天 O
平 O
街 O
附 O
近 O
与 O
同 O
事 O
汇 O
合 O

病 B-Id
例 I-Id
5 I-Id
4 I-Id
王 O
某 O
1 B-Date
0 I-Date
月 I-Date
3 I-Date
1 I-Date
日 I-Date
1 B-Time
9 I-Time
: I-Time
2 I-Time
0 I-Time
到 O
定 O
西 O
南 O
路 O
华 O
联 O
超 O
市 O
购 O
物 O
后 O
继 O
续 O
工 O
作 O

病 B-Id
例 I-Id
5 I-Id
4 I-Id
王 O
某 O
1 B-Date
0 I-Date
月 I-Date
3 I-Date
1 I-Date
日 I-Date
2 B-Time
2 I-Time
: I-Time
0 I-Time
0 I-Time
返 O
回 O
陇 O
西 O
路 O
附 O
近 O
休 O
息 O

病 B-Id
例 I-Id
5 I-Id
4 I-Id
王 O
某 O
1 B-Date
1 I-Date
月 I-Date
1 I-Date
日 I-Date
8 B-Time
: I-Time
4 I-Time
0 I-Time
乘 B-Type
车 I-Type
前 O
往 O
铁 O
路 O
局 O
附 O
近 O
工 O
作 O

病 B-Id
例 I-Id
5 I-Id
4 I-Id
王 O
某 O
1 B-Date
1 I-Date
月 I-Date
1 I-Date
日 I-Date
1 B-Time
4 I-Time
: I-Time
0 I-Time
0 I-Time
返 O
回 O
工 O
作 O
单 O
位 O
就 O
餐 O

病 B-Id
例 I-Id
5 I-Id
4 I-Id
王 O
某 O
1 B-Date
1 I-Date
月 I-Date
2 I-Date
日 I-Date
应 O
检 O
尽 O
检 O
人 O
群 O
例 O
行 O
核 O
酸 O
检 O
测 O
为 O
阳 O
性 O
， O
闭 O
环 O
转 O
运 O
至 O
定 O
点 O
医 O
院 O
诊 O
治 O
。 O

病 B-Id
例 I-Id
5 I-Id
5 I-Id
马 O
某 O
某 O
则 O
1 B-Date
1 I-Date
月 I-Date
2 I-Date
日 I-Date
现 O
住 O
兰 O
州 O
市 O
七 O
里 O
河 O
区 O
五 O
星 O
坪 O
后 O
街 O

病 B-Id
例 I-Id
5 I-Id
5 I-Id
马 O
某 O
某 O
则 O
1 B-Date
0 I-Date
月 I-Date
2 I-Date
1 I-Date
日 I-Date
2 B-Time
0 I-Time
: I-Time
4 I-Time
0 I-Time
带 O
女 O
儿 O
马 O
某 O
某 O
哈 O
、 O
马 O
某 O
某 O
， O
儿 O
子 O
马 O
某 O
1 O
、 O
马 O
某 O
2 O
五 O
人 O
前 O
往 O
五 O
星 O
坪 O
社 O
区 O
核 O
酸 O
采 O
样 O
点 O
采 O
样 O

病 B-Id
例 I-Id
5 I-Id
5 I-Id
马 O
某 O
某 O
则 O
1 B-Date
0 I-Date
月 I-Date
2 I-Date
1 I-Date
日 I-Date
2 B-Time
1 I-Time
: I-Time
1 I-Time
0 I-Time
采 O
样 O
完 O
毕 O
， O
返 O
回 O
家 O
中 O
， O
后 O
无 O
外 O
出 O

病 B-Id
例 I-Id
5 I-Id
5 I-Id
马 O
某 O
某 O
则 O
1 B-Date
0 I-Date
月 I-Date
2 I-Date
2 I-Date
日 I-Date
— I-Date
2 I-Date
3 I-Date
日 I-Date
在 O
家 O
无 O
外 O
出 O

病 B-Id
例 I-Id
5 I-Id
5 I-Id
马 O
某 O
某 O
则 O
1 B-Date
0 I-Date
月 I-Date
2 I-Date
4 I-Date
日 I-Date
8 B-Time
: I-Time
3 I-Time
0 I-Time
带 O
四 O
个 O
孩 O
子 O
前 O
往 O
五 O
星 O
坪 O
社 O
区 O
核 O
酸 O
采 O
样 O
点 O
采 O
样 O

病 B-Id
例 I-Id
5 I-Id
5 I-Id
马 O
某 O
某 O
则 O
1 B-Date
0 I-Date
月 I-Date
2 I-Date
4 I-Date
日 I-Date
1 B-Time
0 I-Time
: I-Time
0 I-Time
0 I-Time
采 O
样 O
完 O
毕 O
， O
返 O
回 O
家 O
中 O
， O
后 O
无 O
外 O
出 O

病 B-Id
例 I-Id
5 I-Id
5 I-Id
马 O
某 O
某 O
则 O
1 B-Date
0 I-Date
月 I-Date
2 I-Date
5 I-Date
日 I-Date
1 B-Time
4 I-Time
: I-Time
0 I-Time
0 I-Time
转 O
运 O
至 O
集 O
中 O
隔 O
离 O
点 O

病 B-Id
例 I-Id
5 I-Id
6 I-Id
王 O
某 O
某 O
1 B-Date
0 I-Date
月 I-Date
2 I-Date
5 I-Date
日 I-Date
因 O
肋 O
骨 O
骨 O
折 O
未 O
痊 O
愈 O
在 O
女 O
儿 O
家 O
（ O
天 O
水 O
南 O
路 O
2 O
7 O
9 O
号 O
） O
， O
无 O
外 O
出 O

病 B-Id
例 I-Id
5 I-Id
6 I-Id
王 O
某 O
某 O
1 B-Date
0 I-Date
月 I-Date
2 I-Date
6 I-Date
日 I-Date
凌 B-Time
晨 I-Time
被 O
转 O
运 O
至 O
集 O
中 O
隔 O
离 O
点 O
隔 O
离 O

病 B-Id
例 I-Id
5 I-Id
6 I-Id
王 O
某 O
某 O
1 B-Date
0 I-Date
月 I-Date
2 I-Date
7 I-Date
日 I-Date
— I-Date
1 I-Date
1 I-Date
月 I-Date
3 I-Date
日 I-Date
在 O
集 O
中 O
隔 O
离 O
点 O
隔 O
离 O

病 B-Id
例 I-Id
5 I-Id
6 I-Id
王 O
某 O
某 O
1 B-Date
1 I-Date
月 I-Date
4 I-Date
日 I-Date
核 O
酸 O
检 O
测 O
阳 O
性 O
， O
闭 O
环 O
转 O
运 O
至 O
定 O
点 O
医 O
院 O
诊 O
治 O

病 B-Id
例 I-Id
5 I-Id
7 I-Id
杨 O
某 O
某 O
1 B-Date
0 I-Date
月 I-Date
2 I-Date
4 I-Date
日 I-Date
上 B-Time
午 I-Time
上 B-Time
午 I-Time
在 O
家 O

病 B-Id
例 I-Id
5 I-Id
7 I-Id
杨 O
某 O
某 O
1 B-Date
0 I-Date
月 I-Date
2 I-Date
4 I-Date
日 I-Date
1 B-Time
5 I-Time
: I-Time
0 I-Time
0 I-Time
下 O
楼 O
排 O
队 O
做 O
核 O
酸 O
， O
后 O
再 O
无 O
外 O
出 O

病 B-Id
例 I-Id
5 I-Id
7 I-Id
杨 O
某 O
某 O
1 B-Date
0 I-Date
月 I-Date
2 I-Date
5 I-Date
日 I-Date
1 B-Time
0 I-Time
: I-Time
0 I-Time
0 I-Time
居 O
住 O
小 O
区 O
因 O
疫 O
情 O
被 O
封 O
控 O
， O
在 O
家 O
隔 O
离 O
无 O
外 O
出 O

病 B-Id
例 I-Id
5 I-Id
7 I-Id
杨 O
某 O
某 O
1 B-Date
0 I-Date
月 I-Date
2 I-Date
6 I-Date
日 I-Date
1 B-Time
: I-Time
1 I-Time
0 I-Time
转 O
运 O
至 O
集 O
中 O
隔 O
离 O
点 O
隔 O
离 O

病 B-Id
例 I-Id
5 I-Id
7 I-Id
杨 O
某 O
某 O
1 B-Date
0 I-Date
月 I-Date
2 I-Date
7 I-Date
日 I-Date
— I-Date
1 I-Date
1 I-Date
月 I-Date
3 I-Date
日 I-Date
在 O
集 O
中 O
隔 O
离 O
点 O
隔 O
离 O

病 B-Id
例 I-Id
5 I-Id
7 I-Id
杨 O
某 O
某 O
1 B-Date
1 I-Date
月 I-Date
4 I-Date
日 I-Date
核 O
酸 O
检 O
测 O
阳 O
性 O
， O
闭 O
环 O
转 O
运 O
至 O
定 O
点 O
医 O
院 O
诊 O
治 O
。 O

病 B-Id
例 I-Id
5 I-Id
8 I-Id
梁 O
某 O
1 B-Date
0 I-Date
月 I-Date
1 I-Date
8 I-Date
日 I-Date
— I-Date
1 I-Date
0 I-Date
月 I-Date
2 I-Date
7 I-Date
日 I-Date
在 O
省 O
二 O
院 O
住 O
院 O
治 O
疗 O

病 B-Id
例 I-Id
5 I-Id
8 I-Id
梁 O
某 O
1 B-Date
0 I-Date
月 I-Date
2 I-Date
8 I-Date
日 I-Date
被 O
判 O
定 O
为 O
新 O
冠 O
确 O
诊 O
病 O
例 O
的 O
密 O
切 O
接 O
触 O
者 O
转 O
运 O
至 O
集 O
中 O
隔 O
离 O
点 O
隔 O
离 O

病 B-Id
例 I-Id
5 I-Id
8 I-Id
梁 O
某 O
1 B-Date
0 I-Date
月 I-Date
2 I-Date
9 I-Date
日 I-Date
— I-Date
1 I-Date
1 I-Date
月 I-Date
3 I-Date
日 I-Date
在 O
集 O
中 O
隔 O
离 O
点 O
隔 O
离 O

病 B-Id
例 I-Id
5 I-Id
8 I-Id
梁 O
某 O
1 B-Date
1 I-Date
月 I-Date
4 I-Date
日 I-Date
核 O
酸 O
检 O
测 O
阳 O
性 O
， O
闭 O
环 O
转 O
运 O
至 O
定 O
点 O
医 O
院 O
诊 O
治 O
。 O

病 B-Id
例 I-Id
5 I-Id
9 I-Id
张 O
某 O
某 O
1 B-Date
0 I-Date
月 I-Date
2 I-Date
0 I-Date
日 I-Date
学 O
校 O
停 O
课 O
， O
同 O
姥 O
姥 O
张 O
某 O
某 O
和 O
表 O
弟 O
廖 O
某 O
在 O
大 O
唐 O
宫 O
门 O
口 O
核 O
酸 O
采 O
样 O
点 O
核 O
酸 O
采 O
样 O
。 O

病 B-Id
例 I-Id
5 I-Id
9 I-Id
张 O
某 O
某 O
1 B-Date
0 I-Date
月 I-Date
2 I-Date
1 I-Date
日 I-Date
无 O
外 O
出 O

病 B-Id
例 I-Id
5 I-Id
9 I-Id
张 O
某 O
某 O
1 B-Date
0 I-Date
月 I-Date
2 I-Date
2 I-Date
日 I-Date
同 O
姥 O
姥 O
在 O
格 O
兰 O
绿 O
都 O
小 O
区 O
核 O
酸 O
采 O
样 O
点 O
核 O
酸 O
采 O
样 O

病 B-Id
例 I-Id
5 I-Id
9 I-Id
张 O
某 O
某 O
1 B-Date
0 I-Date
月 I-Date
2 I-Date
3 I-Date
日 I-Date
无 O
外 O
出 O

病 B-Id
例 I-Id
5 I-Id
9 I-Id
张 O
某 O
某 O
1 B-Date
0 I-Date
月 I-Date
2 I-Date
4 I-Date
日 I-Date
同 O
母 O
亲 O
在 O
格 O
兰 O
绿 O
都 O
小 O
区 O
核 O
酸 O
采 O
样 O
点 O
核 O
酸 O
采 O
样 O
。 O

病 B-Id
例 I-Id
5 I-Id
9 I-Id
张 O
某 O
某 O
1 B-Date
0 I-Date
月 I-Date
2 I-Date
5 I-Date
日 I-Date
- I-Date
1 I-Date
0 I-Date
月 I-Date
2 I-Date
7 I-Date
日 I-Date
在 O
自 O
己 O
家 O
和 O
姥 O
爷 O
姥 O
姥 O
家 O
之 O
间 O
来 O
回 O
走 O
动 O
， O
未 O
离 O
开 O
过 O
格 O
兰 O
绿 O
都 O
小 O
区 O
。 O

病 B-Id
例 I-Id
5 I-Id
9 I-Id
张 O
某 O
某 O
1 B-Date
0 I-Date
月 I-Date
2 I-Date
8 I-Date
日 I-Date
上 B-Time
午 I-Time
上 B-Time
午 I-Time
无 O
外 O
出 O

病 B-Id
例 I-Id
5 I-Id
9 I-Id
张 O
某 O
某 O
1 B-Date
0 I-Date
月 I-Date
2 I-Date
8 I-Date
日 I-Date
1 B-Time
4 I-Time
: I-Time
0 I-Time
0 I-Time
左 O
右 O
转 O
运 O
至 O
集 O
中 O
隔 O
离 O
点 O

病 B-Id
例 I-Id
6 I-Id
0 I-Id
王 O
某 O
某 O
1 B-Date
0 I-Date
月 I-Date
2 I-Date
3 I-Date
日 I-Date
全 B-Time
天 I-Time
全 B-Time
天 I-Time
在 O
家 O
无 O
外 O
出 O

病 B-Id
例 I-Id
6 I-Id
0 I-Id
王 O
某 O
某 O
1 B-Date
0 I-Date
月 I-Date
2 I-Date
4 I-Date
日 I-Date
1 B-Time
2 I-Time
: I-Time
0 I-Time
0 I-Time
其 O
在 O
母 O
亲 O
带 O
领 O
下 O
到 O
八 O
栋 O
楼 O
核 O
酸 O
检 O
测 O
点 O
采 O
样 O

病 B-Id
例 I-Id
6 I-Id
0 I-Id
王 O
某 O
某 O
1 B-Date
0 I-Date
月 I-Date
2 I-Date
4 I-Date
日 I-Date
1 B-Time
3 I-Time
: I-Time
3 I-Time
0 I-Time
步 B-Type
行 I-Type
至 O
金 O
轮 O
广 O
场 O
做 O
核 O
酸 O
检 O
测 O
， O
后 O
返 O
回 O
家 O
中 O
， O
再 O
无 O
外 O
出 O

病 B-Id
例 I-Id
6 I-Id
0 I-Id
王 O
某 O
某 O
1 B-Date
0 I-Date
月 I-Date
2 I-Date
5 I-Date
日 I-Date
全 B-Time
天 I-Time
在 O
家 O
无 O
外 O
出 O

病 B-Id
例 I-Id
6 I-Id
0 I-Id
王 O
某 O
某 O
1 B-Date
0 I-Date
月 I-Date
2 I-Date
6 I-Date
日 I-Date
1 B-Time
1 I-Time
: I-Time
0 I-Time
0 I-Time
由 O
父 O
亲 O
带 O
领 O
去 O
元 O
富 O
大 O
厦 O
做 O
核 O
酸 O
。 O
后 O
返 O
回 O
家 O
中 O
。 O

病 B-Id
例 I-Id
6 I-Id
0 I-Id
王 O
某 O
某 O
1 B-Date
0 I-Date
月 I-Date
2 I-Date
7 I-Date
日 I-Date
全 B-Time
天 I-Time
在 O
家 O
无 O
外 O
出 O

病 B-Id
例 I-Id
6 I-Id
0 I-Id
王 O
某 O
某 O
1 B-Date
0 I-Date
月 I-Date
2 I-Date
8 I-Date
日 I-Date
1 B-Time
1 I-Time
: I-Time
0 I-Time
0 I-Time
由 O
父 O
亲 O
带 O
领 O
去 O
元 O
富 O
大 O
厦 O
核 O
酸 O
检 O
测 O
点 O
做 O
核 O
酸 O
， O
后 O
返 O
回 O
家 O
中 O
， O
再 O
无 O
外 O
出 O

病 B-Id
例 I-Id
6 I-Id
0 I-Id
王 O
某 O
某 O
1 B-Date
0 I-Date
月 I-Date
2 I-Date
9 I-Date
日 I-Date
上 B-Time
午 I-Time
在 O
家 O
无 O
外 O
出 O

病 B-Id
例 I-Id
6 I-Id
0 I-Id
王 O
某 O
某 O
1 B-Date
0 I-Date
月 I-Date
2 I-Date
9 I-Date
日 I-Date
1 B-Time
4 I-Time
: I-Time
0 I-Time
0 I-Time
作 O
为 O
确 O
诊 O
病 O
例 O
王 O
某 O
某 O
的 O
密 O
切 O
接 O
触 O
者 O
转 O
运 O
至 O
集 O
中 O
隔 O
离 O
点 O
隔 O
离 O
。 O

病 B-Id
例 I-Id
6 I-Id
0 I-Id
王 O
某 O
某 O
1 B-Date
0 I-Date
月 I-Date
3 I-Date
0 I-Date
日 I-Date
— I-Date
1 I-Date
1 I-Date
月 I-Date
4 I-Date
日 I-Date
在 O
集 O
中 O
隔 O
离 O
点 O
隔 O
离 O
。 O

病 B-Id
例 I-Id
6 I-Id
0 I-Id
王 O
某 O
某 O
1 B-Date
1 I-Date
月 I-Date
5 I-Date
日 I-Date
核 O
酸 O
检 O
测 O
阳 O
性 O
， O
闭 O
环 O
转 O
运 O
至 O
定 O
点 O
医 O
院 O
诊 O
治 O
。 O

病 B-Id
例 I-Id
6 I-Id
1 I-Id
廖 O
某 O
某 O
1 B-Date
0 I-Date
月 I-Date
2 I-Date
2 I-Date
日 I-Date
7 B-Time
: I-Time
1 I-Time
0 I-Time
骑 B-Type
车 I-Type
到 O
六 O
一 O
商 O
城 O
上 O
班 O
， O
工 O
作 O
完 O
毕 O
在 O
商 O
城 O
附 O
近 O
休 O
息 O
， O

病 B-Id
例 I-Id
6 I-Id
1 I-Id
廖 O
某 O
某 O
1 B-Date
0 I-Date
月 I-Date
2 I-Date
2 I-Date
日 I-Date
1 B-Time
1 I-Time
: I-Time
3 I-Time
0 I-Time
骑 B-Type
车 I-Type
回 O
家 O
吃 O
午 O
饭 O

病 B-Id
例 I-Id
6 I-Id
1 I-Id
廖 O
某 O
某 O
1 B-Date
0 I-Date
月 I-Date
2 I-Date
2 I-Date
日 I-Date
1 B-Time
3 I-Time
: I-Time
1 I-Time
0 I-Time
骑 B-Type
车 I-Type
上 O
班 O
， O
工 O
作 O
完 O
毕 O
在 O
商 O
城 O
附 O
近 O
休 O
息 O
， O

病 B-Id
例 I-Id
6 I-Id
1 I-Id
廖 O
某 O
某 O
1 B-Date
0 I-Date
月 I-Date
2 I-Date
2 I-Date
日 I-Date
1 B-Time
7 I-Time
: I-Time
3 I-Time
0 I-Time
骑 B-Type
车 I-Type
回 O
家 O
， O
再 O
无 O
外 O
出 O
。 O

病 B-Id
例 I-Id
6 I-Id
1 I-Id
廖 O
某 O
某 O
1 B-Date
0 I-Date
月 I-Date
2 I-Date
3 I-Date
日 I-Date
7 B-Time
: I-Time
0 I-Time
0 I-Time
骑 B-Type
车 I-Type
上 O
班 O
， O
工 O
作 O
完 O
毕 O
骑 B-Type
车 I-Type
回 O
家 O
， O

病 B-Id
例 I-Id
6 I-Id
1 I-Id
廖 O
某 O
某 O
1 B-Date
0 I-Date
月 I-Date
2 I-Date
3 I-Date
日 I-Date
1 B-Time
2 I-Time
: I-Time
5 I-Time
0 I-Time
骑 B-Type
车 I-Type
上 O
班 O

病 B-Id
例 I-Id
6 I-Id
1 I-Id
廖 O
某 O
某 O
1 B-Date
0 I-Date
月 I-Date
2 I-Date
3 I-Date
日 I-Date
1 B-Time
3 I-Time
: I-Time
1 I-Time
5 I-Time
骑 B-Type
车 I-Type
前 O
往 O
甘 O
肃 O
昆 O
仑 O
燃 O
气 O
小 O
西 O
湖 O
服 O
务 O
站 O
缴 O
费 O
， O
后 O
在 O
南 O
滨 O
河 O
路 O
附 O
近 O
休 O
息 O
， O

病 B-Id
例 I-Id
6 I-Id
1 I-Id
廖 O
某 O
某 O
1 B-Date
0 I-Date
月 I-Date
2 I-Date
3 I-Date
日 I-Date
1 B-Time
6 I-Time
: I-Time
4 I-Time
0 I-Time
骑 B-Type
车 I-Type
回 O
家 O

病 B-Id
例 I-Id
6 I-Id
1 I-Id
廖 O
某 O
某 O
1 B-Date
0 I-Date
月 I-Date
2 I-Date
3 I-Date
日 I-Date
1 B-Time
7 I-Time
: I-Time
2 I-Time
0 I-Time
在 O
格 O
兰 O
绿 O
都 O
旁 O
边 O
超 O
市 O
买 O
肉 O
， O
后 O
再 O
无 O
外 O
出 O
。 O

病 B-Id
例 I-Id
6 I-Id
1 I-Id
廖 O
某 O
某 O
1 B-Date
0 I-Date
月 I-Date
2 I-Date
4 I-Date
日 I-Date
7 B-Time
: I-Time
1 I-Time
0 I-Time
骑 B-Type
车 I-Type
上 O
班 O
， O
工 O
作 O
完 O
毕 O
在 O
商 O
城 O
附 O
近 O
休 O
息 O
， O

病 B-Id
例 I-Id
6 I-Id
1 I-Id
廖 O
某 O
某 O
1 B-Date
0 I-Date
月 I-Date
2 I-Date
4 I-Date
日 I-Date
1 B-Time
1 I-Time
: I-Time
0 I-Time
5 I-Time
骑 B-Type
车 I-Type
回 O
家 O

病 B-Id
例 I-Id
6 I-Id
1 I-Id
廖 O
某 O
某 O
1 B-Date
0 I-Date
月 I-Date
2 I-Date
4 I-Date
日 I-Date
1 B-Time
1 I-Time
: I-Time
3 I-Time
0 I-Time
骑 B-Type
车 I-Type
上 O
班 O

病 B-Id
例 I-Id
6 I-Id
1 I-Id
廖 O
某 O
某 O
1 B-Date
0 I-Date
月 I-Date
2 I-Date
4 I-Date
日 I-Date
1 B-Time
3 I-Time
: I-Time
3 I-Time
5 I-Time
骑 B-Type
车 I-Type
回 O
家 O

病 B-Id
例 I-Id
6 I-Id
1 I-Id
廖 O
某 O
某 O
1 B-Date
0 I-Date
月 I-Date
2 I-Date
4 I-Date
日 I-Date
1 B-Time
4 I-Time
: I-Time
3 I-Time
0 I-Time
骑 B-Type
车 I-Type
在 O
南 O
滨 O
河 O
路 O
附 O
近 O
休 O
息 O

病 B-Id
例 I-Id
6 I-Id
1 I-Id
廖 O
某 O
某 O
1 B-Date
0 I-Date
月 I-Date
2 I-Date
4 I-Date
日 I-Date
1 B-Time
7 I-Time
: I-Time
3 I-Time
0 I-Time
骑 B-Type
车 I-Type
回 O
家 O

病 B-Id
例 I-Id
6 I-Id
1 I-Id
廖 O
某 O
某 O
1 B-Date
0 I-Date
月 I-Date
2 I-Date
4 I-Date
日 I-Date
2 B-Time
3 I-Time
: I-Time
3 I-Time
0 I-Time
至 O
1 B-Date
0 I-Date
月 I-Date
2 I-Date
5 I-Date
日 I-Date
0 B-Time
1 I-Time
: I-Time
0 I-Time
0 I-Time
在 O
格 O
兰 O
绿 O
都 O
小 O
区 O
排 O
队 O
核 O
酸 O
采 O
样 O
。 O

病 B-Id
例 I-Id
6 I-Id
1 I-Id
廖 O
某 O
某 O
1 B-Date
0 I-Date
月 I-Date
2 I-Date
5 I-Date
日 I-Date
7 B-Time
: I-Time
1 I-Time
0 I-Time
骑 B-Type
车 I-Type
上 O
班 O

病 B-Id
例 I-Id
6 I-Id
1 I-Id
廖 O
某 O
某 O
1 B-Date
0 I-Date
月 I-Date
2 I-Date
5 I-Date
日 I-Date
9 B-Time
: I-Time
0 I-Time
0 I-Time
左 O
右 O
骑 B-Type
车 I-Type
回 O
家 O

病 B-Id
例 I-Id
6 I-Id
1 I-Id
廖 O
某 O
某 O
1 B-Date
0 I-Date
月 I-Date
2 I-Date
5 I-Date
日 I-Date
1 B-Time
2 I-Time
: I-Time
5 I-Time
0 I-Time
骑 B-Type
车 I-Type
在 O
南 O
滨 O
河 O
路 O
附 O
近 O
休 O
息 O

病 B-Id
例 I-Id
6 I-Id
1 I-Id
廖 O
某 O
某 O
1 B-Date
0 I-Date
月 I-Date
2 I-Date
5 I-Date
日 I-Date
1 B-Time
6 I-Time
: I-Time
1 I-Time
0 I-Time
骑 B-Type
车 I-Type
上 O
班 O

病 B-Id
例 I-Id
6 I-Id
1 I-Id
廖 O
某 O
某 O
1 B-Date
0 I-Date
月 I-Date
2 I-Date
5 I-Date
日 I-Date
1 B-Time
7 I-Time
: I-Time
4 I-Time
0 I-Time
骑 B-Type
车 I-Type
回 O
家 O

病 B-Id
例 I-Id
6 I-Id
1 I-Id
廖 O
某 O
某 O
1 B-Date
0 I-Date
月 I-Date
2 I-Date
5 I-Date
日 I-Date
1 B-Time
8 I-Time
: I-Time
0 I-Time
0 I-Time
- I-Time
1 I-Time
9 I-Time
: I-Time
0 I-Time
0 I-Time
在 O
格 O
兰 O
绿 O
都 O
小 O
区 O
排 O
队 O
核 O
酸 O
采 O
样 O
， O
后 O
再 O
无 O
外 O
出 O
。 O

病 B-Id
例 I-Id
6 I-Id
1 I-Id
廖 O
某 O
某 O
1 B-Date
0 I-Date
月 I-Date
2 I-Date
6 I-Date
- I-Date
2 I-Date
7 I-Date
日 I-Date
7 B-Time
: I-Time
1 I-Time
0 I-Time
骑 B-Type
车 I-Type
上 O
班 O

病 B-Id
例 I-Id
6 I-Id
1 I-Id
廖 O
某 O
某 O
1 B-Date
0 I-Date
月 I-Date
2 I-Date
6 I-Date
- I-Date
2 I-Date
7 I-Date
日 I-Date
8 B-Time
: I-Time
3 I-Time
0 I-Time
骑 B-Type
车 I-Type
回 O
家 O

病 B-Id
例 I-Id
6 I-Id
1 I-Id
廖 O
某 O
某 O
1 B-Date
0 I-Date
月 I-Date
2 I-Date
6 I-Date
- I-Date
2 I-Date
7 I-Date
日 I-Date
1 B-Time
3 I-Time
: I-Time
1 I-Time
0 I-Time
骑 B-Type
车 I-Type
上 O
班 O
， O
后 O
在 O
南 O
滨 O
河 O
路 O
附 O
近 O
休 O
息 O

病 B-Id
例 I-Id
6 I-Id
1 I-Id
廖 O
某 O
某 O
1 B-Date
0 I-Date
月 I-Date
2 I-Date
6 I-Date
- I-Date
2 I-Date
7 I-Date
日 I-Date
1 B-Time
7 I-Time
: I-Time
4 I-Time
0 I-Time
骑 B-Type
车 I-Type
回 O
家 O
， O
后 O
再 O
无 O
外 O
出 O
。 O

病 B-Id
例 I-Id
6 I-Id
1 I-Id
廖 O
某 O
某 O
1 B-Date
0 I-Date
月 I-Date
2 I-Date
8 I-Date
日 I-Date
7 B-Time
: I-Time
1 I-Time
0 I-Time
骑 B-Type
车 I-Type
上 O
班 O

病 B-Id
例 I-Id
6 I-Id
1 I-Id
廖 O
某 O
某 O
1 B-Date
0 I-Date
月 I-Date
2 I-Date
8 I-Date
日 I-Date
8 B-Time
: I-Time
4 I-Time
0 I-Time
骑 B-Type
车 I-Type
回 O
家 O

病 B-Id
例 I-Id
6 I-Id
1 I-Id
廖 O
某 O
某 O
1 B-Date
0 I-Date
月 I-Date
2 I-Date
8 I-Date
日 I-Date
1 B-Time
4 I-Time
: I-Time
0 I-Time
0 I-Time
转 O
运 O
至 O
集 O
中 O
隔 O
离 O
点 O

病 B-Id
例 I-Id
6 I-Id
2 I-Id
何 O
某 O
1 B-Date
0 I-Date
月 I-Date
2 I-Date
7 I-Date
日 I-Date
1 B-Time
1 I-Time
: I-Time
3 I-Time
0 I-Time
到 O
工 O
作 O
单 O
位 O
（ O
陇 O
西 O
路 O
4 O
8 O
号 O
） O
上 O
班 O

病 B-Id
例 I-Id
6 I-Id
2 I-Id
何 O
某 O
1 B-Date
0 I-Date
月 I-Date
2 I-Date
7 I-Date
日 I-Date
1 B-Time
5 I-Time
: I-Time
0 I-Time
0 I-Time
外 O
出 O
到 O
雁 O
北 O
路 O
附 O
近 O
工 O
作 O
， O
未 O
到 O
过 O
其 O
它 O
场 O
所 O
， O

病 B-Id
例 I-Id
6 I-Id
2 I-Id
何 O
某 O
1 B-Date
0 I-Date
月 I-Date
2 I-Date
7 I-Date
日 I-Date
2 B-Time
1 I-Time
: I-Time
3 I-Time
0 I-Time
返 O
回 O
工 O
作 O
单 O
位 O
就 O
餐 O

病 B-Id
例 I-Id
6 I-Id
2 I-Id
何 O
某 O
1 B-Date
0 I-Date
月 I-Date
2 I-Date
7 I-Date
日 I-Date
2 B-Time
3 I-Time
: I-Time
0 I-Time
0 I-Time
到 O
陇 O
西 O
路 O
附 O
近 O
休 O
息 O
。 O

病 B-Id
例 I-Id
6 I-Id
2 I-Id
何 O
某 O
1 B-Date
0 I-Date
月 I-Date
2 I-Date
8 I-Date
日 I-Date
1 B-Time
3 I-Time
: I-Time
0 I-Time
0 I-Time
前 O
往 O
鱼 O
池 O
口 O
附 O
近 O
开 O
展 O
工 O
作 O
， O

病 B-Id
例 I-Id
6 I-Id
2 I-Id
何 O
某 O
1 B-Date
0 I-Date
月 I-Date
2 I-Date
8 I-Date
日 I-Date
2 B-Time
0 I-Time
: I-Time
0 I-Time
0 I-Time
返 O
回 O
陇 O
西 O
路 O
附 O
近 O
休 O
息 O
。 O

病 B-Id
例 I-Id
6 I-Id
2 I-Id
何 O
某 O
1 B-Date
0 I-Date
月 I-Date
2 I-Date
9 I-Date
日 I-Date
1 B-Time
4 I-Time
: I-Time
1 I-Time
3 I-Time
到 O
达 O
鱼 O
池 O
口 O
附 O
近 O
工 O
作 O

病 B-Id
例 I-Id
6 I-Id
2 I-Id
何 O
某 O
1 B-Date
0 I-Date
月 I-Date
2 I-Date
9 I-Date
日 I-Date
1 B-Time
8 I-Time
: I-Time
0 I-Time
0 I-Time
乘 B-Type
车 I-Type
返 O
回 O
用 O
餐 O
后 O

病 B-Id
例 I-Id
6 I-Id
2 I-Id
何 O
某 O
1 B-Date
0 I-Date
月 I-Date
2 I-Date
9 I-Date
日 I-Date
1 B-Time
8 I-Time
: I-Time
3 I-Time
0 I-Time
外 O
出 O
天 O
平 O
街 O
附 O
近 O
工 O
作 O

病 B-Id
例 I-Id
6 I-Id
2 I-Id
何 O
某 O
1 B-Date
0 I-Date
月 I-Date
2 I-Date
9 I-Date
日 I-Date
2 B-Time
1 I-Time
: I-Time
0 I-Time
0 I-Time
返 O
回 O
陇 O
西 O
路 O
附 O
近 O
休 O
息 O
， O
再 O
无 O
外 O
出 O
。 O

病 B-Id
例 I-Id
6 I-Id
2 I-Id
何 O
某 O
1 B-Date
0 I-Date
月 I-Date
3 I-Date
0 I-Date
日 I-Date
1 B-Time
0 I-Time
: I-Time
0 I-Time
0 I-Time
在 O
新 O
世 O
界 O
百 O
货 O
通 O
道 O
处 O
与 O
同 O
事 O
见 O
面 O
， O
取 O
生 O
活 O
用 O
品 O
， O
约 O
1 O
分 O
钟 O
。 O
? O

病 B-Id
例 I-Id
6 I-Id
2 I-Id
何 O
某 O
1 B-Date
0 I-Date
月 I-Date
3 I-Date
1 I-Date
日 I-Date
1 B-Time
5 I-Time
: I-Time
0 I-Time
0 I-Time
前 O
往 O
庙 O
滩 O
子 O
附 O
近 O
开 O
展 O
工 O
作 O
， O

病 B-Id
例 I-Id
6 I-Id
2 I-Id
何 O
某 O
1 B-Date
0 I-Date
月 I-Date
3 I-Date
1 I-Date
日 I-Date
1 B-Time
8 I-Time
: I-Time
4 I-Time
0 I-Time
前 O
往 O
天 O
平 O
街 O
附 O
近 O
与 O
同 O
事 O
汇 O
合 O

病 B-Id
例 I-Id
6 I-Id
2 I-Id
何 O
某 O
1 B-Date
0 I-Date
月 I-Date
3 I-Date
1 I-Date
日 I-Date
1 B-Time
9 I-Time
: I-Time
2 I-Time
0 I-Time
到 O
定 O
西 O
南 O
路 O
华 O
联 O
超 O
市 O
购 O
物 O
后 O
继 O
续 O
工 O
作 O

病 B-Id
例 I-Id
6 I-Id
2 I-Id
何 O
某 O
1 B-Date
0 I-Date
月 I-Date
3 I-Date
1 I-Date
日 I-Date
2 B-Time
2 I-Time
: I-Time
0 I-Time
0 I-Time
返 O
回 O
陇 O
西 O
路 O
附 O
近 O
休 O
息 O
。 O

病 B-Id
例 I-Id
6 I-Id
2 I-Id
何 O
某 O
1 B-Date
1 I-Date
月 I-Date
1 I-Date
日 I-Date
8 B-Time
: I-Time
4 I-Time
0 I-Time
乘 B-Type
车 I-Type
前 O
往 O
铁 O
路 O
局 O
附 O
近 O
工 O
作 O

病 B-Id
例 I-Id
6 I-Id
2 I-Id
何 O
某 O
1 B-Date
1 I-Date
月 I-Date
1 I-Date
日 I-Date
1 B-Time
4 I-Time
: I-Time
0 I-Time
0 I-Time
返 O
回 O
工 O
作 O
单 O
位 O
就 O
餐 O
， O
再 O
无 O
外 O
出 O
。 O

病 B-Id
例 I-Id
6 I-Id
2 I-Id
何 O
某 O
1 B-Date
1 I-Date
月 I-Date
2 I-Date
日 I-Date
作 O
为 O
确 O
诊 O
病 O
例 O
的 O
密 O
切 O
接 O
触 O
者 O
转 O
运 O
到 O
集 O
中 O
隔 O
离 O
点 O
隔 O
离 O
。 O

病 B-Id
例 I-Id
6 I-Id
2 I-Id
何 O
某 O
1 B-Date
1 I-Date
月 I-Date
3 I-Date
日 I-Date
— I-Date
1 I-Date
1 I-Date
月 I-Date
5 I-Date
日 I-Date
在 O
集 O
中 O
隔 O
离 O
点 O
隔 O
离 O
。 O

病 B-Id
例 I-Id
6 I-Id
2 I-Id
何 O
某 O
1 B-Date
1 I-Date
月 I-Date
5 I-Date
日 I-Date
核 O
酸 O
检 O
测 O
阳 O
性 O
， O
闭 O
环 O
转 O
运 O
至 O
定 O
点 O
医 O
院 O
（ O
兰 O
州 O
市 O
第 O
二 O
人 O
民 O
医 O
院 O
雁 O
滩 O
分 O
院 O
） O
诊 O
治 O
。 O

病 B-Id
例 I-Id
6 I-Id
3 I-Id
严 O
某 O
某 O
1 B-Date
0 I-Date
月 I-Date
1 I-Date
9 I-Date
日 I-Date
— I-Date
1 I-Date
0 I-Date
月 I-Date
2 I-Date
5 I-Date
日 I-Date
作 O
为 O
重 O
点 O
人 O
群 O
居 O
家 O
隔 O
离 O
。 O

病 B-Id
例 I-Id
6 I-Id
3 I-Id
严 O
某 O
某 O
1 B-Date
0 I-Date
月 I-Date
2 I-Date
6 I-Date
日 I-Date
5 B-Time
: I-Time
0 I-Time
0 I-Time
步 B-Type
行 I-Type
至 O
单 O
位 O
工 O
作 O

病 B-Id
例 I-Id
6 I-Id
3 I-Id
严 O
某 O
某 O
1 B-Date
0 I-Date
月 I-Date
2 I-Date
6 I-Date
日 I-Date
1 B-Time
2 I-Time
: I-Time
0 I-Time
0 I-Time
下 O
班 O
后 O
在 O
单 O
位 O
休 O
息 O
， O
后 O
继 O
续 O
工 O
作 O
， O

病 B-Id
例 I-Id
6 I-Id
3 I-Id
严 O
某 O
某 O
1 B-Date
0 I-Date
月 I-Date
2 I-Date
6 I-Date
日 I-Date
1 B-Time
7 I-Time
: I-Time
0 I-Time
0 I-Time
步 B-Type
行 I-Type
回 O
家 O
， O
后 O
再 O
无 O
外 O
出 O
。 O

病 B-Id
例 I-Id
6 I-Id
3 I-Id
严 O
某 O
某 O
1 B-Date
0 I-Date
月 I-Date
2 I-Date
7 I-Date
日 I-Date
1 B-Time
0 I-Time
: I-Time
0 I-Time
0 I-Time
前 O
往 O
省 O
二 O
院 O
做 O
核 O
酸 O
检 O
测 O

病 B-Id
例 I-Id
6 I-Id
3 I-Id
严 O
某 O
某 O
1 B-Date
0 I-Date
月 I-Date
2 I-Date
7 I-Date
日 I-Date
1 B-Time
0 I-Time
: I-Time
4 I-Time
0 I-Time
返 O
回 O
单 O
位 O
工 O
作 O

病 B-Id
例 I-Id
6 I-Id
3 I-Id
严 O
某 O
某 O
1 B-Date
0 I-Date
月 I-Date
2 I-Date
7 I-Date
日 I-Date
1 B-Time
2 I-Time
: I-Time
0 I-Time
0 I-Time
下 O
班 O
后 O
稍 O
作 O
休 O
息 O
， O
后 O
继 O
续 O
工 O
作 O
， O

病 B-Id
例 I-Id
6 I-Id
3 I-Id
严 O
某 O
某 O
1 B-Date
0 I-Date
月 I-Date
2 I-Date
7 I-Date
日 I-Date
1 B-Time
5 I-Time
: I-Time
0 I-Time
0 I-Time
步 B-Type
行 I-Type
回 O
家 O
， O
到 O
小 O
区 O
门 O
口 O
， O
在 O
门 O
房 O
领 O
取 O
出 O
入 O
证 O
后 O
， O
返 O
回 O
家 O
中 O
。 O

病 B-Id
例 I-Id
6 I-Id
3 I-Id
严 O
某 O
某 O
1 B-Date
0 I-Date
月 I-Date
2 I-Date
8 I-Date
日 I-Date
凌 B-Time
晨 I-Time
3 I-Time
： I-Time
0 I-Time
0 I-Time
转 O
运 O
至 O
隔 O
离 O
点 O
集 O
中 O
隔 O
离 O
。 O

病 B-Id
例 I-Id
6 I-Id
3 I-Id
严 O
某 O
某 O
1 B-Date
0 I-Date
月 I-Date
2 I-Date
8 I-Date
日 I-Date
— I-Date
1 I-Date
1 I-Date
月 I-Date
5 I-Date
日 I-Date
在 O
集 O
中 O
隔 O
离 O
点 O
隔 O
离 O
。 O

病 B-Id
例 I-Id
6 I-Id
3 I-Id
严 O
某 O
某 O
1 B-Date
1 I-Date
月 I-Date
5 I-Date
日 I-Date
核 O
酸 O
检 O
测 O
阳 O
性 O
， O
闭 O
环 O
转 O
运 O
至 O
定 O
点 O
医 O
院 O
（ O
兰 O
州 O
市 O
第 O
二 O
人 O
民 O
医 O
院 O
雁 O
滩 O
分 O
院 O
） O
诊 O
治 O
。 O

病 B-Id
例 I-Id
6 I-Id
4 I-Id
丁 O
某 O
1 B-Date
0 I-Date
月 I-Date
2 I-Date
4 I-Date
日 I-Date
上 B-Time
午 I-Time
上 B-Time
午 I-Time
在 O
家 O
无 O
外 O
出 O

病 B-Id
例 I-Id
6 I-Id
4 I-Id
丁 O
某 O
1 B-Date
0 I-Date
月 I-Date
2 I-Date
4 I-Date
日 I-Date
下 B-Time
午 I-Time
1 I-Time
3 I-Time
： I-Time
3 I-Time
0 I-Time
前 O
往 O
团 O
结 O
新 O
村 O
卫 O
生 O
服 O
务 O
中 O
心 O
做 O
核 O
酸 O
检 O
测 O
， O
其 B-Time
余 I-Time
时 I-Time
间 I-Time
无 O
外 O
出 O
。 O

病 B-Id
例 I-Id
6 I-Id
4 I-Id
丁 O
某 O
1 B-Date
0 I-Date
月 I-Date
2 I-Date
5 I-Date
日 I-Date
全 B-Time
天 I-Time
全 B-Time
天 I-Time
在 O
家 O
无 O
外 O
出 O
。 O

病 B-Id
例 I-Id
6 I-Id
4 I-Id
丁 O
某 O
1 B-Date
0 I-Date
月 I-Date
2 I-Date
6 I-Date
日 I-Date
作 O
为 O
密 O
切 O
接 O
触 O
者 O
转 O
运 O
至 O
集 O
中 O
隔 O
离 O
点 O
隔 O
离 O
。 O

病 B-Id
例 I-Id
6 I-Id
4 I-Id
丁 O
某 O
1 B-Date
0 I-Date
月 I-Date
2 I-Date
7 I-Date
日 I-Date
— I-Date
1 I-Date
1 I-Date
月 I-Date
5 I-Date
日 I-Date
在 O
集 O
中 O
隔 O
离 O
点 O
隔 O
离 O
。 O

病 B-Id
例 I-Id
6 I-Id
4 I-Id
丁 O
某 O
1 B-Date
1 I-Date
月 I-Date
6 I-Date
日 I-Date
核 O
酸 O
检 O
测 O
阳 O
性 O
， O
闭 O
环 O
转 O
运 O
至 O
定 O
点 O
医 O
院 O
（ O
兰 O
州 O
市 O
第 O
二 O
人 O
民 O
医 O
院 O
雁 O
滩 O
分 O
院 O
） O
诊 O
治 O
。 O

病 B-Id
例 I-Id
6 I-Id
5 I-Id
高 O
某 O
某 O
1 B-Date
0 I-Date
月 I-Date
2 I-Date
6 I-Date
日 I-Date
作 O
为 O
次 O
密 O
接 O
人 O
员 O
转 O
运 O
至 O
集 O
中 O
隔 O
离 O
点 O
隔 O
离 O
。 O

病 B-Id
例 I-Id
6 I-Id
5 I-Id
高 O
某 O
某 O
1 B-Date
0 I-Date
月 I-Date
2 I-Date
7 I-Date
日 I-Date
— I-Date
1 I-Date
1 I-Date
月 I-Date
5 I-Date
日 I-Date
在 O
集 O
中 O
隔 O
离 O
点 O
隔 O
离 O
。 O

病 B-Id
例 I-Id
6 I-Id
5 I-Id
高 O
某 O
某 O
1 B-Date
1 I-Date
月 I-Date
6 I-Date
日 I-Date
核 O
酸 O
检 O
测 O
阳 O
性 O
， O
闭 O
环 O
转 O
运 O
至 O
定 O
点 O
医 O
院 O
（ O
兰 O
州 O
市 O
第 O
二 O
人 O
民 O
医 O
院 O
雁 O
滩 O
分 O
院 O
） O
诊 O
治 O
。 O

病 B-Id
例 I-Id
6 I-Id
6 I-Id
马 O
某 O
某 O
1 B-Date
0 I-Date
月 I-Date
2 I-Date
4 I-Date
日 I-Date
— I-Date
1 I-Date
0 I-Date
月 I-Date
2 I-Date
5 I-Date
日 I-Date
全 B-Time
天 I-Time
全 B-Time
天 I-Time
在 O
家 O
， O
无 O
外 O
出 O
。 O

病 B-Id
例 I-Id
6 I-Id
6 I-Id
马 O
某 O
某 O
1 B-Date
0 I-Date
月 I-Date
2 I-Date
6 I-Date
日 I-Date
作 O
为 O
密 O
切 O
接 O
触 O
者 O
转 O
运 O
至 O
集 O
中 O
隔 O
离 O
点 O
隔 O
离 O
。 O

病 B-Id
例 I-Id
6 I-Id
6 I-Id
马 O
某 O
某 O
1 B-Date
0 I-Date
月 I-Date
2 I-Date
7 I-Date
日 I-Date
— I-Date
1 I-Date
1 I-Date
月 I-Date
4 I-Date
日 I-Date
在 O
集 O
中 O
隔 O
离 O
点 O
隔 O
离 O
。 O

病 B-Id
例 I-Id
6 I-Id
6 I-Id
马 O
某 O
某 O
1 B-Date
1 I-Date
月 I-Date
5 I-Date
日 I-Date
核 O
酸 O
检 O
测 O
阳 O
性 O
， O
闭 O
环 O
转 O
运 O
至 O
定 O
点 O
医 O
院 O
（ O
兰 O
州 O
市 O
第 O
二 O
人 O
民 O
医 O
院 O
雁 O
滩 O
分 O
院 O
） O
诊 O
治 O
。 O

病 B-Id
例 I-Id
6 I-Id
7 I-Id
王 O
某 O
某 O
1 B-Date
0 I-Date
月 I-Date
2 I-Date
4 I-Date
日 I-Date
5 B-Time
: I-Time
4 I-Time
0 I-Time
出 O
门 O
晨 O
练 O
， O
沿 O
九 O
州 O
大 O
道 O
— O
北 O
滨 O
河 O
路 O
— O
会 O
展 O
中 O
心 O

病 B-Id
例 I-Id
6 I-Id
7 I-Id
王 O
某 O
某 O
1 B-Date
0 I-Date
月 I-Date
2 I-Date
4 I-Date
日 I-Date
7 B-Time
: I-Time
4 I-Time
0 I-Time
返 O
回 O
家 O
中 O
后 O
， O
再 O
无 O
外 O
出 O
。 O

病 B-Id
例 I-Id
6 I-Id
7 I-Id
王 O
某 O
某 O
1 B-Date
0 I-Date
月 I-Date
2 I-Date
5 I-Date
日 I-Date
5 B-Time
: I-Time
4 I-Time
0 I-Time
出 O
门 O
晨 O
练 O

病 B-Id
例 I-Id
6 I-Id
7 I-Id
王 O
某 O
某 O
1 B-Date
0 I-Date
月 I-Date
2 I-Date
5 I-Date
日 I-Date
8 B-Time
: I-Time
0 I-Time
0 I-Time
返 O
回 O
家 O
中 O
后 O
， O
再 O
无 O
外 O
出 O
。 O

病 B-Id
例 I-Id
6 I-Id
7 I-Id
王 O
某 O
某 O
1 B-Date
0 I-Date
月 I-Date
2 I-Date
6 I-Date
日 I-Date
作 O
为 O
密 O
切 O
接 O
触 O
者 O
转 O
运 O
至 O
集 O
中 O
隔 O
离 O
点 O
隔 O
离 O
。 O

病 B-Id
例 I-Id
6 I-Id
7 I-Id
王 O
某 O
某 O
1 B-Date
0 I-Date
月 I-Date
2 I-Date
7 I-Date
日 I-Date
— I-Date
1 I-Date
1 I-Date
月 I-Date
5 I-Date
日 I-Date
在 O
集 O
中 O
隔 O
离 O
点 O
隔 O
离 O
。 O

病 B-Id
例 I-Id
6 I-Id
7 I-Id
王 O
某 O
某 O
1 B-Date
1 I-Date
月 I-Date
6 I-Date
日 I-Date
核 O
酸 O
检 O
测 O
阳 O
性 O
， O
闭 O
环 O
转 O
运 O
至 O
定 O
点 O
医 O
院 O
（ O
兰 O
州 O
市 O
第 O
二 O
人 O
民 O
医 O
院 O
雁 O
滩 O
分 O
院 O
） O
诊 O
治 O
。 O

病 B-Id
例 I-Id
6 I-Id
8 I-Id
高 O
某 O
某 O
1 B-Date
0 I-Date
月 I-Date
2 I-Date
6 I-Date
日 I-Date
作 O
为 O
次 O
密 O
接 O
人 O
员 O
转 O
运 O
至 O
集 O
中 O
隔 O
离 O
点 O
隔 O
离 O
。 O

病 B-Id
例 I-Id
6 I-Id
8 I-Id
高 O
某 O
某 O
1 B-Date
0 I-Date
月 I-Date
2 I-Date
7 I-Date
日 I-Date
— I-Date
1 I-Date
1 I-Date
月 I-Date
5 I-Date
日 I-Date
集 O
中 O
隔 O
离 O
点 O
隔 O
离 O
。 O

病 B-Id
例 I-Id
6 I-Id
8 I-Id
高 O
某 O
某 O
1 B-Date
1 I-Date
月 I-Date
6 I-Date
日 I-Date
核 O
酸 O
检 O
测 O
阳 O
性 O
， O
闭 O
环 O
转 O
运 O
至 O
定 O
点 O
医 O
院 O
（ O
兰 O
州 O
市 O
第 O
二 O
人 O
民 O
医 O
院 O
雁 O
滩 O
分 O
院 O
） O
诊 O
治 O
。 O
