# Supplementary material for: Multi-Model Fusion-Based Hierarchical Extraction for Chinese Epidemic Event
Source: Data Sci Eng. 2023 Jan 2;8(1):73–83. doi: 10.1007/s41019-022-00203-6 (PMC9807097; doi:10.1007/s41019-022-00203-6)
Supplement: Supplementary file 1 — (zip 67849 KB) [file 41019_2022_203_MOESM1_ESM.zip › GlobalPointer/data_seperate.py]

def seperate(gold):


    with open('train_all.txt', 'r', encoding='utf-8') as f:
        lines = f.readlines()

    text = []
    tags = []

    for line in lines:
        if line == '\n':
            text.append('#')
            tags.append('#')
        else:
            line = line.replace('\n', '')
            a,b=line.split(' ')

            text.append(a)
            tags.append(b)


    with open('train_'+gold+'.txt', 'w', encoding='utf-8') as f:
        for i in range(len(text)):
            if text[i] != '#':
                if tags[i]=='B-'+gold or tags[i]=='I-'+gold:
                    f.writelines(text[i]+' '+tags[i])
                else:
                    f.writelines(text[i] + ' ' + 'O')

            f.writelines('\n')


    with open('test_all.txt', 'r', encoding='utf-8') as f:
        lines = f.readlines()

    text = []
    tags = []

    for line in lines:
        if line == '\n':
            text.append('#')
            tags.append('#')
        else:
            line = line.replace('\n', '')
            a, b = line.split(' ')

            text.append(a)
            tags.append(b)

    with open('test_'+gold+'.txt', 'w', encoding='utf-8') as f:
        for i in range(len(text)):
            if text[i] != '#':
                if tags[i]=='B-'+gold or tags[i]=='I-'+gold:
                    f.writelines(text[i] + ' ' + tags[i])
                else:
                    f.writelines(text[i] + ' ' + 'O')

            f.writelines('\n')
seperate('Time')
seperate('Place')


with open('train_all.txt', 'r', encoding='utf-8') as f:
    lines = f.readlines()

text = []
tags = []

for line in lines:
    if line == '\n':
        text.append('#')
        tags.append('#')
    else:
        line = line.replace('\n', '')
        a, b = line.split(' ')

        text.append(a)
        tags.append(b)

with open('data_other/train_other.txt', 'w', encoding='utf-8') as f:
    for i in range(len(text)):
        if text[i] != '#':
            if tags[i] == 'B-Place' or tags[i] == 'I-Place' or tags[i] == 'B-Per' or tags[i] == 'I-Per':
                f.writelines(text[i] + ' ' +'O')
            else:
                f.writelines(text[i] + ' ' + tags[i])

        f.writelines('\n')

with open('test_all.txt', 'r', encoding='utf-8') as f:
    lines = f.readlines()

text = []
tags = []

for line in lines:
    if line == '\n':
        text.append('#')
        tags.append('#')
    else:
        line = line.replace('\n', '')
        a, b = line.split(' ')

        text.append(a)
        tags.append(b)

with open('data_other/test_other.txt', 'w', encoding='utf-8') as f:
    for i in range(len(text)):
        if text[i] != '#':
            if tags[i] == 'B-Place' or tags[i] == 'I-Place' or tags[i] == 'B-Per' or tags[i] == 'I-Per':
                f.writelines(text[i] + ' ' + 'O')
            else:
                f.writelines(text[i] + ' ' + tags[i])

        f.writelines('\n')
