# Supplementary material for: Multi-Model Fusion-Based Hierarchical Extraction for Chinese Epidemic Event
Source: Data Sci Eng. 2023 Jan 2;8(1):73–83. doi: 10.1007/s41019-022-00203-6 (PMC9807097; doi:10.1007/s41019-022-00203-6)
Supplement: Supplementary file 1 — (zip 67849 KB) [file 41019_2022_203_MOESM1_ESM.zip › GlobalPointer/Globalpointer_Time.py]

import warnings
warnings.filterwarnings("ignore")

import os
import jieba
import torch
import pickle
import torch.nn as nn
import torch.optim as optim
import pandas as pd

from ark_nlp.model.ner.global_pointer_bert import GlobalPointerBert
from ark_nlp.model.ner.global_pointer_bert import GlobalPointerBertConfig
from ark_nlp.model.ner.global_pointer_bert import Dataset
from ark_nlp.model.ner.global_pointer_bert import Task
from ark_nlp.model.ner.global_pointer_bert import get_default_model_optimizer
from ark_nlp.model.ner.global_pointer_bert import Tokenizer

from ark_nlp.factory.utils.conlleval import get_entity_bio

datalist = []
with open('./data_Time/train_Time.txt', 'r', encoding='utf-8') as f:
    lines = f.readlines()
    lines.append('\n')

    text = []
    labels = []
    label_set = set()

    for line in lines:
        if line == '\n':
            text = ''.join(text)
            entity_labels = []
            for _type, _start_idx, _end_idx in get_entity_bio(labels, id2label=None):
                entity_labels.append({
                    'start_idx': _start_idx,
                    'end_idx': _end_idx,
                    'type': _type,
                    'entity': text[_start_idx: _end_idx + 1]
                })

            if text == '':
                continue

            datalist.append({
                'text': text,
                'label': entity_labels
            })

            text = []
            labels = []

        elif line == '  O\n':
            text.append(' ')
            labels.append('O')
        else:
            line = line.strip('\n').split()
            if len(line) == 1:
                term = ' '
                label = line[0]
            else:
                term, label = line
            text.append(term)
            label_set.add(label.split('-')[-1])
            labels.append(label)

# 这里随意分割了一下看指标，建议实际使用sklearn分割或者交叉验证

train_data_df = pd.DataFrame(datalist)
train_data_df['label'] = train_data_df['label'].apply(lambda x: str(x))

dev_data_df = pd.DataFrame(datalist[-400:])
dev_data_df['label'] = dev_data_df['label'].apply(lambda x: str(x))

ner_train_dataset = Dataset(train_data_df, categories=label_set)
ner_dev_dataset = Dataset(dev_data_df, categories=ner_train_dataset.categories)

tokenizer = Tokenizer(vocab='hfl/chinese-bert-wwm', max_seq_len=128)


ner_train_dataset.convert_to_ids(tokenizer)
ner_dev_dataset.convert_to_ids(tokenizer)

config = GlobalPointerBertConfig.from_pretrained('hfl/chinese-bert-wwm',
                                                 num_labels=len(ner_train_dataset.cat2id))

torch.cuda.empty_cache()

dl_module = GlobalPointerBert.from_pretrained('hfl/chinese-bert-wwm',
                                              config=config)

# 设置运行次数
num_epoches = 15
batch_size = 64

optimizer = get_default_model_optimizer(dl_module)

model = Task(dl_module, optimizer, 'gpce', cuda_device=0)

model.fit(ner_train_dataset,
          ner_dev_dataset,
          lr=2e-5,
          epochs=num_epoches,
          batch_size=batch_size
         )

import json
import torch
import numpy as np


# ark-nlp提供该函数：from ark_nlp.model.ner.global_pointer_bert import Predictor
# 这里主要是为了可以比较清晰地看到解码过程，所以将代码copy到这
class GlobalPointerNERPredictor(object):
    """
    GlobalPointer命名实体识别的预测器

    Args:
        module: 深度学习模型
        tokernizer: 分词器
        cat2id (:obj:`dict`): 标签映射
    """  # noqa: ignore flake8"

    def __init__(
            self,
            module,
            tokernizer,
            cat2id
    ):
        self.module = module
        self.module.task = 'TokenLevel'

        self.cat2id = cat2id
        self.tokenizer = tokernizer
        self.device = list(self.module.parameters())[0].device

        self.id2cat = {}
        for cat_, idx_ in self.cat2id.items():
            self.id2cat[idx_] = cat_

    def _convert_to_transfomer_ids(
            self,
            text
    ):

        tokens = self.tokenizer.tokenize(text)
        token_mapping = self.tokenizer.get_token_mapping(text, tokens)

        input_ids = self.tokenizer.sequence_to_ids(tokens)
        input_ids, input_mask, segment_ids = input_ids

        zero = [0 for i in range(self.tokenizer.max_seq_len)]
        span_mask = [input_mask for i in range(sum(input_mask))]
        span_mask.extend([zero for i in range(sum(input_mask), self.tokenizer.max_seq_len)])
        span_mask = np.array(span_mask)

        features = {
            'input_ids': input_ids,
            'attention_mask': input_mask,
            'token_type_ids': segment_ids,
            'span_mask': span_mask
        }

        return features, token_mapping

    def _get_input_ids(
            self,
            text
    ):
        if self.tokenizer.tokenizer_type == 'vanilla':
            return self._convert_to_vanilla_ids(text)
        elif self.tokenizer.tokenizer_type == 'transfomer':
            return self._convert_to_transfomer_ids(text)
        elif self.tokenizer.tokenizer_type == 'customized':
            return self._convert_to_customized_ids(text)
        else:
            raise ValueError("The tokenizer type does not exist")

    def _get_module_one_sample_inputs(
            self,
            features
    ):
        return {col: torch.Tensor(features[col]).type(torch.long).unsqueeze(0).to(self.device) for col in features}

    def predict_one_sample(
            self,
            text='',
            threshold=0
    ):
        """
        单样本预测

        Args:
            text (:obj:`string`): 输入文本
            threshold (:obj:`float`, optional, defaults to 0): 预测的阈值
        """  # noqa: ignore flake8"

        features, token_mapping = self._get_input_ids(text)
        self.module.eval()

        with torch.no_grad():
            inputs = self._get_module_one_sample_inputs(features)
            scores = self.module(**inputs)[0].cpu()

        scores[:, [0, -1]] -= np.inf
        scores[:, :, [0, -1]] -= np.inf

        entities = []

        for category, start, end in zip(*np.where(scores > threshold)):
            if end - 1 > token_mapping[-1][-1]:
                break
            if token_mapping[start - 1][0] <= token_mapping[end - 1][-1]:
                entitie_ = {
                    "start_idx": token_mapping[start - 1][0],
                    "end_idx": token_mapping[end - 1][-1],
                    "entity": text[token_mapping[start - 1][0]: token_mapping[end - 1][-1] + 1],
                    "type": self.id2cat[category]
                }

                if entitie_['entity'] == '':
                    continue

                entities.append(entitie_)

        return entities


ner_predictor_instance = GlobalPointerNERPredictor(model.module, tokenizer, ner_train_dataset.cat2id)

from tqdm import tqdm

predict_results = []

with open(
        './data_Time/testsentence.txt',
        'r', encoding='utf-8') as f:
    lines = f.readlines()
    for _line in tqdm(lines):
        label = len(_line) * ['O']
        for _preditc in ner_predictor_instance.predict_one_sample(_line[:-1]):
            if 'I' in label[_preditc['start_idx']]:
                continue
            if 'B' in label[_preditc['start_idx']] and 'O' not in label[_preditc['end_idx']]:
                continue
            if 'O' in label[_preditc['start_idx']] and 'B' in label[_preditc['end_idx']]:
                continue

            label[_preditc['start_idx']] = 'B-' + _preditc['type']
            label[_preditc['start_idx'] + 1: _preditc['end_idx'] + 1] = (_preditc['end_idx'] - _preditc[
                'start_idx']) * [('I-' + _preditc['type'])]

        predict_results.append([_line, label])

with open('./output_Time/pre.txt', 'w', encoding='utf-8') as f:
    for _result in predict_results:
        for word, tag in zip(_result[0], _result[1]):
            if word == '\n':
                continue
            f.write(f'{word} {tag}\n')
        f.write('\n')
f.close()


correcttags = []
pretags = []
textlist = []
with open(
        './data_Time/test_Time.txt',
        'r', encoding='utf-8') as f:
    correctlines = f.readlines()
for correctline in correctlines:
    if correctline == '\n':
        #         continue
        correcttags.append('#')
        textlist.append('#')
    else:
        correctline = correctline.replace('\n', '')
        correcttext, correcttag = correctline.split(' ')
        correcttags.append(correcttag)
        textlist.append(correcttext)
f.close()

with open(
        './output_Time/pre.txt',
        'r', encoding='utf-8') as f:
    prelines = f.readlines()
for preline in prelines:
    if preline == '\n':
        pretags.append('#')
    #         continue
    else:
        preline = preline.replace('\n', '')
        pretext, pretag = preline.split(' ')
        pretags.append(pretag)
f.close()
print(len(textlist))
print(len(correcttags))
print(len(pretags))
for i in range(len(textlist)):
    if correcttags[i] == '#' and pretags[i] != '#':
        print(i)
with open(
        './output_Time/pretest_two.txt',
        'w', encoding='utf-8') as f:
    for i in range(len(textlist)):
        if textlist[i] != '#':
            f.writelines(textlist[i] + ' ' + correcttags[i] + ' ' + pretags[i])
        if correcttags[i] != pretags[i]:
            print(textlist[i] + ' ' + correcttags[i] + ' ' + pretags[i])
        f.writelines('\n')

import sys
import re
import codecs
from conlleval import return_report
from collections import defaultdict, namedtuple

output_file = './output_Time/pretest_two.txt'
eval_lines = return_report(output_file)
for line in eval_lines:
    print(line)
