# Supplementary material for: Multi-Model Fusion-Based Hierarchical Extraction for Chinese Epidemic Event
Source: Data Sci Eng. 2023 Jan 2;8(1):73–83. doi: 10.1007/s41019-022-00203-6 (PMC9807097; doi:10.1007/s41019-022-00203-6)
Supplement: Supplementary file 1 — (zip 67849 KB) [file 41019_2022_203_MOESM1_ESM.zip › GlobalPointer/output_Place/pre.txt]

病 O
例 O
5 O
3 O
米 O
某 O
某 O
木 O
1 O
0 O
月 O
1 O
日 O
— O
1 O
6 O
日 O
在 O
五 B-Place
星 I-Place
坪 I-Place
后 I-Place
街 I-Place
居 O
住 O
和 O
生 O
活 O
。 O

病 O
例 O
5 O
3 O
米 O
某 O
某 O
木 O
1 O
0 O
月 O
1 O
7 O
日 O
— O
2 O
0 O
日 O
7 O
: O
5 O
0 O
前 O
往 O
五 B-Place
星 I-Place
坪 I-Place
小 I-Place
学 I-Place
上 O
学 O

病 O
例 O
5 O
3 O
米 O
某 O
某 O
木 O
1 O
0 O
月 O
1 O
7 O
日 O
— O
2 O
0 O
日 O
1 O
2 O
: O
0 O
0 O
放 O
学 O
回 O
家 B-Place

病 O
例 O
5 O
3 O
米 O
某 O
某 O
木 O
1 O
0 O
月 O
1 O
7 O
日 O
— O
2 O
0 O
日 O
1 O
4 O
: O
1 O
0 O
去 O
学 B-Place
校 I-Place

病 O
例 O
5 O
3 O
米 O
某 O
某 O
木 O
1 O
0 O
月 O
1 O
7 O
日 O
— O
2 O
0 O
日 O
1 O
8 O
: O
0 O
0 O
放 O
学 O
回 O
家 B-Place
， O
后 O
再 O
无 O
外 O
出 O
。 O

病 O
例 O
5 O
3 O
米 O
某 O
某 O
木 O
1 O
0 O
月 O
2 O
1 O
日 O
1 O
6 O
: O
3 O
0 O
与 O
母 O
亲 O
马 O
某 O
某 O
（ O
确 O
诊 O
病 O
例 O
） O
步 O
行 O
至 O
五 B-Place
星 I-Place
坪 I-Place
小 I-Place
学 I-Place
核 I-Place
酸 I-Place
采 I-Place
样 I-Place
点 I-Place
采 O
样 O
， O
保 O
持 O
一 O
米 O
线 O
， O
全 O
程 O
佩 O
戴 O
口 O
罩 O
， O

病 O
例 O
5 O
3 O
米 O
某 O
某 O
木 O
1 O
0 O
月 O
2 O
1 O
日 O
1 O
7 O
: O
0 O
0 O
返 O
回 O
家 B-Place
， O
后 O
再 O
无 O
外 O
出 O

病 O
例 O
5 O
3 O
米 O
某 O
某 O
木 O
1 O
0 O
月 O
2 O
2 O
日 O
— O
2 O
3 O
日 O
居 O
家 B-Place
无 O
外 O
出 O
。 O

病 O
例 O
5 O
3 O
米 O
某 O
某 O
木 O
1 O
0 O
月 O
2 O
4 O
日 O
1 O
2 O
: O
0 O
0 O
与 O
母 O
亲 O
马 O
某 O
某 O
、 O
父 O
亲 O
米 O
某 O
某 O
都 O
三 O
人 O
步 O
行 O
至 O
五 B-Place
星 I-Place
坪 I-Place
小 I-Place
学 I-Place
核 I-Place
酸 I-Place
采 I-Place
样 I-Place
点 I-Place
检 O
测 O
未 O
果 O
， O

病 O
例 O
5 O
3 O
米 O
某 O
某 O
木 O
1 O
0 O
月 O
2 O
4 O
日 O
1 O
2 O
: O
3 O
0 O
返 O
回 O
家 B-Place
中 O
， O

病 O
例 O
5 O
3 O
米 O
某 O
某 O
木 O
1 O
0 O
月 O
2 O
4 O
日 O
1 O
7 O
: O
0 O
0 O
与 O
母 O
亲 O
马 O
某 O
某 O
、 O
父 O
亲 O
米 O
某 O
某 O
都 O
、 O
哥 O
哥 O
米 O
某 O
某 O
四 O
人 O
步 O
行 O
至 O
五 B-Place
星 I-Place
坪 I-Place
小 I-Place
学 I-Place
核 I-Place
酸 I-Place
采 I-Place
样 I-Place
点 I-Place
采 O
样 O
， O
保 O
持 O
一 O
米 O
线 O
， O
全 O
程 O
带 O
口 O
罩 O
， O

病 O
例 O
5 O
3 O
米 O
某 O
某 O
木 O
1 O
0 O
月 O
2 O
4 O
日 O
1 O
8 O
: O
0 O
0 O
全 O
家 B-Place
步 O
行 O
返 O
回 O
家 B-Place
中 O
。 O

病 O
例 O
5 O
3 O
米 O
某 O
某 O
木 O
1 O
0 O
月 O
2 O
5 O
日 O
1 O
4 O
: O
0 O
0 O
转 O
运 O
至 O
集 B-Place
中 I-Place
隔 I-Place
离 I-Place
点 I-Place
。 O

病 O
例 O
5 O
4 O
王 O
某 O
1 O
0 O
月 O
1 O
日 O
至 O
1 O
0 O
月 O
2 O
6 O
日 O
无 O
兰 O
州 O
市 O
以 O
外 O
旅 O
行 O
史 O

病 O
例 O
5 O
4 O
王 O
某 O
1 O
0 O
月 O
2 O
7 O
日 O
1 O
1 O
: O
0 O
0 O
从 O
家 B-Place
乘 O
出 O
租 O
车 O
到 O
工 B-Place
作 I-Place
单 I-Place
位 I-Place
（ I-Place
陇 I-Place
西 I-Place
路 I-Place
4 I-Place
8 I-Place
号 I-Place
） I-Place
上 O
班 O

病 O
例 O
5 O
4 O
王 O
某 O
1 O
0 O
月 O
2 O
7 O
日 O
1 O
5 O
: O
0 O
0 O
外 O
出 O
到 O
雁 B-Place
北 I-Place
路 I-Place
附 I-Place
近 I-Place
工 O
作 O

病 O
例 O
5 O
4 O
王 O
某 O
1 O
0 O
月 O
2 O
7 O
日 O
2 O
1 O
: O
3 O
0 O
返 O
回 O
工 B-Place
作 I-Place
单 I-Place
位 I-Place
（ I-Place
陇 I-Place
西 I-Place
路 I-Place
4 I-Place
8 I-Place
号 I-Place
） I-Place
就 O
餐 O

病 O
例 O
5 O
4 O
王 O
某 O
1 O
0 O
月 O
2 O
7 O
日 O
2 O
3 O
: O
0 O
0 O
到 O
陇 B-Place
西 I-Place
路 I-Place
附 I-Place
近 I-Place
休 O
息 O

病 O
例 O
5 O
4 O
王 O
某 O
1 O
0 O
月 O
2 O
8 O
日 O
1 O
3 O
: O
0 O
0 O
前 O
往 O
鱼 B-Place
池 I-Place
口 I-Place
附 I-Place
近 I-Place
开 O
展 O
工 O
作 O

病 O
例 O
5 O
4 O
王 O
某 O
1 O
0 O
月 O
2 O
8 O
日 O
2 O
0 O
: O
0 O
0 O
返 O
回 O
陇 B-Place
西 I-Place
路 I-Place
附 I-Place
近 I-Place
休 O
息 O
， O
期 O
间 O
到 O
附 B-Place
近 I-Place
金 I-Place
顺 I-Place
友 I-Place
便 I-Place
利 I-Place
店 I-Place
购 O
买 O
水 O
果 O
。 O

病 O
例 O
5 O
4 O
王 O
某 O
1 O
0 O
月 O
2 O
9 O
日 O
1 O
1 O
： O
0 O
7 O
左 O
右 O
与 O
其 O
男 O
朋 O
友 O
在 O
新 B-Place
世 I-Place
界 I-Place
超 I-Place
市 I-Place
门 I-Place
口 I-Place
见 O
面 O
， O
两 O
人 O
交 O
谈 O
约 O
2 O
0 O
分 O
钟 O
， O

病 O
例 O
5 O
4 O
王 O
某 O
1 O
0 O
月 O
2 O
9 O
日 O
1 O
1 O
: O
3 O
2 O
返 B-Place
回 I-Place

病 O
例 O
5 O
4 O
王 O
某 O
1 O
0 O
月 O
2 O
9 O
日 O
1 O
4 O
: O
1 O
3 O
到 O
达 O
鱼 B-Place
池 I-Place
口 I-Place
附 I-Place
近 I-Place
工 O
作 O

病 O
例 O
5 O
4 O
王 O
某 O
1 O
0 O
月 O
2 O
9 O
日 O
1 O
8 O
: O
0 O
0 O
乘 O
车 O
返 O
回 O
用 O
餐 O

病 O
例 O
5 O
4 O
王 O
某 O
1 O
0 O
月 O
2 O
9 O
日 O
1 O
8 O
: O
3 O
0 O
外 O
出 O
天 B-Place
平 I-Place
街 I-Place
附 I-Place
近 I-Place
工 O
作 O

病 O
例 O
5 O
4 O
王 O
某 O
1 O
0 O
月 O
2 O
9 O
日 O
2 O
1 O
: O
0 O
0 O
返 O
回 O
陇 B-Place
西 I-Place
路 I-Place
附 I-Place
近 I-Place
休 O
息 O

病 O
例 O
5 O
4 O
王 O
某 O
1 O
0 O
月 O
3 O
0 O
日 O
全 O
天 O
休 O
息 O
无 B-Place
外 O
出 O

病 O
例 O
5 O
4 O
王 O
某 O
1 O
0 O
月 O
3 O
1 O
日 O
1 O
5 O
: O
0 O
0 O
前 O
往 O
庙 B-Place
滩 I-Place
子 I-Place
附 I-Place
近 I-Place
开 O
展 O
工 O
作 O

病 O
例 O
5 O
4 O
王 O
某 O
1 O
0 O
月 O
3 O
1 O
日 O
1 O
8 O
: O
4 O
0 O
前 O
往 O
天 B-Place
平 I-Place
街 I-Place
附 I-Place
近 I-Place
与 O
同 O
事 O
汇 O
合 O

病 O
例 O
5 O
4 O
王 O
某 O
1 O
0 O
月 O
3 O
1 O
日 O
1 O
9 O
: O
2 O
0 O
到 O
定 B-Place
西 I-Place
南 I-Place
路 I-Place
华 I-Place
联 I-Place
超 I-Place
市 I-Place
购 O
物 O
后 O
继 O
续 O
工 O
作 O

病 O
例 O
5 O
4 O
王 O
某 O
1 O
0 O
月 O
3 O
1 O
日 O
2 O
2 O
: O
0 O
0 O
返 O
回 O
陇 B-Place
西 I-Place
路 I-Place
附 I-Place
近 I-Place
休 O
息 O

病 O
例 O
5 O
4 O
王 O
某 O
1 O
1 O
月 O
1 O
日 O
8 O
: O
4 O
0 O
乘 O
车 O
前 O
往 O
铁 B-Place
路 I-Place
局 I-Place
附 I-Place
近 I-Place
工 O
作 O

病 O
例 O
5 O
4 O
王 O
某 O
1 O
1 O
月 O
1 O
日 O
1 O
4 O
: O
0 O
0 O
返 O
回 O
工 B-Place
作 I-Place
单 I-Place
位 I-Place
就 O
餐 O

病 O
例 O
5 O
4 O
王 O
某 O
1 O
1 O
月 O
2 O
日 O
应 O
检 O
尽 O
检 O
人 O
群 O
例 O
行 O
核 O
酸 O
检 O
测 O
为 O
阳 O
性 O
， O
闭 O
环 O
转 O
运 O
至 O
定 B-Place
点 I-Place
医 I-Place
院 I-Place
诊 O
治 O
。 O

病 O
例 O
5 O
5 O
马 O
某 O
某 O
则 O
1 O
1 O
月 O
2 O
日 O
现 O
住 O
兰 B-Place
州 I-Place
市 I-Place
七 I-Place
里 I-Place
河 I-Place
区 I-Place
五 I-Place
星 I-Place
坪 I-Place
后 I-Place
街 I-Place

病 O
例 O
5 O
5 O
马 O
某 O
某 O
则 O
1 O
0 O
月 O
2 O
1 O
日 O
2 O
0 O
: O
4 O
0 O
带 O
女 O
儿 O
马 O
某 O
某 O
哈 O
、 O
马 O
某 O
某 O
， O
儿 O
子 O
马 O
某 O
1 O
、 O
马 O
某 O
2 O
五 O
人 O
前 O
往 O
五 B-Place
星 I-Place
坪 I-Place
社 I-Place
区 I-Place
核 I-Place
酸 I-Place
采 I-Place
样 I-Place
点 I-Place
采 O
样 O

病 O
例 O
5 O
5 O
马 O
某 O
某 O
则 O
1 O
0 O
月 O
2 O
1 O
日 O
2 O
1 O
: O
1 O
0 O
采 O
样 O
完 O
毕 O
， O
返 O
回 O
家 B-Place
中 O
， O
后 O
无 O
外 O
出 O

病 O
例 O
5 O
5 O
马 O
某 O
某 O
则 O
1 O
0 O
月 O
2 O
2 O
日 O
— O
2 O
3 O
日 O
在 O
家 B-Place
无 O
外 O
出 O

病 O
例 O
5 O
5 O
马 O
某 O
某 O
则 O
1 O
0 O
月 O
2 O
4 O
日 O
8 O
: O
3 O
0 O
带 O
四 O
个 O
孩 O
子 O
前 O
往 O
五 B-Place
星 I-Place
坪 I-Place
社 I-Place
区 I-Place
核 I-Place
酸 I-Place
采 I-Place
样 I-Place
点 I-Place
采 O
样 O

病 O
例 O
5 O
5 O
马 O
某 O
某 O
则 O
1 O
0 O
月 O
2 O
4 O
日 O
1 O
0 O
: O
0 O
0 O
采 O
样 O
完 O
毕 O
， O
返 O
回 O
家 B-Place
中 O
， O
后 O
无 O
外 O
出 O

病 O
例 O
5 O
5 O
马 O
某 O
某 O
则 O
1 O
0 O
月 O
2 O
5 O
日 O
1 O
4 O
: O
0 O
0 O
转 O
运 O
至 O
集 B-Place
中 I-Place
隔 I-Place
离 I-Place
点 I-Place

病 O
例 O
5 O
6 O
王 O
某 O
某 O
1 O
0 O
月 O
2 O
5 O
日 O
因 O
肋 O
骨 O
骨 O
折 O
未 O
痊 O
愈 O
在 O
女 B-Place
儿 I-Place
家 I-Place
（ I-Place
天 I-Place
水 I-Place
南 I-Place
路 I-Place
2 I-Place
7 I-Place
9 I-Place
号 I-Place
） I-Place
， O
无 O
外 O
出 O

病 O
例 O
5 O
6 O
王 O
某 O
某 O
1 O
0 O
月 O
2 O
6 O
日 O
凌 O
晨 O
被 O
转 O
运 O
至 O
集 B-Place
中 I-Place
隔 I-Place
离 I-Place
点 I-Place
隔 O
离 O

病 O
例 O
5 O
6 O
王 O
某 O
某 O
1 O
0 O
月 O
2 O
7 O
日 O
— O
1 O
1 O
月 O
3 O
日 O
在 O
集 B-Place
中 I-Place
隔 I-Place
离 I-Place
点 I-Place
隔 O
离 O

病 O
例 O
5 O
6 O
王 O
某 O
某 O
1 O
1 O
月 O
4 O
日 O
核 O
酸 O
检 O
测 O
阳 O
性 O
， O
闭 O
环 O
转 O
运 O
至 O
定 B-Place
点 I-Place
医 I-Place
院 I-Place
诊 O
治 O

病 O
例 O
5 O
7 O
杨 O
某 O
某 O
1 O
0 O
月 O
2 O
4 O
日 O
上 O
午 O
上 O
午 O
在 O
家 B-Place

病 O
例 O
5 O
7 O
杨 O
某 O
某 O
1 O
0 O
月 O
2 O
4 O
日 O
1 O
5 O
: O
0 O
0 O
下 O
楼 O
排 O
队 O
做 O
核 O
酸 O
， O
后 O
再 O
无 O
外 O
出 O

病 O
例 O
5 O
7 O
杨 O
某 O
某 O
1 O
0 O
月 O
2 O
5 O
日 O
1 O
0 O
: O
0 O
0 O
居 O
住 O
小 B-Place
区 I-Place
因 O
疫 O
情 O
被 O
封 O
控 O
， O
在 O
家 B-Place
隔 O
离 O
无 O
外 O
出 O

病 O
例 O
5 O
7 O
杨 O
某 O
某 O
1 O
0 O
月 O
2 O
6 O
日 O
1 O
: O
1 O
0 O
转 O
运 O
至 O
集 B-Place
中 I-Place
隔 I-Place
离 I-Place
点 I-Place
隔 O
离 O

病 O
例 O
5 O
7 O
杨 O
某 O
某 O
1 O
0 O
月 O
2 O
7 O
日 O
— O
1 O
1 O
月 O
3 O
日 O
在 O
集 B-Place
中 I-Place
隔 I-Place
离 I-Place
点 I-Place
隔 O
离 O

病 O
例 O
5 O
7 O
杨 O
某 O
某 O
1 O
1 O
月 O
4 O
日 O
核 O
酸 O
检 O
测 O
阳 O
性 O
， O
闭 O
环 O
转 O
运 O
至 O
定 B-Place
点 I-Place
医 I-Place
院 I-Place
诊 O
治 O
。 O

病 O
例 O
5 O
8 O
梁 O
某 O
1 O
0 O
月 O
1 O
8 O
日 O
— O
1 O
0 O
月 O
2 O
7 O
日 O
在 O
省 B-Place
二 I-Place
院 I-Place
住 O
院 O
治 O
疗 O

病 O
例 O
5 O
8 O
梁 O
某 O
1 O
0 O
月 O
2 O
8 O
日 O
被 O
判 O
定 O
为 O
新 O
冠 O
确 O
诊 O
病 O
例 O
的 O
密 O
切 O
接 O
触 O
者 O
转 O
运 O
至 O
集 B-Place
中 I-Place
隔 I-Place
离 I-Place
点 I-Place
隔 O
离 O

病 O
例 O
5 O
8 O
梁 O
某 O
1 O
0 O
月 O
2 O
9 O
日 O
— O
1 O
1 O
月 O
3 O
日 O
在 O
集 B-Place
中 I-Place
隔 I-Place
离 I-Place
点 I-Place
隔 O
离 O

病 O
例 O
5 O
8 O
梁 O
某 O
1 O
1 O
月 O
4 O
日 O
核 O
酸 O
检 O
测 O
阳 O
性 O
， O
闭 O
环 O
转 O
运 O
至 O
定 B-Place
点 I-Place
医 I-Place
院 I-Place
诊 O
治 O
。 O

病 O
例 O
5 O
9 O
张 O
某 O
某 O
1 O
0 O
月 O
2 O
0 O
日 O
学 O
校 O
停 O
课 O
， O
同 O
姥 O
姥 O
张 O
某 O
某 O
和 O
表 O
弟 O
廖 O
某 O
在 O
大 B-Place
唐 I-Place
宫 I-Place
门 I-Place
口 I-Place
核 I-Place
酸 I-Place
采 I-Place
样 I-Place
点 I-Place
核 O
酸 O
采 O
样 O
。 O

病 O
例 O
5 O
9 O
张 O
某 O
某 O
1 O
0 O
月 O
2 O
1 O
日 O
无 B-Place
外 O
出 O

病 O
例 O
5 O
9 O
张 O
某 O
某 O
1 O
0 O
月 O
2 O
2 O
日 O
同 O
姥 O
姥 O
在 O
格 B-Place
兰 I-Place
绿 I-Place
都 I-Place
小 I-Place
区 I-Place
核 I-Place
酸 I-Place
采 I-Place
样 I-Place
点 I-Place
核 O
酸 O
采 O
样 O

病 O
例 O
5 O
9 O
张 O
某 O
某 O
1 O
0 O
月 O
2 O
3 O
日 O
无 B-Place
外 O
出 O

病 O
例 O
5 O
9 O
张 O
某 O
某 O
1 O
0 O
月 O
2 O
4 O
日 O
同 O
母 O
亲 O
在 O
格 B-Place
兰 I-Place
绿 I-Place
都 I-Place
小 I-Place
区 I-Place
核 I-Place
酸 I-Place
采 I-Place
样 I-Place
点 I-Place
核 O
酸 O
采 O
样 O
。 O

病 O
例 O
5 O
9 O
张 O
某 O
某 O
1 O
0 O
月 O
2 O
5 O
日 O
- O
1 O
0 O
月 O
2 O
7 O
日 O
在 O
自 O
己 O
家 O
和 O
姥 B-Place
爷 I-Place
姥 I-Place
姥 I-Place
家 I-Place
之 O
间 O
来 O
回 O
走 O
动 O
， O
未 O
离 O
开 O
过 O
格 B-Place
兰 I-Place
绿 I-Place
都 I-Place
小 I-Place
区 I-Place
。 O

病 O
例 O
5 O
9 O
张 O
某 O
某 O
1 O
0 O
月 O
2 O
8 O
日 O
上 O
午 O
上 O
午 O
无 B-Place
外 O
出 O

病 O
例 O
5 O
9 O
张 O
某 O
某 O
1 O
0 O
月 O
2 O
8 O
日 O
1 O
4 O
: O
0 O
0 O
左 O
右 O
转 O
运 O
至 O
集 B-Place
中 I-Place
隔 I-Place
离 I-Place
点 I-Place

病 O
例 O
6 O
0 O
王 O
某 O
某 O
1 O
0 O
月 O
2 O
3 O
日 O
全 O
天 O
全 O
天 O
在 O
家 B-Place
无 O
外 O
出 O

病 O
例 O
6 O
0 O
王 O
某 O
某 O
1 O
0 O
月 O
2 O
4 O
日 O
1 O
2 O
: O
0 O
0 O
其 O
在 O
母 O
亲 O
带 O
领 O
下 O
到 O
八 B-Place
栋 I-Place
楼 I-Place
核 I-Place
酸 I-Place
检 I-Place
测 I-Place
点 I-Place
采 O
样 O

病 O
例 O
6 O
0 O
王 O
某 O
某 O
1 O
0 O
月 O
2 O
4 O
日 O
1 O
3 O
: O
3 O
0 O
步 O
行 O
至 O
金 B-Place
轮 I-Place
广 I-Place
场 I-Place
做 O
核 O
酸 O
检 O
测 O
， O
后 O
返 O
回 O
家 B-Place
中 O
， O
再 O
无 O
外 O
出 O

病 O
例 O
6 O
0 O
王 O
某 O
某 O
1 O
0 O
月 O
2 O
5 O
日 O
全 O
天 O
在 O
家 B-Place
无 O
外 O
出 O

病 O
例 O
6 O
0 O
王 O
某 O
某 O
1 O
0 O
月 O
2 O
6 O
日 O
1 O
1 O
: O
0 O
0 O
由 O
父 O
亲 O
带 O
领 O
去 O
元 B-Place
富 I-Place
大 I-Place
厦 I-Place
做 O
核 O
酸 O
。 O
后 O
返 O
回 O
家 B-Place
中 O
。 O

病 O
例 O
6 O
0 O
王 O
某 O
某 O
1 O
0 O
月 O
2 O
7 O
日 O
全 O
天 O
在 O
家 B-Place
无 O
外 O
出 O

病 O
例 O
6 O
0 O
王 O
某 O
某 O
1 O
0 O
月 O
2 O
8 O
日 O
1 O
1 O
: O
0 O
0 O
由 O
父 O
亲 O
带 O
领 O
去 O
元 B-Place
富 I-Place
大 I-Place
厦 I-Place
核 I-Place
酸 I-Place
检 I-Place
测 I-Place
点 I-Place
做 O
核 O
酸 O
， O
后 O
返 O
回 O
家 B-Place
中 O
， O
再 O
无 O
外 O
出 O

病 O
例 O
6 O
0 O
王 O
某 O
某 O
1 O
0 O
月 O
2 O
9 O
日 O
上 O
午 O
在 O
家 B-Place
无 O
外 O
出 O

病 O
例 O
6 O
0 O
王 O
某 O
某 O
1 O
0 O
月 O
2 O
9 O
日 O
1 O
4 O
: O
0 O
0 O
作 O
为 O
确 O
诊 O
病 O
例 O
王 O
某 O
某 O
的 O
密 O
切 O
接 O
触 O
者 O
转 O
运 O
至 O
集 B-Place
中 I-Place
隔 I-Place
离 I-Place
点 I-Place
隔 O
离 O
。 O

病 O
例 O
6 O
0 O
王 O
某 O
某 O
1 O
0 O
月 O
3 O
0 O
日 O
— O
1 O
1 O
月 O
4 O
日 O
在 O
集 B-Place
中 I-Place
隔 I-Place
离 I-Place
点 I-Place
隔 O
离 O
。 O

病 O
例 O
6 O
0 O
王 O
某 O
某 O
1 O
1 O
月 O
5 O
日 O
核 O
酸 O
检 O
测 O
阳 O
性 O
， O
闭 O
环 O
转 O
运 O
至 O
定 B-Place
点 I-Place
医 I-Place
院 I-Place
诊 O
治 O
。 O

病 O
例 O
6 O
1 O
廖 O
某 O
某 O
1 O
0 O
月 O
2 O
2 O
日 O
7 O
: O
1 O
0 O
骑 O
车 O
到 O
六 B-Place
一 I-Place
商 I-Place
城 I-Place
上 O
班 O
， O
工 O
作 O
完 O
毕 O
在 O
商 B-Place
城 I-Place
附 I-Place
近 I-Place
休 O
息 O
， O

病 O
例 O
6 O
1 O
廖 O
某 O
某 O
1 O
0 O
月 O
2 O
2 O
日 O
1 O
1 O
: O
3 O
0 O
骑 O
车 O
回 O
家 B-Place
吃 O
午 O
饭 O

病 O
例 O
6 O
1 O
廖 O
某 O
某 O
1 O
0 O
月 O
2 O
2 O
日 O
1 O
3 O
: O
1 O
0 O
骑 O
车 O
上 O
班 O
， O
工 O
作 O
完 O
毕 O
在 O
商 B-Place
城 I-Place
附 I-Place
近 I-Place
休 O
息 O
， O

病 O
例 O
6 O
1 O
廖 O
某 O
某 O
1 O
0 O
月 O
2 O
2 O
日 O
1 O
7 O
: O
3 O
0 O
骑 O
车 O
回 O
家 B-Place
， O
再 O
无 O
外 O
出 O
。 O

病 O
例 O
6 O
1 O
廖 O
某 O
某 O
1 O
0 O
月 O
2 O
3 O
日 O
7 O
: O
0 O
0 O
骑 O
车 O
上 O
班 O
， O
工 O
作 O
完 O
毕 O
骑 O
车 O
回 O
家 B-Place
， O

病 O
例 O
6 O
1 O
廖 O
某 O
某 O
1 O
0 O
月 O
2 O
3 O
日 O
1 O
2 O
: O
5 O
0 O
骑 O
车 O
上 B-Place
班 I-Place

病 O
例 O
6 O
1 O
廖 O
某 O
某 O
1 O
0 O
月 O
2 O
3 O
日 O
1 O
3 O
: O
1 O
5 O
骑 O
车 O
前 O
往 O
甘 B-Place
肃 I-Place
昆 I-Place
仑 I-Place
燃 I-Place
气 I-Place
小 I-Place
西 I-Place
湖 I-Place
服 I-Place
务 I-Place
站 I-Place
缴 O
费 O
， O
后 O
在 O
南 B-Place
滨 I-Place
河 I-Place
路 I-Place
附 I-Place
近 I-Place
休 O
息 O
， O

病 O
例 O
6 O
1 O
廖 O
某 O
某 O
1 O
0 O
月 O
2 O
3 O
日 O
1 O
6 O
: O
4 O
0 O
骑 O
车 O
回 O
家 B-Place

病 O
例 O
6 O
1 O
廖 O
某 O
某 O
1 O
0 O
月 O
2 O
3 O
日 O
1 O
7 O
: O
2 O
0 O
在 O
格 B-Place
兰 I-Place
绿 I-Place
都 I-Place
旁 I-Place
边 I-Place
超 I-Place
市 I-Place
买 O
肉 O
， O
后 O
再 O
无 O
外 O
出 O
。 O

病 O
例 O
6 O
1 O
廖 O
某 O
某 O
1 O
0 O
月 O
2 O
4 O
日 O
7 O
: O
1 O
0 O
骑 O
车 O
上 O
班 O
， O
工 O
作 O
完 O
毕 O
在 O
商 B-Place
城 I-Place
附 I-Place
近 I-Place
休 O
息 O
， O

病 O
例 O
6 O
1 O
廖 O
某 O
某 O
1 O
0 O
月 O
2 O
4 O
日 O
1 O
1 O
: O
0 O
5 O
骑 O
车 O
回 O
家 B-Place

病 O
例 O
6 O
1 O
廖 O
某 O
某 O
1 O
0 O
月 O
2 O
4 O
日 O
1 O
1 O
: O
3 O
0 O
骑 O
车 O
上 B-Place
班 I-Place

病 O
例 O
6 O
1 O
廖 O
某 O
某 O
1 O
0 O
月 O
2 O
4 O
日 O
1 O
3 O
: O
3 O
5 O
骑 O
车 O
回 O
家 B-Place

病 O
例 O
6 O
1 O
廖 O
某 O
某 O
1 O
0 O
月 O
2 O
4 O
日 O
1 O
4 O
: O
3 O
0 O
骑 O
车 O
在 O
南 B-Place
滨 I-Place
河 I-Place
路 I-Place
附 I-Place
近 I-Place
休 O
息 O

病 O
例 O
6 O
1 O
廖 O
某 O
某 O
1 O
0 O
月 O
2 O
4 O
日 O
1 O
7 O
: O
3 O
0 O
骑 O
车 O
回 O
家 B-Place

病 O
例 O
6 O
1 O
廖 O
某 O
某 O
1 O
0 O
月 O
2 O
4 O
日 O
2 O
3 O
: O
3 O
0 O
至 O
1 O
0 O
月 O
2 O
5 O
日 O
0 O
1 O
: O
0 O
0 O
在 O
格 B-Place
兰 I-Place
绿 I-Place
都 I-Place
小 I-Place
区 I-Place
排 O
队 O
核 O
酸 O
采 O
样 O
。 O

病 O
例 O
6 O
1 O
廖 O
某 O
某 O
1 O
0 O
月 O
2 O
5 O
日 O
7 O
: O
1 O
0 O
骑 O
车 O
上 B-Place
班 I-Place

病 O
例 O
6 O
1 O
廖 O
某 O
某 O
1 O
0 O
月 O
2 O
5 O
日 O
9 O
: O
0 O
0 O
左 O
右 O
骑 O
车 O
回 O
家 B-Place

病 O
例 O
6 O
1 O
廖 O
某 O
某 O
1 O
0 O
月 O
2 O
5 O
日 O
1 O
2 O
: O
5 O
0 O
骑 O
车 O
在 O
南 B-Place
滨 I-Place
河 I-Place
路 I-Place
附 I-Place
近 I-Place
休 O
息 O

病 O
例 O
6 O
1 O
廖 O
某 O
某 O
1 O
0 O
月 O
2 O
5 O
日 O
1 O
6 O
: O
1 O
0 O
骑 O
车 O
上 B-Place
班 I-Place

病 O
例 O
6 O
1 O
廖 O
某 O
某 O
1 O
0 O
月 O
2 O
5 O
日 O
1 O
7 O
: O
4 O
0 O
骑 O
车 O
回 O
家 B-Place

病 O
例 O
6 O
1 O
廖 O
某 O
某 O
1 O
0 O
月 O
2 O
5 O
日 O
1 O
8 O
: O
0 O
0 O
- O
1 O
9 O
: O
0 O
0 O
在 O
格 B-Place
兰 I-Place
绿 I-Place
都 I-Place
小 I-Place
区 I-Place
排 O
队 O
核 O
酸 O
采 O
样 O
， O
后 O
再 O
无 O
外 O
出 O
。 O

病 O
例 O
6 O
1 O
廖 O
某 O
某 O
1 O
0 O
月 O
2 O
6 O
- O
2 O
7 O
日 O
7 O
: O
1 O
0 O
骑 O
车 O
上 B-Place
班 I-Place

病 O
例 O
6 O
1 O
廖 O
某 O
某 O
1 O
0 O
月 O
2 O
6 O
- O
2 O
7 O
日 O
8 O
: O
3 O
0 O
骑 O
车 O
回 O
家 B-Place

病 O
例 O
6 O
1 O
廖 O
某 O
某 O
1 O
0 O
月 O
2 O
6 O
- O
2 O
7 O
日 O
1 O
3 O
: O
1 O
0 O
骑 O
车 O
上 O
班 O
， O
后 O
在 O
南 B-Place
滨 I-Place
河 I-Place
路 I-Place
附 I-Place
近 I-Place
休 O
息 O

病 O
例 O
6 O
1 O
廖 O
某 O
某 O
1 O
0 O
月 O
2 O
6 O
- O
2 O
7 O
日 O
1 O
7 O
: O
4 O
0 O
骑 O
车 O
回 O
家 B-Place
， O
后 O
再 O
无 O
外 O
出 O
。 O

病 O
例 O
6 O
1 O
廖 O
某 O
某 O
1 O
0 O
月 O
2 O
8 O
日 O
7 O
: O
1 O
0 O
骑 O
车 O
上 B-Place
班 I-Place

病 O
例 O
6 O
1 O
廖 O
某 O
某 O
1 O
0 O
月 O
2 O
8 O
日 O
8 O
: O
4 O
0 O
骑 O
车 O
回 O
家 B-Place

病 O
例 O
6 O
1 O
廖 O
某 O
某 O
1 O
0 O
月 O
2 O
8 O
日 O
1 O
4 O
: O
0 O
0 O
转 O
运 O
至 O
集 B-Place
中 I-Place
隔 I-Place
离 I-Place
点 I-Place

病 O
例 O
6 O
2 O
何 O
某 O
1 O
0 O
月 O
2 O
7 O
日 O
1 O
1 O
: O
3 O
0 O
到 O
工 B-Place
作 I-Place
单 I-Place
位 I-Place
（ I-Place
陇 I-Place
西 I-Place
路 I-Place
4 I-Place
8 I-Place
号 I-Place
） I-Place
上 O
班 O

病 O
例 O
6 O
2 O
何 O
某 O
1 O
0 O
月 O
2 O
7 O
日 O
1 O
5 O
: O
0 O
0 O
外 O
出 O
到 O
雁 B-Place
北 I-Place
路 I-Place
附 I-Place
近 I-Place
工 O
作 O
， O
未 O
到 O
过 O
其 O
它 O
场 O
所 O
， O

病 O
例 O
6 O
2 O
何 O
某 O
1 O
0 O
月 O
2 O
7 O
日 O
2 O
1 O
: O
3 O
0 O
返 O
回 O
工 B-Place
作 I-Place
单 I-Place
位 I-Place
就 O
餐 O

病 O
例 O
6 O
2 O
何 O
某 O
1 O
0 O
月 O
2 O
7 O
日 O
2 O
3 O
: O
0 O
0 O
到 O
陇 B-Place
西 I-Place
路 I-Place
附 I-Place
近 I-Place
休 O
息 O
。 O

病 O
例 O
6 O
2 O
何 O
某 O
1 O
0 O
月 O
2 O
8 O
日 O
1 O
3 O
: O
0 O
0 O
前 O
往 O
鱼 B-Place
池 I-Place
口 I-Place
附 I-Place
近 I-Place
开 O
展 O
工 O
作 O
， O

病 O
例 O
6 O
2 O
何 O
某 O
1 O
0 O
月 O
2 O
8 O
日 O
2 O
0 O
: O
0 O
0 O
返 O
回 O
陇 B-Place
西 I-Place
路 I-Place
附 I-Place
近 I-Place
休 O
息 O
。 O

病 O
例 O
6 O
2 O
何 O
某 O
1 O
0 O
月 O
2 O
9 O
日 O
1 O
4 O
: O
1 O
3 O
到 O
达 O
鱼 B-Place
池 I-Place
口 I-Place
附 I-Place
近 I-Place
工 O
作 O

病 O
例 O
6 O
2 O
何 O
某 O
1 O
0 O
月 O
2 O
9 O
日 O
1 O
8 O
: O
0 O
0 O
乘 O
车 O
返 O
回 O
用 O
餐 O
后 O

病 O
例 O
6 O
2 O
何 O
某 O
1 O
0 O
月 O
2 O
9 O
日 O
1 O
8 O
: O
3 O
0 O
外 O
出 O
天 B-Place
平 I-Place
街 I-Place
附 I-Place
近 I-Place
工 O
作 O

病 O
例 O
6 O
2 O
何 O
某 O
1 O
0 O
月 O
2 O
9 O
日 O
2 O
1 O
: O
0 O
0 O
返 O
回 O
陇 B-Place
西 I-Place
路 I-Place
附 I-Place
近 I-Place
休 O
息 O
， O
再 O
无 O
外 O
出 O
。 O

病 O
例 O
6 O
2 O
何 O
某 O
1 O
0 O
月 O
3 O
0 O
日 O
1 O
0 O
: O
0 O
0 O
在 O
新 B-Place
世 I-Place
界 I-Place
百 I-Place
货 I-Place
通 I-Place
道 I-Place
处 I-Place
与 O
同 O
事 O
见 O
面 O
， O
取 O
生 O
活 O
用 O
品 O
， O
约 O
1 O
分 O
钟 O
。 O
? O

病 O
例 O
6 O
2 O
何 O
某 O
1 O
0 O
月 O
3 O
1 O
日 O
1 O
5 O
: O
0 O
0 O
前 O
往 O
庙 B-Place
滩 I-Place
子 I-Place
附 I-Place
近 I-Place
开 O
展 O
工 O
作 O
， O

病 O
例 O
6 O
2 O
何 O
某 O
1 O
0 O
月 O
3 O
1 O
日 O
1 O
8 O
: O
4 O
0 O
前 O
往 O
天 B-Place
平 I-Place
街 I-Place
附 I-Place
近 I-Place
与 O
同 O
事 O
汇 O
合 O

病 O
例 O
6 O
2 O
何 O
某 O
1 O
0 O
月 O
3 O
1 O
日 O
1 O
9 O
: O
2 O
0 O
到 O
定 B-Place
西 I-Place
南 I-Place
路 I-Place
华 I-Place
联 I-Place
超 I-Place
市 I-Place
购 O
物 O
后 O
继 O
续 O
工 O
作 O

病 O
例 O
6 O
2 O
何 O
某 O
1 O
0 O
月 O
3 O
1 O
日 O
2 O
2 O
: O
0 O
0 O
返 O
回 O
陇 B-Place
西 I-Place
路 I-Place
附 I-Place
近 I-Place
休 O
息 O
。 O

病 O
例 O
6 O
2 O
何 O
某 O
1 O
1 O
月 O
1 O
日 O
8 O
: O
4 O
0 O
乘 O
车 O
前 O
往 O
铁 B-Place
路 I-Place
局 I-Place
附 I-Place
近 I-Place
工 O
作 O

病 O
例 O
6 O
2 O
何 O
某 O
1 O
1 O
月 O
1 O
日 O
1 O
4 O
: O
0 O
0 O
返 O
回 O
工 B-Place
作 I-Place
单 I-Place
位 I-Place
就 O
餐 O
， O
再 O
无 O
外 O
出 O
。 O

病 O
例 O
6 O
2 O
何 O
某 O
1 O
1 O
月 O
2 O
日 O
作 O
为 O
确 O
诊 O
病 O
例 O
的 O
密 O
切 O
接 O
触 O
者 O
转 O
运 O
到 O
集 B-Place
中 I-Place
隔 I-Place
离 I-Place
点 I-Place
隔 O
离 O
。 O

病 O
例 O
6 O
2 O
何 O
某 O
1 O
1 O
月 O
3 O
日 O
— O
1 O
1 O
月 O
5 O
日 O
在 O
集 B-Place
中 I-Place
隔 I-Place
离 I-Place
点 I-Place
隔 O
离 O
。 O

病 O
例 O
6 O
2 O
何 O
某 O
1 O
1 O
月 O
5 O
日 O
核 O
酸 O
检 O
测 O
阳 O
性 O
， O
闭 O
环 O
转 O
运 O
至 O
定 B-Place
点 I-Place
医 I-Place
院 I-Place
（ I-Place
兰 I-Place
州 I-Place
市 I-Place
第 I-Place
二 I-Place
人 I-Place
民 I-Place
医 I-Place
院 I-Place
雁 I-Place
滩 I-Place
分 I-Place
院 I-Place
） I-Place
诊 O
治 O
。 O

病 O
例 O
6 O
3 O
严 O
某 O
某 O
1 O
0 O
月 O
1 O
9 O
日 O
— O
1 O
0 O
月 O
2 O
5 O
日 O
作 O
为 O
重 O
点 O
人 O
群 O
居 O
家 B-Place
隔 O
离 O
。 O

病 O
例 O
6 O
3 O
严 O
某 O
某 O
1 O
0 O
月 O
2 O
6 O
日 O
5 O
: O
0 O
0 O
步 O
行 O
至 O
单 B-Place
位 I-Place
工 O
作 O

病 O
例 O
6 O
3 O
严 O
某 O
某 O
1 O
0 O
月 O
2 O
6 O
日 O
1 O
2 O
: O
0 O
0 O
下 O
班 O
后 O
在 O
单 B-Place
位 I-Place
休 O
息 O
， O
后 O
继 O
续 O
工 O
作 O
， O

病 O
例 O
6 O
3 O
严 O
某 O
某 O
1 O
0 O
月 O
2 O
6 O
日 O
1 O
7 O
: O
0 O
0 O
步 O
行 O
回 O
家 B-Place
， O
后 O
再 O
无 O
外 O
出 O
。 O

病 O
例 O
6 O
3 O
严 O
某 O
某 O
1 O
0 O
月 O
2 O
7 O
日 O
1 O
0 O
: O
0 O
0 O
前 O
往 O
省 B-Place
二 I-Place
院 I-Place
做 O
核 O
酸 O
检 O
测 O

病 O
例 O
6 O
3 O
严 O
某 O
某 O
1 O
0 O
月 O
2 O
7 O
日 O
1 O
0 O
: O
4 O
0 O
返 O
回 O
单 B-Place
位 I-Place
工 O
作 O

病 O
例 O
6 O
3 O
严 O
某 O
某 O
1 O
0 O
月 O
2 O
7 O
日 O
1 O
2 O
: O
0 O
0 O
下 O
班 O
后 O
稍 O
作 O
休 O
息 O
， O
后 O
继 O
续 O
工 O
作 O
， O

病 O
例 O
6 O
3 O
严 O
某 O
某 O
1 O
0 O
月 O
2 O
7 O
日 O
1 O
5 O
: O
0 O
0 O
步 O
行 O
回 O
家 B-Place
， O
到 O
小 B-Place
区 I-Place
门 I-Place
口 I-Place
， O
在 O
门 B-Place
房 I-Place
领 O
取 O
出 O
入 O
证 O
后 O
， O
返 O
回 O
家 B-Place
中 O
。 O

病 O
例 O
6 O
3 O
严 O
某 O
某 O
1 O
0 O
月 O
2 O
8 O
日 O
凌 O
晨 O
3 O
： O
0 O
0 O
转 O
运 O
至 O
隔 O
离 O
点 O
集 O
中 O
隔 O
离 O
。 O

病 O
例 O
6 O
3 O
严 O
某 O
某 O
1 O
0 O
月 O
2 O
8 O
日 O
— O
1 O
1 O
月 O
5 O
日 O
在 O
集 B-Place
中 I-Place
隔 I-Place
离 I-Place
点 I-Place
隔 O
离 O
。 O

病 O
例 O
6 O
3 O
严 O
某 O
某 O
1 O
1 O
月 O
5 O
日 O
核 O
酸 O
检 O
测 O
阳 O
性 O
， O
闭 O
环 O
转 O
运 O
至 O
定 B-Place
点 I-Place
医 I-Place
院 I-Place
（ I-Place
兰 I-Place
州 I-Place
市 I-Place
第 I-Place
二 I-Place
人 I-Place
民 I-Place
医 I-Place
院 I-Place
雁 I-Place
滩 I-Place
分 I-Place
院 I-Place
） I-Place
诊 O
治 O
。 O

病 O
例 O
6 O
4 O
丁 O
某 O
1 O
0 O
月 O
2 O
4 O
日 O
上 O
午 O
上 O
午 O
在 O
家 B-Place
无 O
外 O
出 O

病 O
例 O
6 O
4 O
丁 O
某 O
1 O
0 O
月 O
2 O
4 O
日 O
下 O
午 O
1 O
3 O
： O
3 O
0 O
前 O
往 O
团 B-Place
结 I-Place
新 I-Place
村 I-Place
卫 I-Place
生 I-Place
服 I-Place
务 I-Place
中 I-Place
心 I-Place
做 O
核 O
酸 O
检 O
测 O
， O
其 O
余 O
时 O
间 O
无 O
外 O
出 O
。 O

病 O
例 O
6 O
4 O
丁 O
某 O
1 O
0 O
月 O
2 O
5 O
日 O
全 O
天 O
全 O
天 O
在 O
家 B-Place
无 O
外 O
出 O
。 O

病 O
例 O
6 O
4 O
丁 O
某 O
1 O
0 O
月 O
2 O
6 O
日 O
作 O
为 O
密 O
切 O
接 O
触 O
者 O
转 O
运 O
至 O
集 B-Place
中 I-Place
隔 I-Place
离 I-Place
点 I-Place
隔 O
离 O
。 O

病 O
例 O
6 O
4 O
丁 O
某 O
1 O
0 O
月 O
2 O
7 O
日 O
— O
1 O
1 O
月 O
5 O
日 O
在 O
集 B-Place
中 I-Place
隔 I-Place
离 I-Place
点 I-Place
隔 O
离 O
。 O

病 O
例 O
6 O
4 O
丁 O
某 O
1 O
1 O
月 O
6 O
日 O
核 O
酸 O
检 O
测 O
阳 O
性 O
， O
闭 O
环 O
转 O
运 O
至 O
定 B-Place
点 I-Place
医 I-Place
院 I-Place
（ I-Place
兰 I-Place
州 I-Place
市 I-Place
第 I-Place
二 I-Place
人 I-Place
民 I-Place
医 I-Place
院 I-Place
雁 I-Place
滩 I-Place
分 I-Place
院 I-Place
） I-Place
诊 O
治 O
。 O

病 O
例 O
6 O
5 O
高 O
某 O
某 O
1 O
0 O
月 O
2 O
6 O
日 O
作 O
为 O
次 O
密 O
接 O
人 O
员 O
转 O
运 O
至 O
集 B-Place
中 I-Place
隔 I-Place
离 I-Place
点 I-Place
隔 O
离 O
。 O

病 O
例 O
6 O
5 O
高 O
某 O
某 O
1 O
0 O
月 O
2 O
7 O
日 O
— O
1 O
1 O
月 O
5 O
日 O
在 O
集 B-Place
中 I-Place
隔 I-Place
离 I-Place
点 I-Place
隔 O
离 O
。 O

病 O
例 O
6 O
5 O
高 O
某 O
某 O
1 O
1 O
月 O
6 O
日 O
核 O
酸 O
检 O
测 O
阳 O
性 O
， O
闭 O
环 O
转 O
运 O
至 O
定 B-Place
点 I-Place
医 I-Place
院 I-Place
（ I-Place
兰 I-Place
州 I-Place
市 I-Place
第 I-Place
二 I-Place
人 I-Place
民 I-Place
医 I-Place
院 I-Place
雁 I-Place
滩 I-Place
分 I-Place
院 I-Place
） I-Place
诊 O
治 O
。 O

病 O
例 O
6 O
6 O
马 O
某 O
某 O
1 O
0 O
月 O
2 O
4 O
日 O
— O
1 O
0 O
月 O
2 O
5 O
日 O
全 O
天 O
全 O
天 O
在 O
家 B-Place
， O
无 O
外 O
出 O
。 O

病 O
例 O
6 O
6 O
马 O
某 O
某 O
1 O
0 O
月 O
2 O
6 O
日 O
作 O
为 O
密 O
切 O
接 O
触 O
者 O
转 O
运 O
至 O
集 B-Place
中 I-Place
隔 I-Place
离 I-Place
点 I-Place
隔 O
离 O
。 O

病 O
例 O
6 O
6 O
马 O
某 O
某 O
1 O
0 O
月 O
2 O
7 O
日 O
— O
1 O
1 O
月 O
4 O
日 O
在 O
集 B-Place
中 I-Place
隔 I-Place
离 I-Place
点 I-Place
隔 O
离 O
。 O

病 O
例 O
6 O
6 O
马 O
某 O
某 O
1 O
1 O
月 O
5 O
日 O
核 O
酸 O
检 O
测 O
阳 O
性 O
， O
闭 O
环 O
转 O
运 O
至 O
定 B-Place
点 I-Place
医 I-Place
院 I-Place
（ I-Place
兰 I-Place
州 I-Place
市 I-Place
第 I-Place
二 I-Place
人 I-Place
民 I-Place
医 I-Place
院 I-Place
雁 I-Place
滩 I-Place
分 I-Place
院 I-Place
） I-Place
诊 O
治 O
。 O

病 O
例 O
6 O
7 O
王 O
某 O
某 O
1 O
0 O
月 O
2 O
4 O
日 O
5 O
: O
4 O
0 O
出 O
门 O
晨 O
练 O
， O
沿 B-Place
九 I-Place
州 I-Place
大 I-Place
道 I-Place
— I-Place
北 I-Place
滨 I-Place
河 I-Place
路 I-Place
— I-Place
会 I-Place
展 I-Place
中 I-Place
心 I-Place

病 O
例 O
6 O
7 O
王 O
某 O
某 O
1 O
0 O
月 O
2 O
4 O
日 O
7 O
: O
4 O
0 O
返 O
回 O
家 B-Place
中 O
后 O
， O
再 O
无 O
外 O
出 O
。 O

病 O
例 O
6 O
7 O
王 O
某 O
某 O
1 O
0 O
月 O
2 O
5 O
日 O
5 O
: O
4 O
0 O
出 O
门 O
晨 O
练 O

病 O
例 O
6 O
7 O
王 O
某 O
某 O
1 O
0 O
月 O
2 O
5 O
日 O
8 O
: O
0 O
0 O
返 O
回 O
家 B-Place
中 O
后 O
， O
再 O
无 O
外 O
出 O
。 O

病 O
例 O
6 O
7 O
王 O
某 O
某 O
1 O
0 O
月 O
2 O
6 O
日 O
作 O
为 O
密 O
切 O
接 O
触 O
者 O
转 O
运 O
至 O
集 B-Place
中 I-Place
隔 I-Place
离 I-Place
点 I-Place
隔 O
离 O
。 O

病 O
例 O
6 O
7 O
王 O
某 O
某 O
1 O
0 O
月 O
2 O
7 O
日 O
— O
1 O
1 O
月 O
5 O
日 O
在 O
集 B-Place
中 I-Place
隔 I-Place
离 I-Place
点 I-Place
隔 O
离 O
。 O

病 O
例 O
6 O
7 O
王 O
某 O
某 O
1 O
1 O
月 O
6 O
日 O
核 O
酸 O
检 O
测 O
阳 O
性 O
， O
闭 O
环 O
转 O
运 O
至 O
定 B-Place
点 I-Place
医 I-Place
院 I-Place
（ I-Place
兰 I-Place
州 I-Place
市 I-Place
第 I-Place
二 I-Place
人 I-Place
民 I-Place
医 I-Place
院 I-Place
雁 I-Place
滩 I-Place
分 I-Place
院 I-Place
） I-Place
诊 O
治 O
。 O

病 O
例 O
6 O
8 O
高 O
某 O
某 O
1 O
0 O
月 O
2 O
6 O
日 O
作 O
为 O
次 O
密 O
接 O
人 O
员 O
转 O
运 O
至 O
集 B-Place
中 I-Place
隔 I-Place
离 I-Place
点 I-Place
隔 O
离 O
。 O

病 O
例 O
6 O
8 O
高 O
某 O
某 O
1 O
0 O
月 O
2 O
7 O
日 O
— O
1 O
1 O
月 O
5 O
日 O
集 O
中 O
隔 O
离 O
点 O
隔 O
离 O
。 O

病 O
例 O
6 O
8 O
高 O
某 O
某 O
1 O
1 O
月 O
6 O
日 O
核 O
酸 O
检 O
测 O
阳 O
性 O
， O
闭 O
环 O
转 O
运 O
至 O
定 B-Place
点 I-Place
医 I-Place
院 I-Place
（ I-Place
兰 I-Place
州 I-Place
市 I-Place
第 I-Place
二 I-Place
人 I-Place
民 I-Place
医 I-Place
院 I-Place
雁 I-Place
滩 I-Place
分 I-Place
院 I-Place
） I-Place
诊 O
治 O
。 O
