# Supplementary material for: Multi-Model Fusion-Based Hierarchical Extraction for Chinese Epidemic Event
Source: Data Sci Eng. 2023 Jan 2;8(1):73–83. doi: 10.1007/s41019-022-00203-6 (PMC9807097; doi:10.1007/s41019-022-00203-6)
Supplement: Supplementary file 1 — (zip 67849 KB) [file 41019_2022_203_MOESM1_ESM.zip › GlobalPointer/output_Time/pretest_two.txt]

病 O O
例 O O
5 O O
3 O O
米 O O
某 O O
某 O O
木 O O
1 O O
0 O O
月 O O
1 O O
日 O O
— O O
1 O O
6 O O
日 O O
在 O O
五 O O
星 O O
坪 O O
后 O O
街 O O
居 O O
住 O O
和 O O
生 O O
活 O O
。 O O

病 O O
例 O O
5 O O
3 O O
米 O O
某 O O
某 O O
木 O O
1 O O
0 O O
月 O O
1 O O
7 O O
日 O O
— O O
2 O O
0 O O
日 O O
7 B-Time B-Time
: I-Time I-Time
5 I-Time I-Time
0 I-Time I-Time
前 O O
往 O O
五 O O
星 O O
坪 O O
小 O O
学 O O
上 O O
学 O O

病 O O
例 O O
5 O O
3 O O
米 O O
某 O O
某 O O
木 O O
1 O O
0 O O
月 O O
1 O O
7 O O
日 O O
— O O
2 O O
0 O O
日 O O
1 B-Time B-Time
2 I-Time I-Time
: I-Time I-Time
0 I-Time I-Time
0 I-Time I-Time
放 O O
学 O O
回 O O
家 O O

病 O O
例 O O
5 O O
3 O O
米 O O
某 O O
某 O O
木 O O
1 O O
0 O O
月 O O
1 O O
7 O O
日 O O
— O O
2 O O
0 O O
日 O O
1 B-Time B-Time
4 I-Time I-Time
: I-Time I-Time
1 I-Time I-Time
0 I-Time I-Time
去 O O
学 O O
校 O O

病 O O
例 O O
5 O O
3 O O
米 O O
某 O O
某 O O
木 O O
1 O O
0 O O
月 O O
1 O O
7 O O
日 O O
— O O
2 O O
0 O O
日 O O
1 B-Time B-Time
8 I-Time I-Time
: I-Time I-Time
0 I-Time I-Time
0 I-Time I-Time
放 O O
学 O O
回 O O
家 O O
， O O
后 O O
再 O O
无 O O
外 O O
出 O O
。 O O

病 O O
例 O O
5 O O
3 O O
米 O O
某 O O
某 O O
木 O O
1 O O
0 O O
月 O O
2 O O
1 O O
日 O O
1 B-Time B-Time
6 I-Time I-Time
: I-Time I-Time
3 I-Time I-Time
0 I-Time I-Time
与 O O
母 O O
亲 O O
马 O O
某 O O
某 O O
（ O O
确 O O
诊 O O
病 O O
例 O O
） O O
步 O O
行 O O
至 O O
五 O O
星 O O
坪 O O
小 O O
学 O O
核 O O
酸 O O
采 O O
样 O O
点 O O
采 O O
样 O O
， O O
保 O O
持 O O
一 O O
米 O O
线 O O
， O O
全 O O
程 O O
佩 O O
戴 O O
口 O O
罩 O O
， O O

病 O O
例 O O
5 O O
3 O O
米 O O
某 O O
某 O O
木 O O
1 O O
0 O O
月 O O
2 O O
1 O O
日 O O
1 B-Time B-Time
7 I-Time I-Time
: I-Time I-Time
0 I-Time I-Time
0 I-Time I-Time
返 O O
回 O O
家 O O
， O O
后 O O
再 O O
无 O O
外 O O
出 O O

病 O O
例 O O
5 O O
3 O O
米 O O
某 O O
某 O O
木 O O
1 O O
0 O O
月 O O
2 O O
2 O O
日 O O
— O O
2 O O
3 O O
日 O O
居 O O
家 O O
无 O O
外 O O
出 O O
。 O O

病 O O
例 O O
5 O O
3 O O
米 O O
某 O O
某 O O
木 O O
1 O O
0 O O
月 O O
2 O O
4 O O
日 O O
1 B-Time B-Time
2 I-Time I-Time
: I-Time I-Time
0 I-Time I-Time
0 I-Time I-Time
与 O O
母 O O
亲 O O
马 O O
某 O O
某 O O
、 O O
父 O O
亲 O O
米 O O
某 O O
某 O O
都 O O
三 O O
人 O O
步 O O
行 O O
至 O O
五 O O
星 O O
坪 O O
小 O O
学 O O
核 O O
酸 O O
采 O O
样 O O
点 O O
检 O O
测 O O
未 O O
果 O O
， O O

病 O O
例 O O
5 O O
3 O O
米 O O
某 O O
某 O O
木 O O
1 O O
0 O O
月 O O
2 O O
4 O O
日 O O
1 B-Time B-Time
2 I-Time I-Time
: I-Time I-Time
3 I-Time I-Time
0 I-Time I-Time
返 O O
回 O O
家 O O
中 O O
， O O

病 O O
例 O O
5 O O
3 O O
米 O O
某 O O
某 O O
木 O O
1 O O
0 O O
月 O O
2 O O
4 O O
日 O O
1 B-Time B-Time
7 I-Time I-Time
: I-Time I-Time
0 I-Time I-Time
0 I-Time I-Time
与 O O
母 O O
亲 O O
马 O O
某 O O
某 O O
、 O O
父 O O
亲 O O
米 O O
某 O O
某 O O
都 O O
、 O O
哥 O O
哥 O O
米 O O
某 O O
某 O O
四 O O
人 O O
步 O O
行 O O
至 O O
五 O O
星 O O
坪 O O
小 O O
学 O O
核 O O
酸 O O
采 O O
样 O O
点 O O
采 O O
样 O O
， O O
保 O O
持 O O
一 O O
米 O O
线 O O
， O O
全 O O
程 O O
带 O O
口 O O
罩 O O
， O O

病 O O
例 O O
5 O O
3 O O
米 O O
某 O O
某 O O
木 O O
1 O O
0 O O
月 O O
2 O O
4 O O
日 O O
1 B-Time B-Time
8 I-Time I-Time
: I-Time I-Time
0 I-Time I-Time
0 I-Time I-Time
全 O O
家 O O
步 O O
行 O O
返 O O
回 O O
家 O O
中 O O
。 O O

病 O O
例 O O
5 O O
3 O O
米 O O
某 O O
某 O O
木 O O
1 O O
0 O O
月 O O
2 O O
5 O O
日 O O
1 B-Time B-Time
4 I-Time I-Time
: I-Time I-Time
0 I-Time I-Time
0 I-Time I-Time
转 O O
运 O O
至 O O
集 O O
中 O O
隔 O O
离 O O
点 O O
。 O O

病 O O
例 O O
5 O O
4 O O
王 O O
某 O O
1 O O
0 O O
月 O O
1 O O
日 O O
至 O O
1 O O
0 O O
月 O O
2 O O
6 O O
日 O O
无 O O
兰 O O
州 O O
市 O O
以 O O
外 O O
旅 O O
行 O O
史 O O

病 O O
例 O O
5 O O
4 O O
王 O O
某 O O
1 O O
0 O O
月 O O
2 O O
7 O O
日 O O
1 B-Time B-Time
1 I-Time I-Time
: I-Time I-Time
0 I-Time I-Time
0 I-Time I-Time
从 O O
家 O O
乘 O O
出 O O
租 O O
车 O O
到 O O
工 O O
作 O O
单 O O
位 O O
（ O O
陇 O O
西 O O
路 O O
4 O O
8 O O
号 O O
） O O
上 O O
班 O O

病 O O
例 O O
5 O O
4 O O
王 O O
某 O O
1 O O
0 O O
月 O O
2 O O
7 O O
日 O O
1 B-Time B-Time
5 I-Time I-Time
: I-Time I-Time
0 I-Time I-Time
0 I-Time I-Time
外 O O
出 O O
到 O O
雁 O O
北 O O
路 O O
附 O O
近 O O
工 O O
作 O O

病 O O
例 O O
5 O O
4 O O
王 O O
某 O O
1 O O
0 O O
月 O O
2 O O
7 O O
日 O O
2 B-Time B-Time
1 I-Time I-Time
: I-Time I-Time
3 I-Time I-Time
0 I-Time I-Time
返 O O
回 O O
工 O O
作 O O
单 O O
位 O O
（ O O
陇 O O
西 O O
路 O O
4 O O
8 O O
号 O O
） O O
就 O O
餐 O O

病 O O
例 O O
5 O O
4 O O
王 O O
某 O O
1 O O
0 O O
月 O O
2 O O
7 O O
日 O O
2 B-Time B-Time
3 I-Time I-Time
: I-Time I-Time
0 I-Time I-Time
0 I-Time I-Time
到 O O
陇 O O
西 O O
路 O O
附 O O
近 O O
休 O O
息 O O

病 O O
例 O O
5 O O
4 O O
王 O O
某 O O
1 O O
0 O O
月 O O
2 O O
8 O O
日 O O
1 B-Time B-Time
3 I-Time I-Time
: I-Time I-Time
0 I-Time I-Time
0 I-Time I-Time
前 O O
往 O O
鱼 O O
池 O O
口 O O
附 O O
近 O O
开 O O
展 O O
工 O O
作 O O

病 O O
例 O O
5 O O
4 O O
王 O O
某 O O
1 O O
0 O O
月 O O
2 O O
8 O O
日 O O
2 B-Time B-Time
0 I-Time I-Time
: I-Time I-Time
0 I-Time I-Time
0 I-Time I-Time
返 O O
回 O O
陇 O O
西 O O
路 O O
附 O O
近 O O
休 O O
息 O O
， O O
期 O O
间 O O
到 O O
附 O O
近 O O
金 O O
顺 O O
友 O O
便 O O
利 O O
店 O O
购 O O
买 O O
水 O O
果 O O
。 O O

病 O O
例 O O
5 O O
4 O O
王 O O
某 O O
1 O O
0 O O
月 O O
2 O O
9 O O
日 O O
1 B-Time B-Time
1 I-Time I-Time
： I-Time I-Time
0 I-Time I-Time
7 I-Time I-Time
左 O O
右 O O
与 O O
其 O O
男 O O
朋 O O
友 O O
在 O O
新 O O
世 O O
界 O O
超 O O
市 O O
门 O O
口 O O
见 O O
面 O O
， O O
两 O O
人 O O
交 O O
谈 O O
约 O O
2 O O
0 O O
分 O O
钟 O O
， O O

病 O O
例 O O
5 O O
4 O O
王 O O
某 O O
1 O O
0 O O
月 O O
2 O O
9 O O
日 O O
1 B-Time B-Time
1 I-Time I-Time
: I-Time I-Time
3 I-Time I-Time
2 I-Time I-Time
返 O O
回 O O

病 O O
例 O O
5 O O
4 O O
王 O O
某 O O
1 O O
0 O O
月 O O
2 O O
9 O O
日 O O
1 B-Time B-Time
4 I-Time I-Time
: I-Time I-Time
1 I-Time I-Time
3 I-Time I-Time
到 O O
达 O O
鱼 O O
池 O O
口 O O
附 O O
近 O O
工 O O
作 O O

病 O O
例 O O
5 O O
4 O O
王 O O
某 O O
1 O O
0 O O
月 O O
2 O O
9 O O
日 O O
1 B-Time B-Time
8 I-Time I-Time
: I-Time I-Time
0 I-Time I-Time
0 I-Time I-Time
乘 O O
车 O O
返 O O
回 O O
用 O O
餐 O O

病 O O
例 O O
5 O O
4 O O
王 O O
某 O O
1 O O
0 O O
月 O O
2 O O
9 O O
日 O O
1 B-Time B-Time
8 I-Time I-Time
: I-Time I-Time
3 I-Time I-Time
0 I-Time I-Time
外 O O
出 O O
天 O O
平 O O
街 O O
附 O O
近 O O
工 O O
作 O O

病 O O
例 O O
5 O O
4 O O
王 O O
某 O O
1 O O
0 O O
月 O O
2 O O
9 O O
日 O O
2 B-Time B-Time
1 I-Time I-Time
: I-Time I-Time
0 I-Time I-Time
0 I-Time I-Time
返 O O
回 O O
陇 O O
西 O O
路 O O
附 O O
近 O O
休 O O
息 O O

病 O O
例 O O
5 O O
4 O O
王 O O
某 O O
1 O O
0 O O
月 O O
3 O O
0 O O
日 O O
全 B-Time B-Time
天 I-Time I-Time
休 O O
息 O O
无 O O
外 O O
出 O O

病 O O
例 O O
5 O O
4 O O
王 O O
某 O O
1 O O
0 O O
月 O O
3 O O
1 O O
日 O O
1 B-Time B-Time
5 I-Time I-Time
: I-Time I-Time
0 I-Time I-Time
0 I-Time I-Time
前 O O
往 O O
庙 O O
滩 O O
子 O O
附 O O
近 O O
开 O O
展 O O
工 O O
作 O O

病 O O
例 O O
5 O O
4 O O
王 O O
某 O O
1 O O
0 O O
月 O O
3 O O
1 O O
日 O O
1 B-Time B-Time
8 I-Time I-Time
: I-Time I-Time
4 I-Time I-Time
0 I-Time I-Time
前 O O
往 O O
天 O O
平 O O
街 O O
附 O O
近 O O
与 O O
同 O O
事 O O
汇 O O
合 O O

病 O O
例 O O
5 O O
4 O O
王 O O
某 O O
1 O O
0 O O
月 O O
3 O O
1 O O
日 O O
1 B-Time B-Time
9 I-Time I-Time
: I-Time I-Time
2 I-Time I-Time
0 I-Time I-Time
到 O O
定 O O
西 O O
南 O O
路 O O
华 O O
联 O O
超 O O
市 O O
购 O O
物 O O
后 O O
继 O O
续 O O
工 O O
作 O O

病 O O
例 O O
5 O O
4 O O
王 O O
某 O O
1 O O
0 O O
月 O O
3 O O
1 O O
日 O O
2 B-Time B-Time
2 I-Time I-Time
: I-Time I-Time
0 I-Time I-Time
0 I-Time I-Time
返 O O
回 O O
陇 O O
西 O O
路 O O
附 O O
近 O O
休 O O
息 O O

病 O O
例 O O
5 O O
4 O O
王 O O
某 O O
1 O O
1 O O
月 O O
1 O O
日 O O
8 B-Time B-Time
: I-Time I-Time
4 I-Time I-Time
0 I-Time I-Time
乘 O O
车 O O
前 O O
往 O O
铁 O O
路 O O
局 O O
附 O O
近 O O
工 O O
作 O O

病 O O
例 O O
5 O O
4 O O
王 O O
某 O O
1 O O
1 O O
月 O O
1 O O
日 O O
1 B-Time B-Time
4 I-Time I-Time
: I-Time I-Time
0 I-Time I-Time
0 I-Time I-Time
返 O O
回 O O
工 O O
作 O O
单 O O
位 O O
就 O O
餐 O O

病 O O
例 O O
5 O O
4 O O
王 O O
某 O O
1 O O
1 O O
月 O O
2 O O
日 O O
应 O O
检 O O
尽 O O
检 O O
人 O O
群 O O
例 O O
行 O O
核 O O
酸 O O
检 O O
测 O O
为 O O
阳 O O
性 O O
， O O
闭 O O
环 O O
转 O O
运 O O
至 O O
定 O O
点 O O
医 O O
院 O O
诊 O O
治 O O
。 O O

病 O O
例 O O
5 O O
5 O O
马 O O
某 O O
某 O O
则 O O
1 O O
1 O O
月 O O
2 O O
日 O O
现 O O
住 O O
兰 O O
州 O O
市 O O
七 O O
里 O O
河 O O
区 O O
五 O O
星 O O
坪 O O
后 O O
街 O O

病 O O
例 O O
5 O O
5 O O
马 O O
某 O O
某 O O
则 O O
1 O O
0 O O
月 O O
2 O O
1 O O
日 O O
2 B-Time B-Time
0 I-Time I-Time
: I-Time I-Time
4 I-Time I-Time
0 I-Time I-Time
带 O O
女 O O
儿 O O
马 O O
某 O O
某 O O
哈 O O
、 O O
马 O O
某 O O
某 O O
， O O
儿 O O
子 O O
马 O O
某 O O
1 O O
、 O O
马 O O
某 O O
2 O O
五 O O
人 O O
前 O O
往 O O
五 O O
星 O O
坪 O O
社 O O
区 O O
核 O O
酸 O O
采 O O
样 O O
点 O O
采 O O
样 O O

病 O O
例 O O
5 O O
5 O O
马 O O
某 O O
某 O O
则 O O
1 O O
0 O O
月 O O
2 O O
1 O O
日 O O
2 B-Time B-Time
1 I-Time I-Time
: I-Time I-Time
1 I-Time I-Time
0 I-Time I-Time
采 O O
样 O O
完 O O
毕 O O
， O O
返 O O
回 O O
家 O O
中 O O
， O O
后 O O
无 O O
外 O O
出 O O

病 O O
例 O O
5 O O
5 O O
马 O O
某 O O
某 O O
则 O O
1 O O
0 O O
月 O O
2 O O
2 O O
日 O O
— O O
2 O O
3 O O
日 O O
在 O O
家 O O
无 O O
外 O O
出 O O

病 O O
例 O O
5 O O
5 O O
马 O O
某 O O
某 O O
则 O O
1 O O
0 O O
月 O O
2 O O
4 O O
日 O O
8 B-Time B-Time
: I-Time I-Time
3 I-Time I-Time
0 I-Time I-Time
带 O O
四 O O
个 O O
孩 O O
子 O O
前 O O
往 O O
五 O O
星 O O
坪 O O
社 O O
区 O O
核 O O
酸 O O
采 O O
样 O O
点 O O
采 O O
样 O O

病 O O
例 O O
5 O O
5 O O
马 O O
某 O O
某 O O
则 O O
1 O O
0 O O
月 O O
2 O O
4 O O
日 O O
1 B-Time B-Time
0 I-Time I-Time
: I-Time I-Time
0 I-Time I-Time
0 I-Time I-Time
采 O O
样 O O
完 O O
毕 O O
， O O
返 O O
回 O O
家 O O
中 O O
， O O
后 O O
无 O O
外 O O
出 O O

病 O O
例 O O
5 O O
5 O O
马 O O
某 O O
某 O O
则 O O
1 O O
0 O O
月 O O
2 O O
5 O O
日 O O
1 B-Time B-Time
4 I-Time I-Time
: I-Time I-Time
0 I-Time I-Time
0 I-Time I-Time
转 O O
运 O O
至 O O
集 O O
中 O O
隔 O O
离 O O
点 O O

病 O O
例 O O
5 O O
6 O O
王 O O
某 O O
某 O O
1 O O
0 O O
月 O O
2 O O
5 O O
日 O O
因 O O
肋 O O
骨 O O
骨 O O
折 O O
未 O O
痊 O O
愈 O O
在 O O
女 O O
儿 O O
家 O O
（ O O
天 O O
水 O O
南 O O
路 O O
2 O O
7 O O
9 O O
号 O O
） O O
， O O
无 O O
外 O O
出 O O

病 O O
例 O O
5 O O
6 O O
王 O O
某 O O
某 O O
1 O O
0 O O
月 O O
2 O O
6 O O
日 O O
凌 B-Time B-Time
晨 I-Time I-Time
被 O O
转 O O
运 O O
至 O O
集 O O
中 O O
隔 O O
离 O O
点 O O
隔 O O
离 O O

病 O O
例 O O
5 O O
6 O O
王 O O
某 O O
某 O O
1 O O
0 O O
月 O O
2 O O
7 O O
日 O O
— O O
1 O O
1 O O
月 O O
3 O O
日 O O
在 O O
集 O O
中 O O
隔 O O
离 O O
点 O O
隔 O O
离 O O

病 O O
例 O O
5 O O
6 O O
王 O O
某 O O
某 O O
1 O O
1 O O
月 O O
4 O O
日 O O
核 O O
酸 O O
检 O O
测 O O
阳 O O
性 O O
， O O
闭 O O
环 O O
转 O O
运 O O
至 O O
定 O O
点 O O
医 O O
院 O O
诊 O O
治 O O

病 O O
例 O O
5 O O
7 O O
杨 O O
某 O O
某 O O
1 O O
0 O O
月 O O
2 O O
4 O O
日 O O
上 B-Time B-Time
午 I-Time I-Time
上 B-Time B-Time
午 I-Time I-Time
在 O O
家 O O

病 O O
例 O O
5 O O
7 O O
杨 O O
某 O O
某 O O
1 O O
0 O O
月 O O
2 O O
4 O O
日 O O
1 B-Time B-Time
5 I-Time I-Time
: I-Time I-Time
0 I-Time I-Time
0 I-Time I-Time
下 O O
楼 O O
排 O O
队 O O
做 O O
核 O O
酸 O O
， O O
后 O O
再 O O
无 O O
外 O O
出 O O

病 O O
例 O O
5 O O
7 O O
杨 O O
某 O O
某 O O
1 O O
0 O O
月 O O
2 O O
5 O O
日 O O
1 B-Time B-Time
0 I-Time I-Time
: I-Time I-Time
0 I-Time I-Time
0 I-Time I-Time
居 O O
住 O O
小 O O
区 O O
因 O O
疫 O O
情 O O
被 O O
封 O O
控 O O
， O O
在 O O
家 O O
隔 O O
离 O O
无 O O
外 O O
出 O O

病 O O
例 O O
5 O O
7 O O
杨 O O
某 O O
某 O O
1 O O
0 O O
月 O O
2 O O
6 O O
日 O O
1 B-Time B-Time
: I-Time I-Time
1 I-Time I-Time
0 I-Time I-Time
转 O O
运 O O
至 O O
集 O O
中 O O
隔 O O
离 O O
点 O O
隔 O O
离 O O

病 O O
例 O O
5 O O
7 O O
杨 O O
某 O O
某 O O
1 O O
0 O O
月 O O
2 O O
7 O O
日 O O
— O O
1 O O
1 O O
月 O O
3 O O
日 O O
在 O O
集 O O
中 O O
隔 O O
离 O O
点 O O
隔 O O
离 O O

病 O O
例 O O
5 O O
7 O O
杨 O O
某 O O
某 O O
1 O O
1 O O
月 O O
4 O O
日 O O
核 O O
酸 O O
检 O O
测 O O
阳 O O
性 O O
， O O
闭 O O
环 O O
转 O O
运 O O
至 O O
定 O O
点 O O
医 O O
院 O O
诊 O O
治 O O
。 O O

病 O O
例 O O
5 O O
8 O O
梁 O O
某 O O
1 O O
0 O O
月 O O
1 O O
8 O O
日 O O
— O O
1 O O
0 O O
月 O O
2 O O
7 O O
日 O O
在 O O
省 O O
二 O O
院 O O
住 O O
院 O O
治 O O
疗 O O

病 O O
例 O O
5 O O
8 O O
梁 O O
某 O O
1 O O
0 O O
月 O O
2 O O
8 O O
日 O O
被 O O
判 O O
定 O O
为 O O
新 O O
冠 O O
确 O O
诊 O O
病 O O
例 O O
的 O O
密 O O
切 O O
接 O O
触 O O
者 O O
转 O O
运 O O
至 O O
集 O O
中 O O
隔 O O
离 O O
点 O O
隔 O O
离 O O

病 O O
例 O O
5 O O
8 O O
梁 O O
某 O O
1 O O
0 O O
月 O O
2 O O
9 O O
日 O O
— O O
1 O O
1 O O
月 O O
3 O O
日 O O
在 O O
集 O O
中 O O
隔 O O
离 O O
点 O O
隔 O O
离 O O

病 O O
例 O O
5 O O
8 O O
梁 O O
某 O O
1 O O
1 O O
月 O O
4 O O
日 O O
核 O O
酸 O O
检 O O
测 O O
阳 O O
性 O O
， O O
闭 O O
环 O O
转 O O
运 O O
至 O O
定 O O
点 O O
医 O O
院 O O
诊 O O
治 O O
。 O O

病 O O
例 O O
5 O O
9 O O
张 O O
某 O O
某 O O
1 O O
0 O O
月 O O
2 O O
0 O O
日 O O
学 O O
校 O O
停 O O
课 O O
， O O
同 O O
姥 O O
姥 O O
张 O O
某 O O
某 O O
和 O O
表 O O
弟 O O
廖 O O
某 O O
在 O O
大 O O
唐 O O
宫 O O
门 O O
口 O O
核 O O
酸 O O
采 O O
样 O O
点 O O
核 O O
酸 O O
采 O O
样 O O
。 O O

病 O O
例 O O
5 O O
9 O O
张 O O
某 O O
某 O O
1 O O
0 O O
月 O O
2 O O
1 O O
日 O O
无 O O
外 O O
出 O O

病 O O
例 O O
5 O O
9 O O
张 O O
某 O O
某 O O
1 O O
0 O O
月 O O
2 O O
2 O O
日 O O
同 O O
姥 O O
姥 O O
在 O O
格 O O
兰 O O
绿 O O
都 O O
小 O O
区 O O
核 O O
酸 O O
采 O O
样 O O
点 O O
核 O O
酸 O O
采 O O
样 O O

病 O O
例 O O
5 O O
9 O O
张 O O
某 O O
某 O O
1 O O
0 O O
月 O O
2 O O
3 O O
日 O O
无 O O
外 O O
出 O O

病 O O
例 O O
5 O O
9 O O
张 O O
某 O O
某 O O
1 O O
0 O O
月 O O
2 O O
4 O O
日 O O
同 O O
母 O O
亲 O O
在 O O
格 O O
兰 O O
绿 O O
都 O O
小 O O
区 O O
核 O O
酸 O O
采 O O
样 O O
点 O O
核 O O
酸 O O
采 O O
样 O O
。 O O

病 O O
例 O O
5 O O
9 O O
张 O O
某 O O
某 O O
1 O O
0 O O
月 O O
2 O O
5 O O
日 O O
- O O
1 O O
0 O O
月 O O
2 O O
7 O O
日 O O
在 O O
自 O O
己 O O
家 O O
和 O O
姥 O O
爷 O O
姥 O O
姥 O O
家 O O
之 O O
间 O O
来 O O
回 O O
走 O O
动 O O
， O O
未 O O
离 O O
开 O O
过 O O
格 O O
兰 O O
绿 O O
都 O O
小 O O
区 O O
。 O O

病 O O
例 O O
5 O O
9 O O
张 O O
某 O O
某 O O
1 O O
0 O O
月 O O
2 O O
8 O O
日 O O
上 B-Time B-Time
午 I-Time I-Time
上 B-Time B-Time
午 I-Time I-Time
无 O O
外 O O
出 O O

病 O O
例 O O
5 O O
9 O O
张 O O
某 O O
某 O O
1 O O
0 O O
月 O O
2 O O
8 O O
日 O O
1 B-Time B-Time
4 I-Time I-Time
: I-Time I-Time
0 I-Time I-Time
0 I-Time I-Time
左 O O
右 O O
转 O O
运 O O
至 O O
集 O O
中 O O
隔 O O
离 O O
点 O O

病 O O
例 O O
6 O O
0 O O
王 O O
某 O O
某 O O
1 O O
0 O O
月 O O
2 O O
3 O O
日 O O
全 B-Time B-Time
天 I-Time I-Time
全 B-Time I-Time
天 I-Time I-Time
在 O O
家 O O
无 O O
外 O O
出 O O

病 O O
例 O O
6 O O
0 O O
王 O O
某 O O
某 O O
1 O O
0 O O
月 O O
2 O O
4 O O
日 O O
1 B-Time B-Time
2 I-Time I-Time
: I-Time I-Time
0 I-Time I-Time
0 I-Time I-Time
其 O O
在 O O
母 O O
亲 O O
带 O O
领 O O
下 O O
到 O O
八 O O
栋 O O
楼 O O
核 O O
酸 O O
检 O O
测 O O
点 O O
采 O O
样 O O

病 O O
例 O O
6 O O
0 O O
王 O O
某 O O
某 O O
1 O O
0 O O
月 O O
2 O O
4 O O
日 O O
1 B-Time B-Time
3 I-Time I-Time
: I-Time I-Time
3 I-Time I-Time
0 I-Time I-Time
步 O O
行 O O
至 O O
金 O O
轮 O O
广 O O
场 O O
做 O O
核 O O
酸 O O
检 O O
测 O O
， O O
后 O O
返 O O
回 O O
家 O O
中 O O
， O O
再 O O
无 O O
外 O O
出 O O

病 O O
例 O O
6 O O
0 O O
王 O O
某 O O
某 O O
1 O O
0 O O
月 O O
2 O O
5 O O
日 O O
全 B-Time B-Time
天 I-Time I-Time
在 O O
家 O O
无 O O
外 O O
出 O O

病 O O
例 O O
6 O O
0 O O
王 O O
某 O O
某 O O
1 O O
0 O O
月 O O
2 O O
6 O O
日 O O
1 B-Time B-Time
1 I-Time I-Time
: I-Time I-Time
0 I-Time I-Time
0 I-Time I-Time
由 O O
父 O O
亲 O O
带 O O
领 O O
去 O O
元 O O
富 O O
大 O O
厦 O O
做 O O
核 O O
酸 O O
。 O O
后 O O
返 O O
回 O O
家 O O
中 O O
。 O O

病 O O
例 O O
6 O O
0 O O
王 O O
某 O O
某 O O
1 O O
0 O O
月 O O
2 O O
7 O O
日 O O
全 B-Time B-Time
天 I-Time I-Time
在 O O
家 O O
无 O O
外 O O
出 O O

病 O O
例 O O
6 O O
0 O O
王 O O
某 O O
某 O O
1 O O
0 O O
月 O O
2 O O
8 O O
日 O O
1 B-Time B-Time
1 I-Time I-Time
: I-Time I-Time
0 I-Time I-Time
0 I-Time I-Time
由 O O
父 O O
亲 O O
带 O O
领 O O
去 O O
元 O O
富 O O
大 O O
厦 O O
核 O O
酸 O O
检 O O
测 O O
点 O O
做 O O
核 O O
酸 O O
， O O
后 O O
返 O O
回 O O
家 O O
中 O O
， O O
再 O O
无 O O
外 O O
出 O O

病 O O
例 O O
6 O O
0 O O
王 O O
某 O O
某 O O
1 O O
0 O O
月 O O
2 O O
9 O O
日 O O
上 B-Time B-Time
午 I-Time I-Time
在 O O
家 O O
无 O O
外 O O
出 O O

病 O O
例 O O
6 O O
0 O O
王 O O
某 O O
某 O O
1 O O
0 O O
月 O O
2 O O
9 O O
日 O O
1 B-Time B-Time
4 I-Time I-Time
: I-Time I-Time
0 I-Time I-Time
0 I-Time I-Time
作 O O
为 O O
确 O O
诊 O O
病 O O
例 O O
王 O O
某 O O
某 O O
的 O O
密 O O
切 O O
接 O O
触 O O
者 O O
转 O O
运 O O
至 O O
集 O O
中 O O
隔 O O
离 O O
点 O O
隔 O O
离 O O
。 O O

病 O O
例 O O
6 O O
0 O O
王 O O
某 O O
某 O O
1 O O
0 O O
月 O O
3 O O
0 O O
日 O O
— O O
1 O O
1 O O
月 O O
4 O O
日 O O
在 O O
集 O O
中 O O
隔 O O
离 O O
点 O O
隔 O O
离 O O
。 O O

病 O O
例 O O
6 O O
0 O O
王 O O
某 O O
某 O O
1 O O
1 O O
月 O O
5 O O
日 O O
核 O O
酸 O O
检 O O
测 O O
阳 O O
性 O O
， O O
闭 O O
环 O O
转 O O
运 O O
至 O O
定 O O
点 O O
医 O O
院 O O
诊 O O
治 O O
。 O O

病 O O
例 O O
6 O O
1 O O
廖 O O
某 O O
某 O O
1 O O
0 O O
月 O O
2 O O
2 O O
日 O O
7 B-Time B-Time
: I-Time I-Time
1 I-Time I-Time
0 I-Time I-Time
骑 O O
车 O O
到 O O
六 O O
一 O O
商 O O
城 O O
上 O O
班 O O
， O O
工 O O
作 O O
完 O O
毕 O O
在 O O
商 O O
城 O O
附 O O
近 O O
休 O O
息 O O
， O O

病 O O
例 O O
6 O O
1 O O
廖 O O
某 O O
某 O O
1 O O
0 O O
月 O O
2 O O
2 O O
日 O O
1 B-Time B-Time
1 I-Time I-Time
: I-Time I-Time
3 I-Time I-Time
0 I-Time I-Time
骑 O O
车 O O
回 O O
家 O O
吃 O O
午 O O
饭 O O

病 O O
例 O O
6 O O
1 O O
廖 O O
某 O O
某 O O
1 O O
0 O O
月 O O
2 O O
2 O O
日 O O
1 B-Time B-Time
3 I-Time I-Time
: I-Time I-Time
1 I-Time I-Time
0 I-Time I-Time
骑 O O
车 O O
上 O O
班 O O
， O O
工 O O
作 O O
完 O O
毕 O O
在 O O
商 O O
城 O O
附 O O
近 O O
休 O O
息 O O
， O O

病 O O
例 O O
6 O O
1 O O
廖 O O
某 O O
某 O O
1 O O
0 O O
月 O O
2 O O
2 O O
日 O O
1 B-Time B-Time
7 I-Time I-Time
: I-Time I-Time
3 I-Time I-Time
0 I-Time I-Time
骑 O O
车 O O
回 O O
家 O O
， O O
再 O O
无 O O
外 O O
出 O O
。 O O

病 O O
例 O O
6 O O
1 O O
廖 O O
某 O O
某 O O
1 O O
0 O O
月 O O
2 O O
3 O O
日 O O
7 B-Time B-Time
: I-Time I-Time
0 I-Time I-Time
0 I-Time I-Time
骑 O O
车 O O
上 O O
班 O O
， O O
工 O O
作 O O
完 O O
毕 O O
骑 O O
车 O O
回 O O
家 O O
， O O

病 O O
例 O O
6 O O
1 O O
廖 O O
某 O O
某 O O
1 O O
0 O O
月 O O
2 O O
3 O O
日 O O
1 B-Time B-Time
2 I-Time I-Time
: I-Time I-Time
5 I-Time I-Time
0 I-Time I-Time
骑 O O
车 O O
上 O O
班 O O

病 O O
例 O O
6 O O
1 O O
廖 O O
某 O O
某 O O
1 O O
0 O O
月 O O
2 O O
3 O O
日 O O
1 B-Time B-Time
3 I-Time I-Time
: I-Time I-Time
1 I-Time I-Time
5 I-Time I-Time
骑 O O
车 O O
前 O O
往 O O
甘 O O
肃 O O
昆 O O
仑 O O
燃 O O
气 O O
小 O O
西 O O
湖 O O
服 O O
务 O O
站 O O
缴 O O
费 O O
， O O
后 O O
在 O O
南 O O
滨 O O
河 O O
路 O O
附 O O
近 O O
休 O O
息 O O
， O O

病 O O
例 O O
6 O O
1 O O
廖 O O
某 O O
某 O O
1 O O
0 O O
月 O O
2 O O
3 O O
日 O O
1 B-Time B-Time
6 I-Time I-Time
: I-Time I-Time
4 I-Time I-Time
0 I-Time I-Time
骑 O O
车 O O
回 O O
家 O O

病 O O
例 O O
6 O O
1 O O
廖 O O
某 O O
某 O O
1 O O
0 O O
月 O O
2 O O
3 O O
日 O O
1 B-Time B-Time
7 I-Time I-Time
: I-Time I-Time
2 I-Time I-Time
0 I-Time I-Time
在 O O
格 O O
兰 O O
绿 O O
都 O O
旁 O O
边 O O
超 O O
市 O O
买 O O
肉 O O
， O O
后 O O
再 O O
无 O O
外 O O
出 O O
。 O O

病 O O
例 O O
6 O O
1 O O
廖 O O
某 O O
某 O O
1 O O
0 O O
月 O O
2 O O
4 O O
日 O O
7 B-Time B-Time
: I-Time I-Time
1 I-Time I-Time
0 I-Time I-Time
骑 O O
车 O O
上 O O
班 O O
， O O
工 O O
作 O O
完 O O
毕 O O
在 O O
商 O O
城 O O
附 O O
近 O O
休 O O
息 O O
， O O

病 O O
例 O O
6 O O
1 O O
廖 O O
某 O O
某 O O
1 O O
0 O O
月 O O
2 O O
4 O O
日 O O
1 B-Time B-Time
1 I-Time I-Time
: I-Time I-Time
0 I-Time I-Time
5 I-Time I-Time
骑 O O
车 O O
回 O O
家 O O

病 O O
例 O O
6 O O
1 O O
廖 O O
某 O O
某 O O
1 O O
0 O O
月 O O
2 O O
4 O O
日 O O
1 B-Time B-Time
1 I-Time I-Time
: I-Time I-Time
3 I-Time I-Time
0 I-Time I-Time
骑 O O
车 O O
上 O O
班 O O

病 O O
例 O O
6 O O
1 O O
廖 O O
某 O O
某 O O
1 O O
0 O O
月 O O
2 O O
4 O O
日 O O
1 B-Time B-Time
3 I-Time I-Time
: I-Time I-Time
3 I-Time I-Time
5 I-Time I-Time
骑 O O
车 O O
回 O O
家 O O

病 O O
例 O O
6 O O
1 O O
廖 O O
某 O O
某 O O
1 O O
0 O O
月 O O
2 O O
4 O O
日 O O
1 B-Time B-Time
4 I-Time I-Time
: I-Time I-Time
3 I-Time I-Time
0 I-Time I-Time
骑 O O
车 O O
在 O O
南 O O
滨 O O
河 O O
路 O O
附 O O
近 O O
休 O O
息 O O

病 O O
例 O O
6 O O
1 O O
廖 O O
某 O O
某 O O
1 O O
0 O O
月 O O
2 O O
4 O O
日 O O
1 B-Time B-Time
7 I-Time I-Time
: I-Time I-Time
3 I-Time I-Time
0 I-Time I-Time
骑 O O
车 O O
回 O O
家 O O

病 O O
例 O O
6 O O
1 O O
廖 O O
某 O O
某 O O
1 O O
0 O O
月 O O
2 O O
4 O O
日 O O
2 B-Time O
3 I-Time O
: I-Time O
3 I-Time O
0 I-Time O
至 O O
1 O O
0 O O
月 O O
2 O O
5 O O
日 O O
0 B-Time B-Time
1 I-Time I-Time
: I-Time I-Time
0 I-Time I-Time
0 I-Time I-Time
在 O O
格 O O
兰 O O
绿 O O
都 O O
小 O O
区 O O
排 O O
队 O O
核 O O
酸 O O
采 O O
样 O O
。 O O

病 O O
例 O O
6 O O
1 O O
廖 O O
某 O O
某 O O
1 O O
0 O O
月 O O
2 O O
5 O O
日 O O
7 B-Time B-Time
: I-Time I-Time
1 I-Time I-Time
0 I-Time I-Time
骑 O O
车 O O
上 O O
班 O O

病 O O
例 O O
6 O O
1 O O
廖 O O
某 O O
某 O O
1 O O
0 O O
月 O O
2 O O
5 O O
日 O O
9 B-Time B-Time
: I-Time I-Time
0 I-Time I-Time
0 I-Time I-Time
左 O O
右 O O
骑 O O
车 O O
回 O O
家 O O

病 O O
例 O O
6 O O
1 O O
廖 O O
某 O O
某 O O
1 O O
0 O O
月 O O
2 O O
5 O O
日 O O
1 B-Time B-Time
2 I-Time I-Time
: I-Time I-Time
5 I-Time I-Time
0 I-Time I-Time
骑 O O
车 O O
在 O O
南 O O
滨 O O
河 O O
路 O O
附 O O
近 O O
休 O O
息 O O

病 O O
例 O O
6 O O
1 O O
廖 O O
某 O O
某 O O
1 O O
0 O O
月 O O
2 O O
5 O O
日 O O
1 B-Time B-Time
6 I-Time I-Time
: I-Time I-Time
1 I-Time I-Time
0 I-Time I-Time
骑 O O
车 O O
上 O O
班 O O

病 O O
例 O O
6 O O
1 O O
廖 O O
某 O O
某 O O
1 O O
0 O O
月 O O
2 O O
5 O O
日 O O
1 B-Time B-Time
7 I-Time I-Time
: I-Time I-Time
4 I-Time I-Time
0 I-Time I-Time
骑 O O
车 O O
回 O O
家 O O

病 O O
例 O O
6 O O
1 O O
廖 O O
某 O O
某 O O
1 O O
0 O O
月 O O
2 O O
5 O O
日 O O
1 B-Time B-Time
8 I-Time I-Time
: I-Time I-Time
0 I-Time I-Time
0 I-Time I-Time
- I-Time I-Time
1 I-Time I-Time
9 I-Time I-Time
: I-Time I-Time
0 I-Time I-Time
0 I-Time I-Time
在 O O
格 O O
兰 O O
绿 O O
都 O O
小 O O
区 O O
排 O O
队 O O
核 O O
酸 O O
采 O O
样 O O
， O O
后 O O
再 O O
无 O O
外 O O
出 O O
。 O O

病 O O
例 O O
6 O O
1 O O
廖 O O
某 O O
某 O O
1 O O
0 O O
月 O O
2 O O
6 O O
- O O
2 O O
7 O O
日 O O
7 B-Time B-Time
: I-Time I-Time
1 I-Time I-Time
0 I-Time I-Time
骑 O O
车 O O
上 O O
班 O O

病 O O
例 O O
6 O O
1 O O
廖 O O
某 O O
某 O O
1 O O
0 O O
月 O O
2 O O
6 O O
- O O
2 O O
7 O O
日 O O
8 B-Time B-Time
: I-Time I-Time
3 I-Time I-Time
0 I-Time I-Time
骑 O O
车 O O
回 O O
家 O O

病 O O
例 O O
6 O O
1 O O
廖 O O
某 O O
某 O O
1 O O
0 O O
月 O O
2 O O
6 O O
- O O
2 O O
7 O O
日 O O
1 B-Time B-Time
3 I-Time I-Time
: I-Time I-Time
1 I-Time I-Time
0 I-Time I-Time
骑 O O
车 O O
上 O O
班 O O
， O O
后 O O
在 O O
南 O O
滨 O O
河 O O
路 O O
附 O O
近 O O
休 O O
息 O O

病 O O
例 O O
6 O O
1 O O
廖 O O
某 O O
某 O O
1 O O
0 O O
月 O O
2 O O
6 O O
- O O
2 O O
7 O O
日 O O
1 B-Time B-Time
7 I-Time I-Time
: I-Time I-Time
4 I-Time I-Time
0 I-Time I-Time
骑 O O
车 O O
回 O O
家 O O
， O O
后 O O
再 O O
无 O O
外 O O
出 O O
。 O O

病 O O
例 O O
6 O O
1 O O
廖 O O
某 O O
某 O O
1 O O
0 O O
月 O O
2 O O
8 O O
日 O O
7 B-Time B-Time
: I-Time I-Time
1 I-Time I-Time
0 I-Time I-Time
骑 O O
车 O O
上 O O
班 O O

病 O O
例 O O
6 O O
1 O O
廖 O O
某 O O
某 O O
1 O O
0 O O
月 O O
2 O O
8 O O
日 O O
8 B-Time B-Time
: I-Time I-Time
4 I-Time I-Time
0 I-Time I-Time
骑 O O
车 O O
回 O O
家 O O

病 O O
例 O O
6 O O
1 O O
廖 O O
某 O O
某 O O
1 O O
0 O O
月 O O
2 O O
8 O O
日 O O
1 B-Time B-Time
4 I-Time I-Time
: I-Time I-Time
0 I-Time I-Time
0 I-Time I-Time
转 O O
运 O O
至 O O
集 O O
中 O O
隔 O O
离 O O
点 O O

病 O O
例 O O
6 O O
2 O O
何 O O
某 O O
1 O O
0 O O
月 O O
2 O O
7 O O
日 O O
1 B-Time B-Time
1 I-Time I-Time
: I-Time I-Time
3 I-Time I-Time
0 I-Time I-Time
到 O O
工 O O
作 O O
单 O O
位 O O
（ O O
陇 O O
西 O O
路 O O
4 O O
8 O O
号 O O
） O O
上 O O
班 O O

病 O O
例 O O
6 O O
2 O O
何 O O
某 O O
1 O O
0 O O
月 O O
2 O O
7 O O
日 O O
1 B-Time B-Time
5 I-Time I-Time
: I-Time I-Time
0 I-Time I-Time
0 I-Time I-Time
外 O O
出 O O
到 O O
雁 O O
北 O O
路 O O
附 O O
近 O O
工 O O
作 O O
， O O
未 O O
到 O O
过 O O
其 O O
它 O O
场 O O
所 O O
， O O

病 O O
例 O O
6 O O
2 O O
何 O O
某 O O
1 O O
0 O O
月 O O
2 O O
7 O O
日 O O
2 B-Time B-Time
1 I-Time I-Time
: I-Time I-Time
3 I-Time I-Time
0 I-Time I-Time
返 O O
回 O O
工 O O
作 O O
单 O O
位 O O
就 O O
餐 O O

病 O O
例 O O
6 O O
2 O O
何 O O
某 O O
1 O O
0 O O
月 O O
2 O O
7 O O
日 O O
2 B-Time B-Time
3 I-Time I-Time
: I-Time I-Time
0 I-Time I-Time
0 I-Time I-Time
到 O O
陇 O O
西 O O
路 O O
附 O O
近 O O
休 O O
息 O O
。 O O

病 O O
例 O O
6 O O
2 O O
何 O O
某 O O
1 O O
0 O O
月 O O
2 O O
8 O O
日 O O
1 B-Time B-Time
3 I-Time I-Time
: I-Time I-Time
0 I-Time I-Time
0 I-Time I-Time
前 O O
往 O O
鱼 O O
池 O O
口 O O
附 O O
近 O O
开 O O
展 O O
工 O O
作 O O
， O O

病 O O
例 O O
6 O O
2 O O
何 O O
某 O O
1 O O
0 O O
月 O O
2 O O
8 O O
日 O O
2 B-Time B-Time
0 I-Time I-Time
: I-Time I-Time
0 I-Time I-Time
0 I-Time I-Time
返 O O
回 O O
陇 O O
西 O O
路 O O
附 O O
近 O O
休 O O
息 O O
。 O O

病 O O
例 O O
6 O O
2 O O
何 O O
某 O O
1 O O
0 O O
月 O O
2 O O
9 O O
日 O O
1 B-Time B-Time
4 I-Time I-Time
: I-Time I-Time
1 I-Time I-Time
3 I-Time I-Time
到 O O
达 O O
鱼 O O
池 O O
口 O O
附 O O
近 O O
工 O O
作 O O

病 O O
例 O O
6 O O
2 O O
何 O O
某 O O
1 O O
0 O O
月 O O
2 O O
9 O O
日 O O
1 B-Time B-Time
8 I-Time I-Time
: I-Time I-Time
0 I-Time I-Time
0 I-Time I-Time
乘 O O
车 O O
返 O O
回 O O
用 O O
餐 O O
后 O O

病 O O
例 O O
6 O O
2 O O
何 O O
某 O O
1 O O
0 O O
月 O O
2 O O
9 O O
日 O O
1 B-Time B-Time
8 I-Time I-Time
: I-Time I-Time
3 I-Time I-Time
0 I-Time I-Time
外 O O
出 O O
天 O O
平 O O
街 O O
附 O O
近 O O
工 O O
作 O O

病 O O
例 O O
6 O O
2 O O
何 O O
某 O O
1 O O
0 O O
月 O O
2 O O
9 O O
日 O O
2 B-Time B-Time
1 I-Time I-Time
: I-Time I-Time
0 I-Time I-Time
0 I-Time I-Time
返 O O
回 O O
陇 O O
西 O O
路 O O
附 O O
近 O O
休 O O
息 O O
， O O
再 O O
无 O O
外 O O
出 O O
。 O O

病 O O
例 O O
6 O O
2 O O
何 O O
某 O O
1 O O
0 O O
月 O O
3 O O
0 O O
日 O O
1 B-Time B-Time
0 I-Time I-Time
: I-Time I-Time
0 I-Time I-Time
0 I-Time I-Time
在 O O
新 O O
世 O O
界 O O
百 O O
货 O O
通 O O
道 O O
处 O O
与 O O
同 O O
事 O O
见 O O
面 O O
， O O
取 O O
生 O O
活 O O
用 O O
品 O O
， O O
约 O O
1 O O
分 O O
钟 O O
。 O O
? O O

病 O O
例 O O
6 O O
2 O O
何 O O
某 O O
1 O O
0 O O
月 O O
3 O O
1 O O
日 O O
1 B-Time B-Time
5 I-Time I-Time
: I-Time I-Time
0 I-Time I-Time
0 I-Time I-Time
前 O O
往 O O
庙 O O
滩 O O
子 O O
附 O O
近 O O
开 O O
展 O O
工 O O
作 O O
， O O

病 O O
例 O O
6 O O
2 O O
何 O O
某 O O
1 O O
0 O O
月 O O
3 O O
1 O O
日 O O
1 B-Time B-Time
8 I-Time I-Time
: I-Time I-Time
4 I-Time I-Time
0 I-Time I-Time
前 O O
往 O O
天 O O
平 O O
街 O O
附 O O
近 O O
与 O O
同 O O
事 O O
汇 O O
合 O O

病 O O
例 O O
6 O O
2 O O
何 O O
某 O O
1 O O
0 O O
月 O O
3 O O
1 O O
日 O O
1 B-Time B-Time
9 I-Time I-Time
: I-Time I-Time
2 I-Time I-Time
0 I-Time I-Time
到 O O
定 O O
西 O O
南 O O
路 O O
华 O O
联 O O
超 O O
市 O O
购 O O
物 O O
后 O O
继 O O
续 O O
工 O O
作 O O

病 O O
例 O O
6 O O
2 O O
何 O O
某 O O
1 O O
0 O O
月 O O
3 O O
1 O O
日 O O
2 B-Time B-Time
2 I-Time I-Time
: I-Time I-Time
0 I-Time I-Time
0 I-Time I-Time
返 O O
回 O O
陇 O O
西 O O
路 O O
附 O O
近 O O
休 O O
息 O O
。 O O

病 O O
例 O O
6 O O
2 O O
何 O O
某 O O
1 O O
1 O O
月 O O
1 O O
日 O O
8 B-Time B-Time
: I-Time I-Time
4 I-Time I-Time
0 I-Time I-Time
乘 O O
车 O O
前 O O
往 O O
铁 O O
路 O O
局 O O
附 O O
近 O O
工 O O
作 O O

病 O O
例 O O
6 O O
2 O O
何 O O
某 O O
1 O O
1 O O
月 O O
1 O O
日 O O
1 B-Time B-Time
4 I-Time I-Time
: I-Time I-Time
0 I-Time I-Time
0 I-Time I-Time
返 O O
回 O O
工 O O
作 O O
单 O O
位 O O
就 O O
餐 O O
， O O
再 O O
无 O O
外 O O
出 O O
。 O O

病 O O
例 O O
6 O O
2 O O
何 O O
某 O O
1 O O
1 O O
月 O O
2 O O
日 O O
作 O O
为 O O
确 O O
诊 O O
病 O O
例 O O
的 O O
密 O O
切 O O
接 O O
触 O O
者 O O
转 O O
运 O O
到 O O
集 O O
中 O O
隔 O O
离 O O
点 O O
隔 O O
离 O O
。 O O

病 O O
例 O O
6 O O
2 O O
何 O O
某 O O
1 O O
1 O O
月 O O
3 O O
日 O O
— O O
1 O O
1 O O
月 O O
5 O O
日 O O
在 O O
集 O O
中 O O
隔 O O
离 O O
点 O O
隔 O O
离 O O
。 O O

病 O O
例 O O
6 O O
2 O O
何 O O
某 O O
1 O O
1 O O
月 O O
5 O O
日 O O
核 O O
酸 O O
检 O O
测 O O
阳 O O
性 O O
， O O
闭 O O
环 O O
转 O O
运 O O
至 O O
定 O O
点 O O
医 O O
院 O O
（ O O
兰 O O
州 O O
市 O O
第 O O
二 O O
人 O O
民 O O
医 O O
院 O O
雁 O O
滩 O O
分 O O
院 O O
） O O
诊 O O
治 O O
。 O O

病 O O
例 O O
6 O O
3 O O
严 O O
某 O O
某 O O
1 O O
0 O O
月 O O
1 O O
9 O O
日 O O
— O O
1 O O
0 O O
月 O O
2 O O
5 O O
日 O O
作 O O
为 O O
重 O O
点 O O
人 O O
群 O O
居 O O
家 O O
隔 O O
离 O O
。 O O

病 O O
例 O O
6 O O
3 O O
严 O O
某 O O
某 O O
1 O O
0 O O
月 O O
2 O O
6 O O
日 O O
5 B-Time B-Time
: I-Time I-Time
0 I-Time I-Time
0 I-Time I-Time
步 O O
行 O O
至 O O
单 O O
位 O O
工 O O
作 O O

病 O O
例 O O
6 O O
3 O O
严 O O
某 O O
某 O O
1 O O
0 O O
月 O O
2 O O
6 O O
日 O O
1 B-Time B-Time
2 I-Time I-Time
: I-Time I-Time
0 I-Time I-Time
0 I-Time I-Time
下 O O
班 O O
后 O O
在 O O
单 O O
位 O O
休 O O
息 O O
， O O
后 O O
继 O O
续 O O
工 O O
作 O O
， O O

病 O O
例 O O
6 O O
3 O O
严 O O
某 O O
某 O O
1 O O
0 O O
月 O O
2 O O
6 O O
日 O O
1 B-Time B-Time
7 I-Time I-Time
: I-Time I-Time
0 I-Time I-Time
0 I-Time I-Time
步 O O
行 O O
回 O O
家 O O
， O O
后 O O
再 O O
无 O O
外 O O
出 O O
。 O O

病 O O
例 O O
6 O O
3 O O
严 O O
某 O O
某 O O
1 O O
0 O O
月 O O
2 O O
7 O O
日 O O
1 B-Time B-Time
0 I-Time I-Time
: I-Time I-Time
0 I-Time I-Time
0 I-Time I-Time
前 O O
往 O O
省 O O
二 O O
院 O O
做 O O
核 O O
酸 O O
检 O O
测 O O

病 O O
例 O O
6 O O
3 O O
严 O O
某 O O
某 O O
1 O O
0 O O
月 O O
2 O O
7 O O
日 O O
1 B-Time B-Time
0 I-Time I-Time
: I-Time I-Time
4 I-Time I-Time
0 I-Time I-Time
返 O O
回 O O
单 O O
位 O O
工 O O
作 O O

病 O O
例 O O
6 O O
3 O O
严 O O
某 O O
某 O O
1 O O
0 O O
月 O O
2 O O
7 O O
日 O O
1 B-Time B-Time
2 I-Time I-Time
: I-Time I-Time
0 I-Time I-Time
0 I-Time I-Time
下 O O
班 O O
后 O O
稍 O O
作 O O
休 O O
息 O O
， O O
后 O O
继 O O
续 O O
工 O O
作 O O
， O O

病 O O
例 O O
6 O O
3 O O
严 O O
某 O O
某 O O
1 O O
0 O O
月 O O
2 O O
7 O O
日 O O
1 B-Time B-Time
5 I-Time I-Time
: I-Time I-Time
0 I-Time I-Time
0 I-Time I-Time
步 O O
行 O O
回 O O
家 O O
， O O
到 O O
小 O O
区 O O
门 O O
口 O O
， O O
在 O O
门 O O
房 O O
领 O O
取 O O
出 O O
入 O O
证 O O
后 O O
， O O
返 O O
回 O O
家 O O
中 O O
。 O O

病 O O
例 O O
6 O O
3 O O
严 O O
某 O O
某 O O
1 O O
0 O O
月 O O
2 O O
8 O O
日 O O
凌 B-Time B-Time
晨 I-Time I-Time
3 I-Time I-Time
： I-Time I-Time
0 I-Time I-Time
0 I-Time I-Time
转 O O
运 O O
至 O O
隔 O O
离 O O
点 O O
集 O O
中 O O
隔 O O
离 O O
。 O O

病 O O
例 O O
6 O O
3 O O
严 O O
某 O O
某 O O
1 O O
0 O O
月 O O
2 O O
8 O O
日 O O
— O O
1 O O
1 O O
月 O O
5 O O
日 O O
在 O O
集 O O
中 O O
隔 O O
离 O O
点 O O
隔 O O
离 O O
。 O O

病 O O
例 O O
6 O O
3 O O
严 O O
某 O O
某 O O
1 O O
1 O O
月 O O
5 O O
日 O O
核 O O
酸 O O
检 O O
测 O O
阳 O O
性 O O
， O O
闭 O O
环 O O
转 O O
运 O O
至 O O
定 O O
点 O O
医 O O
院 O O
（ O O
兰 O O
州 O O
市 O O
第 O O
二 O O
人 O O
民 O O
医 O O
院 O O
雁 O O
滩 O O
分 O O
院 O O
） O O
诊 O O
治 O O
。 O O

病 O O
例 O O
6 O O
4 O O
丁 O O
某 O O
1 O O
0 O O
月 O O
2 O O
4 O O
日 O O
上 B-Time B-Time
午 I-Time I-Time
上 B-Time B-Time
午 I-Time I-Time
在 O O
家 O O
无 O O
外 O O
出 O O

病 O O
例 O O
6 O O
4 O O
丁 O O
某 O O
1 O O
0 O O
月 O O
2 O O
4 O O
日 O O
下 B-Time B-Time
午 I-Time I-Time
1 I-Time I-Time
3 I-Time I-Time
： I-Time I-Time
3 I-Time I-Time
0 I-Time I-Time
前 O O
往 O O
团 O O
结 O O
新 O O
村 O O
卫 O O
生 O O
服 O O
务 O O
中 O O
心 O O
做 O O
核 O O
酸 O O
检 O O
测 O O
， O O
其 B-Time B-Time
余 I-Time I-Time
时 I-Time I-Time
间 I-Time I-Time
无 O O
外 O O
出 O O
。 O O

病 O O
例 O O
6 O O
4 O O
丁 O O
某 O O
1 O O
0 O O
月 O O
2 O O
5 O O
日 O O
全 B-Time B-Time
天 I-Time I-Time
全 B-Time I-Time
天 I-Time I-Time
在 O O
家 O O
无 O O
外 O O
出 O O
。 O O

病 O O
例 O O
6 O O
4 O O
丁 O O
某 O O
1 O O
0 O O
月 O O
2 O O
6 O O
日 O O
作 O O
为 O O
密 O O
切 O O
接 O O
触 O O
者 O O
转 O O
运 O O
至 O O
集 O O
中 O O
隔 O O
离 O O
点 O O
隔 O O
离 O O
。 O O

病 O O
例 O O
6 O O
4 O O
丁 O O
某 O O
1 O O
0 O O
月 O O
2 O O
7 O O
日 O O
— O O
1 O O
1 O O
月 O O
5 O O
日 O O
在 O O
集 O O
中 O O
隔 O O
离 O O
点 O O
隔 O O
离 O O
。 O O

病 O O
例 O O
6 O O
4 O O
丁 O O
某 O O
1 O O
1 O O
月 O O
6 O O
日 O O
核 O O
酸 O O
检 O O
测 O O
阳 O O
性 O O
， O O
闭 O O
环 O O
转 O O
运 O O
至 O O
定 O O
点 O O
医 O O
院 O O
（ O O
兰 O O
州 O O
市 O O
第 O O
二 O O
人 O O
民 O O
医 O O
院 O O
雁 O O
滩 O O
分 O O
院 O O
） O O
诊 O O
治 O O
。 O O

病 O O
例 O O
6 O O
5 O O
高 O O
某 O O
某 O O
1 O O
0 O O
月 O O
2 O O
6 O O
日 O O
作 O O
为 O O
次 O O
密 O O
接 O O
人 O O
员 O O
转 O O
运 O O
至 O O
集 O O
中 O O
隔 O O
离 O O
点 O O
隔 O O
离 O O
。 O O

病 O O
例 O O
6 O O
5 O O
高 O O
某 O O
某 O O
1 O O
0 O O
月 O O
2 O O
7 O O
日 O O
— O O
1 O O
1 O O
月 O O
5 O O
日 O O
在 O O
集 O O
中 O O
隔 O O
离 O O
点 O O
隔 O O
离 O O
。 O O

病 O O
例 O O
6 O O
5 O O
高 O O
某 O O
某 O O
1 O O
1 O O
月 O O
6 O O
日 O O
核 O O
酸 O O
检 O O
测 O O
阳 O O
性 O O
， O O
闭 O O
环 O O
转 O O
运 O O
至 O O
定 O O
点 O O
医 O O
院 O O
（ O O
兰 O O
州 O O
市 O O
第 O O
二 O O
人 O O
民 O O
医 O O
院 O O
雁 O O
滩 O O
分 O O
院 O O
） O O
诊 O O
治 O O
。 O O

病 O O
例 O O
6 O O
6 O O
马 O O
某 O O
某 O O
1 O O
0 O O
月 O O
2 O O
4 O O
日 O O
— O O
1 O O
0 O O
月 O O
2 O O
5 O O
日 O O
全 B-Time B-Time
天 I-Time I-Time
全 B-Time I-Time
天 I-Time I-Time
在 O O
家 O O
， O O
无 O O
外 O O
出 O O
。 O O

病 O O
例 O O
6 O O
6 O O
马 O O
某 O O
某 O O
1 O O
0 O O
月 O O
2 O O
6 O O
日 O O
作 O O
为 O O
密 O O
切 O O
接 O O
触 O O
者 O O
转 O O
运 O O
至 O O
集 O O
中 O O
隔 O O
离 O O
点 O O
隔 O O
离 O O
。 O O

病 O O
例 O O
6 O O
6 O O
马 O O
某 O O
某 O O
1 O O
0 O O
月 O O
2 O O
7 O O
日 O O
— O O
1 O O
1 O O
月 O O
4 O O
日 O O
在 O O
集 O O
中 O O
隔 O O
离 O O
点 O O
隔 O O
离 O O
。 O O

病 O O
例 O O
6 O O
6 O O
马 O O
某 O O
某 O O
1 O O
1 O O
月 O O
5 O O
日 O O
核 O O
酸 O O
检 O O
测 O O
阳 O O
性 O O
， O O
闭 O O
环 O O
转 O O
运 O O
至 O O
定 O O
点 O O
医 O O
院 O O
（ O O
兰 O O
州 O O
市 O O
第 O O
二 O O
人 O O
民 O O
医 O O
院 O O
雁 O O
滩 O O
分 O O
院 O O
） O O
诊 O O
治 O O
。 O O

病 O O
例 O O
6 O O
7 O O
王 O O
某 O O
某 O O
1 O O
0 O O
月 O O
2 O O
4 O O
日 O O
5 B-Time B-Time
: I-Time I-Time
4 I-Time I-Time
0 I-Time I-Time
出 O O
门 O O
晨 O O
练 O O
， O O
沿 O O
九 O O
州 O O
大 O O
道 O O
— O O
北 O O
滨 O O
河 O O
路 O O
— O O
会 O O
展 O O
中 O O
心 O O

病 O O
例 O O
6 O O
7 O O
王 O O
某 O O
某 O O
1 O O
0 O O
月 O O
2 O O
4 O O
日 O O
7 B-Time B-Time
: I-Time I-Time
4 I-Time I-Time
0 I-Time I-Time
返 O O
回 O O
家 O O
中 O O
后 O O
， O O
再 O O
无 O O
外 O O
出 O O
。 O O

病 O O
例 O O
6 O O
7 O O
王 O O
某 O O
某 O O
1 O O
0 O O
月 O O
2 O O
5 O O
日 O O
5 B-Time B-Time
: I-Time I-Time
4 I-Time I-Time
0 I-Time I-Time
出 O O
门 O O
晨 O O
练 O O

病 O O
例 O O
6 O O
7 O O
王 O O
某 O O
某 O O
1 O O
0 O O
月 O O
2 O O
5 O O
日 O O
8 B-Time B-Time
: I-Time I-Time
0 I-Time I-Time
0 I-Time I-Time
返 O O
回 O O
家 O O
中 O O
后 O O
， O O
再 O O
无 O O
外 O O
出 O O
。 O O

病 O O
例 O O
6 O O
7 O O
王 O O
某 O O
某 O O
1 O O
0 O O
月 O O
2 O O
6 O O
日 O O
作 O O
为 O O
密 O O
切 O O
接 O O
触 O O
者 O O
转 O O
运 O O
至 O O
集 O O
中 O O
隔 O O
离 O O
点 O O
隔 O O
离 O O
。 O O

病 O O
例 O O
6 O O
7 O O
王 O O
某 O O
某 O O
1 O O
0 O O
月 O O
2 O O
7 O O
日 O O
— O O
1 O O
1 O O
月 O O
5 O O
日 O O
在 O O
集 O O
中 O O
隔 O O
离 O O
点 O O
隔 O O
离 O O
。 O O

病 O O
例 O O
6 O O
7 O O
王 O O
某 O O
某 O O
1 O O
1 O O
月 O O
6 O O
日 O O
核 O O
酸 O O
检 O O
测 O O
阳 O O
性 O O
， O O
闭 O O
环 O O
转 O O
运 O O
至 O O
定 O O
点 O O
医 O O
院 O O
（ O O
兰 O O
州 O O
市 O O
第 O O
二 O O
人 O O
民 O O
医 O O
院 O O
雁 O O
滩 O O
分 O O
院 O O
） O O
诊 O O
治 O O
。 O O

病 O O
例 O O
6 O O
8 O O
高 O O
某 O O
某 O O
1 O O
0 O O
月 O O
2 O O
6 O O
日 O O
作 O O
为 O O
次 O O
密 O O
接 O O
人 O O
员 O O
转 O O
运 O O
至 O O
集 O O
中 O O
隔 O O
离 O O
点 O O
隔 O O
离 O O
。 O O

病 O O
例 O O
6 O O
8 O O
高 O O
某 O O
某 O O
1 O O
0 O O
月 O O
2 O O
7 O O
日 O O
— O O
1 O O
1 O O
月 O O
5 O O
日 O O
集 O O
中 O O
隔 O O
离 O O
点 O O
隔 O O
离 O O
。 O O

病 O O
例 O O
6 O O
8 O O
高 O O
某 O O
某 O O
1 O O
1 O O
月 O O
6 O O
日 O O
核 O O
酸 O O
检 O O
测 O O
阳 O O
性 O O
， O O
闭 O O
环 O O
转 O O
运 O O
至 O O
定 O O
点 O O
医 O O
院 O O
（ O O
兰 O O
州 O O
市 O O
第 O O
二 O O
人 O O
民 O O
医 O O
院 O O
雁 O O
滩 O O
分 O O
院 O O
） O O
诊 O O
治 O O
。 O O
