# Supplementary material for: Multi-Model Fusion-Based Hierarchical Extraction for Chinese Epidemic Event
Source: Data Sci Eng. 2023 Jan 2;8(1):73–83. doi: 10.1007/s41019-022-00203-6 (PMC9807097; doi:10.1007/s41019-022-00203-6)
Supplement: Supplementary file 1 — (zip 67849 KB) [file 41019_2022_203_MOESM1_ESM.zip › GlobalPointer/train_all.txt]

病 B-Id
例 I-Id
1 I-Id
张 B-Per
某 I-Per
1 B-Date
0 I-Date
月 I-Date
1 I-Date
1 I-Date
日 I-Date
8 B-Time
时 I-Time
左 I-Time
右 I-Time
从 O
广 B-Place
场 I-Place
西 I-Place
口 I-Place
乘 B-Type
地 I-Type
铁 I-Type
至 O
兰 B-Place
州 I-Place
西 I-Place

病 B-Id
例 I-Id
1 I-Id
张 B-Per
某 I-Per
1 B-Date
0 I-Date
月 I-Date
1 I-Date
1 I-Date
日 I-Date
9 B-Time
: I-Time
2 I-Time
8 I-Time
乘 B-Type
动 I-Type
车 I-Type
D O
2 O
7 O
0 O
3 O
于 O
1 B-Time
5 I-Time
： I-Time
0 I-Time
9 I-Time
到 O
达 O
嘉 B-Place
峪 I-Place
关 I-Place
， O
由 O
其 O
朋 B-Per
友 I-Per
自 B-Type
驾 I-Type
车 I-Type
到 O
嘉 B-Place
峪 I-Place
关 I-Place
城 I-Place
楼 I-Place
游 O
览 O

病 B-Id
例 I-Id
1 I-Id
张 B-Per
某 I-Per
1 B-Date
0 I-Date
月 I-Date
1 I-Date
1 I-Date
日 I-Date
1 B-Time
9 I-Time
: I-Time
0 I-Time
0 I-Time
- I-Time
2 I-Time
2 I-Time
: I-Time
0 I-Time
0 I-Time
在 O
双 B-Place
洞 I-Place
桥 I-Place
田 I-Place
园 I-Place
农 I-Place
家 I-Place
乐 I-Place
就 O
餐 O
， O
后 O
驾 B-Type
车 I-Type
返 O
回 O
宜 B-Place
好 I-Place
宾 I-Place
馆 I-Place

病 B-Id
例 I-Id
1 I-Id
张 B-Per
某 I-Per
1 B-Date
0 I-Date
月 I-Date
1 I-Date
2 I-Date
日 I-Date
9 B-Time
: I-Time
3 I-Time
0 I-Time
驾 B-Type
车 I-Type
去 O
嘉 B-Place
峪 I-Place
关 I-Place
鑫 I-Place
通 I-Place
大 I-Place
世 I-Place
界 I-Place
美 I-Place
食 I-Place
城 I-Place
吃 O
早 O
餐 O
， O
约 O
半 O
小 O
时 O
左 O
右 O
， O
在 O
美 B-Place
食 I-Place
城 I-Place
旁 O
边 O
的 O
春 B-Place
玲 I-Place
超 I-Place
市 I-Place
购 O
买 O
饮 O
用 O
水 O
和 O
烟 O

病 B-Id
例 I-Id
1 I-Id
张 B-Per
某 I-Per
1 B-Date
0 I-Date
月 I-Date
1 I-Date
2 I-Date
日 I-Date
1 B-Time
0 I-Time
: I-Time
1 I-Time
0 I-Time
驾 B-Type
车 I-Type
前 O
住 O
额 B-Place
济 I-Place
纳 I-Place
旗 I-Place

病 B-Id
例 I-Id
1 I-Id
张 B-Per
某 I-Per
1 B-Date
0 I-Date
月 I-Date
1 I-Date
2 I-Date
日 I-Date
1 B-Time
1 I-Time
: I-Time
5 I-Time
3 I-Time
在 O
金 B-Place
塔 I-Place
北 I-Place
加 I-Place
油 I-Place
站 I-Place
加 O
油 O
， O
在 O
加 B-Place
油 I-Place
站 I-Place
休 O
息 O
并 O
上 O
卫 B-Place
生 I-Place
间 I-Place
， O
1 O
0 O
分 O
钟 O
后 O
继 O
续 O
出 O
发 O

病 B-Id
例 I-Id
1 I-Id
张 B-Per
某 I-Per
1 B-Date
0 I-Date
月 I-Date
1 I-Date
2 I-Date
日 I-Date
1 B-Time
6 I-Time
: I-Time
4 I-Time
0 I-Time
在 O
黑 B-Place
城 I-Place
弱 I-Place
水 I-Place
冠 I-Place
树 I-Place
林 I-Place
游 O
玩 O
约 O
2 O
. O
5 O
- O
3 O
小 O
时 O

病 B-Id
例 I-Id
1 I-Id
张 B-Per
某 I-Per
1 B-Date
0 I-Date
月 I-Date
1 I-Date
2 I-Date
日 I-Date
1 B-Time
9 I-Time
: I-Time
0 I-Time
0 I-Time
左 O
右 O
自 O
景 B-Place
区 I-Place
2 I-Place
号 I-Place
出 I-Place
口 I-Place
打 B-Type
车 I-Type
至 O
景 B-Place
区 I-Place
1 I-Place
号 I-Place
出 I-Place
口 I-Place
取 O
车 O

病 B-Id
例 I-Id
1 I-Id
张 B-Per
某 I-Per
1 B-Date
0 I-Date
月 I-Date
1 I-Date
2 I-Date
日 I-Date
2 B-Time
0 I-Time
: I-Time
0 I-Time
0 I-Time
驾 B-Type
车 I-Type
到 O
达 O
民 B-Place
宿 I-Place
（ I-Place
胡 I-Place
杨 I-Place
小 I-Place
区 I-Place
) I-Place

病 B-Id
例 I-Id
1 I-Id
张 B-Per
某 I-Per
1 B-Date
0 I-Date
月 I-Date
1 I-Date
2 I-Date
日 I-Date
2 B-Time
0 I-Time
: I-Time
2 I-Time
0 I-Time
驾 B-Type
车 I-Type
前 O
往 O
额 B-Place
济 I-Place
纳 I-Place
旗 I-Place
桐 I-Place
楠 I-Place
阁 I-Place
家 I-Place
常 I-Place
菜 I-Place
馆 I-Place
大 I-Place
厅 I-Place
就 O
餐 O

病 B-Id
例 I-Id
1 I-Id
张 B-Per
某 I-Per
1 B-Date
0 I-Date
月 I-Date
1 I-Date
2 I-Date
日 I-Date
2 B-Time
1 I-Time
: I-Time
2 I-Time
0 I-Time
驾 B-Type
车 I-Type
返 O
回 O
胡 B-Place
杨 I-Place
小 I-Place
区 I-Place
8 I-Place
号 I-Place
楼 I-Place
1 I-Place
单 I-Place
元 I-Place
2 I-Place
0 I-Place
2 I-Place

病 B-Id
例 I-Id
1 I-Id
张 B-Per
某 I-Per
1 B-Date
0 I-Date
月 I-Date
1 I-Date
3 I-Date
日 I-Date
8 B-Time
: I-Time
3 I-Time
0 I-Time
驾 B-Type
车 I-Type
前 O
往 O
桐 B-Place
楠 I-Place
阁 I-Place
吃 O
早 O
餐 O

病 B-Id
例 I-Id
1 I-Id
张 B-Per
某 I-Per
1 B-Date
0 I-Date
月 I-Date
1 I-Date
3 I-Date
日 I-Date
9 B-Time
: I-Time
0 I-Time
0 I-Time
出 O
发 O
前 O
住 O
策 B-Place
克 I-Place
口 I-Place
岸 I-Place
参 O
观 O

病 B-Id
例 I-Id
1 I-Id
张 B-Per
某 I-Per
1 B-Date
0 I-Date
月 I-Date
1 I-Date
3 I-Date
日 I-Date
1 B-Time
2 I-Time
: I-Time
3 I-Time
0 I-Time
离 O
开 O
策 B-Place
克 I-Place
口 I-Place
岸 I-Place
， O
驾 B-Type
车 I-Type
前 O
往 O
居 B-Place
延 I-Place
海 I-Place

病 B-Id
例 I-Id
1 I-Id
张 B-Per
某 I-Per
1 B-Date
0 I-Date
月 I-Date
1 I-Date
3 I-Date
日 I-Date
1 B-Time
3 I-Time
: I-Time
4 I-Time
8 I-Time
进 O
入 O
居 B-Place
延 I-Place
海 I-Place
乘 B-Type
坐 I-Type
景 I-Type
区 I-Type
大 I-Type
巴 I-Type
车 I-Type
游 O
览 O
（ O
约 O
4 O
0 O
分 O
钟 O
） O

病 B-Id
例 I-Id
1 I-Id
张 B-Per
某 I-Per
1 B-Date
0 I-Date
月 I-Date
1 I-Date
3 I-Date
日 I-Date
1 B-Time
5 I-Time
: I-Time
5 I-Time
3 I-Time
到 O
胡 B-Place
杨 I-Place
林 I-Place
景 I-Place
区 I-Place
， O
于 O
1 B-Time
8 I-Time
: I-Time
5 I-Time
0 I-Time
离 O
开 O
胡 B-Place
杨 I-Place
林 I-Place
景 I-Place
区 I-Place

病 B-Id
例 I-Id
1 I-Id
张 B-Per
某 I-Per
1 B-Date
0 I-Date
月 I-Date
1 I-Date
3 I-Date
日 I-Date
1 B-Time
9 I-Time
: I-Time
1 I-Time
0 I-Time
到 O
达 O
金 B-Place
手 I-Place
勺 I-Place
农 I-Place
家 I-Place
菜 I-Place
馆 I-Place
大 I-Place
厅 I-Place
就 O
餐 O

病 B-Id
例 I-Id
1 I-Id
张 B-Per
某 I-Per
1 B-Date
0 I-Date
月 I-Date
1 I-Date
3 I-Date
日 I-Date
2 B-Time
1 I-Time
: I-Time
0 I-Time
0 I-Time
离 O
开 O
餐 B-Place
馆 I-Place
， O
返 O
回 O
胡 B-Place
杨 I-Place
小 I-Place
区 I-Place
8 I-Place
号 I-Place
楼 I-Place
1 I-Place
单 I-Place
元 I-Place
2 I-Place
0 I-Place
2 I-Place
休 O
息 O

病 B-Id
例 I-Id
1 I-Id
张 B-Per
某 I-Per
1 B-Date
0 I-Date
月 I-Date
1 I-Date
4 I-Date
日 I-Date
8 B-Time
时 I-Time
驾 B-Type
车 I-Type
前 O
往 O
桐 B-Place
楠 I-Place
阁 I-Place
吃 O
早 O
餐 O
， O
后 O
驾 B-Type
车 I-Type
前 O
往 O
张 B-Place
掖 I-Place

病 B-Id
例 I-Id
1 I-Id
张 B-Per
某 I-Per
1 B-Date
0 I-Date
月 I-Date
1 I-Date
4 I-Date
日 I-Date
1 B-Time
0 I-Time
: I-Time
5 I-Time
5 I-Time
在 O
中 B-Place
石 I-Place
油 I-Place
金 I-Place
塔 I-Place
航 I-Place
天 I-Place
城 I-Place
加 I-Place
油 I-Place
站 I-Place
加 O
油 O

病 B-Id
例 I-Id
1 I-Id
张 B-Per
某 I-Per
1 B-Date
0 I-Date
月 I-Date
1 I-Date
4 I-Date
日 I-Date
1 B-Time
6 I-Time
: I-Time
0 I-Time
0 I-Time
进 O
入 O
张 B-Place
掖 I-Place
七 I-Place
彩 I-Place
丹 I-Place
霞 I-Place
， O
乘 B-Type
坐 I-Type
景 I-Type
区 I-Type
大 I-Type
巴 I-Type
游 O
览 O
， O
途 O
中 O
在 O
景 B-Place
区 I-Place
丹 I-Place
霞 I-Place
1 I-Place
号 I-Place
冷 I-Place
饮 I-Place
站 I-Place
购 O
买 O
饮 O
用 O
水 O

病 B-Id
例 I-Id
1 I-Id
张 B-Per
某 I-Per
1 B-Date
0 I-Date
月 I-Date
1 I-Date
4 I-Date
日 I-Date
1 B-Time
8 I-Time
: I-Time
0 I-Time
0 I-Time
左 O
右 O
出 O
景 B-Place
区 I-Place
西 I-Place
门 I-Place

病 B-Id
例 I-Id
1 I-Id
张 B-Per
某 I-Per
1 B-Date
0 I-Date
月 I-Date
1 I-Date
4 I-Date
日 I-Date
1 B-Time
9 I-Time
: I-Time
0 I-Time
0 I-Time
- I-Time
2 I-Time
0 I-Time
: I-Time
3 I-Time
0 I-Time
在 O
张 B-Place
掖 I-Place
市 I-Place
甘 I-Place
州 I-Place
区 I-Place
小 I-Place
辣 I-Place
椒 I-Place
餐 I-Place
饮 I-Place
金 I-Place
座 I-Place
店 I-Place
就 O
餐 O
， O
后 O
驾 B-Type
车 I-Type
至 O
张 B-Place
掖 I-Place
市 I-Place
大 I-Place
佛 I-Place
寺 I-Place
如 I-Place
家 I-Place
酒 I-Place
店 I-Place

病 B-Id
例 I-Id
1 I-Id
张 B-Per
某 I-Per
1 B-Date
0 I-Date
月 I-Date
1 I-Date
4 I-Date
日 I-Date
2 B-Time
1 I-Time
: I-Time
4 I-Time
0 I-Time
到 O
甘 B-Place
州 I-Place
区 I-Place
欧 I-Place
式 I-Place
街 I-Place
蓬 I-Place
莱 I-Place
酒 I-Place
阁 I-Place
与 O
张 B-Place
掖 I-Place
朋 B-Per
友 I-Per
一 O
起 O
喝 O
酒 O

病 B-Id
例 I-Id
1 I-Id
张 B-Per
某 I-Per
1 B-Date
0 I-Date
月 I-Date
1 I-Date
5 I-Date
日 I-Date
凌 B-Time
晨 I-Time
1 I-Time
: I-Time
3 I-Time
0 I-Time
返 O
回 O
大 B-Place
佛 I-Place
寺 I-Place
如 I-Place
家 I-Place
酒 I-Place
店 I-Place

病 B-Id
例 I-Id
1 I-Id
张 B-Per
某 I-Per
1 B-Date
0 I-Date
月 I-Date
1 I-Date
5 I-Date
日 I-Date
早 B-Time
晨 I-Time
在 O
宾 B-Place
馆 I-Place
附 I-Place
近 I-Place
清 I-Place
真 I-Place
餐 I-Place
馆 I-Place
吃 O
早 O
餐 O
， O
后 O
由 O
朋 B-Per
友 I-Per
驾 B-Type
车 I-Type
送 O
至 O
张 B-Place
掖 I-Place
西 I-Place

病 B-Id
例 I-Id
1 I-Id
张 B-Per
某 I-Per
1 B-Date
0 I-Date
月 I-Date
1 I-Date
5 I-Date
日 I-Date
1 B-Time
2 I-Time
: I-Time
1 I-Time
2 I-Time
乘 O
坐 O
D O
2 O
7 O
4 O
6 O
回 O
兰 B-Place

病 B-Id
例 I-Id
1 I-Id
张 B-Per
某 I-Per
1 B-Date
0 I-Date
月 I-Date
1 I-Date
5 I-Date
日 I-Date
1 B-Time
6 I-Time
: I-Time
4 I-Time
8 I-Time
到 O
达 O
兰 B-Place
州 I-Place
西 I-Place
， O
后 O
乘 B-Type
坐 I-Type
地 I-Type
铁 I-Type
自 O
兰 B-Place
州 I-Place
西 I-Place
至 I-Place
东 I-Place
方 I-Place
红 I-Place
广 I-Place
场 I-Place
站 I-Place
， O
出 O
站 O
后 O
骑 B-Type
自 I-Type
行 I-Type
车 I-Type
回 O
家 B-Place

病 B-Id
例 I-Id
1 I-Id
张 B-Per
某 I-Per
1 B-Date
0 I-Date
月 I-Date
1 I-Date
5 I-Date
日 I-Date
当 B-Time
晚 I-Time
自 O
家 B-Place
中 O
步 B-Type
行 I-Type
至 O
甘 B-Place
南 I-Place
路 I-Place
东 I-Place
记 I-Place
尚 I-Place
鼎 I-Place
火 I-Place
锅 I-Place
店 I-Place
就 O
餐 O
， O
后 O
打 B-Type
车 I-Type
回 O
家 B-Place

病 B-Id
例 I-Id
1 I-Id
张 B-Per
某 I-Per
1 B-Date
0 I-Date
月 I-Date
1 I-Date
6 I-Date
日 I-Date
1 B-Time
9 I-Time
: I-Time
0 I-Time
0 I-Time
打 B-Type
车 I-Type
前 O
往 O
广 B-Place
场 I-Place
华 I-Place
联 I-Place
店 I-Place
； O
曾 O
在 O
福 B-Place
田 I-Place
小 I-Place
酥 I-Place
肉 I-Place
、 O
茶 B-Place
百 I-Place
道 I-Place
、 O
牛 B-Place
煮 I-Place
馆 I-Place
、 O
爸 B-Place
爸 I-Place
糖 I-Place
手 I-Place
工 I-Place
吐 I-Place
司 I-Place
购 O
物 O
就 O
餐 O
； O
之 O
后 O
步 B-Type
行 I-Type
回 O
家 B-Place

病 B-Id
例 I-Id
1 I-Id
张 B-Per
某 I-Per
1 B-Date
0 I-Date
月 I-Date
1 I-Date
6 I-Date
日 I-Date
其 B-Time
余 I-Time
时 I-Time
间 I-Time
其 B-Time
余 I-Time
时 I-Time
间 I-Time
在 O
家 B-Place
无 O
外 O
出 O

病 B-Id
例 I-Id
1 I-Id
张 B-Per
某 I-Per
1 B-Date
0 I-Date
月 I-Date
1 I-Date
7 I-Date
日 I-Date
1 B-Time
3 I-Time
: I-Time
5 I-Time
0 I-Time
与 O
儿 O
子 O
在 O
皋 B-Place
兰 I-Place
路 I-Place
老 I-Place
背 I-Place
斗 I-Place
刀 I-Place
削 I-Place
面 I-Place
馆 I-Place
就 O
餐 O
， O
后 O
送 O
儿 O
子 O
至 O
黄 B-Place
楼 I-Place
1 I-Place
3 I-Place
楼 I-Place
上 O
钢 O
琴 O
课 O
； O
之 O
后 O
在 O
黄 B-Place
楼 I-Place
永 I-Place
琪 I-Place
理 I-Place
发 I-Place
店 I-Place
理 O
发 O
， O
后 O
骑 B-Type
自 I-Type
行 I-Type
车 I-Type
回 O
家 B-Place

病 B-Id
例 I-Id
1 I-Id
张 B-Per
某 I-Per
1 B-Date
0 I-Date
月 I-Date
1 I-Date
7 I-Date
日 I-Date
当 B-Time
晚 I-Time
一 O
家 O
三 O
口 O
与 O
4 O
名 O
亲 B-Per
戚 I-Per
朋 I-Per
友 I-Per
在 O
铁 B-Place
路 I-Place
局 I-Place
天 I-Place
一 I-Place
阁 I-Place
就 O
餐 O
， O
餐 O
后 O
步 B-Type
行 I-Type
回 O
家 O

病 B-Id
例 I-Id
1 I-Id
张 B-Per
某 I-Per
1 B-Date
0 I-Date
月 I-Date
1 I-Date
8 I-Date
日 I-Date
1 B-Time
0 I-Time
： I-Time
0 I-Time
0 I-Time
左 O
右 O
步 B-Type
行 I-Type
前 O
往 O
甘 B-Place
肃 I-Place
省 I-Place
第 I-Place
二 I-Place
人 I-Place
民 I-Place
医 I-Place
院 I-Place
门 I-Place
诊 I-Place
进 O
行 O
核 O
酸 O
检 O
测 O

病 B-Id
例 I-Id
1 I-Id
张 B-Per
某 I-Per
1 B-Date
0 I-Date
月 I-Date
1 I-Date
8 I-Date
日 I-Date
1 B-Time
1 I-Time
: I-Time
0 I-Time
0 I-Time
在 O
铁 B-Place
路 I-Place
局 I-Place
菜 I-Place
市 I-Place
场 I-Place
福 I-Place
慧 I-Place
鲜 I-Place
面 I-Place
条 I-Place
店 I-Place
购 O
买 O
面 O
条 O
后 O
回 O
家 B-Place

病 B-Id
例 I-Id
1 I-Id
张 B-Per
某 I-Per
1 B-Date
0 I-Date
月 I-Date
1 I-Date
8 I-Date
日 I-Date
1 B-Time
5 I-Time
: I-Time
0 I-Time
0 I-Time
前 O
往 O
甘 B-Place
肃 I-Place
省 I-Place
第 I-Place
二 I-Place
人 I-Place
民 I-Place
医 I-Place
院 I-Place
附 I-Place
近 I-Place
小 I-Place
卖 I-Place
部 I-Place
（ I-Place
住 I-Place
院 I-Place
部 I-Place
出 I-Place
口 I-Place
向 I-Place
北 I-Place
第 I-Place
一 I-Place
家 I-Place
） I-Place
购 O
买 O
香 O
烟 O
， O
之 O
后 O
到 O
门 B-Place
诊 I-Place
取 O
核 O
酸 O
检 O
测 O
结 O
果 O
， O
后 O
因 O
核 O
酸 O
混 O
采 O
结 O
果 O
异 O
常 O
被 O
省 O
二 O
院 O
隔 O
离 O
管 O
控 O

病 B-Id
例 I-Id
2 I-Id
张 B-Per
某 I-Per
某 I-Per
1 B-Date
0 I-Date
月 I-Date
1 I-Date
1 I-Date
日 I-Date
至 I-Date
1 I-Date
0 I-Date
月 I-Date
1 I-Date
5 I-Date
日 I-Date
外 O
出 O
轨 O
迹 O
与 O
病 B-Id
例 I-Id
1 I-Id
相 O
同 O

病 B-Id
例 I-Id
2 I-Id
张 B-Per
某 I-Per
某 I-Per
1 B-Date
0 I-Date
月 I-Date
1 I-Date
1 I-Date
日 I-Date
至 I-Date
1 I-Date
0 I-Date
月 I-Date
1 I-Date
5 I-Date
日 I-Date
1 B-Time
6 I-Time
: I-Time
4 I-Time
8 I-Time
到 O
达 O
兰 B-Place
州 I-Place
西 I-Place
客 I-Place
站 I-Place

病 B-Id
例 I-Id
2 I-Id
张 B-Per
某 I-Per
某 I-Per
1 B-Date
0 I-Date
月 I-Date
1 I-Date
1 I-Date
日 I-Date
至 I-Date
1 I-Date
0 I-Date
月 I-Date
1 I-Date
5 I-Date
日 I-Date
1 B-Time
7 I-Time
: I-Time
0 I-Time
0 I-Time
- I-Time
1 I-Time
7 I-Time
: I-Time
1 I-Time
5 I-Time
出 O
站 O
后 O
打 B-Type
车 I-Type
回 O
雁 B-Place
北 I-Place
街 I-Place
道 I-Place
天 I-Place
庆 I-Place
丽 I-Place
舍 I-Place
小 I-Place
区 I-Place
家 I-Place
中 O
， O
当 B-Time
晚 I-Time
再 O
未 O
外 O
出 O

病 B-Id
例 I-Id
2 I-Id
张 B-Per
某 I-Per
某 I-Per
1 B-Date
0 I-Date
月 I-Date
1 I-Date
6 I-Date
日 I-Date
9 B-Time
： I-Time
0 I-Time
0 I-Time
— I-Time
1 I-Time
0 I-Time
： I-Time
0 I-Time
0 I-Time
前 O
往 O
宋 B-Place
家 I-Place
滩 I-Place
菜 I-Place
市 I-Place
场 I-Place
买 O
菜 O
， O
之 O
后 O
步 B-Type
行 I-Type
回 O
家 B-Place
， O
当 B-Time
天 I-Time
再 O
未 O
外 O
出 O

病 B-Id
例 I-Id
2 I-Id
张 B-Per
某 I-Per
某 I-Per
1 B-Date
0 I-Date
月 I-Date
1 I-Date
7 I-Date
日 I-Date
9 B-Time
： I-Time
0 I-Time
0 I-Time
— I-Time
1 I-Time
0 I-Time
： I-Time
0 I-Time
0 I-Time
因 O
咽 O
痛 O
不 O
适 O
步 B-Type
行 I-Type
至 O
7 B-Place
9 I-Place
2 I-Place
（ I-Place
核 I-Place
工 I-Place
业 I-Place
） I-Place
医 I-Place
院 I-Place
门 I-Place
诊 I-Place
购 O
药 O
， O
之 O
后 O
步 B-Type
行 I-Type
回 O
家 B-Place

病 B-Id
例 I-Id
2 I-Id
张 B-Per
某 I-Per
某 I-Per
1 B-Date
0 I-Date
月 I-Date
1 I-Date
7 I-Date
日 I-Date
1 B-Time
6 I-Time
: I-Time
0 I-Time
0 I-Time
步 B-Type
行 I-Type
前 O
往 O
天 B-Place
庆 I-Place
丽 I-Place
舍 I-Place
小 I-Place
区 I-Place
马 I-Place
路 I-Place
对 I-Place
面 I-Place
菜 I-Place
市 I-Place
场 I-Place
买 O
肉 O
、 O
馒 O
头 O
、 O
苹 O
果 O

病 B-Id
例 I-Id
2 I-Id
张 B-Per
某 I-Per
某 I-Per
1 B-Date
0 I-Date
月 I-Date
1 I-Date
7 I-Date
日 I-Date
1 B-Time
7 I-Time
: I-Time
0 I-Time
0 I-Time
左 O
右 O
在 O
小 B-Place
区 I-Place
内 I-Place
菜 I-Place
鸟 I-Place
驿 I-Place
站 I-Place
取 O
快 O
递 O
回 O
家 B-Place
， O
之 O
后 O
当 B-Time
天 I-Time
再 O
无 O
外 O
出 O

病 B-Id
例 I-Id
2 I-Id
张 B-Per
某 I-Per
某 I-Per
1 B-Date
0 I-Date
月 I-Date
1 I-Date
8 I-Date
日 I-Date
9 B-Time
： I-Time
0 I-Time
0 I-Time
左 O
右 O
再 O
次 O
因 O
咽 O
痛 O
不 O
适 O
前 O
往 O
7 B-Place
9 I-Place
2 I-Place
（ I-Place
核 I-Place
工 I-Place
业 I-Place
） I-Place
医 I-Place
院 I-Place
门 I-Place
诊 I-Place
购 O
药 O

病 B-Id
例 I-Id
2 I-Id
张 B-Per
某 I-Per
某 I-Per
1 B-Date
0 I-Date
月 I-Date
1 I-Date
8 I-Date
日 I-Date
9 B-Time
： I-Time
3 I-Time
0 I-Time
左 O
右 O
步 B-Type
行 I-Type
至 O
宋 B-Place
家 B-Place
滩 I-Place
菜 I-Place
市 I-Place
场 I-Place
买 O
肉 O
， O
之 O
后 O
步 B-Type
行 I-Type
回 O
家 B-Place
再 O
无 O
外 O
出 O

病 B-Id
例 I-Id
3 I-Id
祝 B-Per
某 I-Per
某 I-Per
1 B-Date
0 I-Date
月 I-Date
1 I-Date
1 I-Date
日 I-Date
至 I-Date
1 I-Date
0 I-Date
月 I-Date
1 I-Date
5 I-Date
日 I-Date
外 O
出 O
轨 O
迹 O
与 O
病 B-Id
例 I-Id
2 I-Id
相 O
同 O

病 B-Id
例 I-Id
3 I-Id
祝 B-Per
某 I-Per
某 I-Per
1 B-Date
0 I-Date
月 I-Date
1 I-Date
6 I-Date
日 I-Date
全 B-Time
天 I-Time
未 O
外 O
出 O

病 B-Id
例 I-Id
3 I-Id
祝 B-Per
某 I-Per
某 I-Per
1 B-Date
0 I-Date
月 I-Date
1 I-Date
7 I-Date
日 I-Date
9 B-Time
： I-Time
0 I-Time
0 I-Time
— I-Time
1 I-Time
0 I-Time
： I-Time
0 I-Time
0 I-Time
因 O
咽 O
痛 O
不 O
适 O
步 B-Type
行 I-Type
至 O
7 B-Place
9 I-Place
2 I-Place
（ I-Place
核 I-Place
工 I-Place
业 I-Place
） I-Place
医 I-Place
院 I-Place
门 I-Place
诊 I-Place
购 O
药 O
， O
之 O
后 O
步 B-Type
行 I-Type
回 O
家 B-Place

病 B-Id
例 I-Id
3 I-Id
祝 B-Per
某 I-Per
某 I-Per
1 B-Date
0 I-Date
月 I-Date
1 I-Date
7 I-Date
日 I-Date
1 B-Time
6 I-Time
: I-Time
0 I-Time
0 I-Time
步 B-Type
行 I-Type
前 O
往 O
天 B-Place
庆 I-Place
丽 I-Place
舍 I-Place
小 I-Place
区 I-Place
马 I-Place
路 I-Place
对 I-Place
面 I-Place
菜 I-Place
市 I-Place
场 I-Place
买 O
肉 O
、 O
馒 O
头 O
、 O
苹 O
果 O

病 B-Id
例 I-Id
3 I-Id
祝 B-Per
某 I-Per
某 I-Per
1 B-Date
0 I-Date
月 I-Date
1 I-Date
7 I-Date
日 I-Date
1 B-Time
7 I-Time
: I-Time
0 I-Time
0 I-Time
左 O
右 O
在 O
小 B-Place
区 I-Place
内 I-Place
菜 I-Place
鸟 I-Place
驿 I-Place
站 I-Place
取 O
快 O
递 O
回 O
家 B-Place
， O
之 O
后 O
当 B-Time
天 I-Time
再 O
无 O
外 O
出 O

病 B-Id
例 I-Id
3 I-Id
祝 B-Per
某 I-Per
某 I-Per
1 B-Date
0 I-Date
月 I-Date
1 I-Date
8 I-Date
日 I-Date
全 B-Time
天 I-Time
未 O
外 O
出 O

病 B-Id
例 I-Id
4 I-Id
石 B-Per
某 I-Per
某 I-Per
9 B-Date
月 I-Date
2 I-Date
8 I-Date
日 I-Date
8 B-Time
: I-Time
5 I-Time
0 I-Time
- I-Time
1 I-Time
6 I-Time
: I-Time
5 I-Time
1 I-Time
上 B-Place
海 I-Place
虹 I-Place
桥 I-Place
站 I-Place
至 O
贵 B-Place
定 I-Place
站 I-Place

病 B-Id
例 I-Id
4 I-Id
石 B-Per
某 I-Per
某 I-Per
9 B-Date
月 I-Date
2 I-Date
8 I-Date
日 I-Date
至 I-Date
1 I-Date
0 I-Date
月 I-Date
2 I-Date
日 I-Date
居 O
住 O
于 O
贵 B-Place
定 I-Place
自 I-Place
己 I-Place
家 I-Place
中 O

病 B-Id
例 I-Id
4 I-Id
石 B-Per
某 I-Per
某 I-Per
1 B-Date
0 I-Date
月 I-Date
3 I-Date
日 I-Date
9 B-Time
: I-Time
0 I-Time
0 I-Time
- I-Time
1 I-Time
1 I-Time
: I-Time
0 I-Time
0 I-Time
贵 B-Place
定 I-Place
站 I-Place
至 O
贵 B-Place
阳 I-Place
站 I-Place

病 B-Id
例 I-Id
4 I-Id
石 B-Per
某 I-Per
某 I-Per
1 B-Date
0 I-Date
月 I-Date
4 I-Date
日 I-Date
至 I-Date
1 I-Date
0 I-Date
月 I-Date
6 I-Date
日 I-Date
在 O
遵 B-Place
义 I-Place
游 O
玩 O

病 B-Id
例 I-Id
4 I-Id
石 B-Per
某 I-Per
某 I-Per
1 B-Date
0 I-Date
月 I-Date
7 I-Date
日 I-Date
从 O
遵 B-Place
义 I-Place
乘 B-Type
坐 I-Type
动 I-Type
车 I-Type
到 O
达 O
贵 B-Place
阳 I-Place

病 B-Id
例 I-Id
4 I-Id
石 B-Per
某 I-Per
某 I-Per
1 B-Date
0 I-Date
月 I-Date
8 I-Date
日 I-Date
1 B-Time
2 I-Time
: I-Time
0 I-Time
0 I-Time
- I-Time
1 I-Time
4 I-Time
: I-Time
0 I-Time
5 I-Time
贵 B-Place
阳 I-Place
至 O
兰 B-Place
州 I-Place
中 I-Place
川 I-Place
机 I-Place
场 I-Place

病 B-Id
例 I-Id
4 I-Id
石 B-Per
某 I-Per
某 I-Per
1 B-Date
0 I-Date
月 I-Date
9 I-Date
日 I-Date
9 B-Time
： I-Time
0 I-Time
0 I-Time
- I-Time
9 I-Time
: I-Time
2 I-Time
0 I-Time
在 O
雁 B-Place
北 I-Place
路 I-Place
老 I-Place
亨 I-Place
牛 I-Place
肉 I-Place
面 I-Place
吃 O
早 O
餐 O

病 B-Id
例 I-Id
4 I-Id
石 B-Per
某 I-Per
某 I-Per
1 B-Date
0 I-Date
月 I-Date
9 I-Date
日 I-Date
2 B-Time
1 I-Time
: I-Time
0 I-Time
0 I-Time
- I-Time
2 I-Time
2 I-Time
: I-Time
0 I-Time
0 I-Time
天 B-Place
庆 I-Place
丽 I-Place
舍 I-Place
门 I-Place
口 I-Place
火 I-Place
锅 I-Place
鸡 I-Place
就 O
餐 O

病 B-Id
例 I-Id
4 I-Id
石 B-Per
某 I-Per
某 I-Per
1 B-Date
0 I-Date
月 I-Date
1 I-Date
0 I-Date
日 I-Date
1 B-Time
2 I-Time
: I-Time
0 I-Time
0 I-Time
- I-Time
1 I-Time
5 I-Time
: I-Time
0 I-Time
0 I-Time
农 B-Place
民 I-Place
巷 I-Place
一 I-Place
酒 I-Place
店 I-Place
（ I-Place
酒 I-Place
店 I-Place
名 I-Place
称 I-Place
不 I-Place
详 I-Place
） I-Place
就 O
餐 O

病 B-Id
例 I-Id
4 I-Id
石 B-Per
某 I-Per
某 I-Per
1 B-Date
0 I-Date
月 I-Date
1 I-Date
1 I-Date
日 I-Date
至 I-Date
1 I-Date
0 I-Date
月 I-Date
1 I-Date
5 I-Date
日 I-Date
外 O
出 O
轨 O
迹 O
与 O
病 B-Id
例 I-Id
2 I-Id
相 O
同 O

病 B-Id
例 I-Id
4 I-Id
石 B-Per
某 I-Per
某 I-Per
1 B-Date
0 I-Date
月 I-Date
1 I-Date
6 I-Date
日 I-Date
当 B-Time
天 I-Time
未 O
外 O
出 O

病 B-Id
例 I-Id
4 I-Id
石 B-Per
某 I-Per
某 I-Per
1 B-Date
0 I-Date
月 I-Date
1 I-Date
7 I-Date
日 I-Date
9 B-Time
： I-Time
0 I-Time
0 I-Time
— I-Time
1 I-Time
1 I-Time
： I-Time
0 I-Time
0 I-Time
三 B-Place
益 I-Place
诊 I-Place
所 I-Place
输 O
液 O
治 O
疗 O

病 B-Id
例 I-Id
4 I-Id
石 B-Per
某 I-Per
某 I-Per
1 B-Date
0 I-Date
月 I-Date
1 I-Date
8 I-Date
日 I-Date
9 B-Time
： I-Time
0 I-Time
0 I-Time
— I-Time
1 I-Time
1 I-Time
： I-Time
0 I-Time
0 I-Time
三 B-Place
益 I-Place
诊 I-Place
所 I-Place
输 O
液 O
治 O
疗 O

病 B-Id
例 I-Id
5 I-Id
张 B-Per
某 I-Per
某 I-Per
1 B-Date
0 I-Date
月 I-Date
8 I-Date
日 I-Date
9 B-Time
： I-Time
0 I-Time
0 I-Time
- I-Time
2 I-Time
1 I-Time
: I-Time
1 I-Time
9 I-Time
上 B-Place
海 I-Place
虹 I-Place
桥 I-Place
站 I-Place
至 O
兰 B-Place
州 I-Place
西 I-Place
站 I-Place

病 B-Id
例 I-Id
5 I-Id
张 B-Per
某 I-Per
某 I-Per
1 B-Date
0 I-Date
月 I-Date
8 I-Date
日 I-Date
2 B-Time
1 I-Time
: I-Time
3 I-Time
0 I-Time
- I-Time
2 I-Time
2 I-Time
: I-Time
0 I-Time
0 I-Time
出 O
租 O
车 O
（ O
车 O
牌 O
号 O
： O
甘 O
A O
8 O
8 O
7 O
2 O
5 O
） O
前 O
往 O
张 B-Place
某 I-Place
某 I-Place
家 I-Place
中 I-Place
（ I-Place
雁 I-Place
北 I-Place
路 I-Place
2 I-Place
7 I-Place
1 I-Place
0 I-Place
号 I-Place
2 I-Place
6 I-Place
0 I-Place
1 I-Place
室 I-Place
） I-Place

病 B-Id
例 I-Id
5 I-Id
张 B-Per
某 I-Per
某 I-Per
1 B-Date
0 I-Date
月 I-Date
9 I-Date
日 I-Date
9 B-Time
： I-Time
0 I-Time
0 I-Time
- I-Time
9 I-Time
: I-Time
2 I-Time
0 I-Time
在 O
雁 B-Place
北 I-Place
路 I-Place
老 I-Place
亨 I-Place
牛 I-Place
肉 I-Place
面 I-Place
吃 O
早 O
餐 O

病 B-Id
例 I-Id
5 I-Id
张 B-Per
某 I-Per
某 I-Per
1 B-Date
0 I-Date
月 I-Date
9 I-Date
日 I-Date
2 B-Time
1 I-Time
: I-Time
0 I-Time
0 I-Time
- I-Time
2 I-Time
2 I-Time
: I-Time
0 I-Time
0 I-Time
天 B-Place
庆 I-Place
丽 I-Place
舍 I-Place
门 I-Place
口 I-Place
火 I-Place
锅 I-Place
鸡 I-Place
就 O
餐 O

病 B-Id
例 I-Id
5 I-Id
张 B-Per
某 I-Per
某 I-Per
1 B-Date
0 I-Date
月 I-Date
1 I-Date
0 I-Date
日 I-Date
1 B-Time
2 I-Time
: I-Time
0 I-Time
0 I-Time
- I-Time
1 I-Time
5 I-Time
: I-Time
0 I-Time
0 I-Time
农 B-Place
民 I-Place
巷 I-Place
一 I-Place
酒 I-Place
店 I-Place
（ I-Place
酒 I-Place
店 I-Place
名 I-Place
称 I-Place
不 I-Place
详 I-Place
） I-Place
就 O
餐 O

病 B-Id
例 I-Id
5 I-Id
张 B-Per
某 I-Per
某 I-Per
1 B-Date
0 I-Date
月 I-Date
1 I-Date
1 I-Date
日 I-Date
至 I-Date
1 I-Date
0 I-Date
月 I-Date
1 I-Date
8 I-Date
日 I-Date
外 O
出 O
轨 O
迹 O
与 O
病 B-Id
例 I-Id
4 I-Id
相 O
同 O

病 B-Id
例 I-Id
6 I-Id
张 B-Per
某 I-Per
某 I-Per
1 B-Date
0 I-Date
月 I-Date
1 I-Date
1 I-Date
日 I-Date
至 I-Date
1 I-Date
0 I-Date
月 I-Date
1 I-Date
8 I-Date
日 I-Date
与 O
病 B-Id
例 I-Id
1 I-Id
张 B-Per
某 I-Per
共 O
同 O
居 O
住 O
， O
一 B-Time
直 I-Time
未 O
出 O
兰 B-Place
州 I-Place

病 B-Id
例 I-Id
6 I-Id
张 B-Per
某 I-Per
某 I-Per
1 B-Date
0 I-Date
月 I-Date
1 I-Date
1 I-Date
日 I-Date
至 I-Date
1 I-Date
8 I-Date
日 I-Date
期 O
间 O
一 B-Time
直 I-Time
在 O
兰 B-Place
州 I-Place
市 I-Place
城 I-Place
关 I-Place
区 I-Place
民 I-Place
主 I-Place
西 I-Place
路 I-Place
小 I-Place
学 I-Place
五 I-Place
年 I-Place
级 I-Place
1 I-Place
班 I-Place
就 O
读 O

病 B-Id
例 I-Id
6 I-Id
张 B-Per
某 I-Per
某 I-Per
1 B-Date
0 I-Date
月 I-Date
1 I-Date
1 I-Date
日 I-Date
至 I-Date
1 I-Date
8 I-Date
日 I-Date
在 O
学 B-Place
校 I-Place
教 I-Place
师 I-Place
食 I-Place
堂 I-Place

病 B-Id
例 I-Id
7 I-Id
罗 B-Per
某 I-Per
1 I-Per
1 B-Date
0 I-Date
月 I-Date
1 I-Date
5 I-Date
日 I-Date
1 B-Time
0 I-Time
: I-Time
3 I-Time
5 I-Time
- I-Time
1 I-Time
3 I-Time
: I-Time
0 I-Time
0 I-Time
乘 O
坐 O
东 O
方 O
航 O
空 O
M O
U O
2 O
2 O
5 O
0 O
（ O
1 B-Time
0 I-Time
: I-Time
3 I-Time
5 I-Time
- I-Time
1 I-Time
3 I-Time
: I-Time
0 I-Time
0 I-Time
） O
， O
从 O
昆 B-Place
明 I-Place
到 O
达 O
兰 B-Place
州 I-Place
中 I-Place
川 I-Place
机 I-Place
场 I-Place
， O
乘 B-Type
坐 I-Type
旅 I-Type
行 I-Type
社 I-Type
小 I-Type
巴 I-Type
车 I-Type
前 O
往 O
静 B-Place
宁 I-Place
路 I-Place
速 I-Place
8 I-Place
酒 I-Place
店 I-Place
入 O
住 O
， O
后 O
步 B-Type
行 I-Type
水 B-Place
车 I-Place
园 I-Place
、 O
中 B-Place
山 I-Place
桥 I-Place
游 O
玩 O

病 B-Id
例 I-Id
7 I-Id
罗 B-Per
某 I-Per
1 I-Per
1 B-Date
0 I-Date
月 I-Date
1 I-Date
5 I-Date
日 I-Date
1 B-Time
8 I-Time
: I-Time
0 I-Time
0 I-Time
至 O
大 B-Place
众 I-Place
巷 I-Place
金 I-Place
城 I-Place
老 I-Place
碗 I-Place
用 O
餐 O
， O
餐 O
后 O
步 B-Type
行 I-Type
回 O
酒 B-Place
店 I-Place

病 B-Id
例 I-Id
7 I-Id
罗 B-Per
某 I-Per
1 I-Per
1 B-Date
0 I-Date
月 I-Date
1 I-Date
6 I-Date
日 I-Date
7 B-Time
: I-Time
4 I-Time
0 I-Time
在 O
酒 B-Place
店 I-Place
就 O
餐 O

病 B-Id
例 I-Id
7 I-Id
罗 B-Per
某 I-Per
1 I-Per
1 B-Date
0 I-Date
月 I-Date
1 I-Date
6 I-Date
日 I-Date
8 B-Time
: I-Time
3 I-Time
0 I-Time
乘 B-Type
坐 I-Type
旅 I-Type
行 I-Type
团 I-Type
大 I-Type
巴 I-Type
车 I-Type
， O
前 B-Place
往 I-Place
夏 I-Place
河 I-Place
县 I-Place
游 O
玩 O

病 B-Id
例 I-Id
7 I-Id
罗 B-Per
某 I-Per
1 I-Per
1 B-Date
0 I-Date
月 I-Date
1 I-Date
6 I-Date
日 I-Date
1 B-Time
0 I-Time
: I-Time
3 I-Time
0 I-Time
到 O
达 O
麦 B-Place
家 I-Place
巷 I-Place
服 I-Place
务 I-Place
区 I-Place
， O
停 O
留 O
1 O
5 O
分 O
钟 O
休 O
整 O

病 B-Id
例 I-Id
7 I-Id
罗 B-Per
某 I-Per
1 I-Per
1 B-Date
0 I-Date
月 I-Date
1 I-Date
6 I-Date
日 I-Date
1 B-Time
2 I-Time
: I-Time
0 I-Time
0 I-Time
到 O
达 O
夏 B-Place
河 I-Place
县 I-Place

病 B-Id
例 I-Id
7 I-Id
罗 B-Per
某 I-Per
1 I-Per
1 B-Date
0 I-Date
月 I-Date
1 I-Date
6 I-Date
日 I-Date
1 B-Time
2 I-Time
: I-Time
3 I-Time
0 I-Time
在 O
成 B-Place
都 I-Place
味 I-Place
川 I-Place
菜 I-Place
馆 I-Place
就 O
餐 O

病 B-Id
例 I-Id
7 I-Id
罗 B-Per
某 I-Per
1 I-Per
1 B-Date
0 I-Date
月 I-Date
1 I-Date
6 I-Date
日 I-Date
1 B-Time
4 I-Time
: I-Time
3 I-Time
0 I-Time
到 O
达 O
拉 B-Place
卜 I-Place
楞 I-Place
寺 I-Place
游 O
览 O

病 B-Id
例 I-Id
7 I-Id
罗 B-Per
某 I-Per
1 I-Per
1 B-Date
0 I-Date
月 I-Date
1 I-Date
6 I-Date
日 I-Date
1 B-Time
6 I-Time
: I-Time
0 I-Time
0 I-Time
湿 B-Place
地 I-Place
公 I-Place
园 I-Place
游 O
玩 O

病 B-Id
例 I-Id
7 I-Id
罗 B-Per
某 I-Per
1 I-Per
1 B-Date
0 I-Date
月 I-Date
1 I-Date
6 I-Date
日 I-Date
1 B-Time
7 I-Time
: I-Time
0 I-Time
0 I-Time
桑 B-Place
科 I-Place
草 I-Place
原 I-Place
游 O
玩 O

病 B-Id
例 I-Id
7 I-Id
罗 B-Per
某 I-Per
1 I-Per
1 B-Date
0 I-Date
月 I-Date
1 I-Date
6 I-Date
日 I-Date
1 B-Time
8 I-Time
: I-Time
3 I-Time
0 I-Time
乘 B-Type
车 I-Type
前 O
往 O
成 B-Place
都 I-Place
味 I-Place
川 I-Place
菜 I-Place
馆 I-Place
就 O
餐 O

病 B-Id
例 I-Id
7 I-Id
罗 B-Per
某 I-Per
1 I-Per
1 B-Date
0 I-Date
月 I-Date
1 I-Date
6 I-Date
日 I-Date
1 B-Time
9 I-Time
: I-Time
0 I-Time
0 I-Time
乘 B-Type
坐 I-Type
大 I-Type
巴 I-Type
返 O
回 O
夏 B-Place
河 I-Place
县 I-Place
普 I-Place
香 I-Place
苑 I-Place
酒 I-Place
店 I-Place
入 O
住 O

病 B-Id
例 I-Id
7 I-Id
罗 B-Per
某 I-Per
1 I-Per
1 B-Date
0 I-Date
月 I-Date
1 I-Date
7 I-Date
日 I-Date
7 B-Time
: I-Time
3 I-Time
0 I-Time
在 O
夏 B-Place
河 I-Place
县 I-Place
普 I-Place
香 I-Place
苑 I-Place
酒 I-Place
店 I-Place
就 O
餐 O

病 B-Id
例 I-Id
7 I-Id
罗 B-Per
某 I-Per
1 I-Per
1 B-Date
0 I-Date
月 I-Date
1 I-Date
7 I-Date
日 I-Date
8 B-Time
: I-Time
0 I-Time
0 I-Time
乘 B-Type
坐 I-Type
大 I-Type
巴 I-Type
车 I-Type
出 B-Place
发 I-Place

病 B-Id
例 I-Id
7 I-Id
罗 B-Per
某 I-Per
1 I-Per
1 B-Date
0 I-Date
月 I-Date
1 I-Date
7 I-Date
日 I-Date
1 B-Time
1 I-Time
: I-Time
0 I-Time
0 I-Time
到 O
郎 B-Place
木 I-Place
寺 I-Place
游 O
览 O

病 B-Id
例 I-Id
7 I-Id
罗 B-Per
某 I-Per
1 I-Per
1 B-Date
0 I-Date
月 I-Date
1 I-Date
7 I-Date
日 I-Date
1 B-Time
2 I-Time
: I-Time
3 I-Time
0 I-Time
步 B-Type
行 I-Type
至 O
成 B-Place
都 I-Place
老 I-Place
川 I-Place
菜 I-Place
馆 I-Place
就 O
餐 O

病 B-Id
例 I-Id
7 I-Id
罗 B-Per
某 I-Per
1 I-Per
1 B-Date
0 I-Date
月 I-Date
1 I-Date
7 I-Date
日 I-Date
1 B-Time
4 I-Time
: I-Time
0 I-Time
0 I-Time
乘 B-Type
车 I-Type
前 O
往 O
花 B-Place
湖 I-Place
景 I-Place
区 I-Place

病 B-Id
例 I-Id
7 I-Id
罗 B-Per
某 I-Per
1 I-Per
1 B-Date
0 I-Date
月 I-Date
1 I-Date
7 I-Date
日 I-Date
1 B-Time
7 I-Time
: I-Time
3 I-Time
0 I-Time
乘 B-Type
车 I-Type
前 O
往 O
迭 B-Place
部 I-Place
县 I-Place

病 B-Id
例 I-Id
7 I-Id
罗 B-Per
某 I-Per
1 I-Per
1 B-Date
0 I-Date
月 I-Date
1 I-Date
7 I-Date
日 I-Date
1 B-Time
9 I-Time
: I-Time
1 I-Time
5 I-Time
在 O
迭 B-Place
部 I-Place
县 I-Place
城 I-Place
口 I-Place
中 I-Place
石 I-Place
油 I-Place
加 I-Place
油 I-Place
站 I-Place
加 O
油 O
（ O
停 O
留 O
1 O
0 O
分 O
钟 O
） O

病 B-Id
例 I-Id
7 I-Id
罗 B-Per
某 I-Per
1 I-Per
1 B-Date
0 I-Date
月 I-Date
1 I-Date
7 I-Date
日 I-Date
1 B-Time
9 I-Time
: I-Time
3 I-Time
0 I-Time
到 O
达 O
迭 B-Place
部 I-Place
县 I-Place
有 I-Place
盐 I-Place
有 I-Place
味 I-Place
餐 I-Place
馆 I-Place
就 O
餐 O

病 B-Id
例 I-Id
7 I-Id
罗 B-Per
某 I-Per
1 I-Per
1 B-Date
0 I-Date
月 I-Date
1 I-Date
7 I-Date
日 I-Date
2 B-Time
0 I-Time
: I-Time
0 I-Time
0 I-Time
步 B-Type
行 I-Type
前 O
往 O
迭 B-Place
部 I-Place
县 I-Place
赛 I-Place
银 I-Place
酒 I-Place
店 I-Place
入 O
住 O

病 B-Id
例 I-Id
7 I-Id
罗 B-Per
某 I-Per
1 I-Per
1 B-Date
0 I-Date
月 I-Date
1 I-Date
8 I-Date
日 I-Date
7 B-Time
: I-Time
3 I-Time
0 I-Time
在 O
赛 B-Place
银 I-Place
酒 I-Place
店 I-Place
就 O
餐 O

病 B-Id
例 I-Id
7 I-Id
罗 B-Per
某 I-Per
1 I-Per
1 B-Date
0 I-Date
月 I-Date
1 I-Date
8 I-Date
日 I-Date
8 B-Time
: I-Time
0 I-Time
0 I-Time
乘 B-Type
坐 I-Type
大 I-Type
巴 I-Type
车 I-Type
前 O
往 O
扎 B-Place
尕 I-Place
那 I-Place

病 B-Id
例 I-Id
7 I-Id
罗 B-Per
某 I-Per
1 I-Per
1 B-Date
0 I-Date
月 I-Date
1 I-Date
8 I-Date
日 I-Date
8 B-Time
: I-Time
4 I-Time
0 I-Time
到 O
达 O
在 O
景 B-Place
区 I-Place
内 O
乘 B-Type
坐 I-Type
电 I-Type
瓶 I-Type
车 I-Type
游 O
览 O

病 B-Id
例 I-Id
7 I-Id
罗 B-Per
某 I-Per
1 I-Per
1 B-Date
0 I-Date
月 I-Date
1 I-Date
8 I-Date
日 I-Date
1 B-Time
1 I-Time
: I-Time
3 I-Time
0 I-Time
乘 B-Type
车 I-Type
返 O
回 O
迭 B-Place
部 I-Place
县 I-Place
有 I-Place
盐 I-Place
有 I-Place
味 I-Place
餐 I-Place
馆 I-Place
就 O
餐 O

病 B-Id
例 I-Id
7 I-Id
罗 B-Per
某 I-Per
1 I-Per
1 B-Date
0 I-Date
月 I-Date
1 I-Date
8 I-Date
日 I-Date
1 B-Time
3 I-Time
: I-Time
0 I-Time
0 I-Time
前 B-Place
往 I-Place
宕 I-Place
昌 I-Place

病 B-Id
例 I-Id
7 I-Id
罗 B-Per
某 I-Per
1 I-Per
1 B-Date
0 I-Date
月 I-Date
1 I-Date
8 I-Date
日 I-Date
1 B-Time
5 I-Time
: I-Time
0 I-Time
0 I-Time
途 O
经 O
腊 B-Place
子 I-Place
口 I-Place
纪 I-Place
念 I-Place
碑 I-Place
景 I-Place
区 I-Place
， O
下 O
车 O
游 O
览 O

病 B-Id
例 I-Id
7 I-Id
罗 B-Per
某 I-Per
1 I-Per
1 B-Date
0 I-Date
月 I-Date
1 I-Date
8 I-Date
日 I-Date
1 B-Time
5 I-Time
: I-Time
5 I-Time
0 I-Time
到 O
达 O
腊 B-Place
子 I-Place
口 I-Place
战 I-Place
役 I-Place
纪 I-Place
念 I-Place
馆 I-Place
参 O
观 O
， O
参 O
观 O
期 O
间 O
有 O
讲 O
解 O
员 O
讲 O
解 O

病 B-Id
例 I-Id
7 I-Id
罗 B-Per
某 I-Per
1 I-Per
1 B-Date
0 I-Date
月 I-Date
1 I-Date
8 I-Date
日 I-Date
1 B-Time
7 I-Time
: I-Time
3 I-Time
0 I-Time
乘 B-Type
车 I-Type
继 B-Place
续 I-Place
前 I-Place
往 I-Place
宕 I-Place
昌 I-Place
县 I-Place

病 B-Id
例 I-Id
7 I-Id
罗 B-Per
某 I-Per
1 I-Per
1 B-Date
0 I-Date
月 I-Date
1 I-Date
8 I-Date
日 I-Date
1 B-Time
8 I-Time
: I-Time
0 I-Time
0 I-Time
到 O
达 O
宕 B-Place
昌 I-Place
新 I-Place
官 I-Place
鹅 I-Place
沟 I-Place
酒 I-Place
店 I-Place
一 I-Place
楼 I-Place
餐 I-Place
厅 I-Place
就 O
餐 O

病 B-Id
例 I-Id
7 I-Id
罗 B-Per
某 I-Per
1 I-Per
1 B-Date
0 I-Date
月 I-Date
1 I-Date
8 I-Date
日 I-Date
1 B-Time
8 I-Time
: I-Time
4 I-Time
0 I-Time
乘 B-Type
车 I-Type
前 O
往 O
满 B-Place
庭 I-Place
芳 I-Place
酒 I-Place
店 I-Place
入 O
住 O

病 B-Id
例 I-Id
7 I-Id
罗 B-Per
某 I-Per
1 I-Per
1 B-Date
0 I-Date
月 I-Date
1 I-Date
9 I-Date
日 I-Date
7 B-Time
: I-Time
3 I-Time
0 I-Time
步 B-Type
行 I-Type
至 O
阿 B-Place
娘 I-Place
粥 I-Place
屋 I-Place
就 O
餐 O

病 B-Id
例 I-Id
7 I-Id
罗 B-Per
某 I-Per
1 I-Per
1 B-Date
0 I-Date
月 I-Date
1 I-Date
9 I-Date
日 I-Date
8 B-Time
: I-Time
1 I-Time
0 I-Time
从 O
满 B-Place
庭 I-Place
芳 I-Place
酒 I-Place
店 I-Place
出 O
发 O

病 B-Id
例 I-Id
7 I-Id
罗 B-Per
某 I-Per
1 I-Per
1 B-Date
0 I-Date
月 I-Date
1 I-Date
9 I-Date
日 I-Date
8 B-Time
: I-Time
2 I-Time
0 I-Time
到 O
达 O
官 B-Place
鹅 I-Place
沟 I-Place
景 I-Place
区 I-Place

病 B-Id
例 I-Id
7 I-Id
罗 B-Per
某 I-Per
1 I-Per
1 B-Date
0 I-Date
月 I-Date
1 I-Date
9 I-Date
日 I-Date
8 B-Time
: I-Time
4 I-Time
5 I-Time
乘 B-Type
坐 I-Type
官 B-Place
鹅 I-Place
沟 I-Place
景 I-Place
区 I-Place
区 B-Type
间 I-Type
车 I-Type
游 O
览 O

病 B-Id
例 I-Id
7 I-Id
罗 B-Per
某 I-Per
1 I-Per
1 B-Date
0 I-Date
月 I-Date
1 I-Date
9 I-Date
日 I-Date
1 B-Time
1 I-Time
: I-Time
3 I-Time
0 I-Time
乘 B-Type
区 I-Type
间 I-Type
车 I-Type
出 O
景 B-Place
区 I-Place

病 B-Id
例 I-Id
7 I-Id
罗 B-Per
某 I-Per
1 I-Per
1 B-Date
0 I-Date
月 I-Date
1 I-Date
9 I-Date
日 I-Date
1 B-Time
2 I-Time
: I-Time
2 I-Time
0 I-Time
乘 B-Type
车 I-Type
出 B-Place
发 I-Place

病 B-Id
例 I-Id
7 I-Id
罗 B-Per
某 I-Per
1 I-Per
1 B-Date
0 I-Date
月 I-Date
1 I-Date
9 I-Date
日 I-Date
1 B-Time
2 I-Time
: I-Time
3 I-Time
0 I-Time
到 O
达 O
宕 B-Place
昌 I-Place
县 I-Place
城 I-Place
小 I-Place
谢 I-Place
家 I-Place
常 I-Place
小 I-Place
炒 I-Place
就 O
餐 O

病 B-Id
例 I-Id
7 I-Id
罗 B-Per
某 I-Per
1 I-Per
1 B-Date
0 I-Date
月 I-Date
1 I-Date
9 I-Date
日 I-Date
1 B-Time
3 I-Time
: I-Time
1 I-Time
0 I-Time
乘 B-Type
车 I-Type
前 B-Place
往 I-Place
宕 I-Place
昌 I-Place
人 I-Place
民 I-Place
医 I-Place
院 I-Place

病 B-Id
例 I-Id
7 I-Id
罗 B-Per
某 I-Per
1 I-Per
1 B-Date
0 I-Date
月 I-Date
1 I-Date
9 I-Date
日 I-Date
1 B-Time
3 I-Time
: I-Time
3 I-Time
0 I-Time
到 O
达 O
医 B-Place
院 I-Place
核 O
酸 O
检 O
测 O
， O
当 O
时 O
结 O
果 O
未 O
出 O

病 B-Id
例 I-Id
7 I-Id
罗 B-Per
某 I-Per
1 I-Per
1 B-Date
0 I-Date
月 I-Date
1 I-Date
9 I-Date
日 I-Date
1 B-Time
4 I-Time
: I-Time
4 I-Time
0 I-Time
乘 B-Type
车 I-Type
往 O
天 B-Place
水 I-Place
方 I-Place
向 I-Place
行 O
驶 O

病 B-Id
例 I-Id
7 I-Id
罗 B-Per
某 I-Per
1 I-Per
1 B-Date
0 I-Date
月 I-Date
1 I-Date
9 I-Date
日 I-Date
1 B-Time
8 I-Time
: I-Time
0 I-Time
0 I-Time
从 O
岷 B-Place
县 I-Place
大 I-Place
草 I-Place
滩 I-Place
高 I-Place
速 I-Place
路 I-Place
口 I-Place
上 O
高 O
速 O

病 B-Id
例 I-Id
7 I-Id
罗 B-Per
某 I-Per
1 I-Per
1 B-Date
0 I-Date
月 I-Date
1 I-Date
9 I-Date
日 I-Date
2 B-Time
0 I-Time
: I-Time
0 I-Time
0 I-Time
在 O
太 B-Place
石 I-Place
服 I-Place
务 I-Place
区 I-Place
休 O
整 O
（ O
上 O
厕 O
所 O
， O
停 O
留 O
约 O
1 O
5 O
分 O
钟 O
） O

病 B-Id
例 I-Id
7 I-Id
罗 B-Per
某 I-Per
1 I-Per
1 B-Date
0 I-Date
月 I-Date
1 I-Date
9 I-Date
日 I-Date
2 B-Time
1 I-Time
: I-Time
0 I-Time
0 I-Time
到 O
达 O
城 B-Place
关 I-Place
区 I-Place
集 I-Place
中 I-Place
隔 I-Place
离 I-Place
点 I-Place
集 O
中 O
隔 O
离 O

病 B-Id
例 I-Id
7 I-Id
罗 B-Per
某 I-Per
1 I-Per
1 B-Date
0 I-Date
月 I-Date
2 I-Date
0 I-Date
日 I-Date
- I-Date
2 I-Date
1 I-Date
日 I-Date
在 O
城 B-Place
关 I-Place
区 I-Place
集 I-Place
中 I-Place
隔 I-Place
离 I-Place
点 I-Place
集 O
中 O
隔 O
离 O

病 B-Id
例 I-Id
8 I-Id
张 B-Per
某 I-Per
珍 I-Per
1 B-Date
0 I-Date
月 I-Date
1 I-Date
5 I-Date
日 I-Date
1 B-Time
0 I-Time
: I-Time
3 I-Time
5 I-Time
乘 B-Type
坐 I-Type
航 I-Type
班 I-Type
M I-Type
U I-Type
2 I-Type
2 I-Type
5 I-Type
0 I-Type
， O
由 O
昆 B-Place
明 I-Place
到 O
兰 B-Place
州 I-Place

病 B-Id
例 I-Id
8 I-Id
张 B-Per
某 I-Per
珍 I-Per
1 B-Date
0 I-Date
月 I-Date
1 I-Date
5 I-Date
日 I-Date
1 B-Time
3 I-Time
: I-Time
0 I-Time
0 I-Time
到 O
达 O
兰 B-Place
州 I-Place
中 I-Place
川 I-Place
国 I-Place
际 I-Place
机 I-Place
场 I-Place
T I-Place
2 I-Place
航 I-Place
站 I-Place
楼 I-Place
， O
出 O
站 O
后 O
由 O
导 O
游 O
接 O
机 O
， O
乘 B-Type
坐 I-Type
旅 I-Type
游 I-Type
大 I-Type
巴 I-Type
车 I-Type
前 O
往 O
兰 B-Place
州 I-Place
市 I-Place
区 I-Place

病 B-Id
例 I-Id
8 I-Id
张 B-Per
某 I-Per
珍 I-Per
1 B-Date
0 I-Date
月 I-Date
1 I-Date
5 I-Date
日 I-Date
1 B-Time
5 I-Time
: I-Time
0 I-Time
0 I-Time
到 O
达 O
城 B-Place
关 I-Place
区 I-Place
静 I-Place
宁 I-Place
路 I-Place
速 I-Place
8 I-Place
酒 I-Place
店 I-Place

病 B-Id
例 I-Id
8 I-Id
张 B-Per
某 I-Per
珍 I-Per
1 B-Date
0 I-Date
月 I-Date
1 I-Date
5 I-Date
日 I-Date
1 B-Time
6 I-Time
: I-Time
3 I-Time
0 I-Time
步 B-Type
行 I-Type
游 O
览 O
南 B-Place
滨 I-Place
河 I-Place
路 I-Place
， O
步 B-Type
行 I-Type
回 O
静 B-Place
宁 I-Place
路 I-Place
速 I-Place
8 I-Place
酒 I-Place
店 I-Place

病 B-Id
例 I-Id
8 I-Id
张 B-Per
某 I-Per
珍 I-Per
1 B-Date
0 I-Date
月 I-Date
1 I-Date
5 I-Date
日 I-Date
1 B-Time
8 I-Time
: I-Time
0 I-Time
0 I-Time
在 O
酒 B-Place
店 I-Place
院 I-Place
内 I-Place
北 I-Place
京 I-Place
涮 I-Place
羊 I-Place
肉 I-Place
就 O
餐 O
， O
后 O
回 O
房 O
间 O
休 O
息 O

病 B-Id
例 I-Id
8 I-Id
张 B-Per
某 I-Per
珍 I-Per
1 B-Date
0 I-Date
月 I-Date
1 I-Date
6 I-Date
日 I-Date
至 I-Date
2 I-Date
1 I-Date
日 I-Date
活 O
动 O
轨 O
迹 O
与 O
罗 B-Per
某 I-Per
1 I-Per
相 O
同 O

病 B-Id
例 I-Id
9 I-Id
彭 B-Per
某 I-Per
甫 I-Per
1 B-Date
0 I-Date
月 I-Date
1 I-Date
0 I-Date
日 I-Date
9 B-Time
: I-Time
0 I-Time
0 I-Time
- I-Time
1 I-Time
1 I-Time
: I-Time
2 I-Time
0 I-Time
从 O
昆 B-Place
明 I-Place
出 O
发 O
， O
乘 O
坐 O
东 O
方 O
航 O
空 O
M O
U O
6 O
9 O
7 O
2 O
（ O
9 B-Time
: I-Time
0 I-Time
0 I-Time
- I-Time
1 I-Time
1 I-Time
: I-Time
2 I-Time
0 I-Time
） O
到 O
达 O
兰 B-Place
州 I-Place
中 I-Place
川 I-Place
机 I-Place
场 I-Place

病 B-Id
例 I-Id
9 I-Id
彭 B-Per
某 I-Per
甫 I-Per
1 B-Date
0 I-Date
月 I-Date
1 I-Date
0 I-Date
日 I-Date
1 B-Time
2 I-Time
: I-Time
0 I-Time
0 I-Time
前 B-Place
往 I-Place
兰 I-Place
州 I-Place

病 B-Id
例 I-Id
9 I-Id
彭 B-Per
某 I-Per
甫 I-Per
1 B-Date
0 I-Date
月 I-Date
1 I-Date
0 I-Date
日 I-Date
1 B-Time
3 I-Time
: I-Time
0 I-Time
0 I-Time
途 O
径 O
兰 O
州 O
新 O
区 O
生 O
活 O
区 O
加 O
油 O
站 O
在 O
老 B-Place
村 I-Place
长 I-Place
牛 I-Place
肉 I-Place
面 I-Place
馆 I-Place
就 O
餐 O

病 B-Id
例 I-Id
9 I-Id
彭 B-Per
某 I-Per
甫 I-Per
1 B-Date
0 I-Date
月 I-Date
1 I-Date
0 I-Date
日 I-Date
1 B-Time
3 I-Time
: I-Time
4 I-Time
0 I-Time
乘 B-Type
小 I-Type
巴 I-Type
车 I-Type
前 B-Place
往 I-Place
中 I-Place
山 I-Place
桥 I-Place

病 B-Id
例 I-Id
9 I-Id
彭 B-Per
某 I-Per
甫 I-Per
1 B-Date
0 I-Date
月 I-Date
1 I-Date
0 I-Date
日 I-Date
1 B-Time
4 I-Time
: I-Time
4 I-Time
0 I-Time
到 O
达 O
中 B-Place
山 I-Place
桥 I-Place
游 O
览 O

病 B-Id
例 I-Id
9 I-Id
彭 B-Per
某 I-Per
甫 I-Per
1 B-Date
0 I-Date
月 I-Date
1 I-Date
0 I-Date
日 I-Date
1 B-Time
5 I-Time
: I-Time
0 I-Time
0 I-Time
乘 B-Type
小 I-Type
巴 I-Type
车 I-Type
前 O
往 O
水 B-Place
车 I-Place
园 I-Place
游 O
览 O
， O
之 O
后 O
步 B-Type
行 I-Type
至 O
黄 B-Place
河 I-Place
母 I-Place
亲 I-Place
雕 I-Place
像 I-Place
景 I-Place
点 I-Place

病 B-Id
例 I-Id
9 I-Id
彭 B-Per
某 I-Per
甫 I-Per
1 B-Date
0 I-Date
月 I-Date
1 I-Date
0 I-Date
日 I-Date
1 B-Time
6 I-Time
: I-Time
0 I-Time
0 I-Time
乘 B-Type
小 I-Type
巴 I-Type
车 I-Type
前 O
往 O
静 B-Place
宁 I-Place
路 I-Place
速 I-Place
8 I-Place
酒 I-Place
店 I-Place
入 O
住 O

病 B-Id
例 I-Id
9 I-Id
彭 B-Per
某 I-Per
甫 I-Per
1 B-Date
0 I-Date
月 I-Date
1 I-Date
0 I-Date
日 I-Date
1 B-Time
8 I-Time
: I-Time
0 I-Time
0 I-Time
步 B-Type
行 I-Type
到 O
正 B-Place
宁 I-Place
路 I-Place
小 I-Place
吃 I-Place
夜 I-Place
市 I-Place
就 O
餐 O

病 B-Id
例 I-Id
9 I-Id
彭 B-Per
某 I-Per
甫 I-Per
1 B-Date
0 I-Date
月 I-Date
1 I-Date
0 I-Date
日 I-Date
1 B-Time
9 I-Time
: I-Time
0 I-Time
0 I-Time
步 B-Type
行 I-Type
返 O
回 O
酒 B-Place
店 I-Place

病 B-Id
例 I-Id
9 I-Id
彭 B-Per
某 I-Per
甫 I-Per
1 B-Date
0 I-Date
月 I-Date
1 I-Date
1 I-Date
日 I-Date
8 B-Time
： I-Time
3 I-Time
0 I-Time
- I-Time
1 I-Time
4 I-Time
： I-Time
0 I-Time
0 I-Time
在 O
静 B-Place
宁 I-Place
路 I-Place
速 I-Place
8 I-Place
酒 I-Place
店 I-Place
就 O
餐 O
后 O
， O
乘 B-Type
旅 I-Type
行 I-Type
社 I-Type
小 I-Type
巴 I-Type
车 I-Type
前 O
往 O
兰 B-Place
州 I-Place
西 I-Place
站 I-Place
， O
乘 B-Type
坐 I-Type
动 I-Type
车 I-Type
D O
2 O
7 O
4 O
9 O
( O
8 B-Time
： I-Time
3 I-Time
0 I-Time
- I-Time
1 I-Time
4 I-Time
： I-Time
0 I-Time
0 I-Time
) O
前 O
往 O
酒 B-Place
泉 I-Place
南 I-Place
站 I-Place

病 B-Id
例 I-Id
9 I-Id
彭 B-Per
某 I-Per
甫 I-Per
1 B-Date
0 I-Date
月 I-Date
1 I-Date
1 I-Date
日 I-Date
1 B-Time
4 I-Time
: I-Time
1 I-Time
5 I-Time
乘 B-Type
坐 I-Type
旅 I-Type
行 I-Type
社 I-Type
小 I-Type
巴 I-Type
车 I-Type
前 B-Place
往 I-Place
金 I-Place
塔 I-Place
胡 I-Place
杨 I-Place
林 I-Place

病 B-Id
例 I-Id
9 I-Id
彭 B-Per
某 I-Per
甫 I-Per
1 B-Date
0 I-Date
月 I-Date
1 I-Date
1 I-Date
日 I-Date
1 B-Time
5 I-Time
: I-Time
2 I-Time
3 I-Time
到 B-Place
达 I-Place
金 I-Place
塔 I-Place
胡 I-Place
杨 I-Place
林 I-Place
游 O
玩 O

病 B-Id
例 I-Id
9 I-Id
彭 B-Per
某 I-Per
甫 I-Per
1 B-Date
0 I-Date
月 I-Date
1 I-Date
1 I-Date
日 I-Date
1 B-Time
8 I-Time
: I-Time
4 I-Time
0 I-Time
出 B-Place
景 I-Place
区 I-Place
， O
到 O
金 B-Place
塔 I-Place
县 I-Place
金 I-Place
粮 I-Place
宾 I-Place
馆 I-Place
就 O
餐 O

病 B-Id
例 I-Id
9 I-Id
彭 B-Per
某 I-Per
甫 I-Per
1 B-Date
0 I-Date
月 I-Date
1 I-Date
1 I-Date
日 I-Date
1 B-Time
9 I-Time
: I-Time
3 I-Time
0 I-Time
前 O
往 O
锦 B-Place
龙 I-Place
宾 I-Place
馆 I-Place
入 O
住 O

病 B-Id
例 I-Id
9 I-Id
彭 B-Per
某 I-Per
甫 I-Per
1 B-Date
0 I-Date
月 I-Date
1 I-Date
2 I-Date
日 I-Date
8 B-Time
: I-Time
3 I-Time
0 I-Time
在 O
金 B-Place
塔 I-Place
金 I-Place
洋 I-Place
宾 I-Place
馆 I-Place
就 O
餐 O
后 O
， O
乘 B-Type
旅 I-Type
行 I-Type
社 I-Type
小 I-Type
巴 I-Type
车 I-Type
前 B-Place
往 I-Place
内 I-Place
蒙 I-Place
古 I-Place
额 I-Place
济 I-Place
纳 I-Place
旗 I-Place
黑 I-Place
城 I-Place
弱 I-Place
水 I-Place
金 I-Place
沙 I-Place
湾 I-Place
游 O
览 O

病 B-Id
例 I-Id
9 I-Id
彭 B-Per
某 I-Per
甫 I-Per
1 B-Date
0 I-Date
月 I-Date
1 I-Date
2 I-Date
日 I-Date
1 B-Time
4 I-Time
: I-Time
0 I-Time
0 I-Time
到 B-Place
达 I-Place
黑 I-Place
水 I-Place
古 I-Place
城 I-Place
怪 I-Place
树 I-Place
林 I-Place
景 I-Place
区 I-Place
， O
在 O
英 B-Place
雄 I-Place
影 I-Place
视 I-Place
城 I-Place
就 O
餐 O

病 B-Id
例 I-Id
9 I-Id
彭 B-Per
某 I-Per
甫 I-Per
1 B-Date
0 I-Date
月 I-Date
1 I-Date
2 I-Date
日 I-Date
1 B-Time
4 I-Time
: I-Time
3 I-Time
0 I-Time
开 B-Place
始 I-Place
游 I-Place
览 I-Place

病 B-Id
例 I-Id
9 I-Id
彭 B-Per
某 I-Per
甫 I-Per
1 B-Date
0 I-Date
月 I-Date
1 I-Date
2 I-Date
日 I-Date
1 B-Time
8 I-Time
: I-Time
3 I-Time
0 I-Time
出 B-Place
景 I-Place
区 I-Place
， O
前 B-Place
往 I-Place
额 I-Place
济 I-Place
纳 I-Place
旗 I-Place
胡 I-Place
杨 I-Place
林 I-Place

病 B-Id
例 I-Id
9 I-Id
彭 B-Per
某 I-Per
甫 I-Per
1 B-Date
0 I-Date
月 I-Date
1 I-Date
2 I-Date
日 I-Date
1 B-Time
9 I-Time
: I-Time
3 I-Time
0 I-Time
到 B-Place
达 I-Place
额 I-Place
济 I-Place
纳 I-Place
旗 I-Place
胡 I-Place
杨 I-Place
林 I-Place
， O
在 O
太 B-Place
豪 I-Place
国 I-Place
际 I-Place
酒 I-Place
店 I-Place
旁 I-Place
餐 I-Place
厅 I-Place
就 O
餐 O

病 B-Id
例 I-Id
9 I-Id
彭 B-Per
某 I-Per
甫 I-Per
1 B-Date
0 I-Date
月 I-Date
1 I-Date
2 I-Date
日 I-Date
2 B-Time
0 I-Time
: I-Time
1 I-Time
0 I-Time
前 O
往 O
金 B-Place
玉 I-Place
蓝 I-Place
酒 I-Place
店 I-Place
入 O
住 O

病 B-Id
例 I-Id
9 I-Id
彭 B-Per
某 I-Per
甫 I-Per
1 B-Date
0 I-Date
月 I-Date
1 I-Date
3 I-Date
日 I-Date
8 B-Time
: I-Time
3 I-Time
0 I-Time
在 O
酒 B-Place
店 I-Place
就 O
餐 O
后 O
前 B-Place
往 I-Place
额 I-Place
济 I-Place
纳 I-Place
旗 I-Place
胡 I-Place
杨 I-Place
林 I-Place

病 B-Id
例 I-Id
9 I-Id
彭 B-Per
某 I-Per
甫 I-Per
1 B-Date
0 I-Date
月 I-Date
1 I-Date
3 I-Date
日 I-Date
9 B-Time
: I-Time
2 I-Time
0 I-Time
进 O
入 O
景 B-Place
区 I-Place
游 O
览 O
， O
中 B-Time
午 I-Time
自 O
行 O
在 O
景 B-Place
区 I-Place
四 I-Place
道 I-Place
桥 I-Place
购 O
买 O
食 O
物 O
就 O
餐 O

病 B-Id
例 I-Id
9 I-Id
彭 B-Per
某 I-Per
甫 I-Per
1 B-Date
0 I-Date
月 I-Date
1 I-Date
3 I-Date
日 I-Date
1 B-Time
7 I-Time
: I-Time
3 I-Time
0 I-Time
出 B-Place
景 I-Place
区 I-Place
， O
前 O
往 O
川 B-Place
渝 I-Place
人 I-Place
家 I-Place
就 O
餐 O

病 B-Id
例 I-Id
9 I-Id
彭 B-Per
某 I-Per
甫 I-Per
1 B-Date
0 I-Date
月 I-Date
1 I-Date
3 I-Date
日 I-Date
1 B-Time
8 I-Time
: I-Time
0 I-Time
0 I-Time
入 O
住 O
金 B-Place
玉 I-Place
蓝 I-Place
酒 I-Place
店 I-Place

病 B-Id
例 I-Id
9 I-Id
彭 B-Per
某 I-Per
甫 I-Per
1 B-Date
0 I-Date
月 I-Date
1 I-Date
4 I-Date
日 I-Date
6 B-Time
: I-Time
2 I-Time
0 I-Time
到 O
达 O
居 B-Place
延 I-Place
海 I-Place
景 I-Place
区 I-Place

病 B-Id
例 I-Id
9 I-Id
彭 B-Per
某 I-Per
甫 I-Per
1 B-Date
0 I-Date
月 I-Date
1 I-Date
4 I-Date
日 I-Date
8 B-Time
: I-Time
3 I-Time
0 I-Time
前 B-Place
往 I-Place
大 I-Place
漠 I-Place
胡 I-Place
杨 I-Place
林 I-Place

病 B-Id
例 I-Id
9 I-Id
彭 B-Per
某 I-Per
甫 I-Per
1 B-Date
0 I-Date
月 I-Date
1 I-Date
4 I-Date
日 I-Date
9 B-Time
: I-Time
3 I-Time
0 I-Time
到 B-Place
达 I-Place
景 I-Place
区 I-Place
游 O
览 O

病 B-Id
例 I-Id
9 I-Id
彭 B-Per
某 I-Per
甫 I-Per
1 B-Date
0 I-Date
月 I-Date
1 I-Date
4 I-Date
日 I-Date
1 B-Time
2 I-Time
: I-Time
0 I-Time
0 I-Time
出 B-Place
景 I-Place
区 I-Place
， O
在 O
大 B-Place
漠 I-Place
胡 I-Place
杨 I-Place
林 I-Place
游 I-Place
客 I-Place
接 I-Place
待 I-Place
中 I-Place
心 I-Place
就 O
餐 O

病 B-Id
例 I-Id
9 I-Id
彭 B-Per
某 I-Per
甫 I-Per
1 B-Date
0 I-Date
月 I-Date
1 I-Date
4 I-Date
日 I-Date
1 B-Time
2 I-Time
: I-Time
3 I-Time
0 I-Time
乘 B-Type
车 I-Type
前 B-Place
往 I-Place
嘉 I-Place
峪 I-Place
关 I-Place

病 B-Id
例 I-Id
9 I-Id
彭 B-Per
某 I-Per
甫 I-Per
1 B-Date
0 I-Date
月 I-Date
1 I-Date
4 I-Date
日 I-Date
1 B-Time
8 I-Time
: I-Time
1 I-Time
0 I-Time
到 B-Place
达 I-Place
嘉 I-Place
峪 I-Place
关 I-Place

病 B-Id
例 I-Id
9 I-Id
彭 B-Per
某 I-Per
甫 I-Per
1 B-Date
0 I-Date
月 I-Date
1 I-Date
4 I-Date
日 I-Date
1 B-Time
9 I-Time
: I-Time
1 I-Time
0 I-Time
在 O
红 B-Place
荷 I-Place
轩 I-Place
就 O
餐 O

病 B-Id
例 I-Id
9 I-Id
彭 B-Per
某 I-Per
甫 I-Per
1 B-Date
0 I-Date
月 I-Date
1 I-Date
4 I-Date
日 I-Date
2 B-Time
0 I-Time
: I-Time
0 I-Time
0 I-Time
随 O
旅 O
行 O
团 O
前 O
往 O
嘉 B-Place
峪 I-Place
关 I-Place
火 I-Place
车 I-Place
站 I-Place
送 O
其 O
他 O
游 O
客 O
乘 B-Type
车 I-Type

病 B-Id
例 I-Id
9 I-Id
彭 B-Per
某 I-Per
甫 I-Per
1 B-Date
0 I-Date
月 I-Date
1 I-Date
4 I-Date
日 I-Date
2 B-Time
0 I-Time
: I-Time
3 I-Time
0 I-Time
前 O
往 O
万 B-Place
向 I-Place
宾 I-Place
馆 I-Place
入 O
住 O

病 B-Id
例 I-Id
9 I-Id
彭 B-Per
某 I-Per
甫 I-Per
1 B-Date
0 I-Date
月 I-Date
1 I-Date
5 I-Date
日 I-Date
9 B-Time
: I-Time
0 I-Time
0 I-Time
- I-Time
1 I-Time
6 I-Time
: I-Time
4 I-Time
8 I-Time
坐 O
大 O
巴 O
到 O
嘉 B-Place
峪 I-Place
关 I-Place
南 I-Place
站 I-Place
， O
乘 B-Type
坐 I-Type
D I-Type
2 I-Type
7 I-Type
4 I-Type
6 I-Type
（ I-Type
6 B-Place
车 I-Place
厢 I-Place
3 I-Place
A I-Place
） O
于 O
1 B-Time
6 I-Time
: I-Time
4 I-Time
8 I-Time
到 O
达 O
兰 B-Place
州 I-Place
西 I-Place
站 I-Place

病 B-Id
例 I-Id
9 I-Id
彭 B-Per
某 I-Per
甫 I-Per
1 B-Date
0 I-Date
月 I-Date
1 I-Date
5 I-Date
日 I-Date
1 B-Time
8 I-Time
: I-Time
0 I-Time
0 I-Time
乘 B-Type
坐 I-Type
小 I-Type
巴 I-Type
车 I-Type
入 O
住 O
静 B-Place
宁 I-Place
路 I-Place
速 I-Place
8 I-Place
酒 I-Place
店 I-Place

病 B-Id
例 I-Id
9 I-Id
彭 B-Per
某 I-Per
甫 I-Per
1 B-Date
0 I-Date
月 I-Date
1 I-Date
5 I-Date
日 I-Date
1 B-Time
8 I-Time
: I-Time
3 I-Time
5 I-Time
步 B-Type
行 I-Type
到 O
南 B-Place
关 I-Place
夜 I-Place
市 I-Place
就 O
餐 O

病 B-Id
例 I-Id
9 I-Id
彭 B-Per
某 I-Per
甫 I-Per
1 B-Date
0 I-Date
月 I-Date
1 I-Date
5 I-Date
日 I-Date
2 B-Time
0 I-Time
: I-Time
2 I-Time
0 I-Time
在 O
南 B-Place
关 I-Place
十 I-Place
字 I-Place
时 I-Place
尚 I-Place
百 I-Place
盛 I-Place
二 I-Place
楼 I-Place
， O
陪 O
同 O
同 O
团 O
人 O
员 O
购 O
买 O
羽 O
绒 O
服 O
后 O
， O
返 O
回 O
酒 B-Place
店 I-Place

病 B-Id
例 I-Id
9 I-Id
彭 B-Per
某 I-Per
甫 I-Per
1 B-Date
0 I-Date
月 I-Date
1 I-Date
6 I-Date
日 I-Date
至 I-Date
2 I-Date
1 I-Date
日 I-Date
活 O
动 O
轨 O
迹 O
与 O
罗 B-Per
某 I-Per
1 I-Per
相 O
同 O

病 B-Id
例 I-Id
1 I-Id
0 I-Id
罗 B-Per
某 I-Per
2 I-Per
1 B-Date
0 I-Date
月 I-Date
1 I-Date
5 I-Date
日 I-Date
1 B-Time
0 I-Time
: I-Time
3 I-Time
5 I-Time
- I-Time
1 I-Time
3 I-Time
: I-Time
0 I-Time
0 I-Time
从 O
昆 B-Place
明 I-Place
乘 B-Type
坐 I-Type
航 I-Type
班 I-Type
M I-Type
U I-Type
2 I-Type
2 I-Type
5 I-Type
0 I-Type
于 O
1 B-Time
3 I-Time
: I-Time
0 I-Time
0 I-Time
到 O
达 O
兰 B-Place
州 I-Place
中 I-Place
川 I-Place
机 I-Place
场 I-Place
， O
由 O
地 O
接 O
导 O
游 O
开 B-Type
车 I-Type
送 O
往 O
静 B-Place
宁 I-Place
路 I-Place
速 I-Place
8 I-Place
酒 I-Place
店 I-Place
入 O
住 O

病 B-Id
例 I-Id
1 I-Id
0 I-Id
罗 B-Per
某 I-Per
2 I-Per
1 B-Date
0 I-Date
月 I-Date
1 I-Date
5 I-Date
日 I-Date
当 O
日 O
下 B-Time
午 I-Time
未 O
出 O
酒 B-Place
店 I-Place

病 B-Id
例 I-Id
1 I-Id
0 I-Id
罗 B-Per
某 I-Per
2 I-Per
1 B-Date
0 I-Date
月 I-Date
1 I-Date
5 I-Date
日 I-Date
1 B-Time
8 I-Time
: I-Time
0 I-Time
0 I-Time
在 O
酒 B-Place
店 I-Place
院 I-Place
内 I-Place
北 I-Place
京 I-Place
涮 I-Place
羊 I-Place
肉 I-Place
就 O
餐 O
， O
后 O
回 O
房 O
间 O
休 O
息 O

病 B-Id
例 I-Id
1 I-Id
0 I-Id
罗 B-Per
某 I-Per
2 I-Per
1 B-Date
0 I-Date
月 I-Date
1 I-Date
6 I-Date
日 I-Date
至 I-Date
2 I-Date
1 I-Date
日 I-Date
活 O
动 O
轨 O
迹 O
与 O
罗 B-Per
某 I-Per
1 I-Per
相 O
同 O

病 B-Id
例 I-Id
1 I-Id
1 I-Id
刘 B-Per
某 I-Per
蓉 I-Per
1 B-Date
0 I-Date
月 I-Date
1 I-Date
5 I-Date
日 I-Date
1 B-Time
0 I-Time
: I-Time
3 I-Time
5 I-Time
乘 B-Type
坐 I-Type
航 I-Type
班 I-Type
M I-Type
U I-Type
2 I-Type
2 I-Type
5 I-Type
0 I-Type
， O
由 O
昆 B-Place
明 I-Place
到 O
兰 B-Place
州 I-Place

病 B-Id
例 I-Id
1 I-Id
1 I-Id
刘 B-Per
某 I-Per
蓉 I-Per
1 B-Date
0 I-Date
月 I-Date
1 I-Date
5 I-Date
日 I-Date
1 B-Time
3 I-Time
: I-Time
0 I-Time
0 I-Time
到 O
达 O
兰 B-Place
州 I-Place
中 I-Place
川 I-Place
国 I-Place
际 I-Place
机 I-Place
场 I-Place
T I-Place
2 I-Place
航 I-Place
站 I-Place
楼 I-Place
， O
由 O
导 O
游 O
接 O
机 O
乘 B-Type
旅 I-Type
游 I-Type
大 I-Type
巴 I-Type
车 I-Type
前 O
往 O
兰 B-Place
州 I-Place
市 I-Place
区 I-Place

病 B-Id
例 I-Id
1 I-Id
1 I-Id
刘 B-Per
某 I-Per
蓉 I-Per
1 B-Date
0 I-Date
月 I-Date
1 I-Date
5 I-Date
日 I-Date
1 B-Time
5 I-Time
: I-Time
0 I-Time
0 I-Time
到 O
达 O
静 B-Place
宁 I-Place
路 I-Place
速 I-Place
8 I-Place
酒 I-Place
店 I-Place
入 O
住 O

病 B-Id
例 I-Id
1 I-Id
1 I-Id
刘 B-Per
某 I-Per
蓉 I-Per
1 B-Date
0 I-Date
月 I-Date
1 I-Date
5 I-Date
日 I-Date
1 B-Time
6 I-Time
: I-Time
3 I-Time
0 I-Time
步 B-Type
行 I-Type
游 O
览 O
南 B-Place
滨 I-Place
河 I-Place
路 I-Place

病 B-Id
例 I-Id
1 I-Id
1 I-Id
刘 B-Per
某 I-Per
蓉 I-Per
1 B-Date
0 I-Date
月 I-Date
1 I-Date
5 I-Date
日 I-Date
1 B-Time
9 I-Time
: I-Time
0 I-Time
0 I-Time
步 B-Type
行 I-Type
返 O
回 O
静 B-Place
宁 I-Place
路 I-Place
速 I-Place
8 I-Place
酒 I-Place
店 I-Place
， O
后 O
步 B-Type
行 I-Type
至 O
酒 B-Place
店 I-Place
附 I-Place
近 I-Place
大 I-Place
饼 I-Place
铺 I-Place
购 O
买 O
大 O
饼 O
， O
回 O
酒 O
店 O
房 O
间 O
休 O
息 O

病 B-Id
例 I-Id
1 I-Id
1 I-Id
刘 B-Per
某 I-Per
蓉 I-Per
1 B-Date
0 I-Date
月 I-Date
1 I-Date
6 I-Date
日 I-Date
至 I-Date
2 I-Date
1 I-Date
日 I-Date
活 O
动 O
轨 O
迹 O
与 O
罗 B-Per
某 I-Per
1 I-Per
相 O
同 O

病 B-Id
例 I-Id
1 I-Id
2 I-Id
何 B-Per
某 I-Per
学 I-Per
1 B-Date
0 I-Date
月 I-Date
1 I-Date
6 I-Date
日 I-Date
至 I-Date
2 I-Date
1 I-Date
日 I-Date
活 O
动 O
轨 O
迹 O
与 O
罗 B-Per
某 I-Per
1 I-Per
相 O
同 O

病 B-Id
例 I-Id
1 I-Id
3 I-Id
张 B-Per
某 I-Per
某 I-Per
1 B-Date
0 I-Date
月 I-Date
1 I-Date
5 I-Date
日 I-Date
1 B-Time
0 I-Time
: I-Time
3 I-Time
0 I-Time
骑 B-Type
电 I-Type
瓶 I-Type
车 I-Type
去 O
大 B-Place
沙 I-Place
坪 I-Place
与 O
旅 O
游 O
团 O
司 O
机 O
会 O
合 O
后 O
， O
乘 B-Type
坐 I-Type
大 I-Type
巴 I-Type
车 I-Type
去 O
中 B-Place
川 I-Place
机 I-Place
场 I-Place

病 B-Id
例 I-Id
1 I-Id
3 I-Id
张 B-Per
某 I-Per
某 I-Per
1 B-Date
0 I-Date
月 I-Date
1 I-Date
5 I-Date
日 I-Date
1 B-Time
3 I-Time
: I-Time
0 I-Time
0 I-Time
接 O
机 O
（ O
航 O
班 O
号 O
M O
U O
2 O
2 O
5 O
0 O
， O
昆 O
明 O
至 O
兰 O
州 O
） O

病 B-Id
例 I-Id
1 I-Id
3 I-Id
张 B-Per
某 I-Per
某 I-Per
1 B-Date
0 I-Date
月 I-Date
1 I-Date
5 I-Date
日 I-Date
1 B-Time
4 I-Time
: I-Time
3 I-Time
0 I-Time
安 O
排 O
游 O
客 O
入 O
住 O
静 B-Place
宁 I-Place
路 I-Place
速 I-Place
8 I-Place
酒 I-Place
店 I-Place

病 B-Id
例 I-Id
1 I-Id
3 I-Id
张 B-Per
某 I-Per
某 I-Per
1 B-Date
0 I-Date
月 I-Date
1 I-Date
5 I-Date
日 I-Date
1 B-Time
7 I-Time
: I-Time
3 I-Time
0 I-Time
回 O
家 B-Place

病 B-Id
例 I-Id
1 I-Id
3 I-Id
张 B-Per
某 I-Per
某 I-Per
1 B-Date
0 I-Date
月 I-Date
1 I-Date
6 I-Date
日 I-Date
至 I-Date
2 I-Date
1 I-Date
日 I-Date
活 O
动 O
轨 O
迹 O
与 O
罗 B-Per
某 I-Per
1 I-Per
相 O
同 O

病 B-Id
例 I-Id
1 I-Id
4 I-Id
陈 B-Per
某 I-Per
1 B-Date
0 I-Date
月 I-Date
1 I-Date
0 I-Date
日 I-Date
— I-Date
1 I-Date
0 I-Date
月 I-Date
1 I-Date
5 I-Date
日 I-Date
活 O
动 O
轨 O
迹 O
与 O
彭 B-Per
某 I-Per
甫 I-Per
相 O
同 O

病 B-Id
例 I-Id
1 I-Id
4 I-Id
陈 B-Per
某 I-Per
1 B-Date
0 I-Date
月 I-Date
1 I-Date
5 I-Date
日 I-Date
到 O
庆 B-Place
阳 I-Place
路 I-Place
与 I-Place
静 I-Place
宁 I-Place
路 I-Place
十 I-Place
字 I-Place
路 I-Place
口 I-Place
西 I-Place
南 I-Place
角 I-Place
“ I-Place
心 I-Place
连 I-Place
心 I-Place
医 I-Place
药 I-Place
广 I-Place
场 I-Place
” I-Place

病 B-Id
例 I-Id
1 I-Id
4 I-Id
陈 B-Per
某 I-Per
1 B-Date
0 I-Date
月 I-Date
1 I-Date
6 I-Date
日 I-Date
至 I-Date
2 I-Date
1 I-Date
日 I-Date
活 O
动 O
轨 O
迹 O
与 O
罗 B-Per
某 I-Per
1 I-Per
相 O
同 O

病 B-Id
例 I-Id
1 I-Id
5 I-Id
彭 B-Per
某 I-Per
玲 I-Per
1 B-Date
0 I-Date
月 I-Date
1 I-Date
0 I-Date
日 I-Date
— I-Date
1 I-Date
0 I-Date
月 I-Date
2 I-Date
1 I-Date
日 I-Date
活 O
动 O
轨 O
迹 O
与 O
陈 B-Per
某 I-Per
相 O
同 O

病 B-Id
例 I-Id
1 I-Id
6 I-Id
杨 B-Per
某 I-Per
芳 I-Per
1 B-Date
0 I-Date
月 I-Date
1 I-Date
5 I-Date
日 I-Date
1 B-Time
0 I-Time
: I-Time
3 I-Time
5 I-Time
- I-Time
1 I-Time
3 I-Time
: I-Time
0 I-Time
0 I-Time
从 O
昆 B-Place
明 I-Place
乘 B-Type
坐 I-Type
航 I-Type
班 I-Type
号 O
M O
U O
2 O
2 O
5 O
0 O
于 O
1 B-Time
3 I-Time
: I-Time
0 I-Time
0 I-Time
到 O
达 O
兰 B-Place
州 I-Place
中 I-Place
川 I-Place
机 I-Place
场 I-Place
。 O
接 O
机 O
导 O
游 O
开 B-Type
车 I-Type
将 O
一 O
行 O
6 O
人 O
送 O
往 O
静 B-Place
宁 I-Place
路 I-Place
速 I-Place
8 I-Place
酒 I-Place
店 I-Place
入 O
住 O

病 B-Id
例 I-Id
1 I-Id
6 I-Id
杨 B-Per
某 I-Per
芳 I-Per
1 B-Date
0 I-Date
月 I-Date
1 I-Date
5 I-Date
日 I-Date
当 O
日 O
下 B-Time
午 I-Time
未 O
出 O
酒 B-Place
店 I-Place

病 B-Id
例 I-Id
1 I-Id
6 I-Id
杨 B-Per
某 I-Per
芳 I-Per
1 B-Date
0 I-Date
月 I-Date
1 I-Date
5 I-Date
日 I-Date
1 B-Time
8 I-Time
: I-Time
0 I-Time
0 I-Time
在 O
酒 B-Place
店 I-Place
院 I-Place
内 I-Place
北 I-Place
京 I-Place
涮 I-Place
羊 I-Place
肉 I-Place
餐 I-Place
馆 I-Place
与 O
同 O
行 O
5 O
人 O
一 O
起 O
就 O
餐 O
， O
后 O
返 O
回 O
房 O
间 O
， O
未 O
外 O
出 O

病 B-Id
例 I-Id
1 I-Id
6 I-Id
杨 B-Per
某 I-Per
芳 I-Per
1 B-Date
0 I-Date
月 I-Date
1 I-Date
6 I-Date
日 I-Date
至 I-Date
2 I-Date
1 I-Date
日 I-Date
活 O
动 O
轨 O
迹 O
与 O
罗 B-Per
某 I-Per
1 I-Per
相 O
同 O

病 B-Id
例 I-Id
1 I-Id
7 I-Id
张 B-Per
某 I-Per
琴 I-Per
1 B-Date
0 I-Date
月 I-Date
1 I-Date
5 I-Date
日 I-Date
1 B-Time
0 I-Time
: I-Time
5 I-Time
0 I-Time
乘 B-Type
坐 I-Type
航 I-Type
班 I-Type
M I-Type
U I-Type
2 I-Type
2 I-Type
5 I-Type
0 I-Type
由 O
昆 B-Place
明 I-Place
到 O
兰 B-Place
州 I-Place

病 B-Id
例 I-Id
1 I-Id
7 I-Id
张 B-Per
某 I-Per
琴 I-Per
1 B-Date
0 I-Date
月 I-Date
1 I-Date
5 I-Date
日 I-Date
1 B-Time
3 I-Time
: I-Time
0 I-Time
0 I-Time
到 O
达 O
兰 B-Place
州 I-Place
中 I-Place
川 I-Place
国 I-Place
际 I-Place
机 I-Place
场 I-Place
T I-Place
2 I-Place
航 I-Place
站 I-Place
楼 I-Place
。 O
由 O
导 O
游 O
接 O
机 O
乘 B-Type
旅 I-Type
游 I-Type
大 I-Type
巴 I-Type
车 I-Type
前 O
往 O
兰 B-Place
州 I-Place
市 I-Place
区 I-Place

病 B-Id
例 I-Id
1 I-Id
7 I-Id
张 B-Per
某 I-Per
琴 I-Per
1 B-Date
0 I-Date
月 I-Date
1 I-Date
5 I-Date
日 I-Date
1 B-Time
5 I-Time
: I-Time
0 I-Time
0 I-Time
到 O
达 O
城 B-Place
关 I-Place
区 I-Place
静 I-Place
宁 I-Place
路 I-Place
速 I-Place
8 I-Place
酒 I-Place
店 I-Place

病 B-Id
例 I-Id
1 I-Id
7 I-Id
张 B-Per
某 I-Per
琴 I-Per
1 B-Date
0 I-Date
月 I-Date
1 I-Date
5 I-Date
日 I-Date
1 B-Time
6 I-Time
: I-Time
0 I-Time
0 I-Time
在 O
静 B-Place
宁 I-Place
路 I-Place
速 I-Place
8 I-Place
酒 I-Place
店 I-Place
与 O
朋 B-Per
友 I-Per
见 O
面 O
约 O
2 O
0 O
分 O
钟 O
， O
后 O
步 B-Type
行 I-Type
游 O
览 O
南 B-Place
滨 I-Place
河 I-Place
路 I-Place
、 O
黄 B-Place
河 I-Place
步 I-Place
道 I-Place
、 O
中 B-Place
山 I-Place
铁 I-Place
桥 I-Place
， I-Place
至 I-Place
木 I-Place
塔 I-Place
巷 I-Place
小 I-Place
吃 I-Place
城 I-Place
就 O
餐 O
， O
就 O
餐 O
后 O
步 B-Type
行 I-Type
返 O
回 O
静 O
宁 O
路 O
速 O
8 O
酒 O
店 O
住 O
宿 O

病 B-Id
例 I-Id
1 I-Id
7 I-Id
张 B-Per
某 I-Per
琴 I-Per
1 B-Date
0 I-Date
月 I-Date
1 I-Date
6 I-Date
日 I-Date
至 I-Date
2 I-Date
1 I-Date
日 I-Date
活 O
动 O
轨 O
迹 O
与 O
罗 B-Per
某 I-Per
1 I-Per
相 O
同 O

病 B-Id
例 I-Id
1 I-Id
8 I-Id
张 B-Per
某 I-Per
1 B-Date
0 I-Date
月 I-Date
1 I-Date
0 I-Date
日 I-Date
— I-Date
1 I-Date
0 I-Date
月 I-Date
2 I-Date
1 I-Date
日 I-Date
活 O
动 O
轨 O
迹 O
与 O
彭 B-Per
某 I-Per
玲 I-Per
相 O
同 O

病 B-Id
例 I-Id
1 I-Id
9 I-Id
孙 B-Per
某 I-Per
茂 I-Per
1 B-Date
0 I-Date
月 I-Date
1 I-Date
5 I-Date
日 I-Date
1 B-Time
0 I-Time
: I-Time
3 I-Time
5 I-Time
- I-Time
1 I-Time
3 I-Time
: I-Time
0 I-Time
0 I-Time
乘 O
坐 O
东 O
方 O
航 O
空 O
M O
U O
2 O
2 O
5 O
0 O
（ O
1 B-Time
0 I-Time
: I-Time
3 I-Time
5 I-Time
- I-Time
1 I-Time
3 I-Time
: I-Time
0 I-Time
0 I-Time
） O
到 O
达 O
兰 B-Place
州 I-Place
中 I-Place
川 I-Place
机 I-Place
场 I-Place
， O
随 O
后 O
乘 O
坐 O
旅 O
行 O
社 O
小 O
巴 O
前 O
往 O
兰 B-Place
州 I-Place
静 I-Place
宁 I-Place
路 I-Place
速 I-Place
8 I-Place
酒 I-Place
店 I-Place
， I-Place
步 I-Place
行 I-Place
到 I-Place
水 I-Place
车 I-Place
园 I-Place
、 O
中 B-Place
山 I-Place
铁 I-Place
桥 I-Place
游 O
玩 O

病 B-Id
例 I-Id
1 I-Id
9 I-Id
孙 B-Per
某 I-Per
茂 I-Per
1 B-Date
0 I-Date
月 I-Date
1 I-Date
5 I-Date
日 I-Date
1 B-Time
8 I-Time
: I-Time
0 I-Time
0 I-Time
至 O
大 B-Place
众 I-Place
巷 I-Place
金 I-Place
城 I-Place
老 I-Place
碗 I-Place
就 O
餐 O
， O
后 O
步 B-Type
行 I-Type
返 O
回 O
酒 B-Place
店 I-Place

病 B-Id
例 I-Id
1 I-Id
9 I-Id
孙 B-Per
某 I-Per
茂 I-Per
1 B-Date
0 I-Date
月 I-Date
1 I-Date
6 I-Date
日 I-Date
在 O
静 B-Place
宁 I-Place
路 I-Place
速 I-Place
8 I-Place
酒 I-Place
店 I-Place
就 O
餐 O
后 O
， O
随 O
团 O
乘 B-Type
旅 I-Type
游 I-Type
大 I-Type
巴 I-Type
前 B-Place
往 I-Place
夏 I-Place
河 I-Place
县 I-Place

病 B-Id
例 I-Id
1 I-Id
9 I-Id
孙 B-Per
某 I-Per
茂 I-Per
1 B-Date
0 I-Date
月 I-Date
1 I-Date
6 I-Date
日 I-Date
1 B-Time
0 I-Time
: I-Time
3 I-Time
0 I-Time
到 O
达 O
麦 B-Place
家 I-Place
巷 I-Place
服 I-Place
务 I-Place
区 I-Place
， O
停 O
留 O
1 O
5 O
分 O
钟 O
休 O
整 O

病 B-Id
例 I-Id
1 I-Id
9 I-Id
孙 B-Per
某 I-Per
茂 I-Per
1 B-Date
0 I-Date
月 I-Date
1 I-Date
6 I-Date
日 I-Date
1 B-Time
2 I-Time
: I-Time
0 I-Time
0 I-Time
到 B-Place
达 I-Place
夏 I-Place
河 I-Place
县 I-Place

病 B-Id
例 I-Id
1 I-Id
9 I-Id
孙 B-Per
某 I-Per
茂 I-Per
1 B-Date
0 I-Date
月 I-Date
1 I-Date
6 I-Date
日 I-Date
1 B-Time
2 I-Time
: I-Time
3 I-Time
0 I-Time
在 O
成 B-Place
都 I-Place
味 I-Place
川 I-Place
菜 I-Place
馆 I-Place
就 O
餐 O

病 B-Id
例 I-Id
1 I-Id
9 I-Id
孙 B-Per
某 I-Per
茂 I-Per
1 B-Date
0 I-Date
月 I-Date
1 I-Date
6 I-Date
日 I-Date
1 B-Time
4 I-Time
: I-Time
3 I-Time
0 I-Time
后 O
乘 B-Type
车 I-Type
于 O
1 B-Time
4 I-Time
: I-Time
3 I-Time
0 I-Time
达 O
到 O
拉 B-Place
卜 I-Place
楞 I-Place
寺 I-Place

病 B-Id
例 I-Id
1 I-Id
9 I-Id
孙 B-Per
某 I-Per
茂 I-Per
1 B-Date
0 I-Date
月 I-Date
1 I-Date
6 I-Date
日 I-Date
1 B-Time
6 I-Time
: I-Time
0 I-Time
0 I-Time
到 O
达 O
夏 B-Place
河 I-Place
县 I-Place
桑 I-Place
科 I-Place
湿 I-Place
地 I-Place
公 I-Place
园 I-Place
游 O
览 O

病 B-Id
例 I-Id
1 I-Id
9 I-Id
孙 B-Per
某 I-Per
茂 I-Per
1 B-Date
0 I-Date
月 I-Date
1 I-Date
6 I-Date
日 I-Date
1 B-Time
7 I-Time
: I-Time
0 I-Time
0 I-Time
到 O
达 O
桑 B-Place
科 I-Place
草 I-Place
原 I-Place
游 O
览 O

病 B-Id
例 I-Id
1 I-Id
9 I-Id
孙 B-Per
某 I-Per
茂 I-Per
1 B-Date
0 I-Date
月 I-Date
1 I-Date
6 I-Date
日 I-Date
1 B-Time
8 I-Time
: I-Time
3 I-Time
0 I-Time
到 O
达 O
成 B-Place
都 I-Place
味 I-Place
川 I-Place
菜 I-Place
馆 I-Place
就 O
餐 O

病 B-Id
例 I-Id
1 I-Id
9 I-Id
孙 B-Per
某 I-Per
茂 I-Per
1 B-Date
0 I-Date
月 I-Date
1 I-Date
6 I-Date
日 I-Date
1 B-Time
9 I-Time
: I-Time
0 I-Time
0 I-Time
乘 B-Type
坐 I-Type
大 I-Type
巴 I-Type
车 I-Type
返 O
回 O
夏 B-Place
河 I-Place
县 I-Place
普 I-Place
香 I-Place
苑 I-Place
酒 I-Place
店 I-Place
入 O
住 O

病 B-Id
例 I-Id
1 I-Id
9 I-Id
孙 B-Per
某 I-Per
茂 I-Per
1 B-Date
0 I-Date
月 I-Date
1 I-Date
7 I-Date
日 I-Date
7 B-Time
: I-Time
3 I-Time
0 I-Time
在 O
夏 B-Place
河 I-Place
县 I-Place
普 I-Place
香 I-Place
苑 I-Place
酒 I-Place
店 I-Place
就 O
餐 O
后 O

病 B-Id
例 I-Id
1 I-Id
9 I-Id
孙 B-Per
某 I-Per
茂 I-Per
1 B-Date
0 I-Date
月 I-Date
1 I-Date
7 I-Date
日 I-Date
8 B-Time
: I-Time
0 I-Time
0 I-Time
乘 B-Type
坐 I-Type
大 I-Type
巴 I-Type
车 I-Type
出 O
发 O
前 B-Place
往 I-Place
郎 I-Place
木 I-Place
寺 I-Place

病 B-Id
例 I-Id
1 I-Id
9 I-Id
孙 B-Per
某 I-Per
茂 I-Per
1 B-Date
0 I-Date
月 I-Date
1 I-Date
7 I-Date
日 I-Date
1 B-Time
1 I-Time
: I-Time
0 I-Time
0 I-Time
到 B-Place
达 I-Place
郎 I-Place
木 I-Place
寺 I-Place
， O
游 O
玩 O
1 O
. O
5 O
小 O
时 O
左 O
右 O

病 B-Id
例 I-Id
1 I-Id
9 I-Id
孙 B-Per
某 I-Per
茂 I-Per
1 B-Date
0 I-Date
月 I-Date
1 I-Date
7 I-Date
日 I-Date
1 B-Time
2 I-Time
: I-Time
3 I-Time
0 I-Time
步 B-Type
行 I-Type
至 O
成 B-Place
都 I-Place
老 I-Place
川 I-Place
菜 I-Place
馆 I-Place
就 O
餐 O

病 B-Id
例 I-Id
1 I-Id
9 I-Id
孙 B-Per
某 I-Per
茂 I-Per
1 B-Date
0 I-Date
月 I-Date
1 I-Date
7 I-Date
日 I-Date
1 B-Time
4 I-Time
: I-Time
0 I-Time
0 I-Time
乘 B-Type
车 I-Type
前 O
往 O
花 B-Place
湖 I-Place
景 I-Place
区 I-Place
游 O
览 O

病 B-Id
例 I-Id
1 I-Id
9 I-Id
孙 B-Per
某 I-Per
茂 I-Per
1 B-Date
0 I-Date
月 I-Date
1 I-Date
7 I-Date
日 I-Date
1 B-Time
7 I-Time
: I-Time
3 I-Time
0 I-Time
乘 B-Type
车 I-Type
前 B-Place
往 I-Place
迭 I-Place
部 I-Place
县 I-Place
， O
途 O
中 O
在 O
迭 B-Place
部 I-Place
县 I-Place
城 I-Place
口 I-Place
中 I-Place
石 I-Place
油 I-Place
加 I-Place
油 I-Place
站 I-Place
加 O
油 O

病 B-Id
例 I-Id
1 I-Id
9 I-Id
孙 B-Per
某 I-Per
茂 I-Per
1 B-Date
0 I-Date
月 I-Date
1 I-Date
7 I-Date
日 I-Date
1 B-Time
9 I-Time
: I-Time
3 I-Time
0 I-Time
到 O
达 O
迭 B-Place
部 I-Place
县 I-Place
有 I-Place
盐 I-Place
有 I-Place
味 I-Place
餐 I-Place
馆 I-Place
就 O
餐 O

病 B-Id
例 I-Id
1 I-Id
9 I-Id
孙 B-Per
某 I-Per
茂 I-Per
1 B-Date
0 I-Date
月 I-Date
1 I-Date
7 I-Date
日 I-Date
2 B-Time
0 I-Time
: I-Time
0 I-Time
0 I-Time
步 B-Type
行 I-Type
前 O
往 O
迭 B-Place
部 I-Place
县 I-Place
赛 I-Place
银 I-Place
酒 I-Place
店 I-Place
入 O
住 O

病 B-Id
例 I-Id
1 I-Id
9 I-Id
孙 B-Per
某 I-Per
茂 I-Per
1 B-Date
0 I-Date
月 I-Date
1 I-Date
8 I-Date
日 I-Date
7 B-Time
: I-Time
3 I-Time
0 I-Time
在 O
迭 B-Place
部 I-Place
县 I-Place
赛 I-Place
银 I-Place
酒 I-Place
店 I-Place
就 O
餐 O
后 O
， O
乘 B-Type
坐 I-Type
大 I-Type
巴 I-Type
车 I-Type
前 B-Place
往 I-Place
扎 I-Place
尕 I-Place
那 I-Place

病 B-Id
例 I-Id
1 I-Id
9 I-Id
孙 B-Per
某 I-Per
茂 I-Per
1 B-Date
0 I-Date
月 I-Date
1 I-Date
8 I-Date
日 I-Date
8 B-Time
: I-Time
4 I-Time
0 I-Time
到 O
达 O
， O
在 O
景 B-Place
区 I-Place
乘 B-Type
坐 I-Type
电 I-Type
瓶 I-Type
车 I-Type
至 O
一 B-Place
线 I-Place
天 I-Place
， O
步 B-Type
行 I-Type
下 O
山 O

病 B-Id
例 I-Id
1 I-Id
9 I-Id
孙 B-Per
某 I-Per
茂 I-Per
1 B-Date
0 I-Date
月 I-Date
1 I-Date
8 I-Date
日 I-Date
1 B-Time
1 I-Time
: I-Time
3 I-Time
0 I-Time
随 O
团 O
乘 B-Type
车 I-Type
返 O
回 O
迭 B-Place
部 I-Place
县 I-Place
城 I-Place
有 I-Place
盐 I-Place
有 I-Place
味 I-Place
餐 I-Place
馆 I-Place
就 O
餐 O

病 B-Id
例 I-Id
1 I-Id
9 I-Id
孙 B-Per
某 I-Per
茂 I-Per
1 B-Date
0 I-Date
月 I-Date
1 I-Date
8 I-Date
日 I-Date
1 B-Time
3 I-Time
: I-Time
0 I-Time
0 I-Time
乘 B-Type
车 I-Type
前 B-Place
往 I-Place
宕 I-Place
昌 I-Place
腊 I-Place
子 I-Place
口 I-Place

病 B-Id
例 I-Id
1 I-Id
9 I-Id
孙 B-Per
某 I-Per
茂 I-Per
1 B-Date
0 I-Date
月 I-Date
1 I-Date
8 I-Date
日 I-Date
1 B-Time
5 I-Time
: I-Time
0 I-Time
0 I-Time
达 B-Place
到 I-Place

病 B-Id
例 I-Id
1 I-Id
9 I-Id
孙 B-Per
某 I-Per
茂 I-Per
1 B-Date
0 I-Date
月 I-Date
1 I-Date
8 I-Date
日 I-Date
1 B-Time
5 I-Time
: I-Time
5 I-Time
0 I-Time
游 O
玩 O
后 O
， O
乘 B-Type
大 I-Type
巴 I-Type
车 I-Type
于 O
1 B-Time
5 I-Time
: I-Time
5 I-Time
0 I-Time
到 B-Place
达 I-Place
腊 I-Place
子 I-Place
口 I-Place
战 I-Place
役 I-Place
纪 I-Place
念 I-Place
馆 I-Place
参 O
观 O

病 B-Id
例 I-Id
1 I-Id
9 I-Id
孙 B-Per
某 I-Per
茂 I-Per
1 B-Date
0 I-Date
月 I-Date
1 I-Date
8 I-Date
日 I-Date
1 B-Time
7 I-Time
: I-Time
3 I-Time
0 I-Time
乘 B-Type
车 I-Type
前 B-Place
往 I-Place
宕 I-Place
昌 I-Place
县 I-Place

病 B-Id
例 I-Id
1 I-Id
9 I-Id
孙 B-Per
某 I-Per
茂 I-Per
1 B-Date
0 I-Date
月 I-Date
1 I-Date
8 I-Date
日 I-Date
1 B-Time
8 I-Time
: I-Time
0 I-Time
0 I-Time
到 B-Place
达 I-Place
宕 I-Place
昌 I-Place
新 I-Place
官 I-Place
鹅 I-Place
沟 I-Place
酒 I-Place
店 I-Place
一 I-Place
楼 I-Place
就 O
餐 O

病 B-Id
例 I-Id
1 I-Id
9 I-Id
孙 B-Per
某 I-Per
茂 I-Per
1 B-Date
0 I-Date
月 I-Date
1 I-Date
8 I-Date
日 I-Date
1 B-Time
8 I-Time
: I-Time
4 I-Time
0 I-Time
乘 B-Type
车 I-Type
前 O
往 O
满 B-Place
庭 I-Place
芳 I-Place
酒 I-Place
店 I-Place
入 O
住 O

病 B-Id
例 I-Id
1 I-Id
9 I-Id
孙 B-Per
某 I-Per
茂 I-Per
1 B-Date
0 I-Date
月 I-Date
1 I-Date
9 I-Date
日 I-Date
8 B-Time
: I-Time
0 I-Time
0 I-Time
步 B-Type
行 I-Type
至 O
阿 B-Place
娘 I-Place
粥 I-Place
屋 I-Place
就 O
餐 O

病 B-Id
例 I-Id
1 I-Id
9 I-Id
孙 B-Per
某 I-Per
茂 I-Per
1 B-Date
0 I-Date
月 I-Date
1 I-Date
9 I-Date
日 I-Date
8 B-Time
: I-Time
1 I-Time
0 I-Time
从 O
满 B-Place
庭 I-Place
芳 I-Place
酒 I-Place
店 I-Place
出 O
发 O

病 B-Id
例 I-Id
1 I-Id
9 I-Id
孙 B-Per
某 I-Per
茂 I-Per
1 B-Date
0 I-Date
月 I-Date
1 I-Date
9 I-Date
日 I-Date
8 B-Time
: I-Time
2 I-Time
0 I-Time
到 O
官 B-Place
鹅 I-Place
沟 I-Place
景 I-Place
区 I-Place
官 I-Place
珠 I-Place
沟 I-Place
服 I-Place
务 I-Place
大 I-Place
厅 I-Place

病 B-Id
例 I-Id
1 I-Id
9 I-Id
孙 B-Per
某 I-Per
茂 I-Per
1 B-Date
0 I-Date
月 I-Date
1 I-Date
9 I-Date
日 I-Date
8 B-Time
: I-Time
3 I-Time
0 I-Time
乘 B-Type
坐 I-Type
景 I-Type
区 I-Type
大 I-Type
巴 I-Type
车 I-Type
游 O
览 O

病 B-Id
例 I-Id
1 I-Id
9 I-Id
孙 B-Per
某 I-Per
茂 I-Per
1 B-Date
0 I-Date
月 I-Date
1 I-Date
9 I-Date
日 I-Date
1 B-Time
1 I-Time
: I-Time
3 I-Time
0 I-Time
返 O
回 O
景 B-Place
区 I-Place
门 I-Place
口 I-Place

病 B-Id
例 I-Id
1 I-Id
9 I-Id
孙 B-Per
某 I-Per
茂 I-Per
1 B-Date
0 I-Date
月 I-Date
1 I-Date
9 I-Date
日 I-Date
1 B-Time
2 I-Time
: I-Time
0 I-Time
0 I-Time
步 B-Type
行 I-Type
至 O
售 B-Place
票 I-Place
处 I-Place
， O
后 O
随 O
团 O
乘 B-Type
坐 I-Type
大 I-Type
巴 I-Type
车 I-Type
前 O
往 O
宕 B-Place
昌 I-Place
县 I-Place
城 I-Place
小 I-Place
谢 I-Place
家 I-Place
常 I-Place
小 I-Place
炒 I-Place
就 O
餐 O

病 B-Id
例 I-Id
1 I-Id
9 I-Id
孙 B-Per
某 I-Per
茂 I-Per
1 B-Date
0 I-Date
月 I-Date
1 I-Date
9 I-Date
日 I-Date
1 B-Time
3 I-Time
: I-Time
1 I-Time
0 I-Time
乘 B-Type
车 I-Type
前 B-Place
往 I-Place
宕 I-Place
昌 I-Place
县 I-Place
人 I-Place
民 I-Place
医 I-Place
院 I-Place

病 B-Id
例 I-Id
1 I-Id
9 I-Id
孙 B-Per
某 I-Per
茂 I-Per
1 B-Date
0 I-Date
月 I-Date
1 I-Date
9 I-Date
日 I-Date
1 B-Time
3 I-Time
: I-Time
3 I-Time
0 I-Time
到 B-Place
达 I-Place
医 I-Place
院 I-Place
核 O
酸 O
检 O
测 O

病 B-Id
例 I-Id
1 I-Id
9 I-Id
孙 B-Per
某 I-Per
茂 I-Per
1 B-Date
0 I-Date
月 I-Date
1 I-Date
9 I-Date
日 I-Date
1 B-Time
4 I-Time
: I-Time
3 I-Time
0 I-Time
步 B-Type
行 I-Type
约 O
1 O
. O
5 O
公 O
里 O
乘 B-Type
坐 I-Type
旅 I-Type
游 I-Type
团 I-Type
大 I-Type
巴 I-Type
车 I-Type

病 B-Id
例 I-Id
1 I-Id
9 I-Id
孙 B-Per
某 I-Per
茂 I-Per
1 B-Date
0 I-Date
月 I-Date
1 I-Date
9 I-Date
日 I-Date
1 B-Time
4 I-Time
: I-Time
4 I-Time
0 I-Time
乘 B-Type
车 I-Type
往 B-Place
天 I-Place
水 I-Place
方 I-Place
向 I-Place
出 I-Place
发 I-Place

病 B-Id
例 I-Id
1 I-Id
9 I-Id
孙 B-Per
某 I-Per
茂 I-Per
1 B-Date
0 I-Date
月 I-Date
1 I-Date
9 I-Date
日 I-Date
1 B-Time
5 I-Time
: I-Time
3 I-Time
0 I-Time
往 B-Place
兰 I-Place
州 I-Place
方 I-Place
向 I-Place

病 B-Id
例 I-Id
1 I-Id
9 I-Id
孙 B-Per
某 I-Per
茂 I-Per
1 B-Date
0 I-Date
月 I-Date
1 I-Date
9 I-Date
日 I-Date
1 B-Time
8 I-Time
: I-Time
0 I-Time
0 I-Time
从 O
岷 B-Place
县 I-Place
大 I-Place
草 I-Place
滩 I-Place
高 I-Place
速 I-Place
路 I-Place
口 I-Place
上 O
高 O
速 O

病 B-Id
例 I-Id
1 I-Id
9 I-Id
孙 B-Per
某 I-Per
茂 I-Per
1 B-Date
0 I-Date
月 I-Date
1 I-Date
9 I-Date
日 I-Date
2 B-Time
0 I-Time
: I-Time
0 I-Time
0 I-Time
在 O
太 B-Place
石 I-Place
服 I-Place
务 I-Place
区 I-Place
休 O
整 O
（ O
上 O
厕 O
所 O
） O
， O
停 O
留 O
约 O
1 O
5 O
分 O
钟 O

病 B-Id
例 I-Id
1 I-Id
9 I-Id
孙 B-Per
某 I-Per
茂 I-Per
1 B-Date
0 I-Date
月 I-Date
1 I-Date
9 I-Date
日 I-Date
2 B-Time
1 I-Time
: I-Time
0 I-Time
0 I-Time
到 O
达 O
城 B-Place
关 I-Place
区 I-Place
集 I-Place
中 I-Place
隔 I-Place
离 I-Place
点 I-Place
隔 O
离 O

病 B-Id
例 I-Id
1 I-Id
9 I-Id
孙 B-Per
某 I-Per
茂 I-Per
1 B-Date
0 I-Date
月 I-Date
2 I-Date
0 I-Date
- I-Date
2 I-Date
2 I-Date
日 I-Date
在 O
集 B-Place
中 I-Place
隔 I-Place
离 I-Place
点 I-Place
隔 O
离 O

病 B-Id
例 I-Id
2 I-Id
0 I-Id
袁 B-Per
某 I-Per
华 I-Per
1 B-Date
0 I-Date
月 I-Date
1 I-Date
5 I-Date
日 I-Date
1 B-Time
0 I-Time
: I-Time
3 I-Time
5 I-Time
- I-Time
1 I-Time
3 I-Time
: I-Time
0 I-Time
0 I-Time
乘 O
坐 O
东 O
方 O
航 O
空 O
M O
U O
2 O
2 O
5 O
0 O
（ O
1 B-Time
0 I-Time
: I-Time
3 I-Time
5 I-Time
- I-Time
1 I-Time
3 I-Time
: I-Time
0 I-Time
0 I-Time
） O
到 O
达 O
兰 B-Place
州 I-Place
中 I-Place
川 I-Place
机 I-Place
场 I-Place
， O
随 O
后 O
乘 O
坐 O
旅 O
行 O
社 O
小 O
巴 O
前 O
往 O
兰 B-Place
州 I-Place
静 I-Place
宁 I-Place
路 I-Place
速 I-Place
8 I-Place
酒 I-Place
店 I-Place

病 B-Id
例 I-Id
2 I-Id
0 I-Id
袁 B-Per
某 I-Per
华 I-Per
1 B-Date
0 I-Date
月 I-Date
1 I-Date
5 I-Date
日 I-Date
1 B-Time
5 I-Time
: I-Time
0 I-Time
0 I-Time
入 O
住 O

病 B-Id
例 I-Id
2 I-Id
0 I-Id
袁 B-Per
某 I-Per
华 I-Per
1 B-Date
0 I-Date
月 I-Date
1 I-Date
5 I-Date
日 I-Date
1 B-Time
6 I-Time
: I-Time
3 I-Time
0 I-Time
与 O
同 O
团 O
人 O
员 O
步 B-Type
行 I-Type
至 O
南 B-Place
滨 I-Place
河 I-Place
路 I-Place
游 O
览 O

病 B-Id
例 I-Id
2 I-Id
0 I-Id
袁 B-Per
某 I-Per
华 I-Per
1 B-Date
0 I-Date
月 I-Date
1 I-Date
5 I-Date
日 I-Date
1 B-Time
7 I-Time
: I-Time
4 I-Time
5 I-Time
步 B-Type
行 I-Type
返 O
回 O
静 B-Place
宁 I-Place
路 I-Place
速 I-Place
8 I-Place
酒 I-Place
店 I-Place

病 B-Id
例 I-Id
2 I-Id
0 I-Id
袁 B-Per
某 I-Per
华 I-Per
1 B-Date
0 I-Date
月 I-Date
1 I-Date
5 I-Date
日 I-Date
1 B-Time
8 I-Time
: I-Time
0 I-Time
0 I-Time
到 O
酒 O
店 O
后 O
， O
与 O
同 O
团 O
人 O
员 O
到 O
静 B-Place
宁 I-Place
路 I-Place
速 I-Place
8 I-Place
酒 I-Place
店 I-Place
旁 I-Place
边 I-Place
院 I-Place
内 I-Place
“ I-Place
北 I-Place
京 I-Place
涮 I-Place
羊 I-Place
肉 I-Place
” I-Place
餐 I-Place
厅 I-Place
就 O
餐 O
。 O
后 O
返 O
回 O
酒 O
店 O
房 O
间 O
休 O
息 O

病 B-Id
例 I-Id
2 I-Id
0 I-Id
袁 B-Per
某 I-Per
华 I-Per
1 B-Date
0 I-Date
月 I-Date
1 I-Date
6 I-Date
日 I-Date
— I-Date
1 I-Date
0 I-Date
月 I-Date
2 I-Date
2 I-Date
日 I-Date
活 O
动 O
轨 O
迹 O
与 O
孙 B-Per
某 I-Per
茂 I-Per
相 O
同 O

病 B-Id
例 I-Id
2 I-Id
1 I-Id
吴 B-Per
某 I-Per
1 B-Date
0 I-Date
月 I-Date
7 I-Date
日 I-Date
带 O
团 O
从 O
兰 B-Place
州 I-Place
新 I-Place
区 I-Place
乘 B-Type
坐 I-Type
旅 I-Type
行 I-Type
团 I-Type
大 I-Type
巴 I-Type
车 I-Type
出 O
发 O
前 B-Place
往 I-Place
张 I-Place
掖 I-Place
， O
途 B-Place
径 I-Place
青 I-Place
海 I-Place

病 B-Id
例 I-Id
2 I-Id
1 I-Id
吴 B-Per
某 I-Per
1 B-Date
0 I-Date
月 I-Date
7 I-Date
日 I-Date
1 B-Time
6 I-Time
: I-Time
3 I-Time
0 I-Time
- I-Time
1 I-Time
7 I-Time
: I-Time
0 I-Time
0 I-Time
在 O
门 B-Place
源 I-Place
县 I-Place
青 I-Place
石 I-Place
嘴 I-Place
镇 I-Place
浩 I-Place
清 I-Place
食 I-Place
府 I-Place
就 O
餐 O
， O
当 B-Time
晚 I-Time
入 O
住 O
张 B-Place
掖 I-Place
丝 I-Place
路 I-Place
跃 I-Place
港 I-Place
酒 I-Place
店 I-Place

病 B-Id
例 I-Id
2 I-Id
1 I-Id
吴 B-Per
某 I-Per
1 B-Date
0 I-Date
月 I-Date
8 I-Date
日 I-Date
在 O
酒 B-Place
店 I-Place
就 O
餐 O

病 B-Id
例 I-Id
2 I-Id
1 I-Id
吴 B-Per
某 I-Per
1 B-Date
0 I-Date
月 I-Date
8 I-Date
日 I-Date
8 B-Time
: I-Time
0 I-Time
0 I-Time
- I-Time
1 I-Time
1 I-Time
: I-Time
0 I-Time
0 I-Time
8 I-Time
: I-Time
0 I-Time
0 I-Time
出 O
发 O
， O
1 B-Time
1 I-Time
: I-Time
0 I-Time
0 I-Time
到 O
达 O
金 B-Place
塔 I-Place
居 I-Place
然 I-Place
大 I-Place
酒 I-Place
店 I-Place
就 O
餐 O

病 B-Id
例 I-Id
2 I-Id
1 I-Id
吴 B-Per
某 I-Per
1 B-Date
0 I-Date
月 I-Date
8 I-Date
日 I-Date
1 B-Time
1 I-Time
: I-Time
1 I-Time
0 I-Time
到 O
达 O
金 B-Place
塔 I-Place
胡 I-Place
杨 I-Place
林 I-Place
景 I-Place
区 I-Place
游 O
玩 O

病 B-Id
例 I-Id
2 I-Id
1 I-Id
吴 B-Per
某 I-Per
1 B-Date
0 I-Date
月 I-Date
8 I-Date
日 I-Date
1 B-Time
3 I-Time
: I-Time
0 I-Time
0 I-Time
离 O
开 O

病 B-Id
例 I-Id
2 I-Id
1 I-Id
吴 B-Per
某 I-Per
1 B-Date
0 I-Date
月 I-Date
8 I-Date
日 I-Date
1 B-Time
9 I-Time
: I-Time
4 I-Time
5 I-Time
到 O
达 O
内 B-Place
蒙 I-Place
古 I-Place
额 I-Place
济 I-Place
纳 I-Place
旗 I-Place
， O
入 O
住 O
鹏 B-Place
飞 I-Place
宾 I-Place
馆 I-Place

病 B-Id
例 I-Id
2 I-Id
1 I-Id
吴 B-Per
某 I-Per
1 B-Date
0 I-Date
月 I-Date
8 I-Date
日 I-Date
2 B-Time
0 I-Time
: I-Time
0 I-Time
0 I-Time
在 O
酒 B-Place
店 I-Place
隔 I-Place
壁 I-Place
的 I-Place
东 I-Place
北 I-Place
人 I-Place
家 I-Place
饭 I-Place
店 I-Place
就 O
餐 O
， O
后 O
回 O
酒 O
店 O
入 O
住 O

病 B-Id
例 I-Id
2 I-Id
1 I-Id
吴 B-Per
某 I-Per
1 B-Date
0 I-Date
月 I-Date
9 I-Date
日 I-Date
5 B-Time
: I-Time
0 I-Time
0 I-Time
从 O
鹏 B-Place
飞 I-Place
宾 I-Place
馆 I-Place
附 I-Place
近 I-Place
超 I-Place
市 I-Place
购 O
物 O
后 O
出 O
发 O

病 B-Id
例 I-Id
2 I-Id
1 I-Id
吴 B-Per
某 I-Per
1 B-Date
0 I-Date
月 I-Date
9 I-Date
日 I-Date
6 B-Time
: I-Time
0 I-Time
0 I-Time
到 O
居 B-Place
延 I-Place
海 I-Place
看 O
日 O
出 O

病 B-Id
例 I-Id
2 I-Id
1 I-Id
吴 B-Per
某 I-Per
1 B-Date
0 I-Date
月 I-Date
9 I-Date
日 I-Date
8 B-Time
: I-Time
0 I-Time
0 I-Time
离 B-Place
开 I-Place

病 B-Id
例 I-Id
2 I-Id
1 I-Id
吴 B-Per
某 I-Per
1 B-Date
0 I-Date
月 I-Date
9 I-Date
日 I-Date
1 B-Time
0 I-Time
: I-Time
3 I-Time
0 I-Time
到 O
达 O
额 B-Place
济 I-Place
纳 I-Place
旗 I-Place
胡 I-Place
杨 I-Place
林 I-Place

病 B-Id
例 I-Id
2 I-Id
1 I-Id
吴 B-Per
某 I-Per
1 B-Date
0 I-Date
月 I-Date
9 I-Date
日 I-Date
1 B-Time
8 I-Time
: I-Time
3 I-Time
0 I-Time
离 B-Place
开 I-Place

病 B-Id
例 I-Id
2 I-Id
1 I-Id
吴 B-Per
某 I-Per
1 B-Date
0 I-Date
月 I-Date
9 I-Date
日 I-Date
1 B-Time
9 I-Time
: I-Time
3 I-Time
0 I-Time
在 O
东 B-Place
北 I-Place
人 I-Place
家 I-Place
饭 I-Place
店 I-Place
就 O
餐 O
， O
后 O
入 O
住 O
鹏 B-Place
飞 I-Place
宾 I-Place
馆 I-Place

病 B-Id
例 I-Id
2 I-Id
1 I-Id
吴 B-Per
某 I-Per
1 B-Date
0 I-Date
月 I-Date
1 I-Date
0 I-Date
日 I-Date
7 B-Time
: I-Time
3 I-Time
0 I-Time
从 O
宾 B-Place
馆 I-Place
出 O
发 O

病 B-Id
例 I-Id
2 I-Id
1 I-Id
吴 B-Per
某 I-Per
1 B-Date
0 I-Date
月 I-Date
1 I-Date
0 I-Date
日 I-Date
7 B-Time
: I-Time
4 I-Time
5 I-Time
到 O
达 O
黑 B-Place
水 I-Place
城 I-Place

病 B-Id
例 I-Id
2 I-Id
1 I-Id
吴 B-Per
某 I-Per
1 B-Date
0 I-Date
月 I-Date
1 I-Date
0 I-Date
日 I-Date
1 B-Time
2 I-Time
: I-Time
3 I-Time
0 I-Time
离 O
开 O
， O
前 B-Place
往 I-Place
酒 I-Place
泉 I-Place

病 B-Id
例 I-Id
2 I-Id
1 I-Id
吴 B-Per
某 I-Per
1 B-Date
0 I-Date
月 I-Date
1 I-Date
0 I-Date
日 I-Date
1 B-Time
8 I-Time
: I-Time
0 I-Time
0 I-Time
到 B-Place
达 I-Place
酒 I-Place
泉 I-Place
新 I-Place
世 I-Place
纪 I-Place
大 I-Place
酒 I-Place
店 I-Place
， O
就 O
餐 O
后 O
入 O
住 O

病 B-Id
例 I-Id
2 I-Id
1 I-Id
吴 B-Per
某 I-Per
1 B-Date
0 I-Date
月 I-Date
1 I-Date
1 I-Date
日 I-Date
5 B-Time
: I-Time
3 I-Time
0 I-Time
从 O
酒 B-Place
店 I-Place
出 O
发 O
， O
由 O
酒 B-Place
泉 I-Place
前 O
往 O
张 B-Place
掖 I-Place

病 B-Id
例 I-Id
2 I-Id
1 I-Id
吴 B-Per
某 I-Per
1 B-Date
0 I-Date
月 I-Date
1 I-Date
1 I-Date
日 I-Date
9 B-Time
: I-Time
0 I-Time
0 I-Time
到 O
达 O
张 B-Place
掖 I-Place
平 I-Place
山 I-Place
湖 I-Place
大 I-Place
峡 I-Place
谷 I-Place

病 B-Id
例 I-Id
2 I-Id
1 I-Id
吴 B-Per
某 I-Per
1 B-Date
0 I-Date
月 I-Date
1 I-Date
1 I-Date
日 I-Date
1 B-Time
2 I-Time
: I-Time
0 I-Time
0 I-Time
离 B-Place
开 I-Place

病 B-Id
例 I-Id
2 I-Id
1 I-Id
吴 B-Per
某 I-Per
1 B-Date
0 I-Date
月 I-Date
1 I-Date
1 I-Date
日 I-Date
1 B-Time
3 I-Time
: I-Time
0 I-Time
0 I-Time
达 O
到 O
张 B-Place
掖 I-Place
市 I-Place
鑫 I-Place
如 I-Place
一 I-Place
饭 I-Place
店 I-Place
就 O
餐 O

病 B-Id
例 I-Id
2 I-Id
1 I-Id
吴 B-Per
某 I-Per
1 B-Date
0 I-Date
月 I-Date
1 I-Date
1 I-Date
日 I-Date
1 B-Time
3 I-Time
: I-Time
3 I-Time
0 I-Time
返 O
兰 B-Place

病 B-Id
例 I-Id
2 I-Id
1 I-Id
吴 B-Per
某 I-Per
1 B-Date
0 I-Date
月 I-Date
1 I-Date
1 I-Date
日 I-Date
2 B-Time
1 I-Time
: I-Time
1 I-Time
0 I-Time
到 O
达 O
兰 B-Place
州 I-Place
市 I-Place
七 I-Place
里 I-Place
河 I-Place
区 I-Place
长 I-Place
信 I-Place
酒 I-Place
店 I-Place
， O
办 O
理 O
旅 O
行 O
团 O
游 O
客 O
入 O
住 O
手 O
续 O
后 O

病 B-Id
例 I-Id
2 I-Id
1 I-Id
吴 B-Per
某 I-Per
1 B-Date
0 I-Date
月 I-Date
1 I-Date
1 I-Date
日 I-Date
2 B-Time
1 I-Time
: I-Time
3 I-Time
0 I-Time
乘 B-Type
坐 I-Type
出 I-Type
租 I-Type
车 I-Type
回 O
家 B-Place

病 B-Id
例 I-Id
2 I-Id
1 I-Id
吴 B-Per
某 I-Per
1 B-Date
0 I-Date
月 I-Date
1 I-Date
1 I-Date
日 I-Date
2 B-Time
2 I-Time
: I-Time
5 I-Time
0 I-Time
到 O
达 O
城 B-Place
关 I-Place
区 I-Place
东 I-Place
湖 I-Place
小 I-Place
区 I-Place
家 I-Place
中 O

病 B-Id
例 I-Id
2 I-Id
1 I-Id
吴 B-Per
某 I-Per
1 B-Date
0 I-Date
月 I-Date
1 I-Date
2 I-Date
日 I-Date
1 B-Time
2 I-Time
: I-Time
1 I-Time
4 I-Time
在 O
东 B-Place
湖 I-Place
小 I-Place
区 I-Place
门 I-Place
口 I-Place
马 I-Place
建 I-Place
军 I-Place
牛 I-Place
肉 I-Place
面 I-Place
馆 I-Place
就 O
餐 O

病 B-Id
例 I-Id
2 I-Id
1 I-Id
吴 B-Per
某 I-Per
1 B-Date
0 I-Date
月 I-Date
1 I-Date
2 I-Date
日 I-Date
其 B-Time
他 I-Time
时 I-Time
间 I-Time
未 O
外 O
出 O

病 B-Id
例 I-Id
2 I-Id
1 I-Id
吴 B-Per
某 I-Per
1 B-Date
0 I-Date
月 I-Date
1 I-Date
3 I-Date
日 I-Date
6 B-Time
: I-Time
0 I-Time
0 I-Time
坐 O
地 O
铁 O
从 O
五 B-Place
里 I-Place
铺 I-Place
到 O
兰 B-Place
州 I-Place
西 I-Place
站 I-Place

病 B-Id
例 I-Id
2 I-Id
1 I-Id
吴 B-Per
某 I-Per
1 B-Date
0 I-Date
月 I-Date
1 I-Date
3 I-Date
日 I-Date
7 B-Time
: I-Time
5 I-Time
2 I-Time
- I-Time
9 I-Time
: I-Time
4 I-Time
3 I-Time
乘 B-Type
坐 I-Type
动 I-Type
车 I-Type
D O
2 O
7 O
1 O
1 O
（ O
7 B-Time
: I-Time
5 I-Time
2 I-Time
- I-Time
9 I-Time
: I-Time
4 I-Time
3 I-Time
） O
达 O
到 O
青 B-Place
海 I-Place
东 I-Place
海 I-Place
市 I-Place
平 I-Place
安 I-Place
驿 I-Place
火 I-Place
车 I-Place
站 I-Place

病 B-Id
例 I-Id
2 I-Id
1 I-Id
吴 B-Per
某 I-Per
1 B-Date
0 I-Date
月 I-Date
1 I-Date
3 I-Date
日 I-Date
1 B-Time
0 I-Time
: I-Time
0 I-Time
8 I-Time
乘 B-Type
坐 I-Type
出 I-Type
租 I-Type
车 I-Type
于 O
1 B-Time
0 I-Time
: I-Time
0 I-Time
8 I-Time
到 O
达 O
青 B-Place
海 I-Place
曹 I-Place
家 I-Place
堡 I-Place
机 I-Place
场 I-Place
， O
在 O
机 B-Place
场 I-Place
大 I-Place
厅 I-Place
等 O
候 O
接 O
机 O
人 O
员 O

病 B-Id
例 I-Id
2 I-Id
1 I-Id
吴 B-Per
某 I-Per
1 B-Date
0 I-Date
月 I-Date
1 I-Date
3 I-Date
日 I-Date
1 B-Time
1 I-Time
: I-Time
5 I-Time
0 I-Time
乘 B-Type
坐 I-Type
旅 I-Type
行 I-Type
团 I-Type
小 I-Type
巴 I-Type
车 I-Type
出 B-Place
发 I-Place

病 B-Id
例 I-Id
2 I-Id
1 I-Id
吴 B-Per
某 I-Per
1 B-Date
0 I-Date
月 I-Date
1 I-Date
3 I-Date
日 I-Date
1 B-Time
3 I-Time
: I-Time
0 I-Time
0 I-Time
到 O
达 O
西 B-Place
宁 I-Place
夏 I-Place
都 I-Place
港 I-Place
餐 I-Place
厅 I-Place
就 O
餐 O

病 B-Id
例 I-Id
2 I-Id
1 I-Id
吴 B-Per
某 I-Per
1 B-Date
0 I-Date
月 I-Date
1 I-Date
3 I-Date
日 I-Date
1 B-Time
4 I-Time
: I-Time
3 I-Time
0 I-Time
到 O
达 O
塔 B-Place
尔 I-Place
寺 I-Place

病 B-Id
例 I-Id
2 I-Id
1 I-Id
吴 B-Per
某 I-Per
1 B-Date
0 I-Date
月 I-Date
1 I-Date
3 I-Date
日 I-Date
1 B-Time
7 I-Time
: I-Time
0 I-Time
0 I-Time
离 O
开 O
前 B-Place
往 I-Place
西 I-Place
宁 I-Place

病 B-Id
例 I-Id
2 I-Id
1 I-Id
吴 B-Per
某 I-Per
1 B-Date
0 I-Date
月 I-Date
1 I-Date
3 I-Date
日 I-Date
1 B-Time
7 I-Time
: I-Time
3 I-Time
0 I-Time
达 O
到 O
西 B-Place
宁 I-Place
白 I-Place
云 I-Place
翔 I-Place
羚 I-Place
宾 I-Place
馆 I-Place
， O
就 O
餐 O
后 O
入 O
住 O

病 B-Id
例 I-Id
2 I-Id
1 I-Id
吴 B-Per
某 I-Per
1 B-Date
0 I-Date
月 I-Date
1 I-Date
4 I-Date
日 I-Date
7 B-Time
: I-Time
3 I-Time
0 I-Time
在 O
酒 B-Place
店 I-Place
就 O
餐 O

病 B-Id
例 I-Id
2 I-Id
1 I-Id
吴 B-Per
某 I-Per
1 B-Date
0 I-Date
月 I-Date
1 I-Date
4 I-Date
日 I-Date
8 B-Time
: I-Time
0 I-Time
0 I-Time
出 B-Place
发 I-Place

病 B-Id
例 I-Id
2 I-Id
1 I-Id
吴 B-Per
某 I-Per
1 B-Date
0 I-Date
月 I-Date
1 I-Date
4 I-Date
日 I-Date
1 B-Time
3 I-Time
: I-Time
0 I-Time
0 I-Time
到 O
达 O
茶 B-Place
卡 I-Place
盐 I-Place
湖 I-Place
附 I-Place
近 I-Place
圣 I-Place
洁 I-Place
餐 I-Place
厅 I-Place
就 O
餐 O

病 B-Id
例 I-Id
2 I-Id
1 I-Id
吴 B-Per
某 I-Per
1 B-Date
0 I-Date
月 I-Date
1 I-Date
4 I-Date
日 I-Date
1 B-Time
4 I-Time
: I-Time
0 I-Time
0 I-Time
在 O
茶 B-Place
卡 I-Place
盐 I-Place
湖 I-Place
游 O
玩 O

病 B-Id
例 I-Id
2 I-Id
1 I-Id
吴 B-Per
某 I-Per
1 B-Date
0 I-Date
月 I-Date
1 I-Date
4 I-Date
日 I-Date
1 B-Time
6 I-Time
: I-Time
0 I-Time
0 I-Time
离 B-Place
开 I-Place

病 B-Id
例 I-Id
2 I-Id
1 I-Id
吴 B-Per
某 I-Per
1 B-Date
0 I-Date
月 I-Date
1 I-Date
4 I-Date
日 I-Date
1 B-Time
8 I-Time
: I-Time
3 I-Time
0 I-Time
到 O
达 O
青 B-Place
海 I-Place
湖 I-Place
附 I-Place
近 I-Place
西 I-Place
南 I-Place
大 I-Place
酒 I-Place
店 I-Place
， O
就 O
餐 O
后 O
入 O
住 O

病 B-Id
例 I-Id
2 I-Id
1 I-Id
吴 B-Per
某 I-Per
1 B-Date
0 I-Date
月 I-Date
1 I-Date
5 I-Date
日 I-Date
7 B-Time
: I-Time
3 I-Time
0 I-Time
在 O
酒 B-Place
店 I-Place
就 O
餐 O

病 B-Id
例 I-Id
2 I-Id
1 I-Id
吴 B-Per
某 I-Per
1 B-Date
0 I-Date
月 I-Date
1 I-Date
5 I-Date
日 I-Date
8 B-Time
: I-Time
0 I-Time
0 I-Time
出 B-Place
发 I-Place

病 B-Id
例 I-Id
2 I-Id
1 I-Id
吴 B-Per
某 I-Per
1 B-Date
0 I-Date
月 I-Date
1 I-Date
5 I-Date
日 I-Date
8 B-Time
: I-Time
2 I-Time
0 I-Time
到 O
达 O
青 B-Place
海 I-Place
湖 I-Place

病 B-Id
例 I-Id
2 I-Id
1 I-Id
吴 B-Per
某 I-Per
1 B-Date
0 I-Date
月 I-Date
1 I-Date
5 I-Date
日 I-Date
1 B-Time
0 I-Time
: I-Time
0 I-Time
0 I-Time
离 O
开 O
返 O
回 O
西 B-Place
宁 I-Place

病 B-Id
例 I-Id
2 I-Id
1 I-Id
吴 B-Per
某 I-Per
1 B-Date
0 I-Date
月 I-Date
1 I-Date
5 I-Date
日 I-Date
1 B-Time
2 I-Time
: I-Time
0 I-Time
0 I-Time
到 O
达 O
白 B-Place
云 I-Place
翔 I-Place
羚 I-Place
酒 I-Place
店 I-Place
， O
在 O
酒 B-Place
店 I-Place
二 I-Place
楼 I-Place
美 I-Place
食 I-Place
城 I-Place
就 O
餐 O
， O
后 O
步 B-Type
行 I-Type
至 O
西 B-Place
宁 I-Place
火 I-Place
车 I-Place
站 I-Place

病 B-Id
例 I-Id
2 I-Id
1 I-Id
吴 B-Per
某 I-Per
1 B-Date
0 I-Date
月 I-Date
1 I-Date
5 I-Date
日 I-Date
1 B-Time
4 I-Time
: I-Time
2 I-Time
0 I-Time
于 O
1 B-Time
4 I-Time
: I-Time
2 I-Time
0 I-Time
乘 B-Place
坐 I-Place
D I-Place
2 I-Place
7 I-Place
4 I-Place
6 I-Place
动 I-Place
车 I-Place
6 I-Place
车 I-Place
厢 I-Place
（ I-Place
原 I-Place
座 I-Place
位 I-Place
号 I-Place
为 I-Place
5 I-Place
C I-Place
， I-Place
上 I-Place
车 I-Place
后 I-Place
与 I-Place
他 I-Place
人 I-Place
换 I-Place
座 I-Place
至 I-Place
4 I-Place
C I-Place
） I-Place

病 B-Id
例 I-Id
2 I-Id
1 I-Id
吴 B-Per
某 I-Per
1 B-Date
0 I-Date
月 I-Date
1 I-Date
5 I-Date
日 I-Date
1 B-Time
6 I-Time
: I-Time
4 I-Time
8 I-Time
到 O
达 O
兰 B-Place
州 I-Place
西 I-Place
站 I-Place
， O
乘 B-Type
坐 I-Type
地 I-Type
铁 I-Type
从 O
兰 O
州 O
西 O
站 O
到 O
五 B-Place
里 I-Place
铺 I-Place

病 B-Id
例 I-Id
2 I-Id
1 I-Id
吴 B-Per
某 I-Per
1 B-Date
0 I-Date
月 I-Date
1 I-Date
5 I-Date
日 I-Date
1 B-Time
7 I-Time
: I-Time
3 I-Time
0 I-Time
到 O
达 O
五 B-Place
里 I-Place
铺 I-Place
， O
出 O
地 O
铁 O
站 O
步 B-Type
行 I-Type
至 O
东 B-Place
湖 I-Place
小 I-Place
区 I-Place
门 I-Place
口 I-Place
马 I-Place
建 I-Place
军 I-Place
牛 I-Place
肉 I-Place
面 I-Place
馆 I-Place
， O
就 O
餐 O
后 O
回 O
家 B-Place

病 B-Id
例 I-Id
2 I-Id
1 I-Id
吴 B-Per
某 I-Per
1 B-Date
0 I-Date
月 I-Date
1 I-Date
6 I-Date
日 I-Date
全 B-Time
天 I-Time
未 O
出 O
门 O
， O
通 O
过 O
“ O
饿 O
了 O
么 O
” O
A O
P O
P O
点 O
外 O
卖 O
， O
接 O
收 O
外 O
卖 O
时 O
与 O
外 O
卖 O
员 O
有 O
短 O
暂 O
接 O
触 O

病 B-Id
例 I-Id
2 I-Id
1 I-Id
吴 B-Per
某 I-Per
1 B-Date
0 I-Date
月 I-Date
1 I-Date
7 I-Date
日 I-Date
1 B-Time
5 I-Time
: I-Time
0 I-Time
4 I-Time
步 B-Type
行 I-Type
至 O
小 B-Place
区 I-Place
门 I-Place
口 I-Place
友 I-Place
吃 I-Place
开 I-Place
餐 I-Place
馆 I-Place
就 O
餐 O
， O
后 O
返 O
回 O
家 B-Place
中 O

病 B-Id
例 I-Id
2 I-Id
1 I-Id
吴 B-Per
某 I-Per
1 B-Date
0 I-Date
月 I-Date
1 I-Date
7 I-Date
日 I-Date
其 B-Time
余 I-Time
时 I-Time
间 I-Time
其 B-Time
余 I-Time
时 I-Time
间 I-Time
无 O
外 O
出 O

病 B-Id
例 I-Id
2 I-Id
1 I-Id
吴 B-Per
某 I-Per
1 B-Date
0 I-Date
月 I-Date
1 I-Date
8 I-Date
日 I-Date
1 B-Time
1 I-Time
: I-Time
5 I-Time
5 I-Time
步 B-Type
行 I-Type
至 O
小 B-Place
区 I-Place
门 I-Place
口 I-Place
友 I-Place
吃 I-Place
开 I-Place
餐 I-Place
馆 I-Place
就 O
餐 O

病 B-Id
例 I-Id
2 I-Id
1 I-Id
吴 B-Per
某 I-Per
1 B-Date
0 I-Date
月 I-Date
1 I-Date
8 I-Date
日 I-Date
其 B-Time
余 I-Time
时 I-Time
间 I-Time
其 B-Time
余 I-Time
时 I-Time
间 I-Time
无 O
外 O
出 O

病 B-Id
例 I-Id
2 I-Id
1 I-Id
吴 B-Per
某 I-Per
1 B-Date
0 I-Date
月 I-Date
1 I-Date
9 I-Date
日 I-Date
1 B-Time
2 I-Time
: I-Time
0 I-Time
0 I-Time
步 B-Type
行 I-Type
至 O
小 B-Place
区 I-Place
门 I-Place
口 I-Place
餐 I-Place
馆 I-Place
就 O
餐 O

病 B-Id
例 I-Id
2 I-Id
1 I-Id
吴 B-Per
某 I-Per
1 B-Date
0 I-Date
月 I-Date
1 I-Date
9 I-Date
日 I-Date
1 B-Time
2 I-Time
: I-Time
2 I-Time
5 I-Time
步 B-Type
行 I-Type
至 O
甘 B-Place
肃 I-Place
省 I-Place
人 I-Place
民 I-Place
医 I-Place
院 I-Place
核 O
酸 O
检 O
测 O
， O
因 O
医 O
院 O
当 O
日 O
核 O
酸 O
检 O
测 O
停 O
做 O
， O
从 O
五 B-Place
里 I-Place
铺 I-Place
地 I-Place
下 I-Place
通 I-Place
道 I-Place
前 O
往 O
兰 B-Place
大 I-Place
一 I-Place
院 I-Place
排 O
队 O
核 O
酸 O
检 O
测 O
， O
后 O
因 O
排 O
队 O
人 O
员 O
较 O
多 O
离 O
开 O
兰 O
大 O
一 O
院 O
， O
步 B-Type
行 I-Type
返 O
回 O
家 B-Place
中 O
， O
再 O
未 O
外 O
出 O

病 B-Id
例 I-Id
2 I-Id
1 I-Id
吴 B-Per
某 I-Per
1 B-Date
0 I-Date
月 I-Date
2 I-Date
0 I-Date
日 I-Date
8 B-Time
: I-Time
0 I-Time
0 I-Time
前 O
往 O
东 B-Place
湖 I-Place
小 I-Place
区 I-Place
院 I-Place
内 I-Place
五 I-Place
里 I-Place
铺 I-Place
西 I-Place
社 I-Place
区 I-Place
报 O
备 O

病 B-Id
例 I-Id
2 I-Id
1 I-Id
吴 B-Per
某 I-Per
1 B-Date
0 I-Date
月 I-Date
2 I-Date
0 I-Date
日 I-Date
8 B-Time
: I-Time
3 I-Time
0 I-Time
到 O
小 O
区 O
门 O
口 O
马 B-Place
建 I-Place
军 I-Place
牛 I-Place
肉 I-Place
面 I-Place
馆 I-Place
就 O
餐 O
， O
后 O
返 O
回 O
家 B-Place
中 O
， O
再 O
无 O
外 O
出 O

病 B-Id
例 I-Id
2 I-Id
1 I-Id
吴 B-Per
某 I-Per
1 B-Date
0 I-Date
月 I-Date
2 I-Date
0 I-Date
日 I-Date
1 B-Time
7 I-Time
: I-Time
0 I-Time
0 I-Time
闭 O
环 O
转 O
运 O
到 O
城 B-Place
关 I-Place
区 I-Place
集 I-Place
中 I-Place
隔 I-Place
离 I-Place
点 I-Place
隔 O
离 O
管 O
控 O

病 B-Id
例 I-Id
2 I-Id
1 I-Id
吴 B-Per
某 I-Per
1 B-Date
0 I-Date
月 I-Date
2 I-Date
1 I-Date
日 I-Date
— I-Date
2 I-Date
2 I-Date
日 I-Date
在 O
城 B-Place
关 I-Place
区 I-Place
集 I-Place
中 I-Place
隔 I-Place
离 I-Place
点 I-Place
隔 O
离 O
管 O
控 O

病 B-Id
例 I-Id
2 I-Id
2 I-Id
王 B-Per
某 I-Per
昌 I-Per
1 B-Date
0 I-Date
月 I-Date
1 I-Date
2 I-Date
日 I-Date
1 B-Time
2 I-Time
: I-Time
3 I-Time
0 I-Time
中 B-Place
川 I-Place
机 I-Place
场 I-Place
接 O
湖 O
南 O
旅 O
游 O
团 O
后 O
入 O
住 O
兰 B-Place
州 I-Place
新 I-Place
区 I-Place
瑞 I-Place
岭 I-Place
国 I-Place
际 I-Place
商 I-Place
务 I-Place
酒 I-Place
店 I-Place

病 B-Id
例 I-Id
2 I-Id
2 I-Id
王 B-Per
某 I-Per
昌 I-Per
1 B-Date
0 I-Date
月 I-Date
1 I-Date
3 I-Date
日 I-Date
— I-Date
1 I-Date
8 I-Date
日 I-Date
乘 B-Type
坐 I-Type
旅 I-Type
游 I-Type
包 I-Type
车 I-Type
在 O
张 B-Place
掖 I-Place
、 O
敦 B-Place
煌 I-Place
、 O
嘉 B-Place
峪 I-Place
关 I-Place
、 O
金 B-Place
塔 I-Place
胡 I-Place
杨 I-Place
林 I-Place
、 O
内 B-Place
蒙 I-Place
古 I-Place
额 I-Place
济 I-Place
纳 I-Place
旗 I-Place
等 O
地 O
旅 O
游 O

病 B-Id
例 I-Id
2 I-Id
2 I-Id
王 B-Per
某 I-Per
昌 I-Per
1 B-Date
0 I-Date
月 I-Date
1 I-Date
8 I-Date
日 I-Date
2 B-Time
3 I-Time
: I-Time
0 I-Time
0 I-Time
到 O
达 O
兰 O
州 O
新 O
区 O
入 O
住 O
瑞 O
岭 O
国 O
际 O
商 O
务 O
酒 O
店 O

病 B-Id
例 I-Id
2 I-Id
2 I-Id
王 B-Per
某 I-Per
昌 I-Per
1 B-Date
0 I-Date
月 I-Date
1 I-Date
3 I-Date
日 I-Date
— I-Date
1 I-Date
8 I-Date
日 I-Date
2 B-Time
4 I-Time
: I-Time
0 I-Time
0 I-Time
: O
0 O
0 O
新 B-Place
区 I-Place
核 O
酸 O
检 O
测 O

病 B-Id
例 I-Id
2 I-Id
2 I-Id
王 B-Per
某 I-Per
昌 I-Per
1 B-Date
0 I-Date
月 I-Date
1 I-Date
9 I-Date
日 I-Date
1 B-Time
8 I-Time
: I-Time
3 I-Time
0 I-Time
在 O
瑞 B-Place
岭 I-Place
国 I-Place
际 I-Place
商 I-Place
务 I-Place
酒 I-Place
店 I-Place
楼 I-Place
下 I-Place
超 I-Place
市 I-Place
购 O
买 O
食 O
物 O

病 B-Id
例 I-Id
2 I-Id
2 I-Id
王 B-Per
某 I-Per
昌 I-Per
1 B-Date
0 I-Date
月 I-Date
1 I-Date
9 I-Date
日 I-Date
2 B-Time
0 I-Time
: I-Time
0 I-Time
0 I-Time
左 O
右 O
与 O
同 O
酒 B-Place
店 I-Place
入 O
住 O
同 O
事 O
聊 O
天 O
后 O
回 O
酒 O
店 O
休 O
息 O

病 B-Id
例 I-Id
2 I-Id
2 I-Id
王 B-Per
某 I-Per
昌 I-Per
1 B-Date
0 I-Date
月 I-Date
2 I-Date
0 I-Date
日 I-Date
7 B-Time
: I-Time
0 I-Time
0 I-Time
中 B-Place
川 I-Place
机 I-Place
场 I-Place
送 O
湖 O
南 O
游 O
客 O
登 O
机 O

病 B-Id
例 I-Id
2 I-Id
2 I-Id
王 B-Per
某 I-Per
昌 I-Per
1 B-Date
0 I-Date
月 I-Date
2 I-Date
0 I-Date
日 I-Date
1 B-Time
0 I-Time
: I-Time
4 I-Time
2 I-Time
中 B-Place
川 I-Place
机 I-Place
场 I-Place
城 I-Place
际 I-Place
交 I-Place
通 I-Place
售 I-Place
票 I-Place
处 I-Place
购 O
票 O

病 B-Id
例 I-Id
2 I-Id
2 I-Id
王 B-Per
某 I-Per
昌 I-Per
1 B-Date
0 I-Date
月 I-Date
2 I-Date
0 I-Date
日 I-Date
1 B-Time
1 I-Time
: I-Time
0 I-Time
1 I-Time
在 O
机 B-Place
场 I-Place
大 I-Place
巴 I-Place
候 I-Place
车 I-Place
厅 I-Place
二 I-Place
楼 I-Place
德 I-Place
克 I-Place
士 I-Place
就 O
餐 O

病 B-Id
例 I-Id
2 I-Id
2 I-Id
王 B-Per
某 I-Per
昌 I-Per
1 B-Date
0 I-Date
月 I-Date
2 I-Date
0 I-Date
日 I-Date
1 B-Time
1 I-Time
: I-Time
3 I-Time
0 I-Time

病 B-Id
例 I-Id
2 I-Id
2 I-Id
王 B-Per
某 I-Per
昌 I-Per
1 B-Date
0 I-Date
月 I-Date
2 I-Date
0 I-Date
日 I-Date
1 B-Time
2 I-Time
: I-Time
3 I-Time
0 I-Time
东 B-Place
方 I-Place
酒 I-Place
店 I-Place
乘 B-Type
坐 I-Type
出 I-Type
租 I-Type
车 I-Type

病 B-Id
例 I-Id
2 I-Id
2 I-Id
王 B-Per
某 I-Per
昌 I-Per
1 B-Date
0 I-Date
月 I-Date
2 I-Date
0 I-Date
日 I-Date
1 B-Time
2 I-Time
: I-Time
4 I-Time
2 I-Time
到 O
达 O
东 B-Place
湖 I-Place
小 I-Place
区 I-Place
家 I-Place
中 O

病 B-Id
例 I-Id
2 I-Id
2 I-Id
王 B-Per
某 I-Per
昌 I-Per
1 B-Date
0 I-Date
月 I-Date
2 I-Date
0 I-Date
日 I-Date
2 B-Time
0 I-Time
: I-Time
3 I-Time
0 I-Time
小 B-Place
区 I-Place
门 I-Place
口 I-Place
超 I-Place
市 I-Place
购 O
物 O

病 B-Id
例 I-Id
2 I-Id
2 I-Id
王 B-Per
某 I-Per
昌 I-Per
1 B-Date
0 I-Date
月 I-Date
2 I-Date
1 I-Date
日 I-Date
至 I-Date
1 I-Date
0 I-Date
月 I-Date
2 I-Date
2 I-Date
日 I-Date
严 O
格 O
居 O
家 B-Place
隔 O
离 O
无 O
外 O
出 O

病 B-Id
例 I-Id
2 I-Id
2 I-Id
王 B-Per
某 I-Per
昌 I-Per
1 B-Date
0 I-Date
月 I-Date
2 I-Date
3 I-Date
日 I-Date
1 B-Time
0 I-Time
: I-Time
0 I-Time
0 I-Time
闭 O
环 O
转 O
运 O
城 B-Place
关 I-Place
区 I-Place
集 I-Place
中 I-Place
隔 I-Place
离 I-Place
点 I-Place
隔 O
离 O

病 B-Id
例 I-Id
2 I-Id
3 I-Id
谢 B-Per
某 I-Per
某 I-Per
1 B-Date
0 I-Date
月 I-Date
1 I-Date
5 I-Date
日 I-Date
1 B-Time
0 I-Time
: I-Time
3 I-Time
5 I-Time
从 O
昆 B-Place
明 I-Place
出 O
发 O
乘 B-Type
坐 I-Type
航 I-Type
班 I-Type
M I-Type
U I-Type
2 I-Type
2 I-Type
5 I-Type
0 I-Type

病 B-Id
例 I-Id
2 I-Id
3 I-Id
谢 B-Per
某 I-Per
某 I-Per
1 B-Date
0 I-Date
月 I-Date
1 I-Date
5 I-Date
日 I-Date
1 B-Time
3 I-Time
: I-Time
0 I-Time
0 I-Time
到 O
达 O
兰 B-Place
州 I-Place
中 I-Place
川 I-Place
机 I-Place
场 I-Place
， O
由 O
地 O
接 O
导 O
游 O
开 B-Type
车 I-Type
前 O
往 O
静 B-Place
宁 I-Place
路 I-Place
速 I-Place
8 I-Place
酒 I-Place
店 I-Place
入 O
住 O

病 B-Id
例 I-Id
2 I-Id
3 I-Id
谢 B-Per
某 I-Per
某 I-Per
1 B-Date
0 I-Date
月 I-Date
1 I-Date
5 I-Date
日 I-Date
当 O
日 O
下 B-Time
午 I-Time
未 O
出 O
酒 B-Place
店 I-Place

病 B-Id
例 I-Id
2 I-Id
3 I-Id
谢 B-Per
某 I-Per
某 I-Per
1 B-Date
0 I-Date
月 I-Date
1 I-Date
5 I-Date
日 I-Date
1 B-Time
8 I-Time
: I-Time
0 I-Time
0 I-Time
在 O
酒 B-Place
店 I-Place
院 I-Place
内 I-Place
北 I-Place
京 I-Place
涮 I-Place
羊 I-Place
肉 I-Place
就 O
餐 O
后 O
返 O
回 O
酒 O
店 O
， O
之 O
后 O
未 O
外 O
出 O

病 B-Id
例 I-Id
2 I-Id
3 I-Id
谢 B-Per
某 I-Per
某 I-Per
1 B-Date
0 I-Date
月 I-Date
1 I-Date
6 I-Date
日 I-Date
8 B-Time
: I-Time
3 I-Time
0 I-Time
从 O
静 B-Place
宁 I-Place
路 I-Place
速 I-Place
8 I-Place
酒 I-Place
店 I-Place
乘 B-Type
旅 I-Type
游 I-Type
大 I-Type
巴 I-Type
前 B-Place
往 I-Place
夏 I-Place
河 I-Place
县 I-Place

病 B-Id
例 I-Id
2 I-Id
3 I-Id
谢 B-Per
某 I-Per
某 I-Per
1 B-Date
0 I-Date
月 I-Date
1 I-Date
6 I-Date
日 I-Date
1 B-Time
0 I-Time
: I-Time
3 I-Time
0 I-Time
到 O
达 O
麦 B-Place
家 I-Place
巷 I-Place
服 I-Place
务 I-Place
区 I-Place
（ O
上 O
厕 O
所 O
， O
停 O
留 O
1 O
5 O
分 O
钟 O
休 O
整 O
） O

病 B-Id
例 I-Id
2 I-Id
3 I-Id
谢 B-Per
某 I-Per
某 I-Per
1 B-Date
0 I-Date
月 I-Date
1 I-Date
6 I-Date
日 I-Date
1 B-Time
2 I-Time
: I-Time
0 I-Time
0 I-Time
到 B-Place
达 I-Place
夏 I-Place
河 I-Place
县 I-Place

病 B-Id
例 I-Id
2 I-Id
3 I-Id
谢 B-Per
某 I-Per
某 I-Per
1 B-Date
0 I-Date
月 I-Date
1 I-Date
6 I-Date
日 I-Date
1 B-Time
2 I-Time
: I-Time
3 I-Time
0 I-Time
在 O
成 B-Place
都 I-Place
味 I-Place
川 I-Place
菜 I-Place
馆 I-Place
就 O
餐 O

病 B-Id
例 I-Id
2 I-Id
3 I-Id
谢 B-Per
某 I-Per
某 I-Per
1 B-Date
0 I-Date
月 I-Date
1 I-Date
6 I-Date
日 I-Date
1 B-Time
4 I-Time
: I-Time
3 I-Time
0 I-Time
达 O
到 O
拉 B-Place
卜 I-Place
楞 I-Place
寺 I-Place
游 O
览 O

病 B-Id
例 I-Id
2 I-Id
3 I-Id
谢 B-Per
某 I-Per
某 I-Per
1 B-Date
0 I-Date
月 I-Date
1 I-Date
6 I-Date
日 I-Date
1 B-Time
6 I-Time
: I-Time
0 I-Time
0 I-Time
到 O
达 O
夏 B-Place
河 I-Place
县 I-Place
湿 I-Place
地 I-Place
公 I-Place
园 I-Place
游 O
览 O

病 B-Id
例 I-Id
2 I-Id
3 I-Id
谢 B-Per
某 I-Per
某 I-Per
1 B-Date
0 I-Date
月 I-Date
1 I-Date
6 I-Date
日 I-Date
1 B-Time
7 I-Time
: I-Time
0 I-Time
0 I-Time
前 O
往 O
桑 B-Place
科 I-Place
草 I-Place
原 I-Place
游 O
玩 O

病 B-Id
例 I-Id
2 I-Id
3 I-Id
谢 B-Per
某 I-Per
某 I-Per
1 B-Date
0 I-Date
月 I-Date
1 I-Date
6 I-Date
日 I-Date
1 B-Time
8 I-Time
: I-Time
3 I-Time
0 I-Time
乘 B-Type
车 I-Type
前 O
往 O
成 B-Place
都 I-Place
味 I-Place
川 I-Place
菜 I-Place
馆 I-Place
就 O
餐 O

病 B-Id
例 I-Id
2 I-Id
3 I-Id
谢 B-Per
某 I-Per
某 I-Per
1 B-Date
0 I-Date
月 I-Date
1 I-Date
6 I-Date
日 I-Date
1 B-Time
9 I-Time
: I-Time
0 I-Time
0 I-Time
乘 B-Type
坐 I-Type
大 I-Type
巴 I-Type
返 O
回 O
夏 B-Place
河 I-Place
县 I-Place
普 I-Place
香 I-Place
苑 I-Place
酒 I-Place
店 I-Place
入 O
住 O
， O
之 O
后 O
未 O
外 O
出 O

病 B-Id
例 I-Id
2 I-Id
3 I-Id
谢 B-Per
某 I-Per
某 I-Per
1 B-Date
0 I-Date
月 I-Date
1 I-Date
7 I-Date
日 I-Date
8 B-Time
: I-Time
0 I-Time
0 I-Time

病 B-Id
例 I-Id
2 I-Id
3 I-Id
谢 B-Per
某 I-Per
某 I-Per
1 B-Date
0 I-Date
月 I-Date
1 I-Date
7 I-Date
日 I-Date
1 B-Time
1 I-Time
: I-Time
0 I-Time
0 I-Time
到 O
郎 B-Place
木 I-Place
寺 I-Place
游 O
览 O

病 B-Id
例 I-Id
2 I-Id
3 I-Id
谢 B-Per
某 I-Per
某 I-Per
1 B-Date
0 I-Date
月 I-Date
1 I-Date
7 I-Date
日 I-Date
1 B-Time
2 I-Time
: I-Time
3 I-Time
0 I-Time
步 B-Type
行 I-Type
至 O
成 B-Place
都 I-Place
老 I-Place
川 I-Place
菜 I-Place
馆 I-Place
就 O
餐 O

病 B-Id
例 I-Id
2 I-Id
3 I-Id
谢 B-Per
某 I-Per
某 I-Per
1 B-Date
0 I-Date
月 I-Date
1 I-Date
7 I-Date
日 I-Date
1 B-Time
4 I-Time
: I-Time
0 I-Time
0 I-Time
乘 B-Type
车 I-Type
前 O
往 O
花 B-Place
湖 I-Place
景 I-Place
区 I-Place

病 B-Id
例 I-Id
2 I-Id
3 I-Id
谢 B-Per
某 I-Per
某 I-Per
1 B-Date
0 I-Date
月 I-Date
1 I-Date
7 I-Date
日 I-Date
1 B-Time
7 I-Time
: I-Time
3 I-Time
0 I-Time
乘 B-Type
车 I-Type
前 B-Place
往 I-Place
迭 I-Place
部 I-Place
县 I-Place

病 B-Id
例 I-Id
2 I-Id
3 I-Id
谢 B-Per
某 I-Per
某 I-Per
1 B-Date
0 I-Date
月 I-Date
1 I-Date
7 I-Date
日 I-Date
1 B-Time
9 I-Time
: I-Time
1 I-Time
5 I-Time
在 O
迭 B-Place
部 I-Place
县 I-Place
城 I-Place
口 I-Place
中 I-Place
石 I-Place
油 I-Place
加 I-Place
油 I-Place
站 I-Place
加 O
油 O
（ O
停 O
留 O
1 O
0 O
分 O
钟 O
） O

病 B-Id
例 I-Id
2 I-Id
3 I-Id
谢 B-Per
某 I-Per
某 I-Per
1 B-Date
0 I-Date
月 I-Date
1 I-Date
7 I-Date
日 I-Date
1 B-Time
9 I-Time
: I-Time
3 I-Time
0 I-Time
到 O
达 O
该 O
县 O
有 B-Place
盐 I-Place
有 I-Place
味 I-Place
餐 I-Place
馆 I-Place
就 O
餐 O

病 B-Id
例 I-Id
2 I-Id
3 I-Id
谢 B-Per
某 I-Per
某 I-Per
1 B-Date
0 I-Date
月 I-Date
1 I-Date
7 I-Date
日 I-Date
2 B-Time
0 I-Time
: I-Time
0 I-Time
0 I-Time
步 B-Type
行 I-Type
入 O
住 O
迭 B-Place
部 I-Place
县 I-Place
赛 I-Place
银 I-Place
酒 I-Place
店 I-Place
， O
之 O
后 O
未 O
外 O
出 O

病 B-Id
例 I-Id
2 I-Id
3 I-Id
谢 B-Per
某 I-Per
某 I-Per
1 B-Date
0 I-Date
月 I-Date
1 I-Date
8 I-Date
日 I-Date
7 B-Time
: I-Time
3 I-Time
0 I-Time
在 O
酒 B-Place
店 I-Place
就 O
餐 O
， O
后 O
乘 B-Type
坐 I-Type
大 I-Type
巴 I-Type
前 O
往 O
扎 B-Place
尕 I-Place
那 I-Place

病 B-Id
例 I-Id
2 I-Id
3 I-Id
谢 B-Per
某 I-Per
某 I-Per
1 B-Date
0 I-Date
月 I-Date
1 I-Date
8 I-Date
日 I-Date
8 B-Time
: I-Time
4 I-Time
0 I-Time
到 O
达 O

病 B-Id
例 I-Id
2 I-Id
3 I-Id
谢 B-Per
某 I-Per
某 I-Per
1 B-Date
0 I-Date
月 I-Date
1 I-Date
8 I-Date
日 I-Date
1 B-Time
1 I-Time
: I-Time
3 I-Time
0 I-Time
乘 B-Type
车 I-Type
前 O
往 O
迭 B-Place
部 I-Place
县 I-Place
城 I-Place
有 I-Place
盐 I-Place
有 I-Place
味 I-Place
餐 I-Place
馆 I-Place
就 O
餐 O

病 B-Id
例 I-Id
2 I-Id
3 I-Id
谢 B-Per
某 I-Per
某 I-Per
1 B-Date
0 I-Date
月 I-Date
1 I-Date
8 I-Date
日 I-Date
1 B-Time
3 I-Time
: I-Time
0 I-Time
0 I-Time
前 B-Place
往 I-Place
宕 I-Place
昌 I-Place

病 B-Id
例 I-Id
2 I-Id
3 I-Id
谢 B-Per
某 I-Per
某 I-Per
1 B-Date
0 I-Date
月 I-Date
1 I-Date
8 I-Date
日 I-Date
1 B-Time
5 I-Time
: I-Time
0 I-Time
0 I-Time
途 O
经 O
纪 B-Place
念 I-Place
碑 I-Place
景 I-Place
区 I-Place
， O
下 O
车 O
游 O
览 O

病 B-Id
例 I-Id
2 I-Id
3 I-Id
谢 B-Per
某 I-Per
某 I-Per
1 B-Date
0 I-Date
月 I-Date
1 I-Date
8 I-Date
日 I-Date
1 B-Time
5 I-Time
: I-Time
5 I-Time
0 I-Time
到 O
达 O
腊 B-Place
子 I-Place
口 I-Place
战 I-Place
役 I-Place
纪 I-Place
念 I-Place
馆 I-Place
参 O
观 O
， O
参 O
观 O
过 O
程 O
中 O
有 O
讲 O
解 O
员 O
讲 O
解 O

病 B-Id
例 I-Id
2 I-Id
3 I-Id
谢 B-Per
某 I-Per
某 I-Per
1 B-Date
0 I-Date
月 I-Date
1 I-Date
8 I-Date
日 I-Date
1 B-Time
7 I-Time
: I-Time
3 I-Time
0 I-Time
乘 B-Type
车 I-Type
继 O
续 O
出 O
发 O
前 B-Place
往 I-Place
宕 I-Place
昌 I-Place
县 I-Place

病 B-Id
例 I-Id
2 I-Id
3 I-Id
谢 B-Per
某 I-Per
某 I-Per
1 B-Date
0 I-Date
月 I-Date
1 I-Date
8 I-Date
日 I-Date
1 B-Time
8 I-Time
: I-Time
0 I-Time
0 I-Time
到 O
达 O
宕 B-Place
昌 I-Place
新 I-Place
官 I-Place
鹅 I-Place
沟 I-Place
酒 I-Place
店 I-Place
一 I-Place
楼 I-Place
餐 I-Place
厅 I-Place
就 O
餐 O

病 B-Id
例 I-Id
2 I-Id
3 I-Id
谢 B-Per
某 I-Per
某 I-Per
1 B-Date
0 I-Date
月 I-Date
1 I-Date
8 I-Date
日 I-Date
1 B-Time
8 I-Time
: I-Time
4 I-Time
0 I-Time
乘 B-Type
车 I-Type
前 O
往 O
满 B-Place
庭 I-Place
芳 I-Place
酒 I-Place
店 I-Place
入 O
住 O
， O
之 O
后 O
未 O
外 O
出 O

病 B-Id
例 I-Id
2 I-Id
3 I-Id
谢 B-Per
某 I-Per
某 I-Per
1 B-Date
0 I-Date
月 I-Date
1 I-Date
9 I-Date
日 I-Date
7 B-Time
: I-Time
3 I-Time
0 I-Time
步 B-Type
行 I-Type
阿 B-Place
娘 I-Place
粥 I-Place
屋 I-Place
就 O
餐 O

病 B-Id
例 I-Id
2 I-Id
3 I-Id
谢 B-Per
某 I-Per
某 I-Per
1 B-Date
0 I-Date
月 I-Date
1 I-Date
9 I-Date
日 I-Date
8 B-Time
: I-Time
1 I-Time
0 I-Time
从 O
满 B-Place
庭 I-Place
芳 I-Place
酒 I-Place
店 I-Place
出 I-Place
发 I-Place

病 B-Id
例 I-Id
2 I-Id
3 I-Id
谢 B-Per
某 I-Per
某 I-Per
1 B-Date
0 I-Date
月 I-Date
1 I-Date
9 I-Date
日 I-Date
8 B-Time
: I-Time
2 I-Time
0 I-Time
到 O
达 O
官 B-Place
鹅 I-Place
沟 I-Place
景 I-Place
区 I-Place

病 B-Id
例 I-Id
2 I-Id
3 I-Id
谢 B-Per
某 I-Per
某 I-Per
1 B-Date
0 I-Date
月 I-Date
1 I-Date
9 I-Date
日 I-Date
8 B-Time
: I-Time
4 I-Time
5 I-Time
乘 B-Type
坐 I-Type
景 B-Place
区 I-Place
区 B-Type
间 I-Type
车 I-Type
游 O
览 O

病 B-Id
例 I-Id
2 I-Id
3 I-Id
谢 B-Per
某 I-Per
某 I-Per
1 B-Date
0 I-Date
月 I-Date
1 I-Date
9 I-Date
日 I-Date
1 B-Time
1 I-Time
: I-Time
3 I-Time
0 I-Time
出 O
景 B-Place
区 I-Place

病 B-Id
例 I-Id
2 I-Id
3 I-Id
谢 B-Per
某 I-Per
某 I-Per
1 B-Date
0 I-Date
月 I-Date
1 I-Date
9 I-Date
日 I-Date
1 B-Time
2 I-Time
: I-Time
2 I-Time
0 I-Time
乘 B-Type
车 I-Type
出 B-Place
发 I-Place

病 B-Id
例 I-Id
2 I-Id
3 I-Id
谢 B-Per
某 I-Per
某 I-Per
1 B-Date
0 I-Date
月 I-Date
1 I-Date
9 I-Date
日 I-Date
1 B-Time
2 I-Time
: I-Time
3 I-Time
0 I-Time
到 O
达 O
宕 B-Place
昌 I-Place
县 I-Place
城 I-Place
小 I-Place
谢 I-Place
家 I-Place
常 I-Place
小 I-Place
炒 I-Place
就 O
餐 O

病 B-Id
例 I-Id
2 I-Id
3 I-Id
谢 B-Per
某 I-Per
某 I-Per
1 B-Date
0 I-Date
月 I-Date
1 I-Date
9 I-Date
日 I-Date
1 B-Time
3 I-Time
: I-Time
1 I-Time
0 I-Time
乘 B-Type
车 I-Type
出 O
发 O
前 B-Place
往 I-Place
宕 I-Place
昌 I-Place
人 I-Place
民 I-Place
医 I-Place
院 I-Place

病 B-Id
例 I-Id
2 I-Id
3 I-Id
谢 B-Per
某 I-Per
某 I-Per
1 B-Date
0 I-Date
月 I-Date
1 I-Date
9 I-Date
日 I-Date
1 B-Time
3 I-Time
: I-Time
3 I-Time
0 I-Time
到 O
达 O
医 B-Place
院 I-Place
核 O
酸 O
检 O
测 O
， O
当 O
时 O
结 O
果 O
未 O
出 O

病 B-Id
例 I-Id
2 I-Id
3 I-Id
谢 B-Per
某 I-Per
某 I-Per
1 B-Date
0 I-Date
月 I-Date
1 I-Date
9 I-Date
日 I-Date
1 B-Time
4 I-Time
: I-Time
4 I-Time
0 I-Time
乘 B-Type
车 I-Type
往 B-Place
天 I-Place
水 I-Place
方 I-Place
向 I-Place

病 B-Id
例 I-Id
2 I-Id
3 I-Id
谢 B-Per
某 I-Per
某 I-Per
1 B-Date
0 I-Date
月 I-Date
1 I-Date
9 I-Date
日 I-Date
1 B-Time
8 I-Time
: I-Time
0 I-Time
0 I-Time
从 O
岷 B-Place
县 I-Place
大 I-Place
草 I-Place
滩 I-Place
高 I-Place
速 I-Place
路 I-Place
口 I-Place
上 O
高 O
速 O

病 B-Id
例 I-Id
2 I-Id
3 I-Id
谢 B-Per
某 I-Per
某 I-Per
1 B-Date
0 I-Date
月 I-Date
1 I-Date
9 I-Date
日 I-Date
2 B-Time
0 I-Time
: I-Time
0 I-Time
0 I-Time
在 O
太 B-Place
石 I-Place
服 I-Place
务 I-Place
区 I-Place
休 O
整 O
（ O
上 O
厕 O
所 O
） O
， O
停 O
留 O
约 O
1 O
5 O
分 O
钟 O

病 B-Id
例 I-Id
2 I-Id
3 I-Id
谢 B-Per
某 I-Per
某 I-Per
1 B-Date
0 I-Date
月 I-Date
1 I-Date
9 I-Date
日 I-Date
2 B-Time
1 I-Time
: I-Time
0 I-Time
0 I-Time
到 O
达 O
城 B-Place
关 I-Place
区 I-Place
集 I-Place
中 I-Place
隔 I-Place
离 I-Place
点 I-Place
隔 O
离 O

病 B-Id
例 I-Id
2 I-Id
3 I-Id
谢 B-Per
某 I-Per
某 I-Per
1 B-Date
0 I-Date
月 I-Date
2 I-Date
0 I-Date
日 I-Date
— I-Date
2 I-Date
3 I-Date
日 I-Date
在 O
集 B-Place
中 I-Place
隔 I-Place
离 I-Place
点 I-Place
隔 O
离 O

病 B-Id
例 I-Id
2 I-Id
3 I-Id
谢 B-Per
某 I-Per
某 I-Per
1 B-Date
0 I-Date
月 I-Date
2 I-Date
0 I-Date
日 I-Date
— I-Date
2 I-Date
3 I-Date
日 I-Date
目 O
前 O
在 O
定 B-Place
点 I-Place
医 I-Place
院 I-Place
隔 O
离 O
治 O
疗 O

病 B-Id
例 I-Id
2 I-Id
4 I-Id
马 B-Per
某 I-Per
1 B-Date
0 I-Date
月 I-Date
1 I-Date
5 I-Date
日 I-Date
1 B-Time
6 I-Time
: I-Time
3 I-Time
0 I-Time
马 B-Per
某 I-Per
驾 B-Type
驶 I-Type
私 I-Type
家 B-Place
车 B-Type
与 O
其 O
儿 O
子 O
马 B-Per
某 I-Per
某 I-Per
到 O
兰 B-Place
州 I-Place
西 I-Place
客 I-Place
站 I-Place
接 O
其 O
妻 O
子 O
葛 O
某 O
某 O
回 O
家 B-Place
， O
后 O
三 O
人 O
驾 B-Type
车 I-Type
回 O
到 O
家 B-Place
中 O

病 B-Id
例 I-Id
2 I-Id
4 I-Id
马 B-Per
某 I-Per
1 B-Date
0 I-Date
月 I-Date
1 I-Date
5 I-Date
日 I-Date
1 B-Time
8 I-Time
: I-Time
0 I-Time
0 I-Time
马 B-Per
某 I-Per
与 O
其 O
儿 O
子 O
马 B-Per
某 I-Per
某 I-Per
、 O
妻 O
子 O
葛 O
某 O
某 O
三 O
人 O
步 B-Type
行 I-Type
前 O
往 O
兰 B-Place
州 I-Place
市 I-Place
七 I-Place
里 I-Place
河 I-Place
区 I-Place
兰 I-Place
州 I-Place
中 I-Place
心 I-Place
一 I-Place
楼 I-Place
肯 I-Place
德 I-Place
基 I-Place
就 O
餐 O

病 B-Id
例 I-Id
2 I-Id
4 I-Id
马 B-Per
某 I-Per
1 B-Date
0 I-Date
月 I-Date
1 I-Date
5 I-Date
日 I-Date
1 B-Time
9 I-Time
: I-Time
0 I-Time
0 I-Time
在 O
兰 B-Place
州 I-Place
中 I-Place
心 I-Place
优 I-Place
衣 I-Place
库 I-Place
购 O
物 O
， O
逗 O
留 O
1 O
小 O
时 O

病 B-Id
例 I-Id
2 I-Id
4 I-Id
马 B-Per
某 I-Per
1 B-Date
0 I-Date
月 I-Date
1 I-Date
5 I-Date
日 I-Date
2 B-Time
0 I-Time
: I-Time
0 I-Time
0 I-Time
在 O
建 B-Place
兰 I-Place
路 I-Place
步 I-Place
行 I-Place
街 I-Place
安 I-Place
踏 I-Place
儿 I-Place
童 I-Place
专 I-Place
卖 I-Place
店 I-Place
购 O
物 O
， O
逗 O
留 O
2 O
0 O
分 O
钟 O
。 O
在 O
优 B-Place
衣 I-Place
库 I-Place
和 I-Place
安 I-Place
踏 I-Place
专 I-Place
卖 I-Place
店 I-Place
期 O
间 O
全 O
程 O
佩 O
戴 O
口 O
罩 O
， O
后 O
步 B-Type
行 I-Type
回 O
家 B-Place

病 B-Id
例 I-Id
2 I-Id
4 I-Id
马 B-Per
某 I-Per
1 B-Date
0 I-Date
月 I-Date
1 I-Date
6 I-Date
日 I-Date
8 B-Time
: I-Time
3 I-Time
0 I-Time
全 O
家 O
三 O
人 O
驾 B-Type
车 I-Type
前 O
往 O
兰 B-Place
州 I-Place
市 I-Place
西 I-Place
固 I-Place
区 I-Place
北 I-Place
健 I-Place
体 I-Place
育 I-Place
馆 I-Place
， O
儿 O
子 O
马 B-Per
某 I-Per
某 I-Per
参 O
加 O
游 O
泳 O
比 O
赛 O
， O
马 B-Per
某 I-Per
和 O
其 O
妻 O
子 O
葛 O
某 O
某 O
在 O
自 O
家 O
车 O
上 O
等 O
待 O

病 B-Id
例 I-Id
2 I-Id
4 I-Id
马 B-Per
某 I-Per
1 B-Date
0 I-Date
月 I-Date
1 I-Date
6 I-Date
日 I-Date
1 B-Time
1 I-Time
: I-Time
3 I-Time
0 I-Time
— I-Time
1 I-Time
2 I-Time
: I-Time
0 I-Time
0 I-Time
三 O
人 O
在 O
西 B-Place
固 I-Place
山 I-Place
丹 I-Place
街 I-Place
陈 I-Place
记 I-Place
清 I-Place
汤 I-Place
牛 I-Place
肉 I-Place
面 I-Place
馆 I-Place
就 O
餐 O
， O
就 O
餐 O
后 O
其 O
儿 O
子 O
马 B-Per
某 I-Per
某 I-Per
返 O
回 O
体 B-Place
育 I-Place
馆 I-Place
继 O
续 O
比 O
赛 O
， O
马 B-Per
某 I-Per
和 O
其 O
妻 O
子 O
葛 O
某 O
某 O
在 O
自 O
家 O
车 O
上 O
等 O
待 O

病 B-Id
例 I-Id
2 I-Id
4 I-Id
马 B-Per
某 I-Per
1 B-Date
0 I-Date
月 I-Date
1 I-Date
6 I-Date
日 I-Date
1 B-Time
8 I-Time
: I-Time
0 I-Time
0 I-Time
全 O
家 O
三 O
人 O
驾 B-Type
车 I-Type
返 O
回 O
家 B-Place
中 O

病 B-Id
例 I-Id
2 I-Id
4 I-Id
马 B-Per
某 I-Per
1 B-Date
0 I-Date
月 I-Date
1 I-Date
7 I-Date
日 I-Date
9 B-Time
: I-Time
3 I-Time
2 I-Time
马 B-Per
某 I-Per
步 B-Type
行 I-Type
至 O
七 B-Place
里 I-Place
河 I-Place
区 I-Place
王 I-Place
家 I-Place
堡 I-Place
榆 I-Place
中 I-Place
县 I-Place
农 I-Place
业 I-Place
示 I-Place
范 I-Place
园 I-Place
区 I-Place
农 I-Place
副 I-Place
综 I-Place
超 I-Place
买 O
菜 O

病 B-Id
例 I-Id
2 I-Id
4 I-Id
马 B-Per
某 I-Per
1 B-Date
0 I-Date
月 I-Date
1 I-Date
7 I-Date
日 I-Date
9 B-Time
: I-Time
3 I-Time
7 I-Time
在 O
七 B-Place
里 I-Place
河 I-Place
区 I-Place
王 I-Place
家 I-Place
堡 I-Place
小 I-Place
巷 I-Place
子 I-Place
内 I-Place
独 I-Place
立 I-Place
大 I-Place
饼 I-Place
店 I-Place
买 O
饼 O

病 B-Id
例 I-Id
2 I-Id
4 I-Id
马 B-Per
某 I-Per
1 B-Date
0 I-Date
月 I-Date
1 I-Date
7 I-Date
日 I-Date
9 B-Time
: I-Time
4 I-Time
1 I-Time
在 O
七 B-Place
里 I-Place
河 I-Place
区 I-Place
嘉 I-Place
禾 I-Place
园 I-Place
便 I-Place
利 I-Place
店 I-Place
买 O
水 O
， O
后 O
步 B-Type
行 I-Type
返 O
回 O
家 B-Place
中 O

病 B-Id
例 I-Id
2 I-Id
4 I-Id
马 B-Per
某 I-Per
1 B-Date
0 I-Date
月 I-Date
1 I-Date
7 I-Date
日 I-Date
1 B-Time
2 I-Time
: I-Time
0 I-Time
0 I-Time
其 O
岳 O
母 O
李 O
某 O
某 O
来 O
家 B-Place
中 O
共 O
进 O
午 O
餐 O

病 B-Id
例 I-Id
2 I-Id
4 I-Id
马 B-Per
某 I-Per
1 B-Date
0 I-Date
月 I-Date
1 I-Date
7 I-Date
日 I-Date
1 B-Time
4 I-Time
: I-Time
0 I-Time
0 I-Time
马 B-Per
某 I-Per
送 O
儿 O
子 O
马 B-Per
某 I-Per
某 I-Per
上 O
画 B-Place
画 I-Place
班 I-Place
， O
后 O
步 B-Type
行 I-Type
至 O
物 B-Place
业 I-Place
买 O
水 O
， O
随 O
后 O
返 O
回 O
家 B-Place
中 O

病 B-Id
例 I-Id
2 I-Id
4 I-Id
马 B-Per
某 I-Per
1 B-Date
0 I-Date
月 I-Date
1 I-Date
7 I-Date
日 I-Date
1 B-Time
5 I-Time
: I-Time
0 I-Time
0 I-Time
其 O
朋 B-Per
友 I-Per
郑 O
某 O
某 O
来 O
家 B-Place
中 O
做 O
客 O

病 B-Id
例 I-Id
2 I-Id
4 I-Id
马 B-Per
某 I-Per
1 B-Date
0 I-Date
月 I-Date
1 I-Date
7 I-Date
日 I-Date
1 B-Time
7 I-Time
: I-Time
4 I-Time
2 I-Time
马 B-Per
某 I-Per
与 O
郑 O
某 O
某 O
步 B-Type
行 I-Type
前 O
往 O
瓜 B-Place
州 I-Place
路 I-Place
西 I-Place
站 I-Place
数 I-Place
码 I-Place
城 I-Place
， O
在 O
庆 B-Place
哥 I-Place
数 I-Place
码 I-Place
潮 I-Place
品 I-Place
购 O
买 O
商 O
品 O
， O
后 O
两 O
人 O
返 O
回 O
家 B-Place
中 O

病 B-Id
例 I-Id
2 I-Id
4 I-Id
马 B-Per
某 I-Per
1 B-Date
0 I-Date
月 I-Date
1 I-Date
7 I-Date
日 I-Date
1 B-Time
8 I-Time
: I-Time
0 I-Time
0 I-Time
郑 O
某 O
某 O
的 O
妻 O
子 O
与 O
儿 O
子 O
来 O
到 O
马 B-Place
某 I-Place
家 I-Place
中 O

病 B-Id
例 I-Id
2 I-Id
4 I-Id
马 B-Per
某 I-Per
1 B-Date
0 I-Date
月 I-Date
1 I-Date
7 I-Date
日 I-Date
1 B-Time
9 I-Time
: I-Time
1 I-Time
2 I-Time
四 O
人 O
步 B-Type
行 I-Type
至 O
周 B-Place
达 I-Place
炒 I-Place
面 I-Place
餐 I-Place
馆 I-Place
吃 O
饭 O
， O
饭 O
后 O
郑 O
某 O
某 O
三 O
人 O
离 O
开 O

病 B-Id
例 I-Id
2 I-Id
4 I-Id
马 B-Per
某 I-Per
1 B-Date
0 I-Date
月 I-Date
1 I-Date
7 I-Date
日 I-Date
2 B-Time
0 I-Time
: I-Time
0 I-Time
0 I-Time
马 B-Per
某 I-Per
在 O
七 B-Place
里 I-Place
河 I-Place
区 I-Place
矮 I-Place
子 I-Place
酥 I-Place
饼 I-Place
店 I-Place
购 O
买 O
酥 O
饼 O

病 B-Id
例 I-Id
2 I-Id
4 I-Id
马 B-Per
某 I-Per
1 B-Date
0 I-Date
月 I-Date
1 I-Date
7 I-Date
日 I-Date
2 B-Time
0 I-Time
: I-Time
0 I-Time
5 I-Time
在 O
七 B-Place
里 I-Place
河 I-Place
区 I-Place
兴 I-Place
民 I-Place
超 I-Place
市 I-Place
购 O
买 O
香 O
烟 O
， O
后 O
步 B-Type
行 I-Type
返 O
回 O
家 B-Place
中 O

病 B-Id
例 I-Id
2 I-Id
4 I-Id
马 B-Per
某 I-Per
1 B-Date
0 I-Date
月 I-Date
1 I-Date
8 I-Date
日 I-Date
7 B-Time
: I-Time
1 I-Time
0 I-Time
驾 B-Type
驶 I-Type
私 I-Type
家 I-Type
车 I-Type
送 O
其 O
儿 O
子 O
马 B-Per
某 I-Per
某 I-Per
前 O
往 O
七 B-Place
里 I-Place
河 I-Place
区 I-Place
万 I-Place
华 I-Place
中 I-Place
加 I-Place
学 I-Place
校 I-Place
上 O
学 O
， O
后 O
马 B-Per
某 I-Per
原 O
路 O
返 O
回 O

病 B-Id
例 I-Id
2 I-Id
4 I-Id
马 B-Per
某 I-Per
1 B-Date
0 I-Date
月 I-Date
1 I-Date
8 I-Date
日 I-Date
1 B-Time
8 I-Time
: I-Time
5 I-Time
0 I-Time
出 O
门 O
到 O
学 B-Place
校 I-Place
接 O
其 O
儿 O
子 O
马 B-Per
某 I-Per
某 I-Per
回 O
到 O
家 B-Place
中 O

病 B-Id
例 I-Id
2 I-Id
4 I-Id
马 B-Per
某 I-Per
1 B-Date
0 I-Date
月 I-Date
1 I-Date
8 I-Date
日 I-Date
1 B-Time
9 I-Time
: I-Time
3 I-Time
0 I-Time
驾 B-Type
驶 I-Type
私 I-Type
家 I-Type
车 I-Type
与 O
其 O
儿 O
子 O
马 B-Per
某 I-Per
某 I-Per
前 O
往 O
兰 B-Place
州 I-Place
市 I-Place
肺 I-Place
科 I-Place
医 I-Place
院 I-Place
家 I-Place
属 I-Place
院 I-Place
5 I-Place
栋 I-Place
2 I-Place
单 I-Place
元 I-Place
5 I-Place
0 I-Place
3 I-Place
室 I-Place
学 O
习 O
小 O
提 O
琴 O
， O
随 O
后 O
马 B-Per
某 I-Per
将 O
车 O
停 O
在 O
城 B-Place
关 I-Place
区 I-Place
金 I-Place
城 I-Place
路 I-Place
路 I-Place
边 I-Place
停 I-Place
车 I-Place
位 I-Place
后 O
， O
步 B-Type
行 I-Type
前 O
往 O
马 B-Place
路 I-Place
对 I-Place
面 I-Place
烤 I-Place
肉 I-Place
店 I-Place
吃 O
饭 O

病 B-Id
例 I-Id
2 I-Id
4 I-Id
马 B-Per
某 I-Per
1 B-Date
0 I-Date
月 I-Date
1 I-Date
8 I-Date
日 I-Date
2 B-Time
0 I-Time
: I-Time
0 I-Time
7 I-Time
离 B-Place
开 I-Place
烤 I-Place
肉 I-Place
店 I-Place
， O
返 O
回 O
车 O
上 O
等 O
待 O
其 O
子 O
马 B-Per
某 I-Per
某 I-Per

病 B-Id
例 I-Id
2 I-Id
4 I-Id
马 B-Per
某 I-Per
1 B-Date
0 I-Date
月 I-Date
1 I-Date
8 I-Date
日 I-Date
2 B-Time
0 I-Time
: I-Time
3 I-Time
0 I-Time
教 O
师 O
张 B-Per
某 I-Per
将 O
马 B-Per
某 I-Per
某 I-Per
送 O
至 O
车 O
边 O
， O
马 B-Per
某 I-Per
与 O
其 O
子 O
驾 B-Type
车 I-Type
返 O
回 O
家 B-Place
中 O

病 B-Id
例 I-Id
2 I-Id
4 I-Id
马 B-Per
某 I-Per
1 B-Date
0 I-Date
月 I-Date
1 I-Date
9 I-Date
日 I-Date
7 B-Time
: I-Time
1 I-Time
0 I-Time
马 B-Per
某 I-Per
驾 B-Type
驶 I-Type
私 I-Type
家 B-Place
车 B-Type
送 O
马 B-Per
某 I-Per
某 I-Per
前 O
往 O
七 B-Place
里 I-Place
河 I-Place
区 I-Place
万 I-Place
华 I-Place
中 I-Place
加 I-Place
学 I-Place
校 I-Place
上 O
学 O
， O
后 O
马 B-Per
某 I-Per
原 O
路 O
返 O
回 O
家 B-Place
中 O

病 B-Id
例 I-Id
2 I-Id
4 I-Id
马 B-Per
某 I-Per
1 B-Date
0 I-Date
月 I-Date
1 I-Date
9 I-Date
日 I-Date
8 B-Time
: I-Time
0 I-Time
0 I-Time
在 O
家 B-Place
中 O
手 O
机 O
点 O
餐 O

病 B-Id
例 I-Id
2 I-Id
4 I-Id
马 B-Per
某 I-Per
1 B-Date
0 I-Date
月 I-Date
1 I-Date
9 I-Date
日 I-Date
8 B-Time
: I-Time
4 I-Time
9 I-Time
外 O
卖 O
员 O
将 O
外 O
卖 O
送 O
至 O
家 B-Place
门 O
口 O
， O
当 O
面 O
接 O
过 O
外 O
卖 O
， O
随 O
后 O
接 O
到 O
七 O
里 O
河 O
区 O
疾 O
控 O
中 O
心 O
疫 O
情 O
告 O
知 O
电 O
话 O

病 B-Id
例 I-Id
2 I-Id
4 I-Id
马 B-Per
某 I-Per
1 B-Date
0 I-Date
月 I-Date
1 I-Date
9 I-Date
日 I-Date
1 B-Time
0 I-Time
: I-Time
0 I-Time
0 I-Time
- I-Time
1 I-Time
0 I-Time
: I-Time
3 I-Time
0 I-Time
驾 B-Type
驶 I-Type
私 I-Type
家 B-Place
车 B-Type
接 O
其 O
子 O
马 B-Per
某 I-Per
某 I-Per
回 O
到 O
家 B-Place
中 O
， O
后 O
三 O
人 O
在 O
家 B-Place
中 O
等 O
待 O
转 O
运 O
车 O
接 O
送 O

病 B-Id
例 I-Id
2 I-Id
5 I-Id
马 B-Per
某 I-Per
某 I-Per
1 B-Date
0 I-Date
月 I-Date
1 I-Date
5 I-Date
日 I-Date
1 B-Time
6 I-Time
: I-Time
3 I-Time
0 I-Time
马 B-Per
某 I-Per
某 I-Per
随 O
其 O
父 O
亲 O
马 B-Per
某 I-Per
驾 B-Type
驶 I-Type
私 I-Type
家 B-Place
车 B-Type
到 O
兰 B-Place
州 I-Place
西 I-Place
客 I-Place
站 I-Place
接 O
其 O
母 O
亲 O
葛 O
某 O
某 O
回 O
家 B-Place
， O
后 O
三 O
人 O
驾 B-Type
车 I-Type
回 O
到 O
家 B-Place
中 O

病 B-Id
例 I-Id
2 I-Id
5 I-Id
马 B-Per
某 I-Per
某 I-Per
1 B-Date
0 I-Date
月 I-Date
1 I-Date
5 I-Date
日 I-Date
1 B-Time
8 I-Time
: I-Time
0 I-Time
0 I-Time
马 B-Per
某 I-Per
某 I-Per
随 O
其 O
父 O
亲 O
马 B-Per
某 I-Per
、 O
母 O
亲 O
葛 O
某 O
某 O
三 O
人 O
步 B-Type
行 I-Type
前 O
往 O
兰 B-Place
州 I-Place
市 I-Place
七 I-Place
里 I-Place
河 I-Place
区 I-Place
兰 I-Place
州 I-Place
中 I-Place
心 I-Place
一 I-Place
楼 I-Place
肯 I-Place
德 I-Place
基 I-Place
就 O
餐 O

病 B-Id
例 I-Id
2 I-Id
5 I-Id
马 B-Per
某 I-Per
某 I-Per
1 B-Date
0 I-Date
月 I-Date
1 I-Date
5 I-Date
日 I-Date
1 B-Time
9 I-Time
: I-Time
0 I-Time
0 I-Time
在 O
兰 B-Place
州 I-Place
中 I-Place
心 I-Place
优 I-Place
衣 I-Place
库 I-Place
购 O
物 O
， O
逗 O
留 O
1 O
小 O
时 O

病 B-Id
例 I-Id
2 I-Id
5 I-Id
马 B-Per
某 I-Per
某 I-Per
1 B-Date
0 I-Date
月 I-Date
1 I-Date
5 I-Date
日 I-Date
2 B-Time
0 I-Time
: I-Time
0 I-Time
0 I-Time
在 O
建 B-Place
兰 I-Place
路 I-Place
步 I-Place
行 I-Place
街 I-Place
安 I-Place
踏 I-Place
儿 I-Place
童 I-Place
专 I-Place
卖 I-Place
店 I-Place
购 O
物 O
， O
逗 O
留 O
2 O
0 O
分 O
钟 O
。 O
在 O
优 B-Place
衣 I-Place
库 I-Place
和 I-Place
安 I-Place
踏 I-Place
专 I-Place
卖 I-Place
店 I-Place
期 O
间 O
全 O
程 O
佩 O
戴 O
口 O
罩 O
， O
后 O
步 B-Type
行 I-Type
回 O
家 B-Place

病 B-Id
例 I-Id
2 I-Id
5 I-Id
马 B-Per
某 I-Per
某 I-Per
1 B-Date
0 I-Date
月 I-Date
1 I-Date
6 I-Date
日 I-Date
8 B-Time
: I-Time
3 I-Time
0 I-Time
全 O
家 O
三 O
人 O
驾 B-Type
车 I-Type
前 O
往 O
兰 B-Place
州 I-Place
市 I-Place
西 I-Place
固 I-Place
区 I-Place
北 I-Place
健 I-Place
体 I-Place
育 I-Place
馆 I-Place
， O
马 B-Per
某 I-Per
某 I-Per
参 O
加 O
游 O
泳 O
比 O
赛 O
， O
其 O
父 O
亲 O
马 B-Per
某 I-Per
和 O
母 O
亲 O
葛 O
某 O
某 O
在 O
自 O
家 O
车 O
上 O
等 O
待 O

病 B-Id
例 I-Id
2 I-Id
5 I-Id
马 B-Per
某 I-Per
某 I-Per
1 B-Date
0 I-Date
月 I-Date
1 I-Date
6 I-Date
日 I-Date
1 B-Time
1 I-Time
: I-Time
3 I-Time
0 I-Time
— I-Time
1 I-Time
2 I-Time
: I-Time
0 I-Time
0 I-Time
三 O
人 O
在 O
西 B-Place
固 I-Place
山 I-Place
丹 I-Place
街 I-Place
陈 I-Place
记 I-Place
清 I-Place
汤 I-Place
牛 I-Place
肉 I-Place
面 I-Place
馆 I-Place
就 O
餐 O
， O
就 O
餐 O
后 O
马 B-Per
某 I-Per
某 I-Per
返 O
回 O
体 B-Place
育 I-Place
馆 I-Place
继 O
续 O
比 O
赛 O
， O
其 O
父 O
亲 O
马 B-Per
某 I-Per
和 O
其 O
母 O
亲 O
葛 O
某 O
某 O
在 O
自 O
家 O
车 O
上 O
等 O
待 O

病 B-Id
例 I-Id
2 I-Id
5 I-Id
马 B-Per
某 I-Per
某 I-Per
1 B-Date
0 I-Date
月 I-Date
1 I-Date
6 I-Date
日 I-Date
1 B-Time
8 I-Time
: I-Time
0 I-Time
0 I-Time
全 O
家 O
三 O
人 O
驾 B-Type
车 I-Type
返 O
回 O
家 B-Place
中 O

病 B-Id
例 I-Id
2 I-Id
5 I-Id
马 B-Per
某 I-Per
某 I-Per
1 B-Date
0 I-Date
月 I-Date
1 I-Date
7 I-Date
日 I-Date
1 B-Time
2 I-Time
: I-Time
0 I-Time
0 I-Time
其 O
姥 O
姥 O
李 O
某 O
某 O
来 O
家 B-Place
中 O
共 O
进 O
午 O
餐 O

病 B-Id
例 I-Id
2 I-Id
5 I-Id
马 B-Per
某 I-Per
某 I-Per
1 B-Date
0 I-Date
月 I-Date
1 I-Date
7 I-Date
日 I-Date
1 B-Time
4 I-Time
: I-Time
0 I-Time
0 I-Time
马 B-Per
某 I-Per
某 I-Per
由 O
其 O
父 O
亲 O
马 B-Per
某 I-Per
送 O
去 O
上 O
画 B-Place
画 I-Place
班 I-Place

病 B-Id
例 I-Id
2 I-Id
5 I-Id
马 B-Per
某 I-Per
某 I-Per
1 B-Date
0 I-Date
月 I-Date
1 I-Date
7 I-Date
日 I-Date
1 B-Time
6 I-Time
: I-Time
0 I-Time
0 I-Time
马 B-Per
某 I-Per
某 I-Per
步 B-Type
行 I-Type
返 O
回 O
家 B-Place
中 O

病 B-Id
例 I-Id
2 I-Id
5 I-Id
马 B-Per
某 I-Per
某 I-Per
1 B-Date
0 I-Date
月 I-Date
1 I-Date
7 I-Date
日 I-Date
1 B-Time
7 I-Time
: I-Time
3 I-Time
0 I-Time
马 B-Per
某 I-Per
某 I-Per
由 O
其 O
母 O
亲 O
葛 O
某 O
某 O
驾 B-Type
车 I-Type
送 O
至 O
兰 B-Place
州 I-Place
市 I-Place
城 I-Place
关 I-Place
区 I-Place
雁 I-Place
滩 I-Place
全 I-Place
民 I-Place
健 I-Place
身 I-Place
中 I-Place
心 I-Place
游 I-Place
泳 I-Place
， O
其 O
母 O
亲 O
葛 O
某 O
某 O
在 O
车 O
上 O
等 O
待 O

病 B-Id
例 I-Id
2 I-Id
5 I-Id
马 B-Per
某 I-Per
某 I-Per
1 B-Date
0 I-Date
月 I-Date
1 I-Date
7 I-Date
日 I-Date
2 B-Time
1 I-Time
: I-Time
0 I-Time
0 I-Time
二 O
人 O
驾 B-Type
车 I-Type
返 O
回 O
家 B-Place
中 O

病 B-Id
例 I-Id
2 I-Id
5 I-Id
马 B-Per
某 I-Per
某 I-Per
1 B-Date
0 I-Date
月 I-Date
1 I-Date
8 I-Date
日 I-Date
7 B-Time
: I-Time
1 I-Time
0 I-Time
马 B-Per
某 I-Per
某 I-Per
由 O
其 O
父 O
亲 O
马 B-Per
某 I-Per
驾 B-Type
驶 I-Type
私 I-Type
家 I-Type
车 I-Type
送 O
至 O
七 B-Place
里 I-Place
河 I-Place
区 I-Place
万 I-Place
华 I-Place
中 I-Place
加 I-Place
学 I-Place
校 I-Place
上 O
学 O

病 B-Id
例 I-Id
2 I-Id
5 I-Id
马 B-Per
某 I-Per
某 I-Per
1 B-Date
0 I-Date
月 I-Date
1 I-Date
8 I-Date
日 I-Date
1 B-Time
8 I-Time
: I-Time
5 I-Time
0 I-Time
马 B-Per
某 I-Per
某 I-Per
由 O
其 O
父 O
亲 O
马 B-Per
某 I-Per
接 O
回 O
家 B-Place
中 O

病 B-Id
例 I-Id
2 I-Id
5 I-Id
马 B-Per
某 I-Per
某 I-Per
1 B-Date
0 I-Date
月 I-Date
1 I-Date
8 I-Date
日 I-Date
1 B-Time
9 I-Time
: I-Time
3 I-Time
0 I-Time
马 B-Per
某 I-Per
某 I-Per
由 O
其 O
父 O
亲 O
马 B-Per
某 I-Per
驾 B-Type
驶 I-Type
私 I-Type
家 I-Type
车 I-Type
送 O
至 O
兰 B-Place
州 I-Place
市 I-Place
肺 I-Place
科 I-Place
医 I-Place
院 I-Place
家 I-Place
属 I-Place
院 I-Place
5 I-Place
栋 I-Place
2 I-Place
单 I-Place
元 I-Place
5 I-Place
0 I-Place
3 I-Place
室 I-Place
学 O
习 O
小 O
提 O
琴 O
， O
当 O
时 O
马 B-Per
某 I-Per
某 I-Per
的 O
老 O
师 O
张 B-Per
某 I-Per
与 O
岳 O
父 O
、 O
岳 O
母 O
在 O
家 B-Place

病 B-Id
例 I-Id
2 I-Id
5 I-Id
马 B-Per
某 I-Per
某 I-Per
1 B-Date
0 I-Date
月 I-Date
1 I-Date
8 I-Date
日 I-Date
2 B-Time
0 I-Time
: I-Time
3 I-Time
0 I-Time
老 O
师 O
张 B-Per
某 I-Per
将 O
马 B-Per
某 I-Per
某 I-Per
送 O
至 O
车 O
边 O
， O
马 B-Per
某 I-Per
某 I-Per
随 O
其 O
父 O
亲 O
驾 B-Type
车 I-Type
返 O
回 O
家 B-Place
中 O

病 B-Id
例 I-Id
2 I-Id
5 I-Id
马 B-Per
某 I-Per
某 I-Per
1 B-Date
0 I-Date
月 I-Date
1 I-Date
9 I-Date
日 I-Date
7 B-Time
: I-Time
1 I-Time
0 I-Time
马 B-Per
某 I-Per
某 I-Per
由 O
其 O
父 O
亲 O
驾 B-Type
驶 I-Type
私 I-Type
家 I-Type
车 I-Type
送 O
至 O
七 B-Place
里 I-Place
河 I-Place
区 I-Place
万 I-Place
华 I-Place
中 I-Place
加 I-Place
学 I-Place
校 I-Place
上 O
学 O

病 B-Id
例 I-Id
2 I-Id
5 I-Id
马 B-Per
某 I-Per
某 I-Per
1 B-Date
0 I-Date
月 I-Date
1 I-Date
9 I-Date
日 I-Date
1 B-Time
0 I-Time
: I-Time
3 I-Time
0 I-Time
马 B-Per
某 I-Per
某 I-Per
由 O
其 O
父 O
亲 O
自 B-Type
驾 I-Type
车 I-Type
接 O
回 O
家 B-Place
中 O
， O
后 O
三 O
人 O
在 O
家 B-Place
中 O
等 O
待 O
转 O
运 O
车 O
接 O
送 O

病 B-Id
例 I-Id
2 I-Id
6 I-Id
毕 B-Per
某 I-Per
某 I-Per
1 B-Date
0 I-Date
月 I-Date
2 I-Date
日 I-Date
1 B-Time
3 I-Time
: I-Time
0 I-Time
0 I-Time
与 O
妻 O
子 O
二 O
人 O
自 B-Type
驾 I-Type
前 B-Place
往 I-Place
宕 I-Place
昌 I-Place
县 I-Place

病 B-Id
例 I-Id
2 I-Id
6 I-Id
毕 B-Per
某 I-Per
某 I-Per
1 B-Date
0 I-Date
月 I-Date
2 I-Date
日 I-Date
2 B-Time
0 I-Time
: I-Time
0 I-Time
0 I-Time
入 O
住 O
宕 B-Place
昌 I-Place
鑫 I-Place
源 I-Place
宾 I-Place
馆 I-Place

病 B-Id
例 I-Id
2 I-Id
6 I-Id
毕 B-Per
某 I-Per
某 I-Per
1 B-Date
0 I-Date
月 I-Date
3 I-Date
日 I-Date
8 B-Time
: I-Time
3 I-Time
0 I-Time
在 O
宕 B-Place
昌 I-Place
县 I-Place
鑫 I-Place
源 I-Place
宾 I-Place
馆 I-Place
门 I-Place
口 I-Place
就 O
餐 O

病 B-Id
例 I-Id
2 I-Id
6 I-Id
毕 B-Per
某 I-Per
某 I-Per
1 B-Date
0 I-Date
月 I-Date
3 I-Date
日 I-Date
9 B-Time
: I-Time
3 I-Time
0 I-Time
驾 B-Type
车 I-Type
前 B-Place
往 I-Place
官 I-Place
鹅 I-Place
沟 I-Place

病 B-Id
例 I-Id
2 I-Id
6 I-Id
毕 B-Per
某 I-Per
某 I-Per
1 B-Date
0 I-Date
月 I-Date
3 I-Date
日 I-Date
1 B-Time
3 I-Time
: I-Time
0 I-Time
0 I-Time
出 B-Place
官 I-Place
鹅 I-Place
沟 I-Place
景 I-Place
区 I-Place

病 B-Id
例 I-Id
2 I-Id
6 I-Id
毕 B-Per
某 I-Per
某 I-Per
1 B-Date
0 I-Date
月 I-Date
3 I-Date
日 I-Date
1 B-Time
4 I-Time
: I-Time
0 I-Time
0 I-Time
到 O
鹅 B-Place
嫚 I-Place
沟 I-Place
游 O
览 O
3 O
小 O
时 O
左 O
右 O

病 B-Id
例 I-Id
2 I-Id
6 I-Id
毕 B-Per
某 I-Per
某 I-Per
1 B-Date
0 I-Date
月 I-Date
3 I-Date
日 I-Date
1 B-Time
7 I-Time
: I-Time
0 I-Time
0 I-Time
出 B-Place
鹅 I-Place
嫚 I-Place
沟 I-Place
景 I-Place
区 I-Place
从 O
后 O
乘 B-Type
坐 I-Type
大 I-Type
巴 I-Type
前 O
往 O
游 B-Place
客 I-Place
中 I-Place
心 I-Place

病 B-Id
例 I-Id
2 I-Id
6 I-Id
毕 B-Per
某 I-Per
某 I-Per
1 B-Date
0 I-Date
月 I-Date
3 I-Date
日 I-Date
1 B-Time
9 I-Time
: I-Time
0 I-Time
0 I-Time
入 O
住 O
宕 B-Place
昌 I-Place
县 I-Place
官 I-Place
鹅 I-Place
沟 I-Place
杏 I-Place
杳 I-Place
居 I-Place
客 I-Place
栈 I-Place

病 B-Id
例 I-Id
2 I-Id
6 I-Id
毕 B-Per
某 I-Per
某 I-Per
1 B-Date
0 I-Date
月 I-Date
4 I-Date
日 I-Date
7 B-Time
: I-Time
0 I-Time
0 I-Time
自 B-Type
驾 I-Type
去 O
万 B-Place
象 I-Place
洞 I-Place
景 I-Place
区 I-Place
， O
乘 B-Type
旅 I-Type
游 I-Type
大 I-Type
巴 I-Type

病 B-Id
例 I-Id
2 I-Id
6 I-Id
毕 B-Per
某 I-Per
某 I-Per
1 B-Date
0 I-Date
月 I-Date
4 I-Date
日 I-Date
1 B-Time
3 I-Time
: I-Time
0 I-Time
0 I-Time
到 O
花 B-Place
桥 I-Place
村 I-Place
景 I-Place
区 I-Place
游 O
览 O
大 O
约 O
1 O
小 O
时 O

病 B-Id
例 I-Id
2 I-Id
6 I-Id
毕 B-Per
某 I-Per
某 I-Per
1 B-Date
0 I-Date
月 I-Date
4 I-Date
日 I-Date
1 B-Time
4 I-Time
: I-Time
0 I-Time
0 I-Time
出 O
景 O
区 O
在 O
景 B-Place
区 I-Place
门 I-Place
口 I-Place
就 O
餐 O

病 B-Id
例 I-Id
2 I-Id
6 I-Id
毕 B-Per
某 I-Per
某 I-Per
1 B-Date
0 I-Date
月 I-Date
4 I-Date
日 I-Date
1 B-Time
5 I-Time
: I-Time
0 I-Time
0 I-Time
自 B-Type
驾 I-Type
前 B-Place
往 I-Place
天 I-Place
水 I-Place
市 I-Place

病 B-Id
例 I-Id
2 I-Id
6 I-Id
毕 B-Per
某 I-Per
某 I-Per
1 B-Date
0 I-Date
月 I-Date
4 I-Date
日 I-Date
1 B-Time
7 I-Time
: I-Time
0 I-Time
0 I-Time
仙 B-Place
人 I-Place
崖 I-Place
景 I-Place
区 I-Place

病 B-Id
例 I-Id
2 I-Id
6 I-Id
毕 B-Per
某 I-Per
某 I-Per
1 B-Date
0 I-Date
月 I-Date
4 I-Date
日 I-Date
2 B-Time
0 I-Time
: I-Time
0 I-Time
0 I-Time
到 O
天 B-Place
水 I-Place
市 I-Place
区 I-Place
恒 I-Place
利 I-Place
精 I-Place
品 I-Place
宾 I-Place
馆 I-Place
附 I-Place
近 I-Place
就 O
餐 O
， O
后 O
返 O
回 O
住 O
处 O

病 B-Id
例 I-Id
2 I-Id
6 I-Id
毕 B-Per
某 I-Per
某 I-Per
1 B-Date
0 I-Date
月 I-Date
5 I-Date
日 I-Date
9 B-Time
: I-Time
0 I-Time
0 I-Time
在 O
宾 B-Place
馆 I-Place
附 I-Place
近 I-Place
吃 O
牛 O
肉 O
面 O

病 B-Id
例 I-Id
2 I-Id
6 I-Id
毕 B-Per
某 I-Per
某 I-Per
1 B-Date
0 I-Date
月 I-Date
5 I-Date
日 I-Date
1 B-Time
2 I-Time
: I-Time
0 I-Time
0 I-Time
到 O
遮 B-Place
阳 I-Place
山 I-Place
景 I-Place
区 I-Place
， O
游 O
玩 O
2 O
- O
3 O
小 O
时 O

病 B-Id
例 I-Id
2 I-Id
6 I-Id
毕 B-Per
某 I-Per
某 I-Per
1 B-Date
0 I-Date
月 I-Date
5 I-Date
日 I-Date
1 B-Time
5 I-Time
: I-Time
3 I-Time
0 I-Time
驾 B-Type
车 I-Type
前 B-Place
往 I-Place
兰 I-Place
州 I-Place
， O
途 O
经 O
定 B-Place
西 I-Place
服 I-Place
务 I-Place
区 I-Place
加 O
油 O
上 O
卫 O
生 O
间 O

病 B-Id
例 I-Id
2 I-Id
6 I-Id
毕 B-Per
某 I-Per
某 I-Per
1 B-Date
0 I-Date
月 I-Date
6 I-Date
日 I-Date
9 B-Time
: I-Time
0 I-Time
0 I-Time
骑 B-Type
电 I-Type
动 I-Type
车 I-Type
去 O
“ O
向 B-Place
东 I-Place
早 I-Place
餐 I-Place
店 I-Place
” O
打 O
扫 O
卫 O
生 O
， O
期 O
间 O
有 O
云 O
峰 O
调 O
料 O
店 O
工 O
作 O
人 O
员 O
送 O
油 O
、 O
面 O
至 O
店 O
内 O

病 B-Id
例 I-Id
2 I-Id
6 I-Id
毕 B-Per
某 I-Per
某 I-Per
1 B-Date
0 I-Date
月 I-Date
6 I-Date
日 I-Date
1 B-Time
2 I-Time
: I-Time
0 I-Time
0 I-Time
左 O
右 O
离 B-Place
开 I-Place

病 B-Id
例 I-Id
2 I-Id
6 I-Id
毕 B-Per
某 I-Per
某 I-Per
1 B-Date
0 I-Date
月 I-Date
7 I-Date
日 I-Date
5 B-Time
: I-Time
3 I-Time
0 I-Time
前 O
往 O
“ B-Place
向 I-Place
东 I-Place
早 I-Place
餐 I-Place
店 I-Place
” I-Place
（ I-Place
甘 I-Place
南 I-Place
路 I-Place
1 I-Place
0 I-Place
5 I-Place
号 I-Place
） I-Place
上 O
班 O

病 B-Id
例 I-Id
2 I-Id
6 I-Id
毕 B-Per
某 I-Per
某 I-Per
1 B-Date
0 I-Date
月 I-Date
7 I-Date
日 I-Date
5 B-Time
： I-Time
3 I-Time
0 I-Time
- I-Time
1 I-Time
2 I-Time
: I-Time
3 I-Time
0 I-Time
一 O
直 O
在 O
店 B-Place
内 I-Place
未 O
外 O
出 O

病 B-Id
例 I-Id
2 I-Id
6 I-Id
毕 B-Per
某 I-Per
某 I-Per
1 B-Date
0 I-Date
月 I-Date
7 I-Date
日 I-Date
- I-Date
1 I-Date
0 I-Date
日 I-Date
1 O
6 O
日 O
5 B-Time
: I-Time
3 I-Time
0 I-Time
- I-Time
1 I-Time
2 I-Time
: I-Time
3 I-Time
0 I-Time
均 O
在 O
店 B-Place
内 I-Place
营 O
业 O
， O
未 O
外 O
出 O

病 B-Id
例 I-Id
2 I-Id
6 I-Id
毕 B-Per
某 I-Per
某 I-Per
1 B-Date
0 I-Date
月 I-Date
1 I-Date
7 I-Date
日 I-Date
5 B-Time
: I-Time
3 I-Time
0 I-Time
- I-Time
1 I-Time
2 I-Time
: I-Time
3 I-Time
0 I-Time
在 O
店 B-Place
内 I-Place
营 O
业 O

病 B-Id
例 I-Id
2 I-Id
6 I-Id
毕 B-Per
某 I-Per
某 I-Per
1 B-Date
0 I-Date
月 I-Date
1 I-Date
7 I-Date
日 I-Date
1 B-Time
4 I-Time
: I-Time
2 I-Time
0 I-Time
开 B-Type
车 I-Type
前 O
往 O
城 B-Place
关 I-Place
碧 I-Place
桂 I-Place
园 I-Place
儿 I-Place
童 I-Place
游 I-Place
乐 I-Place
园 I-Place
， I-Place
充 I-Place
气 I-Place
床 I-Place

病 B-Id
例 I-Id
2 I-Id
6 I-Id
毕 B-Per
某 I-Per
某 I-Per
1 B-Date
0 I-Date
月 I-Date
1 I-Date
7 I-Date
日 I-Date
1 B-Time
7 I-Time
: I-Time
0 I-Time
0 I-Time
从 O
碧 B-Place
桂 I-Place
园 I-Place
出 O
发 O
前 O
往 O
甘 B-Place
南 I-Place
路 I-Place
3 I-Place
0 I-Place
9 I-Place
号 I-Place
， O
后 O
乘 B-Type
坐 I-Type
出 I-Type
租 I-Type
车 I-Type
前 O
往 O
天 B-Place
一 I-Place
阁 I-Place
就 O
餐 O

病 B-Id
例 I-Id
2 I-Id
6 I-Id
毕 B-Per
某 I-Per
某 I-Per
1 B-Date
0 I-Date
月 I-Date
1 I-Date
7 I-Date
日 I-Date
1 B-Time
7 I-Time
: I-Time
5 I-Time
0 I-Time
在 O
和 B-Place
政 I-Place
路 I-Place
恒 I-Place
鑫 I-Place
日 I-Place
用 I-Place
百 I-Place
货 I-Place
店 I-Place
购 O
买 O
香 O
烟 O

病 B-Id
例 I-Id
2 I-Id
6 I-Id
毕 B-Per
某 I-Per
某 I-Per
1 B-Date
0 I-Date
月 I-Date
1 I-Date
7 I-Date
日 I-Date
1 B-Time
8 I-Time
: I-Time
0 I-Time
0 I-Time
在 O
天 B-Place
一 I-Place
阁 I-Place
就 O
餐 O

病 B-Id
例 I-Id
2 I-Id
6 I-Id
毕 B-Per
某 I-Per
某 I-Per
1 B-Date
0 I-Date
月 I-Date
1 I-Date
7 I-Date
日 I-Date
2 B-Time
0 I-Time
: I-Time
2 I-Time
6 I-Time
付 O
款 O
后 O
步 B-Type
行 I-Type
回 O
家 B-Place

病 B-Id
例 I-Id
2 I-Id
6 I-Id
毕 B-Per
某 I-Per
某 I-Per
1 B-Date
0 I-Date
月 I-Date
1 I-Date
8 I-Date
日 I-Date
上 B-Time
午 I-Time
在 O
店 B-Place
内 I-Place
营 O
业 O

病 B-Id
例 I-Id
2 I-Id
6 I-Id
毕 B-Per
某 I-Per
某 I-Per
1 B-Date
0 I-Date
月 I-Date
1 I-Date
8 I-Date
日 I-Date
1 B-Time
4 I-Time
: I-Time
3 I-Time
0 I-Time
骑 B-Type
电 I-Type
动 I-Type
车 I-Type
前 O
往 O
兰 B-Place
大 I-Place
一 I-Place
院 I-Place
陪 O
父 O
亲 O
在 O
肝 O
胆 O
胰 O
科 O
就 O
诊 O

病 B-Id
例 I-Id
2 I-Id
6 I-Id
毕 B-Per
某 I-Per
某 I-Per
1 B-Date
0 I-Date
月 I-Date
1 I-Date
8 I-Date
日 I-Date
1 B-Time
6 I-Time
: I-Time
0 I-Time
0 I-Time
离 O
开 O
兰 B-Place
大 I-Place
一 I-Place
院 I-Place
骑 B-Type
电 I-Type
动 I-Type
车 I-Type
到 O
定 B-Place
西 I-Place
南 I-Place
路 I-Place
二 I-Place
支 I-Place
路 I-Place
便 I-Place
民 I-Place
菜 I-Place
市 I-Place
场 I-Place
买 O
菜 O
， O
后 O
回 O
家 B-Place

病 B-Id
例 I-Id
2 I-Id
6 I-Id
毕 B-Per
某 I-Per
某 I-Per
1 B-Date
0 I-Date
月 I-Date
1 I-Date
9 I-Date
日 I-Date
5 B-Time
: I-Time
3 I-Time
0 I-Time
- I-Time
1 I-Time
2 I-Time
: I-Time
3 I-Time
0 I-Time
在 O
店 B-Place
内 I-Place
营 O
业 O

病 B-Id
例 I-Id
2 I-Id
6 I-Id
毕 B-Per
某 I-Per
某 I-Per
1 B-Date
0 I-Date
月 I-Date
1 I-Date
9 I-Date
日 I-Date
1 B-Time
3 I-Time
: I-Time
0 I-Time
0 I-Time
因 O
看 O
到 O
新 O
闻 O
与 O
阳 O
性 O
病 O
例 O
同 O
时 O
间 O
段 O
在 O
天 O
一 O
阁 O
有 O
就 O
餐 O
史 O
， O
1 B-Time
3 I-Time
: I-Time
0 I-Time
0 I-Time
前 O
往 O
城 B-Place
关 I-Place
区 I-Place
人 I-Place
民 I-Place
医 I-Place
院 I-Place
做 O
核 O
酸 O
检 O
测 O
， O
后 O
回 O
家 B-Place

病 B-Id
例 I-Id
2 I-Id
6 I-Id
毕 B-Per
某 I-Per
某 I-Per
1 B-Date
0 I-Date
月 I-Date
1 I-Date
9 I-Date
日 I-Date
1 B-Time
7 I-Time
: I-Time
2 I-Time
0 I-Time
在 O
城 B-Place
关 I-Place
区 I-Place
建 I-Place
军 I-Place
四 I-Place
口 I-Place
药 I-Place
膳 I-Place
鸡 I-Place
店 I-Place
购 O
买 O
药 O
膳 O
鸡 O
， O
晋 B-Place
丰 I-Place
商 I-Place
店 I-Place
购 O
买 O
香 O
烟 O
后 O
回 O
家 B-Place
， O
再 O
无 O
外 O
出 O

病 B-Id
例 I-Id
2 I-Id
6 I-Id
毕 B-Per
某 I-Per
某 I-Per
1 B-Date
0 I-Date
月 I-Date
2 I-Date
0 I-Date
日 I-Date
上 B-Time
午 I-Time
在 O
店 B-Place
内 I-Place
营 O
业 O

病 B-Id
例 I-Id
2 I-Id
6 I-Id
毕 B-Per
某 I-Per
某 I-Per
1 B-Date
0 I-Date
月 I-Date
2 I-Date
0 I-Date
日 I-Date
下 B-Time
午 I-Time
在 O
家 B-Place
休 O
息 O

病 B-Id
例 I-Id
2 I-Id
6 I-Id
毕 B-Per
某 I-Per
某 I-Per
1 B-Date
0 I-Date
月 I-Date
2 I-Date
0 I-Date
日 I-Date
2 B-Time
0 I-Time
: I-Time
0 I-Time
0 I-Time
出 O
门 O
沿 O
天 B-Place
水 I-Place
路 I-Place
行 O
至 O
火 B-Place
车 I-Place
站 I-Place
， O
沿 O
火 B-Place
车 I-Place
站 I-Place
西 I-Place
路 I-Place
步 B-Type
行 I-Type
至 O
何 B-Place
家 I-Place
庄 I-Place
菜 I-Place
市 I-Place
场 I-Place

病 B-Id
例 I-Id
2 I-Id
6 I-Id
毕 B-Per
某 I-Per
某 I-Per
1 B-Date
0 I-Date
月 I-Date
2 I-Date
0 I-Date
日 I-Date
2 B-Time
0 I-Time
: I-Time
5 I-Time
0 I-Time
在 O
何 B-Place
家 B-Place
庄 I-Place
菜 I-Place
市 I-Place
场 I-Place
水 I-Place
果 I-Place
店 I-Place
购 O
买 O
水 O
果 O
后 O
回 O
家 B-Place

病 B-Id
例 I-Id
2 I-Id
6 I-Id
毕 B-Per
某 I-Per
某 I-Per
1 B-Date
0 I-Date
月 I-Date
2 I-Date
1 I-Date
日 I-Date
5 B-Time
： I-Time
3 I-Time
0 I-Time
- I-Time
1 I-Time
2 I-Time
: I-Time
3 I-Time
0 I-Time
在 O
店 B-Place
内 I-Place
营 O
业 O

病 B-Id
例 I-Id
2 I-Id
6 I-Id
毕 B-Per
某 I-Per
某 I-Per
1 B-Date
0 I-Date
月 I-Date
2 I-Date
1 I-Date
日 I-Date
1 B-Time
2 I-Time
: I-Time
4 I-Time
0 I-Time
前 O
往 O
兰 B-Place
海 I-Place
商 I-Place
贸 I-Place
城 I-Place
灯 I-Place
玛 I-Place
特 I-Place
检 I-Place
测 I-Place
点 I-Place
做 O
核 O
酸 O
检 O
测 O
， O
做 O
完 O
检 O
测 O
后 O
在 O
甘 B-Place
南 I-Place
路 I-Place
3 I-Place
0 I-Place
9 I-Place
号 I-Place
就 O
餐 O
， O
后 O
返 O
回 O
家 B-Place
中 O

病 B-Id
例 I-Id
2 I-Id
6 I-Id
毕 B-Per
某 I-Per
某 I-Per
1 B-Date
0 I-Date
月 I-Date
2 I-Date
2 I-Date
日 I-Date
上 B-Time
午 I-Time
在 O
店 B-Place
内 I-Place
营 O
业 O

病 B-Id
例 I-Id
2 I-Id
6 I-Id
毕 B-Per
某 I-Per
某 I-Per
1 B-Date
0 I-Date
月 I-Date
2 I-Date
2 I-Date
日 I-Date
1 B-Time
5 I-Time
: I-Time
3 I-Time
0 I-Time
骑 B-Type
电 I-Type
动 I-Type
车 I-Type
前 O
往 O
东 B-Place
湖 I-Place
市 I-Place
场 I-Place
购 O
买 O
一 O
次 O
性 O
餐 O
具 O
、 O
纸 O
巾 O
、 O
吸 O
管 O
、 O
油 O
条 O
膨 O
松 O
剂 O
、 O
瓜 O
子 O

病 B-Id
例 I-Id
2 I-Id
6 I-Id
毕 B-Per
某 I-Per
某 I-Per
1 B-Date
0 I-Date
月 I-Date
2 I-Date
2 I-Date
日 I-Date
1 B-Time
6 I-Time
: I-Time
3 I-Time
0 I-Time
回 O
家 B-Place

病 B-Id
例 I-Id
2 I-Id
6 I-Id
毕 B-Per
某 I-Per
某 I-Per
1 B-Date
0 I-Date
月 I-Date
2 I-Date
3 I-Date
日 I-Date
上 B-Time
午 I-Time
在 O
店 B-Place
内 I-Place
营 O
业 O

病 B-Id
例 I-Id
2 I-Id
6 I-Id
毕 B-Per
某 I-Per
某 I-Per
1 B-Date
0 I-Date
月 I-Date
2 I-Date
3 I-Date
日 I-Date
下 B-Time
午 I-Time
在 O
家 B-Place
休 O
息 O

病 B-Id
例 I-Id
2 I-Id
6 I-Id
毕 B-Per
某 I-Per
某 I-Per
1 B-Date
0 I-Date
月 I-Date
2 I-Date
4 I-Date
日 I-Date
上 B-Time
午 I-Time
在 O
店 B-Place
内 I-Place
营 O
业 O
， O
期 O
间 O
到 O
美 B-Place
影 I-Place
彩 I-Place
扩 I-Place
复 I-Place
印 I-Place
店 I-Place
复 O
印 O
通 O
知 O

病 B-Id
例 I-Id
2 I-Id
6 I-Id
毕 B-Per
某 I-Per
某 I-Per
1 B-Date
0 I-Date
月 I-Date
2 I-Date
4 I-Date
日 I-Date
1 B-Time
2 I-Time
: I-Time
2 I-Time
0 I-Time
骑 B-Type
电 I-Type
动 I-Type
车 I-Type
去 O
定 B-Place
西 I-Place
南 I-Place
路 I-Place
二 I-Place
支 I-Place
路 I-Place
便 I-Place
民 I-Place
菜 I-Place
市 I-Place
场 I-Place
马 I-Place
胡 I-Place
塞 I-Place
尼 I-Place
牛 I-Place
肉 I-Place
店 I-Place
购 O
买 O
牛 O
肉 O
及 O
蔬 O
菜 O
后 O
回 O
家 B-Place

病 B-Id
例 I-Id
2 I-Id
6 I-Id
毕 B-Per
某 I-Per
某 I-Per
1 B-Date
0 I-Date
月 I-Date
2 I-Date
4 I-Date
日 I-Date
下 B-Time
午 I-Time
在 O
家 B-Place
休 O
息 O

病 B-Id
例 I-Id
2 I-Id
6 I-Id
毕 B-Per
某 I-Per
某 I-Per
1 B-Date
0 I-Date
月 I-Date
2 I-Date
4 I-Date
日 I-Date
2 B-Time
0 I-Time
: I-Time
0 I-Time
0 I-Time
步 B-Type
行 I-Type
至 O
团 B-Place
结 I-Place
新 I-Place
村 I-Place
街 I-Place
道 I-Place
社 I-Place
区 I-Place
卫 I-Place
生 I-Place
服 I-Place
务 I-Place
中 I-Place
心 I-Place
做 O
核 O
酸 O
检 O
测 O
， O
后 O
沿 B-Place
天 I-Place
水 I-Place
路 I-Place
向 I-Place
北 I-Place
步 B-Type
行 I-Type
至 O
盘 B-Place
旋 I-Place
路 I-Place
向 I-Place
东 I-Place
行 O
至 O
会 B-Place
宁 I-Place
路 I-Place
， O
沿 O
会 O
宁 O
路 O
至 O
定 B-Place
西 I-Place
路 I-Place
， O
又 O
向 O
西 O
行 O
至 O
天 B-Place
水 I-Place
路 I-Place
十 I-Place
字 I-Place
后 O
， O
返 O
回 O
家 B-Place
中 O

病 B-Id
例 I-Id
2 I-Id
6 I-Id
毕 B-Per
某 I-Per
某 I-Per
1 B-Date
0 I-Date
月 I-Date
2 I-Date
5 I-Date
日 I-Date
5 B-Time
: I-Time
3 I-Time
0 I-Time
骑 B-Type
电 I-Type
动 I-Type
车 I-Type
去 O
早 B-Place
餐 I-Place
店 I-Place
营 O
业 O

病 B-Id
例 I-Id
2 I-Id
6 I-Id
毕 B-Per
某 I-Per
某 I-Per
1 B-Date
0 I-Date
月 I-Date
2 I-Date
5 I-Date
日 I-Date
9 B-Time
: I-Time
3 I-Time
0 I-Time
左 O
右 O
接 O
到 O
团 O
结 O
新 O
村 O
街 O
道 O
工 O
作 O
人 O
员 O
电 O
话 O
告 O
知 O
其 O
居 O
家 B-Place
隔 O
离 O
， O
后 O
骑 B-Type
电 I-Type
动 I-Type
车 I-Type
返 O
回 O
家 B-Place
中 O

病 B-Id
例 I-Id
2 I-Id
6 I-Id
毕 B-Per
某 I-Per
某 I-Per
1 B-Date
0 I-Date
月 I-Date
2 I-Date
5 I-Date
日 I-Date
1 B-Time
6 I-Time
: I-Time
4 I-Time
0 I-Time
城 O
关 O
区 O
疾 O
控 O
中 O
心 O
核 O
酸 O
检 O
测 O
， O
结 O
果 O
阳 O
性 O
。 O
立 O
即 O
转 O
至 O
定 B-Place
点 I-Place
医 I-Place
院 I-Place
隔 O
离 O
治 O
疗 O

病 B-Id
例 I-Id
2 I-Id
7 I-Id
滕 B-Per
某 I-Per
某 I-Per
1 B-Date
0 I-Date
月 I-Date
1 I-Date
2 I-Date
日 I-Date
1 B-Time
2 I-Time
: I-Time
3 I-Time
0 I-Time
左 O
右 O
因 O
发 O
热 O
前 O
往 O
庙 B-Place
滩 I-Place
子 I-Place
亚 I-Place
欣 I-Place
大 I-Place
药 I-Place
房 I-Place
旁 I-Place
边 I-Place
（ I-Place
具 I-Place
体 I-Place
不 I-Place
详 I-Place
） I-Place
输 O
液 O
治 O
疗 O

病 B-Id
例 I-Id
2 I-Id
7 I-Id
滕 B-Per
某 I-Per
某 I-Per
1 B-Date
0 I-Date
月 I-Date
1 I-Date
2 I-Date
日 I-Date
1 B-Time
6 I-Time
: I-Time
0 I-Time
0 I-Time
步 B-Type
行 I-Type
回 O
家 B-Place

病 B-Id
例 I-Id
2 I-Id
7 I-Id
滕 B-Per
某 I-Per
某 I-Per
1 B-Date
0 I-Date
月 I-Date
1 I-Date
2 I-Date
日 I-Date
2 B-Time
1 I-Time
: I-Time
0 I-Time
0 I-Time
乘 B-Type
坐 I-Type
出 I-Type
租 I-Type
车 I-Type
（ O
具 O
体 O
不 O
详 O
） O
前 O
往 O
兰 B-Place
州 I-Place
市 I-Place
第 I-Place
二 I-Place
人 I-Place
民 I-Place
医 I-Place
院 I-Place
治 O
疗 O
， O
期 O
间 O
核 O
酸 O
检 O
测 O
结 O
果 O
阴 O
性 O

病 B-Id
例 I-Id
2 I-Id
7 I-Id
滕 B-Per
某 I-Per
某 I-Per
1 B-Date
0 I-Date
月 I-Date
1 I-Date
2 I-Date
日 I-Date
2 B-Time
3 I-Time
: I-Time
0 I-Time
0 I-Time
左 O
右 O
乘 B-Type
坐 I-Type
出 I-Type
租 I-Type
车 I-Type
回 O
家 B-Place

病 B-Id
例 I-Id
2 I-Id
7 I-Id
滕 B-Per
某 I-Per
某 I-Per
1 B-Date
0 I-Date
月 I-Date
1 I-Date
3 I-Date
日 I-Date
9 B-Time
: I-Time
0 I-Time
0 I-Time
前 O
往 O
榆 B-Place
中 I-Place
和 I-Place
平 I-Place
三 I-Place
院 I-Place
住 O
院 O
治 O
疗 O

病 B-Id
例 I-Id
2 I-Id
7 I-Id
滕 B-Per
某 I-Per
某 I-Per
1 B-Date
0 I-Date
月 I-Date
1 I-Date
4 I-Date
日 I-Date
— I-Date
— I-Date
1 I-Date
0 I-Date
月 I-Date
1 I-Date
8 I-Date
日 I-Date
白 O
天 O
白 O
天 O
在 O
榆 B-Place
中 I-Place
和 I-Place
平 I-Place
三 I-Place
院 I-Place
住 O
院 O
治 O
疗 O

病 B-Id
例 I-Id
2 I-Id
7 I-Id
滕 B-Per
某 I-Per
某 I-Per
1 B-Date
0 I-Date
月 I-Date
1 I-Date
4 I-Date
日 I-Date
— I-Date
— I-Date
1 I-Date
0 I-Date
月 I-Date
1 I-Date
8 I-Date
日 I-Date
每 O
天 O
1 B-Time
7 I-Time
: I-Time
0 I-Time
0 I-Time
左 O
右 O
乘 B-Type
坐 I-Type
出 I-Type
租 I-Type
车 I-Type
回 O
家 B-Place
吃 O
晚 O
饭 O

病 B-Id
例 I-Id
2 I-Id
7 I-Id
滕 B-Per
某 I-Per
某 I-Per
1 B-Date
0 I-Date
月 I-Date
1 I-Date
9 I-Date
日 I-Date
白 O
天 O
在 O
榆 B-Place
中 I-Place
和 I-Place
平 I-Place
三 I-Place
院 I-Place
住 O
院 O
治 O
疗 O

病 B-Id
例 I-Id
2 I-Id
7 I-Id
滕 B-Per
某 I-Per
某 I-Per
1 B-Date
0 I-Date
月 I-Date
1 I-Date
9 I-Date
日 I-Date
1 B-Time
8 I-Time
: I-Time
0 I-Time
0 I-Time
出 O
院 O
回 O
家 B-Place

病 B-Id
例 I-Id
2 I-Id
7 I-Id
滕 B-Per
某 I-Per
某 I-Per
1 B-Date
0 I-Date
月 I-Date
2 I-Date
0 I-Date
日 I-Date
1 B-Time
0 I-Time
: I-Time
3 I-Time
0 I-Time
自 O
和 B-Place
平 I-Place
镇 I-Place
乘 B-Type
坐 I-Type
出 I-Type
租 I-Type
车 I-Type
至 O
单 B-Place
位 I-Place
后 O
， O
于 O
1 B-Time
1 I-Time
: I-Time
1 I-Time
0 I-Time
左 O
右 O
乘 B-Type
坐 I-Type
出 I-Type
租 I-Type
车 I-Type
至 O
庙 B-Place
滩 I-Place
子 I-Place
家 I-Place
中 O

病 B-Id
例 I-Id
2 I-Id
7 I-Id
滕 B-Per
某 I-Per
某 I-Per
1 B-Date
0 I-Date
月 I-Date
2 I-Date
0 I-Date
日 I-Date
1 B-Time
3 I-Time
: I-Time
0 I-Time
0 I-Time
乘 B-Type
坐 I-Type
出 I-Type
租 I-Type
车 I-Type
回 O
到 O
和 B-Place
平 I-Place
镇 I-Place
， O
在 O
杨 B-Place
四 I-Place
合 I-Place
蔬 I-Place
菜 I-Place
店 I-Place
买 O
菜 O
， O
后 O
再 O
无 O
外 O
出 O

病 B-Id
例 I-Id
2 I-Id
7 I-Id
滕 B-Per
某 I-Per
某 I-Per
1 B-Date
0 I-Date
月 I-Date
2 I-Date
1 I-Date
日 I-Date
7 B-Time
: I-Time
5 I-Time
0 I-Time
自 O
和 B-Place
平 I-Place
镇 I-Place
乘 B-Type
坐 I-Type
出 I-Type
租 I-Type
车 I-Type
至 O
单 B-Place
位 I-Place
上 O
班 O

病 B-Id
例 I-Id
2 I-Id
7 I-Id
滕 B-Per
某 I-Per
某 I-Per
1 B-Date
0 I-Date
月 I-Date
2 I-Date
1 I-Date
日 I-Date
1 B-Time
8 I-Time
: I-Time
0 I-Time
0 I-Time
下 O
班 O
后 O
乘 B-Type
坐 I-Type
出 I-Type
租 I-Type
车 I-Type
返 O
回 O
庙 B-Place
滩 I-Place
子 I-Place
家 I-Place
中 O

病 B-Id
例 I-Id
2 I-Id
7 I-Id
滕 B-Per
某 I-Per
某 I-Per
1 B-Date
0 I-Date
月 I-Date
2 I-Date
1 I-Date
日 I-Date
2 B-Time
0 I-Time
: I-Time
0 I-Time
0 I-Time
乘 B-Type
坐 I-Type
出 I-Type
租 I-Type
车 I-Type
前 O
往 O
伊 B-Place
人 I-Place
椒 I-Place
火 I-Place
锅 I-Place
（ I-Place
正 I-Place
宁 I-Place
路 I-Place
2 I-Place
1 I-Place
7 I-Place
号 I-Place
） I-Place
与 O
朋 B-Per
友 I-Per
聚 O
餐 O
， O
返 O
回 O
后 O
再 O
无 O
外 O
出 O

病 B-Id
例 I-Id
2 I-Id
7 I-Id
滕 B-Per
某 I-Per
某 I-Per
1 B-Date
0 I-Date
月 I-Date
2 I-Date
2 I-Date
日 I-Date
- I-Date
1 I-Date
0 I-Date
月 I-Date
2 I-Date
4 I-Date
日 I-Date
一 B-Time
直 I-Time
在 O
单 B-Place
位 I-Place
上 O
班 O
， O
未 O
外 O
出 O

病 B-Id
例 I-Id
2 I-Id
7 I-Id
滕 B-Per
某 I-Per
某 I-Per
1 B-Date
0 I-Date
月 I-Date
2 I-Date
5 I-Date
日 I-Date
核 O
酸 O
检 O
测 O
结 O
果 O
阳 O
性 O
， O
闭 O
环 O
转 O
运 O
至 O
定 B-Place
点 I-Place
医 I-Place
院 I-Place
隔 O
离 O
治 O
疗 O

病 B-Id
例 I-Id
2 I-Id
8 I-Id
马 B-Per
某 I-Per
某 I-Per
1 B-Date
0 I-Date
月 I-Date
1 I-Date
1 I-Date
日 I-Date
9 B-Time
: I-Time
0 I-Time
0 I-Time
步 B-Type
行 I-Type
出 B-Place
门 I-Place

病 B-Id
例 I-Id
2 I-Id
8 I-Id
马 B-Per
某 I-Per
某 I-Per
1 B-Date
0 I-Date
月 I-Date
1 I-Date
1 I-Date
日 I-Date
9 B-Time
: I-Time
3 I-Time
0 I-Time
至 O
兰 B-Place
州 I-Place
市 I-Place
七 I-Place
里 I-Place
河 I-Place
区 I-Place
金 I-Place
澳 I-Place
大 I-Place
酒 I-Place
店 I-Place
上 O
班 O

病 B-Id
例 I-Id
2 I-Id
8 I-Id
马 B-Per
某 I-Per
某 I-Per
1 B-Date
0 I-Date
月 I-Date
1 I-Date
1 I-Date
日 I-Date
1 B-Time
4 I-Time
: I-Time
0 I-Time
0 I-Time
下 O
班 O
离 B-Place
开 I-Place
酒 I-Place
店 I-Place
， O
步 B-Type
行 I-Type
回 O
到 O
家 B-Place
中 O

病 B-Id
例 I-Id
2 I-Id
8 I-Id
马 B-Per
某 I-Per
某 I-Per
1 B-Date
0 I-Date
月 I-Date
1 I-Date
1 I-Date
日 I-Date
1 B-Time
6 I-Time
: I-Time
0 I-Time
0 I-Time
离 O
开 O
家 B-Place
中 O
步 B-Type
行 I-Type
返 O
回 O
酒 B-Place
店 I-Place
上 O
班 O

病 B-Id
例 I-Id
2 I-Id
8 I-Id
马 B-Per
某 I-Per
某 I-Per
1 B-Date
0 I-Date
月 I-Date
1 I-Date
1 I-Date
日 I-Date
1 B-Time
6 I-Time
: I-Time
3 I-Time
0 I-Time
到 O
达 O
酒 B-Place
店 I-Place

病 B-Id
例 I-Id
2 I-Id
8 I-Id
马 B-Per
某 I-Per
某 I-Per
1 B-Date
0 I-Date
月 I-Date
1 I-Date
1 I-Date
日 I-Date
2 B-Time
1 I-Time
: I-Time
0 I-Time
0 I-Time
下 O
班 O
步 B-Type
行 I-Type
回 O
到 O
家 B-Place
中 O

病 B-Id
例 I-Id
2 I-Id
8 I-Id
马 B-Per
某 I-Per
某 I-Per
1 B-Date
0 I-Date
月 I-Date
1 I-Date
2 I-Date
日 I-Date
至 I-Date
1 I-Date
0 I-Date
月 I-Date
2 I-Date
0 I-Date
日 I-Date
轨 O
迹 O
与 O
1 O
0 O
月 O
1 O
1 O
日 O
相 O
似 O

病 B-Id
例 I-Id
2 I-Id
8 I-Id
马 B-Per
某 I-Per
某 I-Per
1 B-Date
0 I-Date
月 I-Date
2 I-Date
1 I-Date
日 I-Date
9 B-Time
: I-Time
0 I-Time
0 I-Time
步 B-Type
行 I-Type
出 B-Place
门 I-Place

病 B-Id
例 I-Id
2 I-Id
8 I-Id
马 B-Per
某 I-Per
某 I-Per
1 B-Date
0 I-Date
月 I-Date
2 I-Date
1 I-Date
日 I-Date
9 B-Time
: I-Time
3 I-Time
0 I-Time
至 O
兰 B-Place
州 I-Place
市 I-Place
七 I-Place
里 I-Place
河 I-Place
区 I-Place
金 I-Place
澳 I-Place
大 I-Place
酒 I-Place
店 I-Place
上 O
班 O

病 B-Id
例 I-Id
2 I-Id
8 I-Id
马 B-Per
某 I-Per
某 I-Per
1 B-Date
0 I-Date
月 I-Date
2 I-Date
1 I-Date
日 I-Date
1 B-Time
4 I-Time
: I-Time
0 I-Time
0 I-Time
下 O
班 O
离 B-Place
开 I-Place
酒 I-Place
店 I-Place
， O
步 B-Type
行 I-Type
回 O
到 O
家 B-Place
中 O

病 B-Id
例 I-Id
2 I-Id
8 I-Id
马 B-Per
某 I-Per
某 I-Per
1 B-Date
0 I-Date
月 I-Date
2 I-Date
1 I-Date
日 I-Date
1 B-Time
6 I-Time
: I-Time
0 I-Time
0 I-Time
离 O
开 O
家 B-Place
中 O
步 B-Type
行 I-Type
返 O
回 O
酒 B-Place
店 I-Place
上 O
班 O

病 B-Id
例 I-Id
2 I-Id
8 I-Id
马 B-Per
某 I-Per
某 I-Per
1 B-Date
0 I-Date
月 I-Date
2 I-Date
1 I-Date
日 I-Date
1 B-Time
6 I-Time
: I-Time
3 I-Time
0 I-Time
到 O
达 O
酒 B-Place
店 I-Place

病 B-Id
例 I-Id
2 I-Id
8 I-Id
马 B-Per
某 I-Per
某 I-Per
1 B-Date
0 I-Date
月 I-Date
2 I-Date
1 I-Date
日 I-Date
2 B-Time
1 I-Time
: I-Time
4 I-Time
0 I-Time
酒 B-Place
店 I-Place
关 O
门 O
歇 O
业 O

病 B-Id
例 I-Id
2 I-Id
8 I-Id
马 B-Per
某 I-Per
某 I-Per
1 B-Date
0 I-Date
月 I-Date
2 I-Date
1 I-Date
日 I-Date
2 B-Time
2 I-Time
: I-Time
1 I-Time
0 I-Time
下 O
班 O
步 B-Type
行 I-Type
回 O
到 O
家 B-Place
中 O

病 B-Id
例 I-Id
2 I-Id
8 I-Id
马 B-Per
某 I-Per
某 I-Per
1 B-Date
0 I-Date
月 I-Date
2 I-Date
2 I-Date
日 I-Date
1 B-Time
6 I-Time
: I-Time
0 I-Time
0 I-Time
前 O
在 O
家 B-Place
休 O
息 O

病 B-Id
例 I-Id
2 I-Id
8 I-Id
马 B-Per
某 I-Per
某 I-Per
1 B-Date
0 I-Date
月 I-Date
2 I-Date
2 I-Date
日 I-Date
1 B-Time
6 I-Time
: I-Time
0 I-Time
0 I-Time
步 B-Type
行 I-Type
前 O
往 O
五 B-Place
星 I-Place
坪 I-Place
小 I-Place
学 I-Place
核 I-Place
酸 I-Place
检 I-Place
测 I-Place
采 I-Place
集 I-Place
点 I-Place
做 O
核 O
酸 O
检 O
测 O
， O
随 O
后 O
步 B-Type
行 I-Type
回 O
到 O
家 B-Place
中 O
， O
再 O
无 O
外 O
出 O

病 B-Id
例 I-Id
2 I-Id
8 I-Id
马 B-Per
某 I-Per
某 I-Per
1 B-Date
0 I-Date
月 I-Date
2 I-Date
3 I-Date
日 I-Date
1 B-Time
6 I-Time
: I-Time
0 I-Time
0 I-Time
左 O
右 O
骑 B-Type
电 I-Type
动 I-Type
车 I-Type
前 O
往 O
兰 B-Place
州 I-Place
市 I-Place
七 I-Place
里 I-Place
河 I-Place
区 I-Place
华 I-Place
林 I-Place
山 I-Place
羊 I-Place
肉 I-Place
面 I-Place
片 I-Place
馆 I-Place
就 O
餐 O
， O
随 O
后 O
原 O
路 O
返 O
回 O
家 B-Place
中 O

病 B-Id
例 I-Id
2 I-Id
8 I-Id
马 B-Per
某 I-Per
某 I-Per
1 B-Date
0 I-Date
月 I-Date
2 I-Date
3 I-Date
日 I-Date
1 B-Time
9 I-Time
: I-Time
3 I-Time
0 I-Time
步 B-Type
行 I-Type
至 O
七 B-Place
里 I-Place
河 I-Place
区 I-Place
五 I-Place
星 I-Place
坪 I-Place
后 I-Place
街 I-Place
1 I-Place
0 I-Place
5 I-Place
号 I-Place
租 I-Place
住 I-Place
房 I-Place
休 O
息 O

病 B-Id
例 I-Id
2 I-Id
8 I-Id
马 B-Per
某 I-Per
某 I-Per
1 B-Date
0 I-Date
月 I-Date
2 I-Date
4 I-Date
日 I-Date
8 B-Time
: I-Time
0 I-Time
0 I-Time
步 B-Type
行 I-Type
至 O
五 B-Place
星 I-Place
坪 I-Place
小 I-Place
学 I-Place
核 I-Place
酸 I-Place
检 I-Place
测 I-Place
采 I-Place
集 I-Place
点 I-Place
做 O
核 O
酸 O
检 O
测 O
， O
期 O
间 O
一 O
直 O
戴 O
口 O
罩 O

病 B-Id
例 I-Id
2 I-Id
8 I-Id
马 B-Per
某 I-Per
某 I-Per
1 B-Date
0 I-Date
月 I-Date
2 I-Date
4 I-Date
日 I-Date
1 B-Time
0 I-Time
: I-Time
3 I-Time
0 I-Time
在 O
五 B-Place
星 I-Place
坪 I-Place
小 I-Place
学 I-Place
门 I-Place
口 I-Place
一 I-Place
菜 I-Place
铺 I-Place
店 I-Place
买 O
蔬 O
菜 O
， O
未 O
购 O
买 O
冷 O
冻 O
食 O
品 O
， O
后 O
步 B-Type
行 I-Type
回 O
家 B-Place

病 B-Id
例 I-Id
2 I-Id
8 I-Id
马 B-Per
某 I-Per
某 I-Per
1 B-Date
0 I-Date
月 I-Date
2 I-Date
4 I-Date
日 I-Date
1 B-Time
0 I-Time
: I-Time
4 I-Time
5 I-Time
返 O
回 O
家 B-Place
中 O

病 B-Id
例 I-Id
2 I-Id
8 I-Id
马 B-Per
某 I-Per
某 I-Per
1 B-Date
0 I-Date
月 I-Date
2 I-Date
4 I-Date
日 I-Date
1 B-Time
1 I-Time
: I-Time
3 I-Time
0 I-Time
出 O
门 O
在 O
五 B-Place
星 I-Place
坪 I-Place
闲 O
逛 O
， O
未 O
进 O
入 O
店 O
铺 O
购 O
买 O
商 O
品 O

病 B-Id
例 I-Id
2 I-Id
8 I-Id
马 B-Per
某 I-Per
某 I-Per
1 B-Date
0 I-Date
月 I-Date
2 I-Date
4 I-Date
日 I-Date
1 B-Time
4 I-Time
: I-Time
3 I-Time
0 I-Time
返 O
回 O
家 B-Place
中 O

病 B-Id
例 I-Id
2 I-Id
8 I-Id
马 B-Per
某 I-Per
某 I-Per
1 B-Date
0 I-Date
月 I-Date
2 I-Date
4 I-Date
日 I-Date
1 B-Time
4 I-Time
: I-Time
4 I-Time
0 I-Time
与 O
其 O
丈 O
夫 O
骑 B-Type
电 I-Type
动 I-Type
车 I-Type
出 O
门 O
， O
在 O
五 B-Place
星 I-Place
坪 I-Place
前 I-Place
街 I-Place
星 I-Place
明 I-Place
牛 I-Place
肉 I-Place
面 I-Place
馆 I-Place
就 O
餐 O

病 B-Id
例 I-Id
2 I-Id
8 I-Id
马 B-Per
某 I-Per
某 I-Per
1 B-Date
0 I-Date
月 I-Date
2 I-Date
4 I-Date
日 I-Date
1 B-Time
5 I-Time
: I-Time
3 I-Time
0 I-Time
两 O
人 O
骑 B-Type
电 I-Type
动 I-Type
车 I-Type
返 O
回 O
家 B-Place
中 O

病 B-Id
例 I-Id
2 I-Id
8 I-Id
马 B-Per
某 I-Per
某 I-Per
1 B-Date
0 I-Date
月 I-Date
2 I-Date
4 I-Date
日 I-Date
1 B-Time
9 I-Time
: I-Time
0 I-Time
0 I-Time
出 O
门 O
去 O
五 B-Place
星 I-Place
坪 I-Place
后 I-Place
街 I-Place
1 I-Place
0 I-Place
5 I-Place
号 I-Place
租 I-Place
住 I-Place
房 I-Place
休 O
息 O
， O
随 O
后 O
接 O
到 O
核 O
酸 O
复 O
检 O
信 O
息 O
告 O
知 O
， O
前 O
往 O
五 B-Place
星 I-Place
坪 I-Place
后 I-Place
街 I-Place
6 I-Place
1 I-Place
号 I-Place
门 I-Place
口 I-Place
做 O
核 O
酸 O
检 O
测 O

病 B-Id
例 I-Id
2 I-Id
8 I-Id
马 B-Per
某 I-Per
某 I-Per
1 B-Date
0 I-Date
月 I-Date
2 I-Date
5 I-Date
日 I-Date
无 O
外 O
出 O
， O
在 O
家 B-Place
中 O
等 O
待 O
核 O
酸 O
检 O
测 O
结 O
果 O

病 B-Id
例 I-Id
2 I-Id
8 I-Id
马 B-Per
某 I-Per
某 I-Per
1 B-Date
0 I-Date
月 I-Date
2 I-Date
5 I-Date
日 I-Date
7 B-Time
: I-Time
3 I-Time
0 I-Time
由 O
七 O
里 O
河 O
区 O
联 O
防 O
联 O
控 O
办 O
转 O
运 O
至 O
兰 B-Place
州 I-Place
市 I-Place
肺 I-Place
科 I-Place
医 I-Place
院 I-Place

病 B-Id
例 I-Id
2 I-Id
9 I-Id
刘 B-Per
某 I-Per
某 I-Per
1 B-Date
0 I-Date
月 I-Date
1 I-Date
1 I-Date
日 I-Date
上 B-Time
午 I-Time
在 O
家 B-Place
休 O
息 O

病 B-Id
例 I-Id
2 I-Id
9 I-Id
刘 B-Per
某 I-Per
某 I-Per
1 B-Date
0 I-Date
月 I-Date
1 I-Date
1 I-Date
日 I-Date
1 B-Time
2 I-Time
: I-Time
2 I-Time
6 I-Time
开 B-Type
车 I-Type
到 O
东 B-Place
易 I-Place
日 I-Place
盛 I-Place
装 I-Place
饰 I-Place
有 I-Place
限 I-Place
公 I-Place
司 I-Place
上 I-Place
班 I-Place
（ I-Place
公 I-Place
司 I-Place
地 I-Place
址 I-Place
: I-Place
城 I-Place
关 I-Place
区 I-Place
天 I-Place
水 I-Place
北 I-Place
路 I-Place
良 I-Place
志 I-Place
世 I-Place
界 I-Place
之 I-Place
窗 I-Place
） I-Place

病 B-Id
例 I-Id
2 I-Id
9 I-Id
刘 B-Per
某 I-Per
某 I-Per
1 B-Date
0 I-Date
月 I-Date
1 I-Date
1 I-Date
日 I-Date
1 B-Time
4 I-Time
: I-Time
3 I-Time
0 I-Time
去 O
城 B-Place
关 I-Place
区 I-Place
基 I-Place
业 I-Place
豪 I-Place
庭 I-Place
兰 I-Place
州 I-Place
尚 I-Place
品 I-Place
佳 I-Place
汇 I-Place
建 I-Place
材 I-Place
公 I-Place
司 I-Place
与 O
其 O
叔 O
叔 O
（ O
李 O
某 O
某 O
） O
见 O
面 O

病 B-Id
例 I-Id
2 I-Id
9 I-Id
刘 B-Per
某 I-Per
某 I-Per
1 B-Date
0 I-Date
月 I-Date
1 I-Date
1 I-Date
日 I-Date
1 B-Time
7 I-Time
: I-Time
0 I-Time
0 I-Time
开 B-Type
车 I-Type
回 B-Place
银 I-Place
滩 I-Place
花 I-Place
园 I-Place
家 I-Place
中 O

病 B-Id
例 I-Id
2 I-Id
9 I-Id
刘 B-Per
某 I-Per
某 I-Per
1 B-Date
0 I-Date
月 I-Date
1 I-Date
1 I-Date
日 I-Date
1 B-Time
8 I-Time
: I-Time
0 I-Time
0 I-Time
与 O
朋 B-Per
友 I-Per
（ O
孙 O
某 O
某 O
、 O
邱 O
某 O
某 O
、 O
胡 O
某 O
某 O
） O
在 O
安 B-Place
宁 I-Place
区 I-Place
丰 I-Place
宁 I-Place
德 I-Place
尚 I-Place
楼 I-Place
下 I-Place
烤 I-Place
肉 I-Place
店 I-Place
吃 O
饭 O

病 B-Id
例 I-Id
2 I-Id
9 I-Id
刘 B-Per
某 I-Per
某 I-Per
1 B-Date
0 I-Date
月 I-Date
1 I-Date
1 I-Date
日 I-Date
2 B-Time
1 I-Time
: I-Time
0 I-Time
0 I-Time
返 O
回 O
家 B-Place
中 O

病 B-Id
例 I-Id
2 I-Id
9 I-Id
刘 B-Per
某 I-Per
某 I-Per
1 B-Date
0 I-Date
月 I-Date
1 I-Date
2 I-Date
日 I-Date
上 B-Time
午 I-Time
在 O
家 B-Place
休 O
息 O

病 B-Id
例 I-Id
2 I-Id
9 I-Id
刘 B-Per
某 I-Per
某 I-Per
1 B-Date
0 I-Date
月 I-Date
1 I-Date
2 I-Date
日 I-Date
1 B-Time
1 I-Time
: I-Time
3 I-Time
6 I-Time
和 O
同 O
事 O
王 B-Per
某 I-Per
驾 B-Type
车 I-Type
去 O
甘 B-Place
南 I-Place
藏 I-Place
族 I-Place
自 I-Place
治 I-Place
州 I-Place

病 B-Id
例 I-Id
2 I-Id
9 I-Id
刘 B-Per
某 I-Per
某 I-Per
1 B-Date
0 I-Date
月 I-Date
1 I-Date
2 I-Date
日 I-Date
1 B-Time
9 I-Time
: I-Time
3 I-Time
0 I-Time
到 O
甘 B-Place
南 I-Place
州 I-Place
迭 I-Place
部 I-Place
县 I-Place
赛 I-Place
银 I-Place
宾 I-Place
馆 I-Place
住 O
宿 O
， O
与 O
客 O
户 O
杨 O
某 O
会 O
面 O
并 O
在 O
附 B-Place
近 I-Place
茶 I-Place
楼 I-Place
吃 O
晚 O
饭 O

病 B-Id
例 I-Id
2 I-Id
9 I-Id
刘 B-Per
某 I-Per
某 I-Per
1 B-Date
0 I-Date
月 I-Date
1 I-Date
3 I-Date
日 I-Date
1 B-Time
1 I-Time
: I-Time
1 I-Time
8 I-Time
离 O
开 O
迭 B-Place
部 I-Place
县 I-Place
赛 I-Place
银 I-Place
宾 I-Place
馆 I-Place

病 B-Id
例 I-Id
2 I-Id
9 I-Id
刘 B-Per
某 I-Per
某 I-Per
1 B-Date
0 I-Date
月 I-Date
1 I-Date
3 I-Date
日 I-Date
1 B-Time
7 I-Time
: I-Time
3 I-Time
0 I-Time
到 O
达 O
临 B-Place
夏 I-Place
州 I-Place
公 I-Place
安 I-Place
局 I-Place
附 I-Place
近 I-Place
手 I-Place
抓 I-Place
餐 I-Place
厅 I-Place
吃 O
饭 O

病 B-Id
例 I-Id
2 I-Id
9 I-Id
刘 B-Per
某 I-Per
某 I-Per
1 B-Date
0 I-Date
月 I-Date
1 I-Date
3 I-Date
日 I-Date
1 B-Time
8 I-Time
: I-Time
5 I-Time
0 I-Time
离 B-Place
开 I-Place
临 I-Place
夏 I-Place
州 I-Place

病 B-Id
例 I-Id
2 I-Id
9 I-Id
刘 B-Per
某 I-Per
某 I-Per
1 B-Date
0 I-Date
月 I-Date
1 I-Date
3 I-Date
日 I-Date
2 B-Time
0 I-Time
: I-Time
3 I-Time
0 I-Time
到 O
七 B-Place
里 I-Place
河 I-Place
区 I-Place
银 I-Place
滩 I-Place
花 I-Place
园 I-Place
家 I-Place
中 O

病 B-Id
例 I-Id
2 I-Id
9 I-Id
刘 B-Per
某 I-Per
某 I-Per
1 B-Date
0 I-Date
月 I-Date
1 I-Date
4 I-Date
日 I-Date
8 B-Time
: I-Time
3 I-Time
0 I-Time
驾 B-Type
车 I-Type
去 O
公 B-Place
司 I-Place
上 O
班 O

病 B-Id
例 I-Id
2 I-Id
9 I-Id
刘 B-Per
某 I-Per
某 I-Per
1 B-Date
0 I-Date
月 I-Date
1 I-Date
4 I-Date
日 I-Date
中 B-Time
午 I-Time
在 O
单 B-Place
位 I-Place
附 I-Place
近 I-Place
吃 O
饭 O

病 B-Id
例 I-Id
2 I-Id
9 I-Id
刘 B-Per
某 I-Per
某 I-Per
1 B-Date
0 I-Date
月 I-Date
1 I-Date
4 I-Date
日 I-Date
1 B-Time
8 I-Time
: I-Time
0 I-Time
0 I-Time
下 O
班 O
回 B-Place
家 I-Place

病 B-Id
例 I-Id
2 I-Id
9 I-Id
刘 B-Per
某 I-Per
某 I-Per
1 B-Date
0 I-Date
月 I-Date
1 I-Date
4 I-Date
日 I-Date
1 B-Time
8 I-Time
: I-Time
5 I-Time
7 I-Time
回 O
到 O
银 B-Place
滩 I-Place
花 I-Place
园 I-Place
家 I-Place
中 O

病 B-Id
例 I-Id
2 I-Id
9 I-Id
刘 B-Per
某 I-Per
某 I-Per
1 B-Date
0 I-Date
月 I-Date
1 I-Date
5 I-Date
日 I-Date
8 B-Time
: I-Time
2 I-Time
0 I-Time
步 B-Type
行 I-Type
至 O
马 B-Place
滩 I-Place
站 I-Place
乘 B-Type
坐 I-Type
地 I-Type
铁 I-Type
在 I-Type
兰 B-Place
州 I-Place
大 I-Place
学 I-Place
站 I-Place
下 B-Type
车 I-Type
， O
换 O
乘 B-Type
1 I-Type
6 I-Type
路 I-Type
公 I-Type
交 I-Type
车 I-Type

病 B-Id
例 I-Id
2 I-Id
9 I-Id
刘 B-Per
某 I-Per
某 I-Per
1 B-Date
0 I-Date
月 I-Date
1 I-Date
5 I-Date
日 I-Date
9 B-Time
: I-Time
1 I-Time
5 I-Time
到 O
公 B-Place
司 I-Place
上 O
班 O

病 B-Id
例 I-Id
2 I-Id
9 I-Id
刘 B-Per
某 I-Per
某 I-Per
1 B-Date
0 I-Date
月 I-Date
1 I-Date
5 I-Date
日 I-Date
1 B-Time
2 I-Time
: I-Time
1 I-Time
4 I-Time
到 O
名 B-Place
城 I-Place
广 I-Place
场 I-Place
吃 O
午 O
餐 O

病 B-Id
例 I-Id
2 I-Id
9 I-Id
刘 B-Per
某 I-Per
某 I-Per
1 B-Date
0 I-Date
月 I-Date
1 I-Date
5 I-Date
日 I-Date
1 B-Time
3 I-Time
: I-Time
5 I-Time
0 I-Time
回 O
公 B-Place
司 I-Place

病 B-Id
例 I-Id
2 I-Id
9 I-Id
刘 B-Per
某 I-Per
某 I-Per
1 B-Date
0 I-Date
月 I-Date
1 I-Date
5 I-Date
日 I-Date
1 B-Time
8 I-Time
: I-Time
1 I-Time
5 I-Time
乘 B-Type
坐 I-Type
1 I-Type
6 I-Type
路 I-Type
公 I-Type
交 I-Type
车 I-Type
到 O
盘 B-Place
旋 I-Place
路 I-Place
站 I-Place

病 B-Id
例 I-Id
2 I-Id
9 I-Id
刘 B-Per
某 I-Per
某 I-Per
1 B-Date
0 I-Date
月 I-Date
1 I-Date
5 I-Date
日 I-Date
1 B-Time
8 I-Time
: I-Time
3 I-Time
5 I-Time
在 O
兰 B-Place
州 I-Place
大 I-Place
学 I-Place
站 I-Place
换 O
乘 B-Type
地 I-Type
铁 I-Type
1 O
号 O
线 O

病 B-Id
例 I-Id
2 I-Id
9 I-Id
刘 B-Per
某 I-Per
某 I-Per
1 B-Date
0 I-Date
月 I-Date
1 I-Date
5 I-Date
日 I-Date
1 B-Time
9 I-Time
: I-Time
1 I-Time
8 I-Time
到 O
马 B-Place
滩 I-Place
站 I-Place
， O
步 B-Type
行 I-Type
回 O
家 B-Place

病 B-Id
例 I-Id
2 I-Id
9 I-Id
刘 B-Per
某 I-Per
某 I-Per
1 B-Date
0 I-Date
月 I-Date
1 I-Date
6 I-Date
日 I-Date
9 B-Time
: I-Time
0 I-Time
0 I-Time
步 B-Type
行 I-Type
至 O
马 B-Place
滩 I-Place
站 I-Place
乘 B-Type
坐 I-Type
地 I-Type
铁 I-Type
在 I-Type
兰 B-Place
州 I-Place
大 I-Place
学 I-Place
站 I-Place
下 B-Type
车 I-Type
， O
换 O
乘 B-Type
1 I-Type
6 I-Type
路 I-Type
公 I-Type
交 I-Type
车 I-Type

病 B-Id
例 I-Id
2 I-Id
9 I-Id
刘 B-Per
某 I-Per
某 I-Per
1 B-Date
0 I-Date
月 I-Date
1 I-Date
6 I-Date
日 I-Date
9 B-Time
: I-Time
5 I-Time
0 I-Time
到 O
公 B-Place
司 I-Place
上 O
班 O

病 B-Id
例 I-Id
2 I-Id
9 I-Id
刘 B-Per
某 I-Per
某 I-Per
1 B-Date
0 I-Date
月 I-Date
1 I-Date
6 I-Date
日 I-Date
中 B-Time
午 I-Time
在 O
公 B-Place
司 I-Place
周 I-Place
边 I-Place
吃 O
午 O
饭 O

病 B-Id
例 I-Id
2 I-Id
9 I-Id
刘 B-Per
某 I-Per
某 I-Per
1 B-Date
0 I-Date
月 I-Date
1 I-Date
6 I-Date
日 I-Date
1 B-Time
8 I-Time
: I-Time
2 I-Time
0 I-Time
乘 B-Type
坐 I-Type
1 I-Type
6 I-Type
路 I-Type
公 I-Type
交 I-Type
车 I-Type
到 O
盘 B-Place
旋 I-Place
路 I-Place
站 I-Place

病 B-Id
例 I-Id
2 I-Id
9 I-Id
刘 B-Per
某 I-Per
某 I-Per
1 B-Date
0 I-Date
月 I-Date
1 I-Date
6 I-Date
日 I-Date
1 B-Time
8 I-Time
: I-Time
2 I-Time
7 I-Time
在 O
兰 B-Place
州 I-Place
大 I-Place
学 I-Place
站 I-Place
换 O
乘 B-Type
地 I-Type
铁 I-Type
1 O
号 O
线 O

病 B-Id
例 I-Id
2 I-Id
9 I-Id
刘 B-Per
某 I-Per
某 I-Per
1 B-Date
0 I-Date
月 I-Date
1 I-Date
6 I-Date
日 I-Date
1 B-Time
9 I-Time
: I-Time
0 I-Time
6 I-Time
到 O
马 B-Place
滩 I-Place
站 I-Place
， O
步 B-Type
行 I-Type
回 O
家 B-Place

病 B-Id
例 I-Id
2 I-Id
9 I-Id
刘 B-Per
某 I-Per
某 I-Per
1 B-Date
0 I-Date
月 I-Date
1 I-Date
7 I-Date
日 I-Date
8 B-Time
: I-Time
4 I-Time
0 I-Time
步 B-Type
行 I-Type
至 O
马 B-Place
滩 I-Place
站 I-Place
乘 B-Type
坐 I-Type
地 I-Type
铁 I-Type

病 B-Id
例 I-Id
2 I-Id
9 I-Id
刘 B-Per
某 I-Per
某 I-Per
1 B-Date
0 I-Date
月 I-Date
1 I-Date
7 I-Date
日 I-Date
9 B-Time
: I-Time
1 I-Time
3 I-Time
到 O
兰 B-Place
州 I-Place
大 I-Place
学 I-Place
站 I-Place
， O
换 O
乘 B-Type
1 I-Type
6 I-Type
路 I-Type
公 I-Type
交 I-Type

病 B-Id
例 I-Id
2 I-Id
9 I-Id
刘 B-Per
某 I-Per
某 I-Per
1 B-Date
0 I-Date
月 I-Date
1 I-Date
7 I-Date
日 I-Date
9 B-Time
: I-Time
4 I-Time
0 I-Time
到 O
公 B-Place
司 I-Place
上 O
班 O

病 B-Id
例 I-Id
2 I-Id
9 I-Id
刘 B-Per
某 I-Per
某 I-Per
1 B-Date
0 I-Date
月 I-Date
1 I-Date
7 I-Date
日 I-Date
中 B-Time
午 I-Time
在 O
公 B-Place
司 I-Place
周 I-Place
边 I-Place
吃 O
午 O
饭 O

病 B-Id
例 I-Id
2 I-Id
9 I-Id
刘 B-Per
某 I-Per
某 I-Per
1 B-Date
0 I-Date
月 I-Date
1 I-Date
7 I-Date
日 I-Date
1 B-Time
5 I-Time
: I-Time
1 I-Time
0 I-Time
离 B-Place
开 I-Place
公 I-Place
司 I-Place

病 B-Id
例 I-Id
2 I-Id
9 I-Id
刘 B-Per
某 I-Per
某 I-Per
1 B-Date
0 I-Date
月 I-Date
1 I-Date
7 I-Date
日 I-Date
1 B-Time
7 I-Time
: I-Time
4 I-Time
5 I-Time
到 O
安 B-Place
宁 I-Place
区 I-Place
中 I-Place
海 I-Place
广 I-Place
场 I-Place
海 I-Place
底 I-Place
捞 I-Place
餐 I-Place
厅 I-Place
给 O
儿 O
子 O
过 O
生 O
日 O
， O
与 O
妻 O
子 O
、 O
岳 O
父 O
、 O
岳 O
母 O
共 O
同 O
就 O
餐 O

病 B-Id
例 I-Id
2 I-Id
9 I-Id
刘 B-Per
某 I-Per
某 I-Per
1 B-Date
0 I-Date
月 I-Date
1 I-Date
7 I-Date
日 I-Date
1 B-Time
8 I-Time
: I-Time
2 I-Time
2 I-Time
离 B-Place
开 I-Place

病 B-Id
例 I-Id
2 I-Id
9 I-Id
刘 B-Per
某 I-Per
某 I-Per
1 B-Date
0 I-Date
月 I-Date
1 I-Date
7 I-Date
日 I-Date
1 B-Time
9 I-Time
: I-Time
4 I-Time
3 I-Time
回 O
到 O
银 B-Place
滩 I-Place
花 I-Place
园 I-Place
家 I-Place
中 O

病 B-Id
例 I-Id
2 I-Id
9 I-Id
刘 B-Per
某 I-Per
某 I-Per
1 B-Date
0 I-Date
月 I-Date
1 I-Date
8 I-Date
日 I-Date
8 B-Time
: I-Time
0 I-Time
0 I-Time
步 B-Type
行 I-Type
至 O
马 B-Place
滩 I-Place
站 I-Place
乘 B-Type
坐 I-Type
地 I-Type
铁 I-Type

病 B-Id
例 I-Id
2 I-Id
9 I-Id
刘 B-Per
某 I-Per
某 I-Per
1 B-Date
0 I-Date
月 I-Date
1 I-Date
8 I-Date
日 I-Date
8 B-Time
: I-Time
2 I-Time
2 I-Time
到 O
兰 B-Place
州 I-Place
大 I-Place
学 I-Place
站 I-Place
， O
换 O
乘 B-Type
1 I-Type
6 I-Type
路 I-Type
公 I-Type
交 I-Type

病 B-Id
例 I-Id
2 I-Id
9 I-Id
刘 B-Per
某 I-Per
某 I-Per
1 B-Date
0 I-Date
月 I-Date
1 I-Date
8 I-Date
日 I-Date
8 B-Time
: I-Time
4 I-Time
6 I-Time
到 O
公 B-Place
司 I-Place
上 O
班 O

病 B-Id
例 I-Id
2 I-Id
9 I-Id
刘 B-Per
某 I-Per
某 I-Per
1 B-Date
0 I-Date
月 I-Date
1 I-Date
8 I-Date
日 I-Date
中 B-Time
午 I-Time
在 O
公 B-Place
司 I-Place
周 I-Place
边 I-Place
吃 O
午 O
餐 O

病 B-Id
例 I-Id
2 I-Id
9 I-Id
刘 B-Per
某 I-Per
某 I-Per
1 B-Date
0 I-Date
月 I-Date
1 I-Date
8 I-Date
日 I-Date
1 B-Time
8 I-Time
: I-Time
1 I-Time
0 I-Time
离 B-Place
开 I-Place
公 I-Place
司 I-Place

病 B-Id
例 I-Id
2 I-Id
9 I-Id
刘 B-Per
某 I-Per
某 I-Per
1 B-Date
0 I-Date
月 I-Date
1 I-Date
8 I-Date
日 I-Date
1 B-Time
9 I-Time
: I-Time
1 I-Time
1 I-Time
到 O
达 O
银 B-Place
滩 I-Place
花 I-Place
园 I-Place
家 I-Place
中 O

病 B-Id
例 I-Id
2 I-Id
9 I-Id
刘 B-Per
某 I-Per
某 I-Per
1 B-Date
0 I-Date
月 I-Date
1 I-Date
9 I-Date
日 I-Date
白 B-Time
天 I-Time
一 I-Time
直 I-Time
未 O
外 O
出 O

病 B-Id
例 I-Id
2 I-Id
9 I-Id
刘 B-Per
某 I-Per
某 I-Per
1 B-Date
0 I-Date
月 I-Date
1 I-Date
9 I-Date
日 I-Date
1 B-Time
9 I-Time
: I-Time
1 I-Time
2 I-Time
开 B-Type
车 I-Type
去 O
安 B-Place
宁 I-Place
区 I-Place
父 I-Place
母 I-Place
家 I-Place
看 O
望 O
父 O
母 O
和 O
奶 O
奶 O

病 B-Id
例 I-Id
2 I-Id
9 I-Id
刘 B-Per
某 I-Per
某 I-Per
1 B-Date
0 I-Date
月 I-Date
1 I-Date
9 I-Date
日 I-Date
2 B-Time
0 I-Time
: I-Time
0 I-Time
3 I-Time
离 B-Place
开 I-Place

病 B-Id
例 I-Id
2 I-Id
9 I-Id
刘 B-Per
某 I-Per
某 I-Per
1 B-Date
0 I-Date
月 I-Date
1 I-Date
9 I-Date
日 I-Date
2 B-Time
0 I-Time
: I-Time
4 I-Time
0 I-Time
回 O
到 O
银 B-Place
滩 I-Place
花 I-Place
园 I-Place
家 I-Place
中 O

病 B-Id
例 I-Id
2 I-Id
9 I-Id
刘 B-Per
某 I-Per
某 I-Per
1 B-Date
0 I-Date
月 I-Date
2 I-Date
0 I-Date
日 I-Date
1 B-Time
2 I-Time
: I-Time
4 I-Time
0 I-Time
出 B-Place
门 I-Place

病 B-Id
例 I-Id
2 I-Id
9 I-Id
刘 B-Per
某 I-Per
某 I-Per
1 B-Date
0 I-Date
月 I-Date
2 I-Date
0 I-Date
日 I-Date
1 B-Time
3 I-Time
: I-Time
4 I-Time
9 I-Time
开 B-Type
车 I-Type
于 O
1 B-Time
3 I-Time
: I-Time
4 I-Time
9 I-Time
到 O
达 O
西 B-Place
站 I-Place
十 I-Place
字 I-Place
地 I-Place
铁 I-Place
站 I-Place
乘 B-Type
坐 I-Type
地 I-Type
铁 I-Type
1 O
号 O
线 O

病 B-Id
例 I-Id
2 I-Id
9 I-Id
刘 B-Per
某 I-Per
某 I-Per
1 B-Date
0 I-Date
月 I-Date
2 I-Date
0 I-Date
日 I-Date
1 B-Time
4 I-Time
: I-Time
0 I-Time
5 I-Time
到 O
兰 B-Place
州 I-Place
大 I-Place
学 I-Place
站 I-Place
， O
换 O
乘 B-Type
1 I-Type
6 I-Type
路 I-Type
公 I-Type
交 I-Type

病 B-Id
例 I-Id
2 I-Id
9 I-Id
刘 B-Per
某 I-Per
某 I-Per
1 B-Date
0 I-Date
月 I-Date
2 I-Date
0 I-Date
日 I-Date
1 B-Time
8 I-Time
: I-Time
5 I-Time
0 I-Time
离 B-Place
开 I-Place
公 I-Place
司 I-Place

病 B-Id
例 I-Id
2 I-Id
9 I-Id
刘 B-Per
某 I-Per
某 I-Per
1 B-Date
0 I-Date
月 I-Date
2 I-Date
0 I-Date
日 I-Date
1 B-Time
9 I-Time
: I-Time
0 I-Time
0 I-Time
到 O
兰 B-Place
州 I-Place
大 I-Place
学 I-Place
站 I-Place
乘 B-Type
坐 I-Type
地 I-Type
铁 I-Type
1 O
号 O
线 O

病 B-Id
例 I-Id
2 I-Id
9 I-Id
刘 B-Per
某 I-Per
某 I-Per
1 B-Date
0 I-Date
月 I-Date
2 I-Date
0 I-Date
日 I-Date
1 B-Time
9 I-Time
: I-Time
3 I-Time
0 I-Time
出 O
马 B-Place
滩 I-Place
站 I-Place

病 B-Id
例 I-Id
2 I-Id
9 I-Id
刘 B-Per
某 I-Per
某 I-Per
1 B-Date
0 I-Date
月 I-Date
2 I-Date
0 I-Date
日 I-Date
1 B-Time
9 I-Time
: I-Time
5 I-Time
0 I-Time
到 O
金 B-Place
牛 I-Place
街 I-Place
塞 I-Place
百 I-Place
味 I-Place
快 I-Place
餐 I-Place
店 I-Place
吃 O
饭 O

病 B-Id
例 I-Id
2 I-Id
9 I-Id
刘 B-Per
某 I-Per
某 I-Per
1 B-Date
0 I-Date
月 I-Date
2 I-Date
0 I-Date
日 I-Date
2 B-Time
0 I-Time
: I-Time
3 I-Time
0 I-Time
打 B-Type
车 I-Type
返 O
回 O
银 B-Place
滩 I-Place
花 I-Place
园 I-Place
家 I-Place
中 O

病 B-Id
例 I-Id
2 I-Id
9 I-Id
刘 B-Per
某 I-Per
某 I-Per
1 B-Date
0 I-Date
月 I-Date
2 I-Date
1 I-Date
日 I-Date
9 B-Time
: I-Time
1 I-Time
0 I-Time
由 O
其 O
妻 O
子 O
开 B-Type
车 I-Type
送 O
到 O
公 B-Place
司 I-Place

病 B-Id
例 I-Id
2 I-Id
9 I-Id
刘 B-Per
某 I-Per
某 I-Per
1 B-Date
0 I-Date
月 I-Date
2 I-Date
1 I-Date
日 I-Date
1 B-Time
2 I-Time
: I-Time
2 I-Time
0 I-Time
至 I-Time
1 I-Time
2 I-Time
: I-Time
5 I-Time
0 I-Time
与 O
吕 O
某 O
某 O
、 O
王 B-Per
某 I-Per
某 I-Per
一 O
同 O
在 O
城 B-Place
关 I-Place
区 I-Place
万 I-Place
达 I-Place
广 I-Place
场 I-Place
周 I-Place
达 I-Place
炒 I-Place
面 I-Place
馆 I-Place
吃 O
午 O
饭 O

病 B-Id
例 I-Id
2 I-Id
9 I-Id
刘 B-Per
某 I-Per
某 I-Per
1 B-Date
0 I-Date
月 I-Date
2 I-Date
1 I-Date
日 I-Date
1 B-Time
7 I-Time
: I-Time
4 I-Time
0 I-Time
离 B-Place
开 I-Place
公 I-Place
司 I-Place

病 B-Id
例 I-Id
2 I-Id
9 I-Id
刘 B-Per
某 I-Per
某 I-Per
1 B-Date
0 I-Date
月 I-Date
2 I-Date
1 I-Date
日 I-Date
1 B-Time
7 I-Time
: I-Time
5 I-Time
0 I-Time
到 O
岳 B-Place
父 I-Place
母 I-Place
家 I-Place

病 B-Id
例 I-Id
2 I-Id
9 I-Id
刘 B-Per
某 I-Per
某 I-Per
1 B-Date
0 I-Date
月 I-Date
2 I-Date
2 I-Date
日 I-Date
8 B-Time
: I-Time
5 I-Time
0 I-Time
在 O
岳 B-Place
父 I-Place
母 I-Place
家 I-Place
附 I-Place
近 I-Place
向 B-Place
东 I-Place
早 I-Place
餐 I-Place
店 I-Place
（ O
老 O
板 O
毕 B-Per
某 I-Per
某 I-Per
， O
1 B-Date
0 I-Date
月 I-Date
2 I-Date
5 I-Date
日 I-Date
确 O
诊 O
） O
吃 O
早 O
餐 O

病 B-Id
例 I-Id
2 I-Id
9 I-Id
刘 B-Per
某 I-Per
某 I-Per
1 B-Date
0 I-Date
月 I-Date
2 I-Date
2 I-Date
日 I-Date
9 B-Time
: I-Time
2 I-Time
3 I-Time
乘 B-Type
坐 I-Type
1 I-Type
6 I-Type
路 I-Type
公 I-Type
交 I-Type
车 I-Type
到 O
公 B-Place
司 I-Place
上 O
班 O
， O
自 O
述 O
在 O
公 O
司 O
与 O
张 B-Per
某 I-Per
有 O
接 O
触 O

病 B-Id
例 I-Id
2 I-Id
9 I-Id
刘 B-Per
某 I-Per
某 I-Per
1 B-Date
0 I-Date
月 I-Date
2 I-Date
2 I-Date
日 I-Date
中 B-Time
午 I-Time
和 O
许 B-Per
某 I-Per
某 O
在 O
万 B-Place
达 I-Place
广 I-Place
场 I-Place
周 I-Place
达 I-Place
炒 I-Place
面 I-Place
馆 I-Place
吃 O
午 O
饭 O

病 B-Id
例 I-Id
2 I-Id
9 I-Id
刘 B-Per
某 I-Per
某 I-Per
1 B-Date
0 I-Date
月 I-Date
2 I-Date
2 I-Date
日 I-Date
1 B-Time
9 I-Time
: I-Time
0 I-Time
0 I-Time
离 B-Place
开 I-Place
公 I-Place
司 I-Place
， O
乘 B-Type
坐 I-Type
1 I-Type
6 I-Type
路 I-Type
公 I-Type
交 I-Type
车 I-Type

病 B-Id
例 I-Id
2 I-Id
9 I-Id
刘 B-Per
某 I-Per
某 I-Per
1 B-Date
0 I-Date
月 I-Date
2 I-Date
2 I-Date
日 I-Date
1 B-Time
9 I-Time
: I-Time
1 I-Time
0 I-Time
到 O
岳 B-Place
父 I-Place
母 I-Place
家 I-Place

病 B-Id
例 I-Id
2 I-Id
9 I-Id
刘 B-Per
某 I-Per
某 I-Per
1 B-Date
0 I-Date
月 I-Date
2 I-Date
3 I-Date
日 I-Date
8 B-Time
: I-Time
3 I-Time
8 I-Time
在 O
岳 B-Place
父 I-Place
母 I-Place
家 I-Place
附 I-Place
近 I-Place
向 I-Place
东 I-Place
早 I-Place
餐 I-Place
店 I-Place
吃 O
早 O
餐 O

病 B-Id
例 I-Id
2 I-Id
9 I-Id
刘 B-Per
某 I-Per
某 I-Per
1 B-Date
0 I-Date
月 I-Date
2 I-Date
3 I-Date
日 I-Date
9 B-Time
: I-Time
0 I-Time
0 I-Time
乘 B-Type
坐 I-Type
1 I-Type
6 I-Type
路 I-Type
公 I-Type
交 I-Type
车 I-Type
去 O
公 B-Place
司 I-Place
， O
在 O
公 O
司 O
与 O
同 O
事 O
许 B-Per
某 I-Per
某 O
有 O
近 O
距 O
离 O
接 O
触 O

病 B-Id
例 I-Id
2 I-Id
9 I-Id
刘 B-Per
某 I-Per
某 I-Per
1 B-Date
0 I-Date
月 I-Date
2 I-Date
3 I-Date
日 I-Date
中 B-Time
午 I-Time
在 O
公 B-Place
司 I-Place
简 O
单 O
吃 O
饭 O

病 B-Id
例 I-Id
2 I-Id
9 I-Id
刘 B-Per
某 I-Per
某 I-Per
1 B-Date
0 I-Date
月 I-Date
2 I-Date
3 I-Date
日 I-Date
1 B-Time
7 I-Time
: I-Time
3 I-Time
0 I-Time
乘 B-Type
坐 I-Type
1 I-Type
6 I-Type
路 I-Type
公 I-Type
交 I-Type
车 I-Type
从 O
公 B-Place
司 I-Place
到 O
岳 B-Place
父 I-Place
母 I-Place
家 I-Place

病 B-Id
例 I-Id
2 I-Id
9 I-Id
刘 B-Per
某 I-Per
某 I-Per
1 B-Date
0 I-Date
月 I-Date
2 I-Date
4 I-Date
日 I-Date
8 B-Time
: I-Time
3 I-Time
0 I-Time
在 O
岳 B-Place
父 I-Place
母 I-Place
家 I-Place
附 I-Place
近 I-Place
向 I-Place
东 I-Place
早 I-Place
餐 I-Place
店 I-Place
买 O
早 O
餐 O

病 B-Id
例 I-Id
2 I-Id
9 I-Id
刘 B-Per
某 I-Per
某 I-Per
1 B-Date
0 I-Date
月 I-Date
2 I-Date
4 I-Date
日 I-Date
9 B-Time
: I-Time
0 I-Time
0 I-Time
打 B-Type
车 I-Type
去 O
公 O
司 O
， O
在 O
公 O
司 O
与 O
同 O
事 O
许 B-Per
某 I-Per
某 O
、 O
张 B-Per
某 I-Per
某 I-Per
有 O
近 O
距 O
离 O
接 O
触 O

病 B-Id
例 I-Id
2 I-Id
9 I-Id
刘 B-Per
某 I-Per
某 I-Per
1 B-Date
0 I-Date
月 I-Date
2 I-Date
4 I-Date
日 I-Date
中 B-Time
午 I-Time
在 O
公 B-Place
司 I-Place
简 O
单 O
吃 O
饭 O

病 B-Id
例 I-Id
2 I-Id
9 I-Id
刘 B-Per
某 I-Per
某 I-Per
1 B-Date
0 I-Date
月 I-Date
2 I-Date
4 I-Date
日 I-Date
1 B-Time
7 I-Time
: I-Time
3 I-Time
0 I-Time
从 O
公 B-Place
司 I-Place
打 B-Type
车 I-Type
去 O
岳 B-Place
父 I-Place
母 I-Place
家 I-Place
吃 O
晚 O
饭 O

病 B-Id
例 I-Id
2 I-Id
9 I-Id
刘 B-Per
某 I-Per
某 I-Per
1 B-Date
0 I-Date
月 I-Date
2 I-Date
4 I-Date
日 I-Date
1 B-Time
9 I-Time
: I-Time
1 I-Time
7 I-Time
在 O
省 B-Place
政 I-Place
府 I-Place
地 I-Place
铁 I-Place
站 I-Place
乘 B-Type
坐 I-Type
地 I-Type
铁 I-Type
回 O
银 B-Place
滩 I-Place
花 I-Place
园 I-Place
家 I-Place
中 O

病 B-Id
例 I-Id
2 I-Id
9 I-Id
刘 B-Per
某 I-Per
某 I-Per
1 B-Date
0 I-Date
月 I-Date
2 I-Date
5 I-Date
日 I-Date
白 B-Time
天 I-Time
一 I-Time
直 I-Time
在 O
家 B-Place
中 O
未 O
外 O
出 O

病 B-Id
例 I-Id
2 I-Id
9 I-Id
刘 B-Per
某 I-Per
某 I-Per
1 B-Date
0 I-Date
月 I-Date
2 I-Date
5 I-Date
日 I-Date
1 B-Time
9 I-Time
: I-Time
0 I-Time
0 I-Time
和 O
妻 O
子 O
开 B-Type
车 I-Type
去 O
安 B-Place
宁 I-Place
区 I-Place
金 I-Place
牛 I-Place
街 I-Place
必 I-Place
胜 I-Place
客 I-Place
购 O
买 O
披 O
萨 O
， O
两 O
人 O
未 O
下 O
车 O
由 O
店 O
员 O
送 O
至 O
车 O
旁 O

病 B-Id
例 I-Id
2 I-Id
9 I-Id
刘 B-Per
某 I-Per
某 I-Per
1 B-Date
0 I-Date
月 I-Date
2 I-Date
5 I-Date
日 I-Date
2 B-Time
0 I-Time
: I-Time
0 I-Time
0 I-Time
左 O
右 O
由 O
救 O
护 O
车 O
送 O
至 O
兰 B-Place
州 I-Place
重 I-Place
离 I-Place
子 I-Place
医 I-Place
院 I-Place

病 B-Id
例 I-Id
3 I-Id
0 I-Id
马 B-Per
苏 I-Per
某 I-Per
某 I-Per
1 B-Date
0 I-Date
月 I-Date
1 I-Date
8 I-Date
日 I-Date
1 B-Time
4 I-Time
时 I-Time
2 I-Time
0 I-Time
分 I-Time
左 O
右 O
在 O
费 B-Place
家 I-Place
营 I-Place
十 I-Place
字 I-Place
站 I-Place
乘 O
坐 O
B O
R O
T O
至 O
黄 B-Place
金 I-Place
大 I-Place
厦 I-Place
， O
步 B-Type
行 I-Type
至 O
马 O
路 O
对 O
面 O
， O
换 O
乘 B-Type
1 I-Type
2 I-Type
9 I-Type
路 I-Type
公 I-Type
交 I-Type
车 I-Type
至 O
公 B-Place
交 I-Place
集 I-Place
团 I-Place
站 I-Place
下 O
车 O
， O
后 O
步 B-Type
行 I-Type
至 O
小 B-Place
西 I-Place
湖 I-Place
大 I-Place
唐 I-Place
宫 I-Place
负 I-Place
一 I-Place
层 I-Place
， O
前 O
往 O
马 B-Place
某 I-Place
某 I-Place
（ I-Place
1 I-Place
0 I-Place
月 I-Place
1 I-Place
9 I-Place
日 I-Place
确 I-Place
诊 I-Place
病 I-Place
例 I-Place
） I-Place
门 I-Place
店 I-Place
购 O
物 O

病 B-Id
例 I-Id
3 I-Id
0 I-Id
马 B-Per
苏 I-Per
某 I-Per
某 I-Per
1 B-Date
0 I-Date
月 I-Date
1 I-Date
8 I-Date
日 I-Date
1 B-Time
6 I-Time
时 I-Time
5 I-Time
0 I-Time
分 I-Time
许 O
步 B-Type
行 I-Type
至 O
硷 B-Place
沟 I-Place
沿 I-Place

病 B-Id
例 I-Id
3 I-Id
0 I-Id
马 B-Per
苏 I-Per
某 I-Per
某 I-Per
1 B-Date
0 I-Date
月 I-Date
1 I-Date
8 I-Date
日 I-Date
1 B-Time
8 I-Time
时 I-Time
左 I-Time
右 I-Time
乘 B-Type
1 I-Type
2 I-Type
9 I-Type
路 I-Type
公 I-Type
交 I-Type
车 I-Type
至 O
黄 B-Place
金 I-Place
大 I-Place
厦 I-Place
， O
后 O
换 O
乘 O
B O
R O
T O
路 O
至 O
费 B-Place
家 B-Place
营 I-Place
十 I-Place
字 I-Place
返 O
回 O
家 B-Place
中 O

病 B-Id
例 I-Id
3 I-Id
0 I-Id
马 B-Per
苏 I-Per
某 I-Per
某 I-Per
1 B-Date
0 I-Date
月 I-Date
1 I-Date
9 I-Date
日 I-Date
先 O
后 O
2 O
次 O
进 O
入 O
费 B-Place
家 I-Place
营 I-Place
华 I-Place
联 I-Place
超 I-Place
市 I-Place
， O
第 O
一 O
次 O
7 B-Time
: I-Time
3 I-Time
1 I-Time
进 O
入 O
1 B-Time
0 I-Time
: I-Time
2 I-Time
0 I-Time
出 O
来 O
， O
第 O
二 O
次 O
1 B-Time
9 I-Time
： I-Time
5 I-Time
5 I-Time
进 O
入 O
， O
2 B-Time
0 I-Time
： I-Time
2 I-Time
9 I-Time
出 O
来 O

病 B-Id
例 I-Id
3 I-Id
0 I-Id
马 B-Per
苏 I-Per
某 I-Per
某 I-Per
1 B-Date
0 I-Date
月 I-Date
2 I-Date
0 I-Date
日 I-Date
下 B-Time
午 I-Time
1 I-Time
5 I-Time
: I-Time
0 I-Time
9 I-Time
去 O
安 B-Place
宁 I-Place
雅 I-Place
康 I-Place
诊 I-Place
所 I-Place
买 O
药 O
， O
之 O
后 O
去 O
石 B-Place
磊 I-Place
庄 I-Place
菜 I-Place
市 I-Place
场 I-Place
（ I-Place
老 I-Place
张 I-Place
蔬 I-Place
菜 I-Place
） I-Place
买 O
菜 O

病 B-Id
例 I-Id
3 I-Id
0 I-Id
马 B-Per
苏 I-Per
某 I-Per
某 I-Per
1 B-Date
0 I-Date
月 I-Date
2 I-Date
0 I-Date
日 I-Date
1 B-Time
9 I-Time
: I-Time
0 I-Time
3 I-Time
给 O
微 O
信 O
名 O
为 O
“ O
随 O
意 O
” O
付 O
款 O
1 O
0 O
元 O

病 B-Id
例 I-Id
3 I-Id
0 I-Id
马 B-Per
苏 I-Per
某 I-Per
某 I-Per
1 B-Date
0 I-Date
月 I-Date
2 I-Date
0 I-Date
日 I-Date
其 B-Time
余 I-Time
时 I-Time
间 I-Time
其 B-Time
余 I-Time
时 I-Time
间 I-Time
无 B-Place
外 O
出 O

病 B-Id
例 I-Id
3 I-Id
0 I-Id
马 B-Per
苏 I-Per
某 I-Per
某 I-Per
1 B-Date
0 I-Date
月 I-Date
2 I-Date
1 I-Date
日 I-Date
晚 B-Time
上 I-Time
去 O
石 B-Place
磊 I-Place
庄 I-Place
社 I-Place
区 I-Place
做 O
第 O
一 O
次 O
核 O
酸 O
检 O
测 O

病 B-Id
例 I-Id
3 I-Id
0 I-Id
马 B-Per
苏 I-Per
某 I-Per
某 I-Per
1 B-Date
0 I-Date
月 I-Date
2 I-Date
1 I-Date
日 I-Date
其 B-Time
余 I-Time
时 I-Time
间 I-Time
其 B-Time
余 I-Time
时 I-Time
间 I-Time
无 O
外 O
出 O

病 B-Id
例 I-Id
3 I-Id
0 I-Id
马 B-Per
苏 I-Per
某 I-Per
某 I-Per
1 B-Date
0 I-Date
月 I-Date
2 I-Date
2 I-Date
日 I-Date
1 B-Time
2 I-Time
时 I-Time
左 I-Time
右 I-Time
与 O
其 O
妹 O
在 O
费 B-Place
家 B-Place
营 I-Place
十 I-Place
字 I-Place
乘 B-Type
坐 I-Type
B I-Type
R I-Type
T I-Type
路 I-Type
在 I-Type
西 B-Place
站 I-Place
十 I-Place
字 I-Place
下 B-Type
车 I-Type
后 O
， O
两 O
人 O
又 O
同 O
乘 B-Type
坐 I-Type
B I-Type
R I-Type
T I-Type
路 I-Type
在 I-Type
西 I-Type
站 I-Type
十 I-Type
字 I-Type
上 I-Type
车 I-Type
在 O
费 B-Place
家 I-Place
营 I-Place
十 I-Place
字 I-Place
站 I-Place
下 O
车 O
后 O
返 O
回 O
家 B-Place
中 O

病 B-Id
例 I-Id
3 I-Id
0 I-Id
马 B-Per
苏 I-Per
某 I-Per
某 I-Per
1 B-Date
0 I-Date
月 I-Date
2 I-Date
2 I-Date
日 I-Date
其 B-Time
余 I-Time
时 I-Time
间 I-Time
其 B-Time
余 I-Time
时 I-Time
间 I-Time
无 O
外 O
出 O

病 B-Id
例 I-Id
3 I-Id
0 I-Id
马 B-Per
苏 I-Per
某 I-Per
某 I-Per
1 B-Date
0 I-Date
月 I-Date
2 I-Date
3 I-Date
日 I-Date
居 O
家 B-Place
无 O
外 O
出 O

病 B-Id
例 I-Id
3 I-Id
0 I-Id
马 B-Per
苏 I-Per
某 I-Per
某 I-Per
1 B-Date
0 I-Date
月 I-Date
2 I-Date
4 I-Date
日 I-Date
去 O
飞 B-Place
天 I-Place
世 I-Place
纪 I-Place
新 I-Place
城 I-Place
小 I-Place
区 I-Place
内 O
做 O
第 O
二 O
次 O
核 O
酸 O
检 O
测 O

病 B-Id
例 I-Id
3 I-Id
0 I-Id
马 B-Per
苏 I-Per
某 I-Per
某 I-Per
1 B-Date
0 I-Date
月 I-Date
2 I-Date
4 I-Date
日 I-Date
其 B-Time
余 I-Time
时 I-Time
间 I-Time
其 B-Time
余 I-Time
时 I-Time
间 I-Time
无 O
外 O
出 O

病 B-Id
例 I-Id
3 I-Id
0 I-Id
马 B-Per
苏 I-Per
某 I-Per
某 I-Per
1 B-Date
0 I-Date
月 I-Date
2 I-Date
5 I-Date
日 I-Date
该 O
患 O
者 O
转 O
移 O
至 O
定 B-Place
点 I-Place
医 I-Place
院 I-Place
隔 O
离 O
诊 O
疗 O

病 B-Id
例 I-Id
3 I-Id
1 I-Id
王 B-Per
某 I-Per
某 I-Per
1 B-Date
0 I-Date
月 I-Date
1 I-Date
6 I-Date
日 I-Date
1 B-Time
0 I-Time
: I-Time
3 I-Time
0 I-Time
乘 B-Type
坐 I-Type
甘 I-Type
A I-Type
5 I-Type
5 I-Type
U I-Type
0 I-Type
1 I-Type
私 I-Type
家 I-Type
车 I-Type
去 O
兰 B-Place
州 I-Place
银 I-Place
行 I-Place
桃 I-Place
林 I-Place
支 I-Place
行 I-Place
柜 I-Place
员 I-Place
机 I-Place
自 O
助 O
取 O
款 O
用 O
时 O
约 O
3 O
分 O
钟 O

病 B-Id
例 I-Id
3 I-Id
1 I-Id
王 B-Per
某 I-Per
某 I-Per
1 B-Date
0 I-Date
月 I-Date
1 I-Date
6 I-Date
日 I-Date
1 B-Time
1 I-Time
: I-Time
3 I-Time
0 I-Time
左 O
右 O
到 O
达 O
中 B-Place
川 I-Place
机 I-Place
场 I-Place
， O
在 O
安 B-Place
泊 I-Place
尔 I-Place
牛 I-Place
肉 I-Place
面 I-Place
馆 I-Place
中 I-Place
川 I-Place
店 I-Place
吃 O
饭 O
大 O
约 O
用 O
时 O
1 O
0 O
分 O
钟 O
， O
之 O
后 O
乘 O
3 O
U O
8 O
5 O
1 O
4 O
（ O
座 O
位 O
4 O
6 O
K O
） O
航 O
班 O
由 O
兰 O
州 O
中 O
川 O
机 O
场 O
起 O
飞 O

病 B-Id
例 I-Id
3 I-Id
1 I-Id
王 B-Per
某 I-Per
某 I-Per
1 B-Date
0 I-Date
月 I-Date
1 I-Date
6 I-Date
日 I-Date
1 B-Time
4 I-Time
: I-Time
3 I-Time
0 I-Time
到 O
达 O
重 B-Place
庆 I-Place
江 I-Place
北 I-Place
机 I-Place
场 I-Place
。 O
由 O
私 O
家 O
车 O
接 O
送 O
至 O
重 B-Place
庆 I-Place
丽 I-Place
森 I-Place
酒 I-Place
店 I-Place

病 B-Id
例 I-Id
3 I-Id
1 I-Id
王 B-Per
某 I-Per
某 I-Per
1 B-Date
0 I-Date
月 I-Date
1 I-Date
6 I-Date
日 I-Date
1 B-Time
9 I-Time
时 I-Time
左 I-Time
右 I-Time
在 O
重 B-Place
庆 I-Place
渝 I-Place
北 I-Place
区 I-Place
丽 I-Place
森 I-Place
酒 I-Place
店 I-Place
旁 I-Place
一 I-Place
餐 I-Place
厅 I-Place
就 O
餐 O

病 B-Id
例 I-Id
3 I-Id
1 I-Id
王 B-Per
某 I-Per
某 I-Per
1 B-Date
0 I-Date
月 I-Date
1 I-Date
6 I-Date
日 I-Date
2 B-Time
0 I-Time
: I-Time
3 I-Time
0 I-Time
左 O
右 O
回 O
到 O
酒 B-Place
店 I-Place
， O
无 O
外 O
出 O

病 B-Id
例 I-Id
3 I-Id
1 I-Id
王 B-Per
某 I-Per
某 I-Per
1 B-Date
0 I-Date
月 I-Date
1 I-Date
7 I-Date
日 I-Date
无 O
外 O
出 O
， O
与 O
同 O
上 O
五 O
位 O
好 O
友 O
在 O
酒 B-Place
店 I-Place
6 I-Place
0 I-Place
1 I-Place
2 I-Place
房 I-Place
间 I-Place
聚 O
会 O

病 B-Id
例 I-Id
3 I-Id
1 I-Id
王 B-Per
某 I-Per
某 I-Per
1 B-Date
0 I-Date
月 I-Date
1 I-Date
8 I-Date
日 I-Date
7 B-Time
: I-Time
4 I-Time
0 I-Time
乘 B-Type
火 I-Type
力 I-Type
专 I-Type
车 I-Type
渝 O
D O
J O
5 O
8 O
6 O
3 O
司 O
机 O
送 O
至 O
江 B-Place
北 I-Place
机 I-Place
场 I-Place

病 B-Id
例 I-Id
3 I-Id
1 I-Id
王 B-Per
某 I-Per
某 I-Per
1 B-Date
0 I-Date
月 I-Date
1 I-Date
8 I-Date
日 I-Date
9 B-Time
: I-Time
3 I-Time
0 I-Time
乘 O
3 O
U O
8 O
5 O
1 O
3 O
（ O
座 O
位 O
4 O
5 O
H O
） O
航 O
班 O

病 B-Id
例 I-Id
3 I-Id
1 I-Id
王 B-Per
某 I-Per
某 I-Per
1 B-Date
0 I-Date
月 I-Date
1 I-Date
8 I-Date
日 I-Date
1 B-Time
1 I-Time
: I-Time
3 I-Time
0 I-Time
分 O
到 O
达 O
兰 B-Place
州 I-Place
中 I-Place
川 I-Place
机 I-Place
场 I-Place
， O
由 O
司 O
机 O
送 O
至 O
七 B-Place
里 I-Place
河 I-Place
区 I-Place
甘 I-Place
肃 I-Place
宏 I-Place
科 I-Place
工 I-Place
程 I-Place
监 I-Place
理 I-Place
咨 I-Place
询 I-Place
有 I-Place
限 I-Place
公 I-Place
司 I-Place

病 B-Id
例 I-Id
3 I-Id
1 I-Id
王 B-Per
某 I-Per
某 I-Per
1 B-Date
0 I-Date
月 I-Date
1 I-Date
8 I-Date
日 I-Date
1 B-Time
8 I-Time
: I-Time
0 I-Time
0 I-Time
左 O
右 O
由 O
私 O
家 B-Place
车 O
送 O
回 O
家 B-Place
， O
再 O
无 O
外 O
出 O

病 B-Id
例 I-Id
3 I-Id
1 I-Id
王 B-Per
某 I-Per
某 I-Per
1 B-Date
0 I-Date
月 I-Date
1 I-Date
9 I-Date
日 I-Date
9 B-Time
： I-Time
0 I-Time
0 I-Time
左 O
右 O
自 B-Type
驾 I-Type
车 I-Type
去 O
联 B-Place
勤 I-Place
保 I-Place
障 I-Place
部 I-Place
队 I-Place
9 I-Place
4 I-Place
0 I-Place
医 I-Place
院 I-Place
核 O
酸 O
检 O
测 O
， O
由 O
于 O
人 O
多 O
大 O
概 O
停 O
留 O
1 O
0 O
分 O
钟 O
前 O
去 O
七 B-Place
里 I-Place
河 I-Place
区 I-Place
人 I-Place
民 I-Place
医 I-Place
院 I-Place
采 O
集 O
核 O
酸 O
， O
大 O
约 O
停 O
留 O
2 O
0 O
分 O
钟 O
左 O
右 O
， O
随 O
后 O
步 B-Type
行 I-Type
至 O
公 B-Place
司 I-Place

病 B-Id
例 I-Id
3 I-Id
1 I-Id
王 B-Per
某 I-Per
某 I-Per
1 B-Date
0 I-Date
月 I-Date
1 I-Date
9 I-Date
日 I-Date
1 B-Time
7 I-Time
: I-Time
0 I-Time
0 I-Time
左 O
右 O
司 O
机 O
送 O
至 O
家 B-Place
中 O

病 B-Id
例 I-Id
3 I-Id
1 I-Id
王 B-Per
某 I-Per
某 I-Per
1 B-Date
0 I-Date
月 I-Date
1 I-Date
9 I-Date
日 I-Date
2 B-Time
1 I-Time
: I-Time
2 I-Time
0 I-Time
由 O
安 B-Place
宁 I-Place
区 I-Place
十 I-Place
里 I-Place
店 I-Place
街 I-Place
道 I-Place
闭 O
环 O
转 O
运 O
至 O
隔 O
离 O
点 O

病 B-Id
例 I-Id
3 I-Id
2 I-Id
彭 B-Per
某 I-Per
某 I-Per
1 B-Date
0 I-Date
月 I-Date
1 I-Date
1 I-Date
日 I-Date
至 I-Date
1 I-Date
5 I-Date
日 I-Date
在 O
家 B-Place
及 O
小 B-Place
区 I-Place
活 O
动 O

病 B-Id
例 I-Id
3 I-Id
2 I-Id
彭 B-Per
某 I-Per
某 I-Per
1 B-Date
0 I-Date
月 I-Date
1 I-Date
6 I-Date
日 I-Date
7 B-Time
: I-Time
2 I-Time
0 I-Time
左 O
右 O
和 O
丈 O
夫 O
步 B-Type
行 I-Type
至 O
七 B-Place
里 I-Place
河 I-Place
区 I-Place
八 I-Place
里 I-Place
镇 I-Place
三 I-Place
十 I-Place
六 I-Place
中 I-Place
车 I-Place
站 I-Place

病 B-Id
例 I-Id
3 I-Id
2 I-Id
彭 B-Per
某 I-Per
某 I-Per
1 B-Date
0 I-Date
月 I-Date
1 I-Date
6 I-Date
日 I-Date
7 B-Time
: I-Time
2 I-Time
7 I-Time
乘 B-Type
坐 I-Type
7 I-Type
5 I-Type
1 I-Type
路 I-Type
微 O
公 O
交 O
至 O
解 B-Place
放 I-Place
门 I-Place
站 I-Place
（ O
微 O
信 O
付 O
款 O
： O
给 O
千 O
岁 O
， O
满 O
员 O
， O
约 O
8 O
人 O
） O

病 B-Id
例 I-Id
3 I-Id
2 I-Id
彭 B-Per
某 I-Per
某 I-Per
1 B-Date
0 I-Date
月 I-Date
1 I-Date
6 I-Date
日 I-Date
7 B-Time
: I-Time
4 I-Time
1 I-Time
转 O
乘 B-Type
5 I-Type
6 I-Type
路 I-Type
公 I-Type
交 I-Type
至 I-Type
城 B-Place
关 I-Place
区 I-Place
皋 I-Place
兰 I-Place
路 I-Place
站 I-Place
下 B-Type
车 I-Type
（ O
车 O
辆 O
自 O
编 O
号 O
2 O
4 O
6 O
4 O
） O

病 B-Id
例 I-Id
3 I-Id
2 I-Id
彭 B-Per
某 I-Per
某 I-Per
1 B-Date
0 I-Date
月 I-Date
1 I-Date
6 I-Date
日 I-Date
约 O
8 B-Time
: I-Time
3 I-Time
0 I-Time
步 B-Type
行 I-Type
至 O
城 B-Place
关 I-Place
区 I-Place
老 I-Place
背 I-Place
斗 I-Place
刀 I-Place
削 I-Place
面 I-Place
馆 I-Place
上 O
班 O

病 B-Id
例 I-Id
3 I-Id
2 I-Id
彭 B-Per
某 I-Per
某 I-Per
1 B-Date
0 I-Date
月 I-Date
1 I-Date
6 I-Date
日 I-Date
2 B-Time
0 I-Time
: I-Time
3 I-Time
0 I-Time
左 O
右 O
下 O
班 O
， O
步 B-Type
行 I-Type
至 O
城 B-Place
关 I-Place
区 I-Place
王 I-Place
家 I-Place
庄 I-Place
车 I-Place
站 I-Place
， O
乘 B-Type
坐 I-Type
1 I-Type
1 I-Type
8 I-Type
路 I-Type
公 I-Type
交 I-Type
至 O
城 B-Place
关 I-Place
区 I-Place
解 I-Place
放 I-Place
门 I-Place
站 I-Place
（ O
车 O
辆 O
自 O
编 O
号 O
6 O
8 O
6 O
9 O
） O

病 B-Id
例 I-Id
3 I-Id
2 I-Id
彭 B-Per
某 I-Per
某 I-Per
1 B-Date
0 I-Date
月 I-Date
1 I-Date
6 I-Date
日 I-Date
2 B-Time
1 I-Time
: I-Time
0 I-Time
1 I-Time
换 O
乘 B-Type
7 I-Type
5 I-Type
1 I-Type
路 I-Type
微 O
公 O
交 O
至 O
三 B-Place
十 I-Place
六 I-Place
中 I-Place
站 I-Place
（ O
微 O
信 O
付 O
款 O
： O
啦 O
啦 O
啦 O
， O
满 O
座 O
， O
约 O
8 O
人 O
） O
， O
步 B-Type
行 I-Type
回 O
家 B-Place

病 B-Id
例 I-Id
3 I-Id
2 I-Id
彭 B-Per
某 I-Per
某 I-Per
1 B-Date
0 I-Date
月 I-Date
1 I-Date
6 I-Date
日 I-Date
其 B-Time
他 I-Time
时 I-Time
间 I-Time
其 B-Time
他 I-Time
时 I-Time
间 I-Time
无 B-Place
外 O
出 O

病 B-Id
例 I-Id
3 I-Id
2 I-Id
彭 B-Per
某 I-Per
某 I-Per
1 B-Date
0 I-Date
月 I-Date
1 I-Date
7 I-Date
日 I-Date
7 B-Time
: I-Time
3 I-Time
0 I-Time
左 O
右 O
和 O
丈 O
夫 O
步 B-Type
行 I-Type
至 O
三 B-Place
十 I-Place
六 I-Place
中 I-Place
站 I-Place

病 B-Id
例 I-Id
3 I-Id
2 I-Id
彭 B-Per
某 I-Per
某 I-Per
1 B-Date
0 I-Date
月 I-Date
1 I-Date
7 I-Date
日 I-Date
7 B-Time
: I-Time
4 I-Time
5 I-Time
乘 B-Type
坐 I-Type
7 I-Type
5 I-Type
1 I-Type
路 I-Type
微 O
公 O
交 O
至 O
解 B-Place
放 I-Place
门 I-Place
站 I-Place
（ O
微 O
信 O
付 O
款 O
： O
给 O
祥 O
， O
满 O
员 O
， O
约 O
8 O
人 O
） O

病 B-Id
例 I-Id
3 I-Id
2 I-Id
彭 B-Per
某 I-Per
某 I-Per
1 B-Date
0 I-Date
月 I-Date
1 I-Date
7 I-Date
日 I-Date
7 B-Time
: I-Time
5 I-Time
6 I-Time
换 O
乘 B-Type
5 I-Type
6 I-Type
路 I-Type
公 I-Type
交 I-Type
至 I-Type
皋 B-Place
兰 I-Place
路 I-Place
站 I-Place
下 B-Type
车 I-Type
（ O
车 O
辆 O
自 O
编 O
号 O
2 O
4 O
5 O
0 O
） O

病 B-Id
例 I-Id
3 I-Id
2 I-Id
彭 B-Per
某 I-Per
某 I-Per
1 B-Date
0 I-Date
月 I-Date
1 I-Date
7 I-Date
日 I-Date
约 O
8 B-Time
: I-Time
3 I-Time
0 I-Time
步 B-Type
行 I-Type
至 O
老 B-Place
背 I-Place
斗 I-Place
刀 I-Place
削 I-Place
面 I-Place
馆 I-Place
上 O
班 O

病 B-Id
例 I-Id
3 I-Id
2 I-Id
彭 B-Per
某 I-Per
某 I-Per
1 B-Date
0 I-Date
月 I-Date
1 I-Date
7 I-Date
日 I-Date
2 B-Time
0 I-Time
: I-Time
3 I-Time
0 I-Time
左 O
右 O
下 O
班 O
， O
步 B-Type
行 I-Type
至 O
王 B-Place
家 I-Place
庄 I-Place
车 I-Place
站 I-Place

病 B-Id
例 I-Id
3 I-Id
2 I-Id
彭 B-Per
某 I-Per
某 I-Per
1 B-Date
0 I-Date
月 I-Date
1 I-Date
7 I-Date
日 I-Date
2 B-Time
0 I-Time
: I-Time
3 I-Time
3 I-Time
乘 B-Type
坐 I-Type
1 I-Type
1 I-Type
8 I-Type
路 I-Type
公 I-Type
交 I-Type
至 I-Type
解 B-Place
放 I-Place
门 I-Place
站 I-Place
（ B-Type
车 I-Type
辆 O
自 O
编 O
号 O
6 O
3 O
9 O
9 O
） O

病 B-Id
例 I-Id
3 I-Id
2 I-Id
彭 B-Per
某 I-Per
某 I-Per
1 B-Date
0 I-Date
月 I-Date
1 I-Date
7 I-Date
日 I-Date
2 B-Time
1 I-Time
: I-Time
1 I-Time
3 I-Time
换 O
乘 B-Type
7 I-Type
5 I-Type
1 I-Type
路 I-Type
微 O
公 O
交 O
至 O
三 B-Place
十 I-Place
六 I-Place
中 I-Place
站 I-Place
（ O
微 O
信 O
付 O
款 O
： O
天 O
道 O
酬 O
勤 O
， O
满 O
座 O
， O
约 O
8 O
人 O
） O
， O
步 B-Type
行 I-Type
回 O
家 B-Place

病 B-Id
例 I-Id
3 I-Id
2 I-Id
彭 B-Per
某 I-Per
某 I-Per
1 B-Date
0 I-Date
月 I-Date
1 I-Date
7 I-Date
日 I-Date
其 B-Time
他 I-Time
时 I-Time
间 I-Time
其 B-Time
他 I-Time
时 I-Time
间 I-Time
无 B-Place
外 O
出 O

病 B-Id
例 I-Id
3 I-Id
2 I-Id
彭 B-Per
某 I-Per
某 I-Per
1 B-Date
0 I-Date
月 I-Date
1 I-Date
8 I-Date
日 I-Date
7 B-Time
: I-Time
3 I-Time
0 I-Time
左 O
右 O
和 O
丈 O
夫 O
步 B-Type
行 I-Type
至 O
三 B-Place
十 I-Place
六 I-Place
中 I-Place
站 I-Place

病 B-Id
例 I-Id
3 I-Id
2 I-Id
彭 B-Per
某 I-Per
某 I-Per
1 B-Date
0 I-Date
月 I-Date
1 I-Date
8 I-Date
日 I-Date
7 B-Time
: I-Time
3 I-Time
4 I-Time
乘 B-Type
坐 I-Type
4 I-Type
4 I-Type
路 I-Type
公 I-Type
交 I-Type
至 O
解 B-Place
放 I-Place
门 I-Place
站 I-Place

病 B-Id
例 I-Id
3 I-Id
2 I-Id
彭 B-Per
某 I-Per
某 I-Per
1 B-Date
0 I-Date
月 I-Date
1 I-Date
8 I-Date
日 I-Date
8 B-Time
: I-Time
0 I-Time
2 I-Time
换 O
乘 B-Type
5 I-Type
6 I-Type
路 I-Type
公 I-Type
交 I-Type
至 I-Type
皋 B-Place
兰 I-Place
路 I-Place
站 I-Place
下 B-Type
车 I-Type
（ O
车 O
辆 O
自 O
编 O
号 O
2 O
4 O
5 O
2 O
） O

病 B-Id
例 I-Id
3 I-Id
2 I-Id
彭 B-Per
某 I-Per
某 I-Per
1 B-Date
0 I-Date
月 I-Date
1 I-Date
8 I-Date
日 I-Date
约 O
8 B-Time
: I-Time
3 I-Time
0 I-Time
步 B-Type
行 I-Type
至 O
老 B-Place
背 I-Place
斗 I-Place
刀 I-Place
削 I-Place
面 I-Place
馆 I-Place
上 O
班 O

病 B-Id
例 I-Id
3 I-Id
2 I-Id
彭 B-Per
某 I-Per
某 I-Per
1 B-Date
0 I-Date
月 I-Date
1 I-Date
8 I-Date
日 I-Date
2 B-Time
0 I-Time
: I-Time
3 I-Time
0 I-Time
左 O
右 O
下 O
班 O
， O
步 B-Type
行 I-Type
至 O
王 B-Place
家 I-Place
庄 I-Place
车 I-Place
站 I-Place

病 B-Id
例 I-Id
3 I-Id
2 I-Id
彭 B-Per
某 I-Per
某 I-Per
1 B-Date
0 I-Date
月 I-Date
1 I-Date
8 I-Date
日 I-Date
2 B-Time
0 I-Time
: I-Time
3 I-Time
3 I-Time
乘 B-Type
坐 I-Type
1 I-Type
1 I-Type
8 I-Type
路 I-Type
公 I-Type
交 I-Type
至 O
解 B-Place
放 I-Place
门 I-Place
站 I-Place
（ O
具 O
体 O
班 O
次 O
不 O
详 O
） O

病 B-Id
例 I-Id
3 I-Id
2 I-Id
彭 B-Per
某 I-Per
某 I-Per
1 B-Date
0 I-Date
月 I-Date
1 I-Date
8 I-Date
日 I-Date
2 B-Time
1 I-Time
: I-Time
4 I-Time
3 I-Time
换 O
乘 B-Type
7 I-Type
5 I-Type
1 I-Type
路 I-Type
微 O
公 O
交 O
至 O
三 B-Place
十 I-Place
六 I-Place
中 I-Place
站 I-Place
（ O
微 O
信 O
付 O
款 O
： O
蒋 O
师 O
傅 O
7 O
5 O
1 O
， O
满 O
座 O
， O
约 O
8 O
人 O
） O
， O
步 B-Type
行 I-Type
回 O
家 B-Place

病 B-Id
例 I-Id
3 I-Id
2 I-Id
彭 B-Per
某 I-Per
某 I-Per
1 B-Date
0 I-Date
月 I-Date
1 I-Date
8 I-Date
日 I-Date
2 B-Time
2 I-Time
: I-Time
3 I-Time
0 I-Time
餐 O
馆 O
老 O
板 O
王 B-Per
某 I-Per
电 O
话 O
告 O
知 O
彭 B-Per
某 I-Per
某 I-Per
1 O
9 O
日 O
停 O
止 O
上 O
班 O
， O
原 O
因 O
为 O
店 O
中 O
有 O
新 O
冠 O
确 O
诊 O
病 O
例 O
就 O
餐 O
史 O

病 B-Id
例 I-Id
3 I-Id
2 I-Id
彭 B-Per
某 I-Per
某 I-Per
1 B-Date
0 I-Date
月 I-Date
1 I-Date
8 I-Date
日 I-Date
其 B-Time
他 I-Time
时 I-Time
间 I-Time
其 B-Time
他 I-Time
时 I-Time
间 I-Time
无 O
外 O
出 O

病 B-Id
例 I-Id
3 I-Id
2 I-Id
彭 B-Per
某 I-Per
某 I-Per
1 B-Date
0 I-Date
月 I-Date
1 I-Date
9 I-Date
日 I-Date
- I-Date
2 I-Date
0 I-Date
日 I-Date
无 B-Place
外 O
出 O

病 B-Id
例 I-Id
3 I-Id
2 I-Id
彭 B-Per
某 I-Per
某 I-Per
1 B-Date
0 I-Date
月 I-Date
2 I-Date
1 I-Date
日 I-Date
2 B-Time
1 I-Time
: I-Time
4 I-Time
6 I-Time
打 B-Type
车 I-Type
（ O
微 O
信 O
付 O
款 O
： O
1 O
6 O
8 O
） O
至 O
七 B-Place
里 I-Place
河 I-Place
区 I-Place
华 I-Place
林 I-Place
山 I-Place
桥 I-Place
头 I-Place
做 O
核 O
酸 O
检 O
测 O
， O
下 O
车 O
后 O
做 O
核 O
酸 O
检 O
测 O
未 O
果 O
， O
停 O
留 O
数 O
分 O
钟 O

病 B-Id
例 I-Id
3 I-Id
2 I-Id
彭 B-Per
某 I-Per
某 I-Per
1 B-Date
0 I-Date
月 I-Date
2 I-Date
1 I-Date
日 I-Date
2 B-Time
1 I-Time
: I-Time
5 I-Time
9 I-Time
打 B-Type
车 I-Type
（ O
微 O
信 O
付 O
款 O
： O
二 O
两 O
米 O
饭 O
） O
到 O
八 B-Place
里 I-Place
镇 I-Place
五 I-Place
里 I-Place
铺 I-Place
村 I-Place
委 I-Place
会 I-Place
做 O
核 O
酸 O
检 O
测 O
， O
检 O
测 O
后 O
步 B-Type
行 I-Type
回 O
家 B-Place

病 B-Id
例 I-Id
3 I-Id
2 I-Id
彭 B-Per
某 I-Per
某 I-Per
1 B-Date
0 I-Date
月 I-Date
2 I-Date
1 I-Date
日 I-Date
其 B-Time
他 I-Time
时 I-Time
间 I-Time
其 B-Time
他 I-Time
时 I-Time
间 I-Time
无 B-Place
外 O
出 O

病 B-Id
例 I-Id
3 I-Id
2 I-Id
彭 B-Per
某 I-Per
某 I-Per
1 B-Date
0 I-Date
月 I-Date
2 I-Date
2 I-Date
日 I-Date
全 B-Time
天 I-Time
无 B-Place
外 O
出 O

病 B-Id
例 I-Id
3 I-Id
2 I-Id
彭 B-Per
某 I-Per
某 I-Per
1 B-Date
0 I-Date
月 I-Date
2 I-Date
3 I-Date
日 I-Date
1 B-Time
4 I-Time
: I-Time
0 I-Time
0 I-Time
左 O
右 O
出 O
门 O
至 O
楼 B-Place
下 I-Place
乐 I-Place
乐 I-Place
便 I-Place
利 I-Place
店 I-Place
购 O
物 O
（ O
微 O
信 O
付 O
款 O
： O
倪 O
先 O
+ O
~ O
我 O
断 O
后 O
） O
， O
停 O
留 O
时 O
间 O
约 O
1 O
0 O
分 O
钟 O
， O
店 O
里 O
有 O
4 O
- O
5 O
名 O
顾 O
客 O

病 B-Id
例 I-Id
3 I-Id
2 I-Id
彭 B-Per
某 I-Per
某 I-Per
1 B-Date
0 I-Date
月 I-Date
2 I-Date
3 I-Date
日 I-Date
其 B-Time
他 I-Time
时 I-Time
间 I-Time
其 B-Time
他 I-Time
时 I-Time
间 I-Time
无 B-Place
外 O
出 O

病 B-Id
例 I-Id
3 I-Id
2 I-Id
彭 B-Per
某 I-Per
某 I-Per
1 B-Date
0 I-Date
月 I-Date
2 I-Date
4 I-Date
日 I-Date
2 B-Time
3 I-Time
: I-Time
0 I-Time
0 I-Time
前 O
无 B-Place
外 O
出 O

病 B-Id
例 I-Id
3 I-Id
2 I-Id
彭 B-Per
某 I-Per
某 I-Per
1 B-Date
0 I-Date
月 I-Date
2 I-Date
4 I-Date
日 I-Date
2 B-Time
3 I-Time
: I-Time
0 I-Time
0 I-Time
在 O
居 B-Place
住 I-Place
小 I-Place
区 I-Place
做 O
核 O
酸 O
检 O
测 O
， O
全 O
程 O
戴 O
口 O
罩 O

病 B-Id
例 I-Id
3 I-Id
2 I-Id
彭 B-Per
某 I-Per
某 I-Per
1 B-Date
0 I-Date
月 I-Date
2 I-Date
5 I-Date
日 I-Date
无 B-Place
外 O
出 O

病 B-Id
例 I-Id
3 I-Id
2 I-Id
彭 B-Per
某 I-Per
某 I-Per
1 B-Date
0 I-Date
月 I-Date
2 I-Date
5 I-Date
日 I-Date
1 B-Time
4 I-Time
: I-Time
0 I-Time
0 I-Time
左 O
右 O
核 O
酸 O
检 O
测 O
人 O
员 O
上 O
门 O
检 O
测 O

病 B-Id
例 I-Id
3 I-Id
2 I-Id
彭 B-Per
某 I-Per
某 I-Per
1 B-Date
0 I-Date
月 I-Date
2 I-Date
5 I-Date
日 I-Date
2 B-Time
1 I-Time
: I-Time
0 I-Time
0 I-Time
转 O
运 O
至 O
兰 B-Place
州 I-Place
重 I-Place
离 I-Place
子 I-Place
医 I-Place
院 I-Place

病 B-Id
例 I-Id
3 I-Id
3 I-Id
刘 B-Per
某 I-Per
1 B-Date
0 I-Date
月 I-Date
1 I-Date
1 I-Date
日 I-Date
- I-Date
1 I-Date
7 I-Date
日 I-Date
每 O
日 O
7 B-Time
: I-Time
0 I-Time
0 I-Time
带 O
两 O
个 O
孩 O
子 O
乘 B-Type
坐 I-Type
2 I-Type
路 I-Type
公 I-Type
交 I-Type
上 O
学 O
， O
大 O
儿 O
子 O
在 O
七 B-Place
里 I-Place
河 I-Place
桥 I-Place
南 I-Place
换 O
乘 O
去 O
敦 B-Place
煌 I-Place
路 I-Place
小 I-Place
学 I-Place
上 O
学 O
， O
本 O
人 O
送 O
小 O
儿 O
子 O
在 O
市 B-Place
一 I-Place
医 I-Place
院 I-Place
下 O
车 O
到 O
王 B-Place
家 I-Place
堡 I-Place
小 I-Place
学 I-Place
上 O
学 O
， O
后 O
步 B-Type
行 I-Type
穿 B-Place
过 I-Place
建 I-Place
兰 I-Place
路 I-Place
步 I-Place
行 I-Place
街 I-Place
到 O
达 O
单 B-Place
位 I-Place
（ I-Place
西 I-Place
站 I-Place
银 I-Place
信 I-Place
大 I-Place
厦 I-Place
1 I-Place
9 I-Place
楼 I-Place
） I-Place
上 O
班 O

病 B-Id
例 I-Id
3 I-Id
3 I-Id
刘 B-Per
某 I-Per
1 B-Date
0 I-Date
月 I-Date
1 I-Date
1 I-Date
日 I-Date
- I-Date
1 I-Date
7 I-Date
日 I-Date
1 B-Time
7 I-Time
: I-Time
0 I-Time
0 I-Time
下 O
班 O
， O
原 O
路 O
返 O
回 O
王 B-Place
家 I-Place
堡 I-Place
小 I-Place
学 I-Place
接 O
小 O
儿 O
子 O

病 B-Id
例 I-Id
3 I-Id
3 I-Id
刘 B-Per
某 I-Per
1 B-Date
0 I-Date
月 I-Date
1 I-Date
1 I-Date
日 I-Date
- I-Date
1 I-Date
7 I-Date
日 I-Date
1 B-Time
7 I-Time
: I-Time
5 I-Time
0 I-Time
左 O
右 O
乘 B-Type
坐 I-Type
2 I-Type
路 I-Type
公 I-Type
交 I-Type
回 O
家 B-Place
， O
大 O
儿 O
子 O
自 O
行 O
回 O
家 B-Place

病 B-Id
例 I-Id
3 I-Id
3 I-Id
刘 B-Per
某 I-Per
1 B-Date
0 I-Date
月 I-Date
1 I-Date
8 I-Date
日 I-Date
8 B-Time
: I-Time
4 I-Time
8 I-Time
- I-Time
1 I-Time
0 I-Time
: I-Time
3 I-Time
6 I-Time
乘 B-Type
坐 I-Type
D I-Type
7 I-Type
5 I-Type
4 I-Type
次 I-Type
动 I-Type
车 I-Type
（ O
6 O
车 O
7 O
C O
） O
于 O
1 B-Time
0 I-Time
: I-Time
3 I-Time
6 I-Time
到 O
达 O
甘 B-Place
肃 I-Place
省 I-Place
陇 I-Place
南 I-Place
市 I-Place
宕 B-Place
昌 I-Place
县 I-Place
哈 I-Place
达 I-Place
铺 I-Place
车 I-Place
站 I-Place
， O
同 O
行 O
3 O
7 O
人 O
（ O
公 O
司 O
同 O
事 O
3 O
5 O
人 O
， O
导 O
游 O
1 O
人 O
） O
， O
后 O
乘 B-Type
坐 I-Type
大 I-Type
巴 I-Type
车 I-Type
（ O
甘 O
D O
4 O
9 O
2 O
9 O
2 O
） O
到 O
达 O
宕 O
昌 O
吃 O
中 B-Time
午 I-Time
饭 O
（ O
具 O
体 O
饭 O
馆 O
名 O
称 O
不 O
详 O
） O

病 B-Id
例 I-Id
3 I-Id
3 I-Id
刘 B-Per
某 I-Per
1 B-Date
0 I-Date
月 I-Date
1 I-Date
8 I-Date
日 I-Date
1 B-Time
4 I-Time
: I-Time
0 I-Time
0 I-Time
左 O
右 O
到 O
达 O
宕 B-Place
昌 I-Place
县 I-Place
鹅 I-Place
漫 I-Place
沟 I-Place
景 I-Place
区 I-Place

病 B-Id
例 I-Id
3 I-Id
3 I-Id
刘 B-Per
某 I-Per
1 B-Date
0 I-Date
月 I-Date
1 I-Date
8 I-Date
日 I-Date
1 B-Time
8 I-Time
: I-Time
0 I-Time
0 I-Time
左 O
右 O
离 O
开 O
， O
乘 B-Type
大 I-Type
巴 I-Type
车 I-Type
（ O
同 O
上 O
） O
到 O
达 O
官 B-Place
鹅 I-Place
沟 I-Place
“ I-Place
山 I-Place
水 I-Place
农 I-Place
家 I-Place
乐 I-Place
” I-Place
吃 O
晚 O
饭 O
、 O
住 O
宿 O

病 B-Id
例 I-Id
3 I-Id
3 I-Id
刘 B-Per
某 I-Per
1 B-Date
0 I-Date
月 I-Date
1 I-Date
9 I-Date
日 I-Date
8 B-Time
: I-Time
3 I-Time
0 I-Time
左 O
右 O
进 O
入 O
官 B-Place
鹅 I-Place
沟 I-Place
景 I-Place
区 I-Place

病 B-Id
例 I-Id
3 I-Id
3 I-Id
刘 B-Per
某 I-Per
1 B-Date
0 I-Date
月 I-Date
1 I-Date
9 I-Date
日 I-Date
1 B-Time
1 I-Time
: I-Time
3 I-Time
0 I-Time
左 O
右 O
出 B-Place
景 I-Place
区 I-Place
， O
后 O
乘 B-Type
坐 I-Type
大 I-Type
巴 I-Type
车 I-Type
前 O
往 O
官 B-Place
鹅 I-Place
沟 I-Place
“ I-Place
山 I-Place
水 I-Place
农 I-Place
家 I-Place
乐 I-Place
” I-Place
收 O
拾 O
行 O
李 O

病 B-Id
例 I-Id
3 I-Id
3 I-Id
刘 B-Per
某 I-Per
1 B-Date
0 I-Date
月 I-Date
1 I-Date
9 I-Date
日 I-Date
约 O
1 B-Time
2 I-Time
: I-Time
0 I-Time
0 I-Time
出 O
发 O
前 B-Place
往 I-Place
宕 I-Place
昌 I-Place
， O
在 O
“ B-Place
蜀 I-Place
香 I-Place
味 I-Place
家 I-Place
常 I-Place
菜 I-Place
” I-Place
就 O
餐 O

病 B-Id
例 I-Id
3 I-Id
3 I-Id
刘 B-Per
某 I-Per
1 B-Date
0 I-Date
月 I-Date
1 I-Date
9 I-Date
日 I-Date
1 B-Time
4 I-Time
: I-Time
0 I-Time
0 I-Time
左 O
右 O
乘 B-Type
坐 I-Type
大 I-Type
巴 I-Type
车 I-Type
前 B-Place
往 I-Place
康 I-Place
县 I-Place
花 I-Place
桥 I-Place
村 I-Place

病 B-Id
例 I-Id
3 I-Id
3 I-Id
刘 B-Per
某 I-Per
1 B-Date
0 I-Date
月 I-Date
1 I-Date
9 I-Date
日 I-Date
1 B-Time
7 I-Time
: I-Time
0 I-Time
0 I-Time
左 O
右 O
到 B-Place
达 I-Place
康 I-Place
县 I-Place
花 I-Place
桥 I-Place
村 I-Place
“ I-Place
菩 I-Place
提 I-Place
庄 I-Place
园 I-Place
” I-Place
， O
后 O
在 O
一 O
饭 O
店 O
吃 O
饭 O
（ O
具 O
体 O
名 O
称 O
不 O
详 O
） O
， O
就 O
餐 O
结 O
束 O
后 O
晚 O
宿 O
“ O
菩 O
提 O
庄 O
园 O
” O

病 B-Id
例 I-Id
3 I-Id
3 I-Id
刘 B-Per
某 I-Per
1 B-Date
0 I-Date
月 I-Date
2 I-Date
0 I-Date
日 I-Date
8 B-Time
: I-Time
0 I-Time
0 I-Time
- O
1 O
0 O
点 O
左 O
右 O
在 O
酒 B-Place
店 I-Place
吃 O
完 O
早 O
餐 O
， O
后 O
乘 B-Type
大 I-Type
巴 I-Type
车 I-Type
（ O
同 O
上 O
） O
1 O
0 O
点 O
左 O
右 O
到 O
达 O
康 B-Place
县 I-Place
朱 I-Place
家 I-Place
沟 I-Place

病 B-Id
例 I-Id
3 I-Id
3 I-Id
刘 B-Per
某 I-Per
1 B-Date
0 I-Date
月 I-Date
2 I-Date
0 I-Date
日 I-Date
1 B-Time
2 I-Time
: I-Time
0 I-Time
0 I-Time
左 O
右 O
出 B-Place
景 I-Place
点 I-Place
返 O
回 O
花 B-Place
桥 I-Place
村 I-Place
“ I-Place
菩 I-Place
提 I-Place
庄 I-Place
园 I-Place
” I-Place
收 O
拾 O
行 O
李 O

病 B-Id
例 I-Id
3 I-Id
3 I-Id
刘 B-Per
某 I-Per
1 B-Date
0 I-Date
月 I-Date
2 I-Date
0 I-Date
日 I-Date
1 B-Time
4 I-Time
: I-Time
0 I-Time
0 I-Time
出 O
发 O
乘 B-Type
坐 I-Type
大 I-Type
巴 I-Type
车 I-Type
（ O
同 O
上 O
） O
返 B-Place
回 I-Place
兰 I-Place
州 I-Place

病 B-Id
例 I-Id
3 I-Id
3 I-Id
刘 B-Per
某 I-Per
1 B-Date
0 I-Date
月 I-Date
2 I-Date
0 I-Date
日 I-Date
2 B-Time
2 I-Time
: I-Time
3 I-Time
0 I-Time
左 O
右 O
到 B-Place
达 I-Place
兰 I-Place
州 I-Place
， O
随 O
后 O
乘 B-Type
坐 I-Type
同 I-Type
事 I-Type
裴 I-Type
某 I-Type
某 I-Type
丈 I-Type
夫 I-Type
所 I-Type
驾 I-Type
私 I-Type
家 B-Place
车 B-Type
回 O
家 B-Place

病 B-Id
例 I-Id
3 I-Id
3 I-Id
刘 B-Per
某 I-Per
1 B-Date
0 I-Date
月 I-Date
2 I-Date
1 I-Date
日 I-Date
7 B-Time
: I-Time
4 I-Time
0 I-Time
左 I-Time
右 I-Time
- I-Time
1 I-Time
2 I-Time
: I-Time
0 I-Time
0 I-Time
左 I-Time
右 I-Time
从 O
家 B-Place
出 O
发 O
乘 B-Type
坐 I-Type
1 I-Type
3 I-Type
6 I-Type
路 I-Type
公 I-Type
交 I-Type
去 O
单 B-Place
位 I-Place
取 O
东 O
西 O
， O
待 O
至 O
1 B-Time
2 I-Time
: I-Time
0 I-Time
0 I-Time
左 O
右 O
， O
后 O
其 O
丈 O
夫 O
驾 B-Type
车 I-Type
接 O
回 O
家 B-Place
， O
下 B-Time
午 I-Time
和 O
老 O
公 O
一 O
起 O
驾 B-Type
车 I-Type
去 O
东 B-Place
立 I-Place
奥 I-Place
特 I-Place
莱 I-Place
斯 I-Place
广 I-Place
场 I-Place
排 O
队 O
做 O
核 O
酸 O
检 O
测 O
未 O
果 O
， O
随 O
后 O
驾 B-Type
车 I-Type
前 O
往 O
培 B-Place
黎 I-Place
广 I-Place
场 I-Place
社 I-Place
区 I-Place
做 O
核 O
酸 O
检 O
测 O
， O
检 O
测 O
结 O
束 O
后 O
驾 B-Type
车 I-Type
回 O
家 B-Place
， O
再 O
无 O
外 O
出 O

病 B-Id
例 I-Id
3 I-Id
3 I-Id
刘 B-Per
某 I-Per
1 B-Date
0 I-Date
月 I-Date
2 I-Date
2 I-Date
日 I-Date
上 B-Time
午 I-Time
在 O
家 B-Place
无 O
外 O
出 O

病 B-Id
例 I-Id
3 I-Id
3 I-Id
刘 B-Per
某 I-Per
1 B-Date
0 I-Date
月 I-Date
2 I-Date
2 I-Date
日 I-Date
1 B-Time
4 I-Time
: I-Time
0 I-Time
0 I-Time
左 O
右 O
乘 B-Type
坐 I-Type
1 I-Type
3 I-Type
6 I-Type
路 I-Type
公 I-Type
交 I-Type
去 O
办 B-Place
公 I-Place
室 I-Place
发 O
快 O
递 O
（ O
快 O
递 O
员 O
上 O
楼 O
取 O
件 O
） O

病 B-Id
例 I-Id
3 I-Id
3 I-Id
刘 B-Per
某 I-Per
1 B-Date
0 I-Date
月 I-Date
2 I-Date
2 I-Date
日 I-Date
1 B-Time
5 I-Time
: I-Time
0 I-Time
0 I-Time
左 O
右 O
乘 B-Type
坐 I-Type
1 I-Type
3 I-Type
6 I-Type
路 I-Type
公 I-Type
交 I-Type
返 O
回 O
家 B-Place
中 O
， O
再 O
无 O
外 O
出 O

病 B-Id
例 I-Id
3 I-Id
3 I-Id
刘 B-Per
某 I-Per
1 B-Date
0 I-Date
月 I-Date
2 I-Date
3 I-Date
日 I-Date
在 O
家 B-Place
无 O
外 O
出 O

病 B-Id
例 I-Id
3 I-Id
3 I-Id
刘 B-Per
某 I-Per
1 B-Date
0 I-Date
月 I-Date
2 I-Date
4 I-Date
日 I-Date
下 B-Time
午 I-Time
在 O
居 B-Place
住 I-Place
小 I-Place
区 I-Place
院 I-Place
子 I-Place
做 O
核 O
酸 O
检 O
测 O
， O
随 O
后 O
返 O
回 O
家 B-Place
中 O

病 B-Id
例 I-Id
3 I-Id
3 I-Id
刘 B-Per
某 I-Per
1 B-Date
0 I-Date
月 I-Date
2 I-Date
4 I-Date
日 I-Date
其 B-Time
余 I-Time
时 I-Time
间 I-Time
其 B-Time
余 I-Time
时 I-Time
间 I-Time
在 O
家 B-Place
无 O
外 O
出 O

病 B-Id
例 I-Id
3 I-Id
3 I-Id
刘 B-Per
某 I-Per
1 B-Date
0 I-Date
月 I-Date
2 I-Date
5 I-Date
日 I-Date
在 O
家 B-Place
无 O
外 O
出 O

病 B-Id
例 I-Id
3 I-Id
3 I-Id
刘 B-Per
某 I-Per
1 B-Date
0 I-Date
月 I-Date
2 I-Date
6 I-Date
日 I-Date
2 B-Time
: I-Time
0 I-Time
0 I-Time
被 O
转 O
运 O
至 O
兰 B-Place
州 I-Place
重 I-Place
离 I-Place
子 I-Place
医 I-Place
院 I-Place
， O
进 O
行 O
隔 O
离 O
治 O
疗 O

病 B-Id
例 I-Id
3 I-Id
4 I-Id
马 B-Per
某 I-Per
某 I-Per
1 B-Date
0 I-Date
月 I-Date
7 I-Date
日 I-Date
至 I-Date
1 I-Date
5 I-Date
日 I-Date
在 O
甘 B-Place
肃 I-Place
省 I-Place
临 I-Place
夏 I-Place
回 I-Place
族 I-Place
自 I-Place
治 I-Place
州 I-Place
东 I-Place
乡 I-Place
族 I-Place
自 I-Place
治 I-Place
县 I-Place

病 B-Id
例 I-Id
3 I-Id
4 I-Id
马 B-Per
某 I-Per
某 I-Per
1 B-Date
0 I-Date
月 I-Date
1 I-Date
5 I-Date
日 I-Date
1 B-Time
6 I-Time
: I-Time
0 I-Time
0 I-Time
返 O
回 O
兰 B-Place
州 I-Place
市 I-Place
七 I-Place
里 I-Place
河 I-Place
区 I-Place
西 I-Place
园 I-Place
街 I-Place
道 I-Place
五 I-Place
星 I-Place
坪 I-Place
社 I-Place
区 I-Place
五 I-Place
星 I-Place
坪 I-Place
后 I-Place
街 I-Place

病 B-Id
例 I-Id
3 I-Id
4 I-Id
马 B-Per
某 I-Per
某 I-Per
1 B-Date
0 I-Date
月 I-Date
1 I-Date
6 I-Date
日 I-Date
1 B-Time
1 I-Time
: I-Time
5 I-Time
7 I-Time
至 I-Time
1 I-Time
6 I-Time
: I-Time
5 I-Time
1 I-Time
骑 B-Type
电 I-Type
动 I-Type
三 I-Type
轮 I-Type
车 I-Type
收 O
废 O
品 O
， O
途 O
径 O
城 B-Place
关 I-Place
区 I-Place
牟 I-Place
家 I-Place
庄 I-Place
、 O
甘 B-Place
兰 I-Place
饭 I-Place
店 I-Place
、 O
兰 B-Place
州 I-Place
火 I-Place
车 I-Place
站 I-Place
、 O
五 B-Place
泉 I-Place
宾 I-Place
馆 I-Place
、 O
伏 B-Place
龙 I-Place
坪 I-Place
、 O
七 B-Place
里 I-Place
河 I-Place
区 I-Place
牛 I-Place
奶 I-Place
厂 I-Place
后 O
回 O
到 O
五 B-Place
星 I-Place
坪 I-Place
家 I-Place
中 O

病 B-Id
例 I-Id
3 I-Id
4 I-Id
马 B-Per
某 I-Per
某 I-Per
1 B-Date
0 I-Date
月 I-Date
1 I-Date
6 I-Date
日 I-Date
1 B-Time
2 I-Time
: I-Time
5 I-Time
6 I-Time
平 B-Place
凉 I-Place
路 I-Place
南 I-Place
口 I-Place
监 O
控 O
显 O
示 O
同 O
行 O
人 O
马 B-Per
某 I-Per

病 B-Id
例 I-Id
3 I-Id
4 I-Id
马 B-Per
某 I-Per
某 I-Per
1 B-Date
0 I-Date
月 I-Date
1 I-Date
6 I-Date
日 I-Date
1 B-Time
4 I-Time
: I-Time
0 I-Time
8 I-Time
五 B-Place
星 I-Place
坪 I-Place
前 I-Place
街 I-Place
监 O
控 O
显 O
示 O
同 O
行 O
人 O
妻 O
子 O
马 B-Per
某 I-Per
某 I-Per

病 B-Id
例 I-Id
3 I-Id
4 I-Id
马 B-Per
某 I-Per
某 I-Per
1 B-Date
0 I-Date
月 I-Date
1 I-Date
6 I-Date
日 I-Date
1 B-Time
5 I-Time
: I-Time
2 I-Time
2 I-Time
至 I-Time
1 I-Time
6 I-Time
: I-Time
2 I-Time
0 I-Time
上 B-Place
西 I-Place
园 I-Place
上 I-Place
宝 I-Place
苑 I-Place
小 I-Place
区 I-Place
门 O
口 O
监 O
控 O
显 O
示 O
与 O
马 B-Per
某 I-Per
某 I-Per
在 O
一 O
起 O

病 B-Id
例 I-Id
3 I-Id
4 I-Id
马 B-Per
某 I-Per
某 I-Per
1 B-Date
0 I-Date
月 I-Date
1 I-Date
7 I-Date
日 I-Date
1 B-Time
1 I-Time
: I-Time
0 I-Time
0 I-Time
从 O
五 B-Place
星 I-Place
坪 I-Place
家 I-Place
中 O
出 O
发 O
， O
骑 B-Type
电 I-Type
动 I-Type
三 I-Type
轮 I-Type
车 I-Type
途 O
经 O
七 B-Place
里 I-Place
河 I-Place
区 I-Place
义 I-Place
乌 I-Place
商 I-Place
贸 I-Place
城 I-Place
、 O
林 B-Place
家 I-Place
庄 I-Place
小 I-Place
区 I-Place
、 O
下 B-Place
西 I-Place
园 I-Place
小 I-Place
区 I-Place
、 O
七 B-Place
里 I-Place
河 I-Place
矿 I-Place
机 I-Place
厂 I-Place
家 I-Place
属 I-Place
楼 I-Place
、 O
上 B-Place
西 I-Place
园 I-Place

病 B-Id
例 I-Id
3 I-Id
4 I-Id
马 B-Per
某 I-Per
某 I-Per
1 B-Date
0 I-Date
月 I-Date
1 I-Date
7 I-Date
日 I-Date
1 B-Time
5 I-Time
: I-Time
1 I-Time
8 I-Time
七 B-Place
里 I-Place
河 I-Place
铁 I-Place
路 I-Place
家 I-Place
属 I-Place
院 I-Place
门 O
口 O
监 O
控 O
显 O
示 O
同 O
行 O
人 O
马 B-Per
某 I-Per
某 I-Per

病 B-Id
例 I-Id
3 I-Id
4 I-Id
马 B-Per
某 I-Per
某 I-Per
1 B-Date
0 I-Date
月 I-Date
1 I-Date
7 I-Date
日 I-Date
1 B-Time
6 I-Time
: I-Time
4 I-Time
0 I-Time
七 B-Place
里 I-Place
河 I-Place
速 I-Place
8 I-Place
酒 I-Place
店 I-Place
门 O
口 O
监 O
控 O
显 O
示 O
与 O
两 O
人 O
有 O
近 O
距 O
离 O
接 O
触 O

病 B-Id
例 I-Id
3 I-Id
4 I-Id
马 B-Per
某 I-Per
某 I-Per
1 B-Date
0 I-Date
月 I-Date
1 I-Date
8 I-Date
日 I-Date
7 B-Time
: I-Time
0 I-Time
0 I-Time
出 O
发 O
前 O
往 O
临 B-Place
夏 I-Place
回 I-Place
族 I-Place
自 I-Place
治 I-Place
州 I-Place
东 I-Place
乡 I-Place
族 I-Place
自 I-Place
治 I-Place
县 I-Place
， O
当 B-Time
天 I-Time
返 O
回 O

病 B-Id
例 I-Id
3 I-Id
4 I-Id
马 B-Per
某 I-Per
某 I-Per
1 B-Date
0 I-Date
月 I-Date
1 I-Date
8 I-Date
日 I-Date
1 B-Time
9 I-Time
: I-Time
0 I-Time
0 I-Time
途 O
经 O
七 B-Place
里 I-Place
河 I-Place
区 I-Place
袁 I-Place
家 I-Place
湾 I-Place

病 B-Id
例 I-Id
3 I-Id
4 I-Id
马 B-Per
某 I-Per
某 I-Per
1 B-Date
0 I-Date
月 I-Date
1 I-Date
8 I-Date
日 I-Date
1 B-Time
9 I-Time
: I-Time
3 I-Time
0 I-Time
回 O
到 O
五 B-Place
星 I-Place
坪 I-Place
， O
有 O
一 O
同 O
行 O
人 O

病 B-Id
例 I-Id
3 I-Id
4 I-Id
马 B-Per
某 I-Per
某 I-Per
1 B-Date
0 I-Date
月 I-Date
1 I-Date
8 I-Date
日 I-Date
2 B-Time
0 I-Time
: I-Time
5 I-Time
7 I-Time
在 O
金 B-Place
澳 I-Place
大 I-Place
酒 I-Place
店 I-Place

病 B-Id
例 I-Id
3 I-Id
4 I-Id
马 B-Per
某 I-Per
某 I-Per
1 B-Date
0 I-Date
月 I-Date
1 I-Date
9 I-Date
日 I-Date
至 I-Date
2 I-Date
0 I-Date
日 I-Date
骑 B-Type
电 I-Type
动 I-Type
三 I-Type
轮 I-Type
车 I-Type
收 O
废 O
品 O
， O
途 O
经 O
七 B-Place
里 I-Place
河 I-Place
区 I-Place
八 I-Place
里 I-Place
窑 I-Place
、 O
三 B-Place
十 I-Place
六 I-Place
中 I-Place
、 O
七 B-Place
里 I-Place
河 I-Place
尖 I-Place
峰 I-Place
小 I-Place
区 I-Place
、 O
工 B-Place
林 I-Place
路 I-Place
与 I-Place
华 I-Place
林 I-Place
路 I-Place
十 I-Place
字 I-Place
、 O
城 B-Place
关 I-Place
区 I-Place
保 I-Place
育 I-Place
院 I-Place
、 O
元 B-Place
通 I-Place
大 I-Place
厦 I-Place
、 O
双 B-Place
城 I-Place
门 I-Place
、 O
新 B-Place
武 I-Place
都 I-Place
路 I-Place
、 O
华 B-Place
德 I-Place
商 I-Place
场 I-Place
、 O
广 B-Place
武 I-Place
门 I-Place
、 O
邓 B-Place
家 I-Place
花 I-Place
园 I-Place
、 O
金 B-Place
昌 I-Place
路 I-Place
、 O
酒 B-Place
钢 I-Place
结 I-Place
算 I-Place
中 I-Place
心 I-Place
、 O
丝 B-Place
绸 I-Place
市 I-Place
场 I-Place
、 O
忆 B-Place
云 I-Place
宾 I-Place
馆 I-Place
等 O

病 B-Id
例 I-Id
3 I-Id
4 I-Id
马 B-Per
某 I-Per
某 I-Per
1 B-Date
0 I-Date
月 I-Date
1 I-Date
9 I-Date
日 I-Date
至 I-Date
2 I-Date
0 I-Date
日 I-Date
1 B-Time
4 I-Time
: I-Time
2 I-Time
6 I-Time
五 B-Place
星 I-Place
坪 I-Place
监 O
控 O
显 O
示 O
和 O
妻 O
子 O
马 B-Per
某 I-Per
某 I-Per
骑 B-Type
电 I-Type
动 I-Type
三 I-Type
轮 I-Type
车 I-Type
出 O
行 O

病 B-Id
例 I-Id
3 I-Id
4 I-Id
马 B-Per
某 I-Per
某 I-Per
1 B-Date
0 I-Date
月 I-Date
2 I-Date
0 I-Date
日 I-Date
1 B-Time
7 I-Time
: I-Time
0 I-Time
0 I-Time
五 B-Place
星 I-Place
坪 I-Place
后 I-Place
街 I-Place
监 O
控 O
显 O
示 O
， O
同 O
行 O
人 O
马 B-Per
某 I-Per
某 I-Per

病 B-Id
例 I-Id
3 I-Id
4 I-Id
马 B-Per
某 I-Per
某 I-Per
1 B-Date
0 I-Date
月 I-Date
2 I-Date
0 I-Date
日 I-Date
1 B-Time
9 I-Time
: I-Time
3 I-Time
4 I-Time
监 O
控 O
显 O
示 O
在 O
五 B-Place
星 I-Place
坪 I-Place
后 I-Place
街 I-Place
与 O
一 O
男 O
性 O
骑 B-Type
电 I-Type
动 I-Type
三 I-Type
轮 I-Type
车 I-Type
出 O
行 O

病 B-Id
例 I-Id
3 I-Id
4 I-Id
马 B-Per
某 I-Per
某 I-Per
1 B-Date
0 I-Date
月 I-Date
2 I-Date
0 I-Date
日 I-Date
1 B-Time
3 I-Time
: I-Time
0 I-Time
0 I-Time
至 I-Time
1 I-Time
8 I-Time
: I-Time
4 I-Time
3 I-Time
公 O
安 O
轨 O
迹 O
调 O
查 O
显 O
示 O
1 B-Time
3 I-Time
: I-Time
0 I-Time
0 I-Time
（ O
小 B-Place
西 I-Place
湖 I-Place
公 I-Place
园 I-Place
） O
至 O
1 B-Time
8 I-Time
: I-Time
4 I-Time
3 I-Time
（ O
明 B-Place
仁 I-Place
花 I-Place
苑 I-Place
） O
之 O
间 O
无 O
其 O
他 O
轨 O
迹 O

病 B-Id
例 I-Id
3 I-Id
4 I-Id
马 B-Per
某 I-Per
某 I-Per
1 B-Date
0 I-Date
月 I-Date
2 I-Date
1 I-Date
日 I-Date
1 B-Time
3 I-Time
: I-Time
2 I-Time
0 I-Time
骑 B-Type
电 I-Type
动 I-Type
三 I-Type
轮 I-Type
车 I-Type
收 O
废 O
品 O
， O
途 O
经 O
城 B-Place
关 I-Place
区 I-Place
伏 I-Place
龙 I-Place
坪 I-Place
老 I-Place
年 I-Place
公 I-Place
寓 I-Place
、 O
七 B-Place
里 I-Place
河 I-Place
区 I-Place
宜 I-Place
和 I-Place
家 I-Place
园 I-Place
、 O
工 B-Place
林 I-Place
路 I-Place
、 O
兰 B-Place
州 I-Place
理 I-Place
工 I-Place
大 I-Place
学 I-Place
、 O
马 B-Place
忠 I-Place
华 I-Place

病 B-Id
例 I-Id
3 I-Id
4 I-Id
马 B-Per
某 I-Per
某 I-Per
1 B-Date
0 I-Date
月 I-Date
2 I-Date
1 I-Date
日 I-Date
1 B-Time
4 I-Time
: I-Time
3 I-Time
1 I-Time
监 O
控 O
显 O
示 O
与 O
杨 B-Per
某 I-Per
某 I-Per
同 O
骑 B-Type
三 I-Type
轮 I-Type
车 I-Type
在 O
五 B-Place
星 I-Place
坪 I-Place
中 I-Place
街 I-Place
出 O
行 O

病 B-Id
例 I-Id
3 I-Id
4 I-Id
马 B-Per
某 I-Per
某 I-Per
1 B-Date
0 I-Date
月 I-Date
2 I-Date
1 I-Date
日 I-Date
1 B-Time
7 I-Time
: I-Time
1 I-Time
5 I-Time
返 O
回 O
五 B-Place
星 I-Place
坪 I-Place
家 I-Place
中 O

病 B-Id
例 I-Id
3 I-Id
4 I-Id
马 B-Per
某 I-Per
某 I-Per
1 B-Date
0 I-Date
月 I-Date
2 I-Date
2 I-Date
日 I-Date
1 B-Time
7 I-Time
: I-Time
0 I-Time
0 I-Time
骑 B-Type
电 I-Type
动 I-Type
三 I-Type
轮 I-Type
车 I-Type
与 O
妻 O
子 O
马 B-Per
某 I-Per
某 I-Per
去 O
五 B-Place
星 I-Place
坪 I-Place
小 I-Place
学 I-Place
采 I-Place
集 I-Place
点 I-Place
进 O
行 O
第 O
一 O
轮 O
1 B-Time
0 I-Time
: I-Time
1 I-Time
混 O
采 O
咽 O
拭 O
子 O
核 O
酸 O
检 O
测 O

病 B-Id
例 I-Id
3 I-Id
4 I-Id
马 B-Per
某 I-Per
某 I-Per
1 B-Date
0 I-Date
月 I-Date
2 I-Date
3 I-Date
日 I-Date
1 B-Time
5 I-Time
: I-Time
3 I-Time
3 I-Time
在 O
七 B-Place
里 I-Place
河 I-Place
区 I-Place
海 I-Place
德 I-Place
堡 I-Place
庄 I-Place
园 I-Place
， I-Place
途 I-Place
经 I-Place
宝 I-Place
丰 I-Place
家 I-Place
园 I-Place
、 O
武 B-Place
威 I-Place
路 I-Place
、 O
工 B-Place
林 I-Place
路 I-Place

病 B-Id
例 I-Id
3 I-Id
4 I-Id
马 B-Per
某 I-Per
某 I-Per
1 B-Date
0 I-Date
月 I-Date
2 I-Date
3 I-Date
日 I-Date
1 B-Time
7 I-Time
: I-Time
2 I-Time
5 I-Time
后 O
再 O
无 O
轨 O
迹 O
。 O
自 O
述 O
往 O
返 O
于 O
五 B-Place
星 I-Place
坪 I-Place
中 I-Place
街 I-Place
水 I-Place
站 I-Place
和 O
住 B-Place
处 I-Place
运 O
水 O
5 O
次 O

病 B-Id
例 I-Id
3 I-Id
4 I-Id
马 B-Per
某 I-Per
某 I-Per
1 B-Date
0 I-Date
月 I-Date
2 I-Date
3 I-Date
日 I-Date
1 B-Time
6 I-Time
: I-Time
5 I-Time
9 I-Time
从 O
家 B-Place
中 O
骑 B-Type
电 I-Type
动 I-Type
车 I-Type
于 O
华 B-Place
林 I-Place
山 I-Place
羊 I-Place
肉 I-Place
面 I-Place
片 I-Place
馆 I-Place
就 O
餐 O
， O
同 O
行 O
人 O
杨 B-Per
某 I-Per
某 I-Per
， O
后 O
返 O
回 O
到 O
五 B-Place
星 I-Place
坪 I-Place
后 I-Place
街 I-Place
出 I-Place
租 I-Place
房 I-Place
休 O
息 O

病 B-Id
例 I-Id
3 I-Id
4 I-Id
马 B-Per
某 I-Per
某 I-Per
1 B-Date
0 I-Date
月 I-Date
2 I-Date
4 I-Date
日 I-Date
8 B-Time
: I-Time
0 I-Time
0 I-Time
出 O
门 O
步 B-Type
行 I-Type
至 O
五 O
星 O
坪 O
小 O
学 O
核 O
酸 O
检 O
测 O
采 O
集 O
点 O
， O
第 O
二 O
次 O
1 B-Time
0 I-Time
: I-Time
1 I-Time
混 O
采 O
咽 O
拭 O
子 O
核 O
酸 O
检 O
测 O

病 B-Id
例 I-Id
3 I-Id
4 I-Id
马 B-Per
某 I-Per
某 I-Per
1 B-Date
0 I-Date
月 I-Date
2 I-Date
4 I-Date
日 I-Date
1 B-Time
0 I-Time
: I-Time
3 I-Time
0 I-Time
在 O
五 B-Place
星 I-Place
坪 I-Place
小 I-Place
学 I-Place
门 I-Place
口 I-Place
一 I-Place
菜 I-Place
铺 I-Place
店 I-Place
购 O
买 O
蔬 O
菜 O
， O
后 O
步 B-Type
行 I-Type
回 O
家 B-Place

病 B-Id
例 I-Id
3 I-Id
4 I-Id
马 B-Per
某 I-Per
某 I-Per
1 B-Date
0 I-Date
月 I-Date
2 I-Date
4 I-Date
日 I-Date
1 B-Time
4 I-Time
: I-Time
4 I-Time
0 I-Time
与 O
妻 O
子 O
马 B-Per
某 I-Per
某 I-Per
同 O
骑 B-Type
一 I-Type
辆 I-Type
电 I-Type
动 I-Type
车 I-Type
出 O
门 O
， O
在 O
五 B-Place
星 I-Place
坪 I-Place
前 I-Place
街 I-Place
星 I-Place
明 I-Place
牛 I-Place
肉 I-Place
面 I-Place
馆 I-Place
就 O
餐 O

病 B-Id
例 I-Id
3 I-Id
4 I-Id
马 B-Per
某 I-Per
某 I-Per
1 B-Date
0 I-Date
月 I-Date
2 I-Date
4 I-Date
日 I-Date
1 B-Time
5 I-Time
: I-Time
3 I-Time
0 I-Time
就 O
餐 O
后 O
两 O
人 O
骑 B-Type
电 I-Type
动 I-Type
车 I-Type
回 O
家 B-Place

病 B-Id
例 I-Id
3 I-Id
4 I-Id
马 B-Per
某 I-Per
某 I-Per
1 B-Date
0 I-Date
月 I-Date
2 I-Date
4 I-Date
日 I-Date
1 B-Time
6 I-Time
: I-Time
0 I-Time
0 I-Time
五 B-Place
星 I-Place
坪 I-Place
中 I-Place
街 I-Place
十 I-Place
字 I-Place
路 I-Place
口 I-Place
店 I-Place
铺 I-Place
买 O
活 O
鸡 O

病 B-Id
例 I-Id
3 I-Id
4 I-Id
马 B-Per
某 I-Per
某 I-Per
1 B-Date
0 I-Date
月 I-Date
2 I-Date
5 I-Date
日 I-Date
9 B-Time
: I-Time
3 I-Time
0 I-Time
因 O
妻 O
子 O
马 B-Per
某 I-Per
某 I-Per
核 O
酸 O
复 O
核 O
阳 O
性 O
， O
作 O
为 O
其 O
密 O
切 O
接 O
触 O
者 O
由 O
七 O
里 O
河 O
区 O
联 O
防 O
联 O
控 O
办 O
转 O
运 O
至 O
定 B-Place
点 I-Place
隔 I-Place
离 I-Place
点 I-Place

病 B-Id
例 I-Id
3 I-Id
5 I-Id
毕 B-Per
某 I-Per
瑞 I-Per
1 B-Date
0 I-Date
月 I-Date
1 I-Date
4 I-Date
日 I-Date
上 B-Time
午 I-Time
6 I-Time
： I-Time
2 I-Time
0 I-Time
步 B-Type
行 I-Type
去 O
“ B-Place
向 I-Place
东 I-Place
早 I-Place
餐 I-Place
店 I-Place
” I-Place
上 O
班 O

病 B-Id
例 I-Id
3 I-Id
5 I-Id
毕 B-Per
某 I-Per
瑞 I-Per
1 B-Date
0 I-Date
月 I-Date
1 I-Date
4 I-Date
日 I-Date
1 B-Time
1 I-Time
: I-Time
3 I-Time
0 I-Time
步 B-Type
行 I-Type
回 O
家 B-Place
， O
中 B-Time
午 I-Time
在 O
家 B-Place
就 O
餐 O

病 B-Id
例 I-Id
3 I-Id
5 I-Id
毕 B-Per
某 I-Per
瑞 I-Per
1 B-Date
0 I-Date
月 I-Date
1 I-Date
4 I-Date
日 I-Date
1 B-Time
4 I-Time
: I-Time
0 I-Time
0 I-Time
步 B-Type
行 I-Type
前 O
往 O
“ B-Place
向 I-Place
东 I-Place
早 I-Place
餐 I-Place
店 I-Place
” I-Place
准 O
备 O
第 O
二 O
天 O
营 O
业 O
所 O
需 O
物 O
品 O

病 B-Id
例 I-Id
3 I-Id
5 I-Id
毕 B-Per
某 I-Per
瑞 I-Per
1 B-Date
0 I-Date
月 I-Date
1 I-Date
4 I-Date
日 I-Date
1 B-Time
6 I-Time
: I-Time
0 I-Time
0 I-Time
步 B-Type
行 I-Type
回 O
家 B-Place
。 O
回 O
家 B-Place
后 O
再 O
无 O
外 O
出 O

病 B-Id
例 I-Id
3 I-Id
5 I-Id
毕 B-Per
某 I-Per
瑞 I-Per
1 B-Date
0 I-Date
月 I-Date
1 I-Date
5 I-Date
日 I-Date
上 B-Time
午 I-Time
6 I-Time
： I-Time
2 I-Time
0 I-Time
步 B-Type
行 I-Type
去 O
“ B-Place
向 I-Place
东 I-Place
早 I-Place
餐 I-Place
店 I-Place
” I-Place
上 O
班 O

病 B-Id
例 I-Id
3 I-Id
5 I-Id
毕 B-Per
某 I-Per
瑞 I-Per
1 B-Date
0 I-Date
月 I-Date
1 I-Date
5 I-Date
日 I-Date
1 B-Time
1 I-Time
: I-Time
3 I-Time
0 I-Time
步 B-Type
行 I-Type
回 O
家 B-Place
， O
中 B-Time
午 I-Time
在 O
家 B-Place
就 O
餐 O

病 B-Id
例 I-Id
3 I-Id
5 I-Id
毕 B-Per
某 I-Per
瑞 I-Per
1 B-Date
0 I-Date
月 I-Date
1 I-Date
5 I-Date
日 I-Date
1 B-Time
4 I-Time
: I-Time
0 I-Time
0 I-Time
步 B-Type
行 I-Type
前 O
往 O
“ B-Place
向 I-Place
东 I-Place
早 I-Place
餐 I-Place
店 I-Place
” I-Place
准 O
备 O
第 O
二 O
天 O
营 O
业 O
所 O
需 O
物 O
品 O

病 B-Id
例 I-Id
3 I-Id
5 I-Id
毕 B-Per
某 I-Per
瑞 I-Per
1 B-Date
0 I-Date
月 I-Date
1 I-Date
5 I-Date
日 I-Date
1 B-Time
6 I-Time
: I-Time
0 I-Time
0 I-Time
步 B-Type
行 I-Type
回 O
家 B-Place

病 B-Id
例 I-Id
3 I-Id
5 I-Id
毕 B-Per
某 I-Per
瑞 I-Per
1 B-Date
0 I-Date
月 I-Date
1 I-Date
5 I-Date
日 I-Date
1 B-Time
7 I-Time
: I-Time
0 I-Time
0 I-Time
在 O
兰 B-Place
海 I-Place
商 I-Place
贸 I-Place
城 I-Place
附 I-Place
近 I-Place
亚 I-Place
亚 I-Place
餐 I-Place
厅 I-Place
6 I-Place
6 I-Place
6 I-Place
包 I-Place
厢 I-Place
就 O
餐 O

病 B-Id
例 I-Id
3 I-Id
5 I-Id
毕 B-Per
某 I-Per
瑞 I-Per
1 B-Date
0 I-Date
月 I-Date
1 I-Date
5 I-Date
日 I-Date
1 B-Time
9 I-Time
: I-Time
2 I-Time
1 I-Time
步 B-Type
行 I-Type
回 O
家 B-Place
后 O
再 O
无 O
外 O
出 O

病 B-Id
例 I-Id
3 I-Id
5 I-Id
毕 B-Per
某 I-Per
瑞 I-Per
1 B-Date
0 I-Date
月 I-Date
1 I-Date
6 I-Date
日 I-Date
- I-Date
1 I-Date
0 I-Date
月 I-Date
2 I-Date
3 I-Date
日 I-Date
每 O
日 O
6 B-Time
： I-Time
2 I-Time
0 I-Time
步 B-Type
行 I-Type
去 O
“ B-Place
向 I-Place
东 I-Place
早 I-Place
餐 I-Place
店 I-Place
” I-Place
上 O
班 O

病 B-Id
例 I-Id
3 I-Id
5 I-Id
毕 B-Per
某 I-Per
瑞 I-Per
1 B-Date
0 I-Date
月 I-Date
1 I-Date
6 I-Date
日 I-Date
- I-Date
1 I-Date
0 I-Date
月 I-Date
2 I-Date
3 I-Date
日 I-Date
1 B-Time
1 I-Time
: I-Time
3 I-Time
0 I-Time
步 B-Type
行 I-Type
回 O
家 B-Place
， O
中 B-Time
午 I-Time
在 O
家 B-Place
就 O
餐 O

病 B-Id
例 I-Id
3 I-Id
5 I-Id
毕 B-Per
某 I-Per
瑞 I-Per
1 B-Date
0 I-Date
月 I-Date
1 I-Date
6 I-Date
日 I-Date
- I-Date
1 I-Date
0 I-Date
月 I-Date
2 I-Date
3 I-Date
日 I-Date
1 B-Time
4 I-Time
: I-Time
0 I-Time
0 I-Time
步 B-Type
行 I-Type
前 O
往 O
“ B-Place
向 I-Place
东 I-Place
早 I-Place
餐 I-Place
店 I-Place
” I-Place
准 O
备 O
第 O
二 O
天 O
营 O
业 O
所 O
需 O
物 O
品 O

病 B-Id
例 I-Id
3 I-Id
5 I-Id
毕 B-Per
某 I-Per
瑞 I-Per
1 B-Date
0 I-Date
月 I-Date
1 I-Date
6 I-Date
日 I-Date
- I-Date
1 I-Date
0 I-Date
月 I-Date
2 I-Date
3 I-Date
日 I-Date
1 B-Time
6 I-Time
: I-Time
0 I-Time
0 I-Time
步 B-Type
行 I-Type
回 O
家 B-Place
。 O
回 O
家 B-Place
后 O
再 O
无 O
外 O
出 O

病 B-Id
例 I-Id
3 I-Id
5 I-Id
毕 B-Per
某 I-Per
瑞 I-Per
1 B-Date
0 I-Date
月 I-Date
2 I-Date
4 I-Date
日 I-Date
每 O
日 O
6 B-Time
： I-Time
2 I-Time
0 I-Time
步 B-Type
行 I-Type
去 O
“ B-Place
向 I-Place
东 I-Place
早 I-Place
餐 I-Place
店 I-Place
” I-Place
上 O
班 O

病 B-Id
例 I-Id
3 I-Id
5 I-Id
毕 B-Per
某 I-Per
瑞 I-Per
1 B-Date
0 I-Date
月 I-Date
2 I-Date
4 I-Date
日 I-Date
1 B-Time
1 I-Time
: I-Time
3 I-Time
0 I-Time
步 B-Type
行 I-Type
回 O
家 B-Place
， O
中 B-Time
午 I-Time
在 O
家 B-Place
就 O
餐 O

病 B-Id
例 I-Id
3 I-Id
5 I-Id
毕 B-Per
某 I-Per
瑞 I-Per
1 B-Date
0 I-Date
月 I-Date
2 I-Date
4 I-Date
日 I-Date
1 B-Time
4 I-Time
: I-Time
0 I-Time
0 I-Time
步 B-Type
行 I-Type
前 O
往 O
“ B-Place
向 I-Place
东 I-Place
早 I-Place
餐 I-Place
店 I-Place
” I-Place
准 O
备 O
第 O
二 O
天 O
营 O
业 O
所 O
需 O
物 O
品 O

病 B-Id
例 I-Id
3 I-Id
5 I-Id
毕 B-Per
某 I-Per
瑞 I-Per
1 B-Date
0 I-Date
月 I-Date
2 I-Date
4 I-Date
日 I-Date
1 B-Time
6 I-Time
: I-Time
0 I-Time
0 I-Time
步 B-Type
行 I-Type
回 O
家 B-Place

病 B-Id
例 I-Id
3 I-Id
5 I-Id
毕 B-Per
某 I-Per
瑞 I-Per
1 B-Date
0 I-Date
月 I-Date
2 I-Date
4 I-Date
日 I-Date
2 B-Time
0 I-Time
: I-Time
0 I-Time
0 I-Time
步 B-Type
行 I-Type
前 O
往 O
城 B-Place
关 I-Place
区 I-Place
天 I-Place
润 I-Place
大 I-Place
厦 I-Place
新 I-Place
冠 I-Place
核 I-Place
酸 I-Place
检 I-Place
测 I-Place
采 I-Place
集 I-Place
点 I-Place

病 B-Id
例 I-Id
3 I-Id
5 I-Id
毕 B-Per
某 I-Per
瑞 I-Per
1 B-Date
0 I-Date
月 I-Date
2 I-Date
4 I-Date
日 I-Date
2 B-Time
0 I-Time
: I-Time
4 I-Time
5 I-Time
步 B-Type
行 I-Type
回 O
家 B-Place
后 O
再 O
无 O
外 O
出 O

病 B-Id
例 I-Id
3 I-Id
5 I-Id
毕 B-Per
某 I-Per
瑞 I-Per
1 B-Date
0 I-Date
月 I-Date
2 I-Date
5 I-Date
日 I-Date
每 O
日 O
6 B-Time
： I-Time
2 I-Time
0 I-Time
步 B-Type
行 I-Type
去 O
“ B-Place
向 I-Place
东 I-Place
早 I-Place
餐 I-Place
店 I-Place
” I-Place
上 O
班 O

病 B-Id
例 I-Id
3 I-Id
5 I-Id
毕 B-Per
某 I-Per
瑞 I-Per
1 B-Date
0 I-Date
月 I-Date
2 I-Date
5 I-Date
日 I-Date
1 B-Time
7 I-Time
: I-Time
1 I-Time
0 I-Time
步 B-Type
行 I-Type
回 O
家 B-Place
， O
回 O
家 B-Place
后 O
再 O
无 O
外 O
出 O

病 B-Id
例 I-Id
3 I-Id
5 I-Id
毕 B-Per
某 I-Per
瑞 I-Per
1 B-Date
0 I-Date
月 I-Date
2 I-Date
6 I-Date
日 I-Date
凌 B-Time
晨 I-Time
1 I-Time
： I-Time
0 I-Time
0 I-Time
作 O
为 O
确 O
诊 O
病 O
例 O
的 O
密 O
切 O
接 O
触 O
者 O
闭 O
环 O
转 O
运 O
至 O
集 B-Place
中 I-Place
隔 I-Place
离 I-Place
点 I-Place
集 O
中 O
隔 O
离 O

病 B-Id
例 I-Id
3 I-Id
5 I-Id
毕 B-Per
某 I-Per
瑞 I-Per
1 B-Date
0 I-Date
月 I-Date
2 I-Date
7 I-Date
日 I-Date
在 O
集 B-Place
中 I-Place
隔 I-Place
离 I-Place
点 I-Place
集 O
中 O
隔 O
离 O

病 B-Id
例 I-Id
3 I-Id
6 I-Id
白 B-Per
某 I-Per
青 I-Per
1 B-Date
0 I-Date
月 I-Date
1 I-Date
4 I-Date
日 I-Date
上 B-Time
午 I-Time
8 I-Time
： I-Time
2 I-Time
0 I-Time
出 O
门 O
骑 B-Type
车 I-Type
到 O
城 B-Place
关 I-Place
区 I-Place
平 I-Place
凉 I-Place
路 I-Place
杨 I-Place
氏 I-Place
老 I-Place
台 I-Place
门 I-Place
包 I-Place
子 I-Place
店 I-Place
购 O
买 O
食 O
品 O

病 B-Id
例 I-Id
3 I-Id
6 I-Id
白 B-Per
某 I-Per
青 I-Per
1 B-Date
0 I-Date
月 I-Date
1 I-Date
4 I-Date
日 I-Date
8 B-Time
: I-Time
3 I-Time
0 I-Time
到 O
单 B-Place
位 I-Place
上 O
班 O

病 B-Id
例 I-Id
3 I-Id
6 I-Id
白 B-Per
某 I-Per
青 I-Per
1 B-Date
0 I-Date
月 I-Date
1 I-Date
4 I-Date
日 I-Date
中 B-Time
午 I-Time
在 O
单 B-Place
位 I-Place
就 O
餐 O

病 B-Id
例 I-Id
3 I-Id
6 I-Id
白 B-Per
某 I-Per
青 I-Per
1 B-Date
0 I-Date
月 I-Date
1 I-Date
4 I-Date
日 I-Date
下 O
班 O
后 O
在 O
甘 B-Place
南 I-Place
路 I-Place
旧 I-Place
大 I-Place
路 I-Place
口 I-Place
唏 I-Place
嘛 I-Place
香 I-Place
牛 I-Place
肉 I-Place
面 I-Place
就 O
餐 O
， O
后 O
骑 B-Type
车 I-Type
回 O
家 B-Place

病 B-Id
例 I-Id
3 I-Id
6 I-Id
白 B-Per
某 I-Per
青 I-Per
1 B-Date
0 I-Date
月 I-Date
1 I-Date
5 I-Date
日 I-Date
上 B-Time
午 I-Time
在 O
家 B-Place
休 O
息 O

病 B-Id
例 I-Id
3 I-Id
6 I-Id
白 B-Per
某 I-Per
青 I-Per
1 B-Date
0 I-Date
月 I-Date
1 I-Date
5 I-Date
日 I-Date
1 B-Time
6 I-Time
: I-Time
4 I-Time
2 I-Time
到 O
兰 B-Place
海 I-Place
商 I-Place
贸 I-Place
城 I-Place
交 O
暖 O
气 O
费 O

病 B-Id
例 I-Id
3 I-Id
6 I-Id
白 B-Per
某 I-Per
青 I-Per
1 B-Date
0 I-Date
月 I-Date
1 I-Date
5 I-Date
日 I-Date
1 B-Time
6 I-Time
： I-Time
5 I-Time
1 I-Time
? O
在 O
蓝 B-Place
海 I-Place
商 I-Place
贸 I-Place
城 I-Place
南 I-Place
门 I-Place
口 I-Place
兰 I-Place
晟 I-Place
超 I-Place
市 I-Place
购 O
物 O
， O
后 O
在 O
亚 B-Place
亚 I-Place
餐 I-Place
厅 I-Place
6 I-Place
6 I-Place
6 I-Place
包 I-Place
厢 I-Place
就 O
餐 O

病 B-Id
例 I-Id
3 I-Id
6 I-Id
白 B-Per
某 I-Per
青 I-Per
1 B-Date
0 I-Date
月 I-Date
1 I-Date
5 I-Date
日 I-Date
1 B-Time
9 I-Time
: I-Time
3 I-Time
2 I-Time
离 O
开 O
。 O
后 O
步 B-Type
行 I-Type
回 O
家 B-Place
再 O
无 O
外 O
出 O

病 B-Id
例 I-Id
3 I-Id
6 I-Id
白 B-Per
某 I-Per
青 I-Per
1 B-Date
0 I-Date
月 I-Date
1 I-Date
6 I-Date
日 I-Date
上 B-Time
午 I-Time
8 I-Time
： I-Time
3 I-Time
0 I-Time
骑 B-Type
车 I-Type
前 O
往 O
单 B-Place
位 I-Place
上 O
班 O
， O
中 B-Time
午 I-Time
在 O
公 B-Place
司 I-Place
就 O
餐 O

病 B-Id
例 I-Id
3 I-Id
6 I-Id
白 B-Per
某 I-Per
青 I-Per
1 B-Date
0 I-Date
月 I-Date
1 I-Date
6 I-Date
日 I-Date
1 B-Time
8 I-Time
： I-Time
2 I-Time
2 I-Time
分 O
在 O
果 B-Place
唯 I-Place
伊 I-Place
水 I-Place
果 I-Place
店 I-Place
购 O
买 O
水 O
果 O

病 B-Id
例 I-Id
3 I-Id
6 I-Id
白 B-Per
某 I-Per
青 I-Per
1 B-Date
0 I-Date
月 I-Date
1 I-Date
6 I-Date
日 I-Date
1 B-Time
8 I-Time
: I-Time
4 I-Time
0 I-Time
在 O
金 B-Place
城 I-Place
康 I-Place
宁 I-Place
干 I-Place
果 I-Place
炒 I-Place
货 I-Place
店 I-Place
购 O
物 O
， O
后 O
回 O
家 B-Place
再 O
无 O
外 O
出 O

病 B-Id
例 I-Id
3 I-Id
6 I-Id
白 B-Per
某 I-Per
青 I-Per
1 B-Date
0 I-Date
月 I-Date
1 I-Date
7 I-Date
日 I-Date
在 O
家 B-Place
休 O
息 O
无 O
外 O
出 O

病 B-Id
例 I-Id
3 I-Id
6 I-Id
白 B-Per
某 I-Per
青 I-Per
1 B-Date
0 I-Date
月 I-Date
1 I-Date
8 I-Date
日 I-Date
上 B-Time
午 I-Time
8 I-Time
： I-Time
3 I-Time
0 I-Time
到 O
城 B-Place
关 I-Place
区 I-Place
利 I-Place
鑫 I-Place
胜 I-Place
达 I-Place
烟 I-Place
酒 I-Place
行 I-Place
购 O
买 O
香 O
烟 O
， O
骑 B-Type
车 I-Type
上 O
班 O

病 B-Id
例 I-Id
3 I-Id
6 I-Id
白 B-Per
某 I-Per
青 I-Per
1 B-Date
0 I-Date
月 I-Date
1 I-Date
8 I-Date
日 I-Date
上 O
班 O
时 O
间 O
无 B-Place
外 O
出 O

病 B-Id
例 I-Id
3 I-Id
6 I-Id
白 B-Per
某 I-Per
青 I-Per
1 B-Date
0 I-Date
月 I-Date
1 I-Date
8 I-Date
日 I-Date
1 B-Time
8 I-Time
: I-Time
3 I-Time
0 I-Time
下 O
班 O
， O
在 O
英 B-Place
特 I-Place
小 I-Place
卖 I-Place
部 I-Place
购 O
物 O

病 B-Id
例 I-Id
3 I-Id
6 I-Id
白 B-Per
某 I-Per
青 I-Per
1 B-Date
0 I-Date
月 I-Date
1 I-Date
8 I-Date
日 I-Date
1 B-Time
9 I-Time
: I-Time
1 I-Time
7 I-Time
在 O
冰 B-Place
雪 I-Place
优 I-Place
果 I-Place
购 O
物 O

病 B-Id
例 I-Id
3 I-Id
6 I-Id
白 B-Per
某 I-Per
青 I-Per
1 B-Date
0 I-Date
月 I-Date
1 I-Date
8 I-Date
日 I-Date
1 B-Time
9 I-Time
: I-Time
3 I-Time
2 I-Time
在 O
金 B-Place
城 I-Place
康 I-Place
宁 I-Place
干 I-Place
果 I-Place
炒 I-Place
货 I-Place
店 I-Place
购 O
物 O
后 O
回 O
家 B-Place

病 B-Id
例 I-Id
3 I-Id
6 I-Id
白 B-Per
某 I-Per
青 I-Per
1 B-Date
0 I-Date
月 I-Date
1 I-Date
9 I-Date
日 I-Date
正 O
常 O
上 O
班 O
。 O
期 O
间 O
无 B-Place
外 O
出 O

病 B-Id
例 I-Id
3 I-Id
6 I-Id
白 B-Per
某 I-Per
青 I-Per
1 B-Date
0 I-Date
月 I-Date
1 I-Date
9 I-Date
日 I-Date
1 B-Time
8 I-Time
: I-Time
3 I-Time
7 I-Time
在 O
唏 B-Place
嘛 I-Place
香 I-Place
甘 I-Place
南 I-Place
路 I-Place
店 I-Place
就 O
餐 O
后 O
回 O
家 B-Place
， O
回 O
家 B-Place
后 O
无 B-Place
外 O
出 O

病 B-Id
例 I-Id
3 I-Id
6 I-Id
白 B-Per
某 I-Per
青 I-Per
1 B-Date
0 I-Date
月 I-Date
2 I-Date
0 I-Date
日 I-Date
上 B-Time
午 I-Time
8 I-Time
： I-Time
0 I-Time
6 I-Time
在 O
英 B-Place
特 I-Place
小 I-Place
卖 I-Place
部 I-Place
购 O
物 O
后 O
上 O
班 O
， O
上 O
班 O
期 O
间 O
无 O
外 O
出 O

病 B-Id
例 I-Id
3 I-Id
6 I-Id
白 B-Per
某 I-Per
青 I-Per
1 B-Date
0 I-Date
月 I-Date
2 I-Date
0 I-Date
日 I-Date
1 B-Time
9 I-Time
: I-Time
1 I-Time
3 I-Time
在 O
金 B-Place
城 I-Place
康 I-Place
宁 I-Place
干 I-Place
果 I-Place
炒 I-Place
货 I-Place
店 I-Place
购 O
买 O
瓜 O
子 O
， O
后 O
回 O
家 B-Place
无 O
外 O
出 O

病 B-Id
例 I-Id
3 I-Id
6 I-Id
白 B-Per
某 I-Per
青 I-Per
1 B-Date
0 I-Date
月 I-Date
2 I-Date
1 I-Date
日 I-Date
凌 B-Time
晨 I-Time
4 I-Time
： I-Time
4 I-Time
0 I-Time
在 O
黄 B-Place
河 I-Place
剧 I-Place
院 I-Place
门 I-Place
口 I-Place
采 I-Place
样 I-Place
点 I-Place
排 O
队 O
做 O
全 O
员 O
核 O
酸 O
检 O
测 O

病 B-Id
例 I-Id
3 I-Id
6 I-Id
白 B-Per
某 I-Per
青 I-Per
1 B-Date
0 I-Date
月 I-Date
2 I-Date
1 I-Date
日 I-Date
5 B-Time
: I-Time
5 I-Time
0 I-Time
完 O
成 O
核 O
酸 O
检 O
测 O
后 O
回 O
家 B-Place

病 B-Id
例 I-Id
3 I-Id
6 I-Id
白 B-Per
某 I-Per
青 I-Per
1 B-Date
0 I-Date
月 I-Date
2 I-Date
1 I-Date
日 I-Date
8 B-Time
: I-Time
1 I-Time
8 I-Time
在 O
唏 B-Place
嘛 I-Place
香 I-Place
甘 I-Place
南 I-Place
路 I-Place
店 I-Place
就 O
餐 O
后 O
骑 B-Type
车 I-Type
上 B-Place
班 I-Place

病 B-Id
例 I-Id
3 I-Id
6 I-Id
白 B-Per
某 I-Per
青 I-Per
1 B-Date
0 I-Date
月 I-Date
2 I-Date
1 I-Date
日 I-Date
1 B-Time
7 I-Time
: I-Time
1 I-Time
9 I-Time
在 O
滋 B-Place
味 I-Place
驿 I-Place
站 I-Place
购 O
物 O

病 B-Id
例 I-Id
3 I-Id
6 I-Id
白 B-Per
某 I-Per
青 I-Per
1 B-Date
0 I-Date
月 I-Date
2 I-Date
2 I-Date
日 I-Date
正 O
常 O
上 B-Place
班 I-Place

病 B-Id
例 I-Id
3 I-Id
6 I-Id
白 B-Per
某 I-Per
青 I-Per
1 B-Date
0 I-Date
月 I-Date
2 I-Date
2 I-Date
日 I-Date
1 B-Time
9 I-Time
: I-Time
0 I-Time
0 I-Time
下 O
班 O
后 O
回 O
家 B-Place
， O
无 O
外 O
出 O

病 B-Id
例 I-Id
3 I-Id
6 I-Id
白 B-Per
某 I-Per
青 I-Per
1 B-Date
0 I-Date
月 I-Date
2 I-Date
3 I-Date
日 I-Date
上 B-Time
午 I-Time
8 I-Time
： I-Time
3 I-Time
6 I-Time
在 O
平 B-Place
凉 I-Place
路 I-Place
杨 I-Place
氏 I-Place
老 I-Place
台 I-Place
门 I-Place
包 I-Place
子 I-Place
店 I-Place
购 O
买 O
早 O
餐 O
后 O
到 O
单 B-Place
位 I-Place

病 B-Id
例 I-Id
3 I-Id
6 I-Id
白 B-Per
某 I-Per
青 I-Per
1 B-Date
0 I-Date
月 I-Date
2 I-Date
3 I-Date
日 I-Date
1 B-Time
8 I-Time
: I-Time
0 I-Time
0 I-Time
下 O
班 O
后 O
骑 B-Type
车 I-Type
前 O
往 O
榆 B-Place
中 I-Place
街 I-Place
菜 I-Place
市 I-Place
场 I-Place
购 O
物 O

病 B-Id
例 I-Id
3 I-Id
6 I-Id
白 B-Per
某 I-Per
青 I-Per
1 B-Date
0 I-Date
月 I-Date
2 I-Date
3 I-Date
日 I-Date
1 B-Time
8 I-Time
: I-Time
2 I-Time
2 I-Time
在 O
金 B-Place
城 I-Place
康 I-Place
宁 I-Place
干 I-Place
果 I-Place
炒 I-Place
货 I-Place
店 I-Place
购 O
物 O
后 O
回 O
家 B-Place
， O
再 O
无 O
外 O
出 O

病 B-Id
例 I-Id
3 I-Id
6 I-Id
白 B-Per
某 I-Per
青 I-Per
1 B-Date
0 I-Date
月 I-Date
2 I-Date
4 I-Date
日 I-Date
上 B-Time
午 I-Time
8 I-Time
： I-Time
0 I-Time
0 I-Time
在 O
天 B-Place
润 I-Place
大 I-Place
厦 I-Place
院 I-Place
内 I-Place
做 O
第 O
二 O
次 O
核 O
酸 O
检 O
测 O

病 B-Id
例 I-Id
3 I-Id
6 I-Id
白 B-Per
某 I-Per
青 I-Per
1 B-Date
0 I-Date
月 I-Date
2 I-Date
4 I-Date
日 I-Date
9 B-Time
: I-Time
0 I-Time
0 I-Time
返 O
回 O
家 B-Place
中 O

病 B-Id
例 I-Id
3 I-Id
6 I-Id
白 B-Per
某 I-Per
青 I-Per
1 B-Date
0 I-Date
月 I-Date
2 I-Date
4 I-Date
日 I-Date
下 B-Time
午 I-Time
1 I-Time
4 I-Time
： I-Time
0 I-Time
0 I-Time
骑 B-Type
车 I-Type
到 O
单 B-Place
位 I-Place
上 O
班 O

病 B-Id
例 I-Id
3 I-Id
6 I-Id
白 B-Per
某 I-Per
青 I-Per
1 B-Date
0 I-Date
月 I-Date
2 I-Date
4 I-Date
日 I-Date
1 B-Time
8 I-Time
: I-Time
0 I-Time
0 I-Time
下 O
班 O
返 O
回 O
家 B-Place
中 O
再 O
无 O
外 O
出 O

病 B-Id
例 I-Id
3 I-Id
6 I-Id
白 B-Per
某 I-Per
青 I-Per
1 B-Date
0 I-Date
月 I-Date
2 I-Date
5 I-Date
日 I-Date
上 B-Time
午 I-Time
8 I-Time
： I-Time
5 I-Time
0 I-Time
骑 B-Type
车 I-Type
到 O
单 B-Place
位 I-Place

病 B-Id
例 I-Id
3 I-Id
6 I-Id
白 B-Per
某 I-Per
青 I-Per
1 B-Date
0 I-Date
月 I-Date
2 I-Date
5 I-Date
日 I-Date
1 B-Time
0 I-Time
: I-Time
0 I-Time
0 I-Time
离 O
开 O
单 B-Place
位 I-Place
， O
在 O
东 B-Place
方 I-Place
红 I-Place
影 I-Place
城 I-Place
附 I-Place
近 I-Place
徘 O
徊 O

病 B-Id
例 I-Id
3 I-Id
6 I-Id
白 B-Per
某 I-Per
青 I-Per
1 B-Date
0 I-Date
月 I-Date
2 I-Date
5 I-Date
日 I-Date
1 B-Time
5 I-Time
: I-Time
2 I-Time
5 I-Time
在 O
中 B-Place
广 I-Place
金 I-Place
色 I-Place
家 I-Place
园 I-Place
楼 I-Place
下 I-Place
老 I-Place
陈 I-Place
家 I-Place
擀 I-Place
面 I-Place
皮 I-Place
店 I-Place
购 O
买 O
食 O
品 O

病 B-Id
例 I-Id
3 I-Id
6 I-Id
白 B-Per
某 I-Per
青 I-Per
1 B-Date
0 I-Date
月 I-Date
2 I-Date
5 I-Date
日 I-Date
1 B-Time
5 I-Time
: I-Time
3 I-Time
6 I-Time
在 O
东 B-Place
方 I-Place
红 I-Place
影 I-Place
城 I-Place
对 I-Place
面 I-Place
金 I-Place
马 I-Place
超 I-Place
市 I-Place
购 O
物 O
后 O
骑 B-Type
车 I-Type
回 O
家 B-Place
， O
回 O
家 B-Place
后 O
无 O
外 O
出 O
。 O

病 B-Id
例 I-Id
3 I-Id
6 I-Id
白 B-Per
某 I-Per
青 I-Per
1 B-Date
0 I-Date
月 I-Date
2 I-Date
6 I-Date
日 I-Date
凌 B-Time
晨 I-Time
2 I-Time
： I-Time
0 I-Time
0 I-Time
作 O
为 O
确 O
诊 O
病 O
例 O
的 O
密 O
切 O
接 O
触 O
者 O
闭 O
环 O
转 O
运 O
至 O
集 B-Place
中 I-Place
隔 I-Place
离 I-Place
点 I-Place
集 O
中 O
隔 O
离 O

病 B-Id
例 I-Id
3 I-Id
6 I-Id
白 B-Per
某 I-Per
青 I-Per
1 B-Date
0 I-Date
月 I-Date
2 I-Date
7 I-Date
日 I-Date
在 O
集 B-Place
中 I-Place
隔 I-Place
离 I-Place
点 I-Place
集 O
中 O
隔 O
离 O

病 B-Id
例 I-Id
3 I-Id
7 I-Id
许 B-Per
某 I-Per
1 B-Date
0 I-Date
月 I-Date
1 I-Date
4 I-Date
日 I-Date
上 B-Time
午 I-Time
8 I-Time
： I-Time
5 I-Time
0 I-Time
到 O
达 O
兰 B-Place
州 I-Place
市 I-Place
城 I-Place
关 I-Place
区 I-Place
残 I-Place
疾 I-Place
人 I-Place
联 I-Place
合 I-Place
会 I-Place
上 O
课 O

病 B-Id
例 I-Id
3 I-Id
7 I-Id
许 B-Per
某 I-Per
1 B-Date
0 I-Date
月 I-Date
1 I-Date
4 I-Date
日 I-Date
1 B-Time
1 I-Time
: I-Time
3 I-Time
0 I-Time
下 O
课 O
后 O
步 B-Type
行 I-Type
回 O
家 B-Place
， O
后 O
无 O
外 O
出 O

病 B-Id
例 I-Id
3 I-Id
7 I-Id
许 B-Per
某 I-Per
1 B-Date
0 I-Date
月 I-Date
1 I-Date
5 I-Date
日 I-Date
上 B-Time
午 I-Time
8 I-Time
： I-Time
5 I-Time
0 I-Time
到 O
达 O
兰 B-Place
州 I-Place
市 I-Place
城 I-Place
关 I-Place
区 I-Place
残 I-Place
疾 I-Place
人 I-Place
联 I-Place
合 I-Place
会 I-Place
上 O
课 O

病 B-Id
例 I-Id
3 I-Id
7 I-Id
许 B-Per
某 I-Per
1 B-Date
0 I-Date
月 I-Date
1 I-Date
5 I-Date
日 I-Date
1 B-Time
1 I-Time
: I-Time
3 I-Time
0 I-Time
回 O
家 B-Place

病 B-Id
例 I-Id
3 I-Id
7 I-Id
许 B-Per
某 I-Per
1 B-Date
0 I-Date
月 I-Date
1 I-Date
5 I-Date
日 I-Date
1 B-Time
7 I-Time
: I-Time
3 I-Time
0 I-Time
步 B-Type
行 I-Type
前 O
往 O
兰 B-Place
海 I-Place
商 I-Place
贸 I-Place
城 I-Place
广 I-Place
场 I-Place
亚 I-Place
亚 I-Place
餐 I-Place
厅 I-Place
6 I-Place
6 I-Place
6 I-Place
包 I-Place
厢 I-Place
就 O
餐 O

病 B-Id
例 I-Id
3 I-Id
7 I-Id
许 B-Per
某 I-Per
1 B-Date
0 I-Date
月 I-Date
1 I-Date
5 I-Date
日 I-Date
2 B-Time
0 I-Time
: I-Time
0 I-Time
0 I-Time
步 B-Type
行 I-Type
回 O
家 B-Place
， O
再 O
无 O
外 O
出 O

病 B-Id
例 I-Id
3 I-Id
7 I-Id
许 B-Per
某 I-Per
1 B-Date
0 I-Date
月 I-Date
1 I-Date
6 I-Date
日 I-Date
全 B-Time
天 I-Time
无 B-Place
外 O
出 O

病 B-Id
例 I-Id
3 I-Id
7 I-Id
许 B-Per
某 I-Per
1 B-Date
0 I-Date
月 I-Date
1 I-Date
7 I-Date
日 I-Date
上 B-Time
午 I-Time
在 O
家 B-Place

病 B-Id
例 I-Id
3 I-Id
7 I-Id
许 B-Per
某 I-Per
1 B-Date
0 I-Date
月 I-Date
1 I-Date
7 I-Date
日 I-Date
下 B-Time
午 I-Time
1 I-Time
4 I-Time
： I-Time
2 I-Time
0 I-Time
乘 B-Type
私 I-Type
家 I-Type
车 I-Type
前 O
往 O
碧 B-Place
桂 I-Place
园 I-Place
儿 I-Place
童 I-Place
游 I-Place
乐 I-Place
园 I-Place
游 O
玩 O

病 B-Id
例 I-Id
3 I-Id
7 I-Id
许 B-Per
某 I-Per
1 B-Date
0 I-Date
月 I-Date
1 I-Date
7 I-Date
日 I-Date
1 B-Time
7 I-Time
: I-Time
0 I-Time
0 I-Time
从 O
碧 B-Place
桂 I-Place
园 I-Place
乘 B-Type
私 I-Type
家 B-Place
车 B-Type
回 O
家 B-Place
， O
后 O
再 O
无 O
外 O
出 O

病 B-Id
例 I-Id
3 I-Id
7 I-Id
许 B-Per
某 I-Per
1 B-Date
0 I-Date
月 I-Date
1 I-Date
8 I-Date
日 I-Date
- I-Date
1 I-Date
0 I-Date
月 I-Date
1 I-Date
9 I-Date
日 I-Date
上 B-Time
午 I-Time
8 I-Time
： I-Time
5 I-Time
0 I-Time
到 O
兰 B-Place
州 I-Place
市 I-Place
城 I-Place
关 I-Place
区 I-Place
残 I-Place
疾 I-Place
人 I-Place
联 I-Place
合 I-Place
会 I-Place
上 O
课 O

病 B-Id
例 I-Id
3 I-Id
7 I-Id
许 B-Per
某 I-Per
1 B-Date
0 I-Date
月 I-Date
1 I-Date
8 I-Date
日 I-Date
- I-Date
1 I-Date
0 I-Date
月 I-Date
1 I-Date
9 I-Date
日 I-Date
1 B-Time
1 I-Time
: I-Time
3 I-Time
0 I-Time
下 O
课 O
后 O
步 B-Type
行 I-Type
回 O
家 B-Place
， O
后 O
无 O
外 O
出 O

病 B-Id
例 I-Id
3 I-Id
7 I-Id
许 B-Per
某 I-Per
1 B-Date
0 I-Date
月 I-Date
2 I-Date
0 I-Date
日 I-Date
全 B-Time
天 I-Time
在 O
家 B-Place
未 O
外 O
出 O

病 B-Id
例 I-Id
3 I-Id
7 I-Id
许 B-Per
某 I-Per
1 B-Date
0 I-Date
月 I-Date
2 I-Date
1 I-Date
日 I-Date
上 B-Time
午 I-Time
在 O
家 B-Place
未 O
外 O
出 O

病 B-Id
例 I-Id
3 I-Id
7 I-Id
许 B-Per
某 I-Per
1 B-Date
0 I-Date
月 I-Date
2 I-Date
1 I-Date
日 I-Date
下 B-Time
午 I-Time
1 I-Time
6 I-Time
： I-Time
3 I-Time
0 I-Time
前 O
往 O
兰 B-Place
海 I-Place
商 I-Place
贸 I-Place
城 I-Place
灯 I-Place
玛 I-Place
特 I-Place
核 I-Place
酸 I-Place
检 I-Place
测 I-Place
点 I-Place
做 O
核 O
酸 O
检 O
测 O
， O
做 O
完 O
检 O
测 O
后 O
返 O
回 O
家 B-Place
中 O

病 B-Id
例 I-Id
3 I-Id
7 I-Id
许 B-Per
某 I-Per
1 B-Date
0 I-Date
月 I-Date
2 I-Date
2 I-Date
日 I-Date
- I-Date
1 I-Date
0 I-Date
月 I-Date
2 I-Date
3 I-Date
日 I-Date
在 O
家 B-Place
未 O
外 O
出 O

病 B-Id
例 I-Id
3 I-Id
7 I-Id
许 B-Per
某 I-Per
1 B-Date
0 I-Date
月 I-Date
2 I-Date
4 I-Date
日 I-Date
白 O
天 O
未 O
外 O
出 O

病 B-Id
例 I-Id
3 I-Id
7 I-Id
许 B-Per
某 I-Per
1 B-Date
0 I-Date
月 I-Date
2 I-Date
4 I-Date
日 I-Date
晚 B-Time
2 I-Time
0 I-Time
： I-Time
0 I-Time
0 I-Time
步 B-Type
行 I-Type
前 O
往 O
天 B-Place
润 I-Place
大 I-Place
厦 I-Place
核 I-Place
酸 I-Place
检 I-Place
测 I-Place
点 I-Place
做 O
核 O
酸 O
检 O
测 O

病 B-Id
例 I-Id
3 I-Id
7 I-Id
许 B-Per
某 I-Per
1 B-Date
0 I-Date
月 I-Date
2 I-Date
4 I-Date
日 I-Date
2 B-Time
0 I-Time
: I-Time
4 I-Time
5 I-Time
步 B-Type
行 I-Type
回 O
家 B-Place
后 O
再 O
无 O
外 O
出 O

病 B-Id
例 I-Id
3 I-Id
7 I-Id
许 B-Per
某 I-Per
1 B-Date
0 I-Date
月 I-Date
2 I-Date
5 I-Date
日 I-Date
全 B-Time
天 I-Time
在 O
家 B-Place
未 O
外 O
出 O

病 B-Id
例 I-Id
3 I-Id
7 I-Id
许 B-Per
某 I-Per
1 B-Date
0 I-Date
月 I-Date
2 I-Date
6 I-Date
日 I-Date
凌 B-Time
晨 I-Time
1 I-Time
： I-Time
0 I-Time
0 I-Time
作 O
为 O
确 O
诊 O
病 O
例 O
的 O
密 O
切 O
接 O
触 O
者 O
闭 O
环 O
转 O
运 O
至 O
集 B-Place
中 I-Place
隔 I-Place
离 I-Place
点 I-Place
集 O
中 O
隔 O
离 O

病 B-Id
例 I-Id
3 I-Id
7 I-Id
许 B-Per
某 I-Per
1 B-Date
0 I-Date
月 I-Date
2 I-Date
7 I-Date
日 I-Date
在 O
集 B-Place
中 I-Place
隔 I-Place
离 I-Place
点 I-Place
集 O
中 O
隔 O
离 O

病 B-Id
例 I-Id
3 I-Id
8 I-Id
白 B-Per
某 I-Per
曈 I-Per
1 B-Date
0 I-Date
月 I-Date
1 I-Date
4 I-Date
日 I-Date
- I-Date
1 I-Date
0 I-Date
月 I-Date
2 I-Date
6 I-Date
日 I-Date
与 O
许 B-Per
某 I-Per
萍 O
活 O
动 O
轨 O
迹 O
相 O
同 O

病 B-Id
例 I-Id
3 I-Id
8 I-Id
白 B-Per
某 I-Per
曈 I-Per
1 B-Date
0 I-Date
月 I-Date
2 I-Date
7 I-Date
日 I-Date
在 O
集 B-Place
中 I-Place
隔 I-Place
离 I-Place
点 I-Place
集 O
中 O
隔 O
离 O

病 B-Id
例 I-Id
3 I-Id
9 I-Id
谢 B-Per
某 I-Per
1 B-Date
0 I-Date
月 I-Date
1 I-Date
4 I-Date
日 I-Date
- I-Date
1 I-Date
0 I-Date
月 I-Date
1 I-Date
6 I-Date
日 I-Date
每 O
天 O
早 B-Time
上 I-Time
5 I-Time
： I-Time
3 I-Time
0 I-Time
前 O
往 O
向 B-Place
东 I-Place
早 I-Place
餐 I-Place
店 I-Place
工 O
作 O

病 B-Id
例 I-Id
3 I-Id
9 I-Id
谢 B-Per
某 I-Per
1 B-Date
0 I-Date
月 I-Date
1 I-Date
4 I-Date
日 I-Date
- I-Date
1 I-Date
0 I-Date
月 I-Date
1 I-Date
6 I-Date
日 I-Date
中 B-Time
午 I-Time
1 I-Time
2 I-Time
： I-Time
3 I-Time
0 I-Time
返 O
回 O
家 B-Place
中 O

病 B-Id
例 I-Id
3 I-Id
9 I-Id
谢 B-Per
某 I-Per
1 B-Date
0 I-Date
月 I-Date
1 I-Date
4 I-Date
日 I-Date
- I-Date
1 I-Date
0 I-Date
月 I-Date
1 I-Date
6 I-Date
日 I-Date
1 B-Time
8 I-Time
: I-Time
0 I-Time
0 I-Time
去 O
女 B-Place
儿 I-Place
家 B-Place
接 O
外 O
孙 O
女 O
在 O
外 O
散 O
步 O
后 O
回 O
家 B-Place

病 B-Id
例 I-Id
3 I-Id
9 I-Id
谢 B-Per
某 I-Per
1 B-Date
0 I-Date
月 I-Date
1 I-Date
7 I-Date
日 I-Date
5 B-Time
: I-Time
3 I-Time
0 I-Time
到 O
向 B-Place
东 I-Place
早 I-Place
餐 I-Place
店 I-Place
上 O
班 O

病 B-Id
例 I-Id
3 I-Id
9 I-Id
谢 B-Per
某 I-Per
1 B-Date
0 I-Date
月 I-Date
1 I-Date
7 I-Date
日 I-Date
1 B-Time
1 I-Time
: I-Time
4 I-Time
5 I-Time
下 O
班 O
回 O
家 B-Place

病 B-Id
例 I-Id
3 I-Id
9 I-Id
谢 B-Per
某 I-Per
1 B-Date
0 I-Date
月 I-Date
1 I-Date
7 I-Date
日 I-Date
1 B-Time
4 I-Time
: I-Time
3 I-Time
0 I-Time
乘 B-Type
私 I-Type
家 I-Type
车 I-Type
到 O
碧 B-Place
桂 I-Place
园 I-Place
儿 I-Place
童 I-Place
游 I-Place
乐 I-Place
园 I-Place
游 O
玩 O

病 B-Id
例 I-Id
3 I-Id
9 I-Id
谢 B-Per
某 I-Per
1 B-Date
0 I-Date
月 I-Date
1 I-Date
7 I-Date
日 I-Date
1 B-Time
7 I-Time
: I-Time
0 I-Time
0 I-Time
离 B-Place
开 I-Place
碧 I-Place
桂 I-Place
园 I-Place

病 B-Id
例 I-Id
3 I-Id
9 I-Id
谢 B-Per
某 I-Per
1 B-Date
0 I-Date
月 I-Date
1 I-Date
7 I-Date
日 I-Date
1 B-Time
8 I-Time
: I-Time
0 I-Time
0 I-Time
在 O
和 B-Place
政 I-Place
路 I-Place
天 I-Place
一 I-Place
阁 I-Place
涮 I-Place
锅 I-Place
城 I-Place
就 O
餐 O

病 B-Id
例 I-Id
3 I-Id
9 I-Id
谢 B-Per
某 I-Per
1 B-Date
0 I-Date
月 I-Date
1 I-Date
7 I-Date
日 I-Date
2 B-Time
0 I-Time
: I-Time
0 I-Time
0 I-Time
就 O
餐 O
后 O
步 B-Type
行 I-Type
回 O
家 B-Place
。 O
再 O
无 O
外 O
出 O

病 B-Id
例 I-Id
3 I-Id
9 I-Id
谢 B-Per
某 I-Per
1 B-Date
0 I-Date
月 I-Date
1 I-Date
8 I-Date
日 I-Date
5 B-Time
: I-Time
3 I-Time
0 I-Time
到 O
向 B-Place
东 I-Place
早 I-Place
餐 I-Place
店 I-Place
上 O
班 O

病 B-Id
例 I-Id
3 I-Id
9 I-Id
谢 B-Per
某 I-Per
1 B-Date
0 I-Date
月 I-Date
1 I-Date
8 I-Date
日 I-Date
1 B-Time
3 I-Time
: I-Time
0 I-Time
0 I-Time
下 O
班 O
骑 B-Type
车 I-Type
回 O
家 B-Place
休 O
息 O

病 B-Id
例 I-Id
3 I-Id
9 I-Id
谢 B-Per
某 I-Per
1 B-Date
0 I-Date
月 I-Date
1 I-Date
8 I-Date
日 I-Date
1 B-Time
8 I-Time
： I-Time
3 I-Time
0 I-Time
- I-Time
2 I-Time
0 I-Time
： I-Time
5 I-Time
8 I-Time
沿 O
甘 B-Place
南 I-Place
路 I-Place
— I-Place
平 I-Place
凉 I-Place
路 I-Place
— I-Place
东 I-Place
方 I-Place
红 I-Place
广 I-Place
场 I-Place
散 O
步 O

病 B-Id
例 I-Id
3 I-Id
9 I-Id
谢 B-Per
某 I-Per
1 B-Date
0 I-Date
月 I-Date
1 I-Date
8 I-Date
日 I-Date
2 B-Time
1 I-Time
: I-Time
1 I-Time
5 I-Time
返 O
回 O
家 B-Place
中 O
， O
再 O
无 O
外 O
出 O

病 B-Id
例 I-Id
3 I-Id
9 I-Id
谢 B-Per
某 I-Per
1 B-Date
0 I-Date
月 I-Date
1 I-Date
9 I-Date
日 I-Date
5 B-Time
: I-Time
3 I-Time
0 I-Time
到 O
向 B-Place
东 I-Place
早 I-Place
餐 I-Place
店 I-Place
上 O
班 O

病 B-Id
例 I-Id
3 I-Id
9 I-Id
谢 B-Per
某 I-Per
1 B-Date
0 I-Date
月 I-Date
1 I-Date
9 I-Date
日 I-Date
1 B-Time
3 I-Time
: I-Time
0 I-Time
0 I-Time
前 O
往 O
红 B-Place
山 I-Place
根 I-Place
城 I-Place
关 I-Place
区 I-Place
人 I-Place
民 I-Place
医 I-Place
院 I-Place
做 O
核 O
酸 O
检 O
测 O

病 B-Id
例 I-Id
3 I-Id
9 I-Id
谢 B-Per
某 I-Per
1 B-Date
0 I-Date
月 I-Date
1 I-Date
9 I-Date
日 I-Date
1 B-Time
4 I-Time
: I-Time
0 I-Time
0 I-Time
返 O
回 O
家 B-Place
中 O

病 B-Id
例 I-Id
3 I-Id
9 I-Id
谢 B-Per
某 I-Per
1 B-Date
0 I-Date
月 I-Date
2 I-Date
0 I-Date
日 I-Date
5 B-Time
: I-Time
3 I-Time
0 I-Time
到 O
向 B-Place
东 I-Place
早 I-Place
餐 I-Place
店 I-Place
上 O
班 O

病 B-Id
例 I-Id
3 I-Id
9 I-Id
谢 B-Per
某 I-Per
1 B-Date
0 I-Date
月 I-Date
2 I-Date
0 I-Date
日 I-Date
1 B-Time
2 I-Time
: I-Time
1 I-Time
2 I-Time
在 O
一 B-Place
只 I-Place
船 I-Place
街 I-Place
放 I-Place
润 I-Place
面 I-Place
铺 I-Place
购 O
物 O
后 O
回 O
家 B-Place
， O
再 O
无 O
外 O
出 O

病 B-Id
例 I-Id
3 I-Id
9 I-Id
谢 B-Per
某 I-Per
1 B-Date
0 I-Date
月 I-Date
2 I-Date
1 I-Date
日 I-Date
5 B-Time
: I-Time
3 I-Time
0 I-Time
到 O
向 B-Place
东 I-Place
早 I-Place
餐 I-Place
店 I-Place
上 O
班 O

病 B-Id
例 I-Id
3 I-Id
9 I-Id
谢 B-Per
某 I-Per
1 B-Date
0 I-Date
月 I-Date
2 I-Date
1 I-Date
日 I-Date
1 B-Time
2 I-Time
: I-Time
1 I-Time
5 I-Time
前 O
往 O
兰 B-Place
海 I-Place
商 I-Place
贸 I-Place
集 I-Place
团 I-Place
有 I-Place
限 I-Place
公 I-Place
司 I-Place
供 I-Place
热 I-Place
服 I-Place
务 I-Place
处 I-Place
交 O
暖 O
气 O
费 O

病 B-Id
例 I-Id
3 I-Id
9 I-Id
谢 B-Per
某 I-Per
1 B-Date
0 I-Date
月 I-Date
2 I-Date
1 I-Date
日 I-Date
1 B-Time
2 I-Time
: I-Time
3 I-Time
0 I-Time
回 O
家 B-Place

病 B-Id
例 I-Id
3 I-Id
9 I-Id
谢 B-Per
某 I-Per
1 B-Date
0 I-Date
月 I-Date
2 I-Date
1 I-Date
日 I-Date
1 B-Time
4 I-Time
: I-Time
2 I-Time
0 I-Time
在 O
兰 B-Place
海 I-Place
商 I-Place
贸 I-Place
城 I-Place
灯 I-Place
玛 I-Place
特 I-Place
核 I-Place
酸 I-Place
检 I-Place
测 I-Place
点 I-Place
做 O
核 O
酸 O
检 O
测 O
， O
后 O
在 O
女 B-Place
儿 I-Place
家 I-Place
就 O
餐 O

病 B-Id
例 I-Id
3 I-Id
9 I-Id
谢 B-Per
某 I-Per
1 B-Date
0 I-Date
月 I-Date
2 I-Date
1 I-Date
日 I-Date
2 B-Time
0 I-Time
: I-Time
1 I-Time
0 I-Time
返 O
回 O
家 B-Place
中 O

病 B-Id
例 I-Id
3 I-Id
9 I-Id
谢 B-Per
某 I-Per
1 B-Date
0 I-Date
月 I-Date
2 I-Date
2 I-Date
日 I-Date
5 B-Time
: I-Time
3 I-Time
0 I-Time
到 O
向 B-Place
东 I-Place
早 I-Place
餐 I-Place
店 I-Place
上 O
班 O

病 B-Id
例 I-Id
3 I-Id
9 I-Id
谢 B-Per
某 I-Per
1 B-Date
0 I-Date
月 I-Date
2 I-Date
2 I-Date
日 I-Date
1 B-Time
2 I-Time
: I-Time
2 I-Time
8 I-Time
在 O
平 B-Place
凉 I-Place
路 I-Place
谢 I-Place
赫 I-Place
经 I-Place
典 I-Place
牛 I-Place
肉 I-Place
面 I-Place
馆 I-Place
就 O
餐 O

病 B-Id
例 I-Id
3 I-Id
9 I-Id
谢 B-Per
某 I-Per
1 B-Date
0 I-Date
月 I-Date
2 I-Date
2 I-Date
日 I-Date
1 B-Time
2 I-Time
: I-Time
4 I-Time
0 I-Time
回 O
家 B-Place
休 O
息 O

病 B-Id
例 I-Id
3 I-Id
9 I-Id
谢 B-Per
某 I-Per
1 B-Date
0 I-Date
月 I-Date
2 I-Date
2 I-Date
日 I-Date
1 B-Time
7 I-Time
: I-Time
3 I-Time
0 I-Time
到 O
女 B-Place
儿 I-Place
家 I-Place
看 O
孙 O
女 O

病 B-Id
例 I-Id
3 I-Id
9 I-Id
谢 B-Per
某 I-Per
1 B-Date
0 I-Date
月 I-Date
2 I-Date
2 I-Date
日 I-Date
2 B-Time
0 I-Time
: I-Time
0 I-Time
0 I-Time
回 O
家 B-Place
后 O
无 O
外 O
出 O

病 B-Id
例 I-Id
3 I-Id
9 I-Id
谢 B-Per
某 I-Per
1 B-Date
0 I-Date
月 I-Date
2 I-Date
3 I-Date
日 I-Date
5 B-Time
: I-Time
3 I-Time
0 I-Time
到 O
向 B-Place
东 I-Place
早 I-Place
餐 I-Place
店 I-Place
上 O
班 O

病 B-Id
例 I-Id
3 I-Id
9 I-Id
谢 B-Per
某 I-Per
1 B-Date
0 I-Date
月 I-Date
2 I-Date
3 I-Date
日 I-Date
1 B-Time
2 I-Time
: I-Time
3 I-Time
0 I-Time
回 O
家 B-Place
休 O
息 O
无 O
外 O
出 O

病 B-Id
例 I-Id
3 I-Id
9 I-Id
谢 B-Per
某 I-Per
1 B-Date
0 I-Date
月 I-Date
2 I-Date
4 I-Date
日 I-Date
5 B-Time
: I-Time
3 I-Time
0 I-Time
到 O
向 B-Place
东 I-Place
早 I-Place
餐 I-Place
店 I-Place
上 O
班 O

病 B-Id
例 I-Id
3 I-Id
9 I-Id
谢 B-Per
某 I-Per
1 B-Date
0 I-Date
月 I-Date
2 I-Date
4 I-Date
日 I-Date
1 B-Time
2 I-Time
: I-Time
2 I-Time
2 I-Time
骑 B-Type
车 I-Type
前 O
往 O
定 B-Place
西 I-Place
南 I-Place
路 I-Place
二 I-Place
支 I-Place
路 I-Place
便 I-Place
民 I-Place
菜 I-Place
市 I-Place
场 I-Place
水 I-Place
果 I-Place
摊 I-Place
购 O
物 O
后 O
回 O
家 B-Place
休 O
息 O

病 B-Id
例 I-Id
3 I-Id
9 I-Id
谢 B-Per
某 I-Per
1 B-Date
0 I-Date
月 I-Date
2 I-Date
4 I-Date
日 I-Date
2 B-Time
0 I-Time
: I-Time
0 I-Time
0 I-Time
步 B-Type
行 I-Type
至 O
团 B-Place
结 I-Place
新 I-Place
村 I-Place
街 I-Place
道 I-Place
社 I-Place
区 I-Place
卫 I-Place
生 I-Place
服 I-Place
务 I-Place
中 I-Place
心 I-Place
做 O
核 O
酸 O
检 O
测 O
， O
后 O
沿 B-Place
天 I-Place
水 I-Place
路 I-Place
向 I-Place
北 I-Place
步 B-Type
行 I-Type
至 O
盘 B-Place
旋 I-Place
路 I-Place
东 I-Place
行 O
至 O
会 B-Place
宁 I-Place
路 I-Place
， O
沿 O
会 O
宁 O
路 O
行 O
至 O
定 B-Place
西 I-Place
路 I-Place
， O
又 O
向 O
西 O
行 O
至 O
天 B-Place
水 I-Place
路 I-Place
十 I-Place
字 I-Place

病 B-Id
例 I-Id
3 I-Id
9 I-Id
谢 B-Per
某 I-Per
1 B-Date
0 I-Date
月 I-Date
2 I-Date
4 I-Date
日 I-Date
2 B-Time
1 I-Time
: I-Time
2 I-Time
0 I-Time
回 O
家 B-Place
后 O
无 O
外 O
出 O

病 B-Id
例 I-Id
3 I-Id
9 I-Id
谢 B-Per
某 I-Per
1 B-Date
0 I-Date
月 I-Date
2 I-Date
5 I-Date
日 I-Date
5 B-Time
: I-Time
3 I-Time
0 I-Time
到 O
向 B-Place
东 I-Place
早 I-Place
餐 I-Place
店 I-Place
上 O
班 O

病 B-Id
例 I-Id
3 I-Id
9 I-Id
谢 B-Per
某 I-Per
1 B-Date
0 I-Date
月 I-Date
2 I-Date
5 I-Date
日 I-Date
1 B-Time
1 I-Time
: I-Time
1 I-Time
0 I-Time
步 B-Type
行 I-Type
回 O
家 B-Place

病 B-Id
例 I-Id
3 I-Id
9 I-Id
谢 B-Per
某 I-Per
1 B-Date
0 I-Date
月 I-Date
2 I-Date
5 I-Date
日 I-Date
当 B-Time
晚 I-Time
1 I-Time
9 I-Time
： I-Time
0 I-Time
0 I-Time
作 O
为 O
确 O
诊 O
病 O
例 O
的 O
密 O
切 O
接 O
触 O
者 O
闭 O
环 O
转 O
运 O
至 O
集 B-Place
中 I-Place
隔 I-Place
离 I-Place
点 I-Place
集 O
中 O
隔 O
离 O

病 B-Id
例 I-Id
3 I-Id
9 I-Id
谢 B-Per
某 I-Per
1 B-Date
0 I-Date
月 I-Date
2 I-Date
6 I-Date
日 I-Date
- I-Date
1 I-Date
0 I-Date
月 I-Date
2 I-Date
7 I-Date
日 I-Date
在 O
集 B-Place
中 I-Place
隔 I-Place
离 I-Place
点 I-Place
集 O
中 O
隔 O
离 O

病 B-Id
例 I-Id
4 I-Id
0 I-Id
卢 B-Per
某 I-Per
平 I-Per
1 B-Date
0 I-Date
月 I-Date
2 I-Date
2 I-Date
日 I-Date
7 B-Time
： I-Time
3 I-Time
0 I-Time
左 O
右 O
步 B-Type
行 I-Type
经 O
麦 B-Place
积 I-Place
山 I-Place
路 I-Place
于 O
8 O
时 O
到 O
单 B-Place
位 I-Place
上 O
班 O

病 B-Id
例 I-Id
4 I-Id
0 I-Id
卢 B-Per
某 I-Per
平 I-Per
1 B-Date
0 I-Date
月 I-Date
2 I-Date
2 I-Date
日 I-Date
中 B-Time
午 I-Time
1 I-Time
1 I-Time
： I-Time
3 I-Time
0 I-Time
下 O
班 O
后 O
， O
经 O
甘 B-Place
南 I-Place
路 I-Place
步 B-Type
行 I-Type
回 O
家 B-Place

病 B-Id
例 I-Id
4 I-Id
0 I-Id
卢 B-Per
某 I-Per
平 I-Per
1 B-Date
0 I-Date
月 I-Date
2 I-Date
2 I-Date
日 I-Date
1 B-Time
2 I-Time
: I-Time
4 I-Time
0 I-Time
经 O
甘 B-Place
南 I-Place
路 I-Place
步 B-Type
行 I-Type
返 O
回 O
单 B-Place
位 I-Place

病 B-Id
例 I-Id
4 I-Id
0 I-Id
卢 B-Per
某 I-Per
平 I-Per
1 B-Date
0 I-Date
月 I-Date
2 I-Date
2 I-Date
日 I-Date
于 O
1 B-Time
3 I-Time
： I-Time
4 I-Time
0 I-Time
到 O
单 B-Place
位 I-Place
， O
一 O
直 O
在 O
办 B-Place
公 I-Place
室 I-Place
工 O
作 O

病 B-Id
例 I-Id
4 I-Id
0 I-Id
卢 B-Per
某 I-Per
平 I-Per
1 B-Date
0 I-Date
月 I-Date
2 I-Date
2 I-Date
日 I-Date
1 B-Time
7 I-Time
: I-Time
0 I-Time
0 I-Time
下 O
班 O
后 O
， O
经 O
甘 B-Place
南 I-Place
路 I-Place
步 B-Type
行 I-Type
回 O
家 B-Place
， O
再 O
无 O
外 O
出 O

病 B-Id
例 I-Id
4 I-Id
0 I-Id
卢 B-Per
某 I-Per
平 I-Per
1 B-Date
0 I-Date
月 I-Date
2 I-Date
3 I-Date
日 I-Date
一 B-Time
直 I-Time
在 O
家 B-Place
中 O
休 O
息 O
， O
没 O
有 O
出 O
门 O

病 B-Id
例 I-Id
4 I-Id
0 I-Id
卢 B-Per
某 I-Per
平 I-Per
1 B-Date
0 I-Date
月 I-Date
2 I-Date
4 I-Date
日 I-Date
一 B-Time
直 I-Time
在 O
家 B-Place
中 O
休 O
息 O
， O
没 O
有 O
出 O
门 O

病 B-Id
例 I-Id
4 I-Id
0 I-Id
卢 B-Per
某 I-Per
平 I-Per
1 B-Date
0 I-Date
月 I-Date
2 I-Date
5 I-Date
日 I-Date
7 B-Time
： I-Time
3 I-Time
0 I-Time
左 O
右 O
出 O
发 O
， O
经 O
麦 B-Place
积 I-Place
山 I-Place
路 I-Place
于 O
8 O
时 O
到 O
达 O
单 B-Place
位 I-Place
上 O
班 O
， O
乘 O
电 O
梯 O
至 O
8 B-Place
楼 I-Place
办 I-Place
公 I-Place
室 I-Place

病 B-Id
例 I-Id
4 I-Id
0 I-Id
卢 B-Per
某 I-Per
平 I-Per
1 B-Date
0 I-Date
月 I-Date
2 I-Date
5 I-Date
日 I-Date
中 B-Time
午 I-Time
1 I-Time
1 I-Time
： I-Time
3 I-Time
0 I-Time
下 O
班 O
后 O
， O
经 O
甘 B-Place
南 I-Place
路 I-Place
步 B-Type
行 I-Type
回 O
家 B-Place

病 B-Id
例 I-Id
4 I-Id
0 I-Id
卢 B-Per
某 I-Per
平 I-Per
1 B-Date
0 I-Date
月 I-Date
2 I-Date
5 I-Date
日 I-Date
1 B-Time
2 I-Time
: I-Time
4 I-Time
0 I-Time
经 O
麦 O
积 O
山 O
路 O
步 B-Type
行 I-Type
返 O
回 O
单 B-Place
位 I-Place

病 B-Id
例 I-Id
4 I-Id
0 I-Id
卢 B-Per
某 I-Per
平 I-Per
1 B-Date
0 I-Date
月 I-Date
2 I-Date
5 I-Date
日 I-Date
1 B-Time
3 I-Time
: I-Time
4 I-Time
0 I-Time
到 O
达 O
， O
随 O
后 O
一 O
直 O
在 O
办 B-Place
公 I-Place
室 I-Place
工 O
作 O

病 B-Id
例 I-Id
4 I-Id
0 I-Id
卢 B-Per
某 I-Per
平 I-Per
1 B-Date
0 I-Date
月 I-Date
2 I-Date
5 I-Date
日 I-Date
1 B-Time
6 I-Time
时 I-Time
步 B-Type
行 I-Type
回 O
家 B-Place

病 B-Id
例 I-Id
4 I-Id
0 I-Id
卢 B-Per
某 I-Per
平 I-Per
1 B-Date
0 I-Date
月 I-Date
2 I-Date
5 I-Date
日 I-Date
当 B-Time
晚 I-Time
8 I-Time
： I-Time
3 I-Time
0 I-Time
作 O
为 O
确 O
诊 O
病 O
例 O
的 O
密 O
切 O
接 O
触 O
者 O
由 O
负 O
压 O
救 O
护 O
车 O
闭 O
环 O
转 O
运 O
至 O
集 B-Place
中 I-Place
隔 I-Place
离 I-Place
点 I-Place
隔 O
离 O

病 B-Id
例 I-Id
4 I-Id
1 I-Id
刘 B-Per
某 I-Per
武 I-Per
1 B-Date
0 I-Date
月 I-Date
1 I-Date
2 I-Date
日 I-Date
上 B-Time
午 I-Time
在 O
家 B-Place

病 B-Id
例 I-Id
4 I-Id
1 I-Id
刘 B-Per
某 I-Per
武 I-Per
1 B-Date
0 I-Date
月 I-Date
1 I-Date
2 I-Date
日 I-Date
1 B-Time
6 I-Time
: I-Time
0 I-Time
0 I-Time
因 O
摔 O
倒 O
被 O
1 O
2 O
0 O
送 O
至 O
甘 B-Place
肃 I-Place
省 I-Place
第 I-Place
二 I-Place
人 I-Place
民 I-Place
医 I-Place
院 I-Place
救 O
治 O

病 B-Id
例 I-Id
4 I-Id
1 I-Id
刘 B-Per
某 I-Per
武 I-Per
1 B-Date
0 I-Date
月 I-Date
1 I-Date
3 I-Date
日 I-Date
- I-Date
1 I-Date
0 I-Date
月 I-Date
1 I-Date
4 I-Date
日 I-Date
在 O
甘 B-Place
肃 I-Place
省 I-Place
第 I-Place
二 I-Place
人 I-Place
民 I-Place
医 I-Place
院 I-Place
重 I-Place
症 I-Place
监 I-Place
护 I-Place
室 I-Place
救 O
治 O

病 B-Id
例 I-Id
4 I-Id
1 I-Id
刘 B-Per
某 I-Per
武 I-Per
1 B-Date
0 I-Date
月 I-Date
1 I-Date
5 I-Date
日 I-Date
转 O
至 O
甘 B-Place
肃 I-Place
省 I-Place
第 I-Place
二 I-Place
人 I-Place
民 I-Place
医 I-Place
院 I-Place
神 I-Place
经 I-Place
外 I-Place
科 I-Place
普 I-Place
通 I-Place
病 I-Place
房 I-Place
治 O
疗 O
， O
期 O
间 O
进 O
行 O
C O
T O
检 O
查 O

病 B-Id
例 I-Id
4 I-Id
1 I-Id
刘 B-Per
某 I-Per
武 I-Per
1 B-Date
0 I-Date
月 I-Date
1 I-Date
6 I-Date
日 I-Date
- I-Date
1 I-Date
0 I-Date
月 I-Date
2 I-Date
7 I-Date
日 I-Date
在 O
甘 B-Place
肃 I-Place
省 I-Place
第 I-Place
二 I-Place
人 I-Place
民 I-Place
医 I-Place
院 I-Place
神 I-Place
经 I-Place
外 I-Place
科 I-Place
普 I-Place
通 I-Place
病 I-Place
房 I-Place
治 O
疗 O

病 B-Id
例 I-Id
4 I-Id
1 I-Id
刘 B-Per
某 I-Per
武 I-Per
1 B-Date
0 I-Date
月 I-Date
2 I-Date
8 I-Date
日 I-Date
核 O
酸 O
检 O
测 O
阳 O
性 O
， O
闭 O
环 O
转 O
运 O
至 O
定 B-Place
点 I-Place
医 I-Place
院 I-Place
诊 O
治 O

病 B-Id
例 I-Id
4 I-Id
2 I-Id
马 B-Per
某 I-Per
某 I-Per
1 B-Date
0 I-Date
月 I-Date
2 I-Date
0 I-Date
日 I-Date
全 B-Time
天 I-Time
在 O
家 B-Place
无 O
外 O
出 O

病 B-Id
例 I-Id
4 I-Id
2 I-Id
马 B-Per
某 I-Per
某 I-Per
1 B-Date
0 I-Date
月 I-Date
2 I-Date
1 I-Date
日 I-Date
1 B-Time
3 I-Time
: I-Time
0 I-Time
0 I-Time
步 B-Type
行 I-Type
至 O
五 O
星 O
坪 O
小 O
学 O
对 O
面 O
菜 O
店 O
买 O
菜 O
（ O
五 O
星 O
坪 O
中 O
街 O
2 O
9 O
号 O
） O
， O
全 O
程 O
没 O
有 O
戴 O
口 O
罩 O
， O
菜 O
店 O
内 O
有 O
老 O
板 O
一 O
家 B-Place
三 O
口 O
， O
逗 O
留 O
1 O
0 O
分 O
钟 O
左 O
右 O
步 B-Type
行 I-Type
回 O
家 B-Place

病 B-Id
例 I-Id
4 I-Id
2 I-Id
马 B-Per
某 I-Per
某 I-Per
1 B-Date
0 I-Date
月 I-Date
2 I-Date
1 I-Date
日 I-Date
1 B-Time
6 I-Time
: I-Time
3 I-Time
0 I-Time
步 B-Type
行 I-Type
至 O
五 B-Place
星 I-Place
坪 I-Place
小 I-Place
学 I-Place
核 I-Place
酸 I-Place
采 I-Place
集 I-Place
点 I-Place
核 O
酸 O
采 O
样 O
， O
保 O
持 O
一 O
米 O
线 O
全 O
程 O
佩 O
戴 O
口 O
罩 O

病 B-Id
例 I-Id
4 I-Id
2 I-Id
马 B-Per
某 I-Per
某 I-Per
1 B-Date
0 I-Date
月 I-Date
2 I-Date
1 I-Date
日 I-Date
1 B-Time
7 I-Time
: I-Time
0 I-Time
0 I-Time
步 B-Type
行 I-Type
返 O
回 O
家 B-Place
中 O
再 O
无 O
外 O
出 O

病 B-Id
例 I-Id
4 I-Id
2 I-Id
马 B-Per
某 I-Per
某 I-Per
1 B-Date
0 I-Date
月 I-Date
2 I-Date
2 I-Date
日 I-Date
上 B-Time
午 I-Time
无 B-Place
外 O
出 O

病 B-Id
例 I-Id
4 I-Id
2 I-Id
马 B-Per
某 I-Per
某 I-Per
1 B-Date
0 I-Date
月 I-Date
2 I-Date
2 I-Date
日 I-Date
1 B-Time
6 I-Time
: I-Time
2 I-Time
0 I-Time
与 O
邻 O
居 O
闵 O
某 O
某 O
骑 B-Type
电 I-Type
动 I-Type
车 I-Type
至 O
五 B-Place
星 I-Place
坪 I-Place
中 I-Place
街 I-Place
粮 I-Place
油 I-Place
店 I-Place
购 O
买 O
面 O
粉 O

病 B-Id
例 I-Id
4 I-Id
2 I-Id
马 B-Per
某 I-Per
某 I-Per
1 B-Date
0 I-Date
月 I-Date
2 I-Date
2 I-Date
日 I-Date
1 B-Time
6 I-Time
: I-Time
3 I-Time
7 I-Time
骑 B-Type
电 I-Type
动 I-Type
车 I-Type
返 O
回 O
家 B-Place
中 O

病 B-Id
例 I-Id
4 I-Id
2 I-Id
马 B-Per
某 I-Per
某 I-Per
1 B-Date
0 I-Date
月 I-Date
2 I-Date
3 I-Date
日 I-Date
上 B-Time
午 I-Time
无 B-Place
外 O
出 O

病 B-Id
例 I-Id
4 I-Id
2 I-Id
马 B-Per
某 I-Per
某 I-Per
1 B-Date
0 I-Date
月 I-Date
2 I-Date
3 I-Date
日 I-Date
1 B-Time
6 I-Time
: I-Time
0 I-Time
0 I-Time
在 O
家 B-Place
门 I-Place
口 I-Place
逗 O
留 O
2 O
0 O
分 O
钟 O
左 O
右 O

病 B-Id
例 I-Id
4 I-Id
2 I-Id
马 B-Per
某 I-Per
某 I-Per
1 B-Date
0 I-Date
月 I-Date
2 I-Date
3 I-Date
日 I-Date
1 B-Time
6 I-Time
: I-Time
3 I-Time
0 I-Time
与 O
其 O
儿 O
子 O
米 B-Per
某 I-Per
某 I-Per
步 B-Type
行 I-Type
至 O
五 B-Place
星 I-Place
坪 I-Place
小 I-Place
学 I-Place
对 I-Place
面 I-Place
菜 I-Place
店 I-Place
买 O
菜 O
， O
1 O
0 O
分 O
钟 O
后 O
步 B-Type
行 I-Type
返 O
回 O
家 B-Place
中 O

病 B-Id
例 I-Id
4 I-Id
2 I-Id
马 B-Per
某 I-Per
某 I-Per
1 B-Date
0 I-Date
月 I-Date
2 I-Date
4 I-Date
日 I-Date
1 B-Time
2 I-Time
: I-Time
0 I-Time
0 I-Time
与 O
其 O
丈 O
夫 O
米 B-Per
某 I-Per
某 I-Per
都 I-Per
、 O
儿 O
子 O
米 B-Per
某 I-Per
某 I-Per
姆 I-Per
三 O
人 O
步 B-Type
行 I-Type
至 O
五 B-Place
星 I-Place
坪 I-Place
小 I-Place
学 I-Place
核 I-Place
酸 I-Place
检 I-Place
测 I-Place
点 I-Place
检 O
测 O
未 O
果 O

病 B-Id
例 I-Id
4 I-Id
2 I-Id
马 B-Per
某 I-Per
某 I-Per
1 B-Date
0 I-Date
月 I-Date
2 I-Date
4 I-Date
日 I-Date
1 B-Time
2 I-Time
: I-Time
3 I-Time
0 I-Time
返 O
回 O
家 B-Place
中 O

病 B-Id
例 I-Id
4 I-Id
2 I-Id
马 B-Per
某 I-Per
某 I-Per
1 B-Date
0 I-Date
月 I-Date
2 I-Date
4 I-Date
日 I-Date
1 B-Time
7 I-Time
: I-Time
0 I-Time
0 I-Time
与 O
其 O
丈 O
夫 O
米 B-Per
某 I-Per
某 I-Per
都 I-Per
、 O
儿 O
子 O
米 B-Per
某 I-Per
某 I-Per
、 O
米 B-Per
某 I-Per
某 I-Per
姆 I-Per
四 O
人 O
步 B-Type
行 I-Type
至 O
五 B-Place
星 I-Place
坪 I-Place
小 I-Place
学 I-Place
核 I-Place
酸 I-Place
检 I-Place
测 I-Place
点 I-Place
核 O
酸 O
采 O
样 O
， O
保 O
持 O
一 O
米 O
线 O
全 O
程 O
佩 O
戴 O
口 O
罩 O

病 B-Id
例 I-Id
4 I-Id
2 I-Id
马 B-Per
某 I-Per
某 I-Per
1 B-Date
0 I-Date
月 I-Date
2 I-Date
4 I-Date
日 I-Date
1 B-Time
8 I-Time
: I-Time
0 I-Time
0 I-Time
全 O
家 B-Place
四 O
人 O
步 B-Type
行 I-Type
返 O
回 O
家 B-Place
中 O

病 B-Id
例 I-Id
4 I-Id
2 I-Id
马 B-Per
某 I-Per
某 I-Per
1 B-Date
0 I-Date
月 I-Date
2 I-Date
5 I-Date
日 I-Date
9 B-Time
: I-Time
0 I-Time
0 I-Time
未 O
佩 O
戴 O
口 O
罩 O
在 O
院 B-Place
子 I-Place
里 I-Place
与 O
邻 O
居 O
聊 O
天 O

病 B-Id
例 I-Id
4 I-Id
2 I-Id
马 B-Per
某 I-Per
某 I-Per
1 B-Date
0 I-Date
月 I-Date
2 I-Date
5 I-Date
日 I-Date
1 B-Time
4 I-Time
: I-Time
0 I-Time
0 I-Time
转 O
运 O
至 O
集 B-Place
中 I-Place
隔 I-Place
离 I-Place
点 I-Place

病 B-Id
例 I-Id
4 I-Id
3 I-Id
马 B-Per
某 I-Per
某 I-Per
哈 I-Per
1 B-Date
0 I-Date
月 I-Date
2 I-Date
0 I-Date
日 I-Date
8 B-Time
: I-Time
0 I-Time
0 I-Time
前 O
往 O
七 B-Place
里 I-Place
河 I-Place
区 I-Place
五 I-Place
星 I-Place
坪 I-Place
小 I-Place
学 I-Place
上 O
课 O

病 B-Id
例 I-Id
4 I-Id
3 I-Id
马 B-Per
某 I-Per
某 I-Per
哈 I-Per
1 B-Date
0 I-Date
月 I-Date
2 I-Date
0 I-Date
日 I-Date
1 B-Time
2 I-Time
: I-Time
0 I-Time
0 I-Time
放 O
学 O
步 B-Type
行 I-Type
回 O
家 B-Place

病 B-Id
例 I-Id
4 I-Id
3 I-Id
马 B-Per
某 I-Per
某 I-Per
哈 I-Per
1 B-Date
0 I-Date
月 I-Date
2 I-Date
0 I-Date
日 I-Date
1 B-Time
3 I-Time
: I-Time
3 I-Time
0 I-Time
因 O
面 O
部 O
出 O
水 O
痘 O
前 O
往 O
五 B-Place
星 I-Place
坪 I-Place
社 I-Place
区 I-Place
卫 I-Place
生 I-Place
服 I-Place
务 I-Place
站 I-Place
就 O
诊 O

病 B-Id
例 I-Id
4 I-Id
3 I-Id
马 B-Per
某 I-Per
某 I-Per
哈 I-Per
1 B-Date
0 I-Date
月 I-Date
2 I-Date
0 I-Date
日 I-Date
1 B-Time
5 I-Time
: I-Time
0 I-Time
0 I-Time
返 O
回 O
家 B-Place
中 O

病 B-Id
例 I-Id
4 I-Id
3 I-Id
马 B-Per
某 I-Per
某 I-Per
哈 I-Per
1 B-Date
0 I-Date
月 I-Date
2 I-Date
1 I-Date
日 I-Date
9 B-Time
: I-Time
0 I-Time
0 I-Time
左 O
右 O
前 O
往 O
五 B-Place
星 I-Place
坪 I-Place
社 I-Place
区 I-Place
卫 I-Place
生 I-Place
服 I-Place
务 I-Place
站 I-Place
进 O
行 O
臀 O
部 O
肌 O
注 O
治 O
疗 O
， O
因 O
五 O
星 O
坪 O
社 O
区 O
卫 O
生 O
服 O
务 O
站 O
全 O
员 O
在 O
外 O
开 O
展 O
核 O
酸 O
采 O
样 O
， O
未 O
开 O
展 O
诊 O
疗 O
服 O
务 O

病 B-Id
例 I-Id
4 I-Id
3 I-Id
马 B-Per
某 I-Per
某 I-Per
哈 I-Per
1 B-Date
0 I-Date
月 I-Date
2 I-Date
1 I-Date
日 I-Date
9 B-Time
: I-Time
5 I-Time
0 I-Time
返 O
回 O
家 B-Place
中 O

病 B-Id
例 I-Id
4 I-Id
3 I-Id
马 B-Per
某 I-Per
某 I-Per
哈 I-Per
1 B-Date
0 I-Date
月 I-Date
2 I-Date
1 I-Date
日 I-Date
2 B-Time
0 I-Time
: I-Time
4 I-Time
0 I-Time
与 O
其 O
母 O
亲 O
马 B-Per
某 I-Per
某 I-Per
则 I-Per
、 O
姐 O
姐 O
马 B-Per
某 I-Per
某 I-Per
、 O
哥 O
哥 O
马 B-Per
某 I-Per
、 O
弟 O
弟 O
马 B-Per
某 I-Per
五 O
人 O
前 O
往 O
五 B-Place
星 I-Place
坪 I-Place
小 I-Place
学 I-Place
核 I-Place
酸 I-Place
采 I-Place
样 I-Place
点 I-Place
核 O
酸 O
采 O
样 O

病 B-Id
例 I-Id
4 I-Id
3 I-Id
马 B-Per
某 I-Per
某 I-Per
哈 I-Per
1 B-Date
0 I-Date
月 I-Date
2 I-Date
1 I-Date
日 I-Date
2 B-Time
1 I-Time
: I-Time
1 I-Time
0 I-Time
采 O
样 O
完 O
毕 O
返 O
回 O
家 B-Place
中 O
， O
后 O
无 O
外 O
出 O

病 B-Id
例 I-Id
4 I-Id
3 I-Id
马 B-Per
某 I-Per
某 I-Per
哈 I-Per
1 B-Date
0 I-Date
月 I-Date
2 I-Date
2 I-Date
日 I-Date
— I-Date
2 I-Date
3 I-Date
日 I-Date
无 B-Place
外 O
出 O

病 B-Id
例 I-Id
4 I-Id
3 I-Id
马 B-Per
某 I-Per
某 I-Per
哈 I-Per
1 B-Date
0 I-Date
月 I-Date
2 I-Date
4 I-Date
日 I-Date
8 B-Time
: I-Time
3 I-Time
0 I-Time
与 O
其 O
母 O
亲 O
马 B-Per
某 I-Per
某 I-Per
则 I-Per
、 O
姐 O
姐 O
马 B-Per
某 I-Per
某 I-Per
、 O
哥 O
哥 O
马 B-Per
某 I-Per
、 O
弟 O
弟 O
马 B-Per
某 I-Per
五 O
人 O
前 O
往 O
五 B-Place
星 I-Place
坪 I-Place
小 I-Place
学 I-Place
核 I-Place
酸 I-Place
采 I-Place
样 I-Place
点 I-Place
核 O
酸 O
采 O
样 O

病 B-Id
例 I-Id
4 I-Id
3 I-Id
马 B-Per
某 I-Per
某 I-Per
哈 I-Per
1 B-Date
0 I-Date
月 I-Date
2 I-Date
4 I-Date
日 I-Date
1 B-Time
0 I-Time
: I-Time
0 I-Time
0 I-Time
返 O
回 O
家 B-Place
中 O
， O
后 O
无 O
外 O
出 O

病 B-Id
例 I-Id
4 I-Id
3 I-Id
马 B-Per
某 I-Per
某 I-Per
哈 I-Per
1 B-Date
0 I-Date
月 I-Date
2 I-Date
5 I-Date
日 I-Date
1 B-Time
4 I-Time
: I-Time
0 I-Time
0 I-Time
因 O
同 O
院 O
邻 O
居 O
马 B-Per
某 I-Per
某 I-Per
核 O
酸 O
检 O
测 O
阳 O
性 O
， O
马 B-Per
某 I-Per
某 I-Per
哈 I-Per
与 O
其 O
母 O
亲 O
马 B-Per
某 I-Per
某 I-Per
则 I-Per
、 O
姐 O
姐 O
马 B-Per
某 I-Per
某 I-Per
、 O
哥 O
哥 O
马 B-Per
某 I-Per
、 O
弟 O
弟 O
马 B-Per
某 I-Per
作 O
为 O
密 O
切 O
接 O
触 O
人 O
员 O
， O
转 O
运 O
至 O
集 B-Place
中 I-Place
隔 I-Place
离 I-Place
点 I-Place

病 B-Id
例 I-Id
4 I-Id
3 I-Id
马 B-Per
某 I-Per
某 I-Per
哈 I-Per
1 B-Date
0 I-Date
月 I-Date
2 I-Date
5 I-Date
日 I-Date

病 B-Id
例 I-Id
4 I-Id
4 I-Id
王 B-Per
某 I-Per
平 I-Per
1 B-Date
0 I-Date
月 I-Date
1 I-Date
5 I-Date
日 I-Date
7 B-Time
: I-Time
0 I-Time
0 I-Time
自 B-Type
驾 I-Type
从 O
天 B-Place
水 I-Place
进 O
入 O
兰 B-Place
州 I-Place
市 I-Place
。 O

病 B-Id
例 I-Id
4 I-Id
4 I-Id
王 B-Per
某 I-Per
平 I-Per
1 B-Date
0 I-Date
月 I-Date
1 I-Date
6 I-Date
日 I-Date
7 B-Time
: I-Time
0 I-Time
0 I-Time
在 O
宋 B-Place
家 I-Place
滩 I-Place
便 I-Place
民 I-Place
市 I-Place
场 I-Place
摆 O
摊 O
， O

病 B-Id
例 I-Id
4 I-Id
4 I-Id
王 B-Per
某 I-Per
平 I-Per
1 B-Date
0 I-Date
月 I-Date
1 I-Date
6 I-Date
日 I-Date
1 B-Time
2 I-Time
: I-Time
3 I-Time
0 I-Time
收 O
摊 O
， O
随 O
后 O
沿 O
天 B-Place
水 I-Place
路 I-Place
方 O
向 O
回 O
家 B-Place
吃 O
饭 O

病 B-Id
例 I-Id
4 I-Id
4 I-Id
王 B-Per
某 I-Per
平 I-Per
1 B-Date
0 I-Date
月 I-Date
1 I-Date
6 I-Date
日 I-Date
1 B-Time
4 I-Time
: I-Time
1 I-Time
0 I-Time
回 O
家 B-Place

病 B-Id
例 I-Id
4 I-Id
4 I-Id
王 B-Per
某 I-Per
平 I-Per
1 B-Date
0 I-Date
月 I-Date
1 I-Date
6 I-Date
日 I-Date
1 B-Time
6 I-Time
: I-Time
0 I-Time
0 I-Time
前 O
往 O
孙 B-Place
家 I-Place
台 I-Place
卖 O
苹 O
果 O

病 B-Id
例 I-Id
4 I-Id
4 I-Id
王 B-Per
某 I-Per
平 I-Per
1 B-Date
0 I-Date
月 I-Date
1 I-Date
6 I-Date
日 I-Date
2 B-Time
1 I-Time
: I-Time
0 I-Time
0 I-Time
回 O
家 B-Place

病 B-Id
例 I-Id
4 I-Id
4 I-Id
王 B-Per
某 I-Per
平 I-Per
1 B-Date
0 I-Date
月 I-Date
1 I-Date
7 I-Date
日 I-Date
7 B-Time
: I-Time
0 I-Time
0 I-Time
在 O
宋 B-Place
家 I-Place
滩 I-Place
便 I-Place
民 I-Place
市 I-Place
场 I-Place
摆 O
摊 O
， O

病 B-Id
例 I-Id
4 I-Id
4 I-Id
王 B-Per
某 I-Per
平 I-Per
1 B-Date
0 I-Date
月 I-Date
1 I-Date
7 I-Date
日 I-Date
1 B-Time
2 I-Time
: I-Time
3 I-Time
0 I-Time
收 O
摊 O
， O
随 O
后 O
回 O
家 B-Place
吃 O
饭 O

病 B-Id
例 I-Id
4 I-Id
4 I-Id
王 B-Per
某 I-Per
平 I-Per
1 B-Date
0 I-Date
月 I-Date
1 I-Date
7 I-Date
日 I-Date
1 B-Time
6 I-Time
: I-Time
0 I-Time
0 I-Time
前 O
往 O
孙 B-Place
家 I-Place
台 I-Place
卖 O
苹 O
果 O

病 B-Id
例 I-Id
4 I-Id
4 I-Id
王 B-Per
某 I-Per
平 I-Per
1 B-Date
0 I-Date
月 I-Date
1 I-Date
7 I-Date
日 I-Date
2 B-Time
1 I-Time
: I-Time
0 I-Time
0 I-Time
回 O
家 B-Place

病 B-Id
例 I-Id
4 I-Id
4 I-Id
王 B-Per
某 I-Per
平 I-Per
1 B-Date
0 I-Date
月 I-Date
1 I-Date
8 I-Date
日 I-Date
7 B-Time
: I-Time
0 I-Time
0 I-Time
在 O
宋 B-Place
家 I-Place
滩 I-Place
便 I-Place
民 I-Place
市 I-Place
场 I-Place
摆 O
摊 O
， O

病 B-Id
例 I-Id
4 I-Id
4 I-Id
王 B-Per
某 I-Per
平 I-Per
1 B-Date
0 I-Date
月 I-Date
1 I-Date
8 I-Date
日 I-Date
1 B-Time
2 I-Time
: I-Time
3 I-Time
0 I-Time
收 O
摊 O
， O
随 O
后 O
回 O
家 B-Place
吃 O
饭 O

病 B-Id
例 I-Id
4 I-Id
4 I-Id
王 B-Per
某 I-Per
平 I-Per
1 B-Date
0 I-Date
月 I-Date
1 I-Date
8 I-Date
日 I-Date
1 B-Time
6 I-Time
: I-Time
0 I-Time
0 I-Time
前 O
往 O
孙 B-Place
家 I-Place
台 I-Place
卖 O
苹 O
果 O

病 B-Id
例 I-Id
4 I-Id
4 I-Id
王 B-Per
某 I-Per
平 I-Per
1 B-Date
0 I-Date
月 I-Date
1 I-Date
8 I-Date
日 I-Date
2 B-Time
1 I-Time
: I-Time
0 I-Time
0 I-Time
回 O
家 B-Place

病 B-Id
例 I-Id
4 I-Id
4 I-Id
王 B-Per
某 I-Per
平 I-Per
1 B-Date
0 I-Date
月 I-Date
1 I-Date
9 I-Date
日 I-Date
7 B-Time
: I-Time
0 I-Time
0 I-Time
宋 B-Place
家 B-Place
滩 I-Place
便 I-Place
民 I-Place
市 I-Place
场 I-Place
摆 O
摊 O
， O
因 O
为 O
下 O
雨 O
， O
前 O
往 O
南 B-Place
山 I-Place
路 I-Place
北 I-Place
方 I-Place
小 I-Place
区 I-Place
斜 I-Place
对 I-Place
面 I-Place
云 I-Place
霞 I-Place
一 I-Place
桥 I-Place
一 I-Place
面 I-Place
餐 I-Place
饮 I-Place
店 I-Place
就 O
餐 O
， O
后 O
回 O
家 B-Place
， O

病 B-Id
例 I-Id
4 I-Id
4 I-Id
王 B-Per
某 I-Per
平 I-Per
1 B-Date
0 I-Date
月 I-Date
1 I-Date
9 I-Date
日 I-Date
9 B-Time
: I-Time
3 I-Time
9 I-Time
去 O
物 B-Place
业 I-Place
交 O
纳 O
物 O
业 O
费 O

病 B-Id
例 I-Id
4 I-Id
4 I-Id
王 B-Per
某 I-Per
平 I-Per
1 B-Date
0 I-Date
月 I-Date
1 I-Date
9 I-Date
日 I-Date
1 B-Time
5 I-Time
: I-Time
0 I-Time
0 I-Time
到 O
孙 B-Place
家 I-Place
台 I-Place
卖 O
苹 O
果 O

病 B-Id
例 I-Id
4 I-Id
4 I-Id
王 B-Per
某 I-Per
平 I-Per
1 B-Date
0 I-Date
月 I-Date
1 I-Date
9 I-Date
日 I-Date
2 B-Time
1 I-Time
: I-Time
0 I-Time
0 I-Time
回 O
家 B-Place

病 B-Id
例 I-Id
4 I-Id
4 I-Id
王 B-Per
某 I-Per
平 I-Per
1 B-Date
0 I-Date
月 I-Date
2 I-Date
0 I-Date
日 I-Date
上 B-Time
午 I-Time
上 B-Time
午 I-Time
在 O
家 B-Place
未 O
外 O
出 O

病 B-Id
例 I-Id
4 I-Id
4 I-Id
王 B-Per
某 I-Per
平 I-Per
1 B-Date
0 I-Date
月 I-Date
2 I-Date
0 I-Date
日 I-Date
下 B-Time
午 I-Time
在 O
和 B-Place
政 I-Place
路 I-Place
小 I-Place
学 I-Place
做 O
核 O
酸 O
检 O
测 O

病 B-Id
例 I-Id
4 I-Id
4 I-Id
王 B-Per
某 I-Per
平 I-Per
1 B-Date
0 I-Date
月 I-Date
2 I-Date
0 I-Date
日 I-Date
1 B-Time
7 I-Time
: I-Time
0 I-Time
0 I-Time
前 O
往 O
孙 B-Place
家 I-Place
台 I-Place

病 B-Id
例 I-Id
4 I-Id
4 I-Id
王 B-Per
某 I-Per
平 I-Per
1 B-Date
0 I-Date
月 I-Date
2 I-Date
0 I-Date
日 I-Date
2 B-Time
0 I-Time
: I-Time
0 I-Time
0 I-Time
回 O
家 B-Place

病 B-Id
例 I-Id
4 I-Id
4 I-Id
王 B-Per
某 I-Per
平 I-Per
1 B-Date
0 I-Date
月 I-Date
2 I-Date
1 I-Date
日 I-Date
上 B-Time
午 I-Time
上 B-Time
午 I-Time
在 O
家 B-Place
未 O
外 O
出 O

病 B-Id
例 I-Id
4 I-Id
4 I-Id
王 B-Per
某 I-Per
平 I-Per
1 B-Date
0 I-Date
月 I-Date
2 I-Date
1 I-Date
日 I-Date
下 B-Time
午 I-Time
1 I-Time
4 I-Time
： I-Time
0 I-Time
0 I-Time
前 O
往 O
孙 B-Place
家 I-Place
台 I-Place
小 I-Place
区 I-Place
桥 I-Place
下 I-Place
路 I-Place
边 I-Place
卖 O
苹 O
果 O

病 B-Id
例 I-Id
4 I-Id
4 I-Id
王 B-Per
某 I-Per
平 I-Per
1 B-Date
0 I-Date
月 I-Date
2 I-Date
1 I-Date
日 I-Date
1 B-Time
7 I-Time
: I-Time
3 I-Time
0 I-Time
在 O
红 B-Place
泥 I-Place
沟 I-Place
闵 I-Place
进 I-Place
福 I-Place
干 I-Place
面 I-Place
锅 I-Place
盔 I-Place
店 I-Place
购 O
买 O
大 O
饼 O

病 B-Id
例 I-Id
4 I-Id
4 I-Id
王 B-Per
某 I-Per
平 I-Per
1 B-Date
0 I-Date
月 I-Date
2 I-Date
1 I-Date
日 I-Date
1 B-Time
7 I-Time
: I-Time
3 I-Time
7 I-Time
在 O
红 B-Place
泥 I-Place
沟 I-Place
路 I-Place
口 I-Place
渝 I-Place
东 I-Place
鲜 I-Place
面 I-Place
店 I-Place
购 O
买 O
面 O
条 O
、 O
花 O
卷 O
后 O
回 O
家 B-Place
。 O

病 B-Id
例 I-Id
4 I-Id
4 I-Id
王 B-Per
某 I-Per
平 I-Per
1 B-Date
0 I-Date
月 I-Date
2 I-Date
2 I-Date
日 I-Date
9 B-Time
: I-Time
0 I-Time
0 I-Time
在 O
火 B-Place
电 I-Place
公 I-Place
司 I-Place
北 I-Place
院 I-Place
门 I-Place
口 I-Place
马 I-Place
博 I-Place
牛 I-Place
肉 I-Place
面 I-Place
就 O
餐 O

病 B-Id
例 I-Id
4 I-Id
4 I-Id
王 B-Per
某 I-Per
平 I-Per
1 B-Date
0 I-Date
月 I-Date
2 I-Date
2 I-Date
日 I-Date
9 B-Time
: I-Time
2 I-Time
9 I-Time
在 O
汽 B-Place
车 I-Place
南 I-Place
站 I-Place
斜 I-Place
对 I-Place
面 I-Place
加 I-Place
油 I-Place
站 I-Place
加 O
油 O
， O
随 O
后 O
前 O
往 O
临 B-Place
洮 I-Place
在 I-Place
七 I-Place
道 I-Place
梁 I-Place
附 I-Place
近 I-Place
被 O
劝 O
返 O
， O
后 O
回 O
家 B-Place
无 O
外 O
出 O
。 O

病 B-Id
例 I-Id
4 I-Id
4 I-Id
王 B-Per
某 I-Per
平 I-Per
1 B-Date
0 I-Date
月 I-Date
2 I-Date
3 I-Date
日 I-Date
9 B-Time
: I-Time
2 I-Time
6 I-Time
在 O
南 B-Place
山 I-Place
路 I-Place
北 I-Place
方 I-Place
小 I-Place
区 I-Place
斜 I-Place
对 I-Place
面 I-Place
百 I-Place
穆 I-Place
兰 I-Place
牛 I-Place
肉 I-Place
面 I-Place
就 O
餐 O
， O
后 O
前 O
往 O
榆 B-Place
中 I-Place
县 I-Place
宁 I-Place
家 I-Place
坪 I-Place
附 I-Place
近 I-Place
收 O
葱 O
， O

病 B-Id
例 I-Id
4 I-Id
4 I-Id
王 B-Per
某 I-Per
平 I-Per
1 B-Date
0 I-Date
月 I-Date
2 I-Date
3 I-Date
日 I-Date
1 B-Time
3 I-Time
: I-Time
0 I-Time
0 I-Time
前 O
往 O
榆 B-Place
中 I-Place
王 I-Place
家 I-Place
坪 I-Place
收 O
土 O
豆 O

病 B-Id
例 I-Id
4 I-Id
4 I-Id
王 B-Per
某 I-Per
平 I-Per
1 B-Date
0 I-Date
月 I-Date
2 I-Date
3 I-Date
日 I-Date
2 B-Time
3 I-Time
: I-Time
0 I-Time
0 I-Time
回 O
家 B-Place

病 B-Id
例 I-Id
4 I-Id
4 I-Id
王 B-Per
某 I-Per
平 I-Per
1 B-Date
0 I-Date
月 I-Date
2 I-Date
4 I-Date
日 I-Date
6 B-Time
: I-Time
3 I-Time
0 I-Time
在 O
五 B-Place
泉 I-Place
天 I-Place
桥 I-Place
下 I-Place
送 O
葱 O

病 B-Id
例 I-Id
4 I-Id
4 I-Id
王 B-Per
某 I-Per
平 I-Per
1 B-Date
0 I-Date
月 I-Date
2 I-Date
4 I-Date
日 I-Date
7 B-Time
: I-Time
0 I-Time
0 I-Time
在 O
火 B-Place
车 I-Place
站 I-Place
八 I-Place
栋 I-Place
楼 I-Place
南 I-Place
面 I-Place
卖 O
葱 O

病 B-Id
例 I-Id
4 I-Id
4 I-Id
王 B-Per
某 I-Per
平 I-Per
1 B-Date
0 I-Date
月 I-Date
2 I-Date
4 I-Date
日 I-Date
1 B-Time
5 I-Time
: I-Time
5 I-Time
5 I-Time
骑 B-Type
单 I-Type
车 I-Type
前 O
往 O
五 B-Place
泉 I-Place
南 I-Place
路 I-Place
五 I-Place
泉 I-Place
小 I-Place
区 I-Place
做 O
核 O
酸 O
检 O
测 O
， O
后 O
骑 B-Type
单 I-Type
车 I-Type
返 O
回 O
八 B-Place
栋 I-Place
楼 I-Place
卖 O
葱 O
， O

病 B-Id
例 I-Id
4 I-Id
4 I-Id
王 B-Per
某 I-Per
平 I-Per
1 B-Date
0 I-Date
月 I-Date
2 I-Date
4 I-Date
日 I-Date
2 B-Time
1 I-Time
: I-Time
0 I-Time
0 I-Time
回 O
家 B-Place

病 B-Id
例 I-Id
4 I-Id
4 I-Id
王 B-Per
某 I-Per
平 I-Per
1 B-Date
0 I-Date
月 I-Date
2 I-Date
5 I-Date
日 I-Date
6 B-Time
: I-Time
4 I-Time
0 I-Time
前 O
往 O
五 B-Place
泉 I-Place
早 I-Place
市 I-Place
卖 O
葱 O

病 B-Id
例 I-Id
4 I-Id
4 I-Id
王 B-Per
某 I-Per
平 I-Per
1 B-Date
0 I-Date
月 I-Date
2 I-Date
5 I-Date
日 I-Date
1 B-Time
2 I-Time
: I-Time
0 I-Time
0 I-Time
收 O
摊 O

病 B-Id
例 I-Id
4 I-Id
4 I-Id
王 B-Per
某 I-Per
平 I-Per
1 B-Date
0 I-Date
月 I-Date
2 I-Date
5 I-Date
日 I-Date
1 B-Time
2 I-Time
: I-Time
3 I-Time
0 I-Time
又 O
前 O
往 O
航 B-Place
天 I-Place
宾 I-Place
馆 I-Place
路 I-Place
边 I-Place
卖 O
葱 O

病 B-Id
例 I-Id
4 I-Id
4 I-Id
王 B-Per
某 I-Per
平 I-Per
1 B-Date
0 I-Date
月 I-Date
2 I-Date
5 I-Date
日 I-Date
1 B-Time
9 I-Time
: I-Time
3 I-Time
0 I-Time
回 O
家 B-Place

病 B-Id
例 I-Id
4 I-Id
4 I-Id
王 B-Per
某 I-Per
平 I-Per
1 B-Date
0 I-Date
月 I-Date
2 I-Date
6 I-Date
日 I-Date
1 B-Time
1 I-Time
: I-Time
0 I-Time
0 I-Time
在 O
元 B-Place
富 I-Place
大 I-Place
厦 I-Place
核 I-Place
酸 I-Place
检 I-Place
测 I-Place
点 I-Place
做 O
核 O
酸 O
检 O
测 O

病 B-Id
例 I-Id
4 I-Id
4 I-Id
王 B-Per
某 I-Per
平 I-Per
1 B-Date
0 I-Date
月 I-Date
2 I-Date
6 I-Date
日 I-Date
1 B-Time
3 I-Time
: I-Time
0 I-Time
0 I-Time
在 O
耿 B-Place
家 I-Place
庄 I-Place
建 I-Place
喜 I-Place
商 I-Place
店 I-Place
旁 I-Place
卖 O
葱 O

病 B-Id
例 I-Id
4 I-Id
4 I-Id
王 B-Per
某 I-Per
平 I-Per
1 B-Date
0 I-Date
月 I-Date
2 I-Date
6 I-Date
日 I-Date
1 B-Time
9 I-Time
: I-Time
3 I-Time
0 I-Time
前 O
往 O
南 B-Place
山 I-Place
路 I-Place
万 I-Place
云 I-Place
超 I-Place
市 I-Place
门 I-Place
口 I-Place
与 O
表 O
哥 O
见 O
面 O

病 B-Id
例 I-Id
4 I-Id
4 I-Id
王 B-Per
某 I-Per
平 I-Per
1 B-Date
0 I-Date
月 I-Date
2 I-Date
6 I-Date
日 I-Date
2 B-Time
0 I-Time
: I-Time
2 I-Time
7 I-Time
在 O
万 B-Place
云 I-Place
超 I-Place
市 I-Place
购 O
物 O
， O
后 O
回 O
家 B-Place
。 O

病 B-Id
例 I-Id
4 I-Id
4 I-Id
王 B-Per
某 I-Per
平 I-Per
1 B-Date
0 I-Date
月 I-Date
2 I-Date
7 I-Date
日 I-Date
6 B-Time
: I-Time
0 I-Time
0 I-Time
在 O
山 B-Place
子 I-Place
石 I-Place
早 I-Place
市 I-Place
卖 O
葱 O

病 B-Id
例 I-Id
4 I-Id
4 I-Id
王 B-Per
某 I-Per
平 I-Per
1 B-Date
0 I-Date
月 I-Date
2 I-Date
7 I-Date
日 I-Date
9 B-Time
: I-Time
0 I-Time
0 I-Time
又 O
在 O
黄 B-Place
河 I-Place
沿 I-Place
巷 I-Place
内 I-Place
卖 O
葱 O

病 B-Id
例 I-Id
4 I-Id
4 I-Id
王 B-Per
某 I-Per
平 I-Per
1 B-Date
0 I-Date
月 I-Date
2 I-Date
7 I-Date
日 I-Date
1 B-Time
1 I-Time
: I-Time
0 I-Time
0 I-Time
在 O
黄 O
河 O
沿 O
巷 O
内 O
一 O
理 O
发 O
店 O
理 O
发 O
（ O
从 O
北 O
到 O
南 O
第 O
二 O
个 O
理 O
发 O
店 O
） O

病 B-Id
例 I-Id
4 I-Id
4 I-Id
王 B-Per
某 I-Per
平 I-Per
1 B-Date
0 I-Date
月 I-Date
2 I-Date
7 I-Date
日 I-Date
1 B-Time
3 I-Time
: I-Time
0 I-Time
0 I-Time
在 O
祁 B-Place
连 I-Place
山 I-Place
大 I-Place
厦 I-Place
附 I-Place
近 I-Place
农 I-Place
家 I-Place
鲜 I-Place
肉 I-Place
店 I-Place
、 O
占 B-Place
龙 I-Place
新 I-Place
鲜 I-Place
牛 I-Place
羊 I-Place
肉 I-Place
店 I-Place
购 O
买 O
鲜 O
肉 O
， O

病 B-Id
例 I-Id
4 I-Id
4 I-Id
王 B-Per
某 I-Per
平 I-Per
1 B-Date
0 I-Date
月 I-Date
2 I-Date
7 I-Date
日 I-Date
1 B-Time
3 I-Time
: I-Time
3 I-Time
0 I-Time
在 O
牟 B-Place
家 I-Place
庄 I-Place
小 I-Place
学 I-Place
修 I-Place
理 I-Place
厂 I-Place
附 I-Place
近 I-Place
与 O
表 O
弟 O
见 O
面 O

病 B-Id
例 I-Id
4 I-Id
4 I-Id
王 B-Per
某 I-Per
平 I-Per
1 B-Date
0 I-Date
月 I-Date
2 I-Date
7 I-Date
日 I-Date
1 B-Time
5 I-Time
: I-Time
0 I-Time
0 I-Time
前 O
往 O
红 B-Place
星 I-Place
巷 I-Place
卖 O
葱 O

病 B-Id
例 I-Id
4 I-Id
4 I-Id
王 B-Per
某 I-Per
平 I-Per
1 B-Date
0 I-Date
月 I-Date
2 I-Date
7 I-Date
日 I-Date
1 B-Time
9 I-Time
: I-Time
0 I-Time
0 I-Time
回 O
家 B-Place

病 B-Id
例 I-Id
4 I-Id
4 I-Id
王 B-Per
某 I-Per
平 I-Per
1 B-Date
0 I-Date
月 I-Date
2 I-Date
8 I-Date
日 I-Date
1 B-Time
1 I-Time
: I-Time
3 I-Time
0 I-Time
在 O
元 B-Place
富 I-Place
大 I-Place
厦 I-Place
五 I-Place
泉 I-Place
街 I-Place
道 I-Place
高 I-Place
尔 I-Place
夫 I-Place
花 I-Place
园 I-Place
小 I-Place
区 I-Place
做 O
核 O
酸 O
检 O
测 O
， O
之 O
后 O
回 O
家 B-Place
未 O
外 O
出 O
。 O

病 B-Id
例 I-Id
4 I-Id
4 I-Id
王 B-Per
某 I-Per
平 I-Per
1 B-Date
0 I-Date
月 I-Date
2 I-Date
9 I-Date
日 I-Date
核 O
酸 O
检 O
测 O
阳 O
性 O
， O
闭 O
环 O
转 O
运 O
至 O
定 B-Place
点 I-Place
医 I-Place
院 I-Place
诊 O
治 O
。 O

病 B-Id
例 I-Id
4 I-Id
5 I-Id
张 B-Per
某 I-Per
某 I-Per
1 B-Date
0 I-Date
月 I-Date
1 I-Date
5 I-Date
日 I-Date
1 B-Time
0 I-Time
: I-Time
3 I-Time
0 I-Time
步 B-Type
行 I-Type
前 O
往 O
经 O
营 O
店 B-Place
铺 I-Place
（ I-Place
七 I-Place
里 I-Place
河 I-Place
区 I-Place
大 I-Place
唐 I-Place
宫 I-Place
负 I-Place
一 I-Place
楼 I-Place
8 I-Place
0 I-Place
号 I-Place
店 I-Place
） I-Place
工 O
作 O

病 B-Id
例 I-Id
4 I-Id
5 I-Id
张 B-Per
某 I-Per
某 I-Per
1 B-Date
0 I-Date
月 I-Date
1 I-Date
5 I-Date
日 I-Date
1 B-Time
1 I-Time
: I-Time
0 I-Time
0 I-Time
到 O
达 O
大 B-Place
唐 I-Place
宫 I-Place
商 I-Place
铺 I-Place
， O

病 B-Id
例 I-Id
4 I-Id
5 I-Id
张 B-Per
某 I-Per
某 I-Per
1 B-Date
0 I-Date
月 I-Date
1 I-Date
5 I-Date
日 I-Date
1 B-Time
2 I-Time
: I-Time
1 I-Time
0 I-Time
前 O
往 O
小 B-Place
西 I-Place
湖 I-Place
大 I-Place
唐 I-Place
胖 I-Place
奶 I-Place
奶 I-Place
超 I-Place
市 I-Place
购 O
买 O
面 O
条 O
， O
后 O
在 O
店 B-Place
铺 I-Place
内 O
煮 O
饭 O
食 O
用 O
， O

病 B-Id
例 I-Id
4 I-Id
5 I-Id
张 B-Per
某 I-Per
某 I-Per
1 B-Date
0 I-Date
月 I-Date
1 I-Date
5 I-Date
日 I-Date
1 B-Time
8 I-Time
: I-Time
3 I-Time
0 I-Time
下 O
班 O
， O
步 B-Type
行 I-Type
至 O
上 B-Place
西 I-Place
园 I-Place
摆 O
夜 O
市 O
摊 O
位 O
， O

病 B-Id
例 I-Id
4 I-Id
5 I-Id
张 B-Per
某 I-Per
某 I-Per
1 B-Date
0 I-Date
月 I-Date
1 I-Date
5 I-Date
日 I-Date
2 B-Time
1 I-Time
: I-Time
1 I-Time
0 I-Time
: O
0 O
0 O
左 O
右 O
步 B-Type
行 I-Type
回 O
家 B-Place
。 O

病 B-Id
例 I-Id
4 I-Id
5 I-Id
张 B-Per
某 I-Per
某 I-Per
1 B-Date
0 I-Date
月 I-Date
1 I-Date
6 I-Date
日 I-Date
1 B-Time
0 I-Time
: I-Time
0 I-Time
0 I-Time
步 B-Type
行 I-Type
前 O
往 O
经 B-Place
营 I-Place
店 I-Place
铺 I-Place
工 O
作 O

病 B-Id
例 I-Id
4 I-Id
5 I-Id
张 B-Per
某 I-Per
某 I-Per
1 B-Date
0 I-Date
月 I-Date
1 I-Date
6 I-Date
日 I-Date
1 B-Time
0 I-Time
: I-Time
4 I-Time
0 I-Time
到 O
达 O
店 B-Place
铺 I-Place

病 B-Id
例 I-Id
4 I-Id
5 I-Id
张 B-Per
某 I-Per
某 I-Per
1 B-Date
0 I-Date
月 I-Date
1 I-Date
6 I-Date
日 I-Date
1 B-Time
2 I-Time
: I-Time
1 I-Time
0 I-Time
前 O
往 O
小 B-Place
西 I-Place
湖 I-Place
大 I-Place
唐 I-Place
胖 I-Place
奶 I-Place
奶 I-Place
超 I-Place
市 I-Place
购 O
买 O
面 O
条 O
， O
后 O
在 O
店 B-Place
铺 I-Place
内 O
煮 O
饭 O
食 O
用 O
， O

病 B-Id
例 I-Id
4 I-Id
5 I-Id
张 B-Per
某 I-Per
某 I-Per
1 B-Date
0 I-Date
月 I-Date
1 I-Date
6 I-Date
日 I-Date
1 B-Time
8 I-Time
: I-Time
0 I-Time
0 I-Time
下 O
班 O
， O
随 O
后 O
在 O
大 B-Place
唐 I-Place
宫 I-Place
门 I-Place
口 I-Place
摆 O
摊 O
， O

病 B-Id
例 I-Id
4 I-Id
5 I-Id
张 B-Per
某 I-Per
某 I-Per
1 B-Date
0 I-Date
月 I-Date
1 I-Date
6 I-Date
日 I-Date
2 B-Time
0 I-Time
: I-Time
4 I-Time
0 I-Time
步 B-Type
行 I-Type
至 O
格 B-Place
兰 I-Place
绿 I-Place
都 I-Place
旁 I-Place
华 I-Place
联 I-Place
超 I-Place
市 I-Place
购 O
物 O
， O
后 O
回 O
到 O
家 B-Place
中 O
。 O

病 B-Id
例 I-Id
4 I-Id
5 I-Id
张 B-Per
某 I-Per
某 I-Per
1 B-Date
0 I-Date
月 I-Date
1 I-Date
7 I-Date
日 I-Date
1 B-Time
0 I-Time
: I-Time
3 I-Time
0 I-Time
步 B-Type
行 I-Type
前 O
往 O
经 B-Place
营 I-Place
店 I-Place
铺 I-Place
工 O
作 O

病 B-Id
例 I-Id
4 I-Id
5 I-Id
张 B-Per
某 I-Per
某 I-Per
1 B-Date
0 I-Date
月 I-Date
1 I-Date
7 I-Date
日 I-Date
1 B-Time
1 I-Time
: I-Time
0 I-Time
0 I-Time
到 O
达 O
店 B-Place
铺 I-Place

病 B-Id
例 I-Id
4 I-Id
5 I-Id
张 B-Per
某 I-Per
某 I-Per
1 B-Date
0 I-Date
月 I-Date
1 I-Date
7 I-Date
日 I-Date
1 B-Time
2 I-Time
: I-Time
1 I-Time
0 I-Time
前 O
往 O
小 B-Place
西 I-Place
湖 I-Place
大 I-Place
唐 I-Place
胖 I-Place
奶 I-Place
奶 I-Place
超 I-Place
市 I-Place
购 O
买 O
面 O
条 O
， O
后 O
在 O
店 B-Place
铺 I-Place
内 O
煮 O
饭 O
食 O
用 O
， O

病 B-Id
例 I-Id
4 I-Id
5 I-Id
张 B-Per
某 I-Per
某 I-Per
1 B-Date
0 I-Date
月 I-Date
1 I-Date
7 I-Date
日 I-Date
1 B-Time
8 I-Time
: I-Time
3 I-Time
0 I-Time
下 O
班 O
， O
后 O
步 B-Type
行 I-Type
至 O
上 B-Place
西 I-Place
园 I-Place
摆 O
夜 O
市 O
摊 O
位 O

病 B-Id
例 I-Id
4 I-Id
5 I-Id
张 B-Per
某 I-Per
某 I-Per
1 B-Date
0 I-Date
月 I-Date
1 I-Date
7 I-Date
日 I-Date
2 B-Time
1 I-Time
: I-Time
1 I-Time
0 I-Time
左 O
右 O
步 B-Type
行 I-Type
回 O
家 B-Place
。 O

病 B-Id
例 I-Id
4 I-Id
5 I-Id
张 B-Per
某 I-Per
某 I-Per
1 B-Date
0 I-Date
月 I-Date
1 I-Date
8 I-Date
日 I-Date
1 B-Time
0 I-Time
: I-Time
0 I-Time
0 I-Time
步 B-Type
行 I-Type
前 O
往 O
经 B-Place
营 I-Place
店 I-Place
铺 I-Place
工 O
作 O

病 B-Id
例 I-Id
4 I-Id
5 I-Id
张 B-Per
某 I-Per
某 I-Per
1 B-Date
0 I-Date
月 I-Date
1 I-Date
8 I-Date
日 I-Date
1 B-Time
0 I-Time
: I-Time
3 I-Time
0 I-Time
到 O
达 O
店 B-Place
铺 I-Place

病 B-Id
例 I-Id
4 I-Id
5 I-Id
张 B-Per
某 I-Per
某 I-Per
1 B-Date
0 I-Date
月 I-Date
1 I-Date
8 I-Date
日 I-Date
1 B-Time
2 I-Time
: I-Time
1 I-Time
0 I-Time
前 O
往 O
小 B-Place
西 I-Place
湖 I-Place
大 I-Place
唐 I-Place
胖 I-Place
奶 I-Place
奶 I-Place
超 I-Place
市 I-Place
购 O
买 O
面 O
条 O
， O
后 O
在 O
店 B-Place
铺 I-Place
内 O
煮 O
饭 O
食 O
用 O
， O

病 B-Id
例 I-Id
4 I-Id
5 I-Id
张 B-Per
某 I-Per
某 I-Per
1 B-Date
0 I-Date
月 I-Date
1 I-Date
8 I-Date
日 I-Date
1 B-Time
8 I-Time
: I-Time
1 I-Time
0 I-Time
与 O
确 O
诊 O
病 O
例 O
马 B-Per
某 I-Per
某 I-Per
在 O
店 B-Place
铺 I-Place
前 O
交 O
流 O
， O

病 B-Id
例 I-Id
4 I-Id
5 I-Id
张 B-Per
某 I-Per
某 I-Per
1 B-Date
0 I-Date
月 I-Date
1 I-Date
8 I-Date
日 I-Date
1 B-Time
8 I-Time
: I-Time
3 I-Time
0 I-Time
下 O
班 O
， O
后 O
在 O
大 B-Place
唐 I-Place
宫 I-Place
门 I-Place
口 I-Place
摆 O
摊 O
， O

病 B-Id
例 I-Id
4 I-Id
5 I-Id
张 B-Per
某 I-Per
某 I-Per
1 B-Date
0 I-Date
月 I-Date
1 I-Date
8 I-Date
日 I-Date
2 B-Time
0 I-Time
: I-Time
0 I-Time
0 I-Time
步 B-Type
行 I-Type
回 O
家 B-Place
。 O

病 B-Id
例 I-Id
4 I-Id
5 I-Id
张 B-Per
某 I-Per
某 I-Per
1 B-Date
0 I-Date
月 I-Date
1 I-Date
9 I-Date
日 I-Date
1 B-Time
0 I-Time
: I-Time
2 I-Time
0 I-Time
出 O
门 O
步 B-Type
行 I-Type
至 O
小 B-Place
西 I-Place
湖 I-Place
地 I-Place
铁 I-Place
站 I-Place
， O
与 O
店 O
铺 O
对 O
面 O
店 O
员 O
（ O
微 O
信 O
名 O
“ O
亚 O
细 O
亚 O
” O
） O
相 O
约 O
去 O
东 B-Place
部 I-Place
市 I-Place
场 I-Place
购 O
买 O
商 O
品 O
， O

病 B-Id
例 I-Id
4 I-Id
5 I-Id
张 B-Per
某 I-Per
某 I-Per
1 B-Date
0 I-Date
月 I-Date
1 I-Date
9 I-Date
日 I-Date
1 B-Time
0 I-Time
: I-Time
4 I-Time
2 I-Time
自 O
己 O
一 O
人 O
乘 B-Type
坐 I-Type
地 B-Place
铁 I-Place

病 B-Id
例 I-Id
4 I-Id
5 I-Id
张 B-Per
某 I-Per
某 I-Per
1 B-Date
0 I-Date
月 I-Date
1 I-Date
9 I-Date
日 I-Date
1 B-Time
1 I-Time
: I-Time
1 I-Time
0 I-Time
到 O
五 B-Place
里 I-Place
铺 I-Place
地 I-Place
铁 I-Place
站 I-Place
， O
步 B-Type
行 I-Type
至 O
东 B-Place
部 I-Place
市 I-Place
场 I-Place
， O
先 O
后 O
前 O
往 O
东 B-Place
部 I-Place
化 I-Place
妆 I-Place
品 I-Place
城 I-Place
、 O
服 B-Place
装 I-Place
城 I-Place
、 O
东 B-Place
部 I-Place
新 I-Place
时 I-Place
代 I-Place
商 I-Place
场 I-Place
， O
后 O
在 O
东 B-Place
部 I-Place
新 I-Place
时 I-Place
代 I-Place
商 I-Place
场 I-Place
东 I-Place
门 I-Place
电 I-Place
梯 I-Place
口 I-Place
与 O
“ O
亚 O
细 O
亚 O
” O
汇 O
合 O
， O
一 O
同 O
在 O
2 O
楼 O
进 O
货 O
（ O
卫 O
生 O
间 O
背 O
面 O
第 O
二 O
家 O
和 O
另 O
一 O
家 O
） O
， O
陪 O
同 O
“ O
亚 O
细 O
亚 O
” O
在 O
4 B-Place
楼 I-Place
购 O
买 O
衣 O
服 O
， O

病 B-Id
例 I-Id
4 I-Id
5 I-Id
张 B-Per
某 I-Per
某 I-Per
1 B-Date
0 I-Date
月 I-Date
1 I-Date
9 I-Date
日 I-Date
1 B-Time
4 I-Time
: I-Time
1 I-Time
5 I-Time
与 O
“ O
亚 O
细 O
亚 O
” O
一 O
起 O
在 O
五 B-Place
里 I-Place
铺 I-Place
地 I-Place
铁 I-Place
站 I-Place
乘 B-Type
坐 I-Type
地 I-Type
铁 I-Type
到 O
小 B-Place
西 I-Place
湖 I-Place
站 I-Place
， O
步 B-Type
行 I-Type
前 O
往 O
大 B-Place
唐 I-Place
宫 I-Place
地 I-Place
下 I-Place
商 I-Place
铺 I-Place
， O

病 B-Id
例 I-Id
4 I-Id
5 I-Id
张 B-Per
某 I-Per
某 I-Per
1 B-Date
0 I-Date
月 I-Date
1 I-Date
9 I-Date
日 I-Date
1 B-Time
8 I-Time
: I-Time
1 I-Time
0 I-Time
下 O
班 O
， O
后 O
前 O
往 O
上 B-Place
西 I-Place
园 I-Place
摆 O
夜 O
市 O
摊 O
位 O

病 B-Id
例 I-Id
4 I-Id
5 I-Id
张 B-Per
某 I-Per
某 I-Per
1 B-Date
0 I-Date
月 I-Date
1 I-Date
9 I-Date
日 I-Date
2 B-Time
0 I-Time
: I-Time
4 I-Time
7 I-Time
步 B-Type
行 I-Type
回 O
家 B-Place
。 O

病 B-Id
例 I-Id
4 I-Id
5 I-Id
张 B-Per
某 I-Per
某 I-Per
1 B-Date
0 I-Date
月 I-Date
2 I-Date
0 I-Date
日 I-Date
1 B-Time
0 I-Time
: I-Time
0 I-Time
0 I-Time
接 O
到 O
通 O
知 O
要 O
其 O
前 O
往 O
大 B-Place
唐 I-Place
宫 I-Place
核 O
酸 O
采 O
样 O

病 B-Id
例 I-Id
4 I-Id
5 I-Id
张 B-Per
某 I-Per
某 I-Per
1 B-Date
0 I-Date
月 I-Date
2 I-Date
0 I-Date
日 I-Date
1 B-Time
1 I-Time
: I-Time
0 I-Time
0 I-Time
出 O
门 O
步 B-Type
行 I-Type
至 O
大 B-Place
唐 I-Place
宫 I-Place
， O
告 O
知 O
在 O
店 B-Place
铺 I-Place
内 O
等 O
待 O
通 O
知 O

病 B-Id
例 I-Id
4 I-Id
5 I-Id
张 B-Per
某 I-Per
某 I-Per
1 B-Date
0 I-Date
月 I-Date
2 I-Date
0 I-Date
日 I-Date
1 B-Time
2 I-Time
: I-Time
0 I-Time
0 I-Time
其 O
女 O
儿 O
廖 B-Per
某 I-Per
某 I-Per
前 O
往 O
大 B-Place
唐 I-Place
宫 I-Place
送 O
饭 O
， O
后 O
其 O
女 O
儿 O
离 O
开 O

病 B-Id
例 I-Id
4 I-Id
5 I-Id
张 B-Per
某 I-Per
某 I-Per
1 B-Date
0 I-Date
月 I-Date
2 I-Date
0 I-Date
日 I-Date
2 B-Time
4 I-Time
: I-Time
0 I-Time
0 I-Time
: O
0 O
0 O
核 O
酸 O
采 O
样 O
结 O
束 O
后 O
与 O
张 B-Per
某 I-Per
一 O
起 O
离 O
开 O
。 O

病 B-Id
例 I-Id
4 I-Id
5 I-Id
张 B-Per
某 I-Per
某 I-Per
1 B-Date
0 I-Date
月 I-Date
2 I-Date
1 I-Date
日 I-Date
1 B-Time
1 I-Time
: I-Time
0 I-Time
0 I-Time
出 O
门 O
前 O
往 O
格 B-Place
兰 I-Place
绿 I-Place
都 I-Place
小 I-Place
区 I-Place
旁 I-Place
华 I-Place
联 I-Place
超 I-Place
市 I-Place
购 O
买 O
物 O
品 O

病 B-Id
例 I-Id
4 I-Id
5 I-Id
张 B-Per
某 I-Per
某 I-Per
1 B-Date
0 I-Date
月 I-Date
2 I-Date
1 I-Date
日 I-Date
1 B-Time
1 I-Time
: I-Time
3 I-Time
0 I-Time
购 O
物 O
回 O
家 B-Place
后 O
再 O
无 O
外 O
出 O
。 O

病 B-Id
例 I-Id
4 I-Id
5 I-Id
张 B-Per
某 I-Per
某 I-Per
1 B-Date
0 I-Date
月 I-Date
2 I-Date
2 I-Date
日 I-Date
9 B-Time
: I-Time
0 I-Time
0 I-Time
- I-Time
1 I-Time
8 I-Time
: I-Time
0 I-Time
0 I-Time
在 O
格 B-Place
兰 I-Place
绿 I-Place
都 I-Place
小 I-Place
区 I-Place
排 O
队 O
核 O
酸 O
采 O
样 O
， O

病 B-Id
例 I-Id
4 I-Id
5 I-Id
张 B-Per
某 I-Per
某 I-Per
1 B-Date
0 I-Date
月 I-Date
2 I-Date
2 I-Date
日 I-Date
1 B-Time
2 I-Time
: I-Time
0 I-Time
0 I-Time
前 O
往 O
格 B-Place
兰 I-Place
绿 I-Place
都 I-Place
对 I-Place
面 I-Place
小 I-Place
卖 I-Place
部 I-Place
（ I-Place
店 I-Place
名 I-Place
不 I-Place
详 I-Place
） I-Place
购 O
买 O
食 O
品 O
并 O
在 O
该 O
店 O
铺 O
食 O
用 O
。 O

病 B-Id
例 I-Id
4 I-Id
5 I-Id
张 B-Per
某 I-Per
某 I-Per
1 B-Date
0 I-Date
月 I-Date
2 I-Date
3 I-Date
日 I-Date
9 B-Time
: I-Time
0 I-Time
0 I-Time
- I-Time
1 I-Time
0 I-Time
: I-Time
0 I-Time
0 I-Time
在 O
小 B-Place
区 I-Place
散 O
步 O
， O
后 O
再 O
无 O
外 O
出 O
。 O

病 B-Id
例 I-Id
4 I-Id
5 I-Id
张 B-Per
某 I-Per
某 I-Per
1 B-Date
0 I-Date
月 I-Date
2 I-Date
4 I-Date
日 I-Date
2 B-Time
3 I-Time
: I-Time
0 I-Time
0 I-Time
- I-Time
2 I-Time
4 I-Time
: I-Time
0 I-Time
0 I-Time
在 O
格 B-Place
兰 I-Place
绿 I-Place
都 I-Place
小 I-Place
区 I-Place
核 O
酸 O
采 O
样 O
， O
后 O
再 O
无 O
外 O
出 O
。 O

病 B-Id
例 I-Id
4 I-Id
5 I-Id
张 B-Per
某 I-Per
某 I-Per
1 B-Date
0 I-Date
月 I-Date
2 I-Date
5 I-Date
日 I-Date
无 O
外 O
出 O

病 B-Id
例 I-Id
4 I-Id
5 I-Id
张 B-Per
某 I-Per
某 I-Per
1 B-Date
0 I-Date
月 I-Date
2 I-Date
6 I-Date
日 I-Date
1 B-Time
8 I-Time
: I-Time
0 I-Time
0 I-Time
- I-Time
1 I-Time
9 I-Time
: I-Time
0 I-Time
0 I-Time
在 O
格 B-Place
兰 I-Place
绿 I-Place
都 I-Place
小 I-Place
区 I-Place
核 O
酸 O
采 O
样 O
， O
后 O
再 O
无 O
外 O
出 O
。 O

病 B-Id
例 I-Id
4 I-Id
5 I-Id
张 B-Per
某 I-Per
某 I-Per
1 B-Date
0 I-Date
月 I-Date
2 I-Date
7 I-Date
日 I-Date
无 O
外 O
出 O
。 O

病 B-Id
例 I-Id
4 I-Id
5 I-Id
张 B-Per
某 I-Per
某 I-Per
1 B-Date
0 I-Date
月 I-Date
2 I-Date
8 I-Date
日 I-Date
1 B-Time
5 I-Time
: I-Time
0 I-Time
0 I-Time
左 O
右 O
告 O
知 O
其 O
为 O
确 O
诊 O
病 O
例 O
马 B-Per
某 I-Per
某 I-Per
密 O
接 O
人 O
员 O
， O
后 O
转 O
运 O
至 O
集 B-Place
中 I-Place
隔 I-Place
离 I-Place
点 I-Place
。 O

病 B-Id
例 I-Id
4 I-Id
6 I-Id
廖 B-Per
某 I-Per
1 B-Date
0 I-Date
月 I-Date
2 I-Date
0 I-Date
日 I-Date
西 B-Place
湖 I-Place
小 I-Place
学 I-Place
学 I-Place
校 I-Place
停 O
课 O
后 O
， O
无 O
外 O
出 O
。 O

病 B-Id
例 I-Id
4 I-Id
6 I-Id
廖 B-Per
某 I-Per
1 B-Date
0 I-Date
月 I-Date
2 I-Date
1 I-Date
日 I-Date
无 O
外 O
出 O
。 O

病 B-Id
例 I-Id
4 I-Id
6 I-Id
廖 B-Per
某 I-Per
1 B-Date
0 I-Date
月 I-Date
2 I-Date
2 I-Date
日 I-Date
由 O
奶 O
奶 O
张 B-Per
某 I-Per
某 I-Per
带 O
至 O
格 B-Place
兰 I-Place
绿 I-Place
都 I-Place
小 I-Place
区 I-Place
核 I-Place
酸 I-Place
采 I-Place
样 I-Place
点 I-Place
核 O
酸 O
采 O
样 O
。 O

病 B-Id
例 I-Id
4 I-Id
6 I-Id
廖 B-Per
某 I-Per
1 B-Date
0 I-Date
月 I-Date
2 I-Date
3 I-Date
日 I-Date
无 O
外 O
出 O
。 O

病 B-Id
例 I-Id
4 I-Id
6 I-Id
廖 B-Per
某 I-Per
1 B-Date
0 I-Date
月 I-Date
2 I-Date
4 I-Date
日 I-Date
由 O
奶 O
奶 O
张 B-Per
某 I-Per
某 I-Per
带 O
至 O
格 B-Place
兰 I-Place
绿 I-Place
都 I-Place
小 I-Place
区 I-Place
核 I-Place
酸 I-Place
采 I-Place
样 I-Place
点 I-Place
核 O
酸 O
采 O
样 O
。 O

病 B-Id
例 I-Id
4 I-Id
6 I-Id
廖 B-Per
某 I-Per
1 B-Date
0 I-Date
月 I-Date
2 I-Date
5 I-Date
日 I-Date
1 B-Time
0 I-Time
: I-Time
0 I-Time
0 I-Time
其 O
姑 O
姑 O
廖 B-Per
某 I-Per
某 I-Per
带 O
两 O
个 O
表 O
弟 O
（ O
张 B-Per
某 I-Per
洲 O
和 O
张 B-Per
某 I-Per
权 O
） O
来 O
家 B-Place
中 O
， O
午 O
饭 O
后 O
姑 O
姑 O
廖 B-Per
某 I-Per
某 I-Per
和 O
张 B-Per
某 I-Per
洲 O
离 O
开 O
， O
廖 B-Per
某 I-Per
与 O
张 B-Per
某 I-Per
权 O
在 O
家 B-Place
中 O
， O
无 O
外 O
出 O
。 O

病 B-Id
例 I-Id
4 I-Id
6 I-Id
廖 B-Per
某 I-Per
1 B-Date
0 I-Date
月 I-Date
2 I-Date
6 I-Date
日 I-Date
1 B-Time
0 I-Time
: I-Time
0 I-Time
0 I-Time
左 O
右 O
起 O
床 O
早 O
餐 O
， O

病 B-Id
例 I-Id
4 I-Id
6 I-Id
廖 B-Per
某 I-Per
1 B-Date
0 I-Date
月 I-Date
2 I-Date
6 I-Date
日 I-Date
1 B-Time
1 I-Time
: I-Time
0 I-Time
0 I-Time
左 O
右 O
由 O
奶 O
奶 O
张 B-Per
某 I-Per
某 I-Per
带 O
至 O
格 B-Place
兰 I-Place
绿 I-Place
都 I-Place
小 I-Place
区 I-Place
核 I-Place
酸 I-Place
采 I-Place
样 I-Place
点 I-Place
核 O
酸 O
采 O
样 O
， O
一 O
刻 O
钟 O
后 O
回 O
家 B-Place
， O
期 O
间 O
戴 O
口 O
罩 O
。 O

病 B-Id
例 I-Id
4 I-Id
6 I-Id
廖 B-Per
某 I-Per
1 B-Date
0 I-Date
月 I-Date
2 I-Date
7 I-Date
日 I-Date
无 O
外 O
出 O
。 O

病 B-Id
例 I-Id
4 I-Id
6 I-Id
廖 B-Per
某 I-Per
1 B-Date
0 I-Date
月 I-Date
2 I-Date
8 I-Date
日 I-Date
上 B-Time
午 I-Time
无 O
外 O
出 O

病 B-Id
例 I-Id
4 I-Id
6 I-Id
廖 B-Per
某 I-Per
1 B-Date
0 I-Date
月 I-Date
2 I-Date
8 I-Date
日 I-Date
1 B-Time
4 I-Time
: I-Time
0 I-Time
0 I-Time
左 O
右 O
转 O
运 O
至 O
集 B-Place
中 I-Place
隔 I-Place
离 I-Place
点 I-Place
。 O

病 B-Id
例 I-Id
4 I-Id
7 I-Id
马 B-Per
某 I-Per
某 I-Per
1 B-Date
0 I-Date
月 I-Date
1 I-Date
6 I-Date
日 I-Date
8 B-Time
: I-Time
0 I-Time
0 I-Time
步 B-Type
行 I-Type
前 O
往 O
七 B-Place
里 I-Place
河 I-Place
区 I-Place
小 I-Place
西 I-Place
湖 I-Place
西 I-Place
湖 I-Place
老 I-Place
街 I-Place
清 I-Place
真 I-Place
大 I-Place
寺 I-Place
附 I-Place
近 I-Place
力 I-Place
安 I-Place
招 I-Place
待 I-Place
所 I-Place
上 O
班 O
， O

病 B-Id
例 I-Id
4 I-Id
7 I-Id
马 B-Per
某 I-Per
某 I-Per
1 B-Date
0 I-Date
月 I-Date
1 I-Date
6 I-Date
日 I-Date
下 B-Time
午 I-Time
在 O
家 B-Place
附 I-Place
近 I-Place
东 I-Place
北 I-Place
烧 I-Place
烤 I-Place
店 I-Place
就 O
餐 O
， O

病 B-Id
例 I-Id
4 I-Id
7 I-Id
马 B-Per
某 I-Per
某 I-Per
1 B-Date
0 I-Date
月 I-Date
1 I-Date
6 I-Date
日 I-Date
1 B-Time
7 I-Time
: I-Time
1 I-Time
5 I-Time
付 O
款 O
， O
后 O
步 B-Type
行 I-Type
回 O
家 B-Place
。 O

病 B-Id
例 I-Id
4 I-Id
7 I-Id
马 B-Per
某 I-Per
某 I-Per
1 B-Date
0 I-Date
月 I-Date
1 I-Date
7 I-Date
日 I-Date
8 B-Time
: I-Time
0 I-Time
0 I-Time
步 B-Type
行 I-Type
前 O
往 O
单 B-Place
位 I-Place
上 O
班 O

病 B-Id
例 I-Id
4 I-Id
7 I-Id
马 B-Per
某 I-Per
某 I-Per
1 B-Date
0 I-Date
月 I-Date
1 I-Date
7 I-Date
日 I-Date
下 B-Time
午 I-Time
下 O
班 O
后 O
步 B-Type
行 I-Type
返 O
回 O
家 B-Place
中 O
。 O

病 B-Id
例 I-Id
4 I-Id
7 I-Id
马 B-Per
某 I-Per
某 I-Per
1 B-Date
0 I-Date
月 I-Date
1 I-Date
8 I-Date
日 I-Date
8 B-Time
: I-Time
0 I-Time
0 I-Time
步 B-Type
行 I-Type
前 O
往 O
单 B-Place
位 I-Place
上 O
班 O

病 B-Id
例 I-Id
4 I-Id
7 I-Id
马 B-Per
某 I-Per
某 I-Per
1 B-Date
0 I-Date
月 I-Date
1 I-Date
8 I-Date
日 I-Date
1 B-Time
4 I-Time
: I-Time
0 I-Time
0 I-Time
左 O
右 O
步 B-Type
行 I-Type
前 O
往 O
大 B-Place
唐 I-Place
宫 I-Place
一 I-Place
楼 I-Place
购 O
买 O
灯 O
具 O
， O
停 O
留 O
约 O
3 O
分 O
钟 O
后 O
离 O
开 O
大 O
唐 O
宫 O
， O
步 B-Type
行 I-Type
前 O
往 O
义 B-Place
乌 I-Place
商 I-Place
贸 I-Place
城 I-Place
4 I-Place
楼 I-Place
店 I-Place
铺 I-Place
（ I-Place
店 I-Place
名 I-Place
“ I-Place
璇 I-Place
子 I-Place
” I-Place
） I-Place
购 O
买 O
电 O
暖 O
气 O
后 O
离 O
开 O
， O
步 B-Type
行 I-Type
返 O
回 O
家 B-Place
中 I-Place
， O
再 O
无 O
外 O
出 O
。 O

病 B-Id
例 I-Id
4 I-Id
7 I-Id
马 B-Per
某 I-Per
某 I-Per
1 B-Date
0 I-Date
月 I-Date
1 I-Date
9 I-Date
日 I-Date
8 B-Time
: I-Time
0 I-Time
0 I-Time
步 B-Type
行 I-Type
前 O
往 O
单 B-Place
位 I-Place
上 O
班 O

病 B-Id
例 I-Id
4 I-Id
7 I-Id
马 B-Per
某 I-Per
某 I-Per
1 B-Date
0 I-Date
月 I-Date
1 I-Date
9 I-Date
日 I-Date
下 B-Time
午 I-Time
下 O
班 O
后 O
步 B-Type
行 I-Type
返 O
回 O
家 B-Place
中 O
。 O

病 B-Id
例 I-Id
4 I-Id
7 I-Id
马 B-Per
某 I-Per
某 I-Per
1 B-Date
0 I-Date
月 I-Date
2 I-Date
0 I-Date
日 I-Date
1 B-Time
0 I-Time
: I-Time
0 I-Time
0 I-Time
与 O
儿 O
子 O
一 O
起 O
乘 B-Type
坐 I-Type
公 I-Type
交 I-Type
车 I-Type
到 O
兰 B-Place
大 I-Place
二 I-Place
院 I-Place
核 O
酸 O
检 O
测 O
， O
中 O
间 O
一 O
直 O
等 O
待 O
检 O
测 O
结 O
果 O
， O

病 B-Id
例 I-Id
4 I-Id
7 I-Id
马 B-Per
某 I-Per
某 I-Per
1 B-Date
0 I-Date
月 I-Date
2 I-Date
0 I-Date
日 I-Date
1 B-Time
5 I-Time
: I-Time
5 I-Time
0 I-Time
得 O
知 O
核 O
酸 O
检 O
测 O
结 O
果 O
阴 O
性 O
后 O
， O
与 O
儿 O
子 O
一 O
起 O
乘 B-Type
坐 I-Type
5 I-Type
6 I-Type
路 I-Type
公 I-Type
交 I-Type
车 I-Type
到 O
小 B-Place
西 I-Place
湖 I-Place
站 I-Place
， O
返 O
回 O
家 B-Place
中 I-Place
， O
再 O
无 O
外 O
出 O
。 O

病 B-Id
例 I-Id
4 I-Id
7 I-Id
马 B-Per
某 I-Per
某 I-Per
1 B-Date
0 I-Date
月 I-Date
2 I-Date
1 I-Date
日 I-Date
因 O
单 B-Place
位 I-Place
关 O
门 O
歇 O
业 O
， O
未 O
外 O
出 O
。 O

病 B-Id
例 I-Id
4 I-Id
7 I-Id
马 B-Per
某 I-Per
某 I-Per
1 B-Date
0 I-Date
月 I-Date
2 I-Date
2 I-Date
日 I-Date
5 B-Time
: I-Time
0 I-Time
0 I-Time
和 O
儿 O
子 O
一 O
起 O
步 B-Type
行 I-Type
前 O
往 O
下 B-Place
西 I-Place
园 I-Place
社 I-Place
区 I-Place
核 I-Place
酸 I-Place
采 I-Place
样 I-Place
点 I-Place
进 O
行 O
采 O
样 O
， O
与 O
其 O
他 O
采 O
样 O
者 O
前 O
后 O
保 O
持 O
约 O
2 O
米 O
左 O
右 O
， O
其 B-Time
余 I-Time
时 I-Time
间 I-Time
未 O
外 O
出 O
。 O

病 B-Id
例 I-Id
4 I-Id
7 I-Id
马 B-Per
某 I-Per
某 I-Per
1 B-Date
0 I-Date
月 I-Date
2 I-Date
3 I-Date
日 I-Date
未 O
外 O
出 O
。 O

病 B-Id
例 I-Id
4 I-Id
7 I-Id
马 B-Per
某 I-Per
某 I-Per
1 B-Date
0 I-Date
月 I-Date
2 I-Date
4 I-Date
日 I-Date
1 B-Time
1 I-Time
: I-Time
3 I-Time
0 I-Time
步 B-Type
行 I-Type
前 O
往 O
柏 B-Place
树 I-Place
巷 I-Place
宝 I-Place
丰 I-Place
大 I-Place
厦 I-Place
核 I-Place
酸 I-Place
采 I-Place
样 I-Place
点 I-Place
核 O
酸 O
采 O
样 O
， O
当 O
时 O
佩 O
戴 O
口 O
罩 O
， O
与 O
其 O
他 O
采 O
样 O
者 O
间 O
距 O
1 O
米 O
以 O
上 O
， O
仅 O
与 O
其 O
儿 O
子 O
同 O
学 O
的 O
母 O
亲 O
相 O
距 O
约 O
6 O
- O
7 O
米 O
有 O
过 O
交 O
谈 O
， O
采 O
样 O
后 O
步 B-Type
行 I-Type
返 O
回 O
家 B-Place
中 O
， O
后 O
未 O
外 O
出 O
。 O

病 B-Id
例 I-Id
4 I-Id
7 I-Id
马 B-Per
某 I-Per
某 I-Per
1 B-Date
0 I-Date
月 I-Date
2 I-Date
5 I-Date
日 I-Date
未 O
外 O
出 O
。 O

病 B-Id
例 I-Id
4 I-Id
7 I-Id
马 B-Per
某 I-Per
某 I-Per
1 B-Date
0 I-Date
月 I-Date
2 I-Date
6 I-Date
日 I-Date
1 B-Time
1 I-Time
: I-Time
5 I-Time
6 I-Time
在 O
距 O
家 B-Place
附 I-Place
近 I-Place
1 O
0 O
米 O
左 O
右 O
商 B-Place
店 I-Place
购 I-Place
物 I-Place
（ I-Place
微 I-Place
信 I-Place
收 I-Place
款 I-Place
： I-Place
C I-Place
C I-Place
商 I-Place
店 I-Place
） I-Place
， O
后 O
返 O
回 O
家 B-Place
中 O
， O

病 B-Id
例 I-Id
4 I-Id
7 I-Id
马 B-Per
某 I-Per
某 I-Per
1 B-Date
0 I-Date
月 I-Date
2 I-Date
6 I-Date
日 I-Date
2 B-Time
1 I-Time
: I-Time
0 I-Time
0 I-Time
前 O
往 O
下 B-Place
西 I-Place
园 I-Place
社 I-Place
区 I-Place
核 I-Place
酸 I-Place
采 I-Place
样 I-Place
点 I-Place
采 O
样 O
， O

病 B-Id
例 I-Id
4 I-Id
7 I-Id
马 B-Per
某 I-Per
某 I-Per
1 B-Date
0 I-Date
月 I-Date
2 I-Date
6 I-Date
日 I-Date
2 B-Time
1 I-Time
: I-Time
2 I-Time
0 I-Time
左 O
右 O
步 B-Type
行 I-Type
返 O
回 O
家 B-Place
中 O
， O
后 O
未 O
外 O
出 O
。 O

病 B-Id
例 I-Id
4 I-Id
7 I-Id
马 B-Per
某 I-Per
某 I-Per
1 B-Date
0 I-Date
月 I-Date
2 I-Date
7 I-Date
日 I-Date
未 O
外 O
出 O
。 O

病 B-Id
例 I-Id
4 I-Id
7 I-Id
马 B-Per
某 I-Per
某 I-Per
1 B-Date
0 I-Date
月 I-Date
2 I-Date
8 I-Date
日 I-Date
1 B-Time
0 I-Time
: I-Time
0 I-Time
0 I-Time
前 O
往 O
下 B-Place
西 I-Place
园 I-Place
社 I-Place
区 I-Place
核 I-Place
酸 I-Place
采 I-Place
样 I-Place
点 I-Place
采 O
样 O
， O

病 B-Id
例 I-Id
4 I-Id
7 I-Id
马 B-Per
某 I-Per
某 I-Per
1 B-Date
0 I-Date
月 I-Date
2 I-Date
8 I-Date
日 I-Date
1 B-Time
0 I-Time
: I-Time
2 I-Time
0 I-Time
左 O
右 O
步 B-Type
行 I-Type
前 O
往 O
下 B-Place
西 I-Place
园 I-Place
菜 I-Place
市 I-Place
场 I-Place
买 O
菜 O
， O
与 O
店 O
老 O
板 O
有 O
近 O
距 O
离 O
接 O
触 O
， O
后 O
返 O
回 O
家 B-Place
中 O
未 O
外 O
出 O
。 O

病 B-Id
例 I-Id
4 I-Id
7 I-Id
马 B-Per
某 I-Per
某 I-Per
1 B-Date
0 I-Date
月 I-Date
2 I-Date
9 I-Date
日 I-Date
1 B-Time
: I-Time
0 I-Time
0 I-Time
采 O
样 O
人 O
员 O
上 O
门 O
进 O
行 O
核 O
酸 O
采 O
样 O
， O
居 O
家 B-Place
隔 O
离 O
， O

病 B-Id
例 I-Id
4 I-Id
7 I-Id
马 B-Per
某 I-Per
某 I-Per
1 B-Date
0 I-Date
月 I-Date
2 I-Date
9 I-Date
日 I-Date
1 B-Time
3 I-Time
: I-Time
0 I-Time
0 I-Time
转 O
运 O
至 O
定 B-Place
点 I-Place
医 I-Place
院 I-Place

病 B-Id
例 I-Id
4 I-Id
8 I-Id
马 B-Per
某 I-Per
某 I-Per
1 B-Date
0 I-Date
月 I-Date
1 I-Date
5 I-Date
日 I-Date
7 B-Time
: I-Time
5 I-Time
0 I-Time
步 B-Type
行 I-Type
小 B-Place
西 I-Place
湖 I-Place
柏 I-Place
树 I-Place
巷 I-Place
小 I-Place
学 I-Place
上 O
学 O
， O

病 B-Id
例 I-Id
4 I-Id
8 I-Id
马 B-Per
某 I-Per
某 I-Per
1 B-Date
0 I-Date
月 I-Date
1 I-Date
5 I-Date
日 I-Date
8 B-Time
: I-Time
0 I-Time
0 I-Time
到 O
校 B-Place
， O

病 B-Id
例 I-Id
4 I-Id
8 I-Id
马 B-Per
某 I-Per
某 I-Per
1 B-Date
0 I-Date
月 I-Date
1 I-Date
5 I-Date
日 I-Date
1 B-Time
2 I-Time
: I-Time
0 I-Time
0 I-Time
放 O
学 O
， O

病 B-Id
例 I-Id
4 I-Id
8 I-Id
马 B-Per
某 I-Per
某 I-Per
1 B-Date
0 I-Date
月 I-Date
1 I-Date
5 I-Date
日 I-Date
1 B-Time
2 I-Time
: I-Time
1 I-Time
0 I-Time
回 O
家 B-Place
吃 O
午 O
餐 O

病 B-Id
例 I-Id
4 I-Id
8 I-Id
马 B-Per
某 I-Per
某 I-Per
1 B-Date
0 I-Date
月 I-Date
1 I-Date
5 I-Date
日 I-Date
1 B-Time
4 I-Time
: I-Time
0 I-Time
0 I-Time
出 O
门 O
上 O
学 O

病 B-Id
例 I-Id
4 I-Id
8 I-Id
马 B-Per
某 I-Per
某 I-Per
1 B-Date
0 I-Date
月 I-Date
1 I-Date
5 I-Date
日 I-Date
1 B-Time
4 I-Time
: I-Time
1 I-Time
0 I-Time
到 O
校 B-Place

病 B-Id
例 I-Id
4 I-Id
8 I-Id
马 B-Per
某 I-Per
某 I-Per
1 B-Date
0 I-Date
月 I-Date
1 I-Date
5 I-Date
日 I-Date
1 B-Time
8 I-Time
: I-Time
0 I-Time
0 I-Time
到 O
家 B-Place
， O
再 O
无 O
外 O
出 O

病 B-Id
例 I-Id
4 I-Id
8 I-Id
马 B-Per
某 I-Per
某 I-Per
1 B-Date
0 I-Date
月 I-Date
1 I-Date
6 I-Date
日 I-Date
- I-Date
1 I-Date
7 I-Date
日 I-Date
在 O
家 B-Place
无 O
外 O
出 O
。 O

病 B-Id
例 I-Id
4 I-Id
8 I-Id
马 B-Per
某 I-Per
某 I-Per
1 B-Date
0 I-Date
月 I-Date
1 I-Date
8 I-Date
日 I-Date
- I-Date
1 I-Date
9 I-Date
日 I-Date
7 B-Time
: I-Time
5 I-Time
0 I-Time
上 O
学 O

病 B-Id
例 I-Id
4 I-Id
8 I-Id
马 B-Per
某 I-Per
某 I-Per
1 B-Date
0 I-Date
月 I-Date
1 I-Date
8 I-Date
日 I-Date
- I-Date
1 I-Date
9 I-Date
日 I-Date
8 B-Time
: I-Time
0 I-Time
0 I-Time
到 O
校 B-Place

病 B-Id
例 I-Id
4 I-Id
8 I-Id
马 B-Per
某 I-Per
某 I-Per
1 B-Date
0 I-Date
月 I-Date
1 I-Date
8 I-Date
日 I-Date
- I-Date
1 I-Date
9 I-Date
日 I-Date
1 B-Time
2 I-Time
: I-Time
0 I-Time
0 I-Time
放 O
学 O
， O

病 B-Id
例 I-Id
4 I-Id
8 I-Id
马 B-Per
某 I-Per
某 I-Per
1 B-Date
0 I-Date
月 I-Date
1 I-Date
8 I-Date
日 I-Date
- I-Date
1 I-Date
9 I-Date
日 I-Date
1 B-Time
2 I-Time
: I-Time
1 I-Time
0 I-Time
回 O
家 B-Place
吃 O
午 O
餐 O

病 B-Id
例 I-Id
4 I-Id
8 I-Id
马 B-Per
某 I-Per
某 I-Per
1 B-Date
0 I-Date
月 I-Date
1 I-Date
8 I-Date
日 I-Date
- I-Date
1 I-Date
9 I-Date
日 I-Date
1 B-Time
4 I-Time
: I-Time
0 I-Time
0 I-Time
出 O
门 O
上 O
学 O

病 B-Id
例 I-Id
4 I-Id
8 I-Id
马 B-Per
某 I-Per
某 I-Per
1 B-Date
0 I-Date
月 I-Date
1 I-Date
8 I-Date
日 I-Date
- I-Date
1 I-Date
9 I-Date
日 I-Date
1 B-Time
4 I-Time
: I-Time
1 I-Time
0 I-Time
到 O
校 B-Place

病 B-Id
例 I-Id
4 I-Id
8 I-Id
马 B-Per
某 I-Per
某 I-Per
1 B-Date
0 I-Date
月 I-Date
1 I-Date
8 I-Date
日 I-Date
- I-Date
1 I-Date
9 I-Date
日 I-Date
1 B-Time
8 I-Time
: I-Time
0 I-Time
7 I-Time
到 O
家 B-Place
， O
再 O
无 O
外 O
出 O

病 B-Id
例 I-Id
4 I-Id
8 I-Id
马 B-Per
某 I-Per
某 I-Per
1 B-Date
0 I-Date
月 I-Date
2 I-Date
0 I-Date
日 I-Date
7 B-Time
: I-Time
5 I-Time
0 I-Time
上 O
学 O

病 B-Id
例 I-Id
4 I-Id
8 I-Id
马 B-Per
某 I-Per
某 I-Per
1 B-Date
0 I-Date
月 I-Date
2 I-Date
0 I-Date
日 I-Date
8 B-Time
: I-Time
0 I-Time
0 I-Time
到 O
校 B-Place

病 B-Id
例 I-Id
4 I-Id
8 I-Id
马 B-Per
某 I-Per
某 I-Per
1 B-Date
0 I-Date
月 I-Date
2 I-Date
0 I-Date
日 I-Date
1 B-Time
0 I-Time
: I-Time
0 I-Time
0 I-Time
与 O
母 O
亲 O
马 B-Per
某 I-Per
某 I-Per
从 O
小 B-Place
西 I-Place
湖 I-Place
站 I-Place
乘 B-Type
坐 I-Type
公 I-Type
交 I-Type
车 I-Type
到 O
西 B-Place
关 I-Place
站 I-Place
， O
前 O
往 O
兰 B-Place
大 I-Place
二 I-Place
院 I-Place
做 O
核 O
酸 O
检 O
测 O
， O
期 O
间 O
一 O
直 O
在 O
门 B-Place
口 I-Place
等 O
待 O
核 O
酸 O
结 O
果 O
， O

病 B-Id
例 I-Id
4 I-Id
8 I-Id
马 B-Per
某 I-Per
某 I-Per
1 B-Date
0 I-Date
月 I-Date
2 I-Date
0 I-Date
日 I-Date
1 B-Time
5 I-Time
: I-Time
5 I-Time
0 I-Time
拿 O
到 O
核 O
酸 O
检 O
测 O
结 O
果 O
阴 O
性 O
后 O
乘 B-Type
坐 I-Type
5 I-Type
6 I-Type
路 I-Type
公 I-Type
交 I-Type
车 I-Type
到 O
小 B-Place
西 I-Place
湖 I-Place
站 I-Place
， O
返 O
回 O
家 B-Place
中 O
， O
再 O
无 O
外 O
出 O
。 O

病 B-Id
例 I-Id
4 I-Id
8 I-Id
马 B-Per
某 I-Per
某 I-Per
1 B-Date
0 I-Date
月 I-Date
2 I-Date
1 I-Date
日 I-Date
在 O
家 B-Place
无 O
外 O
出 O
。 O

病 B-Id
例 I-Id
4 I-Id
8 I-Id
马 B-Per
某 I-Per
某 I-Per
1 B-Date
0 I-Date
月 I-Date
2 I-Date
2 I-Date
日 I-Date
5 B-Time
: I-Time
0 I-Time
0 I-Time
和 O
母 O
亲 O
马 B-Per
某 I-Per
某 I-Per
一 O
起 O
步 B-Type
行 I-Type
前 O
往 O
下 B-Place
西 I-Place
园 I-Place
社 I-Place
区 I-Place
核 I-Place
酸 I-Place
采 I-Place
样 I-Place
点 I-Place
进 O
行 O
采 O
样 O
， O
停 O
留 O
1 O
0 O
分 O
钟 O
左 O
右 O
， O
采 O
样 O
后 O
返 O
回 O
家 B-Place
中 O
， O
再 O
无 O
外 O
出 O
。 O

病 B-Id
例 I-Id
4 I-Id
8 I-Id
马 B-Per
某 I-Per
某 I-Per
1 B-Date
0 I-Date
月 I-Date
2 I-Date
3 I-Date
日 I-Date
在 O
家 B-Place
无 O
外 O
出 O
。 O

病 B-Id
例 I-Id
4 I-Id
8 I-Id
马 B-Per
某 I-Per
某 I-Per
1 B-Date
0 I-Date
月 I-Date
2 I-Date
4 I-Date
日 I-Date
1 B-Time
1 I-Time
: I-Time
3 I-Time
0 I-Time
与 O
母 O
亲 O
马 B-Per
某 I-Per
某 I-Per
步 B-Type
行 I-Type
前 O
往 O
柏 B-Place
树 I-Place
巷 I-Place
宝 I-Place
丰 I-Place
大 I-Place
厦 I-Place
核 I-Place
酸 I-Place
检 I-Place
测 I-Place
点 I-Place
进 O
行 O
采 O
样 O
， O
佩 O
戴 O
口 O
罩 O
， O

病 B-Id
例 I-Id
4 I-Id
8 I-Id
马 B-Per
某 I-Per
某 I-Per
1 B-Date
0 I-Date
月 I-Date
2 I-Date
4 I-Date
日 I-Date
1 B-Time
3 I-Time
: I-Time
2 I-Time
0 I-Time
采 O
样 O
后 O
返 O
回 O
家 B-Place
中 O
， O
再 O
无 O
外 O
出 O
。 O

病 B-Id
例 I-Id
4 I-Id
8 I-Id
马 B-Per
某 I-Per
某 I-Per
1 B-Date
0 I-Date
月 I-Date
2 I-Date
5 I-Date
日 I-Date
在 O
家 B-Place
无 O
外 O
出 O
。 O

病 B-Id
例 I-Id
4 I-Id
8 I-Id
马 B-Per
某 I-Per
某 I-Per
1 B-Date
0 I-Date
月 I-Date
2 I-Date
6 I-Date
日 I-Date
白 O
天 O
无 O
外 O
出 O

病 B-Id
例 I-Id
4 I-Id
8 I-Id
马 B-Per
某 I-Per
某 I-Per
1 B-Date
0 I-Date
月 I-Date
2 I-Date
6 I-Date
日 I-Date
2 B-Time
1 I-Time
: I-Time
0 I-Time
0 I-Time
左 O
右 O
和 O
其 O
母 O
亲 O
马 B-Per
某 I-Per
某 I-Per
步 B-Type
行 I-Type
前 O
往 O
下 B-Place
西 I-Place
园 I-Place
社 I-Place
区 I-Place
核 I-Place
酸 I-Place
检 I-Place
测 I-Place
点 I-Place
进 O
行 O
采 O
样 O
， O

病 B-Id
例 I-Id
4 I-Id
8 I-Id
马 B-Per
某 I-Per
某 I-Per
1 B-Date
0 I-Date
月 I-Date
2 I-Date
6 I-Date
日 I-Date
2 B-Time
1 I-Time
: I-Time
2 I-Time
0 I-Time
左 O
右 O
步 B-Type
行 I-Type
返 O
回 O
家 B-Place
中 O
， O
再 O
无 O
外 O
出 O
。 O

病 B-Id
例 I-Id
4 I-Id
8 I-Id
马 B-Per
某 I-Per
某 I-Per
1 B-Date
0 I-Date
月 I-Date
2 I-Date
7 I-Date
日 I-Date
在 O
家 B-Place
无 O
外 O
出 O
。 O

病 B-Id
例 I-Id
4 I-Id
8 I-Id
马 B-Per
某 I-Per
某 I-Per
1 B-Date
0 I-Date
月 I-Date
2 I-Date
8 I-Date
日 I-Date
1 B-Time
0 I-Time
: I-Time
0 I-Time
0 I-Time
左 O
右 O
和 O
其 O
母 O
亲 O
马 B-Per
某 I-Per
某 I-Per
步 B-Type
行 I-Type
前 O
往 O
下 B-Place
西 I-Place
园 I-Place
社 I-Place
区 I-Place
核 I-Place
酸 I-Place
检 I-Place
测 I-Place
点 I-Place
进 O
行 O
采 O
样 O
， O

病 B-Id
例 I-Id
4 I-Id
8 I-Id
马 B-Per
某 I-Per
某 I-Per
1 B-Date
0 I-Date
月 I-Date
2 I-Date
8 I-Date
日 I-Date
1 B-Time
0 I-Time
: I-Time
2 I-Time
0 I-Time
左 O
右 O
前 O
往 O
下 B-Place
西 I-Place
园 I-Place
菜 I-Place
市 I-Place
场 I-Place
买 O
菜 O
， O
后 O
返 O
回 O
家 B-Place
中 I-Place
无 O
外 O
出 O
。 O

病 B-Id
例 I-Id
4 I-Id
8 I-Id
马 B-Per
某 I-Per
某 I-Per
1 B-Date
0 I-Date
月 I-Date
2 I-Date
9 I-Date
日 I-Date
1 B-Time
6 I-Time
: I-Time
0 I-Time
0 I-Time
前 O
无 O
外 O
出 O

病 B-Id
例 I-Id
4 I-Id
8 I-Id
马 B-Per
某 I-Per
某 I-Per
1 B-Date
0 I-Date
月 I-Date
2 I-Date
9 I-Date
日 I-Date
1 B-Time
6 I-Time
: I-Time
0 I-Time
0 I-Time
转 O
运 O
至 O
集 B-Place
中 I-Place
隔 I-Place
离 I-Place
点 I-Place
。 O

病 B-Id
例 I-Id
4 I-Id
9 I-Id
曹 B-Per
某 I-Per
1 B-Date
0 I-Date
月 I-Date
1 I-Date
6 I-Date
日 I-Date
1 B-Time
0 I-Time
: I-Time
0 I-Time
0 I-Time
去 O
八 B-Place
栋 I-Place
楼 I-Place
菜 I-Place
市 I-Place
场 I-Place
购 O
买 O
馒 O
头 O
， O
后 O
步 B-Type
行 I-Type
回 O
家 B-Place
。 O

病 B-Id
例 I-Id
4 I-Id
9 I-Id
曹 B-Per
某 I-Per
1 B-Date
0 I-Date
月 I-Date
1 I-Date
6 I-Date
日 I-Date
1 B-Time
1 I-Time
: I-Time
0 I-Time
0 I-Time
从 O
海 B-Place
天 I-Place
新 I-Place
都 I-Place
站 I-Place
到 O
省 B-Place
二 I-Place
院 I-Place
站 I-Place
， O
在 O
省 B-Place
二 I-Place
院 I-Place
门 I-Place
诊 I-Place
办 O
理 O
其 O
丈 O
夫 O
住 O
院 O
手 O
续 O
， O
随 O
后 O
步 B-Type
行 I-Type
回 O
家 B-Place
。 O
? O

病 B-Id
例 I-Id
4 I-Id
9 I-Id
曹 B-Per
某 I-Per
1 B-Date
0 I-Date
月 I-Date
1 I-Date
7 I-Date
日 I-Date
上 B-Time
午 I-Time
无 O
外 O
出 O

病 B-Id
例 I-Id
4 I-Id
9 I-Id
曹 B-Per
某 I-Per
1 B-Date
0 I-Date
月 I-Date
1 I-Date
7 I-Date
日 I-Date
1 B-Time
2 I-Time
: I-Time
0 I-Time
0 I-Time
到 O
迎 B-Place
宾 I-Place
饭 I-Place
店 I-Place
门 I-Place
口 I-Place
后 O
， O
又 O
返 O
回 O
家 B-Place
中 O
。 O

病 B-Id
例 I-Id
4 I-Id
9 I-Id
曹 B-Per
某 I-Per
1 B-Date
0 I-Date
月 I-Date
1 I-Date
8 I-Date
日 I-Date
1 B-Time
0 I-Time
: I-Time
4 I-Time
0 I-Time
与 O
儿 O
子 O
一 O
起 O
陪 O
同 O
丈 O
夫 O
步 B-Type
行 I-Type
去 O
省 B-Place
二 I-Place
院 I-Place
神 I-Place
经 I-Place
科 I-Place
住 O
院 O
， O
后 O
一 O
直 O
在 O
医 B-Place
院 I-Place
。 O

病 B-Id
例 I-Id
4 I-Id
9 I-Id
曹 B-Per
某 I-Per
1 B-Date
0 I-Date
月 I-Date
1 I-Date
9 I-Date
日 I-Date
— I-Date
1 I-Date
0 I-Date
月 I-Date
2 I-Date
8 I-Date
日 I-Date
凌 B-Time
晨 I-Time
一 O
直 O
在 O
甘 B-Place
肃 I-Place
省 I-Place
第 I-Place
二 I-Place
人 I-Place
民 I-Place
医 I-Place
院 I-Place
， O
无 O
外 O
出 O
。 O

病 B-Id
例 I-Id
4 I-Id
9 I-Id
曹 B-Per
某 I-Per
1 B-Date
0 I-Date
月 I-Date
2 I-Date
8 I-Date
日 I-Date
早 O
上 O
六 O
点 O
左 O
右 O
作 O
为 O
确 O
诊 O
病 O
例 O
刘 B-Per
某 I-Per
某 I-Per
的 O
密 O
切 O
接 O
触 O
者 O
转 O
运 O
至 O
集 B-Place
中 I-Place
隔 I-Place
离 I-Place
点 I-Place
隔 O
离 O
。 O

病 B-Id
例 I-Id
4 I-Id
9 I-Id
曹 B-Per
某 I-Per
1 B-Date
0 I-Date
月 I-Date
3 I-Date
1 I-Date
日 I-Date
1 B-Time
6 I-Time
: I-Time
0 I-Time
0 I-Time
闭 O
环 O
转 O
运 O
至 O
定 B-Place
点 I-Place
医 I-Place
院 I-Place
诊 O
治 O
。 O

病 B-Id
例 I-Id
5 I-Id
0 I-Id
段 B-Per
某 I-Per
某 I-Per
1 B-Date
0 I-Date
月 I-Date
1 I-Date
7 I-Date
日 I-Date
— I-Date
1 I-Date
0 I-Date
月 I-Date
2 I-Date
5 I-Date
日 I-Date
8 B-Time
： I-Time
0 I-Time
0 I-Time
左 O
右 O
出 O
门 O
， O
步 B-Type
行 I-Type
前 O
往 O
省 B-Place
军 I-Place
区 I-Place
干 I-Place
休 I-Place
所 I-Place
朋 I-Place
友 I-Place
家 I-Place

病 B-Id
例 I-Id
5 I-Id
0 I-Id
段 B-Per
某 I-Per
某 I-Per
1 B-Date
0 I-Date
月 I-Date
1 I-Date
7 I-Date
日 I-Date
— I-Date
1 I-Date
0 I-Date
月 I-Date
2 I-Date
5 I-Date
日 I-Date
2 B-Time
0 I-Time
： I-Time
0 I-Time
0 I-Time
左 O
右 O
步 B-Type
行 I-Type
返 O
回 O
家 B-Place
中 O
， O
其 B-Time
余 I-Time
时 I-Time
间 I-Time
均 O
无 O
外 O
出 O
。 O

病 B-Id
例 I-Id
5 I-Id
0 I-Id
段 B-Per
某 I-Per
某 I-Per
1 B-Date
0 I-Date
月 I-Date
2 I-Date
5 I-Date
日 I-Date
2 B-Time
0 I-Time
： I-Time
0 I-Time
0 I-Time
左 O
右 O
从 O
朋 B-Place
友 I-Place
家 B-Place
返 O
回 O
家 B-Place
中 O
， O
后 O
因 O
小 B-Place
区 I-Place
被 O
封 O
控 O
， O
再 O
无 O
外 O
出 O
。 O

病 B-Id
例 I-Id
5 I-Id
0 I-Id
段 B-Per
某 I-Per
某 I-Per
1 B-Date
0 I-Date
月 I-Date
2 I-Date
6 I-Date
日 I-Date
2 B-Time
： I-Time
0 I-Time
0 I-Time
左 O
右 O
作 O
为 O
确 O
诊 O
病 O
例 O
毕 B-Per
某 I-Per
某 I-Per
的 O
密 O
切 O
接 O
触 O
者 O
转 O
运 O
至 O
集 B-Place
中 I-Place
隔 I-Place
离 I-Place
点 I-Place
隔 O
离 O
， O

病 B-Id
例 I-Id
5 I-Id
0 I-Id
段 B-Per
某 I-Per
某 I-Per
1 B-Date
0 I-Date
月 I-Date
2 I-Date
7 I-Date
日 I-Date
— I-Date
1 I-Date
0 I-Date
月 I-Date
3 I-Date
0 I-Date
日 I-Date
在 O
集 B-Place
中 I-Place
隔 I-Place
离 I-Place
点 I-Place
隔 O
离 O
。 O

病 B-Id
例 I-Id
5 I-Id
0 I-Id
段 B-Per
某 I-Per
某 I-Per
1 B-Date
0 I-Date
月 I-Date
3 I-Date
1 I-Date
日 I-Date
核 O
酸 O
检 O
测 O
阳 O
性 O
， O
闭 O
环 O
转 O
运 O
至 O
定 B-Place
点 I-Place
医 I-Place
院 I-Place
诊 O
治 O
。 O

病 B-Id
例 I-Id
5 I-Id
1 I-Id
王 B-Per
某 I-Per
某 I-Per
1 B-Date
0 I-Date
月 I-Date
2 I-Date
4 I-Date
日 I-Date
1 B-Time
2 I-Time
: I-Time
0 I-Time
0 I-Time
其 O
在 O
母 O
亲 O
带 O
领 O
下 O
到 O
八 B-Place
栋 I-Place
楼 I-Place
核 I-Place
酸 I-Place
检 I-Place
测 I-Place
点 I-Place
采 O
样 O
， O

病 B-Id
例 I-Id
5 I-Id
1 I-Id
王 B-Per
某 I-Per
某 I-Per
1 B-Date
0 I-Date
月 I-Date
2 I-Date
4 I-Date
日 I-Date
1 B-Time
3 I-Time
: I-Time
3 I-Time
0 I-Time
至 O
金 B-Place
轮 I-Place
广 I-Place
场 I-Place
做 O
核 O
酸 O
检 O
测 O
， O
后 O
返 O
回 O
家 B-Place
中 O
， O
再 O
无 O
外 O
出 O
。 O

病 B-Id
例 I-Id
5 I-Id
1 I-Id
王 B-Per
某 I-Per
某 I-Per
1 B-Date
0 I-Date
月 I-Date
2 I-Date
5 I-Date
日 I-Date
全 B-Time
天 I-Time
在 O
家 B-Place
无 O
外 O
出 O
。 O

病 B-Id
例 I-Id
5 I-Id
1 I-Id
王 B-Per
某 I-Per
某 I-Per
1 B-Date
0 I-Date
月 I-Date
2 I-Date
6 I-Date
日 I-Date
1 B-Time
1 I-Time
: I-Time
3 I-Time
0 I-Time
由 O
母 O
亲 O
带 O
领 O
到 O
元 B-Place
富 I-Place
大 I-Place
厦 I-Place
核 I-Place
酸 I-Place
检 I-Place
测 I-Place
点 I-Place
做 O
核 O
酸 O
， O
后 O
返 O
回 O
家 B-Place
中 O
， O
再 O
无 O
外 O
出 O
。 O

病 B-Id
例 I-Id
5 I-Id
1 I-Id
王 B-Per
某 I-Per
某 I-Per
1 B-Date
0 I-Date
月 I-Date
2 I-Date
7 I-Date
日 I-Date
全 B-Time
天 I-Time
在 O
家 B-Place
无 O
外 O
出 O
。 O

病 B-Id
例 I-Id
5 I-Id
1 I-Id
王 B-Per
某 I-Per
某 I-Per
1 B-Date
0 I-Date
月 I-Date
2 I-Date
8 I-Date
日 I-Date
1 B-Time
1 I-Time
: I-Time
0 I-Time
0 I-Time
由 O
母 O
亲 O
带 O
领 O
到 O
元 B-Place
富 I-Place
大 I-Place
厦 I-Place
核 I-Place
酸 I-Place
检 I-Place
测 I-Place
点 I-Place
做 O
核 O
酸 O
， O
后 O
返 O
回 O
家 B-Place
中 O
， O
再 O
无 O
外 O
出 O
。 O

病 B-Id
例 I-Id
5 I-Id
1 I-Id
王 B-Per
某 I-Per
某 I-Per
1 B-Date
0 I-Date
月 I-Date
2 I-Date
9 I-Date
日 I-Date
上 B-Time
午 I-Time
在 O
家 B-Place
无 O
外 O
出 O
， O

病 B-Id
例 I-Id
5 I-Id
1 I-Id
王 B-Per
某 I-Per
某 I-Per
1 B-Date
0 I-Date
月 I-Date
2 I-Date
9 I-Date
日 I-Date
1 B-Time
4 I-Time
: I-Time
0 I-Time
0 I-Time
作 O
为 O
确 O
诊 O
病 O
例 O
的 O
密 O
切 O
接 O
触 O
者 O
转 O
运 O
至 O
集 B-Place
中 I-Place
隔 I-Place
离 I-Place
点 I-Place
隔 O
离 O
。 O

病 B-Id
例 I-Id
5 I-Id
1 I-Id
王 B-Per
某 I-Per
某 I-Per
1 B-Date
0 I-Date
月 I-Date
3 I-Date
0 I-Date
日 I-Date
在 O
集 O
中 O
隔 O
离 O
点 O
隔 O
离 O
。 O

病 B-Id
例 I-Id
5 I-Id
1 I-Id
王 B-Per
某 I-Per
某 I-Per
1 B-Date
0 I-Date
月 I-Date
3 I-Date
1 I-Date
日 I-Date
核 O
酸 O
检 O
测 O
阳 O
性 O
， O
闭 O
环 O
转 O
运 O
至 O
定 B-Place
点 I-Place
医 I-Place
院 I-Place
诊 O
治 O
。 O

病 B-Id
例 I-Id
5 I-Id
2 I-Id
卢 B-Per
某 I-Per
某 I-Per
1 B-Date
0 I-Date
月 I-Date
1 I-Date
5 I-Date
日 I-Date
8 B-Time
: I-Time
0 I-Time
6 I-Time
从 O
银 B-Place
滩 I-Place
花 I-Place
园 I-Place
站 I-Place
至 O
光 B-Place
华 I-Place
街 I-Place
站 I-Place
倚 B-Place
能 I-Place
电 I-Place
力 I-Place
集 I-Place
团 I-Place
顺 I-Place
达 I-Place
公 I-Place
司 I-Place
上 O
班 O
， O

病 B-Id
例 I-Id
5 I-Id
2 I-Id
卢 B-Per
某 I-Per
某 I-Per
1 B-Date
0 I-Date
月 I-Date
1 I-Date
5 I-Date
日 I-Date
1 B-Time
5 I-Time
: I-Time
5 I-Time
0 I-Time
左 O
右 O
返 O
回 O
家 B-Place
中 O
， O
再 O
无 O
外 O
出 O
。 O

病 B-Id
例 I-Id
5 I-Id
2 I-Id
卢 B-Per
某 I-Per
某 I-Per
1 B-Date
0 I-Date
月 I-Date
1 I-Date
6 I-Date
日 I-Date
在 O
家 B-Place
无 O
外 O
出 O
。 O

病 B-Id
例 I-Id
5 I-Id
2 I-Id
卢 B-Per
某 I-Per
某 I-Per
1 B-Date
0 I-Date
月 I-Date
1 I-Date
7 I-Date
日 I-Date
上 B-Time
午 I-Time
一 O
直 O
在 O
家 B-Place

病 B-Id
例 I-Id
5 I-Id
2 I-Id
卢 B-Per
某 I-Per
某 I-Per
1 B-Date
0 I-Date
月 I-Date
1 I-Date
7 I-Date
日 I-Date
1 B-Time
4 I-Time
: I-Time
0 I-Time
0 I-Time
与 O
家 O
人 O
自 B-Type
驾 I-Type
车 I-Type
前 O
往 O
中 B-Place
海 I-Place
环 I-Place
宇 I-Place
城 I-Place

病 B-Id
例 I-Id
5 I-Id
2 I-Id
卢 B-Per
某 I-Per
某 I-Per
1 B-Date
0 I-Date
月 I-Date
1 I-Date
7 I-Date
日 I-Date
1 B-Time
7 I-Time
: I-Time
0 I-Time
0 I-Time
左 O
右 O
在 O
商 B-Place
场 I-Place
内 I-Place
海 I-Place
底 I-Place
捞 I-Place
餐 I-Place
厅 I-Place
就 O
餐 O

病 B-Id
例 I-Id
5 I-Id
2 I-Id
卢 B-Per
某 I-Per
某 I-Per
1 B-Date
0 I-Date
月 I-Date
1 I-Date
7 I-Date
日 I-Date
1 B-Time
9 I-Time
: I-Time
4 I-Time
0 I-Time
左 O
右 O
与 O
家 B-Place
人 O
自 B-Type
驾 I-Type
车 I-Type
返 O
回 O
家 B-Place
中 O
， O
再 O
无 O
外 O
出 O
。 O

病 B-Id
例 I-Id
5 I-Id
2 I-Id
卢 B-Per
某 I-Per
某 I-Per
1 B-Date
0 I-Date
月 I-Date
1 I-Date
8 I-Date
日 I-Date
8 B-Time
: I-Time
0 I-Time
0 I-Time
从 O
银 B-Place
滩 I-Place
花 I-Place
园 I-Place
站 I-Place
乘 B-Type
坐 I-Type
3 I-Type
2 I-Type
路 I-Type
公 I-Type
交 I-Type
车 I-Type
上 O
班 O
， O

病 B-Id
例 I-Id
5 I-Id
2 I-Id
卢 B-Per
某 I-Per
某 I-Per
1 B-Date
0 I-Date
月 I-Date
1 I-Date
8 I-Date
日 I-Date
1 B-Time
4 I-Time
: I-Time
3 I-Time
0 I-Time
左 O
右 O
乘 B-Type
坐 I-Type
单 I-Type
位 I-Type
同 I-Type
事 I-Type
的 I-Type
车 I-Type
前 O
往 O
桃 B-Place
林 I-Place
路 I-Place
工 O
作 O
， O

病 B-Id
例 I-Id
5 I-Id
2 I-Id
卢 B-Per
某 I-Per
某 I-Per
1 B-Date
0 I-Date
月 I-Date
1 I-Date
8 I-Date
日 I-Date
1 B-Time
7 I-Time
: I-Time
0 I-Time
0 I-Time
乘 B-Type
坐 I-Type
同 I-Type
事 I-Type
的 I-Type
车 I-Type
返 O
回 O
家 B-Place
中 O
， O
再 O
无 O
外 O
出 O
。 O

病 B-Id
例 I-Id
5 I-Id
2 I-Id
卢 B-Per
某 I-Per
某 I-Per
1 B-Date
0 I-Date
月 I-Date
1 I-Date
9 I-Date
日 I-Date
- I-Date
2 I-Date
0 I-Date
日 I-Date
8 B-Time
: I-Time
0 I-Time
0 I-Time
从 O
银 B-Place
滩 I-Place
花 I-Place
园 I-Place
站 I-Place
乘 B-Type
坐 I-Type
3 I-Type
2 I-Type
路 I-Type
公 I-Type
交 I-Type
车 I-Type
上 O
班 O
， O

病 B-Id
例 I-Id
5 I-Id
2 I-Id
卢 B-Per
某 I-Per
某 I-Per
1 B-Date
0 I-Date
月 I-Date
1 I-Date
9 I-Date
日 I-Date
- I-Date
2 I-Date
0 I-Date
日 I-Date
1 B-Time
7 I-Time
: I-Time
1 I-Time
0 I-Time
返 O
回 O
家 B-Place
中 O
， O
再 O
无 O
外 O
出 O
。 O

病 B-Id
例 I-Id
5 I-Id
2 I-Id
卢 B-Per
某 I-Per
某 I-Per
1 B-Date
0 I-Date
月 I-Date
2 I-Date
1 I-Date
日 I-Date
8 B-Time
: I-Time
3 I-Time
0 I-Time
自 B-Type
驾 I-Type
车 I-Type
上 O
班 O

病 B-Id
例 I-Id
5 I-Id
2 I-Id
卢 B-Per
某 I-Per
某 I-Per
1 B-Date
0 I-Date
月 I-Date
2 I-Date
1 I-Date
日 I-Date
9 B-Time
: I-Time
0 I-Time
0 I-Time
左 O
右 O
自 B-Type
驾 I-Type
车 I-Type
送 O
丈 O
夫 O
刘 B-Per
某 I-Per
某 I-Per
到 O
单 B-Place
位 I-Place
， O
随 O
后 O
前 O
往 O
其 O
父 B-Place
母 I-Place
家 I-Place
（ I-Place
城 I-Place
关 I-Place
区 I-Place
一 I-Place
只 I-Place
船 I-Place
南 I-Place
街 I-Place
6 I-Place
0 I-Place
号 I-Place
） I-Place
， O

病 B-Id
例 I-Id
5 I-Id
2 I-Id
卢 B-Per
某 I-Per
某 I-Per
1 B-Date
0 I-Date
月 I-Date
2 I-Date
1 I-Date
日 I-Date
1 B-Time
2 I-Time
: I-Time
0 I-Time
0 I-Time
在 O
一 B-Place
只 I-Place
船 I-Place
南 I-Place
街 I-Place
6 I-Place
0 I-Place
号 I-Place
小 I-Place
区 I-Place
排 O
队 O
核 O
酸 O
采 O
样 O
后 O
返 O
回 O
父 B-Place
母 I-Place
家 I-Place
中 O
， O
再 O
无 O
外 O
出 O
。 O

病 B-Id
例 I-Id
5 I-Id
2 I-Id
卢 B-Per
某 I-Per
某 I-Per
1 B-Date
0 I-Date
月 I-Date
2 I-Date
2 I-Date
日 I-Date
7 B-Time
: I-Time
3 I-Time
0 I-Time
从 O
兰 B-Place
海 I-Place
商 I-Place
贸 I-Place
城 I-Place
站 I-Place
乘 B-Type
坐 I-Type
1 I-Type
1 I-Type
8 I-Type
路 I-Type
公 I-Type
交 I-Type
车 I-Type
上 O
班 O
， O

病 B-Id
例 I-Id
5 I-Id
2 I-Id
卢 B-Per
某 I-Per
某 I-Per
1 B-Date
0 I-Date
月 I-Date
2 I-Date
2 I-Date
日 I-Date
1 B-Time
2 I-Time
: I-Time
0 I-Time
0 I-Time
左 O
右 O
前 O
往 O
任 B-Place
家 I-Place
庄 I-Place
十 I-Place
字 I-Place
恒 I-Place
宏 I-Place
食 I-Place
堂 I-Place
吃 O
饭 O
， O

病 B-Id
例 I-Id
5 I-Id
2 I-Id
卢 B-Per
某 I-Per
某 I-Per
1 B-Date
0 I-Date
月 I-Date
2 I-Date
2 I-Date
日 I-Date
1 B-Time
2 I-Time
: I-Time
4 I-Time
0 I-Time
返 O
回 O
单 B-Place
位 I-Place

病 B-Id
例 I-Id
5 I-Id
2 I-Id
卢 B-Per
某 I-Per
某 I-Per
1 B-Date
0 I-Date
月 I-Date
2 I-Date
2 I-Date
日 I-Date
1 B-Time
7 I-Time
: I-Time
0 I-Time
0 I-Time
从 O
光 B-Place
华 I-Place
街 I-Place
乘 B-Type
坐 I-Type
1 I-Type
1 I-Type
8 I-Type
路 I-Type
公 I-Type
交 I-Type
车 I-Type
返 O
回 O
父 B-Place
母 I-Place
家 I-Place
中 O
。 O

病 B-Id
例 I-Id
5 I-Id
2 I-Id
卢 B-Per
某 I-Per
某 I-Per
1 B-Date
0 I-Date
月 I-Date
2 I-Date
3 I-Date
日 I-Date
1 B-Time
6 I-Time
: I-Time
2 I-Time
5 I-Time
从 O
其 O
父 B-Place
母 I-Place
家 I-Place
自 B-Type
驾 I-Type
车 I-Type
返 O
回 O
银 B-Place
滩 I-Place
花 I-Place
园 I-Place
取 O
快 O
递 O
， O

病 B-Id
例 I-Id
5 I-Id
2 I-Id
卢 B-Per
某 I-Per
某 I-Per
1 B-Date
0 I-Date
月 I-Date
2 I-Date
3 I-Date
日 I-Date
1 B-Time
7 I-Time
: I-Time
4 I-Time
2 I-Time
到 O
达 O
兰 B-Place
州 I-Place
大 I-Place
学 I-Place
站 I-Place
， O
步 B-Type
行 I-Type
至 O
一 B-Place
点 I-Place
点 I-Place
奶 I-Place
茶 I-Place
店 I-Place
买 O
奶 O
茶 O
， O
全 O
程 O
佩 O
戴 O
口 O
罩 O
， O

病 B-Id
例 I-Id
5 I-Id
2 I-Id
卢 B-Per
某 I-Per
某 I-Per
1 B-Date
0 I-Date
月 I-Date
2 I-Date
3 I-Date
日 I-Date
1 B-Time
8 I-Time
: I-Time
0 I-Time
3 I-Time
回 O
到 O
父 B-Place
母 I-Place
家 I-Place
中 O
， O
再 O
无 O
外 O
出 O

病 B-Id
例 I-Id
5 I-Id
2 I-Id
卢 B-Per
某 I-Per
某 I-Per
1 B-Date
0 I-Date
月 I-Date
2 I-Date
4 I-Date
日 I-Date
1 B-Time
5 I-Time
: I-Time
3 I-Time
0 I-Time
左 O
右 O
在 O
一 B-Place
只 I-Place
船 I-Place
南 I-Place
街 I-Place
6 I-Place
0 I-Place
号 I-Place
小 I-Place
区 I-Place
核 O
酸 O
采 O
样 O
， O
后 O
返 O
回 O
父 B-Place
母 I-Place
家 I-Place

病 B-Id
例 I-Id
5 I-Id
2 I-Id
卢 B-Per
某 I-Per
某 I-Per
1 B-Date
0 I-Date
月 I-Date
2 I-Date
4 I-Date
日 I-Date
1 B-Time
9 I-Time
: I-Time
1 I-Time
3 I-Time
与 O
其 O
丈 O
夫 O
刘 B-Per
某 I-Per
某 I-Per
乘 B-Type
坐 I-Type
地 I-Type
铁 I-Type
返 O
回 O
银 B-Place
滩 I-Place
花 I-Place
园 I-Place
家 I-Place
中 O
。 O

病 B-Id
例 I-Id
5 I-Id
2 I-Id
卢 B-Per
某 I-Per
某 I-Per
1 B-Date
0 I-Date
月 I-Date
2 I-Date
5 I-Date
日 I-Date
8 B-Time
: I-Time
3 I-Time
0 I-Time
从 O
银 B-Place
滩 I-Place
花 I-Place
园 I-Place
家 I-Place
中 O
自 B-Type
驾 I-Type
车 I-Type
上 O
班 O

病 B-Id
例 I-Id
5 I-Id
2 I-Id
卢 B-Per
某 I-Per
某 I-Per
1 B-Date
0 I-Date
月 I-Date
2 I-Date
5 I-Date
日 I-Date
1 B-Time
3 I-Time
: I-Time
1 I-Time
2 I-Time
自 B-Type
驾 I-Type
车 I-Type
返 O
回 O
家 B-Place
中 O

病 B-Id
例 I-Id
5 I-Id
2 I-Id
卢 B-Per
某 I-Per
某 I-Per
1 B-Date
0 I-Date
月 I-Date
2 I-Date
5 I-Date
日 I-Date
1 B-Time
9 I-Time
: I-Time
0 I-Time
0 I-Time
左 O
右 O
与 O
丈 O
夫 O
刘 B-Per
某 I-Per
某 I-Per
自 B-Type
驾 I-Type
车 I-Type
前 O
往 O
金 B-Place
牛 I-Place
街 I-Place
必 I-Place
胜 I-Place
客 I-Place
购 O
买 O
披 O
萨 O
， O
两 O
人 O
未 O
下 O
车 O
， O
在 O
马 B-Place
路 I-Place
旁 I-Place
车 I-Place
内 I-Place
等 O
待 O
， O
由 O
店 O
员 O
送 O
餐 O
， O
支 O
付 O
方 O
式 O
为 O
必 O
胜 O
客 O
A O
P O
P O
， O
夫 O
妻 O
双 O
方 O
均 O
佩 O
戴 O
口 O
罩 O
， O
送 O
餐 O
店 O
员 O
也 O
佩 O
戴 O
口 O
罩 O
， O
餐 O
从 O
车 O
窗 O
口 O
递 O
入 O
， O
接 O
触 O
时 O
间 O
几 O
秒 O
钟 O
， O
后 O
返 O
回 O
家 B-Place
中 O
未 O
外 O
出 O
， O

病 B-Id
例 I-Id
5 I-Id
2 I-Id
卢 B-Per
某 I-Per
某 I-Per
1 B-Date
0 I-Date
月 I-Date
2 I-Date
5 I-Date
日 I-Date
2 B-Time
2 I-Time
: I-Time
0 I-Time
0 I-Time
左 O
右 O
转 O
运 O
至 O
集 B-Place
中 I-Place
隔 I-Place
离 I-Place
点 I-Place
。 O
