# Supplementary material for: Multi-Model Fusion-Based Hierarchical Extraction for Chinese Epidemic Event
Source: Data Sci Eng. 2023 Jan 2;8(1):73–83. doi: 10.1007/s41019-022-00203-6 (PMC9807097; doi:10.1007/s41019-022-00203-6)
Supplement: Supplementary file 1 — (zip 67849 KB) [file 41019_2022_203_MOESM1_ESM.zip › IDCNN/IDCNN_other/data/dev_other.txt]

病 B-Id
例 I-Id
4 I-Id
1 I-Id
刘 O
某 O
武 O
1 B-Date
0 I-Date
月 I-Date
1 I-Date
2 I-Date
日 I-Date
上 B-Time
午 I-Time
在 O
家 O

病 B-Id
例 I-Id
4 I-Id
1 I-Id
刘 O
某 O
武 O
1 B-Date
0 I-Date
月 I-Date
1 I-Date
2 I-Date
日 I-Date
1 B-Time
6 I-Time
: I-Time
0 I-Time
0 I-Time
因 O
摔 O
倒 O
被 O
1 O
2 O
0 O
送 O
至 O
甘 O
肃 O
省 O
第 O
二 O
人 O
民 O
医 O
院 O
救 O
治 O

病 B-Id
例 I-Id
4 I-Id
1 I-Id
刘 O
某 O
武 O
1 B-Date
0 I-Date
月 I-Date
1 I-Date
3 I-Date
日 I-Date
- I-Date
1 I-Date
0 I-Date
月 I-Date
1 I-Date
4 I-Date
日 I-Date
在 O
甘 O
肃 O
省 O
第 O
二 O
人 O
民 O
医 O
院 O
重 O
症 O
监 O
护 O
室 O
救 O
治 O

病 B-Id
例 I-Id
4 I-Id
1 I-Id
刘 O
某 O
武 O
1 B-Date
0 I-Date
月 I-Date
1 I-Date
5 I-Date
日 I-Date
转 O
至 O
甘 O
肃 O
省 O
第 O
二 O
人 O
民 O
医 O
院 O
神 O
经 O
外 O
科 O
普 O
通 O
病 O
房 O
治 O
疗 O
， O
期 O
间 O
进 O
行 O
C O
T O
检 O
查 O

病 B-Id
例 I-Id
4 I-Id
1 I-Id
刘 O
某 O
武 O
1 B-Date
0 I-Date
月 I-Date
1 I-Date
6 I-Date
日 I-Date
- I-Date
1 I-Date
0 I-Date
月 I-Date
2 I-Date
7 I-Date
日 I-Date
在 O
甘 O
肃 O
省 O
第 O
二 O
人 O
民 O
医 O
院 O
神 O
经 O
外 O
科 O
普 O
通 O
病 O
房 O
治 O
疗 O

病 B-Id
例 I-Id
4 I-Id
1 I-Id
刘 O
某 O
武 O
1 B-Date
0 I-Date
月 I-Date
2 I-Date
8 I-Date
日 I-Date
核 O
酸 O
检 O
测 O
阳 O
性 O
， O
闭 O
环 O
转 O
运 O
至 O
定 O
点 O
医 O
院 O
诊 O
治 O

病 B-Id
例 I-Id
4 I-Id
2 I-Id
马 O
某 O
某 O
1 B-Date
0 I-Date
月 I-Date
2 I-Date
0 I-Date
日 I-Date
全 B-Time
天 I-Time
在 O
家 O
无 O
外 O
出 O

病 B-Id
例 I-Id
4 I-Id
2 I-Id
马 O
某 O
某 O
1 B-Date
0 I-Date
月 I-Date
2 I-Date
1 I-Date
日 I-Date
1 B-Time
3 I-Time
: I-Time
0 I-Time
0 I-Time
步 B-Type
行 I-Type
至 O
五 O
星 O
坪 O
小 O
学 O
对 O
面 O
菜 O
店 O
买 O
菜 O
（ O
五 O
星 O
坪 O
中 O
街 O
2 O
9 O
号 O
） O
， O
全 O
程 O
没 O
有 O
戴 O
口 O
罩 O
， O
菜 O
店 O
内 O
有 O
老 O
板 O
一 O
家 O
三 O
口 O
， O
逗 O
留 O
1 O
0 O
分 O
钟 O
左 O
右 O
步 B-Type
行 I-Type
回 O
家 O

病 B-Id
例 I-Id
4 I-Id
2 I-Id
马 O
某 O
某 O
1 B-Date
0 I-Date
月 I-Date
2 I-Date
1 I-Date
日 I-Date
1 B-Time
6 I-Time
: I-Time
3 I-Time
0 I-Time
步 B-Type
行 I-Type
至 O
五 O
星 O
坪 O
小 O
学 O
核 O
酸 O
采 O
集 O
点 O
核 O
酸 O
采 O
样 O
， O
保 O
持 O
一 O
米 O
线 O
全 O
程 O
佩 O
戴 O
口 O
罩 O

病 B-Id
例 I-Id
4 I-Id
2 I-Id
马 O
某 O
某 O
1 B-Date
0 I-Date
月 I-Date
2 I-Date
1 I-Date
日 I-Date
1 B-Time
7 I-Time
: I-Time
0 I-Time
0 I-Time
步 B-Type
行 I-Type
返 O
回 O
家 O
中 O
再 O
无 O
外 O
出 O

病 B-Id
例 I-Id
4 I-Id
2 I-Id
马 O
某 O
某 O
1 B-Date
0 I-Date
月 I-Date
2 I-Date
2 I-Date
日 I-Date
上 B-Time
午 I-Time
无 O
外 O
出 O

病 B-Id
例 I-Id
4 I-Id
2 I-Id
马 O
某 O
某 O
1 B-Date
0 I-Date
月 I-Date
2 I-Date
2 I-Date
日 I-Date
1 B-Time
6 I-Time
: I-Time
2 I-Time
0 I-Time
与 O
邻 O
居 O
闵 O
某 O
某 O
骑 B-Type
电 I-Type
动 I-Type
车 I-Type
至 O
五 O
星 O
坪 O
中 O
街 O
粮 O
油 O
店 O
购 O
买 O
面 O
粉 O

病 B-Id
例 I-Id
4 I-Id
2 I-Id
马 O
某 O
某 O
1 B-Date
0 I-Date
月 I-Date
2 I-Date
2 I-Date
日 I-Date
1 B-Time
6 I-Time
: I-Time
3 I-Time
7 I-Time
骑 B-Type
电 I-Type
动 I-Type
车 I-Type
返 O
回 O
家 O
中 O

病 B-Id
例 I-Id
4 I-Id
2 I-Id
马 O
某 O
某 O
1 B-Date
0 I-Date
月 I-Date
2 I-Date
3 I-Date
日 I-Date
上 B-Time
午 I-Time
无 O
外 O
出 O

病 B-Id
例 I-Id
4 I-Id
2 I-Id
马 O
某 O
某 O
1 B-Date
0 I-Date
月 I-Date
2 I-Date
3 I-Date
日 I-Date
1 B-Time
6 I-Time
: I-Time
0 I-Time
0 I-Time
在 O
家 O
门 O
口 O
逗 O
留 O
2 O
0 O
分 O
钟 O
左 O
右 O

病 B-Id
例 I-Id
4 I-Id
2 I-Id
马 O
某 O
某 O
1 B-Date
0 I-Date
月 I-Date
2 I-Date
3 I-Date
日 I-Date
1 B-Time
6 I-Time
: I-Time
3 I-Time
0 I-Time
与 O
其 O
儿 O
子 O
米 O
某 O
某 O
步 B-Type
行 I-Type
至 O
五 O
星 O
坪 O
小 O
学 O
对 O
面 O
菜 O
店 O
买 O
菜 O
， O
1 O
0 O
分 O
钟 O
后 O
步 B-Type
行 I-Type
返 O
回 O
家 O
中 O

病 B-Id
例 I-Id
4 I-Id
2 I-Id
马 O
某 O
某 O
1 B-Date
0 I-Date
月 I-Date
2 I-Date
4 I-Date
日 I-Date
1 B-Time
2 I-Time
: I-Time
0 I-Time
0 I-Time
与 O
其 O
丈 O
夫 O
米 O
某 O
某 O
都 O
、 O
儿 O
子 O
米 O
某 O
某 O
姆 O
三 O
人 O
步 B-Type
行 I-Type
至 O
五 O
星 O
坪 O
小 O
学 O
核 O
酸 O
检 O
测 O
点 O
检 O
测 O
未 O
果 O

病 B-Id
例 I-Id
4 I-Id
2 I-Id
马 O
某 O
某 O
1 B-Date
0 I-Date
月 I-Date
2 I-Date
4 I-Date
日 I-Date
1 B-Time
2 I-Time
: I-Time
3 I-Time
0 I-Time
返 O
回 O
家 O
中 O

病 B-Id
例 I-Id
4 I-Id
2 I-Id
马 O
某 O
某 O
1 B-Date
0 I-Date
月 I-Date
2 I-Date
4 I-Date
日 I-Date
1 B-Time
7 I-Time
: I-Time
0 I-Time
0 I-Time
与 O
其 O
丈 O
夫 O
米 O
某 O
某 O
都 O
、 O
儿 O
子 O
米 O
某 O
某 O
、 O
米 O
某 O
某 O
姆 O
四 O
人 O
步 B-Type
行 I-Type
至 O
五 O
星 O
坪 O
小 O
学 O
核 O
酸 O
检 O
测 O
点 O
核 O
酸 O
采 O
样 O
， O
保 O
持 O
一 O
米 O
线 O
全 O
程 O
佩 O
戴 O
口 O
罩 O

病 B-Id
例 I-Id
4 I-Id
2 I-Id
马 O
某 O
某 O
1 B-Date
0 I-Date
月 I-Date
2 I-Date
4 I-Date
日 I-Date
1 B-Time
8 I-Time
: I-Time
0 I-Time
0 I-Time
全 O
家 O
四 O
人 O
步 B-Type
行 I-Type
返 O
回 O
家 O
中 O

病 B-Id
例 I-Id
4 I-Id
2 I-Id
马 O
某 O
某 O
1 B-Date
0 I-Date
月 I-Date
2 I-Date
5 I-Date
日 I-Date
9 B-Time
: I-Time
0 I-Time
0 I-Time
未 O
佩 O
戴 O
口 O
罩 O
在 O
院 O
子 O
里 O
与 O
邻 O
居 O
聊 O
天 O

病 B-Id
例 I-Id
4 I-Id
2 I-Id
马 O
某 O
某 O
1 B-Date
0 I-Date
月 I-Date
2 I-Date
5 I-Date
日 I-Date
1 B-Time
4 I-Time
: I-Time
0 I-Time
0 I-Time
转 O
运 O
至 O
集 O
中 O
隔 O
离 O
点 O

病 B-Id
例 I-Id
4 I-Id
3 I-Id
马 O
某 O
某 O
哈 O
1 B-Date
0 I-Date
月 I-Date
2 I-Date
0 I-Date
日 I-Date
8 B-Time
: I-Time
0 I-Time
0 I-Time
前 O
往 O
七 O
里 O
河 O
区 O
五 O
星 O
坪 O
小 O
学 O
上 O
课 O

病 B-Id
例 I-Id
4 I-Id
3 I-Id
马 O
某 O
某 O
哈 O
1 B-Date
0 I-Date
月 I-Date
2 I-Date
0 I-Date
日 I-Date
1 B-Time
2 I-Time
: I-Time
0 I-Time
0 I-Time
放 O
学 O
步 B-Type
行 I-Type
回 O
家 O

病 B-Id
例 I-Id
4 I-Id
3 I-Id
马 O
某 O
某 O
哈 O
1 B-Date
0 I-Date
月 I-Date
2 I-Date
0 I-Date
日 I-Date
1 B-Time
3 I-Time
: I-Time
3 I-Time
0 I-Time
因 O
面 O
部 O
出 O
水 O
痘 O
前 O
往 O
五 O
星 O
坪 O
社 O
区 O
卫 O
生 O
服 O
务 O
站 O
就 O
诊 O

病 B-Id
例 I-Id
4 I-Id
3 I-Id
马 O
某 O
某 O
哈 O
1 B-Date
0 I-Date
月 I-Date
2 I-Date
0 I-Date
日 I-Date
1 B-Time
5 I-Time
: I-Time
0 I-Time
0 I-Time
返 O
回 O
家 O
中 O

病 B-Id
例 I-Id
4 I-Id
3 I-Id
马 O
某 O
某 O
哈 O
1 B-Date
0 I-Date
月 I-Date
2 I-Date
1 I-Date
日 I-Date
9 B-Time
: I-Time
0 I-Time
0 I-Time
左 O
右 O
前 O
往 O
五 O
星 O
坪 O
社 O
区 O
卫 O
生 O
服 O
务 O
站 O
进 O
行 O
臀 O
部 O
肌 O
注 O
治 O
疗 O
， O
因 O
五 O
星 O
坪 O
社 O
区 O
卫 O
生 O
服 O
务 O
站 O
全 O
员 O
在 O
外 O
开 O
展 O
核 O
酸 O
采 O
样 O
， O
未 O
开 O
展 O
诊 O
疗 O
服 O
务 O

病 B-Id
例 I-Id
4 I-Id
3 I-Id
马 O
某 O
某 O
哈 O
1 B-Date
0 I-Date
月 I-Date
2 I-Date
1 I-Date
日 I-Date
9 B-Time
: I-Time
5 I-Time
0 I-Time
返 O
回 O
家 O
中 O

病 B-Id
例 I-Id
4 I-Id
3 I-Id
马 O
某 O
某 O
哈 O
1 B-Date
0 I-Date
月 I-Date
2 I-Date
1 I-Date
日 I-Date
2 B-Time
0 I-Time
: I-Time
4 I-Time
0 I-Time
与 O
其 O
母 O
亲 O
马 O
某 O
某 O
则 O
、 O
姐 O
姐 O
马 O
某 O
某 O
、 O
哥 O
哥 O
马 O
某 O
、 O
弟 O
弟 O
马 O
某 O
五 O
人 O
前 O
往 O
五 O
星 O
坪 O
小 O
学 O
核 O
酸 O
采 O
样 O
点 O
核 O
酸 O
采 O
样 O

病 B-Id
例 I-Id
4 I-Id
3 I-Id
马 O
某 O
某 O
哈 O
1 B-Date
0 I-Date
月 I-Date
2 I-Date
1 I-Date
日 I-Date
2 B-Time
1 I-Time
: I-Time
1 I-Time
0 I-Time
采 O
样 O
完 O
毕 O
返 O
回 O
家 O
中 O
， O
后 O
无 O
外 O
出 O

病 B-Id
例 I-Id
4 I-Id
3 I-Id
马 O
某 O
某 O
哈 O
1 B-Date
0 I-Date
月 I-Date
2 I-Date
2 I-Date
日 I-Date
— I-Date
2 I-Date
3 I-Date
日 I-Date
无 O
外 O
出 O

病 B-Id
例 I-Id
4 I-Id
3 I-Id
马 O
某 O
某 O
哈 O
1 B-Date
0 I-Date
月 I-Date
2 I-Date
4 I-Date
日 I-Date
8 B-Time
: I-Time
3 I-Time
0 I-Time
与 O
其 O
母 O
亲 O
马 O
某 O
某 O
则 O
、 O
姐 O
姐 O
马 O
某 O
某 O
、 O
哥 O
哥 O
马 O
某 O
、 O
弟 O
弟 O
马 O
某 O
五 O
人 O
前 O
往 O
五 O
星 O
坪 O
小 O
学 O
核 O
酸 O
采 O
样 O
点 O
核 O
酸 O
采 O
样 O

病 B-Id
例 I-Id
4 I-Id
3 I-Id
马 O
某 O
某 O
哈 O
1 B-Date
0 I-Date
月 I-Date
2 I-Date
4 I-Date
日 I-Date
1 B-Time
0 I-Time
: I-Time
0 I-Time
0 I-Time
返 O
回 O
家 O
中 O
， O
后 O
无 O
外 O
出 O

病 B-Id
例 I-Id
4 I-Id
3 I-Id
马 O
某 O
某 O
哈 O
1 B-Date
0 I-Date
月 I-Date
2 I-Date
5 I-Date
日 I-Date
1 B-Time
4 I-Time
: I-Time
0 I-Time
0 I-Time
因 O
同 O
院 O
邻 O
居 O
马 O
某 O
某 O
核 O
酸 O
检 O
测 O
阳 O
性 O
， O
马 O
某 O
某 O
哈 O
与 O
其 O
母 O
亲 O
马 O
某 O
某 O
则 O
、 O
姐 O
姐 O
马 O
某 O
某 O
、 O
哥 O
哥 O
马 O
某 O
、 O
弟 O
弟 O
马 O
某 O
作 O
为 O
密 O
切 O
接 O
触 O
人 O
员 O
， O
转 O
运 O
至 O
集 O
中 O
隔 O
离 O
点 O

病 B-Id
例 I-Id
4 I-Id
3 I-Id
马 O
某 O
某 O
哈 O
1 B-Date
0 I-Date
月 I-Date
2 I-Date
5 I-Date
日 I-Date

病 B-Id
例 I-Id
4 I-Id
4 I-Id
王 O
某 O
平 O
1 B-Date
0 I-Date
月 I-Date
1 I-Date
5 I-Date
日 I-Date
7 B-Time
: I-Time
0 I-Time
0 I-Time
自 B-Type
驾 I-Type
从 O
天 O
水 O
进 O
入 O
兰 O
州 O
市 O
。 O

病 B-Id
例 I-Id
4 I-Id
4 I-Id
王 O
某 O
平 O
1 B-Date
0 I-Date
月 I-Date
1 I-Date
6 I-Date
日 I-Date
7 B-Time
: I-Time
0 I-Time
0 I-Time
在 O
宋 O
家 O
滩 O
便 O
民 O
市 O
场 O
摆 O
摊 O
， O

病 B-Id
例 I-Id
4 I-Id
4 I-Id
王 O
某 O
平 O
1 B-Date
0 I-Date
月 I-Date
1 I-Date
6 I-Date
日 I-Date
1 B-Time
2 I-Time
: I-Time
3 I-Time
0 I-Time
收 O
摊 O
， O
随 O
后 O
沿 O
天 O
水 O
路 O
方 O
向 O
回 O
家 O
吃 O
饭 O

病 B-Id
例 I-Id
4 I-Id
4 I-Id
王 O
某 O
平 O
1 B-Date
0 I-Date
月 I-Date
1 I-Date
6 I-Date
日 I-Date
1 B-Time
4 I-Time
: I-Time
1 I-Time
0 I-Time
回 O
家 O

病 B-Id
例 I-Id
4 I-Id
4 I-Id
王 O
某 O
平 O
1 B-Date
0 I-Date
月 I-Date
1 I-Date
6 I-Date
日 I-Date
1 B-Time
6 I-Time
: I-Time
0 I-Time
0 I-Time
前 O
往 O
孙 O
家 O
台 O
卖 O
苹 O
果 O

病 B-Id
例 I-Id
4 I-Id
4 I-Id
王 O
某 O
平 O
1 B-Date
0 I-Date
月 I-Date
1 I-Date
6 I-Date
日 I-Date
2 B-Time
1 I-Time
: I-Time
0 I-Time
0 I-Time
回 O
家 O

病 B-Id
例 I-Id
4 I-Id
4 I-Id
王 O
某 O
平 O
1 B-Date
0 I-Date
月 I-Date
1 I-Date
7 I-Date
日 I-Date
7 B-Time
: I-Time
0 I-Time
0 I-Time
在 O
宋 O
家 O
滩 O
便 O
民 O
市 O
场 O
摆 O
摊 O
， O

病 B-Id
例 I-Id
4 I-Id
4 I-Id
王 O
某 O
平 O
1 B-Date
0 I-Date
月 I-Date
1 I-Date
7 I-Date
日 I-Date
1 B-Time
2 I-Time
: I-Time
3 I-Time
0 I-Time
收 O
摊 O
， O
随 O
后 O
回 O
家 O
吃 O
饭 O

病 B-Id
例 I-Id
4 I-Id
4 I-Id
王 O
某 O
平 O
1 B-Date
0 I-Date
月 I-Date
1 I-Date
7 I-Date
日 I-Date
1 B-Time
6 I-Time
: I-Time
0 I-Time
0 I-Time
前 O
往 O
孙 O
家 O
台 O
卖 O
苹 O
果 O

病 B-Id
例 I-Id
4 I-Id
4 I-Id
王 O
某 O
平 O
1 B-Date
0 I-Date
月 I-Date
1 I-Date
7 I-Date
日 I-Date
2 B-Time
1 I-Time
: I-Time
0 I-Time
0 I-Time
回 O
家 O

病 B-Id
例 I-Id
4 I-Id
4 I-Id
王 O
某 O
平 O
1 B-Date
0 I-Date
月 I-Date
1 I-Date
8 I-Date
日 I-Date
7 B-Time
: I-Time
0 I-Time
0 I-Time
在 O
宋 O
家 O
滩 O
便 O
民 O
市 O
场 O
摆 O
摊 O
， O

病 B-Id
例 I-Id
4 I-Id
4 I-Id
王 O
某 O
平 O
1 B-Date
0 I-Date
月 I-Date
1 I-Date
8 I-Date
日 I-Date
1 B-Time
2 I-Time
: I-Time
3 I-Time
0 I-Time
收 O
摊 O
， O
随 O
后 O
回 O
家 O
吃 O
饭 O

病 B-Id
例 I-Id
4 I-Id
4 I-Id
王 O
某 O
平 O
1 B-Date
0 I-Date
月 I-Date
1 I-Date
8 I-Date
日 I-Date
1 B-Time
6 I-Time
: I-Time
0 I-Time
0 I-Time
前 O
往 O
孙 O
家 O
台 O
卖 O
苹 O
果 O

病 B-Id
例 I-Id
4 I-Id
4 I-Id
王 O
某 O
平 O
1 B-Date
0 I-Date
月 I-Date
1 I-Date
8 I-Date
日 I-Date
2 B-Time
1 I-Time
: I-Time
0 I-Time
0 I-Time
回 O
家 O

病 B-Id
例 I-Id
4 I-Id
4 I-Id
王 O
某 O
平 O
1 B-Date
0 I-Date
月 I-Date
1 I-Date
9 I-Date
日 I-Date
7 B-Time
: I-Time
0 I-Time
0 I-Time
宋 O
家 O
滩 O
便 O
民 O
市 O
场 O
摆 O
摊 O
， O
因 O
为 O
下 O
雨 O
， O
前 O
往 O
南 O
山 O
路 O
北 O
方 O
小 O
区 O
斜 O
对 O
面 O
云 O
霞 O
一 O
桥 O
一 O
面 O
餐 O
饮 O
店 O
就 O
餐 O
， O
后 O
回 O
家 O
， O

病 B-Id
例 I-Id
4 I-Id
4 I-Id
王 O
某 O
平 O
1 B-Date
0 I-Date
月 I-Date
1 I-Date
9 I-Date
日 I-Date
9 B-Time
: I-Time
3 I-Time
9 I-Time
去 O
物 O
业 O
交 O
纳 O
物 O
业 O
费 O

病 B-Id
例 I-Id
4 I-Id
4 I-Id
王 O
某 O
平 O
1 B-Date
0 I-Date
月 I-Date
1 I-Date
9 I-Date
日 I-Date
1 B-Time
5 I-Time
: I-Time
0 I-Time
0 I-Time
到 O
孙 O
家 O
台 O
卖 O
苹 O
果 O

病 B-Id
例 I-Id
4 I-Id
4 I-Id
王 O
某 O
平 O
1 B-Date
0 I-Date
月 I-Date
1 I-Date
9 I-Date
日 I-Date
2 B-Time
1 I-Time
: I-Time
0 I-Time
0 I-Time
回 O
家 O

病 B-Id
例 I-Id
4 I-Id
4 I-Id
王 O
某 O
平 O
1 B-Date
0 I-Date
月 I-Date
2 I-Date
0 I-Date
日 I-Date
上 B-Time
午 I-Time
上 B-Time
午 I-Time
在 O
家 O
未 O
外 O
出 O

病 B-Id
例 I-Id
4 I-Id
4 I-Id
王 O
某 O
平 O
1 B-Date
0 I-Date
月 I-Date
2 I-Date
0 I-Date
日 I-Date
下 B-Time
午 I-Time
在 O
和 O
政 O
路 O
小 O
学 O
做 O
核 O
酸 O
检 O
测 O

病 B-Id
例 I-Id
4 I-Id
4 I-Id
王 O
某 O
平 O
1 B-Date
0 I-Date
月 I-Date
2 I-Date
0 I-Date
日 I-Date
1 B-Time
7 I-Time
: I-Time
0 I-Time
0 I-Time
前 O
往 O
孙 O
家 O
台 O

病 B-Id
例 I-Id
4 I-Id
4 I-Id
王 O
某 O
平 O
1 B-Date
0 I-Date
月 I-Date
2 I-Date
0 I-Date
日 I-Date
2 B-Time
0 I-Time
: I-Time
0 I-Time
0 I-Time
回 O
家 O

病 B-Id
例 I-Id
4 I-Id
4 I-Id
王 O
某 O
平 O
1 B-Date
0 I-Date
月 I-Date
2 I-Date
1 I-Date
日 I-Date
上 B-Time
午 I-Time
上 B-Time
午 I-Time
在 O
家 O
未 O
外 O
出 O

病 B-Id
例 I-Id
4 I-Id
4 I-Id
王 O
某 O
平 O
1 B-Date
0 I-Date
月 I-Date
2 I-Date
1 I-Date
日 I-Date
下 B-Time
午 I-Time
1 I-Time
4 I-Time
： I-Time
0 I-Time
0 I-Time
前 O
往 O
孙 O
家 O
台 O
小 O
区 O
桥 O
下 O
路 O
边 O
卖 O
苹 O
果 O

病 B-Id
例 I-Id
4 I-Id
4 I-Id
王 O
某 O
平 O
1 B-Date
0 I-Date
月 I-Date
2 I-Date
1 I-Date
日 I-Date
1 B-Time
7 I-Time
: I-Time
3 I-Time
0 I-Time
在 O
红 O
泥 O
沟 O
闵 O
进 O
福 O
干 O
面 O
锅 O
盔 O
店 O
购 O
买 O
大 O
饼 O

病 B-Id
例 I-Id
4 I-Id
4 I-Id
王 O
某 O
平 O
1 B-Date
0 I-Date
月 I-Date
2 I-Date
1 I-Date
日 I-Date
1 B-Time
7 I-Time
: I-Time
3 I-Time
7 I-Time
在 O
红 O
泥 O
沟 O
路 O
口 O
渝 O
东 O
鲜 O
面 O
店 O
购 O
买 O
面 O
条 O
、 O
花 O
卷 O
后 O
回 O
家 O
。 O

病 B-Id
例 I-Id
4 I-Id
4 I-Id
王 O
某 O
平 O
1 B-Date
0 I-Date
月 I-Date
2 I-Date
2 I-Date
日 I-Date
9 B-Time
: I-Time
0 I-Time
0 I-Time
在 O
火 O
电 O
公 O
司 O
北 O
院 O
门 O
口 O
马 O
博 O
牛 O
肉 O
面 O
就 O
餐 O

病 B-Id
例 I-Id
4 I-Id
4 I-Id
王 O
某 O
平 O
1 B-Date
0 I-Date
月 I-Date
2 I-Date
2 I-Date
日 I-Date
9 B-Time
: I-Time
2 I-Time
9 I-Time
在 O
汽 O
车 O
南 O
站 O
斜 O
对 O
面 O
加 O
油 O
站 O
加 O
油 O
， O
随 O
后 O
前 O
往 O
临 O
洮 O
在 O
七 O
道 O
梁 O
附 O
近 O
被 O
劝 O
返 O
， O
后 O
回 O
家 O
无 O
外 O
出 O
。 O

病 B-Id
例 I-Id
4 I-Id
4 I-Id
王 O
某 O
平 O
1 B-Date
0 I-Date
月 I-Date
2 I-Date
3 I-Date
日 I-Date
9 B-Time
: I-Time
2 I-Time
6 I-Time
在 O
南 O
山 O
路 O
北 O
方 O
小 O
区 O
斜 O
对 O
面 O
百 O
穆 O
兰 O
牛 O
肉 O
面 O
就 O
餐 O
， O
后 O
前 O
往 O
榆 O
中 O
县 O
宁 O
家 O
坪 O
附 O
近 O
收 O
葱 O
， O

病 B-Id
例 I-Id
4 I-Id
4 I-Id
王 O
某 O
平 O
1 B-Date
0 I-Date
月 I-Date
2 I-Date
3 I-Date
日 I-Date
1 B-Time
3 I-Time
: I-Time
0 I-Time
0 I-Time
前 O
往 O
榆 O
中 O
王 O
家 O
坪 O
收 O
土 O
豆 O

病 B-Id
例 I-Id
4 I-Id
4 I-Id
王 O
某 O
平 O
1 B-Date
0 I-Date
月 I-Date
2 I-Date
3 I-Date
日 I-Date
2 B-Time
3 I-Time
: I-Time
0 I-Time
0 I-Time
回 O
家 O

病 B-Id
例 I-Id
4 I-Id
4 I-Id
王 O
某 O
平 O
1 B-Date
0 I-Date
月 I-Date
2 I-Date
4 I-Date
日 I-Date
6 B-Time
: I-Time
3 I-Time
0 I-Time
在 O
五 O
泉 O
天 O
桥 O
下 O
送 O
葱 O

病 B-Id
例 I-Id
4 I-Id
4 I-Id
王 O
某 O
平 O
1 B-Date
0 I-Date
月 I-Date
2 I-Date
4 I-Date
日 I-Date
7 B-Time
: I-Time
0 I-Time
0 I-Time
在 O
火 O
车 O
站 O
八 O
栋 O
楼 O
南 O
面 O
卖 O
葱 O

病 B-Id
例 I-Id
4 I-Id
4 I-Id
王 O
某 O
平 O
1 B-Date
0 I-Date
月 I-Date
2 I-Date
4 I-Date
日 I-Date
1 B-Time
5 I-Time
: I-Time
5 I-Time
5 I-Time
骑 B-Type
单 I-Type
车 I-Type
前 O
往 O
五 O
泉 O
南 O
路 O
五 O
泉 O
小 O
区 O
做 O
核 O
酸 O
检 O
测 O
， O
后 O
骑 B-Type
单 I-Type
车 I-Type
返 O
回 O
八 O
栋 O
楼 O
卖 O
葱 O
， O

病 B-Id
例 I-Id
4 I-Id
4 I-Id
王 O
某 O
平 O
1 B-Date
0 I-Date
月 I-Date
2 I-Date
4 I-Date
日 I-Date
2 B-Time
1 I-Time
: I-Time
0 I-Time
0 I-Time
回 O
家 O

病 B-Id
例 I-Id
4 I-Id
4 I-Id
王 O
某 O
平 O
1 B-Date
0 I-Date
月 I-Date
2 I-Date
5 I-Date
日 I-Date
6 B-Time
: I-Time
4 I-Time
0 I-Time
前 O
往 O
五 O
泉 O
早 O
市 O
卖 O
葱 O

病 B-Id
例 I-Id
4 I-Id
4 I-Id
王 O
某 O
平 O
1 B-Date
0 I-Date
月 I-Date
2 I-Date
5 I-Date
日 I-Date
1 B-Time
2 I-Time
: I-Time
0 I-Time
0 I-Time
收 O
摊 O

病 B-Id
例 I-Id
4 I-Id
4 I-Id
王 O
某 O
平 O
1 B-Date
0 I-Date
月 I-Date
2 I-Date
5 I-Date
日 I-Date
1 B-Time
2 I-Time
: I-Time
3 I-Time
0 I-Time
又 O
前 O
往 O
航 O
天 O
宾 O
馆 O
路 O
边 O
卖 O
葱 O

病 B-Id
例 I-Id
4 I-Id
4 I-Id
王 O
某 O
平 O
1 B-Date
0 I-Date
月 I-Date
2 I-Date
5 I-Date
日 I-Date
1 B-Time
9 I-Time
: I-Time
3 I-Time
0 I-Time
回 O
家 O

病 B-Id
例 I-Id
4 I-Id
4 I-Id
王 O
某 O
平 O
1 B-Date
0 I-Date
月 I-Date
2 I-Date
6 I-Date
日 I-Date
1 B-Time
1 I-Time
: I-Time
0 I-Time
0 I-Time
在 O
元 O
富 O
大 O
厦 O
核 O
酸 O
检 O
测 O
点 O
做 O
核 O
酸 O
检 O
测 O

病 B-Id
例 I-Id
4 I-Id
4 I-Id
王 O
某 O
平 O
1 B-Date
0 I-Date
月 I-Date
2 I-Date
6 I-Date
日 I-Date
1 B-Time
3 I-Time
: I-Time
0 I-Time
0 I-Time
在 O
耿 O
家 O
庄 O
建 O
喜 O
商 O
店 O
旁 O
卖 O
葱 O

病 B-Id
例 I-Id
4 I-Id
4 I-Id
王 O
某 O
平 O
1 B-Date
0 I-Date
月 I-Date
2 I-Date
6 I-Date
日 I-Date
1 B-Time
9 I-Time
: I-Time
3 I-Time
0 I-Time
前 O
往 O
南 O
山 O
路 O
万 O
云 O
超 O
市 O
门 O
口 O
与 O
表 O
哥 O
见 O
面 O

病 B-Id
例 I-Id
4 I-Id
4 I-Id
王 O
某 O
平 O
1 B-Date
0 I-Date
月 I-Date
2 I-Date
6 I-Date
日 I-Date
2 B-Time
0 I-Time
: I-Time
2 I-Time
7 I-Time
在 O
万 O
云 O
超 O
市 O
购 O
物 O
， O
后 O
回 O
家 O
。 O

病 B-Id
例 I-Id
4 I-Id
4 I-Id
王 O
某 O
平 O
1 B-Date
0 I-Date
月 I-Date
2 I-Date
7 I-Date
日 I-Date
6 B-Time
: I-Time
0 I-Time
0 I-Time
在 O
山 O
子 O
石 O
早 O
市 O
卖 O
葱 O

病 B-Id
例 I-Id
4 I-Id
4 I-Id
王 O
某 O
平 O
1 B-Date
0 I-Date
月 I-Date
2 I-Date
7 I-Date
日 I-Date
9 B-Time
: I-Time
0 I-Time
0 I-Time
又 O
在 O
黄 O
河 O
沿 O
巷 O
内 O
卖 O
葱 O

病 B-Id
例 I-Id
4 I-Id
4 I-Id
王 O
某 O
平 O
1 B-Date
0 I-Date
月 I-Date
2 I-Date
7 I-Date
日 I-Date
1 B-Time
1 I-Time
: I-Time
0 I-Time
0 I-Time
在 O
黄 O
河 O
沿 O
巷 O
内 O
一 O
理 O
发 O
店 O
理 O
发 O
（ O
从 O
北 O
到 O
南 O
第 O
二 O
个 O
理 O
发 O
店 O
） O

病 B-Id
例 I-Id
4 I-Id
4 I-Id
王 O
某 O
平 O
1 B-Date
0 I-Date
月 I-Date
2 I-Date
7 I-Date
日 I-Date
1 B-Time
3 I-Time
: I-Time
0 I-Time
0 I-Time
在 O
祁 O
连 O
山 O
大 O
厦 O
附 O
近 O
农 O
家 O
鲜 O
肉 O
店 O
、 O
占 O
龙 O
新 O
鲜 O
牛 O
羊 O
肉 O
店 O
购 O
买 O
鲜 O
肉 O
， O

病 B-Id
例 I-Id
4 I-Id
4 I-Id
王 O
某 O
平 O
1 B-Date
0 I-Date
月 I-Date
2 I-Date
7 I-Date
日 I-Date
1 B-Time
3 I-Time
: I-Time
3 I-Time
0 I-Time
在 O
牟 O
家 O
庄 O
小 O
学 O
修 O
理 O
厂 O
附 O
近 O
与 O
表 O
弟 O
见 O
面 O

病 B-Id
例 I-Id
4 I-Id
4 I-Id
王 O
某 O
平 O
1 B-Date
0 I-Date
月 I-Date
2 I-Date
7 I-Date
日 I-Date
1 B-Time
5 I-Time
: I-Time
0 I-Time
0 I-Time
前 O
往 O
红 O
星 O
巷 O
卖 O
葱 O

病 B-Id
例 I-Id
4 I-Id
4 I-Id
王 O
某 O
平 O
1 B-Date
0 I-Date
月 I-Date
2 I-Date
7 I-Date
日 I-Date
1 B-Time
9 I-Time
: I-Time
0 I-Time
0 I-Time
回 O
家 O

病 B-Id
例 I-Id
4 I-Id
4 I-Id
王 O
某 O
平 O
1 B-Date
0 I-Date
月 I-Date
2 I-Date
8 I-Date
日 I-Date
1 B-Time
1 I-Time
: I-Time
3 I-Time
0 I-Time
在 O
元 O
富 O
大 O
厦 O
五 O
泉 O
街 O
道 O
高 O
尔 O
夫 O
花 O
园 O
小 O
区 O
做 O
核 O
酸 O
检 O
测 O
， O
之 O
后 O
回 O
家 O
未 O
外 O
出 O
。 O

病 B-Id
例 I-Id
4 I-Id
4 I-Id
王 O
某 O
平 O
1 B-Date
0 I-Date
月 I-Date
2 I-Date
9 I-Date
日 I-Date
核 O
酸 O
检 O
测 O
阳 O
性 O
， O
闭 O
环 O
转 O
运 O
至 O
定 O
点 O
医 O
院 O
诊 O
治 O
。 O

病 B-Id
例 I-Id
4 I-Id
5 I-Id
张 O
某 O
某 O
1 B-Date
0 I-Date
月 I-Date
1 I-Date
5 I-Date
日 I-Date
1 B-Time
0 I-Time
: I-Time
3 I-Time
0 I-Time
步 B-Type
行 I-Type
前 O
往 O
经 O
营 O
店 O
铺 O
（ O
七 O
里 O
河 O
区 O
大 O
唐 O
宫 O
负 O
一 O
楼 O
8 O
0 O
号 O
店 O
） O
工 O
作 O

病 B-Id
例 I-Id
4 I-Id
5 I-Id
张 O
某 O
某 O
1 B-Date
0 I-Date
月 I-Date
1 I-Date
5 I-Date
日 I-Date
1 B-Time
1 I-Time
: I-Time
0 I-Time
0 I-Time
到 O
达 O
大 O
唐 O
宫 O
商 O
铺 O
， O

病 B-Id
例 I-Id
4 I-Id
5 I-Id
张 O
某 O
某 O
1 B-Date
0 I-Date
月 I-Date
1 I-Date
5 I-Date
日 I-Date
1 B-Time
2 I-Time
: I-Time
1 I-Time
0 I-Time
前 O
往 O
小 O
西 O
湖 O
大 O
唐 O
胖 O
奶 O
奶 O
超 O
市 O
购 O
买 O
面 O
条 O
， O
后 O
在 O
店 O
铺 O
内 O
煮 O
饭 O
食 O
用 O
， O

病 B-Id
例 I-Id
4 I-Id
5 I-Id
张 O
某 O
某 O
1 B-Date
0 I-Date
月 I-Date
1 I-Date
5 I-Date
日 I-Date
1 B-Time
8 I-Time
: I-Time
3 I-Time
0 I-Time
下 O
班 O
， O
步 B-Type
行 I-Type
至 O
上 O
西 O
园 O
摆 O
夜 O
市 O
摊 O
位 O
， O

病 B-Id
例 I-Id
4 I-Id
5 I-Id
张 O
某 O
某 O
1 B-Date
0 I-Date
月 I-Date
1 I-Date
5 I-Date
日 I-Date
2 B-Time
1 I-Time
: I-Time
1 I-Time
0 I-Time
: O
0 O
0 O
左 O
右 O
步 B-Type
行 I-Type
回 O
家 O
。 O

病 B-Id
例 I-Id
4 I-Id
5 I-Id
张 O
某 O
某 O
1 B-Date
0 I-Date
月 I-Date
1 I-Date
6 I-Date
日 I-Date
1 B-Time
0 I-Time
: I-Time
0 I-Time
0 I-Time
步 B-Type
行 I-Type
前 O
往 O
经 O
营 O
店 O
铺 O
工 O
作 O

病 B-Id
例 I-Id
4 I-Id
5 I-Id
张 O
某 O
某 O
1 B-Date
0 I-Date
月 I-Date
1 I-Date
6 I-Date
日 I-Date
1 B-Time
0 I-Time
: I-Time
4 I-Time
0 I-Time
到 O
达 O
店 O
铺 O

病 B-Id
例 I-Id
4 I-Id
5 I-Id
张 O
某 O
某 O
1 B-Date
0 I-Date
月 I-Date
1 I-Date
6 I-Date
日 I-Date
1 B-Time
2 I-Time
: I-Time
1 I-Time
0 I-Time
前 O
往 O
小 O
西 O
湖 O
大 O
唐 O
胖 O
奶 O
奶 O
超 O
市 O
购 O
买 O
面 O
条 O
， O
后 O
在 O
店 O
铺 O
内 O
煮 O
饭 O
食 O
用 O
， O

病 B-Id
例 I-Id
4 I-Id
5 I-Id
张 O
某 O
某 O
1 B-Date
0 I-Date
月 I-Date
1 I-Date
6 I-Date
日 I-Date
1 B-Time
8 I-Time
: I-Time
0 I-Time
0 I-Time
下 O
班 O
， O
随 O
后 O
在 O
大 O
唐 O
宫 O
门 O
口 O
摆 O
摊 O
， O

病 B-Id
例 I-Id
4 I-Id
5 I-Id
张 O
某 O
某 O
1 B-Date
0 I-Date
月 I-Date
1 I-Date
6 I-Date
日 I-Date
2 B-Time
0 I-Time
: I-Time
4 I-Time
0 I-Time
步 B-Type
行 I-Type
至 O
格 O
兰 O
绿 O
都 O
旁 O
华 O
联 O
超 O
市 O
购 O
物 O
， O
后 O
回 O
到 O
家 O
中 O
。 O

病 B-Id
例 I-Id
4 I-Id
5 I-Id
张 O
某 O
某 O
1 B-Date
0 I-Date
月 I-Date
1 I-Date
7 I-Date
日 I-Date
1 B-Time
0 I-Time
: I-Time
3 I-Time
0 I-Time
步 B-Type
行 I-Type
前 O
往 O
经 O
营 O
店 O
铺 O
工 O
作 O

病 B-Id
例 I-Id
4 I-Id
5 I-Id
张 O
某 O
某 O
1 B-Date
0 I-Date
月 I-Date
1 I-Date
7 I-Date
日 I-Date
1 B-Time
1 I-Time
: I-Time
0 I-Time
0 I-Time
到 O
达 O
店 O
铺 O

病 B-Id
例 I-Id
4 I-Id
5 I-Id
张 O
某 O
某 O
1 B-Date
0 I-Date
月 I-Date
1 I-Date
7 I-Date
日 I-Date
1 B-Time
2 I-Time
: I-Time
1 I-Time
0 I-Time
前 O
往 O
小 O
西 O
湖 O
大 O
唐 O
胖 O
奶 O
奶 O
超 O
市 O
购 O
买 O
面 O
条 O
， O
后 O
在 O
店 O
铺 O
内 O
煮 O
饭 O
食 O
用 O
， O

病 B-Id
例 I-Id
4 I-Id
5 I-Id
张 O
某 O
某 O
1 B-Date
0 I-Date
月 I-Date
1 I-Date
7 I-Date
日 I-Date
1 B-Time
8 I-Time
: I-Time
3 I-Time
0 I-Time
下 O
班 O
， O
后 O
步 B-Type
行 I-Type
至 O
上 O
西 O
园 O
摆 O
夜 O
市 O
摊 O
位 O

病 B-Id
例 I-Id
4 I-Id
5 I-Id
张 O
某 O
某 O
1 B-Date
0 I-Date
月 I-Date
1 I-Date
7 I-Date
日 I-Date
2 B-Time
1 I-Time
: I-Time
1 I-Time
0 I-Time
左 O
右 O
步 B-Type
行 I-Type
回 O
家 O
。 O

病 B-Id
例 I-Id
4 I-Id
5 I-Id
张 O
某 O
某 O
1 B-Date
0 I-Date
月 I-Date
1 I-Date
8 I-Date
日 I-Date
1 B-Time
0 I-Time
: I-Time
0 I-Time
0 I-Time
步 B-Type
行 I-Type
前 O
往 O
经 O
营 O
店 O
铺 O
工 O
作 O

病 B-Id
例 I-Id
4 I-Id
5 I-Id
张 O
某 O
某 O
1 B-Date
0 I-Date
月 I-Date
1 I-Date
8 I-Date
日 I-Date
1 B-Time
0 I-Time
: I-Time
3 I-Time
0 I-Time
到 O
达 O
店 O
铺 O

病 B-Id
例 I-Id
4 I-Id
5 I-Id
张 O
某 O
某 O
1 B-Date
0 I-Date
月 I-Date
1 I-Date
8 I-Date
日 I-Date
1 B-Time
2 I-Time
: I-Time
1 I-Time
0 I-Time
前 O
往 O
小 O
西 O
湖 O
大 O
唐 O
胖 O
奶 O
奶 O
超 O
市 O
购 O
买 O
面 O
条 O
， O
后 O
在 O
店 O
铺 O
内 O
煮 O
饭 O
食 O
用 O
， O

病 B-Id
例 I-Id
4 I-Id
5 I-Id
张 O
某 O
某 O
1 B-Date
0 I-Date
月 I-Date
1 I-Date
8 I-Date
日 I-Date
1 B-Time
8 I-Time
: I-Time
1 I-Time
0 I-Time
与 O
确 O
诊 O
病 O
例 O
马 O
某 O
某 O
在 O
店 O
铺 O
前 O
交 O
流 O
， O

病 B-Id
例 I-Id
4 I-Id
5 I-Id
张 O
某 O
某 O
1 B-Date
0 I-Date
月 I-Date
1 I-Date
8 I-Date
日 I-Date
1 B-Time
8 I-Time
: I-Time
3 I-Time
0 I-Time
下 O
班 O
， O
后 O
在 O
大 O
唐 O
宫 O
门 O
口 O
摆 O
摊 O
， O

病 B-Id
例 I-Id
4 I-Id
5 I-Id
张 O
某 O
某 O
1 B-Date
0 I-Date
月 I-Date
1 I-Date
8 I-Date
日 I-Date
2 B-Time
0 I-Time
: I-Time
0 I-Time
0 I-Time
步 B-Type
行 I-Type
回 O
家 O
。 O

病 B-Id
例 I-Id
4 I-Id
5 I-Id
张 O
某 O
某 O
1 B-Date
0 I-Date
月 I-Date
1 I-Date
9 I-Date
日 I-Date
1 B-Time
0 I-Time
: I-Time
2 I-Time
0 I-Time
出 O
门 O
步 B-Type
行 I-Type
至 O
小 O
西 O
湖 O
地 O
铁 O
站 O
， O
与 O
店 O
铺 O
对 O
面 O
店 O
员 O
（ O
微 O
信 O
名 O
“ O
亚 O
细 O
亚 O
” O
） O
相 O
约 O
去 O
东 O
部 O
市 O
场 O
购 O
买 O
商 O
品 O
， O

病 B-Id
例 I-Id
4 I-Id
5 I-Id
张 O
某 O
某 O
1 B-Date
0 I-Date
月 I-Date
1 I-Date
9 I-Date
日 I-Date
1 B-Time
0 I-Time
: I-Time
4 I-Time
2 I-Time
自 O
己 O
一 O
人 O
乘 B-Type
坐 I-Type
地 O
铁 O

病 B-Id
例 I-Id
4 I-Id
5 I-Id
张 O
某 O
某 O
1 B-Date
0 I-Date
月 I-Date
1 I-Date
9 I-Date
日 I-Date
1 B-Time
1 I-Time
: I-Time
1 I-Time
0 I-Time
到 O
五 O
里 O
铺 O
地 O
铁 O
站 O
， O
步 B-Type
行 I-Type
至 O
东 O
部 O
市 O
场 O
， O
先 O
后 O
前 O
往 O
东 O
部 O
化 O
妆 O
品 O
城 O
、 O
服 O
装 O
城 O
、 O
东 O
部 O
新 O
时 O
代 O
商 O
场 O
， O
后 O
在 O
东 O
部 O
新 O
时 O
代 O
商 O
场 O
东 O
门 O
电 O
梯 O
口 O
与 O
“ O
亚 O
细 O
亚 O
” O
汇 O
合 O
， O
一 O
同 O
在 O
2 O
楼 O
进 O
货 O
（ O
卫 O
生 O
间 O
背 O
面 O
第 O
二 O
家 O
和 O
另 O
一 O
家 O
） O
， O
陪 O
同 O
“ O
亚 O
细 O
亚 O
” O
在 O
4 O
楼 O
购 O
买 O
衣 O
服 O
， O

病 B-Id
例 I-Id
4 I-Id
5 I-Id
张 O
某 O
某 O
1 B-Date
0 I-Date
月 I-Date
1 I-Date
9 I-Date
日 I-Date
1 B-Time
4 I-Time
: I-Time
1 I-Time
5 I-Time
与 O
“ O
亚 O
细 O
亚 O
” O
一 O
起 O
在 O
五 O
里 O
铺 O
地 O
铁 O
站 O
乘 B-Type
坐 I-Type
地 I-Type
铁 I-Type
到 O
小 O
西 O
湖 O
站 O
， O
步 B-Type
行 I-Type
前 O
往 O
大 O
唐 O
宫 O
地 O
下 O
商 O
铺 O
， O

病 B-Id
例 I-Id
4 I-Id
5 I-Id
张 O
某 O
某 O
1 B-Date
0 I-Date
月 I-Date
1 I-Date
9 I-Date
日 I-Date
1 B-Time
8 I-Time
: I-Time
1 I-Time
0 I-Time
下 O
班 O
， O
后 O
前 O
往 O
上 O
西 O
园 O
摆 O
夜 O
市 O
摊 O
位 O

病 B-Id
例 I-Id
4 I-Id
5 I-Id
张 O
某 O
某 O
1 B-Date
0 I-Date
月 I-Date
1 I-Date
9 I-Date
日 I-Date
2 B-Time
0 I-Time
: I-Time
4 I-Time
7 I-Time
步 B-Type
行 I-Type
回 O
家 O
。 O

病 B-Id
例 I-Id
4 I-Id
5 I-Id
张 O
某 O
某 O
1 B-Date
0 I-Date
月 I-Date
2 I-Date
0 I-Date
日 I-Date
1 B-Time
0 I-Time
: I-Time
0 I-Time
0 I-Time
接 O
到 O
通 O
知 O
要 O
其 O
前 O
往 O
大 O
唐 O
宫 O
核 O
酸 O
采 O
样 O

病 B-Id
例 I-Id
4 I-Id
5 I-Id
张 O
某 O
某 O
1 B-Date
0 I-Date
月 I-Date
2 I-Date
0 I-Date
日 I-Date
1 B-Time
1 I-Time
: I-Time
0 I-Time
0 I-Time
出 O
门 O
步 B-Type
行 I-Type
至 O
大 O
唐 O
宫 O
， O
告 O
知 O
在 O
店 O
铺 O
内 O
等 O
待 O
通 O
知 O

病 B-Id
例 I-Id
4 I-Id
5 I-Id
张 O
某 O
某 O
1 B-Date
0 I-Date
月 I-Date
2 I-Date
0 I-Date
日 I-Date
1 B-Time
2 I-Time
: I-Time
0 I-Time
0 I-Time
其 O
女 O
儿 O
廖 O
某 O
某 O
前 O
往 O
大 O
唐 O
宫 O
送 O
饭 O
， O
后 O
其 O
女 O
儿 O
离 O
开 O

病 B-Id
例 I-Id
4 I-Id
5 I-Id
张 O
某 O
某 O
1 B-Date
0 I-Date
月 I-Date
2 I-Date
0 I-Date
日 I-Date
2 B-Time
4 I-Time
: I-Time
0 I-Time
0 I-Time
: O
0 O
0 O
核 O
酸 O
采 O
样 O
结 O
束 O
后 O
与 O
张 O
某 O
一 O
起 O
离 O
开 O
。 O

病 B-Id
例 I-Id
4 I-Id
5 I-Id
张 O
某 O
某 O
1 B-Date
0 I-Date
月 I-Date
2 I-Date
1 I-Date
日 I-Date
1 B-Time
1 I-Time
: I-Time
0 I-Time
0 I-Time
出 O
门 O
前 O
往 O
格 O
兰 O
绿 O
都 O
小 O
区 O
旁 O
华 O
联 O
超 O
市 O
购 O
买 O
物 O
品 O

病 B-Id
例 I-Id
4 I-Id
5 I-Id
张 O
某 O
某 O
1 B-Date
0 I-Date
月 I-Date
2 I-Date
1 I-Date
日 I-Date
1 B-Time
1 I-Time
: I-Time
3 I-Time
0 I-Time
购 O
物 O
回 O
家 O
后 O
再 O
无 O
外 O
出 O
。 O

病 B-Id
例 I-Id
4 I-Id
5 I-Id
张 O
某 O
某 O
1 B-Date
0 I-Date
月 I-Date
2 I-Date
2 I-Date
日 I-Date
9 B-Time
: I-Time
0 I-Time
0 I-Time
- I-Time
1 I-Time
8 I-Time
: I-Time
0 I-Time
0 I-Time
在 O
格 O
兰 O
绿 O
都 O
小 O
区 O
排 O
队 O
核 O
酸 O
采 O
样 O
， O

病 B-Id
例 I-Id
4 I-Id
5 I-Id
张 O
某 O
某 O
1 B-Date
0 I-Date
月 I-Date
2 I-Date
2 I-Date
日 I-Date
1 B-Time
2 I-Time
: I-Time
0 I-Time
0 I-Time
前 O
往 O
格 O
兰 O
绿 O
都 O
对 O
面 O
小 O
卖 O
部 O
（ O
店 O
名 O
不 O
详 O
） O
购 O
买 O
食 O
品 O
并 O
在 O
该 O
店 O
铺 O
食 O
用 O
。 O

病 B-Id
例 I-Id
4 I-Id
5 I-Id
张 O
某 O
某 O
1 B-Date
0 I-Date
月 I-Date
2 I-Date
3 I-Date
日 I-Date
9 B-Time
: I-Time
0 I-Time
0 I-Time
- I-Time
1 I-Time
0 I-Time
: I-Time
0 I-Time
0 I-Time
在 O
小 O
区 O
散 O
步 O
， O
后 O
再 O
无 O
外 O
出 O
。 O

病 B-Id
例 I-Id
4 I-Id
5 I-Id
张 O
某 O
某 O
1 B-Date
0 I-Date
月 I-Date
2 I-Date
4 I-Date
日 I-Date
2 B-Time
3 I-Time
: I-Time
0 I-Time
0 I-Time
- I-Time
2 I-Time
4 I-Time
: I-Time
0 I-Time
0 I-Time
在 O
格 O
兰 O
绿 O
都 O
小 O
区 O
核 O
酸 O
采 O
样 O
， O
后 O
再 O
无 O
外 O
出 O
。 O

病 B-Id
例 I-Id
4 I-Id
5 I-Id
张 O
某 O
某 O
1 B-Date
0 I-Date
月 I-Date
2 I-Date
5 I-Date
日 I-Date
无 O
外 O
出 O

病 B-Id
例 I-Id
4 I-Id
5 I-Id
张 O
某 O
某 O
1 B-Date
0 I-Date
月 I-Date
2 I-Date
6 I-Date
日 I-Date
1 B-Time
8 I-Time
: I-Time
0 I-Time
0 I-Time
- I-Time
1 I-Time
9 I-Time
: I-Time
0 I-Time
0 I-Time
在 O
格 O
兰 O
绿 O
都 O
小 O
区 O
核 O
酸 O
采 O
样 O
， O
后 O
再 O
无 O
外 O
出 O
。 O

病 B-Id
例 I-Id
4 I-Id
5 I-Id
张 O
某 O
某 O
1 B-Date
0 I-Date
月 I-Date
2 I-Date
7 I-Date
日 I-Date
无 O
外 O
出 O
。 O

病 B-Id
例 I-Id
4 I-Id
5 I-Id
张 O
某 O
某 O
1 B-Date
0 I-Date
月 I-Date
2 I-Date
8 I-Date
日 I-Date
1 B-Time
5 I-Time
: I-Time
0 I-Time
0 I-Time
左 O
右 O
告 O
知 O
其 O
为 O
确 O
诊 O
病 O
例 O
马 O
某 O
某 O
密 O
接 O
人 O
员 O
， O
后 O
转 O
运 O
至 O
集 O
中 O
隔 O
离 O
点 O
。 O

病 B-Id
例 I-Id
4 I-Id
6 I-Id
廖 O
某 O
1 B-Date
0 I-Date
月 I-Date
2 I-Date
0 I-Date
日 I-Date
西 O
湖 O
小 O
学 O
学 O
校 O
停 O
课 O
后 O
， O
无 O
外 O
出 O
。 O

病 B-Id
例 I-Id
4 I-Id
6 I-Id
廖 O
某 O
1 B-Date
0 I-Date
月 I-Date
2 I-Date
1 I-Date
日 I-Date
无 O
外 O
出 O
。 O

病 B-Id
例 I-Id
4 I-Id
6 I-Id
廖 O
某 O
1 B-Date
0 I-Date
月 I-Date
2 I-Date
2 I-Date
日 I-Date
由 O
奶 O
奶 O
张 O
某 O
某 O
带 O
至 O
格 O
兰 O
绿 O
都 O
小 O
区 O
核 O
酸 O
采 O
样 O
点 O
核 O
酸 O
采 O
样 O
。 O

病 B-Id
例 I-Id
4 I-Id
6 I-Id
廖 O
某 O
1 B-Date
0 I-Date
月 I-Date
2 I-Date
3 I-Date
日 I-Date
无 O
外 O
出 O
。 O

病 B-Id
例 I-Id
4 I-Id
6 I-Id
廖 O
某 O
1 B-Date
0 I-Date
月 I-Date
2 I-Date
4 I-Date
日 I-Date
由 O
奶 O
奶 O
张 O
某 O
某 O
带 O
至 O
格 O
兰 O
绿 O
都 O
小 O
区 O
核 O
酸 O
采 O
样 O
点 O
核 O
酸 O
采 O
样 O
。 O

病 B-Id
例 I-Id
4 I-Id
6 I-Id
廖 O
某 O
1 B-Date
0 I-Date
月 I-Date
2 I-Date
5 I-Date
日 I-Date
1 B-Time
0 I-Time
: I-Time
0 I-Time
0 I-Time
其 O
姑 O
姑 O
廖 O
某 O
某 O
带 O
两 O
个 O
表 O
弟 O
（ O
张 O
某 O
洲 O
和 O
张 O
某 O
权 O
） O
来 O
家 O
中 O
， O
午 O
饭 O
后 O
姑 O
姑 O
廖 O
某 O
某 O
和 O
张 O
某 O
洲 O
离 O
开 O
， O
廖 O
某 O
与 O
张 O
某 O
权 O
在 O
家 O
中 O
， O
无 O
外 O
出 O
。 O

病 B-Id
例 I-Id
4 I-Id
6 I-Id
廖 O
某 O
1 B-Date
0 I-Date
月 I-Date
2 I-Date
6 I-Date
日 I-Date
1 B-Time
0 I-Time
: I-Time
0 I-Time
0 I-Time
左 O
右 O
起 O
床 O
早 O
餐 O
， O

病 B-Id
例 I-Id
4 I-Id
6 I-Id
廖 O
某 O
1 B-Date
0 I-Date
月 I-Date
2 I-Date
6 I-Date
日 I-Date
1 B-Time
1 I-Time
: I-Time
0 I-Time
0 I-Time
左 O
右 O
由 O
奶 O
奶 O
张 O
某 O
某 O
带 O
至 O
格 O
兰 O
绿 O
都 O
小 O
区 O
核 O
酸 O
采 O
样 O
点 O
核 O
酸 O
采 O
样 O
， O
一 O
刻 O
钟 O
后 O
回 O
家 O
， O
期 O
间 O
戴 O
口 O
罩 O
。 O

病 B-Id
例 I-Id
4 I-Id
6 I-Id
廖 O
某 O
1 B-Date
0 I-Date
月 I-Date
2 I-Date
7 I-Date
日 I-Date
无 O
外 O
出 O
。 O

病 B-Id
例 I-Id
4 I-Id
6 I-Id
廖 O
某 O
1 B-Date
0 I-Date
月 I-Date
2 I-Date
8 I-Date
日 I-Date
上 B-Time
午 I-Time
无 O
外 O
出 O

病 B-Id
例 I-Id
4 I-Id
6 I-Id
廖 O
某 O
1 B-Date
0 I-Date
月 I-Date
2 I-Date
8 I-Date
日 I-Date
1 B-Time
4 I-Time
: I-Time
0 I-Time
0 I-Time
左 O
右 O
转 O
运 O
至 O
集 O
中 O
隔 O
离 O
点 O
。 O

病 B-Id
例 I-Id
4 I-Id
7 I-Id
马 O
某 O
某 O
1 B-Date
0 I-Date
月 I-Date
1 I-Date
6 I-Date
日 I-Date
8 B-Time
: I-Time
0 I-Time
0 I-Time
步 B-Type
行 I-Type
前 O
往 O
七 O
里 O
河 O
区 O
小 O
西 O
湖 O
西 O
湖 O
老 O
街 O
清 O
真 O
大 O
寺 O
附 O
近 O
力 O
安 O
招 O
待 O
所 O
上 O
班 O
， O

病 B-Id
例 I-Id
4 I-Id
7 I-Id
马 O
某 O
某 O
1 B-Date
0 I-Date
月 I-Date
1 I-Date
6 I-Date
日 I-Date
下 B-Time
午 I-Time
在 O
家 O
附 O
近 O
东 O
北 O
烧 O
烤 O
店 O
就 O
餐 O
， O

病 B-Id
例 I-Id
4 I-Id
7 I-Id
马 O
某 O
某 O
1 B-Date
0 I-Date
月 I-Date
1 I-Date
6 I-Date
日 I-Date
1 B-Time
7 I-Time
: I-Time
1 I-Time
5 I-Time
付 O
款 O
， O
后 O
步 B-Type
行 I-Type
回 O
家 O
。 O

病 B-Id
例 I-Id
4 I-Id
7 I-Id
马 O
某 O
某 O
1 B-Date
0 I-Date
月 I-Date
1 I-Date
7 I-Date
日 I-Date
8 B-Time
: I-Time
0 I-Time
0 I-Time
步 B-Type
行 I-Type
前 O
往 O
单 O
位 O
上 O
班 O

病 B-Id
例 I-Id
4 I-Id
7 I-Id
马 O
某 O
某 O
1 B-Date
0 I-Date
月 I-Date
1 I-Date
7 I-Date
日 I-Date
下 B-Time
午 I-Time
下 O
班 O
后 O
步 B-Type
行 I-Type
返 O
回 O
家 O
中 O
。 O

病 B-Id
例 I-Id
4 I-Id
7 I-Id
马 O
某 O
某 O
1 B-Date
0 I-Date
月 I-Date
1 I-Date
8 I-Date
日 I-Date
8 B-Time
: I-Time
0 I-Time
0 I-Time
步 B-Type
行 I-Type
前 O
往 O
单 O
位 O
上 O
班 O

病 B-Id
例 I-Id
4 I-Id
7 I-Id
马 O
某 O
某 O
1 B-Date
0 I-Date
月 I-Date
1 I-Date
8 I-Date
日 I-Date
1 B-Time
4 I-Time
: I-Time
0 I-Time
0 I-Time
左 O
右 O
步 B-Type
行 I-Type
前 O
往 O
大 O
唐 O
宫 O
一 O
楼 O
购 O
买 O
灯 O
具 O
， O
停 O
留 O
约 O
3 O
分 O
钟 O
后 O
离 O
开 O
大 O
唐 O
宫 O
， O
步 B-Type
行 I-Type
前 O
往 O
义 O
乌 O
商 O
贸 O
城 O
4 O
楼 O
店 O
铺 O
（ O
店 O
名 O
“ O
璇 O
子 O
” O
） O
购 O
买 O
电 O
暖 O
气 O
后 O
离 O
开 O
， O
步 B-Type
行 I-Type
返 O
回 O
家 O
中 O
， O
再 O
无 O
外 O
出 O
。 O

病 B-Id
例 I-Id
4 I-Id
7 I-Id
马 O
某 O
某 O
1 B-Date
0 I-Date
月 I-Date
1 I-Date
9 I-Date
日 I-Date
8 B-Time
: I-Time
0 I-Time
0 I-Time
步 B-Type
行 I-Type
前 O
往 O
单 O
位 O
上 O
班 O

病 B-Id
例 I-Id
4 I-Id
7 I-Id
马 O
某 O
某 O
1 B-Date
0 I-Date
月 I-Date
1 I-Date
9 I-Date
日 I-Date
下 B-Time
午 I-Time
下 O
班 O
后 O
步 B-Type
行 I-Type
返 O
回 O
家 O
中 O
。 O

病 B-Id
例 I-Id
4 I-Id
7 I-Id
马 O
某 O
某 O
1 B-Date
0 I-Date
月 I-Date
2 I-Date
0 I-Date
日 I-Date
1 B-Time
0 I-Time
: I-Time
0 I-Time
0 I-Time
与 O
儿 O
子 O
一 O
起 O
乘 B-Type
坐 I-Type
公 I-Type
交 I-Type
车 I-Type
到 O
兰 O
大 O
二 O
院 O
核 O
酸 O
检 O
测 O
， O
中 O
间 O
一 O
直 O
等 O
待 O
检 O
测 O
结 O
果 O
， O

病 B-Id
例 I-Id
4 I-Id
7 I-Id
马 O
某 O
某 O
1 B-Date
0 I-Date
月 I-Date
2 I-Date
0 I-Date
日 I-Date
1 B-Time
5 I-Time
: I-Time
5 I-Time
0 I-Time
得 O
知 O
核 O
酸 O
检 O
测 O
结 O
果 O
阴 O
性 O
后 O
， O
与 O
儿 O
子 O
一 O
起 O
乘 B-Type
坐 I-Type
5 I-Type
6 I-Type
路 I-Type
公 I-Type
交 I-Type
车 I-Type
到 O
小 O
西 O
湖 O
站 O
， O
返 O
回 O
家 O
中 O
， O
再 O
无 O
外 O
出 O
。 O

病 B-Id
例 I-Id
4 I-Id
7 I-Id
马 O
某 O
某 O
1 B-Date
0 I-Date
月 I-Date
2 I-Date
1 I-Date
日 I-Date
因 O
单 O
位 O
关 O
门 O
歇 O
业 O
， O
未 O
外 O
出 O
。 O

病 B-Id
例 I-Id
4 I-Id
7 I-Id
马 O
某 O
某 O
1 B-Date
0 I-Date
月 I-Date
2 I-Date
2 I-Date
日 I-Date
5 B-Time
: I-Time
0 I-Time
0 I-Time
和 O
儿 O
子 O
一 O
起 O
步 B-Type
行 I-Type
前 O
往 O
下 O
西 O
园 O
社 O
区 O
核 O
酸 O
采 O
样 O
点 O
进 O
行 O
采 O
样 O
， O
与 O
其 O
他 O
采 O
样 O
者 O
前 O
后 O
保 O
持 O
约 O
2 O
米 O
左 O
右 O
， O
其 B-Time
余 I-Time
时 I-Time
间 I-Time
未 O
外 O
出 O
。 O

病 B-Id
例 I-Id
4 I-Id
7 I-Id
马 O
某 O
某 O
1 B-Date
0 I-Date
月 I-Date
2 I-Date
3 I-Date
日 I-Date
未 O
外 O
出 O
。 O

病 B-Id
例 I-Id
4 I-Id
7 I-Id
马 O
某 O
某 O
1 B-Date
0 I-Date
月 I-Date
2 I-Date
4 I-Date
日 I-Date
1 B-Time
1 I-Time
: I-Time
3 I-Time
0 I-Time
步 B-Type
行 I-Type
前 O
往 O
柏 O
树 O
巷 O
宝 O
丰 O
大 O
厦 O
核 O
酸 O
采 O
样 O
点 O
核 O
酸 O
采 O
样 O
， O
当 O
时 O
佩 O
戴 O
口 O
罩 O
， O
与 O
其 O
他 O
采 O
样 O
者 O
间 O
距 O
1 O
米 O
以 O
上 O
， O
仅 O
与 O
其 O
儿 O
子 O
同 O
学 O
的 O
母 O
亲 O
相 O
距 O
约 O
6 O
- O
7 O
米 O
有 O
过 O
交 O
谈 O
， O
采 O
样 O
后 O
步 B-Type
行 I-Type
返 O
回 O
家 O
中 O
， O
后 O
未 O
外 O
出 O
。 O

病 B-Id
例 I-Id
4 I-Id
7 I-Id
马 O
某 O
某 O
1 B-Date
0 I-Date
月 I-Date
2 I-Date
5 I-Date
日 I-Date
未 O
外 O
出 O
。 O

病 B-Id
例 I-Id
4 I-Id
7 I-Id
马 O
某 O
某 O
1 B-Date
0 I-Date
月 I-Date
2 I-Date
6 I-Date
日 I-Date
1 B-Time
1 I-Time
: I-Time
5 I-Time
6 I-Time
在 O
距 O
家 O
附 O
近 O
1 O
0 O
米 O
左 O
右 O
商 O
店 O
购 O
物 O
（ O
微 O
信 O
收 O
款 O
： O
C O
C O
商 O
店 O
） O
， O
后 O
返 O
回 O
家 O
中 O
， O

病 B-Id
例 I-Id
4 I-Id
7 I-Id
马 O
某 O
某 O
1 B-Date
0 I-Date
月 I-Date
2 I-Date
6 I-Date
日 I-Date
2 B-Time
1 I-Time
: I-Time
0 I-Time
0 I-Time
前 O
往 O
下 O
西 O
园 O
社 O
区 O
核 O
酸 O
采 O
样 O
点 O
采 O
样 O
， O

病 B-Id
例 I-Id
4 I-Id
7 I-Id
马 O
某 O
某 O
1 B-Date
0 I-Date
月 I-Date
2 I-Date
6 I-Date
日 I-Date
2 B-Time
1 I-Time
: I-Time
2 I-Time
0 I-Time
左 O
右 O
步 B-Type
行 I-Type
返 O
回 O
家 O
中 O
， O
后 O
未 O
外 O
出 O
。 O

病 B-Id
例 I-Id
4 I-Id
7 I-Id
马 O
某 O
某 O
1 B-Date
0 I-Date
月 I-Date
2 I-Date
7 I-Date
日 I-Date
未 O
外 O
出 O
。 O

病 B-Id
例 I-Id
4 I-Id
7 I-Id
马 O
某 O
某 O
1 B-Date
0 I-Date
月 I-Date
2 I-Date
8 I-Date
日 I-Date
1 B-Time
0 I-Time
: I-Time
0 I-Time
0 I-Time
前 O
往 O
下 O
西 O
园 O
社 O
区 O
核 O
酸 O
采 O
样 O
点 O
采 O
样 O
， O

病 B-Id
例 I-Id
4 I-Id
7 I-Id
马 O
某 O
某 O
1 B-Date
0 I-Date
月 I-Date
2 I-Date
8 I-Date
日 I-Date
1 B-Time
0 I-Time
: I-Time
2 I-Time
0 I-Time
左 O
右 O
步 B-Type
行 I-Type
前 O
往 O
下 O
西 O
园 O
菜 O
市 O
场 O
买 O
菜 O
， O
与 O
店 O
老 O
板 O
有 O
近 O
距 O
离 O
接 O
触 O
， O
后 O
返 O
回 O
家 O
中 O
未 O
外 O
出 O
。 O

病 B-Id
例 I-Id
4 I-Id
7 I-Id
马 O
某 O
某 O
1 B-Date
0 I-Date
月 I-Date
2 I-Date
9 I-Date
日 I-Date
1 B-Time
: I-Time
0 I-Time
0 I-Time
采 O
样 O
人 O
员 O
上 O
门 O
进 O
行 O
核 O
酸 O
采 O
样 O
， O
居 O
家 O
隔 O
离 O
， O

病 B-Id
例 I-Id
4 I-Id
7 I-Id
马 O
某 O
某 O
1 B-Date
0 I-Date
月 I-Date
2 I-Date
9 I-Date
日 I-Date
1 B-Time
3 I-Time
: I-Time
0 I-Time
0 I-Time
转 O
运 O
至 O
定 O
点 O
医 O
院 O

病 B-Id
例 I-Id
4 I-Id
8 I-Id
马 O
某 O
某 O
1 B-Date
0 I-Date
月 I-Date
1 I-Date
5 I-Date
日 I-Date
7 B-Time
: I-Time
5 I-Time
0 I-Time
步 B-Type
行 I-Type
小 O
西 O
湖 O
柏 O
树 O
巷 O
小 O
学 O
上 O
学 O
， O

病 B-Id
例 I-Id
4 I-Id
8 I-Id
马 O
某 O
某 O
1 B-Date
0 I-Date
月 I-Date
1 I-Date
5 I-Date
日 I-Date
8 B-Time
: I-Time
0 I-Time
0 I-Time
到 O
校 O
， O

病 B-Id
例 I-Id
4 I-Id
8 I-Id
马 O
某 O
某 O
1 B-Date
0 I-Date
月 I-Date
1 I-Date
5 I-Date
日 I-Date
1 B-Time
2 I-Time
: I-Time
0 I-Time
0 I-Time
放 O
学 O
， O

病 B-Id
例 I-Id
4 I-Id
8 I-Id
马 O
某 O
某 O
1 B-Date
0 I-Date
月 I-Date
1 I-Date
5 I-Date
日 I-Date
1 B-Time
2 I-Time
: I-Time
1 I-Time
0 I-Time
回 O
家 O
吃 O
午 O
餐 O

病 B-Id
例 I-Id
4 I-Id
8 I-Id
马 O
某 O
某 O
1 B-Date
0 I-Date
月 I-Date
1 I-Date
5 I-Date
日 I-Date
1 B-Time
4 I-Time
: I-Time
0 I-Time
0 I-Time
出 O
门 O
上 O
学 O

病 B-Id
例 I-Id
4 I-Id
8 I-Id
马 O
某 O
某 O
1 B-Date
0 I-Date
月 I-Date
1 I-Date
5 I-Date
日 I-Date
1 B-Time
4 I-Time
: I-Time
1 I-Time
0 I-Time
到 O
校 O

病 B-Id
例 I-Id
4 I-Id
8 I-Id
马 O
某 O
某 O
1 B-Date
0 I-Date
月 I-Date
1 I-Date
5 I-Date
日 I-Date
1 B-Time
8 I-Time
: I-Time
0 I-Time
0 I-Time
到 O
家 O
， O
再 O
无 O
外 O
出 O

病 B-Id
例 I-Id
4 I-Id
8 I-Id
马 O
某 O
某 O
1 B-Date
0 I-Date
月 I-Date
1 I-Date
6 I-Date
日 I-Date
- I-Date
1 I-Date
7 I-Date
日 I-Date
在 O
家 O
无 O
外 O
出 O
。 O

病 B-Id
例 I-Id
4 I-Id
8 I-Id
马 O
某 O
某 O
1 B-Date
0 I-Date
月 I-Date
1 I-Date
8 I-Date
日 I-Date
- I-Date
1 I-Date
9 I-Date
日 I-Date
7 B-Time
: I-Time
5 I-Time
0 I-Time
上 O
学 O

病 B-Id
例 I-Id
4 I-Id
8 I-Id
马 O
某 O
某 O
1 B-Date
0 I-Date
月 I-Date
1 I-Date
8 I-Date
日 I-Date
- I-Date
1 I-Date
9 I-Date
日 I-Date
8 B-Time
: I-Time
0 I-Time
0 I-Time
到 O
校 O

病 B-Id
例 I-Id
4 I-Id
8 I-Id
马 O
某 O
某 O
1 B-Date
0 I-Date
月 I-Date
1 I-Date
8 I-Date
日 I-Date
- I-Date
1 I-Date
9 I-Date
日 I-Date
1 B-Time
2 I-Time
: I-Time
0 I-Time
0 I-Time
放 O
学 O
， O

病 B-Id
例 I-Id
4 I-Id
8 I-Id
马 O
某 O
某 O
1 B-Date
0 I-Date
月 I-Date
1 I-Date
8 I-Date
日 I-Date
- I-Date
1 I-Date
9 I-Date
日 I-Date
1 B-Time
2 I-Time
: I-Time
1 I-Time
0 I-Time
回 O
家 O
吃 O
午 O
餐 O

病 B-Id
例 I-Id
4 I-Id
8 I-Id
马 O
某 O
某 O
1 B-Date
0 I-Date
月 I-Date
1 I-Date
8 I-Date
日 I-Date
- I-Date
1 I-Date
9 I-Date
日 I-Date
1 B-Time
4 I-Time
: I-Time
0 I-Time
0 I-Time
出 O
门 O
上 O
学 O

病 B-Id
例 I-Id
4 I-Id
8 I-Id
马 O
某 O
某 O
1 B-Date
0 I-Date
月 I-Date
1 I-Date
8 I-Date
日 I-Date
- I-Date
1 I-Date
9 I-Date
日 I-Date
1 B-Time
4 I-Time
: I-Time
1 I-Time
0 I-Time
到 O
校 O

病 B-Id
例 I-Id
4 I-Id
8 I-Id
马 O
某 O
某 O
1 B-Date
0 I-Date
月 I-Date
1 I-Date
8 I-Date
日 I-Date
- I-Date
1 I-Date
9 I-Date
日 I-Date
1 B-Time
8 I-Time
: I-Time
0 I-Time
7 I-Time
到 O
家 O
， O
再 O
无 O
外 O
出 O

病 B-Id
例 I-Id
4 I-Id
8 I-Id
马 O
某 O
某 O
1 B-Date
0 I-Date
月 I-Date
2 I-Date
0 I-Date
日 I-Date
7 B-Time
: I-Time
5 I-Time
0 I-Time
上 O
学 O

病 B-Id
例 I-Id
4 I-Id
8 I-Id
马 O
某 O
某 O
1 B-Date
0 I-Date
月 I-Date
2 I-Date
0 I-Date
日 I-Date
8 B-Time
: I-Time
0 I-Time
0 I-Time
到 O
校 O

病 B-Id
例 I-Id
4 I-Id
8 I-Id
马 O
某 O
某 O
1 B-Date
0 I-Date
月 I-Date
2 I-Date
0 I-Date
日 I-Date
1 B-Time
0 I-Time
: I-Time
0 I-Time
0 I-Time
与 O
母 O
亲 O
马 O
某 O
某 O
从 O
小 O
西 O
湖 O
站 O
乘 B-Type
坐 I-Type
公 I-Type
交 I-Type
车 I-Type
到 O
西 O
关 O
站 O
， O
前 O
往 O
兰 O
大 O
二 O
院 O
做 O
核 O
酸 O
检 O
测 O
， O
期 O
间 O
一 O
直 O
在 O
门 O
口 O
等 O
待 O
核 O
酸 O
结 O
果 O
， O

病 B-Id
例 I-Id
4 I-Id
8 I-Id
马 O
某 O
某 O
1 B-Date
0 I-Date
月 I-Date
2 I-Date
0 I-Date
日 I-Date
1 B-Time
5 I-Time
: I-Time
5 I-Time
0 I-Time
拿 O
到 O
核 O
酸 O
检 O
测 O
结 O
果 O
阴 O
性 O
后 O
乘 B-Type
坐 I-Type
5 I-Type
6 I-Type
路 I-Type
公 I-Type
交 I-Type
车 I-Type
到 O
小 O
西 O
湖 O
站 O
， O
返 O
回 O
家 O
中 O
， O
再 O
无 O
外 O
出 O
。 O

病 B-Id
例 I-Id
4 I-Id
8 I-Id
马 O
某 O
某 O
1 B-Date
0 I-Date
月 I-Date
2 I-Date
1 I-Date
日 I-Date
在 O
家 O
无 O
外 O
出 O
。 O

病 B-Id
例 I-Id
4 I-Id
8 I-Id
马 O
某 O
某 O
1 B-Date
0 I-Date
月 I-Date
2 I-Date
2 I-Date
日 I-Date
5 B-Time
: I-Time
0 I-Time
0 I-Time
和 O
母 O
亲 O
马 O
某 O
某 O
一 O
起 O
步 B-Type
行 I-Type
前 O
往 O
下 O
西 O
园 O
社 O
区 O
核 O
酸 O
采 O
样 O
点 O
进 O
行 O
采 O
样 O
， O
停 O
留 O
1 O
0 O
分 O
钟 O
左 O
右 O
， O
采 O
样 O
后 O
返 O
回 O
家 O
中 O
， O
再 O
无 O
外 O
出 O
。 O

病 B-Id
例 I-Id
4 I-Id
8 I-Id
马 O
某 O
某 O
1 B-Date
0 I-Date
月 I-Date
2 I-Date
3 I-Date
日 I-Date
在 O
家 O
无 O
外 O
出 O
。 O

病 B-Id
例 I-Id
4 I-Id
8 I-Id
马 O
某 O
某 O
1 B-Date
0 I-Date
月 I-Date
2 I-Date
4 I-Date
日 I-Date
1 B-Time
1 I-Time
: I-Time
3 I-Time
0 I-Time
与 O
母 O
亲 O
马 O
某 O
某 O
步 B-Type
行 I-Type
前 O
往 O
柏 O
树 O
巷 O
宝 O
丰 O
大 O
厦 O
核 O
酸 O
检 O
测 O
点 O
进 O
行 O
采 O
样 O
， O
佩 O
戴 O
口 O
罩 O
， O

病 B-Id
例 I-Id
4 I-Id
8 I-Id
马 O
某 O
某 O
1 B-Date
0 I-Date
月 I-Date
2 I-Date
4 I-Date
日 I-Date
1 B-Time
3 I-Time
: I-Time
2 I-Time
0 I-Time
采 O
样 O
后 O
返 O
回 O
家 O
中 O
， O
再 O
无 O
外 O
出 O
。 O

病 B-Id
例 I-Id
4 I-Id
8 I-Id
马 O
某 O
某 O
1 B-Date
0 I-Date
月 I-Date
2 I-Date
5 I-Date
日 I-Date
在 O
家 O
无 O
外 O
出 O
。 O

病 B-Id
例 I-Id
4 I-Id
8 I-Id
马 O
某 O
某 O
1 B-Date
0 I-Date
月 I-Date
2 I-Date
6 I-Date
日 I-Date
白 O
天 O
无 O
外 O
出 O

病 B-Id
例 I-Id
4 I-Id
8 I-Id
马 O
某 O
某 O
1 B-Date
0 I-Date
月 I-Date
2 I-Date
6 I-Date
日 I-Date
2 B-Time
1 I-Time
: I-Time
0 I-Time
0 I-Time
左 O
右 O
和 O
其 O
母 O
亲 O
马 O
某 O
某 O
步 B-Type
行 I-Type
前 O
往 O
下 O
西 O
园 O
社 O
区 O
核 O
酸 O
检 O
测 O
点 O
进 O
行 O
采 O
样 O
， O

病 B-Id
例 I-Id
4 I-Id
8 I-Id
马 O
某 O
某 O
1 B-Date
0 I-Date
月 I-Date
2 I-Date
6 I-Date
日 I-Date
2 B-Time
1 I-Time
: I-Time
2 I-Time
0 I-Time
左 O
右 O
步 B-Type
行 I-Type
返 O
回 O
家 O
中 O
， O
再 O
无 O
外 O
出 O
。 O

病 B-Id
例 I-Id
4 I-Id
8 I-Id
马 O
某 O
某 O
1 B-Date
0 I-Date
月 I-Date
2 I-Date
7 I-Date
日 I-Date
在 O
家 O
无 O
外 O
出 O
。 O

病 B-Id
例 I-Id
4 I-Id
8 I-Id
马 O
某 O
某 O
1 B-Date
0 I-Date
月 I-Date
2 I-Date
8 I-Date
日 I-Date
1 B-Time
0 I-Time
: I-Time
0 I-Time
0 I-Time
左 O
右 O
和 O
其 O
母 O
亲 O
马 O
某 O
某 O
步 B-Type
行 I-Type
前 O
往 O
下 O
西 O
园 O
社 O
区 O
核 O
酸 O
检 O
测 O
点 O
进 O
行 O
采 O
样 O
， O

病 B-Id
例 I-Id
4 I-Id
8 I-Id
马 O
某 O
某 O
1 B-Date
0 I-Date
月 I-Date
2 I-Date
8 I-Date
日 I-Date
1 B-Time
0 I-Time
: I-Time
2 I-Time
0 I-Time
左 O
右 O
前 O
往 O
下 O
西 O
园 O
菜 O
市 O
场 O
买 O
菜 O
， O
后 O
返 O
回 O
家 O
中 O
无 O
外 O
出 O
。 O

病 B-Id
例 I-Id
4 I-Id
8 I-Id
马 O
某 O
某 O
1 B-Date
0 I-Date
月 I-Date
2 I-Date
9 I-Date
日 I-Date
1 B-Time
6 I-Time
: I-Time
0 I-Time
0 I-Time
前 O
无 O
外 O
出 O

病 B-Id
例 I-Id
4 I-Id
8 I-Id
马 O
某 O
某 O
1 B-Date
0 I-Date
月 I-Date
2 I-Date
9 I-Date
日 I-Date
1 B-Time
6 I-Time
: I-Time
0 I-Time
0 I-Time
转 O
运 O
至 O
集 O
中 O
隔 O
离 O
点 O
。 O

病 B-Id
例 I-Id
4 I-Id
9 I-Id
曹 O
某 O
1 B-Date
0 I-Date
月 I-Date
1 I-Date
6 I-Date
日 I-Date
1 B-Time
0 I-Time
: I-Time
0 I-Time
0 I-Time
去 O
八 O
栋 O
楼 O
菜 O
市 O
场 O
购 O
买 O
馒 O
头 O
， O
后 O
步 B-Type
行 I-Type
回 O
家 O
。 O

病 B-Id
例 I-Id
4 I-Id
9 I-Id
曹 O
某 O
1 B-Date
0 I-Date
月 I-Date
1 I-Date
6 I-Date
日 I-Date
1 B-Time
1 I-Time
: I-Time
0 I-Time
0 I-Time
从 O
海 O
天 O
新 O
都 O
站 O
到 O
省 O
二 O
院 O
站 O
， O
在 O
省 O
二 O
院 O
门 O
诊 O
办 O
理 O
其 O
丈 O
夫 O
住 O
院 O
手 O
续 O
， O
随 O
后 O
步 B-Type
行 I-Type
回 O
家 O
。 O
? O

病 B-Id
例 I-Id
4 I-Id
9 I-Id
曹 O
某 O
1 B-Date
0 I-Date
月 I-Date
1 I-Date
7 I-Date
日 I-Date
上 B-Time
午 I-Time
无 O
外 O
出 O

病 B-Id
例 I-Id
4 I-Id
9 I-Id
曹 O
某 O
1 B-Date
0 I-Date
月 I-Date
1 I-Date
7 I-Date
日 I-Date
1 B-Time
2 I-Time
: I-Time
0 I-Time
0 I-Time
到 O
迎 O
宾 O
饭 O
店 O
门 O
口 O
后 O
， O
又 O
返 O
回 O
家 O
中 O
。 O

病 B-Id
例 I-Id
4 I-Id
9 I-Id
曹 O
某 O
1 B-Date
0 I-Date
月 I-Date
1 I-Date
8 I-Date
日 I-Date
1 B-Time
0 I-Time
: I-Time
4 I-Time
0 I-Time
与 O
儿 O
子 O
一 O
起 O
陪 O
同 O
丈 O
夫 O
步 B-Type
行 I-Type
去 O
省 O
二 O
院 O
神 O
经 O
科 O
住 O
院 O
， O
后 O
一 O
直 O
在 O
医 O
院 O
。 O

病 B-Id
例 I-Id
4 I-Id
9 I-Id
曹 O
某 O
1 B-Date
0 I-Date
月 I-Date
1 I-Date
9 I-Date
日 I-Date
— I-Date
1 I-Date
0 I-Date
月 I-Date
2 I-Date
8 I-Date
日 I-Date
凌 B-Time
晨 I-Time
一 O
直 O
在 O
甘 O
肃 O
省 O
第 O
二 O
人 O
民 O
医 O
院 O
， O
无 O
外 O
出 O
。 O

病 B-Id
例 I-Id
4 I-Id
9 I-Id
曹 O
某 O
1 B-Date
0 I-Date
月 I-Date
2 I-Date
8 I-Date
日 I-Date
早 O
上 O
六 O
点 O
左 O
右 O
作 O
为 O
确 O
诊 O
病 O
例 O
刘 O
某 O
某 O
的 O
密 O
切 O
接 O
触 O
者 O
转 O
运 O
至 O
集 O
中 O
隔 O
离 O
点 O
隔 O
离 O
。 O

病 B-Id
例 I-Id
4 I-Id
9 I-Id
曹 O
某 O
1 B-Date
0 I-Date
月 I-Date
3 I-Date
1 I-Date
日 I-Date
1 B-Time
6 I-Time
: I-Time
0 I-Time
0 I-Time
闭 O
环 O
转 O
运 O
至 O
定 O
点 O
医 O
院 O
诊 O
治 O
。 O

病 B-Id
例 I-Id
5 I-Id
0 I-Id
段 O
某 O
某 O
1 B-Date
0 I-Date
月 I-Date
1 I-Date
7 I-Date
日 I-Date
— I-Date
1 I-Date
0 I-Date
月 I-Date
2 I-Date
5 I-Date
日 I-Date
8 B-Time
： I-Time
0 I-Time
0 I-Time
左 O
右 O
出 O
门 O
， O
步 B-Type
行 I-Type
前 O
往 O
省 O
军 O
区 O
干 O
休 O
所 O
朋 O
友 O
家 O

病 B-Id
例 I-Id
5 I-Id
0 I-Id
段 O
某 O
某 O
1 B-Date
0 I-Date
月 I-Date
1 I-Date
7 I-Date
日 I-Date
— I-Date
1 I-Date
0 I-Date
月 I-Date
2 I-Date
5 I-Date
日 I-Date
2 B-Time
0 I-Time
： I-Time
0 I-Time
0 I-Time
左 O
右 O
步 B-Type
行 I-Type
返 O
回 O
家 O
中 O
， O
其 B-Time
余 I-Time
时 I-Time
间 I-Time
均 O
无 O
外 O
出 O
。 O

病 B-Id
例 I-Id
5 I-Id
0 I-Id
段 O
某 O
某 O
1 B-Date
0 I-Date
月 I-Date
2 I-Date
5 I-Date
日 I-Date
2 B-Time
0 I-Time
： I-Time
0 I-Time
0 I-Time
左 O
右 O
从 O
朋 O
友 O
家 O
返 O
回 O
家 O
中 O
， O
后 O
因 O
小 O
区 O
被 O
封 O
控 O
， O
再 O
无 O
外 O
出 O
。 O

病 B-Id
例 I-Id
5 I-Id
0 I-Id
段 O
某 O
某 O
1 B-Date
0 I-Date
月 I-Date
2 I-Date
6 I-Date
日 I-Date
2 B-Time
： I-Time
0 I-Time
0 I-Time
左 O
右 O
作 O
为 O
确 O
诊 O
病 O
例 O
毕 O
某 O
某 O
的 O
密 O
切 O
接 O
触 O
者 O
转 O
运 O
至 O
集 O
中 O
隔 O
离 O
点 O
隔 O
离 O
， O

病 B-Id
例 I-Id
5 I-Id
0 I-Id
段 O
某 O
某 O
1 B-Date
0 I-Date
月 I-Date
2 I-Date
7 I-Date
日 I-Date
— I-Date
1 I-Date
0 I-Date
月 I-Date
3 I-Date
0 I-Date
日 I-Date
在 O
集 O
中 O
隔 O
离 O
点 O
隔 O
离 O
。 O

病 B-Id
例 I-Id
5 I-Id
0 I-Id
段 O
某 O
某 O
1 B-Date
0 I-Date
月 I-Date
3 I-Date
1 I-Date
日 I-Date
核 O
酸 O
检 O
测 O
阳 O
性 O
， O
闭 O
环 O
转 O
运 O
至 O
定 O
点 O
医 O
院 O
诊 O
治 O
。 O

病 B-Id
例 I-Id
5 I-Id
1 I-Id
王 O
某 O
某 O
1 B-Date
0 I-Date
月 I-Date
2 I-Date
4 I-Date
日 I-Date
1 B-Time
2 I-Time
: I-Time
0 I-Time
0 I-Time
其 O
在 O
母 O
亲 O
带 O
领 O
下 O
到 O
八 O
栋 O
楼 O
核 O
酸 O
检 O
测 O
点 O
采 O
样 O
， O

病 B-Id
例 I-Id
5 I-Id
1 I-Id
王 O
某 O
某 O
1 B-Date
0 I-Date
月 I-Date
2 I-Date
4 I-Date
日 I-Date
1 B-Time
3 I-Time
: I-Time
3 I-Time
0 I-Time
至 O
金 O
轮 O
广 O
场 O
做 O
核 O
酸 O
检 O
测 O
， O
后 O
返 O
回 O
家 O
中 O
， O
再 O
无 O
外 O
出 O
。 O

病 B-Id
例 I-Id
5 I-Id
1 I-Id
王 O
某 O
某 O
1 B-Date
0 I-Date
月 I-Date
2 I-Date
5 I-Date
日 I-Date
全 B-Time
天 I-Time
在 O
家 O
无 O
外 O
出 O
。 O

病 B-Id
例 I-Id
5 I-Id
1 I-Id
王 O
某 O
某 O
1 B-Date
0 I-Date
月 I-Date
2 I-Date
6 I-Date
日 I-Date
1 B-Time
1 I-Time
: I-Time
3 I-Time
0 I-Time
由 O
母 O
亲 O
带 O
领 O
到 O
元 O
富 O
大 O
厦 O
核 O
酸 O
检 O
测 O
点 O
做 O
核 O
酸 O
， O
后 O
返 O
回 O
家 O
中 O
， O
再 O
无 O
外 O
出 O
。 O

病 B-Id
例 I-Id
5 I-Id
1 I-Id
王 O
某 O
某 O
1 B-Date
0 I-Date
月 I-Date
2 I-Date
7 I-Date
日 I-Date
全 B-Time
天 I-Time
在 O
家 O
无 O
外 O
出 O
。 O

病 B-Id
例 I-Id
5 I-Id
1 I-Id
王 O
某 O
某 O
1 B-Date
0 I-Date
月 I-Date
2 I-Date
8 I-Date
日 I-Date
1 B-Time
1 I-Time
: I-Time
0 I-Time
0 I-Time
由 O
母 O
亲 O
带 O
领 O
到 O
元 O
富 O
大 O
厦 O
核 O
酸 O
检 O
测 O
点 O
做 O
核 O
酸 O
， O
后 O
返 O
回 O
家 O
中 O
， O
再 O
无 O
外 O
出 O
。 O

病 B-Id
例 I-Id
5 I-Id
1 I-Id
王 O
某 O
某 O
1 B-Date
0 I-Date
月 I-Date
2 I-Date
9 I-Date
日 I-Date
上 B-Time
午 I-Time
在 O
家 O
无 O
外 O
出 O
， O

病 B-Id
例 I-Id
5 I-Id
1 I-Id
王 O
某 O
某 O
1 B-Date
0 I-Date
月 I-Date
2 I-Date
9 I-Date
日 I-Date
1 B-Time
4 I-Time
: I-Time
0 I-Time
0 I-Time
作 O
为 O
确 O
诊 O
病 O
例 O
的 O
密 O
切 O
接 O
触 O
者 O
转 O
运 O
至 O
集 O
中 O
隔 O
离 O
点 O
隔 O
离 O
。 O

病 B-Id
例 I-Id
5 I-Id
1 I-Id
王 O
某 O
某 O
1 B-Date
0 I-Date
月 I-Date
3 I-Date
0 I-Date
日 I-Date
在 O
集 O
中 O
隔 O
离 O
点 O
隔 O
离 O
。 O

病 B-Id
例 I-Id
5 I-Id
1 I-Id
王 O
某 O
某 O
1 B-Date
0 I-Date
月 I-Date
3 I-Date
1 I-Date
日 I-Date
核 O
酸 O
检 O
测 O
阳 O
性 O
， O
闭 O
环 O
转 O
运 O
至 O
定 O
点 O
医 O
院 O
诊 O
治 O
。 O

病 B-Id
例 I-Id
5 I-Id
2 I-Id
卢 O
某 O
某 O
1 B-Date
0 I-Date
月 I-Date
1 I-Date
5 I-Date
日 I-Date
8 B-Time
: I-Time
0 I-Time
6 I-Time
从 O
银 O
滩 O
花 O
园 O
站 O
至 O
光 O
华 O
街 O
站 O
倚 O
能 O
电 O
力 O
集 O
团 O
顺 O
达 O
公 O
司 O
上 O
班 O
， O

病 B-Id
例 I-Id
5 I-Id
2 I-Id
卢 O
某 O
某 O
1 B-Date
0 I-Date
月 I-Date
1 I-Date
5 I-Date
日 I-Date
1 B-Time
5 I-Time
: I-Time
5 I-Time
0 I-Time
左 O
右 O
返 O
回 O
家 O
中 O
， O
再 O
无 O
外 O
出 O
。 O

病 B-Id
例 I-Id
5 I-Id
2 I-Id
卢 O
某 O
某 O
1 B-Date
0 I-Date
月 I-Date
1 I-Date
6 I-Date
日 I-Date
在 O
家 O
无 O
外 O
出 O
。 O

病 B-Id
例 I-Id
5 I-Id
2 I-Id
卢 O
某 O
某 O
1 B-Date
0 I-Date
月 I-Date
1 I-Date
7 I-Date
日 I-Date
上 B-Time
午 I-Time
一 O
直 O
在 O
家 O

病 B-Id
例 I-Id
5 I-Id
2 I-Id
卢 O
某 O
某 O
1 B-Date
0 I-Date
月 I-Date
1 I-Date
7 I-Date
日 I-Date
1 B-Time
4 I-Time
: I-Time
0 I-Time
0 I-Time
与 O
家 O
人 O
自 B-Type
驾 I-Type
车 I-Type
前 O
往 O
中 O
海 O
环 O
宇 O
城 O

病 B-Id
例 I-Id
5 I-Id
2 I-Id
卢 O
某 O
某 O
1 B-Date
0 I-Date
月 I-Date
1 I-Date
7 I-Date
日 I-Date
1 B-Time
7 I-Time
: I-Time
0 I-Time
0 I-Time
左 O
右 O
在 O
商 O
场 O
内 O
海 O
底 O
捞 O
餐 O
厅 O
就 O
餐 O

病 B-Id
例 I-Id
5 I-Id
2 I-Id
卢 O
某 O
某 O
1 B-Date
0 I-Date
月 I-Date
1 I-Date
7 I-Date
日 I-Date
1 B-Time
9 I-Time
: I-Time
4 I-Time
0 I-Time
左 O
右 O
与 O
家 O
人 O
自 B-Type
驾 I-Type
车 I-Type
返 O
回 O
家 O
中 O
， O
再 O
无 O
外 O
出 O
。 O

病 B-Id
例 I-Id
5 I-Id
2 I-Id
卢 O
某 O
某 O
1 B-Date
0 I-Date
月 I-Date
1 I-Date
8 I-Date
日 I-Date
8 B-Time
: I-Time
0 I-Time
0 I-Time
从 O
银 O
滩 O
花 O
园 O
站 O
乘 B-Type
坐 I-Type
3 I-Type
2 I-Type
路 I-Type
公 I-Type
交 I-Type
车 I-Type
上 O
班 O
， O

病 B-Id
例 I-Id
5 I-Id
2 I-Id
卢 O
某 O
某 O
1 B-Date
0 I-Date
月 I-Date
1 I-Date
8 I-Date
日 I-Date
1 B-Time
4 I-Time
: I-Time
3 I-Time
0 I-Time
左 O
右 O
乘 B-Type
坐 I-Type
单 I-Type
位 I-Type
同 I-Type
事 I-Type
的 I-Type
车 I-Type
前 O
往 O
桃 O
林 O
路 O
工 O
作 O
， O

病 B-Id
例 I-Id
5 I-Id
2 I-Id
卢 O
某 O
某 O
1 B-Date
0 I-Date
月 I-Date
1 I-Date
8 I-Date
日 I-Date
1 B-Time
7 I-Time
: I-Time
0 I-Time
0 I-Time
乘 B-Type
坐 I-Type
同 I-Type
事 I-Type
的 I-Type
车 I-Type
返 O
回 O
家 O
中 O
， O
再 O
无 O
外 O
出 O
。 O

病 B-Id
例 I-Id
5 I-Id
2 I-Id
卢 O
某 O
某 O
1 B-Date
0 I-Date
月 I-Date
1 I-Date
9 I-Date
日 I-Date
- I-Date
2 I-Date
0 I-Date
日 I-Date
8 B-Time
: I-Time
0 I-Time
0 I-Time
从 O
银 O
滩 O
花 O
园 O
站 O
乘 B-Type
坐 I-Type
3 I-Type
2 I-Type
路 I-Type
公 I-Type
交 I-Type
车 I-Type
上 O
班 O
， O

病 B-Id
例 I-Id
5 I-Id
2 I-Id
卢 O
某 O
某 O
1 B-Date
0 I-Date
月 I-Date
1 I-Date
9 I-Date
日 I-Date
- I-Date
2 I-Date
0 I-Date
日 I-Date
1 B-Time
7 I-Time
: I-Time
1 I-Time
0 I-Time
返 O
回 O
家 O
中 O
， O
再 O
无 O
外 O
出 O
。 O

病 B-Id
例 I-Id
5 I-Id
2 I-Id
卢 O
某 O
某 O
1 B-Date
0 I-Date
月 I-Date
2 I-Date
1 I-Date
日 I-Date
8 B-Time
: I-Time
3 I-Time
0 I-Time
自 B-Type
驾 I-Type
车 I-Type
上 O
班 O

病 B-Id
例 I-Id
5 I-Id
2 I-Id
卢 O
某 O
某 O
1 B-Date
0 I-Date
月 I-Date
2 I-Date
1 I-Date
日 I-Date
9 B-Time
: I-Time
0 I-Time
0 I-Time
左 O
右 O
自 B-Type
驾 I-Type
车 I-Type
送 O
丈 O
夫 O
刘 O
某 O
某 O
到 O
单 O
位 O
， O
随 O
后 O
前 O
往 O
其 O
父 O
母 O
家 O
（ O
城 O
关 O
区 O
一 O
只 O
船 O
南 O
街 O
6 O
0 O
号 O
） O
， O

病 B-Id
例 I-Id
5 I-Id
2 I-Id
卢 O
某 O
某 O
1 B-Date
0 I-Date
月 I-Date
2 I-Date
1 I-Date
日 I-Date
1 B-Time
2 I-Time
: I-Time
0 I-Time
0 I-Time
在 O
一 O
只 O
船 O
南 O
街 O
6 O
0 O
号 O
小 O
区 O
排 O
队 O
核 O
酸 O
采 O
样 O
后 O
返 O
回 O
父 O
母 O
家 O
中 O
， O
再 O
无 O
外 O
出 O
。 O

病 B-Id
例 I-Id
5 I-Id
2 I-Id
卢 O
某 O
某 O
1 B-Date
0 I-Date
月 I-Date
2 I-Date
2 I-Date
日 I-Date
7 B-Time
: I-Time
3 I-Time
0 I-Time
从 O
兰 O
海 O
商 O
贸 O
城 O
站 O
乘 B-Type
坐 I-Type
1 I-Type
1 I-Type
8 I-Type
路 I-Type
公 I-Type
交 I-Type
车 I-Type
上 O
班 O
， O

病 B-Id
例 I-Id
5 I-Id
2 I-Id
卢 O
某 O
某 O
1 B-Date
0 I-Date
月 I-Date
2 I-Date
2 I-Date
日 I-Date
1 B-Time
2 I-Time
: I-Time
0 I-Time
0 I-Time
左 O
右 O
前 O
往 O
任 O
家 O
庄 O
十 O
字 O
恒 O
宏 O
食 O
堂 O
吃 O
饭 O
， O

病 B-Id
例 I-Id
5 I-Id
2 I-Id
卢 O
某 O
某 O
1 B-Date
0 I-Date
月 I-Date
2 I-Date
2 I-Date
日 I-Date
1 B-Time
2 I-Time
: I-Time
4 I-Time
0 I-Time
返 O
回 O
单 O
位 O

病 B-Id
例 I-Id
5 I-Id
2 I-Id
卢 O
某 O
某 O
1 B-Date
0 I-Date
月 I-Date
2 I-Date
2 I-Date
日 I-Date
1 B-Time
7 I-Time
: I-Time
0 I-Time
0 I-Time
从 O
光 O
华 O
街 O
乘 B-Type
坐 I-Type
1 I-Type
1 I-Type
8 I-Type
路 I-Type
公 I-Type
交 I-Type
车 I-Type
返 O
回 O
父 O
母 O
家 O
中 O
。 O

病 B-Id
例 I-Id
5 I-Id
2 I-Id
卢 O
某 O
某 O
1 B-Date
0 I-Date
月 I-Date
2 I-Date
3 I-Date
日 I-Date
1 B-Time
6 I-Time
: I-Time
2 I-Time
5 I-Time
从 O
其 O
父 O
母 O
家 O
自 B-Type
驾 I-Type
车 I-Type
返 O
回 O
银 O
滩 O
花 O
园 O
取 O
快 O
递 O
， O

病 B-Id
例 I-Id
5 I-Id
2 I-Id
卢 O
某 O
某 O
1 B-Date
0 I-Date
月 I-Date
2 I-Date
3 I-Date
日 I-Date
1 B-Time
7 I-Time
: I-Time
4 I-Time
2 I-Time
到 O
达 O
兰 O
州 O
大 O
学 O
站 O
， O
步 B-Type
行 I-Type
至 O
一 O
点 O
点 O
奶 O
茶 O
店 O
买 O
奶 O
茶 O
， O
全 O
程 O
佩 O
戴 O
口 O
罩 O
， O

病 B-Id
例 I-Id
5 I-Id
2 I-Id
卢 O
某 O
某 O
1 B-Date
0 I-Date
月 I-Date
2 I-Date
3 I-Date
日 I-Date
1 B-Time
8 I-Time
: I-Time
0 I-Time
3 I-Time
回 O
到 O
父 O
母 O
家 O
中 O
， O
再 O
无 O
外 O
出 O

病 B-Id
例 I-Id
5 I-Id
2 I-Id
卢 O
某 O
某 O
1 B-Date
0 I-Date
月 I-Date
2 I-Date
4 I-Date
日 I-Date
1 B-Time
5 I-Time
: I-Time
3 I-Time
0 I-Time
左 O
右 O
在 O
一 O
只 O
船 O
南 O
街 O
6 O
0 O
号 O
小 O
区 O
核 O
酸 O
采 O
样 O
， O
后 O
返 O
回 O
父 O
母 O
家 O

病 B-Id
例 I-Id
5 I-Id
2 I-Id
卢 O
某 O
某 O
1 B-Date
0 I-Date
月 I-Date
2 I-Date
4 I-Date
日 I-Date
1 B-Time
9 I-Time
: I-Time
1 I-Time
3 I-Time
与 O
其 O
丈 O
夫 O
刘 O
某 O
某 O
乘 B-Type
坐 I-Type
地 I-Type
铁 I-Type
返 O
回 O
银 O
滩 O
花 O
园 O
家 O
中 O
。 O

病 B-Id
例 I-Id
5 I-Id
2 I-Id
卢 O
某 O
某 O
1 B-Date
0 I-Date
月 I-Date
2 I-Date
5 I-Date
日 I-Date
8 B-Time
: I-Time
3 I-Time
0 I-Time
从 O
银 O
滩 O
花 O
园 O
家 O
中 O
自 B-Type
驾 I-Type
车 I-Type
上 O
班 O

病 B-Id
例 I-Id
5 I-Id
2 I-Id
卢 O
某 O
某 O
1 B-Date
0 I-Date
月 I-Date
2 I-Date
5 I-Date
日 I-Date
1 B-Time
3 I-Time
: I-Time
1 I-Time
2 I-Time
自 B-Type
驾 I-Type
车 I-Type
返 O
回 O
家 O
中 O

病 B-Id
例 I-Id
5 I-Id
2 I-Id
卢 O
某 O
某 O
1 B-Date
0 I-Date
月 I-Date
2 I-Date
5 I-Date
日 I-Date
1 B-Time
9 I-Time
: I-Time
0 I-Time
0 I-Time
左 O
右 O
与 O
丈 O
夫 O
刘 O
某 O
某 O
自 B-Type
驾 I-Type
车 I-Type
前 O
往 O
金 O
牛 O
街 O
必 O
胜 O
客 O
购 O
买 O
披 O
萨 O
， O
两 O
人 O
未 O
下 O
车 O
， O
在 O
马 O
路 O
旁 O
车 O
内 O
等 O
待 O
， O
由 O
店 O
员 O
送 O
餐 O
， O
支 O
付 O
方 O
式 O
为 O
必 O
胜 O
客 O
A O
P O
P O
， O
夫 O
妻 O
双 O
方 O
均 O
佩 O
戴 O
口 O
罩 O
， O
送 O
餐 O
店 O
员 O
也 O
佩 O
戴 O
口 O
罩 O
， O
餐 O
从 O
车 O
窗 O
口 O
递 O
入 O
， O
接 O
触 O
时 O
间 O
几 O
秒 O
钟 O
， O
后 O
返 O
回 O
家 O
中 O
未 O
外 O
出 O
， O

病 B-Id
例 I-Id
5 I-Id
2 I-Id
卢 O
某 O
某 O
1 B-Date
0 I-Date
月 I-Date
2 I-Date
5 I-Date
日 I-Date
2 B-Time
2 I-Time
: I-Time
0 I-Time
0 I-Time
左 O
右 O
转 O
运 O
至 O
集 O
中 O
隔 O
离 O
点 O
。 O
