# Supplementary material for: Multi-Model Fusion-Based Hierarchical Extraction for Chinese Epidemic Event
Source: Data Sci Eng. 2023 Jan 2;8(1):73–83. doi: 10.1007/s41019-022-00203-6 (PMC9807097; doi:10.1007/s41019-022-00203-6)
Supplement: Supplementary file 1 — (zip 67849 KB) [file 41019_2022_203_MOESM1_ESM.zip › IDCNN/IDCNN_other/data/train_other.txt]

病 B-Id
例 I-Id
1 I-Id
张 O
某 O
1 B-Date
0 I-Date
月 I-Date
1 I-Date
1 I-Date
日 I-Date
8 B-Time
时 I-Time
左 I-Time
右 I-Time
从 O
广 O
场 O
西 O
口 O
乘 B-Type
地 I-Type
铁 I-Type
至 O
兰 O
州 O
西 O

病 B-Id
例 I-Id
1 I-Id
张 O
某 O
1 B-Date
0 I-Date
月 I-Date
1 I-Date
1 I-Date
日 I-Date
9 B-Time
: I-Time
2 I-Time
8 I-Time
乘 B-Type
动 I-Type
车 I-Type
D O
2 O
7 O
0 O
3 O
于 O
1 B-Time
5 I-Time
： I-Time
0 I-Time
9 I-Time
到 O
达 O
嘉 O
峪 O
关 O
， O
由 O
其 O
朋 O
友 O
自 B-Type
驾 I-Type
车 I-Type
到 O
嘉 O
峪 O
关 O
城 O
楼 O
游 O
览 O

病 B-Id
例 I-Id
1 I-Id
张 O
某 O
1 B-Date
0 I-Date
月 I-Date
1 I-Date
1 I-Date
日 I-Date
1 B-Time
9 I-Time
: I-Time
0 I-Time
0 I-Time
- I-Time
2 I-Time
2 I-Time
: I-Time
0 I-Time
0 I-Time
在 O
双 O
洞 O
桥 O
田 O
园 O
农 O
家 O
乐 O
就 O
餐 O
， O
后 O
驾 B-Type
车 I-Type
返 O
回 O
宜 O
好 O
宾 O
馆 O

病 B-Id
例 I-Id
1 I-Id
张 O
某 O
1 B-Date
0 I-Date
月 I-Date
1 I-Date
2 I-Date
日 I-Date
9 B-Time
: I-Time
3 I-Time
0 I-Time
驾 B-Type
车 I-Type
去 O
嘉 O
峪 O
关 O
鑫 O
通 O
大 O
世 O
界 O
美 O
食 O
城 O
吃 O
早 O
餐 O
， O
约 O
半 O
小 O
时 O
左 O
右 O
， O
在 O
美 O
食 O
城 O
旁 O
边 O
的 O
春 O
玲 O
超 O
市 O
购 O
买 O
饮 O
用 O
水 O
和 O
烟 O

病 B-Id
例 I-Id
1 I-Id
张 O
某 O
1 B-Date
0 I-Date
月 I-Date
1 I-Date
2 I-Date
日 I-Date
1 B-Time
0 I-Time
: I-Time
1 I-Time
0 I-Time
驾 B-Type
车 I-Type
前 O
住 O
额 O
济 O
纳 O
旗 O

病 B-Id
例 I-Id
1 I-Id
张 O
某 O
1 B-Date
0 I-Date
月 I-Date
1 I-Date
2 I-Date
日 I-Date
1 B-Time
1 I-Time
: I-Time
5 I-Time
3 I-Time
在 O
金 O
塔 O
北 O
加 O
油 O
站 O
加 O
油 O
， O
在 O
加 O
油 O
站 O
休 O
息 O
并 O
上 O
卫 O
生 O
间 O
， O
1 O
0 O
分 O
钟 O
后 O
继 O
续 O
出 O
发 O

病 B-Id
例 I-Id
1 I-Id
张 O
某 O
1 B-Date
0 I-Date
月 I-Date
1 I-Date
2 I-Date
日 I-Date
1 B-Time
6 I-Time
: I-Time
4 I-Time
0 I-Time
在 O
黑 O
城 O
弱 O
水 O
冠 O
树 O
林 O
游 O
玩 O
约 O
2 O
. O
5 O
- O
3 O
小 O
时 O

病 B-Id
例 I-Id
1 I-Id
张 O
某 O
1 B-Date
0 I-Date
月 I-Date
1 I-Date
2 I-Date
日 I-Date
1 B-Time
9 I-Time
: I-Time
0 I-Time
0 I-Time
左 O
右 O
自 O
景 O
区 O
2 O
号 O
出 O
口 O
打 B-Type
车 I-Type
至 O
景 O
区 O
1 O
号 O
出 O
口 O
取 O
车 O

病 B-Id
例 I-Id
1 I-Id
张 O
某 O
1 B-Date
0 I-Date
月 I-Date
1 I-Date
2 I-Date
日 I-Date
2 B-Time
0 I-Time
: I-Time
0 I-Time
0 I-Time
驾 B-Type
车 I-Type
到 O
达 O
民 O
宿 O
（ O
胡 O
杨 O
小 O
区 O
) O

病 B-Id
例 I-Id
1 I-Id
张 O
某 O
1 B-Date
0 I-Date
月 I-Date
1 I-Date
2 I-Date
日 I-Date
2 B-Time
0 I-Time
: I-Time
2 I-Time
0 I-Time
驾 B-Type
车 I-Type
前 O
往 O
额 O
济 O
纳 O
旗 O
桐 O
楠 O
阁 O
家 O
常 O
菜 O
馆 O
大 O
厅 O
就 O
餐 O

病 B-Id
例 I-Id
1 I-Id
张 O
某 O
1 B-Date
0 I-Date
月 I-Date
1 I-Date
2 I-Date
日 I-Date
2 B-Time
1 I-Time
: I-Time
2 I-Time
0 I-Time
驾 B-Type
车 I-Type
返 O
回 O
胡 O
杨 O
小 O
区 O
8 O
号 O
楼 O
1 O
单 O
元 O
2 O
0 O
2 O

病 B-Id
例 I-Id
1 I-Id
张 O
某 O
1 B-Date
0 I-Date
月 I-Date
1 I-Date
3 I-Date
日 I-Date
8 B-Time
: I-Time
3 I-Time
0 I-Time
驾 B-Type
车 I-Type
前 O
往 O
桐 O
楠 O
阁 O
吃 O
早 O
餐 O

病 B-Id
例 I-Id
1 I-Id
张 O
某 O
1 B-Date
0 I-Date
月 I-Date
1 I-Date
3 I-Date
日 I-Date
9 B-Time
: I-Time
0 I-Time
0 I-Time
出 O
发 O
前 O
住 O
策 O
克 O
口 O
岸 O
参 O
观 O

病 B-Id
例 I-Id
1 I-Id
张 O
某 O
1 B-Date
0 I-Date
月 I-Date
1 I-Date
3 I-Date
日 I-Date
1 B-Time
2 I-Time
: I-Time
3 I-Time
0 I-Time
离 O
开 O
策 O
克 O
口 O
岸 O
， O
驾 B-Type
车 I-Type
前 O
往 O
居 O
延 O
海 O

病 B-Id
例 I-Id
1 I-Id
张 O
某 O
1 B-Date
0 I-Date
月 I-Date
1 I-Date
3 I-Date
日 I-Date
1 B-Time
3 I-Time
: I-Time
4 I-Time
8 I-Time
进 O
入 O
居 O
延 O
海 O
乘 B-Type
坐 I-Type
景 I-Type
区 I-Type
大 I-Type
巴 I-Type
车 I-Type
游 O
览 O
（ O
约 O
4 O
0 O
分 O
钟 O
） O

病 B-Id
例 I-Id
1 I-Id
张 O
某 O
1 B-Date
0 I-Date
月 I-Date
1 I-Date
3 I-Date
日 I-Date
1 B-Time
5 I-Time
: I-Time
5 I-Time
3 I-Time
到 O
胡 O
杨 O
林 O
景 O
区 O
， O
于 O
1 B-Time
8 I-Time
: I-Time
5 I-Time
0 I-Time
离 O
开 O
胡 O
杨 O
林 O
景 O
区 O

病 B-Id
例 I-Id
1 I-Id
张 O
某 O
1 B-Date
0 I-Date
月 I-Date
1 I-Date
3 I-Date
日 I-Date
1 B-Time
9 I-Time
: I-Time
1 I-Time
0 I-Time
到 O
达 O
金 O
手 O
勺 O
农 O
家 O
菜 O
馆 O
大 O
厅 O
就 O
餐 O

病 B-Id
例 I-Id
1 I-Id
张 O
某 O
1 B-Date
0 I-Date
月 I-Date
1 I-Date
3 I-Date
日 I-Date
2 B-Time
1 I-Time
: I-Time
0 I-Time
0 I-Time
离 O
开 O
餐 O
馆 O
， O
返 O
回 O
胡 O
杨 O
小 O
区 O
8 O
号 O
楼 O
1 O
单 O
元 O
2 O
0 O
2 O
休 O
息 O

病 B-Id
例 I-Id
1 I-Id
张 O
某 O
1 B-Date
0 I-Date
月 I-Date
1 I-Date
4 I-Date
日 I-Date
8 B-Time
时 I-Time
驾 B-Type
车 I-Type
前 O
往 O
桐 O
楠 O
阁 O
吃 O
早 O
餐 O
， O
后 O
驾 B-Type
车 I-Type
前 O
往 O
张 O
掖 O

病 B-Id
例 I-Id
1 I-Id
张 O
某 O
1 B-Date
0 I-Date
月 I-Date
1 I-Date
4 I-Date
日 I-Date
1 B-Time
0 I-Time
: I-Time
5 I-Time
5 I-Time
在 O
中 O
石 O
油 O
金 O
塔 O
航 O
天 O
城 O
加 O
油 O
站 O
加 O
油 O

病 B-Id
例 I-Id
1 I-Id
张 O
某 O
1 B-Date
0 I-Date
月 I-Date
1 I-Date
4 I-Date
日 I-Date
1 B-Time
6 I-Time
: I-Time
0 I-Time
0 I-Time
进 O
入 O
张 O
掖 O
七 O
彩 O
丹 O
霞 O
， O
乘 B-Type
坐 I-Type
景 I-Type
区 I-Type
大 I-Type
巴 I-Type
游 O
览 O
， O
途 O
中 O
在 O
景 O
区 O
丹 O
霞 O
1 O
号 O
冷 O
饮 O
站 O
购 O
买 O
饮 O
用 O
水 O

病 B-Id
例 I-Id
1 I-Id
张 O
某 O
1 B-Date
0 I-Date
月 I-Date
1 I-Date
4 I-Date
日 I-Date
1 B-Time
8 I-Time
: I-Time
0 I-Time
0 I-Time
左 O
右 O
出 O
景 O
区 O
西 O
门 O

病 B-Id
例 I-Id
1 I-Id
张 O
某 O
1 B-Date
0 I-Date
月 I-Date
1 I-Date
4 I-Date
日 I-Date
1 B-Time
9 I-Time
: I-Time
0 I-Time
0 I-Time
- I-Time
2 I-Time
0 I-Time
: I-Time
3 I-Time
0 I-Time
在 O
张 O
掖 O
市 O
甘 O
州 O
区 O
小 O
辣 O
椒 O
餐 O
饮 O
金 O
座 O
店 O
就 O
餐 O
， O
后 O
驾 B-Type
车 I-Type
至 O
张 O
掖 O
市 O
大 O
佛 O
寺 O
如 O
家 O
酒 O
店 O

病 B-Id
例 I-Id
1 I-Id
张 O
某 O
1 B-Date
0 I-Date
月 I-Date
1 I-Date
4 I-Date
日 I-Date
2 B-Time
1 I-Time
: I-Time
4 I-Time
0 I-Time
到 O
甘 O
州 O
区 O
欧 O
式 O
街 O
蓬 O
莱 O
酒 O
阁 O
与 O
张 O
掖 O
朋 O
友 O
一 O
起 O
喝 O
酒 O

病 B-Id
例 I-Id
1 I-Id
张 O
某 O
1 B-Date
0 I-Date
月 I-Date
1 I-Date
5 I-Date
日 I-Date
凌 B-Time
晨 I-Time
1 I-Time
: I-Time
3 I-Time
0 I-Time
返 O
回 O
大 O
佛 O
寺 O
如 O
家 O
酒 O
店 O

病 B-Id
例 I-Id
1 I-Id
张 O
某 O
1 B-Date
0 I-Date
月 I-Date
1 I-Date
5 I-Date
日 I-Date
早 B-Time
晨 I-Time
在 O
宾 O
馆 O
附 O
近 O
清 O
真 O
餐 O
馆 O
吃 O
早 O
餐 O
， O
后 O
由 O
朋 O
友 O
驾 B-Type
车 I-Type
送 O
至 O
张 O
掖 O
西 O

病 B-Id
例 I-Id
1 I-Id
张 O
某 O
1 B-Date
0 I-Date
月 I-Date
1 I-Date
5 I-Date
日 I-Date
1 B-Time
2 I-Time
: I-Time
1 I-Time
2 I-Time
乘 O
坐 O
D O
2 O
7 O
4 O
6 O
回 O
兰 O

病 B-Id
例 I-Id
1 I-Id
张 O
某 O
1 B-Date
0 I-Date
月 I-Date
1 I-Date
5 I-Date
日 I-Date
1 B-Time
6 I-Time
: I-Time
4 I-Time
8 I-Time
到 O
达 O
兰 O
州 O
西 O
， O
后 O
乘 B-Type
坐 I-Type
地 I-Type
铁 I-Type
自 O
兰 O
州 O
西 O
至 O
东 O
方 O
红 O
广 O
场 O
站 O
， O
出 O
站 O
后 O
骑 B-Type
自 I-Type
行 I-Type
车 I-Type
回 O
家 O

病 B-Id
例 I-Id
1 I-Id
张 O
某 O
1 B-Date
0 I-Date
月 I-Date
1 I-Date
5 I-Date
日 I-Date
当 B-Time
晚 I-Time
自 O
家 O
中 O
步 B-Type
行 I-Type
至 O
甘 O
南 O
路 O
东 O
记 O
尚 O
鼎 O
火 O
锅 O
店 O
就 O
餐 O
， O
后 O
打 B-Type
车 I-Type
回 O
家 O

病 B-Id
例 I-Id
1 I-Id
张 O
某 O
1 B-Date
0 I-Date
月 I-Date
1 I-Date
6 I-Date
日 I-Date
1 B-Time
9 I-Time
: I-Time
0 I-Time
0 I-Time
打 B-Type
车 I-Type
前 O
往 O
广 O
场 O
华 O
联 O
店 O
； O
曾 O
在 O
福 O
田 O
小 O
酥 O
肉 O
、 O
茶 O
百 O
道 O
、 O
牛 O
煮 O
馆 O
、 O
爸 O
爸 O
糖 O
手 O
工 O
吐 O
司 O
购 O
物 O
就 O
餐 O
； O
之 O
后 O
步 B-Type
行 I-Type
回 O
家 O

病 B-Id
例 I-Id
1 I-Id
张 O
某 O
1 B-Date
0 I-Date
月 I-Date
1 I-Date
6 I-Date
日 I-Date
其 B-Time
余 I-Time
时 I-Time
间 I-Time
其 B-Time
余 I-Time
时 I-Time
间 I-Time
在 O
家 O
无 O
外 O
出 O

病 B-Id
例 I-Id
1 I-Id
张 O
某 O
1 B-Date
0 I-Date
月 I-Date
1 I-Date
7 I-Date
日 I-Date
1 B-Time
3 I-Time
: I-Time
5 I-Time
0 I-Time
与 O
儿 O
子 O
在 O
皋 O
兰 O
路 O
老 O
背 O
斗 O
刀 O
削 O
面 O
馆 O
就 O
餐 O
， O
后 O
送 O
儿 O
子 O
至 O
黄 O
楼 O
1 O
3 O
楼 O
上 O
钢 O
琴 O
课 O
； O
之 O
后 O
在 O
黄 O
楼 O
永 O
琪 O
理 O
发 O
店 O
理 O
发 O
， O
后 O
骑 B-Type
自 I-Type
行 I-Type
车 I-Type
回 O
家 O

病 B-Id
例 I-Id
1 I-Id
张 O
某 O
1 B-Date
0 I-Date
月 I-Date
1 I-Date
7 I-Date
日 I-Date
当 B-Time
晚 I-Time
一 O
家 O
三 O
口 O
与 O
4 O
名 O
亲 O
戚 O
朋 O
友 O
在 O
铁 O
路 O
局 O
天 O
一 O
阁 O
就 O
餐 O
， O
餐 O
后 O
步 B-Type
行 I-Type
回 O
家 O

病 B-Id
例 I-Id
1 I-Id
张 O
某 O
1 B-Date
0 I-Date
月 I-Date
1 I-Date
8 I-Date
日 I-Date
1 B-Time
0 I-Time
： I-Time
0 I-Time
0 I-Time
左 O
右 O
步 B-Type
行 I-Type
前 O
往 O
甘 O
肃 O
省 O
第 O
二 O
人 O
民 O
医 O
院 O
门 O
诊 O
进 O
行 O
核 O
酸 O
检 O
测 O

病 B-Id
例 I-Id
1 I-Id
张 O
某 O
1 B-Date
0 I-Date
月 I-Date
1 I-Date
8 I-Date
日 I-Date
1 B-Time
1 I-Time
: I-Time
0 I-Time
0 I-Time
在 O
铁 O
路 O
局 O
菜 O
市 O
场 O
福 O
慧 O
鲜 O
面 O
条 O
店 O
购 O
买 O
面 O
条 O
后 O
回 O
家 O

病 B-Id
例 I-Id
1 I-Id
张 O
某 O
1 B-Date
0 I-Date
月 I-Date
1 I-Date
8 I-Date
日 I-Date
1 B-Time
5 I-Time
: I-Time
0 I-Time
0 I-Time
前 O
往 O
甘 O
肃 O
省 O
第 O
二 O
人 O
民 O
医 O
院 O
附 O
近 O
小 O
卖 O
部 O
（ O
住 O
院 O
部 O
出 O
口 O
向 O
北 O
第 O
一 O
家 O
） O
购 O
买 O
香 O
烟 O
， O
之 O
后 O
到 O
门 O
诊 O
取 O
核 O
酸 O
检 O
测 O
结 O
果 O
， O
后 O
因 O
核 O
酸 O
混 O
采 O
结 O
果 O
异 O
常 O
被 O
省 O
二 O
院 O
隔 O
离 O
管 O
控 O

病 B-Id
例 I-Id
2 I-Id
张 O
某 O
某 O
1 B-Date
0 I-Date
月 I-Date
1 I-Date
1 I-Date
日 I-Date
至 I-Date
1 I-Date
0 I-Date
月 I-Date
1 I-Date
5 I-Date
日 I-Date
外 O
出 O
轨 O
迹 O
与 O
病 B-Id
例 I-Id
1 I-Id
相 O
同 O

病 B-Id
例 I-Id
2 I-Id
张 O
某 O
某 O
1 B-Date
0 I-Date
月 I-Date
1 I-Date
1 I-Date
日 I-Date
至 I-Date
1 I-Date
0 I-Date
月 I-Date
1 I-Date
5 I-Date
日 I-Date
1 B-Time
6 I-Time
: I-Time
4 I-Time
8 I-Time
到 O
达 O
兰 O
州 O
西 O
客 O
站 O

病 B-Id
例 I-Id
2 I-Id
张 O
某 O
某 O
1 B-Date
0 I-Date
月 I-Date
1 I-Date
1 I-Date
日 I-Date
至 I-Date
1 I-Date
0 I-Date
月 I-Date
1 I-Date
5 I-Date
日 I-Date
1 B-Time
7 I-Time
: I-Time
0 I-Time
0 I-Time
- I-Time
1 I-Time
7 I-Time
: I-Time
1 I-Time
5 I-Time
出 O
站 O
后 O
打 B-Type
车 I-Type
回 O
雁 O
北 O
街 O
道 O
天 O
庆 O
丽 O
舍 O
小 O
区 O
家 O
中 O
， O
当 B-Time
晚 I-Time
再 O
未 O
外 O
出 O

病 B-Id
例 I-Id
2 I-Id
张 O
某 O
某 O
1 B-Date
0 I-Date
月 I-Date
1 I-Date
6 I-Date
日 I-Date
9 B-Time
： I-Time
0 I-Time
0 I-Time
— I-Time
1 I-Time
0 I-Time
： I-Time
0 I-Time
0 I-Time
前 O
往 O
宋 O
家 O
滩 O
菜 O
市 O
场 O
买 O
菜 O
， O
之 O
后 O
步 B-Type
行 I-Type
回 O
家 O
， O
当 B-Time
天 I-Time
再 O
未 O
外 O
出 O

病 B-Id
例 I-Id
2 I-Id
张 O
某 O
某 O
1 B-Date
0 I-Date
月 I-Date
1 I-Date
7 I-Date
日 I-Date
9 B-Time
： I-Time
0 I-Time
0 I-Time
— I-Time
1 I-Time
0 I-Time
： I-Time
0 I-Time
0 I-Time
因 O
咽 O
痛 O
不 O
适 O
步 B-Type
行 I-Type
至 O
7 O
9 O
2 O
（ O
核 O
工 O
业 O
） O
医 O
院 O
门 O
诊 O
购 O
药 O
， O
之 O
后 O
步 B-Type
行 I-Type
回 O
家 O

病 B-Id
例 I-Id
2 I-Id
张 O
某 O
某 O
1 B-Date
0 I-Date
月 I-Date
1 I-Date
7 I-Date
日 I-Date
1 B-Time
6 I-Time
: I-Time
0 I-Time
0 I-Time
步 B-Type
行 I-Type
前 O
往 O
天 O
庆 O
丽 O
舍 O
小 O
区 O
马 O
路 O
对 O
面 O
菜 O
市 O
场 O
买 O
肉 O
、 O
馒 O
头 O
、 O
苹 O
果 O

病 B-Id
例 I-Id
2 I-Id
张 O
某 O
某 O
1 B-Date
0 I-Date
月 I-Date
1 I-Date
7 I-Date
日 I-Date
1 B-Time
7 I-Time
: I-Time
0 I-Time
0 I-Time
左 O
右 O
在 O
小 O
区 O
内 O
菜 O
鸟 O
驿 O
站 O
取 O
快 O
递 O
回 O
家 O
， O
之 O
后 O
当 B-Time
天 I-Time
再 O
无 O
外 O
出 O

病 B-Id
例 I-Id
2 I-Id
张 O
某 O
某 O
1 B-Date
0 I-Date
月 I-Date
1 I-Date
8 I-Date
日 I-Date
9 B-Time
： I-Time
0 I-Time
0 I-Time
左 O
右 O
再 O
次 O
因 O
咽 O
痛 O
不 O
适 O
前 O
往 O
7 O
9 O
2 O
（ O
核 O
工 O
业 O
） O
医 O
院 O
门 O
诊 O
购 O
药 O

病 B-Id
例 I-Id
2 I-Id
张 O
某 O
某 O
1 B-Date
0 I-Date
月 I-Date
1 I-Date
8 I-Date
日 I-Date
9 B-Time
： I-Time
3 I-Time
0 I-Time
左 O
右 O
步 B-Type
行 I-Type
至 O
宋 O
家 O
滩 O
菜 O
市 O
场 O
买 O
肉 O
， O
之 O
后 O
步 B-Type
行 I-Type
回 O
家 O
再 O
无 O
外 O
出 O

病 B-Id
例 I-Id
3 I-Id
祝 O
某 O
某 O
1 B-Date
0 I-Date
月 I-Date
1 I-Date
1 I-Date
日 I-Date
至 I-Date
1 I-Date
0 I-Date
月 I-Date
1 I-Date
5 I-Date
日 I-Date
外 O
出 O
轨 O
迹 O
与 O
病 B-Id
例 I-Id
2 I-Id
相 O
同 O

病 B-Id
例 I-Id
3 I-Id
祝 O
某 O
某 O
1 B-Date
0 I-Date
月 I-Date
1 I-Date
6 I-Date
日 I-Date
全 B-Time
天 I-Time
未 O
外 O
出 O

病 B-Id
例 I-Id
3 I-Id
祝 O
某 O
某 O
1 B-Date
0 I-Date
月 I-Date
1 I-Date
7 I-Date
日 I-Date
9 B-Time
： I-Time
0 I-Time
0 I-Time
— I-Time
1 I-Time
0 I-Time
： I-Time
0 I-Time
0 I-Time
因 O
咽 O
痛 O
不 O
适 O
步 B-Type
行 I-Type
至 O
7 O
9 O
2 O
（ O
核 O
工 O
业 O
） O
医 O
院 O
门 O
诊 O
购 O
药 O
， O
之 O
后 O
步 B-Type
行 I-Type
回 O
家 O

病 B-Id
例 I-Id
3 I-Id
祝 O
某 O
某 O
1 B-Date
0 I-Date
月 I-Date
1 I-Date
7 I-Date
日 I-Date
1 B-Time
6 I-Time
: I-Time
0 I-Time
0 I-Time
步 B-Type
行 I-Type
前 O
往 O
天 O
庆 O
丽 O
舍 O
小 O
区 O
马 O
路 O
对 O
面 O
菜 O
市 O
场 O
买 O
肉 O
、 O
馒 O
头 O
、 O
苹 O
果 O

病 B-Id
例 I-Id
3 I-Id
祝 O
某 O
某 O
1 B-Date
0 I-Date
月 I-Date
1 I-Date
7 I-Date
日 I-Date
1 B-Time
7 I-Time
: I-Time
0 I-Time
0 I-Time
左 O
右 O
在 O
小 O
区 O
内 O
菜 O
鸟 O
驿 O
站 O
取 O
快 O
递 O
回 O
家 O
， O
之 O
后 O
当 B-Time
天 I-Time
再 O
无 O
外 O
出 O

病 B-Id
例 I-Id
3 I-Id
祝 O
某 O
某 O
1 B-Date
0 I-Date
月 I-Date
1 I-Date
8 I-Date
日 I-Date
全 B-Time
天 I-Time
未 O
外 O
出 O

病 B-Id
例 I-Id
4 I-Id
石 O
某 O
某 O
9 B-Date
月 I-Date
2 I-Date
8 I-Date
日 I-Date
8 B-Time
: I-Time
5 I-Time
0 I-Time
- I-Time
1 I-Time
6 I-Time
: I-Time
5 I-Time
1 I-Time
上 O
海 O
虹 O
桥 O
站 O
至 O
贵 O
定 O
站 O

病 B-Id
例 I-Id
4 I-Id
石 O
某 O
某 O
9 B-Date
月 I-Date
2 I-Date
8 I-Date
日 I-Date
至 I-Date
1 I-Date
0 I-Date
月 I-Date
2 I-Date
日 I-Date
居 O
住 O
于 O
贵 O
定 O
自 O
己 O
家 O
中 O

病 B-Id
例 I-Id
4 I-Id
石 O
某 O
某 O
1 B-Date
0 I-Date
月 I-Date
3 I-Date
日 I-Date
9 B-Time
: I-Time
0 I-Time
0 I-Time
- I-Time
1 I-Time
1 I-Time
: I-Time
0 I-Time
0 I-Time
贵 O
定 O
站 O
至 O
贵 O
阳 O
站 O

病 B-Id
例 I-Id
4 I-Id
石 O
某 O
某 O
1 B-Date
0 I-Date
月 I-Date
4 I-Date
日 I-Date
至 I-Date
1 I-Date
0 I-Date
月 I-Date
6 I-Date
日 I-Date
在 O
遵 O
义 O
游 O
玩 O

病 B-Id
例 I-Id
4 I-Id
石 O
某 O
某 O
1 B-Date
0 I-Date
月 I-Date
7 I-Date
日 I-Date
从 O
遵 O
义 O
乘 B-Type
坐 I-Type
动 I-Type
车 I-Type
到 O
达 O
贵 O
阳 O

病 B-Id
例 I-Id
4 I-Id
石 O
某 O
某 O
1 B-Date
0 I-Date
月 I-Date
8 I-Date
日 I-Date
1 B-Time
2 I-Time
: I-Time
0 I-Time
0 I-Time
- I-Time
1 I-Time
4 I-Time
: I-Time
0 I-Time
5 I-Time
贵 O
阳 O
至 O
兰 O
州 O
中 O
川 O
机 O
场 O

病 B-Id
例 I-Id
4 I-Id
石 O
某 O
某 O
1 B-Date
0 I-Date
月 I-Date
9 I-Date
日 I-Date
9 B-Time
： I-Time
0 I-Time
0 I-Time
- I-Time
9 I-Time
: I-Time
2 I-Time
0 I-Time
在 O
雁 O
北 O
路 O
老 O
亨 O
牛 O
肉 O
面 O
吃 O
早 O
餐 O

病 B-Id
例 I-Id
4 I-Id
石 O
某 O
某 O
1 B-Date
0 I-Date
月 I-Date
9 I-Date
日 I-Date
2 B-Time
1 I-Time
: I-Time
0 I-Time
0 I-Time
- I-Time
2 I-Time
2 I-Time
: I-Time
0 I-Time
0 I-Time
天 O
庆 O
丽 O
舍 O
门 O
口 O
火 O
锅 O
鸡 O
就 O
餐 O

病 B-Id
例 I-Id
4 I-Id
石 O
某 O
某 O
1 B-Date
0 I-Date
月 I-Date
1 I-Date
0 I-Date
日 I-Date
1 B-Time
2 I-Time
: I-Time
0 I-Time
0 I-Time
- I-Time
1 I-Time
5 I-Time
: I-Time
0 I-Time
0 I-Time
农 O
民 O
巷 O
一 O
酒 O
店 O
（ O
酒 O
店 O
名 O
称 O
不 O
详 O
） O
就 O
餐 O

病 B-Id
例 I-Id
4 I-Id
石 O
某 O
某 O
1 B-Date
0 I-Date
月 I-Date
1 I-Date
1 I-Date
日 I-Date
至 I-Date
1 I-Date
0 I-Date
月 I-Date
1 I-Date
5 I-Date
日 I-Date
外 O
出 O
轨 O
迹 O
与 O
病 B-Id
例 I-Id
2 I-Id
相 O
同 O

病 B-Id
例 I-Id
4 I-Id
石 O
某 O
某 O
1 B-Date
0 I-Date
月 I-Date
1 I-Date
6 I-Date
日 I-Date
当 B-Time
天 I-Time
未 O
外 O
出 O

病 B-Id
例 I-Id
4 I-Id
石 O
某 O
某 O
1 B-Date
0 I-Date
月 I-Date
1 I-Date
7 I-Date
日 I-Date
9 B-Time
： I-Time
0 I-Time
0 I-Time
— I-Time
1 I-Time
1 I-Time
： I-Time
0 I-Time
0 I-Time
三 O
益 O
诊 O
所 O
输 O
液 O
治 O
疗 O

病 B-Id
例 I-Id
4 I-Id
石 O
某 O
某 O
1 B-Date
0 I-Date
月 I-Date
1 I-Date
8 I-Date
日 I-Date
9 B-Time
： I-Time
0 I-Time
0 I-Time
— I-Time
1 I-Time
1 I-Time
： I-Time
0 I-Time
0 I-Time
三 O
益 O
诊 O
所 O
输 O
液 O
治 O
疗 O

病 B-Id
例 I-Id
5 I-Id
张 O
某 O
某 O
1 B-Date
0 I-Date
月 I-Date
8 I-Date
日 I-Date
9 B-Time
： I-Time
0 I-Time
0 I-Time
- I-Time
2 I-Time
1 I-Time
: I-Time
1 I-Time
9 I-Time
上 O
海 O
虹 O
桥 O
站 O
至 O
兰 O
州 O
西 O
站 O

病 B-Id
例 I-Id
5 I-Id
张 O
某 O
某 O
1 B-Date
0 I-Date
月 I-Date
8 I-Date
日 I-Date
2 B-Time
1 I-Time
: I-Time
3 I-Time
0 I-Time
- I-Time
2 I-Time
2 I-Time
: I-Time
0 I-Time
0 I-Time
出 O
租 O
车 O
（ O
车 O
牌 O
号 O
： O
甘 O
A O
8 O
8 O
7 O
2 O
5 O
） O
前 O
往 O
张 O
某 O
某 O
家 O
中 O
（ O
雁 O
北 O
路 O
2 O
7 O
1 O
0 O
号 O
2 O
6 O
0 O
1 O
室 O
） O

病 B-Id
例 I-Id
5 I-Id
张 O
某 O
某 O
1 B-Date
0 I-Date
月 I-Date
9 I-Date
日 I-Date
9 B-Time
： I-Time
0 I-Time
0 I-Time
- I-Time
9 I-Time
: I-Time
2 I-Time
0 I-Time
在 O
雁 O
北 O
路 O
老 O
亨 O
牛 O
肉 O
面 O
吃 O
早 O
餐 O

病 B-Id
例 I-Id
5 I-Id
张 O
某 O
某 O
1 B-Date
0 I-Date
月 I-Date
9 I-Date
日 I-Date
2 B-Time
1 I-Time
: I-Time
0 I-Time
0 I-Time
- I-Time
2 I-Time
2 I-Time
: I-Time
0 I-Time
0 I-Time
天 O
庆 O
丽 O
舍 O
门 O
口 O
火 O
锅 O
鸡 O
就 O
餐 O

病 B-Id
例 I-Id
5 I-Id
张 O
某 O
某 O
1 B-Date
0 I-Date
月 I-Date
1 I-Date
0 I-Date
日 I-Date
1 B-Time
2 I-Time
: I-Time
0 I-Time
0 I-Time
- I-Time
1 I-Time
5 I-Time
: I-Time
0 I-Time
0 I-Time
农 O
民 O
巷 O
一 O
酒 O
店 O
（ O
酒 O
店 O
名 O
称 O
不 O
详 O
） O
就 O
餐 O

病 B-Id
例 I-Id
5 I-Id
张 O
某 O
某 O
1 B-Date
0 I-Date
月 I-Date
1 I-Date
1 I-Date
日 I-Date
至 I-Date
1 I-Date
0 I-Date
月 I-Date
1 I-Date
8 I-Date
日 I-Date
外 O
出 O
轨 O
迹 O
与 O
病 B-Id
例 I-Id
4 I-Id
相 O
同 O

病 B-Id
例 I-Id
6 I-Id
张 O
某 O
某 O
1 B-Date
0 I-Date
月 I-Date
1 I-Date
1 I-Date
日 I-Date
至 I-Date
1 I-Date
0 I-Date
月 I-Date
1 I-Date
8 I-Date
日 I-Date
与 O
病 B-Id
例 I-Id
1 I-Id
张 O
某 O
共 O
同 O
居 O
住 O
， O
一 B-Time
直 I-Time
未 O
出 O
兰 O
州 O

病 B-Id
例 I-Id
6 I-Id
张 O
某 O
某 O
1 B-Date
0 I-Date
月 I-Date
1 I-Date
1 I-Date
日 I-Date
至 I-Date
1 I-Date
8 I-Date
日 I-Date
期 O
间 O
一 B-Time
直 I-Time
在 O
兰 O
州 O
市 O
城 O
关 O
区 O
民 O
主 O
西 O
路 O
小 O
学 O
五 O
年 O
级 O
1 O
班 O
就 O
读 O

病 B-Id
例 I-Id
6 I-Id
张 O
某 O
某 O
1 B-Date
0 I-Date
月 I-Date
1 I-Date
1 I-Date
日 I-Date
至 I-Date
1 I-Date
8 I-Date
日 I-Date
在 O
学 O
校 O
教 O
师 O
食 O
堂 O

病 B-Id
例 I-Id
7 I-Id
罗 O
某 O
1 O
1 B-Date
0 I-Date
月 I-Date
1 I-Date
5 I-Date
日 I-Date
1 B-Time
0 I-Time
: I-Time
3 I-Time
5 I-Time
- I-Time
1 I-Time
3 I-Time
: I-Time
0 I-Time
0 I-Time
乘 O
坐 O
东 O
方 O
航 O
空 O
M O
U O
2 O
2 O
5 O
0 O
（ O
1 B-Time
0 I-Time
: I-Time
3 I-Time
5 I-Time
- I-Time
1 I-Time
3 I-Time
: I-Time
0 I-Time
0 I-Time
） O
， O
从 O
昆 O
明 O
到 O
达 O
兰 O
州 O
中 O
川 O
机 O
场 O
， O
乘 B-Type
坐 I-Type
旅 I-Type
行 I-Type
社 I-Type
小 I-Type
巴 I-Type
车 I-Type
前 O
往 O
静 O
宁 O
路 O
速 O
8 O
酒 O
店 O
入 O
住 O
， O
后 O
步 B-Type
行 I-Type
水 O
车 O
园 O
、 O
中 O
山 O
桥 O
游 O
玩 O

病 B-Id
例 I-Id
7 I-Id
罗 O
某 O
1 O
1 B-Date
0 I-Date
月 I-Date
1 I-Date
5 I-Date
日 I-Date
1 B-Time
8 I-Time
: I-Time
0 I-Time
0 I-Time
至 O
大 O
众 O
巷 O
金 O
城 O
老 O
碗 O
用 O
餐 O
， O
餐 O
后 O
步 B-Type
行 I-Type
回 O
酒 O
店 O

病 B-Id
例 I-Id
7 I-Id
罗 O
某 O
1 O
1 B-Date
0 I-Date
月 I-Date
1 I-Date
6 I-Date
日 I-Date
7 B-Time
: I-Time
4 I-Time
0 I-Time
在 O
酒 O
店 O
就 O
餐 O

病 B-Id
例 I-Id
7 I-Id
罗 O
某 O
1 O
1 B-Date
0 I-Date
月 I-Date
1 I-Date
6 I-Date
日 I-Date
8 B-Time
: I-Time
3 I-Time
0 I-Time
乘 B-Type
坐 I-Type
旅 I-Type
行 I-Type
团 I-Type
大 I-Type
巴 I-Type
车 I-Type
， O
前 O
往 O
夏 O
河 O
县 O
游 O
玩 O

病 B-Id
例 I-Id
7 I-Id
罗 O
某 O
1 O
1 B-Date
0 I-Date
月 I-Date
1 I-Date
6 I-Date
日 I-Date
1 B-Time
0 I-Time
: I-Time
3 I-Time
0 I-Time
到 O
达 O
麦 O
家 O
巷 O
服 O
务 O
区 O
， O
停 O
留 O
1 O
5 O
分 O
钟 O
休 O
整 O

病 B-Id
例 I-Id
7 I-Id
罗 O
某 O
1 O
1 B-Date
0 I-Date
月 I-Date
1 I-Date
6 I-Date
日 I-Date
1 B-Time
2 I-Time
: I-Time
0 I-Time
0 I-Time
到 O
达 O
夏 O
河 O
县 O

病 B-Id
例 I-Id
7 I-Id
罗 O
某 O
1 O
1 B-Date
0 I-Date
月 I-Date
1 I-Date
6 I-Date
日 I-Date
1 B-Time
2 I-Time
: I-Time
3 I-Time
0 I-Time
在 O
成 O
都 O
味 O
川 O
菜 O
馆 O
就 O
餐 O

病 B-Id
例 I-Id
7 I-Id
罗 O
某 O
1 O
1 B-Date
0 I-Date
月 I-Date
1 I-Date
6 I-Date
日 I-Date
1 B-Time
4 I-Time
: I-Time
3 I-Time
0 I-Time
到 O
达 O
拉 O
卜 O
楞 O
寺 O
游 O
览 O

病 B-Id
例 I-Id
7 I-Id
罗 O
某 O
1 O
1 B-Date
0 I-Date
月 I-Date
1 I-Date
6 I-Date
日 I-Date
1 B-Time
6 I-Time
: I-Time
0 I-Time
0 I-Time
湿 O
地 O
公 O
园 O
游 O
玩 O

病 B-Id
例 I-Id
7 I-Id
罗 O
某 O
1 O
1 B-Date
0 I-Date
月 I-Date
1 I-Date
6 I-Date
日 I-Date
1 B-Time
7 I-Time
: I-Time
0 I-Time
0 I-Time
桑 O
科 O
草 O
原 O
游 O
玩 O

病 B-Id
例 I-Id
7 I-Id
罗 O
某 O
1 O
1 B-Date
0 I-Date
月 I-Date
1 I-Date
6 I-Date
日 I-Date
1 B-Time
8 I-Time
: I-Time
3 I-Time
0 I-Time
乘 B-Type
车 I-Type
前 O
往 O
成 O
都 O
味 O
川 O
菜 O
馆 O
就 O
餐 O

病 B-Id
例 I-Id
7 I-Id
罗 O
某 O
1 O
1 B-Date
0 I-Date
月 I-Date
1 I-Date
6 I-Date
日 I-Date
1 B-Time
9 I-Time
: I-Time
0 I-Time
0 I-Time
乘 B-Type
坐 I-Type
大 I-Type
巴 I-Type
返 O
回 O
夏 O
河 O
县 O
普 O
香 O
苑 O
酒 O
店 O
入 O
住 O

病 B-Id
例 I-Id
7 I-Id
罗 O
某 O
1 O
1 B-Date
0 I-Date
月 I-Date
1 I-Date
7 I-Date
日 I-Date
7 B-Time
: I-Time
3 I-Time
0 I-Time
在 O
夏 O
河 O
县 O
普 O
香 O
苑 O
酒 O
店 O
就 O
餐 O

病 B-Id
例 I-Id
7 I-Id
罗 O
某 O
1 O
1 B-Date
0 I-Date
月 I-Date
1 I-Date
7 I-Date
日 I-Date
8 B-Time
: I-Time
0 I-Time
0 I-Time
乘 B-Type
坐 I-Type
大 I-Type
巴 I-Type
车 I-Type
出 O
发 O

病 B-Id
例 I-Id
7 I-Id
罗 O
某 O
1 O
1 B-Date
0 I-Date
月 I-Date
1 I-Date
7 I-Date
日 I-Date
1 B-Time
1 I-Time
: I-Time
0 I-Time
0 I-Time
到 O
郎 O
木 O
寺 O
游 O
览 O

病 B-Id
例 I-Id
7 I-Id
罗 O
某 O
1 O
1 B-Date
0 I-Date
月 I-Date
1 I-Date
7 I-Date
日 I-Date
1 B-Time
2 I-Time
: I-Time
3 I-Time
0 I-Time
步 B-Type
行 I-Type
至 O
成 O
都 O
老 O
川 O
菜 O
馆 O
就 O
餐 O

病 B-Id
例 I-Id
7 I-Id
罗 O
某 O
1 O
1 B-Date
0 I-Date
月 I-Date
1 I-Date
7 I-Date
日 I-Date
1 B-Time
4 I-Time
: I-Time
0 I-Time
0 I-Time
乘 B-Type
车 I-Type
前 O
往 O
花 O
湖 O
景 O
区 O

病 B-Id
例 I-Id
7 I-Id
罗 O
某 O
1 O
1 B-Date
0 I-Date
月 I-Date
1 I-Date
7 I-Date
日 I-Date
1 B-Time
7 I-Time
: I-Time
3 I-Time
0 I-Time
乘 B-Type
车 I-Type
前 O
往 O
迭 O
部 O
县 O

病 B-Id
例 I-Id
7 I-Id
罗 O
某 O
1 O
1 B-Date
0 I-Date
月 I-Date
1 I-Date
7 I-Date
日 I-Date
1 B-Time
9 I-Time
: I-Time
1 I-Time
5 I-Time
在 O
迭 O
部 O
县 O
城 O
口 O
中 O
石 O
油 O
加 O
油 O
站 O
加 O
油 O
（ O
停 O
留 O
1 O
0 O
分 O
钟 O
） O

病 B-Id
例 I-Id
7 I-Id
罗 O
某 O
1 O
1 B-Date
0 I-Date
月 I-Date
1 I-Date
7 I-Date
日 I-Date
1 B-Time
9 I-Time
: I-Time
3 I-Time
0 I-Time
到 O
达 O
迭 O
部 O
县 O
有 O
盐 O
有 O
味 O
餐 O
馆 O
就 O
餐 O

病 B-Id
例 I-Id
7 I-Id
罗 O
某 O
1 O
1 B-Date
0 I-Date
月 I-Date
1 I-Date
7 I-Date
日 I-Date
2 B-Time
0 I-Time
: I-Time
0 I-Time
0 I-Time
步 B-Type
行 I-Type
前 O
往 O
迭 O
部 O
县 O
赛 O
银 O
酒 O
店 O
入 O
住 O

病 B-Id
例 I-Id
7 I-Id
罗 O
某 O
1 O
1 B-Date
0 I-Date
月 I-Date
1 I-Date
8 I-Date
日 I-Date
7 B-Time
: I-Time
3 I-Time
0 I-Time
在 O
赛 O
银 O
酒 O
店 O
就 O
餐 O

病 B-Id
例 I-Id
7 I-Id
罗 O
某 O
1 O
1 B-Date
0 I-Date
月 I-Date
1 I-Date
8 I-Date
日 I-Date
8 B-Time
: I-Time
0 I-Time
0 I-Time
乘 B-Type
坐 I-Type
大 I-Type
巴 I-Type
车 I-Type
前 O
往 O
扎 O
尕 O
那 O

病 B-Id
例 I-Id
7 I-Id
罗 O
某 O
1 O
1 B-Date
0 I-Date
月 I-Date
1 I-Date
8 I-Date
日 I-Date
8 B-Time
: I-Time
4 I-Time
0 I-Time
到 O
达 O
在 O
景 O
区 O
内 O
乘 B-Type
坐 I-Type
电 I-Type
瓶 I-Type
车 I-Type
游 O
览 O

病 B-Id
例 I-Id
7 I-Id
罗 O
某 O
1 O
1 B-Date
0 I-Date
月 I-Date
1 I-Date
8 I-Date
日 I-Date
1 B-Time
1 I-Time
: I-Time
3 I-Time
0 I-Time
乘 B-Type
车 I-Type
返 O
回 O
迭 O
部 O
县 O
有 O
盐 O
有 O
味 O
餐 O
馆 O
就 O
餐 O

病 B-Id
例 I-Id
7 I-Id
罗 O
某 O
1 O
1 B-Date
0 I-Date
月 I-Date
1 I-Date
8 I-Date
日 I-Date
1 B-Time
3 I-Time
: I-Time
0 I-Time
0 I-Time
前 O
往 O
宕 O
昌 O

病 B-Id
例 I-Id
7 I-Id
罗 O
某 O
1 O
1 B-Date
0 I-Date
月 I-Date
1 I-Date
8 I-Date
日 I-Date
1 B-Time
5 I-Time
: I-Time
0 I-Time
0 I-Time
途 O
经 O
腊 O
子 O
口 O
纪 O
念 O
碑 O
景 O
区 O
， O
下 O
车 O
游 O
览 O

病 B-Id
例 I-Id
7 I-Id
罗 O
某 O
1 O
1 B-Date
0 I-Date
月 I-Date
1 I-Date
8 I-Date
日 I-Date
1 B-Time
5 I-Time
: I-Time
5 I-Time
0 I-Time
到 O
达 O
腊 O
子 O
口 O
战 O
役 O
纪 O
念 O
馆 O
参 O
观 O
， O
参 O
观 O
期 O
间 O
有 O
讲 O
解 O
员 O
讲 O
解 O

病 B-Id
例 I-Id
7 I-Id
罗 O
某 O
1 O
1 B-Date
0 I-Date
月 I-Date
1 I-Date
8 I-Date
日 I-Date
1 B-Time
7 I-Time
: I-Time
3 I-Time
0 I-Time
乘 B-Type
车 I-Type
继 O
续 O
前 O
往 O
宕 O
昌 O
县 O

病 B-Id
例 I-Id
7 I-Id
罗 O
某 O
1 O
1 B-Date
0 I-Date
月 I-Date
1 I-Date
8 I-Date
日 I-Date
1 B-Time
8 I-Time
: I-Time
0 I-Time
0 I-Time
到 O
达 O
宕 O
昌 O
新 O
官 O
鹅 O
沟 O
酒 O
店 O
一 O
楼 O
餐 O
厅 O
就 O
餐 O

病 B-Id
例 I-Id
7 I-Id
罗 O
某 O
1 O
1 B-Date
0 I-Date
月 I-Date
1 I-Date
8 I-Date
日 I-Date
1 B-Time
8 I-Time
: I-Time
4 I-Time
0 I-Time
乘 B-Type
车 I-Type
前 O
往 O
满 O
庭 O
芳 O
酒 O
店 O
入 O
住 O

病 B-Id
例 I-Id
7 I-Id
罗 O
某 O
1 O
1 B-Date
0 I-Date
月 I-Date
1 I-Date
9 I-Date
日 I-Date
7 B-Time
: I-Time
3 I-Time
0 I-Time
步 B-Type
行 I-Type
至 O
阿 O
娘 O
粥 O
屋 O
就 O
餐 O

病 B-Id
例 I-Id
7 I-Id
罗 O
某 O
1 O
1 B-Date
0 I-Date
月 I-Date
1 I-Date
9 I-Date
日 I-Date
8 B-Time
: I-Time
1 I-Time
0 I-Time
从 O
满 O
庭 O
芳 O
酒 O
店 O
出 O
发 O

病 B-Id
例 I-Id
7 I-Id
罗 O
某 O
1 O
1 B-Date
0 I-Date
月 I-Date
1 I-Date
9 I-Date
日 I-Date
8 B-Time
: I-Time
2 I-Time
0 I-Time
到 O
达 O
官 O
鹅 O
沟 O
景 O
区 O

病 B-Id
例 I-Id
7 I-Id
罗 O
某 O
1 O
1 B-Date
0 I-Date
月 I-Date
1 I-Date
9 I-Date
日 I-Date
8 B-Time
: I-Time
4 I-Time
5 I-Time
乘 B-Type
坐 I-Type
官 O
鹅 O
沟 O
景 O
区 O
区 B-Type
间 I-Type
车 I-Type
游 O
览 O

病 B-Id
例 I-Id
7 I-Id
罗 O
某 O
1 O
1 B-Date
0 I-Date
月 I-Date
1 I-Date
9 I-Date
日 I-Date
1 B-Time
1 I-Time
: I-Time
3 I-Time
0 I-Time
乘 B-Type
区 I-Type
间 I-Type
车 I-Type
出 O
景 O
区 O

病 B-Id
例 I-Id
7 I-Id
罗 O
某 O
1 O
1 B-Date
0 I-Date
月 I-Date
1 I-Date
9 I-Date
日 I-Date
1 B-Time
2 I-Time
: I-Time
2 I-Time
0 I-Time
乘 B-Type
车 I-Type
出 O
发 O

病 B-Id
例 I-Id
7 I-Id
罗 O
某 O
1 O
1 B-Date
0 I-Date
月 I-Date
1 I-Date
9 I-Date
日 I-Date
1 B-Time
2 I-Time
: I-Time
3 I-Time
0 I-Time
到 O
达 O
宕 O
昌 O
县 O
城 O
小 O
谢 O
家 O
常 O
小 O
炒 O
就 O
餐 O

病 B-Id
例 I-Id
7 I-Id
罗 O
某 O
1 O
1 B-Date
0 I-Date
月 I-Date
1 I-Date
9 I-Date
日 I-Date
1 B-Time
3 I-Time
: I-Time
1 I-Time
0 I-Time
乘 B-Type
车 I-Type
前 O
往 O
宕 O
昌 O
人 O
民 O
医 O
院 O

病 B-Id
例 I-Id
7 I-Id
罗 O
某 O
1 O
1 B-Date
0 I-Date
月 I-Date
1 I-Date
9 I-Date
日 I-Date
1 B-Time
3 I-Time
: I-Time
3 I-Time
0 I-Time
到 O
达 O
医 O
院 O
核 O
酸 O
检 O
测 O
， O
当 O
时 O
结 O
果 O
未 O
出 O

病 B-Id
例 I-Id
7 I-Id
罗 O
某 O
1 O
1 B-Date
0 I-Date
月 I-Date
1 I-Date
9 I-Date
日 I-Date
1 B-Time
4 I-Time
: I-Time
4 I-Time
0 I-Time
乘 B-Type
车 I-Type
往 O
天 O
水 O
方 O
向 O
行 O
驶 O

病 B-Id
例 I-Id
7 I-Id
罗 O
某 O
1 O
1 B-Date
0 I-Date
月 I-Date
1 I-Date
9 I-Date
日 I-Date
1 B-Time
8 I-Time
: I-Time
0 I-Time
0 I-Time
从 O
岷 O
县 O
大 O
草 O
滩 O
高 O
速 O
路 O
口 O
上 O
高 O
速 O

病 B-Id
例 I-Id
7 I-Id
罗 O
某 O
1 O
1 B-Date
0 I-Date
月 I-Date
1 I-Date
9 I-Date
日 I-Date
2 B-Time
0 I-Time
: I-Time
0 I-Time
0 I-Time
在 O
太 O
石 O
服 O
务 O
区 O
休 O
整 O
（ O
上 O
厕 O
所 O
， O
停 O
留 O
约 O
1 O
5 O
分 O
钟 O
） O

病 B-Id
例 I-Id
7 I-Id
罗 O
某 O
1 O
1 B-Date
0 I-Date
月 I-Date
1 I-Date
9 I-Date
日 I-Date
2 B-Time
1 I-Time
: I-Time
0 I-Time
0 I-Time
到 O
达 O
城 O
关 O
区 O
集 O
中 O
隔 O
离 O
点 O
集 O
中 O
隔 O
离 O

病 B-Id
例 I-Id
7 I-Id
罗 O
某 O
1 O
1 B-Date
0 I-Date
月 I-Date
2 I-Date
0 I-Date
日 I-Date
- I-Date
2 I-Date
1 I-Date
日 I-Date
在 O
城 O
关 O
区 O
集 O
中 O
隔 O
离 O
点 O
集 O
中 O
隔 O
离 O

病 B-Id
例 I-Id
8 I-Id
张 O
某 O
珍 O
1 B-Date
0 I-Date
月 I-Date
1 I-Date
5 I-Date
日 I-Date
1 B-Time
0 I-Time
: I-Time
3 I-Time
5 I-Time
乘 B-Type
坐 I-Type
航 I-Type
班 I-Type
M I-Type
U I-Type
2 I-Type
2 I-Type
5 I-Type
0 I-Type
， O
由 O
昆 O
明 O
到 O
兰 O
州 O

病 B-Id
例 I-Id
8 I-Id
张 O
某 O
珍 O
1 B-Date
0 I-Date
月 I-Date
1 I-Date
5 I-Date
日 I-Date
1 B-Time
3 I-Time
: I-Time
0 I-Time
0 I-Time
到 O
达 O
兰 O
州 O
中 O
川 O
国 O
际 O
机 O
场 O
T O
2 O
航 O
站 O
楼 O
， O
出 O
站 O
后 O
由 O
导 O
游 O
接 O
机 O
， O
乘 B-Type
坐 I-Type
旅 I-Type
游 I-Type
大 I-Type
巴 I-Type
车 I-Type
前 O
往 O
兰 O
州 O
市 O
区 O

病 B-Id
例 I-Id
8 I-Id
张 O
某 O
珍 O
1 B-Date
0 I-Date
月 I-Date
1 I-Date
5 I-Date
日 I-Date
1 B-Time
5 I-Time
: I-Time
0 I-Time
0 I-Time
到 O
达 O
城 O
关 O
区 O
静 O
宁 O
路 O
速 O
8 O
酒 O
店 O

病 B-Id
例 I-Id
8 I-Id
张 O
某 O
珍 O
1 B-Date
0 I-Date
月 I-Date
1 I-Date
5 I-Date
日 I-Date
1 B-Time
6 I-Time
: I-Time
3 I-Time
0 I-Time
步 B-Type
行 I-Type
游 O
览 O
南 O
滨 O
河 O
路 O
， O
步 B-Type
行 I-Type
回 O
静 O
宁 O
路 O
速 O
8 O
酒 O
店 O

病 B-Id
例 I-Id
8 I-Id
张 O
某 O
珍 O
1 B-Date
0 I-Date
月 I-Date
1 I-Date
5 I-Date
日 I-Date
1 B-Time
8 I-Time
: I-Time
0 I-Time
0 I-Time
在 O
酒 O
店 O
院 O
内 O
北 O
京 O
涮 O
羊 O
肉 O
就 O
餐 O
， O
后 O
回 O
房 O
间 O
休 O
息 O

病 B-Id
例 I-Id
8 I-Id
张 O
某 O
珍 O
1 B-Date
0 I-Date
月 I-Date
1 I-Date
6 I-Date
日 I-Date
至 I-Date
2 I-Date
1 I-Date
日 I-Date
活 O
动 O
轨 O
迹 O
与 O
罗 O
某 O
1 O
相 O
同 O

病 B-Id
例 I-Id
9 I-Id
彭 O
某 O
甫 O
1 B-Date
0 I-Date
月 I-Date
1 I-Date
0 I-Date
日 I-Date
9 B-Time
: I-Time
0 I-Time
0 I-Time
- I-Time
1 I-Time
1 I-Time
: I-Time
2 I-Time
0 I-Time
从 O
昆 O
明 O
出 O
发 O
， O
乘 O
坐 O
东 O
方 O
航 O
空 O
M O
U O
6 O
9 O
7 O
2 O
（ O
9 B-Time
: I-Time
0 I-Time
0 I-Time
- I-Time
1 I-Time
1 I-Time
: I-Time
2 I-Time
0 I-Time
） O
到 O
达 O
兰 O
州 O
中 O
川 O
机 O
场 O

病 B-Id
例 I-Id
9 I-Id
彭 O
某 O
甫 O
1 B-Date
0 I-Date
月 I-Date
1 I-Date
0 I-Date
日 I-Date
1 B-Time
2 I-Time
: I-Time
0 I-Time
0 I-Time
前 O
往 O
兰 O
州 O

病 B-Id
例 I-Id
9 I-Id
彭 O
某 O
甫 O
1 B-Date
0 I-Date
月 I-Date
1 I-Date
0 I-Date
日 I-Date
1 B-Time
3 I-Time
: I-Time
0 I-Time
0 I-Time
途 O
径 O
兰 O
州 O
新 O
区 O
生 O
活 O
区 O
加 O
油 O
站 O
在 O
老 O
村 O
长 O
牛 O
肉 O
面 O
馆 O
就 O
餐 O

病 B-Id
例 I-Id
9 I-Id
彭 O
某 O
甫 O
1 B-Date
0 I-Date
月 I-Date
1 I-Date
0 I-Date
日 I-Date
1 B-Time
3 I-Time
: I-Time
4 I-Time
0 I-Time
乘 B-Type
小 I-Type
巴 I-Type
车 I-Type
前 O
往 O
中 O
山 O
桥 O

病 B-Id
例 I-Id
9 I-Id
彭 O
某 O
甫 O
1 B-Date
0 I-Date
月 I-Date
1 I-Date
0 I-Date
日 I-Date
1 B-Time
4 I-Time
: I-Time
4 I-Time
0 I-Time
到 O
达 O
中 O
山 O
桥 O
游 O
览 O

病 B-Id
例 I-Id
9 I-Id
彭 O
某 O
甫 O
1 B-Date
0 I-Date
月 I-Date
1 I-Date
0 I-Date
日 I-Date
1 B-Time
5 I-Time
: I-Time
0 I-Time
0 I-Time
乘 B-Type
小 I-Type
巴 I-Type
车 I-Type
前 O
往 O
水 O
车 O
园 O
游 O
览 O
， O
之 O
后 O
步 B-Type
行 I-Type
至 O
黄 O
河 O
母 O
亲 O
雕 O
像 O
景 O
点 O

病 B-Id
例 I-Id
9 I-Id
彭 O
某 O
甫 O
1 B-Date
0 I-Date
月 I-Date
1 I-Date
0 I-Date
日 I-Date
1 B-Time
6 I-Time
: I-Time
0 I-Time
0 I-Time
乘 B-Type
小 I-Type
巴 I-Type
车 I-Type
前 O
往 O
静 O
宁 O
路 O
速 O
8 O
酒 O
店 O
入 O
住 O

病 B-Id
例 I-Id
9 I-Id
彭 O
某 O
甫 O
1 B-Date
0 I-Date
月 I-Date
1 I-Date
0 I-Date
日 I-Date
1 B-Time
8 I-Time
: I-Time
0 I-Time
0 I-Time
步 B-Type
行 I-Type
到 O
正 O
宁 O
路 O
小 O
吃 O
夜 O
市 O
就 O
餐 O

病 B-Id
例 I-Id
9 I-Id
彭 O
某 O
甫 O
1 B-Date
0 I-Date
月 I-Date
1 I-Date
0 I-Date
日 I-Date
1 B-Time
9 I-Time
: I-Time
0 I-Time
0 I-Time
步 B-Type
行 I-Type
返 O
回 O
酒 O
店 O

病 B-Id
例 I-Id
9 I-Id
彭 O
某 O
甫 O
1 B-Date
0 I-Date
月 I-Date
1 I-Date
1 I-Date
日 I-Date
8 B-Time
： I-Time
3 I-Time
0 I-Time
- I-Time
1 I-Time
4 I-Time
： I-Time
0 I-Time
0 I-Time
在 O
静 O
宁 O
路 O
速 O
8 O
酒 O
店 O
就 O
餐 O
后 O
， O
乘 B-Type
旅 I-Type
行 I-Type
社 I-Type
小 I-Type
巴 I-Type
车 I-Type
前 O
往 O
兰 O
州 O
西 O
站 O
， O
乘 B-Type
坐 I-Type
动 I-Type
车 I-Type
D O
2 O
7 O
4 O
9 O
( O
8 B-Time
： I-Time
3 I-Time
0 I-Time
- I-Time
1 I-Time
4 I-Time
： I-Time
0 I-Time
0 I-Time
) O
前 O
往 O
酒 O
泉 O
南 O
站 O

病 B-Id
例 I-Id
9 I-Id
彭 O
某 O
甫 O
1 B-Date
0 I-Date
月 I-Date
1 I-Date
1 I-Date
日 I-Date
1 B-Time
4 I-Time
: I-Time
1 I-Time
5 I-Time
乘 B-Type
坐 I-Type
旅 I-Type
行 I-Type
社 I-Type
小 I-Type
巴 I-Type
车 I-Type
前 O
往 O
金 O
塔 O
胡 O
杨 O
林 O

病 B-Id
例 I-Id
9 I-Id
彭 O
某 O
甫 O
1 B-Date
0 I-Date
月 I-Date
1 I-Date
1 I-Date
日 I-Date
1 B-Time
5 I-Time
: I-Time
2 I-Time
3 I-Time
到 O
达 O
金 O
塔 O
胡 O
杨 O
林 O
游 O
玩 O

病 B-Id
例 I-Id
9 I-Id
彭 O
某 O
甫 O
1 B-Date
0 I-Date
月 I-Date
1 I-Date
1 I-Date
日 I-Date
1 B-Time
8 I-Time
: I-Time
4 I-Time
0 I-Time
出 O
景 O
区 O
， O
到 O
金 O
塔 O
县 O
金 O
粮 O
宾 O
馆 O
就 O
餐 O

病 B-Id
例 I-Id
9 I-Id
彭 O
某 O
甫 O
1 B-Date
0 I-Date
月 I-Date
1 I-Date
1 I-Date
日 I-Date
1 B-Time
9 I-Time
: I-Time
3 I-Time
0 I-Time
前 O
往 O
锦 O
龙 O
宾 O
馆 O
入 O
住 O

病 B-Id
例 I-Id
9 I-Id
彭 O
某 O
甫 O
1 B-Date
0 I-Date
月 I-Date
1 I-Date
2 I-Date
日 I-Date
8 B-Time
: I-Time
3 I-Time
0 I-Time
在 O
金 O
塔 O
金 O
洋 O
宾 O
馆 O
就 O
餐 O
后 O
， O
乘 B-Type
旅 I-Type
行 I-Type
社 I-Type
小 I-Type
巴 I-Type
车 I-Type
前 O
往 O
内 O
蒙 O
古 O
额 O
济 O
纳 O
旗 O
黑 O
城 O
弱 O
水 O
金 O
沙 O
湾 O
游 O
览 O

病 B-Id
例 I-Id
9 I-Id
彭 O
某 O
甫 O
1 B-Date
0 I-Date
月 I-Date
1 I-Date
2 I-Date
日 I-Date
1 B-Time
4 I-Time
: I-Time
0 I-Time
0 I-Time
到 O
达 O
黑 O
水 O
古 O
城 O
怪 O
树 O
林 O
景 O
区 O
， O
在 O
英 O
雄 O
影 O
视 O
城 O
就 O
餐 O

病 B-Id
例 I-Id
9 I-Id
彭 O
某 O
甫 O
1 B-Date
0 I-Date
月 I-Date
1 I-Date
2 I-Date
日 I-Date
1 B-Time
4 I-Time
: I-Time
3 I-Time
0 I-Time
开 O
始 O
游 O
览 O

病 B-Id
例 I-Id
9 I-Id
彭 O
某 O
甫 O
1 B-Date
0 I-Date
月 I-Date
1 I-Date
2 I-Date
日 I-Date
1 B-Time
8 I-Time
: I-Time
3 I-Time
0 I-Time
出 O
景 O
区 O
， O
前 O
往 O
额 O
济 O
纳 O
旗 O
胡 O
杨 O
林 O

病 B-Id
例 I-Id
9 I-Id
彭 O
某 O
甫 O
1 B-Date
0 I-Date
月 I-Date
1 I-Date
2 I-Date
日 I-Date
1 B-Time
9 I-Time
: I-Time
3 I-Time
0 I-Time
到 O
达 O
额 O
济 O
纳 O
旗 O
胡 O
杨 O
林 O
， O
在 O
太 O
豪 O
国 O
际 O
酒 O
店 O
旁 O
餐 O
厅 O
就 O
餐 O

病 B-Id
例 I-Id
9 I-Id
彭 O
某 O
甫 O
1 B-Date
0 I-Date
月 I-Date
1 I-Date
2 I-Date
日 I-Date
2 B-Time
0 I-Time
: I-Time
1 I-Time
0 I-Time
前 O
往 O
金 O
玉 O
蓝 O
酒 O
店 O
入 O
住 O

病 B-Id
例 I-Id
9 I-Id
彭 O
某 O
甫 O
1 B-Date
0 I-Date
月 I-Date
1 I-Date
3 I-Date
日 I-Date
8 B-Time
: I-Time
3 I-Time
0 I-Time
在 O
酒 O
店 O
就 O
餐 O
后 O
前 O
往 O
额 O
济 O
纳 O
旗 O
胡 O
杨 O
林 O

病 B-Id
例 I-Id
9 I-Id
彭 O
某 O
甫 O
1 B-Date
0 I-Date
月 I-Date
1 I-Date
3 I-Date
日 I-Date
9 B-Time
: I-Time
2 I-Time
0 I-Time
进 O
入 O
景 O
区 O
游 O
览 O
， O
中 B-Time
午 I-Time
自 O
行 O
在 O
景 O
区 O
四 O
道 O
桥 O
购 O
买 O
食 O
物 O
就 O
餐 O

病 B-Id
例 I-Id
9 I-Id
彭 O
某 O
甫 O
1 B-Date
0 I-Date
月 I-Date
1 I-Date
3 I-Date
日 I-Date
1 B-Time
7 I-Time
: I-Time
3 I-Time
0 I-Time
出 O
景 O
区 O
， O
前 O
往 O
川 O
渝 O
人 O
家 O
就 O
餐 O

病 B-Id
例 I-Id
9 I-Id
彭 O
某 O
甫 O
1 B-Date
0 I-Date
月 I-Date
1 I-Date
3 I-Date
日 I-Date
1 B-Time
8 I-Time
: I-Time
0 I-Time
0 I-Time
入 O
住 O
金 O
玉 O
蓝 O
酒 O
店 O

病 B-Id
例 I-Id
9 I-Id
彭 O
某 O
甫 O
1 B-Date
0 I-Date
月 I-Date
1 I-Date
4 I-Date
日 I-Date
6 B-Time
: I-Time
2 I-Time
0 I-Time
到 O
达 O
居 O
延 O
海 O
景 O
区 O

病 B-Id
例 I-Id
9 I-Id
彭 O
某 O
甫 O
1 B-Date
0 I-Date
月 I-Date
1 I-Date
4 I-Date
日 I-Date
8 B-Time
: I-Time
3 I-Time
0 I-Time
前 O
往 O
大 O
漠 O
胡 O
杨 O
林 O

病 B-Id
例 I-Id
9 I-Id
彭 O
某 O
甫 O
1 B-Date
0 I-Date
月 I-Date
1 I-Date
4 I-Date
日 I-Date
9 B-Time
: I-Time
3 I-Time
0 I-Time
到 O
达 O
景 O
区 O
游 O
览 O

病 B-Id
例 I-Id
9 I-Id
彭 O
某 O
甫 O
1 B-Date
0 I-Date
月 I-Date
1 I-Date
4 I-Date
日 I-Date
1 B-Time
2 I-Time
: I-Time
0 I-Time
0 I-Time
出 O
景 O
区 O
， O
在 O
大 O
漠 O
胡 O
杨 O
林 O
游 O
客 O
接 O
待 O
中 O
心 O
就 O
餐 O

病 B-Id
例 I-Id
9 I-Id
彭 O
某 O
甫 O
1 B-Date
0 I-Date
月 I-Date
1 I-Date
4 I-Date
日 I-Date
1 B-Time
2 I-Time
: I-Time
3 I-Time
0 I-Time
乘 B-Type
车 I-Type
前 O
往 O
嘉 O
峪 O
关 O

病 B-Id
例 I-Id
9 I-Id
彭 O
某 O
甫 O
1 B-Date
0 I-Date
月 I-Date
1 I-Date
4 I-Date
日 I-Date
1 B-Time
8 I-Time
: I-Time
1 I-Time
0 I-Time
到 O
达 O
嘉 O
峪 O
关 O

病 B-Id
例 I-Id
9 I-Id
彭 O
某 O
甫 O
1 B-Date
0 I-Date
月 I-Date
1 I-Date
4 I-Date
日 I-Date
1 B-Time
9 I-Time
: I-Time
1 I-Time
0 I-Time
在 O
红 O
荷 O
轩 O
就 O
餐 O

病 B-Id
例 I-Id
9 I-Id
彭 O
某 O
甫 O
1 B-Date
0 I-Date
月 I-Date
1 I-Date
4 I-Date
日 I-Date
2 B-Time
0 I-Time
: I-Time
0 I-Time
0 I-Time
随 O
旅 O
行 O
团 O
前 O
往 O
嘉 O
峪 O
关 O
火 O
车 O
站 O
送 O
其 O
他 O
游 O
客 O
乘 B-Type
车 I-Type

病 B-Id
例 I-Id
9 I-Id
彭 O
某 O
甫 O
1 B-Date
0 I-Date
月 I-Date
1 I-Date
4 I-Date
日 I-Date
2 B-Time
0 I-Time
: I-Time
3 I-Time
0 I-Time
前 O
往 O
万 O
向 O
宾 O
馆 O
入 O
住 O

病 B-Id
例 I-Id
9 I-Id
彭 O
某 O
甫 O
1 B-Date
0 I-Date
月 I-Date
1 I-Date
5 I-Date
日 I-Date
9 B-Time
: I-Time
0 I-Time
0 I-Time
- I-Time
1 I-Time
6 I-Time
: I-Time
4 I-Time
8 I-Time
坐 O
大 O
巴 O
到 O
嘉 O
峪 O
关 O
南 O
站 O
， O
乘 B-Type
坐 I-Type
D I-Type
2 I-Type
7 I-Type
4 I-Type
6 I-Type
（ I-Type
6 O
车 O
厢 O
3 O
A O
） O
于 O
1 B-Time
6 I-Time
: I-Time
4 I-Time
8 I-Time
到 O
达 O
兰 O
州 O
西 O
站 O

病 B-Id
例 I-Id
9 I-Id
彭 O
某 O
甫 O
1 B-Date
0 I-Date
月 I-Date
1 I-Date
5 I-Date
日 I-Date
1 B-Time
8 I-Time
: I-Time
0 I-Time
0 I-Time
乘 B-Type
坐 I-Type
小 I-Type
巴 I-Type
车 I-Type
入 O
住 O
静 O
宁 O
路 O
速 O
8 O
酒 O
店 O

病 B-Id
例 I-Id
9 I-Id
彭 O
某 O
甫 O
1 B-Date
0 I-Date
月 I-Date
1 I-Date
5 I-Date
日 I-Date
1 B-Time
8 I-Time
: I-Time
3 I-Time
5 I-Time
步 B-Type
行 I-Type
到 O
南 O
关 O
夜 O
市 O
就 O
餐 O

病 B-Id
例 I-Id
9 I-Id
彭 O
某 O
甫 O
1 B-Date
0 I-Date
月 I-Date
1 I-Date
5 I-Date
日 I-Date
2 B-Time
0 I-Time
: I-Time
2 I-Time
0 I-Time
在 O
南 O
关 O
十 O
字 O
时 O
尚 O
百 O
盛 O
二 O
楼 O
， O
陪 O
同 O
同 O
团 O
人 O
员 O
购 O
买 O
羽 O
绒 O
服 O
后 O
， O
返 O
回 O
酒 O
店 O

病 B-Id
例 I-Id
9 I-Id
彭 O
某 O
甫 O
1 B-Date
0 I-Date
月 I-Date
1 I-Date
6 I-Date
日 I-Date
至 I-Date
2 I-Date
1 I-Date
日 I-Date
活 O
动 O
轨 O
迹 O
与 O
罗 O
某 O
1 O
相 O
同 O

病 B-Id
例 I-Id
1 I-Id
0 I-Id
罗 O
某 O
2 O
1 B-Date
0 I-Date
月 I-Date
1 I-Date
5 I-Date
日 I-Date
1 B-Time
0 I-Time
: I-Time
3 I-Time
5 I-Time
- I-Time
1 I-Time
3 I-Time
: I-Time
0 I-Time
0 I-Time
从 O
昆 O
明 O
乘 B-Type
坐 I-Type
航 I-Type
班 I-Type
M I-Type
U I-Type
2 I-Type
2 I-Type
5 I-Type
0 I-Type
于 O
1 B-Time
3 I-Time
: I-Time
0 I-Time
0 I-Time
到 O
达 O
兰 O
州 O
中 O
川 O
机 O
场 O
， O
由 O
地 O
接 O
导 O
游 O
开 B-Type
车 I-Type
送 O
往 O
静 O
宁 O
路 O
速 O
8 O
酒 O
店 O
入 O
住 O

病 B-Id
例 I-Id
1 I-Id
0 I-Id
罗 O
某 O
2 O
1 B-Date
0 I-Date
月 I-Date
1 I-Date
5 I-Date
日 I-Date
当 O
日 O
下 B-Time
午 I-Time
未 O
出 O
酒 O
店 O

病 B-Id
例 I-Id
1 I-Id
0 I-Id
罗 O
某 O
2 O
1 B-Date
0 I-Date
月 I-Date
1 I-Date
5 I-Date
日 I-Date
1 B-Time
8 I-Time
: I-Time
0 I-Time
0 I-Time
在 O
酒 O
店 O
院 O
内 O
北 O
京 O
涮 O
羊 O
肉 O
就 O
餐 O
， O
后 O
回 O
房 O
间 O
休 O
息 O

病 B-Id
例 I-Id
1 I-Id
0 I-Id
罗 O
某 O
2 O
1 B-Date
0 I-Date
月 I-Date
1 I-Date
6 I-Date
日 I-Date
至 I-Date
2 I-Date
1 I-Date
日 I-Date
活 O
动 O
轨 O
迹 O
与 O
罗 O
某 O
1 O
相 O
同 O

病 B-Id
例 I-Id
1 I-Id
1 I-Id
刘 O
某 O
蓉 O
1 B-Date
0 I-Date
月 I-Date
1 I-Date
5 I-Date
日 I-Date
1 B-Time
0 I-Time
: I-Time
3 I-Time
5 I-Time
乘 B-Type
坐 I-Type
航 I-Type
班 I-Type
M I-Type
U I-Type
2 I-Type
2 I-Type
5 I-Type
0 I-Type
， O
由 O
昆 O
明 O
到 O
兰 O
州 O

病 B-Id
例 I-Id
1 I-Id
1 I-Id
刘 O
某 O
蓉 O
1 B-Date
0 I-Date
月 I-Date
1 I-Date
5 I-Date
日 I-Date
1 B-Time
3 I-Time
: I-Time
0 I-Time
0 I-Time
到 O
达 O
兰 O
州 O
中 O
川 O
国 O
际 O
机 O
场 O
T O
2 O
航 O
站 O
楼 O
， O
由 O
导 O
游 O
接 O
机 O
乘 B-Type
旅 I-Type
游 I-Type
大 I-Type
巴 I-Type
车 I-Type
前 O
往 O
兰 O
州 O
市 O
区 O

病 B-Id
例 I-Id
1 I-Id
1 I-Id
刘 O
某 O
蓉 O
1 B-Date
0 I-Date
月 I-Date
1 I-Date
5 I-Date
日 I-Date
1 B-Time
5 I-Time
: I-Time
0 I-Time
0 I-Time
到 O
达 O
静 O
宁 O
路 O
速 O
8 O
酒 O
店 O
入 O
住 O

病 B-Id
例 I-Id
1 I-Id
1 I-Id
刘 O
某 O
蓉 O
1 B-Date
0 I-Date
月 I-Date
1 I-Date
5 I-Date
日 I-Date
1 B-Time
6 I-Time
: I-Time
3 I-Time
0 I-Time
步 B-Type
行 I-Type
游 O
览 O
南 O
滨 O
河 O
路 O

病 B-Id
例 I-Id
1 I-Id
1 I-Id
刘 O
某 O
蓉 O
1 B-Date
0 I-Date
月 I-Date
1 I-Date
5 I-Date
日 I-Date
1 B-Time
9 I-Time
: I-Time
0 I-Time
0 I-Time
步 B-Type
行 I-Type
返 O
回 O
静 O
宁 O
路 O
速 O
8 O
酒 O
店 O
， O
后 O
步 B-Type
行 I-Type
至 O
酒 O
店 O
附 O
近 O
大 O
饼 O
铺 O
购 O
买 O
大 O
饼 O
， O
回 O
酒 O
店 O
房 O
间 O
休 O
息 O

病 B-Id
例 I-Id
1 I-Id
1 I-Id
刘 O
某 O
蓉 O
1 B-Date
0 I-Date
月 I-Date
1 I-Date
6 I-Date
日 I-Date
至 I-Date
2 I-Date
1 I-Date
日 I-Date
活 O
动 O
轨 O
迹 O
与 O
罗 O
某 O
1 O
相 O
同 O

病 B-Id
例 I-Id
1 I-Id
2 I-Id
何 O
某 O
学 O
1 B-Date
0 I-Date
月 I-Date
1 I-Date
6 I-Date
日 I-Date
至 I-Date
2 I-Date
1 I-Date
日 I-Date
活 O
动 O
轨 O
迹 O
与 O
罗 O
某 O
1 O
相 O
同 O

病 B-Id
例 I-Id
1 I-Id
3 I-Id
张 O
某 O
某 O
1 B-Date
0 I-Date
月 I-Date
1 I-Date
5 I-Date
日 I-Date
1 B-Time
0 I-Time
: I-Time
3 I-Time
0 I-Time
骑 B-Type
电 I-Type
瓶 I-Type
车 I-Type
去 O
大 O
沙 O
坪 O
与 O
旅 O
游 O
团 O
司 O
机 O
会 O
合 O
后 O
， O
乘 B-Type
坐 I-Type
大 I-Type
巴 I-Type
车 I-Type
去 O
中 O
川 O
机 O
场 O

病 B-Id
例 I-Id
1 I-Id
3 I-Id
张 O
某 O
某 O
1 B-Date
0 I-Date
月 I-Date
1 I-Date
5 I-Date
日 I-Date
1 B-Time
3 I-Time
: I-Time
0 I-Time
0 I-Time
接 O
机 O
（ O
航 O
班 O
号 O
M O
U O
2 O
2 O
5 O
0 O
， O
昆 O
明 O
至 O
兰 O
州 O
） O

病 B-Id
例 I-Id
1 I-Id
3 I-Id
张 O
某 O
某 O
1 B-Date
0 I-Date
月 I-Date
1 I-Date
5 I-Date
日 I-Date
1 B-Time
4 I-Time
: I-Time
3 I-Time
0 I-Time
安 O
排 O
游 O
客 O
入 O
住 O
静 O
宁 O
路 O
速 O
8 O
酒 O
店 O

病 B-Id
例 I-Id
1 I-Id
3 I-Id
张 O
某 O
某 O
1 B-Date
0 I-Date
月 I-Date
1 I-Date
5 I-Date
日 I-Date
1 B-Time
7 I-Time
: I-Time
3 I-Time
0 I-Time
回 O
家 O

病 B-Id
例 I-Id
1 I-Id
3 I-Id
张 O
某 O
某 O
1 B-Date
0 I-Date
月 I-Date
1 I-Date
6 I-Date
日 I-Date
至 I-Date
2 I-Date
1 I-Date
日 I-Date
活 O
动 O
轨 O
迹 O
与 O
罗 O
某 O
1 O
相 O
同 O

病 B-Id
例 I-Id
1 I-Id
4 I-Id
陈 O
某 O
1 B-Date
0 I-Date
月 I-Date
1 I-Date
0 I-Date
日 I-Date
— I-Date
1 I-Date
0 I-Date
月 I-Date
1 I-Date
5 I-Date
日 I-Date
活 O
动 O
轨 O
迹 O
与 O
彭 O
某 O
甫 O
相 O
同 O

病 B-Id
例 I-Id
1 I-Id
4 I-Id
陈 O
某 O
1 B-Date
0 I-Date
月 I-Date
1 I-Date
5 I-Date
日 I-Date
到 O
庆 O
阳 O
路 O
与 O
静 O
宁 O
路 O
十 O
字 O
路 O
口 O
西 O
南 O
角 O
“ O
心 O
连 O
心 O
医 O
药 O
广 O
场 O
” O

病 B-Id
例 I-Id
1 I-Id
4 I-Id
陈 O
某 O
1 B-Date
0 I-Date
月 I-Date
1 I-Date
6 I-Date
日 I-Date
至 I-Date
2 I-Date
1 I-Date
日 I-Date
活 O
动 O
轨 O
迹 O
与 O
罗 O
某 O
1 O
相 O
同 O

病 B-Id
例 I-Id
1 I-Id
5 I-Id
彭 O
某 O
玲 O
1 B-Date
0 I-Date
月 I-Date
1 I-Date
0 I-Date
日 I-Date
— I-Date
1 I-Date
0 I-Date
月 I-Date
2 I-Date
1 I-Date
日 I-Date
活 O
动 O
轨 O
迹 O
与 O
陈 O
某 O
相 O
同 O

病 B-Id
例 I-Id
1 I-Id
6 I-Id
杨 O
某 O
芳 O
1 B-Date
0 I-Date
月 I-Date
1 I-Date
5 I-Date
日 I-Date
1 B-Time
0 I-Time
: I-Time
3 I-Time
5 I-Time
- I-Time
1 I-Time
3 I-Time
: I-Time
0 I-Time
0 I-Time
从 O
昆 O
明 O
乘 B-Type
坐 I-Type
航 I-Type
班 I-Type
号 O
M O
U O
2 O
2 O
5 O
0 O
于 O
1 B-Time
3 I-Time
: I-Time
0 I-Time
0 I-Time
到 O
达 O
兰 O
州 O
中 O
川 O
机 O
场 O
。 O
接 O
机 O
导 O
游 O
开 B-Type
车 I-Type
将 O
一 O
行 O
6 O
人 O
送 O
往 O
静 O
宁 O
路 O
速 O
8 O
酒 O
店 O
入 O
住 O

病 B-Id
例 I-Id
1 I-Id
6 I-Id
杨 O
某 O
芳 O
1 B-Date
0 I-Date
月 I-Date
1 I-Date
5 I-Date
日 I-Date
当 O
日 O
下 B-Time
午 I-Time
未 O
出 O
酒 O
店 O

病 B-Id
例 I-Id
1 I-Id
6 I-Id
杨 O
某 O
芳 O
1 B-Date
0 I-Date
月 I-Date
1 I-Date
5 I-Date
日 I-Date
1 B-Time
8 I-Time
: I-Time
0 I-Time
0 I-Time
在 O
酒 O
店 O
院 O
内 O
北 O
京 O
涮 O
羊 O
肉 O
餐 O
馆 O
与 O
同 O
行 O
5 O
人 O
一 O
起 O
就 O
餐 O
， O
后 O
返 O
回 O
房 O
间 O
， O
未 O
外 O
出 O

病 B-Id
例 I-Id
1 I-Id
6 I-Id
杨 O
某 O
芳 O
1 B-Date
0 I-Date
月 I-Date
1 I-Date
6 I-Date
日 I-Date
至 I-Date
2 I-Date
1 I-Date
日 I-Date
活 O
动 O
轨 O
迹 O
与 O
罗 O
某 O
1 O
相 O
同 O

病 B-Id
例 I-Id
1 I-Id
7 I-Id
张 O
某 O
琴 O
1 B-Date
0 I-Date
月 I-Date
1 I-Date
5 I-Date
日 I-Date
1 B-Time
0 I-Time
: I-Time
5 I-Time
0 I-Time
乘 B-Type
坐 I-Type
航 I-Type
班 I-Type
M I-Type
U I-Type
2 I-Type
2 I-Type
5 I-Type
0 I-Type
由 O
昆 O
明 O
到 O
兰 O
州 O

病 B-Id
例 I-Id
1 I-Id
7 I-Id
张 O
某 O
琴 O
1 B-Date
0 I-Date
月 I-Date
1 I-Date
5 I-Date
日 I-Date
1 B-Time
3 I-Time
: I-Time
0 I-Time
0 I-Time
到 O
达 O
兰 O
州 O
中 O
川 O
国 O
际 O
机 O
场 O
T O
2 O
航 O
站 O
楼 O
。 O
由 O
导 O
游 O
接 O
机 O
乘 B-Type
旅 I-Type
游 I-Type
大 I-Type
巴 I-Type
车 I-Type
前 O
往 O
兰 O
州 O
市 O
区 O

病 B-Id
例 I-Id
1 I-Id
7 I-Id
张 O
某 O
琴 O
1 B-Date
0 I-Date
月 I-Date
1 I-Date
5 I-Date
日 I-Date
1 B-Time
5 I-Time
: I-Time
0 I-Time
0 I-Time
到 O
达 O
城 O
关 O
区 O
静 O
宁 O
路 O
速 O
8 O
酒 O
店 O

病 B-Id
例 I-Id
1 I-Id
7 I-Id
张 O
某 O
琴 O
1 B-Date
0 I-Date
月 I-Date
1 I-Date
5 I-Date
日 I-Date
1 B-Time
6 I-Time
: I-Time
0 I-Time
0 I-Time
在 O
静 O
宁 O
路 O
速 O
8 O
酒 O
店 O
与 O
朋 O
友 O
见 O
面 O
约 O
2 O
0 O
分 O
钟 O
， O
后 O
步 B-Type
行 I-Type
游 O
览 O
南 O
滨 O
河 O
路 O
、 O
黄 O
河 O
步 O
道 O
、 O
中 O
山 O
铁 O
桥 O
， O
至 O
木 O
塔 O
巷 O
小 O
吃 O
城 O
就 O
餐 O
， O
就 O
餐 O
后 O
步 B-Type
行 I-Type
返 O
回 O
静 O
宁 O
路 O
速 O
8 O
酒 O
店 O
住 O
宿 O

病 B-Id
例 I-Id
1 I-Id
7 I-Id
张 O
某 O
琴 O
1 B-Date
0 I-Date
月 I-Date
1 I-Date
6 I-Date
日 I-Date
至 I-Date
2 I-Date
1 I-Date
日 I-Date
活 O
动 O
轨 O
迹 O
与 O
罗 O
某 O
1 O
相 O
同 O

病 B-Id
例 I-Id
1 I-Id
8 I-Id
张 O
某 O
1 B-Date
0 I-Date
月 I-Date
1 I-Date
0 I-Date
日 I-Date
— I-Date
1 I-Date
0 I-Date
月 I-Date
2 I-Date
1 I-Date
日 I-Date
活 O
动 O
轨 O
迹 O
与 O
彭 O
某 O
玲 O
相 O
同 O

病 B-Id
例 I-Id
1 I-Id
9 I-Id
孙 O
某 O
茂 O
1 B-Date
0 I-Date
月 I-Date
1 I-Date
5 I-Date
日 I-Date
1 B-Time
0 I-Time
: I-Time
3 I-Time
5 I-Time
- I-Time
1 I-Time
3 I-Time
: I-Time
0 I-Time
0 I-Time
乘 O
坐 O
东 O
方 O
航 O
空 O
M O
U O
2 O
2 O
5 O
0 O
（ O
1 B-Time
0 I-Time
: I-Time
3 I-Time
5 I-Time
- I-Time
1 I-Time
3 I-Time
: I-Time
0 I-Time
0 I-Time
） O
到 O
达 O
兰 O
州 O
中 O
川 O
机 O
场 O
， O
随 O
后 O
乘 O
坐 O
旅 O
行 O
社 O
小 O
巴 O
前 O
往 O
兰 O
州 O
静 O
宁 O
路 O
速 O
8 O
酒 O
店 O
， O
步 O
行 O
到 O
水 O
车 O
园 O
、 O
中 O
山 O
铁 O
桥 O
游 O
玩 O

病 B-Id
例 I-Id
1 I-Id
9 I-Id
孙 O
某 O
茂 O
1 B-Date
0 I-Date
月 I-Date
1 I-Date
5 I-Date
日 I-Date
1 B-Time
8 I-Time
: I-Time
0 I-Time
0 I-Time
至 O
大 O
众 O
巷 O
金 O
城 O
老 O
碗 O
就 O
餐 O
， O
后 O
步 B-Type
行 I-Type
返 O
回 O
酒 O
店 O

病 B-Id
例 I-Id
1 I-Id
9 I-Id
孙 O
某 O
茂 O
1 B-Date
0 I-Date
月 I-Date
1 I-Date
6 I-Date
日 I-Date
在 O
静 O
宁 O
路 O
速 O
8 O
酒 O
店 O
就 O
餐 O
后 O
， O
随 O
团 O
乘 B-Type
旅 I-Type
游 I-Type
大 I-Type
巴 I-Type
前 O
往 O
夏 O
河 O
县 O

病 B-Id
例 I-Id
1 I-Id
9 I-Id
孙 O
某 O
茂 O
1 B-Date
0 I-Date
月 I-Date
1 I-Date
6 I-Date
日 I-Date
1 B-Time
0 I-Time
: I-Time
3 I-Time
0 I-Time
到 O
达 O
麦 O
家 O
巷 O
服 O
务 O
区 O
， O
停 O
留 O
1 O
5 O
分 O
钟 O
休 O
整 O

病 B-Id
例 I-Id
1 I-Id
9 I-Id
孙 O
某 O
茂 O
1 B-Date
0 I-Date
月 I-Date
1 I-Date
6 I-Date
日 I-Date
1 B-Time
2 I-Time
: I-Time
0 I-Time
0 I-Time
到 O
达 O
夏 O
河 O
县 O

病 B-Id
例 I-Id
1 I-Id
9 I-Id
孙 O
某 O
茂 O
1 B-Date
0 I-Date
月 I-Date
1 I-Date
6 I-Date
日 I-Date
1 B-Time
2 I-Time
: I-Time
3 I-Time
0 I-Time
在 O
成 O
都 O
味 O
川 O
菜 O
馆 O
就 O
餐 O

病 B-Id
例 I-Id
1 I-Id
9 I-Id
孙 O
某 O
茂 O
1 B-Date
0 I-Date
月 I-Date
1 I-Date
6 I-Date
日 I-Date
1 B-Time
4 I-Time
: I-Time
3 I-Time
0 I-Time
后 O
乘 B-Type
车 I-Type
于 O
1 B-Time
4 I-Time
: I-Time
3 I-Time
0 I-Time
达 O
到 O
拉 O
卜 O
楞 O
寺 O

病 B-Id
例 I-Id
1 I-Id
9 I-Id
孙 O
某 O
茂 O
1 B-Date
0 I-Date
月 I-Date
1 I-Date
6 I-Date
日 I-Date
1 B-Time
6 I-Time
: I-Time
0 I-Time
0 I-Time
到 O
达 O
夏 O
河 O
县 O
桑 O
科 O
湿 O
地 O
公 O
园 O
游 O
览 O

病 B-Id
例 I-Id
1 I-Id
9 I-Id
孙 O
某 O
茂 O
1 B-Date
0 I-Date
月 I-Date
1 I-Date
6 I-Date
日 I-Date
1 B-Time
7 I-Time
: I-Time
0 I-Time
0 I-Time
到 O
达 O
桑 O
科 O
草 O
原 O
游 O
览 O

病 B-Id
例 I-Id
1 I-Id
9 I-Id
孙 O
某 O
茂 O
1 B-Date
0 I-Date
月 I-Date
1 I-Date
6 I-Date
日 I-Date
1 B-Time
8 I-Time
: I-Time
3 I-Time
0 I-Time
到 O
达 O
成 O
都 O
味 O
川 O
菜 O
馆 O
就 O
餐 O

病 B-Id
例 I-Id
1 I-Id
9 I-Id
孙 O
某 O
茂 O
1 B-Date
0 I-Date
月 I-Date
1 I-Date
6 I-Date
日 I-Date
1 B-Time
9 I-Time
: I-Time
0 I-Time
0 I-Time
乘 B-Type
坐 I-Type
大 I-Type
巴 I-Type
车 I-Type
返 O
回 O
夏 O
河 O
县 O
普 O
香 O
苑 O
酒 O
店 O
入 O
住 O

病 B-Id
例 I-Id
1 I-Id
9 I-Id
孙 O
某 O
茂 O
1 B-Date
0 I-Date
月 I-Date
1 I-Date
7 I-Date
日 I-Date
7 B-Time
: I-Time
3 I-Time
0 I-Time
在 O
夏 O
河 O
县 O
普 O
香 O
苑 O
酒 O
店 O
就 O
餐 O
后 O

病 B-Id
例 I-Id
1 I-Id
9 I-Id
孙 O
某 O
茂 O
1 B-Date
0 I-Date
月 I-Date
1 I-Date
7 I-Date
日 I-Date
8 B-Time
: I-Time
0 I-Time
0 I-Time
乘 B-Type
坐 I-Type
大 I-Type
巴 I-Type
车 I-Type
出 O
发 O
前 O
往 O
郎 O
木 O
寺 O

病 B-Id
例 I-Id
1 I-Id
9 I-Id
孙 O
某 O
茂 O
1 B-Date
0 I-Date
月 I-Date
1 I-Date
7 I-Date
日 I-Date
1 B-Time
1 I-Time
: I-Time
0 I-Time
0 I-Time
到 O
达 O
郎 O
木 O
寺 O
， O
游 O
玩 O
1 O
. O
5 O
小 O
时 O
左 O
右 O

病 B-Id
例 I-Id
1 I-Id
9 I-Id
孙 O
某 O
茂 O
1 B-Date
0 I-Date
月 I-Date
1 I-Date
7 I-Date
日 I-Date
1 B-Time
2 I-Time
: I-Time
3 I-Time
0 I-Time
步 B-Type
行 I-Type
至 O
成 O
都 O
老 O
川 O
菜 O
馆 O
就 O
餐 O

病 B-Id
例 I-Id
1 I-Id
9 I-Id
孙 O
某 O
茂 O
1 B-Date
0 I-Date
月 I-Date
1 I-Date
7 I-Date
日 I-Date
1 B-Time
4 I-Time
: I-Time
0 I-Time
0 I-Time
乘 B-Type
车 I-Type
前 O
往 O
花 O
湖 O
景 O
区 O
游 O
览 O

病 B-Id
例 I-Id
1 I-Id
9 I-Id
孙 O
某 O
茂 O
1 B-Date
0 I-Date
月 I-Date
1 I-Date
7 I-Date
日 I-Date
1 B-Time
7 I-Time
: I-Time
3 I-Time
0 I-Time
乘 B-Type
车 I-Type
前 O
往 O
迭 O
部 O
县 O
， O
途 O
中 O
在 O
迭 O
部 O
县 O
城 O
口 O
中 O
石 O
油 O
加 O
油 O
站 O
加 O
油 O

病 B-Id
例 I-Id
1 I-Id
9 I-Id
孙 O
某 O
茂 O
1 B-Date
0 I-Date
月 I-Date
1 I-Date
7 I-Date
日 I-Date
1 B-Time
9 I-Time
: I-Time
3 I-Time
0 I-Time
到 O
达 O
迭 O
部 O
县 O
有 O
盐 O
有 O
味 O
餐 O
馆 O
就 O
餐 O

病 B-Id
例 I-Id
1 I-Id
9 I-Id
孙 O
某 O
茂 O
1 B-Date
0 I-Date
月 I-Date
1 I-Date
7 I-Date
日 I-Date
2 B-Time
0 I-Time
: I-Time
0 I-Time
0 I-Time
步 B-Type
行 I-Type
前 O
往 O
迭 O
部 O
县 O
赛 O
银 O
酒 O
店 O
入 O
住 O

病 B-Id
例 I-Id
1 I-Id
9 I-Id
孙 O
某 O
茂 O
1 B-Date
0 I-Date
月 I-Date
1 I-Date
8 I-Date
日 I-Date
7 B-Time
: I-Time
3 I-Time
0 I-Time
在 O
迭 O
部 O
县 O
赛 O
银 O
酒 O
店 O
就 O
餐 O
后 O
， O
乘 B-Type
坐 I-Type
大 I-Type
巴 I-Type
车 I-Type
前 O
往 O
扎 O
尕 O
那 O

病 B-Id
例 I-Id
1 I-Id
9 I-Id
孙 O
某 O
茂 O
1 B-Date
0 I-Date
月 I-Date
1 I-Date
8 I-Date
日 I-Date
8 B-Time
: I-Time
4 I-Time
0 I-Time
到 O
达 O
， O
在 O
景 O
区 O
乘 B-Type
坐 I-Type
电 I-Type
瓶 I-Type
车 I-Type
至 O
一 O
线 O
天 O
， O
步 B-Type
行 I-Type
下 O
山 O

病 B-Id
例 I-Id
1 I-Id
9 I-Id
孙 O
某 O
茂 O
1 B-Date
0 I-Date
月 I-Date
1 I-Date
8 I-Date
日 I-Date
1 B-Time
1 I-Time
: I-Time
3 I-Time
0 I-Time
随 O
团 O
乘 B-Type
车 I-Type
返 O
回 O
迭 O
部 O
县 O
城 O
有 O
盐 O
有 O
味 O
餐 O
馆 O
就 O
餐 O

病 B-Id
例 I-Id
1 I-Id
9 I-Id
孙 O
某 O
茂 O
1 B-Date
0 I-Date
月 I-Date
1 I-Date
8 I-Date
日 I-Date
1 B-Time
3 I-Time
: I-Time
0 I-Time
0 I-Time
乘 B-Type
车 I-Type
前 O
往 O
宕 O
昌 O
腊 O
子 O
口 O

病 B-Id
例 I-Id
1 I-Id
9 I-Id
孙 O
某 O
茂 O
1 B-Date
0 I-Date
月 I-Date
1 I-Date
8 I-Date
日 I-Date
1 B-Time
5 I-Time
: I-Time
0 I-Time
0 I-Time
达 O
到 O

病 B-Id
例 I-Id
1 I-Id
9 I-Id
孙 O
某 O
茂 O
1 B-Date
0 I-Date
月 I-Date
1 I-Date
8 I-Date
日 I-Date
1 B-Time
5 I-Time
: I-Time
5 I-Time
0 I-Time
游 O
玩 O
后 O
， O
乘 B-Type
大 I-Type
巴 I-Type
车 I-Type
于 O
1 B-Time
5 I-Time
: I-Time
5 I-Time
0 I-Time
到 O
达 O
腊 O
子 O
口 O
战 O
役 O
纪 O
念 O
馆 O
参 O
观 O

病 B-Id
例 I-Id
1 I-Id
9 I-Id
孙 O
某 O
茂 O
1 B-Date
0 I-Date
月 I-Date
1 I-Date
8 I-Date
日 I-Date
1 B-Time
7 I-Time
: I-Time
3 I-Time
0 I-Time
乘 B-Type
车 I-Type
前 O
往 O
宕 O
昌 O
县 O

病 B-Id
例 I-Id
1 I-Id
9 I-Id
孙 O
某 O
茂 O
1 B-Date
0 I-Date
月 I-Date
1 I-Date
8 I-Date
日 I-Date
1 B-Time
8 I-Time
: I-Time
0 I-Time
0 I-Time
到 O
达 O
宕 O
昌 O
新 O
官 O
鹅 O
沟 O
酒 O
店 O
一 O
楼 O
就 O
餐 O

病 B-Id
例 I-Id
1 I-Id
9 I-Id
孙 O
某 O
茂 O
1 B-Date
0 I-Date
月 I-Date
1 I-Date
8 I-Date
日 I-Date
1 B-Time
8 I-Time
: I-Time
4 I-Time
0 I-Time
乘 B-Type
车 I-Type
前 O
往 O
满 O
庭 O
芳 O
酒 O
店 O
入 O
住 O

病 B-Id
例 I-Id
1 I-Id
9 I-Id
孙 O
某 O
茂 O
1 B-Date
0 I-Date
月 I-Date
1 I-Date
9 I-Date
日 I-Date
8 B-Time
: I-Time
0 I-Time
0 I-Time
步 B-Type
行 I-Type
至 O
阿 O
娘 O
粥 O
屋 O
就 O
餐 O

病 B-Id
例 I-Id
1 I-Id
9 I-Id
孙 O
某 O
茂 O
1 B-Date
0 I-Date
月 I-Date
1 I-Date
9 I-Date
日 I-Date
8 B-Time
: I-Time
1 I-Time
0 I-Time
从 O
满 O
庭 O
芳 O
酒 O
店 O
出 O
发 O

病 B-Id
例 I-Id
1 I-Id
9 I-Id
孙 O
某 O
茂 O
1 B-Date
0 I-Date
月 I-Date
1 I-Date
9 I-Date
日 I-Date
8 B-Time
: I-Time
2 I-Time
0 I-Time
到 O
官 O
鹅 O
沟 O
景 O
区 O
官 O
珠 O
沟 O
服 O
务 O
大 O
厅 O

病 B-Id
例 I-Id
1 I-Id
9 I-Id
孙 O
某 O
茂 O
1 B-Date
0 I-Date
月 I-Date
1 I-Date
9 I-Date
日 I-Date
8 B-Time
: I-Time
3 I-Time
0 I-Time
乘 B-Type
坐 I-Type
景 I-Type
区 I-Type
大 I-Type
巴 I-Type
车 I-Type
游 O
览 O

病 B-Id
例 I-Id
1 I-Id
9 I-Id
孙 O
某 O
茂 O
1 B-Date
0 I-Date
月 I-Date
1 I-Date
9 I-Date
日 I-Date
1 B-Time
1 I-Time
: I-Time
3 I-Time
0 I-Time
返 O
回 O
景 O
区 O
门 O
口 O

病 B-Id
例 I-Id
1 I-Id
9 I-Id
孙 O
某 O
茂 O
1 B-Date
0 I-Date
月 I-Date
1 I-Date
9 I-Date
日 I-Date
1 B-Time
2 I-Time
: I-Time
0 I-Time
0 I-Time
步 B-Type
行 I-Type
至 O
售 O
票 O
处 O
， O
后 O
随 O
团 O
乘 B-Type
坐 I-Type
大 I-Type
巴 I-Type
车 I-Type
前 O
往 O
宕 O
昌 O
县 O
城 O
小 O
谢 O
家 O
常 O
小 O
炒 O
就 O
餐 O

病 B-Id
例 I-Id
1 I-Id
9 I-Id
孙 O
某 O
茂 O
1 B-Date
0 I-Date
月 I-Date
1 I-Date
9 I-Date
日 I-Date
1 B-Time
3 I-Time
: I-Time
1 I-Time
0 I-Time
乘 B-Type
车 I-Type
前 O
往 O
宕 O
昌 O
县 O
人 O
民 O
医 O
院 O

病 B-Id
例 I-Id
1 I-Id
9 I-Id
孙 O
某 O
茂 O
1 B-Date
0 I-Date
月 I-Date
1 I-Date
9 I-Date
日 I-Date
1 B-Time
3 I-Time
: I-Time
3 I-Time
0 I-Time
到 O
达 O
医 O
院 O
核 O
酸 O
检 O
测 O

病 B-Id
例 I-Id
1 I-Id
9 I-Id
孙 O
某 O
茂 O
1 B-Date
0 I-Date
月 I-Date
1 I-Date
9 I-Date
日 I-Date
1 B-Time
4 I-Time
: I-Time
3 I-Time
0 I-Time
步 B-Type
行 I-Type
约 O
1 O
. O
5 O
公 O
里 O
乘 B-Type
坐 I-Type
旅 I-Type
游 I-Type
团 I-Type
大 I-Type
巴 I-Type
车 I-Type

病 B-Id
例 I-Id
1 I-Id
9 I-Id
孙 O
某 O
茂 O
1 B-Date
0 I-Date
月 I-Date
1 I-Date
9 I-Date
日 I-Date
1 B-Time
4 I-Time
: I-Time
4 I-Time
0 I-Time
乘 B-Type
车 I-Type
往 O
天 O
水 O
方 O
向 O
出 O
发 O

病 B-Id
例 I-Id
1 I-Id
9 I-Id
孙 O
某 O
茂 O
1 B-Date
0 I-Date
月 I-Date
1 I-Date
9 I-Date
日 I-Date
1 B-Time
5 I-Time
: I-Time
3 I-Time
0 I-Time
往 O
兰 O
州 O
方 O
向 O

病 B-Id
例 I-Id
1 I-Id
9 I-Id
孙 O
某 O
茂 O
1 B-Date
0 I-Date
月 I-Date
1 I-Date
9 I-Date
日 I-Date
1 B-Time
8 I-Time
: I-Time
0 I-Time
0 I-Time
从 O
岷 O
县 O
大 O
草 O
滩 O
高 O
速 O
路 O
口 O
上 O
高 O
速 O

病 B-Id
例 I-Id
1 I-Id
9 I-Id
孙 O
某 O
茂 O
1 B-Date
0 I-Date
月 I-Date
1 I-Date
9 I-Date
日 I-Date
2 B-Time
0 I-Time
: I-Time
0 I-Time
0 I-Time
在 O
太 O
石 O
服 O
务 O
区 O
休 O
整 O
（ O
上 O
厕 O
所 O
） O
， O
停 O
留 O
约 O
1 O
5 O
分 O
钟 O

病 B-Id
例 I-Id
1 I-Id
9 I-Id
孙 O
某 O
茂 O
1 B-Date
0 I-Date
月 I-Date
1 I-Date
9 I-Date
日 I-Date
2 B-Time
1 I-Time
: I-Time
0 I-Time
0 I-Time
到 O
达 O
城 O
关 O
区 O
集 O
中 O
隔 O
离 O
点 O
隔 O
离 O

病 B-Id
例 I-Id
1 I-Id
9 I-Id
孙 O
某 O
茂 O
1 B-Date
0 I-Date
月 I-Date
2 I-Date
0 I-Date
- I-Date
2 I-Date
2 I-Date
日 I-Date
在 O
集 O
中 O
隔 O
离 O
点 O
隔 O
离 O

病 B-Id
例 I-Id
2 I-Id
0 I-Id
袁 O
某 O
华 O
1 B-Date
0 I-Date
月 I-Date
1 I-Date
5 I-Date
日 I-Date
1 B-Time
0 I-Time
: I-Time
3 I-Time
5 I-Time
- I-Time
1 I-Time
3 I-Time
: I-Time
0 I-Time
0 I-Time
乘 O
坐 O
东 O
方 O
航 O
空 O
M O
U O
2 O
2 O
5 O
0 O
（ O
1 B-Time
0 I-Time
: I-Time
3 I-Time
5 I-Time
- I-Time
1 I-Time
3 I-Time
: I-Time
0 I-Time
0 I-Time
） O
到 O
达 O
兰 O
州 O
中 O
川 O
机 O
场 O
， O
随 O
后 O
乘 O
坐 O
旅 O
行 O
社 O
小 O
巴 O
前 O
往 O
兰 O
州 O
静 O
宁 O
路 O
速 O
8 O
酒 O
店 O

病 B-Id
例 I-Id
2 I-Id
0 I-Id
袁 O
某 O
华 O
1 B-Date
0 I-Date
月 I-Date
1 I-Date
5 I-Date
日 I-Date
1 B-Time
5 I-Time
: I-Time
0 I-Time
0 I-Time
入 O
住 O

病 B-Id
例 I-Id
2 I-Id
0 I-Id
袁 O
某 O
华 O
1 B-Date
0 I-Date
月 I-Date
1 I-Date
5 I-Date
日 I-Date
1 B-Time
6 I-Time
: I-Time
3 I-Time
0 I-Time
与 O
同 O
团 O
人 O
员 O
步 B-Type
行 I-Type
至 O
南 O
滨 O
河 O
路 O
游 O
览 O

病 B-Id
例 I-Id
2 I-Id
0 I-Id
袁 O
某 O
华 O
1 B-Date
0 I-Date
月 I-Date
1 I-Date
5 I-Date
日 I-Date
1 B-Time
7 I-Time
: I-Time
4 I-Time
5 I-Time
步 B-Type
行 I-Type
返 O
回 O
静 O
宁 O
路 O
速 O
8 O
酒 O
店 O

病 B-Id
例 I-Id
2 I-Id
0 I-Id
袁 O
某 O
华 O
1 B-Date
0 I-Date
月 I-Date
1 I-Date
5 I-Date
日 I-Date
1 B-Time
8 I-Time
: I-Time
0 I-Time
0 I-Time
到 O
酒 O
店 O
后 O
， O
与 O
同 O
团 O
人 O
员 O
到 O
静 O
宁 O
路 O
速 O
8 O
酒 O
店 O
旁 O
边 O
院 O
内 O
“ O
北 O
京 O
涮 O
羊 O
肉 O
” O
餐 O
厅 O
就 O
餐 O
。 O
后 O
返 O
回 O
酒 O
店 O
房 O
间 O
休 O
息 O

病 B-Id
例 I-Id
2 I-Id
0 I-Id
袁 O
某 O
华 O
1 B-Date
0 I-Date
月 I-Date
1 I-Date
6 I-Date
日 I-Date
— I-Date
1 I-Date
0 I-Date
月 I-Date
2 I-Date
2 I-Date
日 I-Date
活 O
动 O
轨 O
迹 O
与 O
孙 O
某 O
茂 O
相 O
同 O

病 B-Id
例 I-Id
2 I-Id
1 I-Id
吴 O
某 O
1 B-Date
0 I-Date
月 I-Date
7 I-Date
日 I-Date
带 O
团 O
从 O
兰 O
州 O
新 O
区 O
乘 B-Type
坐 I-Type
旅 I-Type
行 I-Type
团 I-Type
大 I-Type
巴 I-Type
车 I-Type
出 O
发 O
前 O
往 O
张 O
掖 O
， O
途 O
径 O
青 O
海 O

病 B-Id
例 I-Id
2 I-Id
1 I-Id
吴 O
某 O
1 B-Date
0 I-Date
月 I-Date
7 I-Date
日 I-Date
1 B-Time
6 I-Time
: I-Time
3 I-Time
0 I-Time
- I-Time
1 I-Time
7 I-Time
: I-Time
0 I-Time
0 I-Time
在 O
门 O
源 O
县 O
青 O
石 O
嘴 O
镇 O
浩 O
清 O
食 O
府 O
就 O
餐 O
， O
当 B-Time
晚 I-Time
入 O
住 O
张 O
掖 O
丝 O
路 O
跃 O
港 O
酒 O
店 O

病 B-Id
例 I-Id
2 I-Id
1 I-Id
吴 O
某 O
1 B-Date
0 I-Date
月 I-Date
8 I-Date
日 I-Date
在 O
酒 O
店 O
就 O
餐 O

病 B-Id
例 I-Id
2 I-Id
1 I-Id
吴 O
某 O
1 B-Date
0 I-Date
月 I-Date
8 I-Date
日 I-Date
8 B-Time
: I-Time
0 I-Time
0 I-Time
- I-Time
1 I-Time
1 I-Time
: I-Time
0 I-Time
0 I-Time
8 I-Time
: I-Time
0 I-Time
0 I-Time
出 O
发 O
， O
1 B-Time
1 I-Time
: I-Time
0 I-Time
0 I-Time
到 O
达 O
金 O
塔 O
居 O
然 O
大 O
酒 O
店 O
就 O
餐 O

病 B-Id
例 I-Id
2 I-Id
1 I-Id
吴 O
某 O
1 B-Date
0 I-Date
月 I-Date
8 I-Date
日 I-Date
1 B-Time
1 I-Time
: I-Time
1 I-Time
0 I-Time
到 O
达 O
金 O
塔 O
胡 O
杨 O
林 O
景 O
区 O
游 O
玩 O

病 B-Id
例 I-Id
2 I-Id
1 I-Id
吴 O
某 O
1 B-Date
0 I-Date
月 I-Date
8 I-Date
日 I-Date
1 B-Time
3 I-Time
: I-Time
0 I-Time
0 I-Time
离 O
开 O

病 B-Id
例 I-Id
2 I-Id
1 I-Id
吴 O
某 O
1 B-Date
0 I-Date
月 I-Date
8 I-Date
日 I-Date
1 B-Time
9 I-Time
: I-Time
4 I-Time
5 I-Time
到 O
达 O
内 O
蒙 O
古 O
额 O
济 O
纳 O
旗 O
， O
入 O
住 O
鹏 O
飞 O
宾 O
馆 O

病 B-Id
例 I-Id
2 I-Id
1 I-Id
吴 O
某 O
1 B-Date
0 I-Date
月 I-Date
8 I-Date
日 I-Date
2 B-Time
0 I-Time
: I-Time
0 I-Time
0 I-Time
在 O
酒 O
店 O
隔 O
壁 O
的 O
东 O
北 O
人 O
家 O
饭 O
店 O
就 O
餐 O
， O
后 O
回 O
酒 O
店 O
入 O
住 O

病 B-Id
例 I-Id
2 I-Id
1 I-Id
吴 O
某 O
1 B-Date
0 I-Date
月 I-Date
9 I-Date
日 I-Date
5 B-Time
: I-Time
0 I-Time
0 I-Time
从 O
鹏 O
飞 O
宾 O
馆 O
附 O
近 O
超 O
市 O
购 O
物 O
后 O
出 O
发 O

病 B-Id
例 I-Id
2 I-Id
1 I-Id
吴 O
某 O
1 B-Date
0 I-Date
月 I-Date
9 I-Date
日 I-Date
6 B-Time
: I-Time
0 I-Time
0 I-Time
到 O
居 O
延 O
海 O
看 O
日 O
出 O

病 B-Id
例 I-Id
2 I-Id
1 I-Id
吴 O
某 O
1 B-Date
0 I-Date
月 I-Date
9 I-Date
日 I-Date
8 B-Time
: I-Time
0 I-Time
0 I-Time
离 O
开 O

病 B-Id
例 I-Id
2 I-Id
1 I-Id
吴 O
某 O
1 B-Date
0 I-Date
月 I-Date
9 I-Date
日 I-Date
1 B-Time
0 I-Time
: I-Time
3 I-Time
0 I-Time
到 O
达 O
额 O
济 O
纳 O
旗 O
胡 O
杨 O
林 O

病 B-Id
例 I-Id
2 I-Id
1 I-Id
吴 O
某 O
1 B-Date
0 I-Date
月 I-Date
9 I-Date
日 I-Date
1 B-Time
8 I-Time
: I-Time
3 I-Time
0 I-Time
离 O
开 O

病 B-Id
例 I-Id
2 I-Id
1 I-Id
吴 O
某 O
1 B-Date
0 I-Date
月 I-Date
9 I-Date
日 I-Date
1 B-Time
9 I-Time
: I-Time
3 I-Time
0 I-Time
在 O
东 O
北 O
人 O
家 O
饭 O
店 O
就 O
餐 O
， O
后 O
入 O
住 O
鹏 O
飞 O
宾 O
馆 O

病 B-Id
例 I-Id
2 I-Id
1 I-Id
吴 O
某 O
1 B-Date
0 I-Date
月 I-Date
1 I-Date
0 I-Date
日 I-Date
7 B-Time
: I-Time
3 I-Time
0 I-Time
从 O
宾 O
馆 O
出 O
发 O

病 B-Id
例 I-Id
2 I-Id
1 I-Id
吴 O
某 O
1 B-Date
0 I-Date
月 I-Date
1 I-Date
0 I-Date
日 I-Date
7 B-Time
: I-Time
4 I-Time
5 I-Time
到 O
达 O
黑 O
水 O
城 O

病 B-Id
例 I-Id
2 I-Id
1 I-Id
吴 O
某 O
1 B-Date
0 I-Date
月 I-Date
1 I-Date
0 I-Date
日 I-Date
1 B-Time
2 I-Time
: I-Time
3 I-Time
0 I-Time
离 O
开 O
， O
前 O
往 O
酒 O
泉 O

病 B-Id
例 I-Id
2 I-Id
1 I-Id
吴 O
某 O
1 B-Date
0 I-Date
月 I-Date
1 I-Date
0 I-Date
日 I-Date
1 B-Time
8 I-Time
: I-Time
0 I-Time
0 I-Time
到 O
达 O
酒 O
泉 O
新 O
世 O
纪 O
大 O
酒 O
店 O
， O
就 O
餐 O
后 O
入 O
住 O

病 B-Id
例 I-Id
2 I-Id
1 I-Id
吴 O
某 O
1 B-Date
0 I-Date
月 I-Date
1 I-Date
1 I-Date
日 I-Date
5 B-Time
: I-Time
3 I-Time
0 I-Time
从 O
酒 O
店 O
出 O
发 O
， O
由 O
酒 O
泉 O
前 O
往 O
张 O
掖 O

病 B-Id
例 I-Id
2 I-Id
1 I-Id
吴 O
某 O
1 B-Date
0 I-Date
月 I-Date
1 I-Date
1 I-Date
日 I-Date
9 B-Time
: I-Time
0 I-Time
0 I-Time
到 O
达 O
张 O
掖 O
平 O
山 O
湖 O
大 O
峡 O
谷 O

病 B-Id
例 I-Id
2 I-Id
1 I-Id
吴 O
某 O
1 B-Date
0 I-Date
月 I-Date
1 I-Date
1 I-Date
日 I-Date
1 B-Time
2 I-Time
: I-Time
0 I-Time
0 I-Time
离 O
开 O

病 B-Id
例 I-Id
2 I-Id
1 I-Id
吴 O
某 O
1 B-Date
0 I-Date
月 I-Date
1 I-Date
1 I-Date
日 I-Date
1 B-Time
3 I-Time
: I-Time
0 I-Time
0 I-Time
达 O
到 O
张 O
掖 O
市 O
鑫 O
如 O
一 O
饭 O
店 O
就 O
餐 O

病 B-Id
例 I-Id
2 I-Id
1 I-Id
吴 O
某 O
1 B-Date
0 I-Date
月 I-Date
1 I-Date
1 I-Date
日 I-Date
1 B-Time
3 I-Time
: I-Time
3 I-Time
0 I-Time
返 O
兰 O

病 B-Id
例 I-Id
2 I-Id
1 I-Id
吴 O
某 O
1 B-Date
0 I-Date
月 I-Date
1 I-Date
1 I-Date
日 I-Date
2 B-Time
1 I-Time
: I-Time
1 I-Time
0 I-Time
到 O
达 O
兰 O
州 O
市 O
七 O
里 O
河 O
区 O
长 O
信 O
酒 O
店 O
， O
办 O
理 O
旅 O
行 O
团 O
游 O
客 O
入 O
住 O
手 O
续 O
后 O

病 B-Id
例 I-Id
2 I-Id
1 I-Id
吴 O
某 O
1 B-Date
0 I-Date
月 I-Date
1 I-Date
1 I-Date
日 I-Date
2 B-Time
1 I-Time
: I-Time
3 I-Time
0 I-Time
乘 B-Type
坐 I-Type
出 I-Type
租 I-Type
车 I-Type
回 O
家 O

病 B-Id
例 I-Id
2 I-Id
1 I-Id
吴 O
某 O
1 B-Date
0 I-Date
月 I-Date
1 I-Date
1 I-Date
日 I-Date
2 B-Time
2 I-Time
: I-Time
5 I-Time
0 I-Time
到 O
达 O
城 O
关 O
区 O
东 O
湖 O
小 O
区 O
家 O
中 O

病 B-Id
例 I-Id
2 I-Id
1 I-Id
吴 O
某 O
1 B-Date
0 I-Date
月 I-Date
1 I-Date
2 I-Date
日 I-Date
1 B-Time
2 I-Time
: I-Time
1 I-Time
4 I-Time
在 O
东 O
湖 O
小 O
区 O
门 O
口 O
马 O
建 O
军 O
牛 O
肉 O
面 O
馆 O
就 O
餐 O

病 B-Id
例 I-Id
2 I-Id
1 I-Id
吴 O
某 O
1 B-Date
0 I-Date
月 I-Date
1 I-Date
2 I-Date
日 I-Date
其 B-Time
他 I-Time
时 I-Time
间 I-Time
未 O
外 O
出 O

病 B-Id
例 I-Id
2 I-Id
1 I-Id
吴 O
某 O
1 B-Date
0 I-Date
月 I-Date
1 I-Date
3 I-Date
日 I-Date
6 B-Time
: I-Time
0 I-Time
0 I-Time
坐 O
地 O
铁 O
从 O
五 O
里 O
铺 O
到 O
兰 O
州 O
西 O
站 O

病 B-Id
例 I-Id
2 I-Id
1 I-Id
吴 O
某 O
1 B-Date
0 I-Date
月 I-Date
1 I-Date
3 I-Date
日 I-Date
7 B-Time
: I-Time
5 I-Time
2 I-Time
- I-Time
9 I-Time
: I-Time
4 I-Time
3 I-Time
乘 B-Type
坐 I-Type
动 I-Type
车 I-Type
D O
2 O
7 O
1 O
1 O
（ O
7 B-Time
: I-Time
5 I-Time
2 I-Time
- I-Time
9 I-Time
: I-Time
4 I-Time
3 I-Time
） O
达 O
到 O
青 O
海 O
东 O
海 O
市 O
平 O
安 O
驿 O
火 O
车 O
站 O

病 B-Id
例 I-Id
2 I-Id
1 I-Id
吴 O
某 O
1 B-Date
0 I-Date
月 I-Date
1 I-Date
3 I-Date
日 I-Date
1 B-Time
0 I-Time
: I-Time
0 I-Time
8 I-Time
乘 B-Type
坐 I-Type
出 I-Type
租 I-Type
车 I-Type
于 O
1 B-Time
0 I-Time
: I-Time
0 I-Time
8 I-Time
到 O
达 O
青 O
海 O
曹 O
家 O
堡 O
机 O
场 O
， O
在 O
机 O
场 O
大 O
厅 O
等 O
候 O
接 O
机 O
人 O
员 O

病 B-Id
例 I-Id
2 I-Id
1 I-Id
吴 O
某 O
1 B-Date
0 I-Date
月 I-Date
1 I-Date
3 I-Date
日 I-Date
1 B-Time
1 I-Time
: I-Time
5 I-Time
0 I-Time
乘 B-Type
坐 I-Type
旅 I-Type
行 I-Type
团 I-Type
小 I-Type
巴 I-Type
车 I-Type
出 O
发 O

病 B-Id
例 I-Id
2 I-Id
1 I-Id
吴 O
某 O
1 B-Date
0 I-Date
月 I-Date
1 I-Date
3 I-Date
日 I-Date
1 B-Time
3 I-Time
: I-Time
0 I-Time
0 I-Time
到 O
达 O
西 O
宁 O
夏 O
都 O
港 O
餐 O
厅 O
就 O
餐 O

病 B-Id
例 I-Id
2 I-Id
1 I-Id
吴 O
某 O
1 B-Date
0 I-Date
月 I-Date
1 I-Date
3 I-Date
日 I-Date
1 B-Time
4 I-Time
: I-Time
3 I-Time
0 I-Time
到 O
达 O
塔 O
尔 O
寺 O

病 B-Id
例 I-Id
2 I-Id
1 I-Id
吴 O
某 O
1 B-Date
0 I-Date
月 I-Date
1 I-Date
3 I-Date
日 I-Date
1 B-Time
7 I-Time
: I-Time
0 I-Time
0 I-Time
离 O
开 O
前 O
往 O
西 O
宁 O

病 B-Id
例 I-Id
2 I-Id
1 I-Id
吴 O
某 O
1 B-Date
0 I-Date
月 I-Date
1 I-Date
3 I-Date
日 I-Date
1 B-Time
7 I-Time
: I-Time
3 I-Time
0 I-Time
达 O
到 O
西 O
宁 O
白 O
云 O
翔 O
羚 O
宾 O
馆 O
， O
就 O
餐 O
后 O
入 O
住 O

病 B-Id
例 I-Id
2 I-Id
1 I-Id
吴 O
某 O
1 B-Date
0 I-Date
月 I-Date
1 I-Date
4 I-Date
日 I-Date
7 B-Time
: I-Time
3 I-Time
0 I-Time
在 O
酒 O
店 O
就 O
餐 O

病 B-Id
例 I-Id
2 I-Id
1 I-Id
吴 O
某 O
1 B-Date
0 I-Date
月 I-Date
1 I-Date
4 I-Date
日 I-Date
8 B-Time
: I-Time
0 I-Time
0 I-Time
出 O
发 O

病 B-Id
例 I-Id
2 I-Id
1 I-Id
吴 O
某 O
1 B-Date
0 I-Date
月 I-Date
1 I-Date
4 I-Date
日 I-Date
1 B-Time
3 I-Time
: I-Time
0 I-Time
0 I-Time
到 O
达 O
茶 O
卡 O
盐 O
湖 O
附 O
近 O
圣 O
洁 O
餐 O
厅 O
就 O
餐 O

病 B-Id
例 I-Id
2 I-Id
1 I-Id
吴 O
某 O
1 B-Date
0 I-Date
月 I-Date
1 I-Date
4 I-Date
日 I-Date
1 B-Time
4 I-Time
: I-Time
0 I-Time
0 I-Time
在 O
茶 O
卡 O
盐 O
湖 O
游 O
玩 O

病 B-Id
例 I-Id
2 I-Id
1 I-Id
吴 O
某 O
1 B-Date
0 I-Date
月 I-Date
1 I-Date
4 I-Date
日 I-Date
1 B-Time
6 I-Time
: I-Time
0 I-Time
0 I-Time
离 O
开 O

病 B-Id
例 I-Id
2 I-Id
1 I-Id
吴 O
某 O
1 B-Date
0 I-Date
月 I-Date
1 I-Date
4 I-Date
日 I-Date
1 B-Time
8 I-Time
: I-Time
3 I-Time
0 I-Time
到 O
达 O
青 O
海 O
湖 O
附 O
近 O
西 O
南 O
大 O
酒 O
店 O
， O
就 O
餐 O
后 O
入 O
住 O

病 B-Id
例 I-Id
2 I-Id
1 I-Id
吴 O
某 O
1 B-Date
0 I-Date
月 I-Date
1 I-Date
5 I-Date
日 I-Date
7 B-Time
: I-Time
3 I-Time
0 I-Time
在 O
酒 O
店 O
就 O
餐 O

病 B-Id
例 I-Id
2 I-Id
1 I-Id
吴 O
某 O
1 B-Date
0 I-Date
月 I-Date
1 I-Date
5 I-Date
日 I-Date
8 B-Time
: I-Time
0 I-Time
0 I-Time
出 O
发 O

病 B-Id
例 I-Id
2 I-Id
1 I-Id
吴 O
某 O
1 B-Date
0 I-Date
月 I-Date
1 I-Date
5 I-Date
日 I-Date
8 B-Time
: I-Time
2 I-Time
0 I-Time
到 O
达 O
青 O
海 O
湖 O

病 B-Id
例 I-Id
2 I-Id
1 I-Id
吴 O
某 O
1 B-Date
0 I-Date
月 I-Date
1 I-Date
5 I-Date
日 I-Date
1 B-Time
0 I-Time
: I-Time
0 I-Time
0 I-Time
离 O
开 O
返 O
回 O
西 O
宁 O

病 B-Id
例 I-Id
2 I-Id
1 I-Id
吴 O
某 O
1 B-Date
0 I-Date
月 I-Date
1 I-Date
5 I-Date
日 I-Date
1 B-Time
2 I-Time
: I-Time
0 I-Time
0 I-Time
到 O
达 O
白 O
云 O
翔 O
羚 O
酒 O
店 O
， O
在 O
酒 O
店 O
二 O
楼 O
美 O
食 O
城 O
就 O
餐 O
， O
后 O
步 B-Type
行 I-Type
至 O
西 O
宁 O
火 O
车 O
站 O

病 B-Id
例 I-Id
2 I-Id
1 I-Id
吴 O
某 O
1 B-Date
0 I-Date
月 I-Date
1 I-Date
5 I-Date
日 I-Date
1 B-Time
4 I-Time
: I-Time
2 I-Time
0 I-Time
于 O
1 B-Time
4 I-Time
: I-Time
2 I-Time
0 I-Time
乘 O
坐 O
D O
2 O
7 O
4 O
6 O
动 O
车 O
6 O
车 O
厢 O
（ O
原 O
座 O
位 O
号 O
为 O
5 O
C O
， O
上 O
车 O
后 O
与 O
他 O
人 O
换 O
座 O
至 O
4 O
C O
） O

病 B-Id
例 I-Id
2 I-Id
1 I-Id
吴 O
某 O
1 B-Date
0 I-Date
月 I-Date
1 I-Date
5 I-Date
日 I-Date
1 B-Time
6 I-Time
: I-Time
4 I-Time
8 I-Time
到 O
达 O
兰 O
州 O
西 O
站 O
， O
乘 B-Type
坐 I-Type
地 I-Type
铁 I-Type
从 O
兰 O
州 O
西 O
站 O
到 O
五 O
里 O
铺 O

病 B-Id
例 I-Id
2 I-Id
1 I-Id
吴 O
某 O
1 B-Date
0 I-Date
月 I-Date
1 I-Date
5 I-Date
日 I-Date
1 B-Time
7 I-Time
: I-Time
3 I-Time
0 I-Time
到 O
达 O
五 O
里 O
铺 O
， O
出 O
地 O
铁 O
站 O
步 B-Type
行 I-Type
至 O
东 O
湖 O
小 O
区 O
门 O
口 O
马 O
建 O
军 O
牛 O
肉 O
面 O
馆 O
， O
就 O
餐 O
后 O
回 O
家 O

病 B-Id
例 I-Id
2 I-Id
1 I-Id
吴 O
某 O
1 B-Date
0 I-Date
月 I-Date
1 I-Date
6 I-Date
日 I-Date
全 B-Time
天 I-Time
未 O
出 O
门 O
， O
通 O
过 O
“ O
饿 O
了 O
么 O
” O
A O
P O
P O
点 O
外 O
卖 O
， O
接 O
收 O
外 O
卖 O
时 O
与 O
外 O
卖 O
员 O
有 O
短 O
暂 O
接 O
触 O

病 B-Id
例 I-Id
2 I-Id
1 I-Id
吴 O
某 O
1 B-Date
0 I-Date
月 I-Date
1 I-Date
7 I-Date
日 I-Date
1 B-Time
5 I-Time
: I-Time
0 I-Time
4 I-Time
步 B-Type
行 I-Type
至 O
小 O
区 O
门 O
口 O
友 O
吃 O
开 O
餐 O
馆 O
就 O
餐 O
， O
后 O
返 O
回 O
家 O
中 O

病 B-Id
例 I-Id
2 I-Id
1 I-Id
吴 O
某 O
1 B-Date
0 I-Date
月 I-Date
1 I-Date
7 I-Date
日 I-Date
其 B-Time
余 I-Time
时 I-Time
间 I-Time
其 B-Time
余 I-Time
时 I-Time
间 I-Time
无 O
外 O
出 O

病 B-Id
例 I-Id
2 I-Id
1 I-Id
吴 O
某 O
1 B-Date
0 I-Date
月 I-Date
1 I-Date
8 I-Date
日 I-Date
1 B-Time
1 I-Time
: I-Time
5 I-Time
5 I-Time
步 B-Type
行 I-Type
至 O
小 O
区 O
门 O
口 O
友 O
吃 O
开 O
餐 O
馆 O
就 O
餐 O

病 B-Id
例 I-Id
2 I-Id
1 I-Id
吴 O
某 O
1 B-Date
0 I-Date
月 I-Date
1 I-Date
8 I-Date
日 I-Date
其 B-Time
余 I-Time
时 I-Time
间 I-Time
其 B-Time
余 I-Time
时 I-Time
间 I-Time
无 O
外 O
出 O

病 B-Id
例 I-Id
2 I-Id
1 I-Id
吴 O
某 O
1 B-Date
0 I-Date
月 I-Date
1 I-Date
9 I-Date
日 I-Date
1 B-Time
2 I-Time
: I-Time
0 I-Time
0 I-Time
步 B-Type
行 I-Type
至 O
小 O
区 O
门 O
口 O
餐 O
馆 O
就 O
餐 O

病 B-Id
例 I-Id
2 I-Id
1 I-Id
吴 O
某 O
1 B-Date
0 I-Date
月 I-Date
1 I-Date
9 I-Date
日 I-Date
1 B-Time
2 I-Time
: I-Time
2 I-Time
5 I-Time
步 B-Type
行 I-Type
至 O
甘 O
肃 O
省 O
人 O
民 O
医 O
院 O
核 O
酸 O
检 O
测 O
， O
因 O
医 O
院 O
当 O
日 O
核 O
酸 O
检 O
测 O
停 O
做 O
， O
从 O
五 O
里 O
铺 O
地 O
下 O
通 O
道 O
前 O
往 O
兰 O
大 O
一 O
院 O
排 O
队 O
核 O
酸 O
检 O
测 O
， O
后 O
因 O
排 O
队 O
人 O
员 O
较 O
多 O
离 O
开 O
兰 O
大 O
一 O
院 O
， O
步 B-Type
行 I-Type
返 O
回 O
家 O
中 O
， O
再 O
未 O
外 O
出 O

病 B-Id
例 I-Id
2 I-Id
1 I-Id
吴 O
某 O
1 B-Date
0 I-Date
月 I-Date
2 I-Date
0 I-Date
日 I-Date
8 B-Time
: I-Time
0 I-Time
0 I-Time
前 O
往 O
东 O
湖 O
小 O
区 O
院 O
内 O
五 O
里 O
铺 O
西 O
社 O
区 O
报 O
备 O

病 B-Id
例 I-Id
2 I-Id
1 I-Id
吴 O
某 O
1 B-Date
0 I-Date
月 I-Date
2 I-Date
0 I-Date
日 I-Date
8 B-Time
: I-Time
3 I-Time
0 I-Time
到 O
小 O
区 O
门 O
口 O
马 O
建 O
军 O
牛 O
肉 O
面 O
馆 O
就 O
餐 O
， O
后 O
返 O
回 O
家 O
中 O
， O
再 O
无 O
外 O
出 O

病 B-Id
例 I-Id
2 I-Id
1 I-Id
吴 O
某 O
1 B-Date
0 I-Date
月 I-Date
2 I-Date
0 I-Date
日 I-Date
1 B-Time
7 I-Time
: I-Time
0 I-Time
0 I-Time
闭 O
环 O
转 O
运 O
到 O
城 O
关 O
区 O
集 O
中 O
隔 O
离 O
点 O
隔 O
离 O
管 O
控 O

病 B-Id
例 I-Id
2 I-Id
1 I-Id
吴 O
某 O
1 B-Date
0 I-Date
月 I-Date
2 I-Date
1 I-Date
日 I-Date
— I-Date
2 I-Date
2 I-Date
日 I-Date
在 O
城 O
关 O
区 O
集 O
中 O
隔 O
离 O
点 O
隔 O
离 O
管 O
控 O

病 B-Id
例 I-Id
2 I-Id
2 I-Id
王 O
某 O
昌 O
1 B-Date
0 I-Date
月 I-Date
1 I-Date
2 I-Date
日 I-Date
1 B-Time
2 I-Time
: I-Time
3 I-Time
0 I-Time
中 O
川 O
机 O
场 O
接 O
湖 O
南 O
旅 O
游 O
团 O
后 O
入 O
住 O
兰 O
州 O
新 O
区 O
瑞 O
岭 O
国 O
际 O
商 O
务 O
酒 O
店 O

病 B-Id
例 I-Id
2 I-Id
2 I-Id
王 O
某 O
昌 O
1 B-Date
0 I-Date
月 I-Date
1 I-Date
3 I-Date
日 I-Date
— I-Date
1 I-Date
8 I-Date
日 I-Date
乘 B-Type
坐 I-Type
旅 I-Type
游 I-Type
包 I-Type
车 I-Type
在 O
张 O
掖 O
、 O
敦 O
煌 O
、 O
嘉 O
峪 O
关 O
、 O
金 O
塔 O
胡 O
杨 O
林 O
、 O
内 O
蒙 O
古 O
额 O
济 O
纳 O
旗 O
等 O
地 O
旅 O
游 O

病 B-Id
例 I-Id
2 I-Id
2 I-Id
王 O
某 O
昌 O
1 B-Date
0 I-Date
月 I-Date
1 I-Date
8 I-Date
日 I-Date
2 B-Time
3 I-Time
: I-Time
0 I-Time
0 I-Time
到 O
达 O
兰 O
州 O
新 O
区 O
入 O
住 O
瑞 O
岭 O
国 O
际 O
商 O
务 O
酒 O
店 O

病 B-Id
例 I-Id
2 I-Id
2 I-Id
王 O
某 O
昌 O
1 B-Date
0 I-Date
月 I-Date
1 I-Date
3 I-Date
日 I-Date
— I-Date
1 I-Date
8 I-Date
日 I-Date
2 B-Time
4 I-Time
: I-Time
0 I-Time
0 I-Time
: O
0 O
0 O
新 O
区 O
核 O
酸 O
检 O
测 O

病 B-Id
例 I-Id
2 I-Id
2 I-Id
王 O
某 O
昌 O
1 B-Date
0 I-Date
月 I-Date
1 I-Date
9 I-Date
日 I-Date
1 B-Time
8 I-Time
: I-Time
3 I-Time
0 I-Time
在 O
瑞 O
岭 O
国 O
际 O
商 O
务 O
酒 O
店 O
楼 O
下 O
超 O
市 O
购 O
买 O
食 O
物 O

病 B-Id
例 I-Id
2 I-Id
2 I-Id
王 O
某 O
昌 O
1 B-Date
0 I-Date
月 I-Date
1 I-Date
9 I-Date
日 I-Date
2 B-Time
0 I-Time
: I-Time
0 I-Time
0 I-Time
左 O
右 O
与 O
同 O
酒 O
店 O
入 O
住 O
同 O
事 O
聊 O
天 O
后 O
回 O
酒 O
店 O
休 O
息 O

病 B-Id
例 I-Id
2 I-Id
2 I-Id
王 O
某 O
昌 O
1 B-Date
0 I-Date
月 I-Date
2 I-Date
0 I-Date
日 I-Date
7 B-Time
: I-Time
0 I-Time
0 I-Time
中 O
川 O
机 O
场 O
送 O
湖 O
南 O
游 O
客 O
登 O
机 O

病 B-Id
例 I-Id
2 I-Id
2 I-Id
王 O
某 O
昌 O
1 B-Date
0 I-Date
月 I-Date
2 I-Date
0 I-Date
日 I-Date
1 B-Time
0 I-Time
: I-Time
4 I-Time
2 I-Time
中 O
川 O
机 O
场 O
城 O
际 O
交 O
通 O
售 O
票 O
处 O
购 O
票 O

病 B-Id
例 I-Id
2 I-Id
2 I-Id
王 O
某 O
昌 O
1 B-Date
0 I-Date
月 I-Date
2 I-Date
0 I-Date
日 I-Date
1 B-Time
1 I-Time
: I-Time
0 I-Time
1 I-Time
在 O
机 O
场 O
大 O
巴 O
候 O
车 O
厅 O
二 O
楼 O
德 O
克 O
士 O
就 O
餐 O

病 B-Id
例 I-Id
2 I-Id
2 I-Id
王 O
某 O
昌 O
1 B-Date
0 I-Date
月 I-Date
2 I-Date
0 I-Date
日 I-Date
1 B-Time
1 I-Time
: I-Time
3 I-Time
0 I-Time

病 B-Id
例 I-Id
2 I-Id
2 I-Id
王 O
某 O
昌 O
1 B-Date
0 I-Date
月 I-Date
2 I-Date
0 I-Date
日 I-Date
1 B-Time
2 I-Time
: I-Time
3 I-Time
0 I-Time
东 O
方 O
酒 O
店 O
乘 B-Type
坐 I-Type
出 I-Type
租 I-Type
车 I-Type

病 B-Id
例 I-Id
2 I-Id
2 I-Id
王 O
某 O
昌 O
1 B-Date
0 I-Date
月 I-Date
2 I-Date
0 I-Date
日 I-Date
1 B-Time
2 I-Time
: I-Time
4 I-Time
2 I-Time
到 O
达 O
东 O
湖 O
小 O
区 O
家 O
中 O

病 B-Id
例 I-Id
2 I-Id
2 I-Id
王 O
某 O
昌 O
1 B-Date
0 I-Date
月 I-Date
2 I-Date
0 I-Date
日 I-Date
2 B-Time
0 I-Time
: I-Time
3 I-Time
0 I-Time
小 O
区 O
门 O
口 O
超 O
市 O
购 O
物 O

病 B-Id
例 I-Id
2 I-Id
2 I-Id
王 O
某 O
昌 O
1 B-Date
0 I-Date
月 I-Date
2 I-Date
1 I-Date
日 I-Date
至 I-Date
1 I-Date
0 I-Date
月 I-Date
2 I-Date
2 I-Date
日 I-Date
严 O
格 O
居 O
家 O
隔 O
离 O
无 O
外 O
出 O

病 B-Id
例 I-Id
2 I-Id
2 I-Id
王 O
某 O
昌 O
1 B-Date
0 I-Date
月 I-Date
2 I-Date
3 I-Date
日 I-Date
1 B-Time
0 I-Time
: I-Time
0 I-Time
0 I-Time
闭 O
环 O
转 O
运 O
城 O
关 O
区 O
集 O
中 O
隔 O
离 O
点 O
隔 O
离 O

病 B-Id
例 I-Id
2 I-Id
3 I-Id
谢 O
某 O
某 O
1 B-Date
0 I-Date
月 I-Date
1 I-Date
5 I-Date
日 I-Date
1 B-Time
0 I-Time
: I-Time
3 I-Time
5 I-Time
从 O
昆 O
明 O
出 O
发 O
乘 B-Type
坐 I-Type
航 I-Type
班 I-Type
M I-Type
U I-Type
2 I-Type
2 I-Type
5 I-Type
0 I-Type

病 B-Id
例 I-Id
2 I-Id
3 I-Id
谢 O
某 O
某 O
1 B-Date
0 I-Date
月 I-Date
1 I-Date
5 I-Date
日 I-Date
1 B-Time
3 I-Time
: I-Time
0 I-Time
0 I-Time
到 O
达 O
兰 O
州 O
中 O
川 O
机 O
场 O
， O
由 O
地 O
接 O
导 O
游 O
开 B-Type
车 I-Type
前 O
往 O
静 O
宁 O
路 O
速 O
8 O
酒 O
店 O
入 O
住 O

病 B-Id
例 I-Id
2 I-Id
3 I-Id
谢 O
某 O
某 O
1 B-Date
0 I-Date
月 I-Date
1 I-Date
5 I-Date
日 I-Date
当 O
日 O
下 B-Time
午 I-Time
未 O
出 O
酒 O
店 O

病 B-Id
例 I-Id
2 I-Id
3 I-Id
谢 O
某 O
某 O
1 B-Date
0 I-Date
月 I-Date
1 I-Date
5 I-Date
日 I-Date
1 B-Time
8 I-Time
: I-Time
0 I-Time
0 I-Time
在 O
酒 O
店 O
院 O
内 O
北 O
京 O
涮 O
羊 O
肉 O
就 O
餐 O
后 O
返 O
回 O
酒 O
店 O
， O
之 O
后 O
未 O
外 O
出 O

病 B-Id
例 I-Id
2 I-Id
3 I-Id
谢 O
某 O
某 O
1 B-Date
0 I-Date
月 I-Date
1 I-Date
6 I-Date
日 I-Date
8 B-Time
: I-Time
3 I-Time
0 I-Time
从 O
静 O
宁 O
路 O
速 O
8 O
酒 O
店 O
乘 B-Type
旅 I-Type
游 I-Type
大 I-Type
巴 I-Type
前 O
往 O
夏 O
河 O
县 O

病 B-Id
例 I-Id
2 I-Id
3 I-Id
谢 O
某 O
某 O
1 B-Date
0 I-Date
月 I-Date
1 I-Date
6 I-Date
日 I-Date
1 B-Time
0 I-Time
: I-Time
3 I-Time
0 I-Time
到 O
达 O
麦 O
家 O
巷 O
服 O
务 O
区 O
（ O
上 O
厕 O
所 O
， O
停 O
留 O
1 O
5 O
分 O
钟 O
休 O
整 O
） O

病 B-Id
例 I-Id
2 I-Id
3 I-Id
谢 O
某 O
某 O
1 B-Date
0 I-Date
月 I-Date
1 I-Date
6 I-Date
日 I-Date
1 B-Time
2 I-Time
: I-Time
0 I-Time
0 I-Time
到 O
达 O
夏 O
河 O
县 O

病 B-Id
例 I-Id
2 I-Id
3 I-Id
谢 O
某 O
某 O
1 B-Date
0 I-Date
月 I-Date
1 I-Date
6 I-Date
日 I-Date
1 B-Time
2 I-Time
: I-Time
3 I-Time
0 I-Time
在 O
成 O
都 O
味 O
川 O
菜 O
馆 O
就 O
餐 O

病 B-Id
例 I-Id
2 I-Id
3 I-Id
谢 O
某 O
某 O
1 B-Date
0 I-Date
月 I-Date
1 I-Date
6 I-Date
日 I-Date
1 B-Time
4 I-Time
: I-Time
3 I-Time
0 I-Time
达 O
到 O
拉 O
卜 O
楞 O
寺 O
游 O
览 O

病 B-Id
例 I-Id
2 I-Id
3 I-Id
谢 O
某 O
某 O
1 B-Date
0 I-Date
月 I-Date
1 I-Date
6 I-Date
日 I-Date
1 B-Time
6 I-Time
: I-Time
0 I-Time
0 I-Time
到 O
达 O
夏 O
河 O
县 O
湿 O
地 O
公 O
园 O
游 O
览 O

病 B-Id
例 I-Id
2 I-Id
3 I-Id
谢 O
某 O
某 O
1 B-Date
0 I-Date
月 I-Date
1 I-Date
6 I-Date
日 I-Date
1 B-Time
7 I-Time
: I-Time
0 I-Time
0 I-Time
前 O
往 O
桑 O
科 O
草 O
原 O
游 O
玩 O

病 B-Id
例 I-Id
2 I-Id
3 I-Id
谢 O
某 O
某 O
1 B-Date
0 I-Date
月 I-Date
1 I-Date
6 I-Date
日 I-Date
1 B-Time
8 I-Time
: I-Time
3 I-Time
0 I-Time
乘 B-Type
车 I-Type
前 O
往 O
成 O
都 O
味 O
川 O
菜 O
馆 O
就 O
餐 O

病 B-Id
例 I-Id
2 I-Id
3 I-Id
谢 O
某 O
某 O
1 B-Date
0 I-Date
月 I-Date
1 I-Date
6 I-Date
日 I-Date
1 B-Time
9 I-Time
: I-Time
0 I-Time
0 I-Time
乘 B-Type
坐 I-Type
大 I-Type
巴 I-Type
返 O
回 O
夏 O
河 O
县 O
普 O
香 O
苑 O
酒 O
店 O
入 O
住 O
， O
之 O
后 O
未 O
外 O
出 O

病 B-Id
例 I-Id
2 I-Id
3 I-Id
谢 O
某 O
某 O
1 B-Date
0 I-Date
月 I-Date
1 I-Date
7 I-Date
日 I-Date
8 B-Time
: I-Time
0 I-Time
0 I-Time

病 B-Id
例 I-Id
2 I-Id
3 I-Id
谢 O
某 O
某 O
1 B-Date
0 I-Date
月 I-Date
1 I-Date
7 I-Date
日 I-Date
1 B-Time
1 I-Time
: I-Time
0 I-Time
0 I-Time
到 O
郎 O
木 O
寺 O
游 O
览 O

病 B-Id
例 I-Id
2 I-Id
3 I-Id
谢 O
某 O
某 O
1 B-Date
0 I-Date
月 I-Date
1 I-Date
7 I-Date
日 I-Date
1 B-Time
2 I-Time
: I-Time
3 I-Time
0 I-Time
步 B-Type
行 I-Type
至 O
成 O
都 O
老 O
川 O
菜 O
馆 O
就 O
餐 O

病 B-Id
例 I-Id
2 I-Id
3 I-Id
谢 O
某 O
某 O
1 B-Date
0 I-Date
月 I-Date
1 I-Date
7 I-Date
日 I-Date
1 B-Time
4 I-Time
: I-Time
0 I-Time
0 I-Time
乘 B-Type
车 I-Type
前 O
往 O
花 O
湖 O
景 O
区 O

病 B-Id
例 I-Id
2 I-Id
3 I-Id
谢 O
某 O
某 O
1 B-Date
0 I-Date
月 I-Date
1 I-Date
7 I-Date
日 I-Date
1 B-Time
7 I-Time
: I-Time
3 I-Time
0 I-Time
乘 B-Type
车 I-Type
前 O
往 O
迭 O
部 O
县 O

病 B-Id
例 I-Id
2 I-Id
3 I-Id
谢 O
某 O
某 O
1 B-Date
0 I-Date
月 I-Date
1 I-Date
7 I-Date
日 I-Date
1 B-Time
9 I-Time
: I-Time
1 I-Time
5 I-Time
在 O
迭 O
部 O
县 O
城 O
口 O
中 O
石 O
油 O
加 O
油 O
站 O
加 O
油 O
（ O
停 O
留 O
1 O
0 O
分 O
钟 O
） O

病 B-Id
例 I-Id
2 I-Id
3 I-Id
谢 O
某 O
某 O
1 B-Date
0 I-Date
月 I-Date
1 I-Date
7 I-Date
日 I-Date
1 B-Time
9 I-Time
: I-Time
3 I-Time
0 I-Time
到 O
达 O
该 O
县 O
有 O
盐 O
有 O
味 O
餐 O
馆 O
就 O
餐 O

病 B-Id
例 I-Id
2 I-Id
3 I-Id
谢 O
某 O
某 O
1 B-Date
0 I-Date
月 I-Date
1 I-Date
7 I-Date
日 I-Date
2 B-Time
0 I-Time
: I-Time
0 I-Time
0 I-Time
步 B-Type
行 I-Type
入 O
住 O
迭 O
部 O
县 O
赛 O
银 O
酒 O
店 O
， O
之 O
后 O
未 O
外 O
出 O

病 B-Id
例 I-Id
2 I-Id
3 I-Id
谢 O
某 O
某 O
1 B-Date
0 I-Date
月 I-Date
1 I-Date
8 I-Date
日 I-Date
7 B-Time
: I-Time
3 I-Time
0 I-Time
在 O
酒 O
店 O
就 O
餐 O
， O
后 O
乘 B-Type
坐 I-Type
大 I-Type
巴 I-Type
前 O
往 O
扎 O
尕 O
那 O

病 B-Id
例 I-Id
2 I-Id
3 I-Id
谢 O
某 O
某 O
1 B-Date
0 I-Date
月 I-Date
1 I-Date
8 I-Date
日 I-Date
8 B-Time
: I-Time
4 I-Time
0 I-Time
到 O
达 O

病 B-Id
例 I-Id
2 I-Id
3 I-Id
谢 O
某 O
某 O
1 B-Date
0 I-Date
月 I-Date
1 I-Date
8 I-Date
日 I-Date
1 B-Time
1 I-Time
: I-Time
3 I-Time
0 I-Time
乘 B-Type
车 I-Type
前 O
往 O
迭 O
部 O
县 O
城 O
有 O
盐 O
有 O
味 O
餐 O
馆 O
就 O
餐 O

病 B-Id
例 I-Id
2 I-Id
3 I-Id
谢 O
某 O
某 O
1 B-Date
0 I-Date
月 I-Date
1 I-Date
8 I-Date
日 I-Date
1 B-Time
3 I-Time
: I-Time
0 I-Time
0 I-Time
前 O
往 O
宕 O
昌 O

病 B-Id
例 I-Id
2 I-Id
3 I-Id
谢 O
某 O
某 O
1 B-Date
0 I-Date
月 I-Date
1 I-Date
8 I-Date
日 I-Date
1 B-Time
5 I-Time
: I-Time
0 I-Time
0 I-Time
途 O
经 O
纪 O
念 O
碑 O
景 O
区 O
， O
下 O
车 O
游 O
览 O

病 B-Id
例 I-Id
2 I-Id
3 I-Id
谢 O
某 O
某 O
1 B-Date
0 I-Date
月 I-Date
1 I-Date
8 I-Date
日 I-Date
1 B-Time
5 I-Time
: I-Time
5 I-Time
0 I-Time
到 O
达 O
腊 O
子 O
口 O
战 O
役 O
纪 O
念 O
馆 O
参 O
观 O
， O
参 O
观 O
过 O
程 O
中 O
有 O
讲 O
解 O
员 O
讲 O
解 O

病 B-Id
例 I-Id
2 I-Id
3 I-Id
谢 O
某 O
某 O
1 B-Date
0 I-Date
月 I-Date
1 I-Date
8 I-Date
日 I-Date
1 B-Time
7 I-Time
: I-Time
3 I-Time
0 I-Time
乘 B-Type
车 I-Type
继 O
续 O
出 O
发 O
前 O
往 O
宕 O
昌 O
县 O

病 B-Id
例 I-Id
2 I-Id
3 I-Id
谢 O
某 O
某 O
1 B-Date
0 I-Date
月 I-Date
1 I-Date
8 I-Date
日 I-Date
1 B-Time
8 I-Time
: I-Time
0 I-Time
0 I-Time
到 O
达 O
宕 O
昌 O
新 O
官 O
鹅 O
沟 O
酒 O
店 O
一 O
楼 O
餐 O
厅 O
就 O
餐 O

病 B-Id
例 I-Id
2 I-Id
3 I-Id
谢 O
某 O
某 O
1 B-Date
0 I-Date
月 I-Date
1 I-Date
8 I-Date
日 I-Date
1 B-Time
8 I-Time
: I-Time
4 I-Time
0 I-Time
乘 B-Type
车 I-Type
前 O
往 O
满 O
庭 O
芳 O
酒 O
店 O
入 O
住 O
， O
之 O
后 O
未 O
外 O
出 O

病 B-Id
例 I-Id
2 I-Id
3 I-Id
谢 O
某 O
某 O
1 B-Date
0 I-Date
月 I-Date
1 I-Date
9 I-Date
日 I-Date
7 B-Time
: I-Time
3 I-Time
0 I-Time
步 B-Type
行 I-Type
阿 O
娘 O
粥 O
屋 O
就 O
餐 O

病 B-Id
例 I-Id
2 I-Id
3 I-Id
谢 O
某 O
某 O
1 B-Date
0 I-Date
月 I-Date
1 I-Date
9 I-Date
日 I-Date
8 B-Time
: I-Time
1 I-Time
0 I-Time
从 O
满 O
庭 O
芳 O
酒 O
店 O
出 O
发 O

病 B-Id
例 I-Id
2 I-Id
3 I-Id
谢 O
某 O
某 O
1 B-Date
0 I-Date
月 I-Date
1 I-Date
9 I-Date
日 I-Date
8 B-Time
: I-Time
2 I-Time
0 I-Time
到 O
达 O
官 O
鹅 O
沟 O
景 O
区 O

病 B-Id
例 I-Id
2 I-Id
3 I-Id
谢 O
某 O
某 O
1 B-Date
0 I-Date
月 I-Date
1 I-Date
9 I-Date
日 I-Date
8 B-Time
: I-Time
4 I-Time
5 I-Time
乘 B-Type
坐 I-Type
景 O
区 O
区 B-Type
间 I-Type
车 I-Type
游 O
览 O

病 B-Id
例 I-Id
2 I-Id
3 I-Id
谢 O
某 O
某 O
1 B-Date
0 I-Date
月 I-Date
1 I-Date
9 I-Date
日 I-Date
1 B-Time
1 I-Time
: I-Time
3 I-Time
0 I-Time
出 O
景 O
区 O

病 B-Id
例 I-Id
2 I-Id
3 I-Id
谢 O
某 O
某 O
1 B-Date
0 I-Date
月 I-Date
1 I-Date
9 I-Date
日 I-Date
1 B-Time
2 I-Time
: I-Time
2 I-Time
0 I-Time
乘 B-Type
车 I-Type
出 O
发 O

病 B-Id
例 I-Id
2 I-Id
3 I-Id
谢 O
某 O
某 O
1 B-Date
0 I-Date
月 I-Date
1 I-Date
9 I-Date
日 I-Date
1 B-Time
2 I-Time
: I-Time
3 I-Time
0 I-Time
到 O
达 O
宕 O
昌 O
县 O
城 O
小 O
谢 O
家 O
常 O
小 O
炒 O
就 O
餐 O

病 B-Id
例 I-Id
2 I-Id
3 I-Id
谢 O
某 O
某 O
1 B-Date
0 I-Date
月 I-Date
1 I-Date
9 I-Date
日 I-Date
1 B-Time
3 I-Time
: I-Time
1 I-Time
0 I-Time
乘 B-Type
车 I-Type
出 O
发 O
前 O
往 O
宕 O
昌 O
人 O
民 O
医 O
院 O

病 B-Id
例 I-Id
2 I-Id
3 I-Id
谢 O
某 O
某 O
1 B-Date
0 I-Date
月 I-Date
1 I-Date
9 I-Date
日 I-Date
1 B-Time
3 I-Time
: I-Time
3 I-Time
0 I-Time
到 O
达 O
医 O
院 O
核 O
酸 O
检 O
测 O
， O
当 O
时 O
结 O
果 O
未 O
出 O

病 B-Id
例 I-Id
2 I-Id
3 I-Id
谢 O
某 O
某 O
1 B-Date
0 I-Date
月 I-Date
1 I-Date
9 I-Date
日 I-Date
1 B-Time
4 I-Time
: I-Time
4 I-Time
0 I-Time
乘 B-Type
车 I-Type
往 O
天 O
水 O
方 O
向 O

病 B-Id
例 I-Id
2 I-Id
3 I-Id
谢 O
某 O
某 O
1 B-Date
0 I-Date
月 I-Date
1 I-Date
9 I-Date
日 I-Date
1 B-Time
8 I-Time
: I-Time
0 I-Time
0 I-Time
从 O
岷 O
县 O
大 O
草 O
滩 O
高 O
速 O
路 O
口 O
上 O
高 O
速 O

病 B-Id
例 I-Id
2 I-Id
3 I-Id
谢 O
某 O
某 O
1 B-Date
0 I-Date
月 I-Date
1 I-Date
9 I-Date
日 I-Date
2 B-Time
0 I-Time
: I-Time
0 I-Time
0 I-Time
在 O
太 O
石 O
服 O
务 O
区 O
休 O
整 O
（ O
上 O
厕 O
所 O
） O
， O
停 O
留 O
约 O
1 O
5 O
分 O
钟 O

病 B-Id
例 I-Id
2 I-Id
3 I-Id
谢 O
某 O
某 O
1 B-Date
0 I-Date
月 I-Date
1 I-Date
9 I-Date
日 I-Date
2 B-Time
1 I-Time
: I-Time
0 I-Time
0 I-Time
到 O
达 O
城 O
关 O
区 O
集 O
中 O
隔 O
离 O
点 O
隔 O
离 O

病 B-Id
例 I-Id
2 I-Id
3 I-Id
谢 O
某 O
某 O
1 B-Date
0 I-Date
月 I-Date
2 I-Date
0 I-Date
日 I-Date
— I-Date
2 I-Date
3 I-Date
日 I-Date
在 O
集 O
中 O
隔 O
离 O
点 O
隔 O
离 O

病 B-Id
例 I-Id
2 I-Id
3 I-Id
谢 O
某 O
某 O
1 B-Date
0 I-Date
月 I-Date
2 I-Date
0 I-Date
日 I-Date
— I-Date
2 I-Date
3 I-Date
日 I-Date
目 O
前 O
在 O
定 O
点 O
医 O
院 O
隔 O
离 O
治 O
疗 O

病 B-Id
例 I-Id
2 I-Id
4 I-Id
马 O
某 O
1 B-Date
0 I-Date
月 I-Date
1 I-Date
5 I-Date
日 I-Date
1 B-Time
6 I-Time
: I-Time
3 I-Time
0 I-Time
马 O
某 O
驾 B-Type
驶 I-Type
私 I-Type
家 O
车 B-Type
与 O
其 O
儿 O
子 O
马 O
某 O
某 O
到 O
兰 O
州 O
西 O
客 O
站 O
接 O
其 O
妻 O
子 O
葛 O
某 O
某 O
回 O
家 O
， O
后 O
三 O
人 O
驾 B-Type
车 I-Type
回 O
到 O
家 O
中 O

病 B-Id
例 I-Id
2 I-Id
4 I-Id
马 O
某 O
1 B-Date
0 I-Date
月 I-Date
1 I-Date
5 I-Date
日 I-Date
1 B-Time
8 I-Time
: I-Time
0 I-Time
0 I-Time
马 O
某 O
与 O
其 O
儿 O
子 O
马 O
某 O
某 O
、 O
妻 O
子 O
葛 O
某 O
某 O
三 O
人 O
步 B-Type
行 I-Type
前 O
往 O
兰 O
州 O
市 O
七 O
里 O
河 O
区 O
兰 O
州 O
中 O
心 O
一 O
楼 O
肯 O
德 O
基 O
就 O
餐 O

病 B-Id
例 I-Id
2 I-Id
4 I-Id
马 O
某 O
1 B-Date
0 I-Date
月 I-Date
1 I-Date
5 I-Date
日 I-Date
1 B-Time
9 I-Time
: I-Time
0 I-Time
0 I-Time
在 O
兰 O
州 O
中 O
心 O
优 O
衣 O
库 O
购 O
物 O
， O
逗 O
留 O
1 O
小 O
时 O

病 B-Id
例 I-Id
2 I-Id
4 I-Id
马 O
某 O
1 B-Date
0 I-Date
月 I-Date
1 I-Date
5 I-Date
日 I-Date
2 B-Time
0 I-Time
: I-Time
0 I-Time
0 I-Time
在 O
建 O
兰 O
路 O
步 O
行 O
街 O
安 O
踏 O
儿 O
童 O
专 O
卖 O
店 O
购 O
物 O
， O
逗 O
留 O
2 O
0 O
分 O
钟 O
。 O
在 O
优 O
衣 O
库 O
和 O
安 O
踏 O
专 O
卖 O
店 O
期 O
间 O
全 O
程 O
佩 O
戴 O
口 O
罩 O
， O
后 O
步 B-Type
行 I-Type
回 O
家 O

病 B-Id
例 I-Id
2 I-Id
4 I-Id
马 O
某 O
1 B-Date
0 I-Date
月 I-Date
1 I-Date
6 I-Date
日 I-Date
8 B-Time
: I-Time
3 I-Time
0 I-Time
全 O
家 O
三 O
人 O
驾 B-Type
车 I-Type
前 O
往 O
兰 O
州 O
市 O
西 O
固 O
区 O
北 O
健 O
体 O
育 O
馆 O
， O
儿 O
子 O
马 O
某 O
某 O
参 O
加 O
游 O
泳 O
比 O
赛 O
， O
马 O
某 O
和 O
其 O
妻 O
子 O
葛 O
某 O
某 O
在 O
自 O
家 O
车 O
上 O
等 O
待 O

病 B-Id
例 I-Id
2 I-Id
4 I-Id
马 O
某 O
1 B-Date
0 I-Date
月 I-Date
1 I-Date
6 I-Date
日 I-Date
1 B-Time
1 I-Time
: I-Time
3 I-Time
0 I-Time
— I-Time
1 I-Time
2 I-Time
: I-Time
0 I-Time
0 I-Time
三 O
人 O
在 O
西 O
固 O
山 O
丹 O
街 O
陈 O
记 O
清 O
汤 O
牛 O
肉 O
面 O
馆 O
就 O
餐 O
， O
就 O
餐 O
后 O
其 O
儿 O
子 O
马 O
某 O
某 O
返 O
回 O
体 O
育 O
馆 O
继 O
续 O
比 O
赛 O
， O
马 O
某 O
和 O
其 O
妻 O
子 O
葛 O
某 O
某 O
在 O
自 O
家 O
车 O
上 O
等 O
待 O

病 B-Id
例 I-Id
2 I-Id
4 I-Id
马 O
某 O
1 B-Date
0 I-Date
月 I-Date
1 I-Date
6 I-Date
日 I-Date
1 B-Time
8 I-Time
: I-Time
0 I-Time
0 I-Time
全 O
家 O
三 O
人 O
驾 B-Type
车 I-Type
返 O
回 O
家 O
中 O

病 B-Id
例 I-Id
2 I-Id
4 I-Id
马 O
某 O
1 B-Date
0 I-Date
月 I-Date
1 I-Date
7 I-Date
日 I-Date
9 B-Time
: I-Time
3 I-Time
2 I-Time
马 O
某 O
步 B-Type
行 I-Type
至 O
七 O
里 O
河 O
区 O
王 O
家 O
堡 O
榆 O
中 O
县 O
农 O
业 O
示 O
范 O
园 O
区 O
农 O
副 O
综 O
超 O
买 O
菜 O

病 B-Id
例 I-Id
2 I-Id
4 I-Id
马 O
某 O
1 B-Date
0 I-Date
月 I-Date
1 I-Date
7 I-Date
日 I-Date
9 B-Time
: I-Time
3 I-Time
7 I-Time
在 O
七 O
里 O
河 O
区 O
王 O
家 O
堡 O
小 O
巷 O
子 O
内 O
独 O
立 O
大 O
饼 O
店 O
买 O
饼 O

病 B-Id
例 I-Id
2 I-Id
4 I-Id
马 O
某 O
1 B-Date
0 I-Date
月 I-Date
1 I-Date
7 I-Date
日 I-Date
9 B-Time
: I-Time
4 I-Time
1 I-Time
在 O
七 O
里 O
河 O
区 O
嘉 O
禾 O
园 O
便 O
利 O
店 O
买 O
水 O
， O
后 O
步 B-Type
行 I-Type
返 O
回 O
家 O
中 O

病 B-Id
例 I-Id
2 I-Id
4 I-Id
马 O
某 O
1 B-Date
0 I-Date
月 I-Date
1 I-Date
7 I-Date
日 I-Date
1 B-Time
2 I-Time
: I-Time
0 I-Time
0 I-Time
其 O
岳 O
母 O
李 O
某 O
某 O
来 O
家 O
中 O
共 O
进 O
午 O
餐 O

病 B-Id
例 I-Id
2 I-Id
4 I-Id
马 O
某 O
1 B-Date
0 I-Date
月 I-Date
1 I-Date
7 I-Date
日 I-Date
1 B-Time
4 I-Time
: I-Time
0 I-Time
0 I-Time
马 O
某 O
送 O
儿 O
子 O
马 O
某 O
某 O
上 O
画 O
画 O
班 O
， O
后 O
步 B-Type
行 I-Type
至 O
物 O
业 O
买 O
水 O
， O
随 O
后 O
返 O
回 O
家 O
中 O

病 B-Id
例 I-Id
2 I-Id
4 I-Id
马 O
某 O
1 B-Date
0 I-Date
月 I-Date
1 I-Date
7 I-Date
日 I-Date
1 B-Time
5 I-Time
: I-Time
0 I-Time
0 I-Time
其 O
朋 O
友 O
郑 O
某 O
某 O
来 O
家 O
中 O
做 O
客 O

病 B-Id
例 I-Id
2 I-Id
4 I-Id
马 O
某 O
1 B-Date
0 I-Date
月 I-Date
1 I-Date
7 I-Date
日 I-Date
1 B-Time
7 I-Time
: I-Time
4 I-Time
2 I-Time
马 O
某 O
与 O
郑 O
某 O
某 O
步 B-Type
行 I-Type
前 O
往 O
瓜 O
州 O
路 O
西 O
站 O
数 O
码 O
城 O
， O
在 O
庆 O
哥 O
数 O
码 O
潮 O
品 O
购 O
买 O
商 O
品 O
， O
后 O
两 O
人 O
返 O
回 O
家 O
中 O

病 B-Id
例 I-Id
2 I-Id
4 I-Id
马 O
某 O
1 B-Date
0 I-Date
月 I-Date
1 I-Date
7 I-Date
日 I-Date
1 B-Time
8 I-Time
: I-Time
0 I-Time
0 I-Time
郑 O
某 O
某 O
的 O
妻 O
子 O
与 O
儿 O
子 O
来 O
到 O
马 O
某 O
家 O
中 O

病 B-Id
例 I-Id
2 I-Id
4 I-Id
马 O
某 O
1 B-Date
0 I-Date
月 I-Date
1 I-Date
7 I-Date
日 I-Date
1 B-Time
9 I-Time
: I-Time
1 I-Time
2 I-Time
四 O
人 O
步 B-Type
行 I-Type
至 O
周 O
达 O
炒 O
面 O
餐 O
馆 O
吃 O
饭 O
， O
饭 O
后 O
郑 O
某 O
某 O
三 O
人 O
离 O
开 O

病 B-Id
例 I-Id
2 I-Id
4 I-Id
马 O
某 O
1 B-Date
0 I-Date
月 I-Date
1 I-Date
7 I-Date
日 I-Date
2 B-Time
0 I-Time
: I-Time
0 I-Time
0 I-Time
马 O
某 O
在 O
七 O
里 O
河 O
区 O
矮 O
子 O
酥 O
饼 O
店 O
购 O
买 O
酥 O
饼 O

病 B-Id
例 I-Id
2 I-Id
4 I-Id
马 O
某 O
1 B-Date
0 I-Date
月 I-Date
1 I-Date
7 I-Date
日 I-Date
2 B-Time
0 I-Time
: I-Time
0 I-Time
5 I-Time
在 O
七 O
里 O
河 O
区 O
兴 O
民 O
超 O
市 O
购 O
买 O
香 O
烟 O
， O
后 O
步 B-Type
行 I-Type
返 O
回 O
家 O
中 O

病 B-Id
例 I-Id
2 I-Id
4 I-Id
马 O
某 O
1 B-Date
0 I-Date
月 I-Date
1 I-Date
8 I-Date
日 I-Date
7 B-Time
: I-Time
1 I-Time
0 I-Time
驾 B-Type
驶 I-Type
私 I-Type
家 I-Type
车 I-Type
送 O
其 O
儿 O
子 O
马 O
某 O
某 O
前 O
往 O
七 O
里 O
河 O
区 O
万 O
华 O
中 O
加 O
学 O
校 O
上 O
学 O
， O
后 O
马 O
某 O
原 O
路 O
返 O
回 O

病 B-Id
例 I-Id
2 I-Id
4 I-Id
马 O
某 O
1 B-Date
0 I-Date
月 I-Date
1 I-Date
8 I-Date
日 I-Date
1 B-Time
8 I-Time
: I-Time
5 I-Time
0 I-Time
出 O
门 O
到 O
学 O
校 O
接 O
其 O
儿 O
子 O
马 O
某 O
某 O
回 O
到 O
家 O
中 O

病 B-Id
例 I-Id
2 I-Id
4 I-Id
马 O
某 O
1 B-Date
0 I-Date
月 I-Date
1 I-Date
8 I-Date
日 I-Date
1 B-Time
9 I-Time
: I-Time
3 I-Time
0 I-Time
驾 B-Type
驶 I-Type
私 I-Type
家 I-Type
车 I-Type
与 O
其 O
儿 O
子 O
马 O
某 O
某 O
前 O
往 O
兰 O
州 O
市 O
肺 O
科 O
医 O
院 O
家 O
属 O
院 O
5 O
栋 O
2 O
单 O
元 O
5 O
0 O
3 O
室 O
学 O
习 O
小 O
提 O
琴 O
， O
随 O
后 O
马 O
某 O
将 O
车 O
停 O
在 O
城 O
关 O
区 O
金 O
城 O
路 O
路 O
边 O
停 O
车 O
位 O
后 O
， O
步 B-Type
行 I-Type
前 O
往 O
马 O
路 O
对 O
面 O
烤 O
肉 O
店 O
吃 O
饭 O

病 B-Id
例 I-Id
2 I-Id
4 I-Id
马 O
某 O
1 B-Date
0 I-Date
月 I-Date
1 I-Date
8 I-Date
日 I-Date
2 B-Time
0 I-Time
: I-Time
0 I-Time
7 I-Time
离 O
开 O
烤 O
肉 O
店 O
， O
返 O
回 O
车 O
上 O
等 O
待 O
其 O
子 O
马 O
某 O
某 O

病 B-Id
例 I-Id
2 I-Id
4 I-Id
马 O
某 O
1 B-Date
0 I-Date
月 I-Date
1 I-Date
8 I-Date
日 I-Date
2 B-Time
0 I-Time
: I-Time
3 I-Time
0 I-Time
教 O
师 O
张 O
某 O
将 O
马 O
某 O
某 O
送 O
至 O
车 O
边 O
， O
马 O
某 O
与 O
其 O
子 O
驾 B-Type
车 I-Type
返 O
回 O
家 O
中 O

病 B-Id
例 I-Id
2 I-Id
4 I-Id
马 O
某 O
1 B-Date
0 I-Date
月 I-Date
1 I-Date
9 I-Date
日 I-Date
7 B-Time
: I-Time
1 I-Time
0 I-Time
马 O
某 O
驾 B-Type
驶 I-Type
私 I-Type
家 O
车 B-Type
送 O
马 O
某 O
某 O
前 O
往 O
七 O
里 O
河 O
区 O
万 O
华 O
中 O
加 O
学 O
校 O
上 O
学 O
， O
后 O
马 O
某 O
原 O
路 O
返 O
回 O
家 O
中 O

病 B-Id
例 I-Id
2 I-Id
4 I-Id
马 O
某 O
1 B-Date
0 I-Date
月 I-Date
1 I-Date
9 I-Date
日 I-Date
8 B-Time
: I-Time
0 I-Time
0 I-Time
在 O
家 O
中 O
手 O
机 O
点 O
餐 O

病 B-Id
例 I-Id
2 I-Id
4 I-Id
马 O
某 O
1 B-Date
0 I-Date
月 I-Date
1 I-Date
9 I-Date
日 I-Date
8 B-Time
: I-Time
4 I-Time
9 I-Time
外 O
卖 O
员 O
将 O
外 O
卖 O
送 O
至 O
家 O
门 O
口 O
， O
当 O
面 O
接 O
过 O
外 O
卖 O
， O
随 O
后 O
接 O
到 O
七 O
里 O
河 O
区 O
疾 O
控 O
中 O
心 O
疫 O
情 O
告 O
知 O
电 O
话 O

病 B-Id
例 I-Id
2 I-Id
4 I-Id
马 O
某 O
1 B-Date
0 I-Date
月 I-Date
1 I-Date
9 I-Date
日 I-Date
1 B-Time
0 I-Time
: I-Time
0 I-Time
0 I-Time
- I-Time
1 I-Time
0 I-Time
: I-Time
3 I-Time
0 I-Time
驾 B-Type
驶 I-Type
私 I-Type
家 O
车 B-Type
接 O
其 O
子 O
马 O
某 O
某 O
回 O
到 O
家 O
中 O
， O
后 O
三 O
人 O
在 O
家 O
中 O
等 O
待 O
转 O
运 O
车 O
接 O
送 O

病 B-Id
例 I-Id
2 I-Id
5 I-Id
马 O
某 O
某 O
1 B-Date
0 I-Date
月 I-Date
1 I-Date
5 I-Date
日 I-Date
1 B-Time
6 I-Time
: I-Time
3 I-Time
0 I-Time
马 O
某 O
某 O
随 O
其 O
父 O
亲 O
马 O
某 O
驾 B-Type
驶 I-Type
私 I-Type
家 O
车 B-Type
到 O
兰 O
州 O
西 O
客 O
站 O
接 O
其 O
母 O
亲 O
葛 O
某 O
某 O
回 O
家 O
， O
后 O
三 O
人 O
驾 B-Type
车 I-Type
回 O
到 O
家 O
中 O

病 B-Id
例 I-Id
2 I-Id
5 I-Id
马 O
某 O
某 O
1 B-Date
0 I-Date
月 I-Date
1 I-Date
5 I-Date
日 I-Date
1 B-Time
8 I-Time
: I-Time
0 I-Time
0 I-Time
马 O
某 O
某 O
随 O
其 O
父 O
亲 O
马 O
某 O
、 O
母 O
亲 O
葛 O
某 O
某 O
三 O
人 O
步 B-Type
行 I-Type
前 O
往 O
兰 O
州 O
市 O
七 O
里 O
河 O
区 O
兰 O
州 O
中 O
心 O
一 O
楼 O
肯 O
德 O
基 O
就 O
餐 O

病 B-Id
例 I-Id
2 I-Id
5 I-Id
马 O
某 O
某 O
1 B-Date
0 I-Date
月 I-Date
1 I-Date
5 I-Date
日 I-Date
1 B-Time
9 I-Time
: I-Time
0 I-Time
0 I-Time
在 O
兰 O
州 O
中 O
心 O
优 O
衣 O
库 O
购 O
物 O
， O
逗 O
留 O
1 O
小 O
时 O

病 B-Id
例 I-Id
2 I-Id
5 I-Id
马 O
某 O
某 O
1 B-Date
0 I-Date
月 I-Date
1 I-Date
5 I-Date
日 I-Date
2 B-Time
0 I-Time
: I-Time
0 I-Time
0 I-Time
在 O
建 O
兰 O
路 O
步 O
行 O
街 O
安 O
踏 O
儿 O
童 O
专 O
卖 O
店 O
购 O
物 O
， O
逗 O
留 O
2 O
0 O
分 O
钟 O
。 O
在 O
优 O
衣 O
库 O
和 O
安 O
踏 O
专 O
卖 O
店 O
期 O
间 O
全 O
程 O
佩 O
戴 O
口 O
罩 O
， O
后 O
步 B-Type
行 I-Type
回 O
家 O

病 B-Id
例 I-Id
2 I-Id
5 I-Id
马 O
某 O
某 O
1 B-Date
0 I-Date
月 I-Date
1 I-Date
6 I-Date
日 I-Date
8 B-Time
: I-Time
3 I-Time
0 I-Time
全 O
家 O
三 O
人 O
驾 B-Type
车 I-Type
前 O
往 O
兰 O
州 O
市 O
西 O
固 O
区 O
北 O
健 O
体 O
育 O
馆 O
， O
马 O
某 O
某 O
参 O
加 O
游 O
泳 O
比 O
赛 O
， O
其 O
父 O
亲 O
马 O
某 O
和 O
母 O
亲 O
葛 O
某 O
某 O
在 O
自 O
家 O
车 O
上 O
等 O
待 O

病 B-Id
例 I-Id
2 I-Id
5 I-Id
马 O
某 O
某 O
1 B-Date
0 I-Date
月 I-Date
1 I-Date
6 I-Date
日 I-Date
1 B-Time
1 I-Time
: I-Time
3 I-Time
0 I-Time
— I-Time
1 I-Time
2 I-Time
: I-Time
0 I-Time
0 I-Time
三 O
人 O
在 O
西 O
固 O
山 O
丹 O
街 O
陈 O
记 O
清 O
汤 O
牛 O
肉 O
面 O
馆 O
就 O
餐 O
， O
就 O
餐 O
后 O
马 O
某 O
某 O
返 O
回 O
体 O
育 O
馆 O
继 O
续 O
比 O
赛 O
， O
其 O
父 O
亲 O
马 O
某 O
和 O
其 O
母 O
亲 O
葛 O
某 O
某 O
在 O
自 O
家 O
车 O
上 O
等 O
待 O

病 B-Id
例 I-Id
2 I-Id
5 I-Id
马 O
某 O
某 O
1 B-Date
0 I-Date
月 I-Date
1 I-Date
6 I-Date
日 I-Date
1 B-Time
8 I-Time
: I-Time
0 I-Time
0 I-Time
全 O
家 O
三 O
人 O
驾 B-Type
车 I-Type
返 O
回 O
家 O
中 O

病 B-Id
例 I-Id
2 I-Id
5 I-Id
马 O
某 O
某 O
1 B-Date
0 I-Date
月 I-Date
1 I-Date
7 I-Date
日 I-Date
1 B-Time
2 I-Time
: I-Time
0 I-Time
0 I-Time
其 O
姥 O
姥 O
李 O
某 O
某 O
来 O
家 O
中 O
共 O
进 O
午 O
餐 O

病 B-Id
例 I-Id
2 I-Id
5 I-Id
马 O
某 O
某 O
1 B-Date
0 I-Date
月 I-Date
1 I-Date
7 I-Date
日 I-Date
1 B-Time
4 I-Time
: I-Time
0 I-Time
0 I-Time
马 O
某 O
某 O
由 O
其 O
父 O
亲 O
马 O
某 O
送 O
去 O
上 O
画 O
画 O
班 O

病 B-Id
例 I-Id
2 I-Id
5 I-Id
马 O
某 O
某 O
1 B-Date
0 I-Date
月 I-Date
1 I-Date
7 I-Date
日 I-Date
1 B-Time
6 I-Time
: I-Time
0 I-Time
0 I-Time
马 O
某 O
某 O
步 B-Type
行 I-Type
返 O
回 O
家 O
中 O

病 B-Id
例 I-Id
2 I-Id
5 I-Id
马 O
某 O
某 O
1 B-Date
0 I-Date
月 I-Date
1 I-Date
7 I-Date
日 I-Date
1 B-Time
7 I-Time
: I-Time
3 I-Time
0 I-Time
马 O
某 O
某 O
由 O
其 O
母 O
亲 O
葛 O
某 O
某 O
驾 B-Type
车 I-Type
送 O
至 O
兰 O
州 O
市 O
城 O
关 O
区 O
雁 O
滩 O
全 O
民 O
健 O
身 O
中 O
心 O
游 O
泳 O
， O
其 O
母 O
亲 O
葛 O
某 O
某 O
在 O
车 O
上 O
等 O
待 O

病 B-Id
例 I-Id
2 I-Id
5 I-Id
马 O
某 O
某 O
1 B-Date
0 I-Date
月 I-Date
1 I-Date
7 I-Date
日 I-Date
2 B-Time
1 I-Time
: I-Time
0 I-Time
0 I-Time
二 O
人 O
驾 B-Type
车 I-Type
返 O
回 O
家 O
中 O

病 B-Id
例 I-Id
2 I-Id
5 I-Id
马 O
某 O
某 O
1 B-Date
0 I-Date
月 I-Date
1 I-Date
8 I-Date
日 I-Date
7 B-Time
: I-Time
1 I-Time
0 I-Time
马 O
某 O
某 O
由 O
其 O
父 O
亲 O
马 O
某 O
驾 B-Type
驶 I-Type
私 I-Type
家 I-Type
车 I-Type
送 O
至 O
七 O
里 O
河 O
区 O
万 O
华 O
中 O
加 O
学 O
校 O
上 O
学 O

病 B-Id
例 I-Id
2 I-Id
5 I-Id
马 O
某 O
某 O
1 B-Date
0 I-Date
月 I-Date
1 I-Date
8 I-Date
日 I-Date
1 B-Time
8 I-Time
: I-Time
5 I-Time
0 I-Time
马 O
某 O
某 O
由 O
其 O
父 O
亲 O
马 O
某 O
接 O
回 O
家 O
中 O

病 B-Id
例 I-Id
2 I-Id
5 I-Id
马 O
某 O
某 O
1 B-Date
0 I-Date
月 I-Date
1 I-Date
8 I-Date
日 I-Date
1 B-Time
9 I-Time
: I-Time
3 I-Time
0 I-Time
马 O
某 O
某 O
由 O
其 O
父 O
亲 O
马 O
某 O
驾 B-Type
驶 I-Type
私 I-Type
家 I-Type
车 I-Type
送 O
至 O
兰 O
州 O
市 O
肺 O
科 O
医 O
院 O
家 O
属 O
院 O
5 O
栋 O
2 O
单 O
元 O
5 O
0 O
3 O
室 O
学 O
习 O
小 O
提 O
琴 O
， O
当 O
时 O
马 O
某 O
某 O
的 O
老 O
师 O
张 O
某 O
与 O
岳 O
父 O
、 O
岳 O
母 O
在 O
家 O

病 B-Id
例 I-Id
2 I-Id
5 I-Id
马 O
某 O
某 O
1 B-Date
0 I-Date
月 I-Date
1 I-Date
8 I-Date
日 I-Date
2 B-Time
0 I-Time
: I-Time
3 I-Time
0 I-Time
老 O
师 O
张 O
某 O
将 O
马 O
某 O
某 O
送 O
至 O
车 O
边 O
， O
马 O
某 O
某 O
随 O
其 O
父 O
亲 O
驾 B-Type
车 I-Type
返 O
回 O
家 O
中 O

病 B-Id
例 I-Id
2 I-Id
5 I-Id
马 O
某 O
某 O
1 B-Date
0 I-Date
月 I-Date
1 I-Date
9 I-Date
日 I-Date
7 B-Time
: I-Time
1 I-Time
0 I-Time
马 O
某 O
某 O
由 O
其 O
父 O
亲 O
驾 B-Type
驶 I-Type
私 I-Type
家 I-Type
车 I-Type
送 O
至 O
七 O
里 O
河 O
区 O
万 O
华 O
中 O
加 O
学 O
校 O
上 O
学 O

病 B-Id
例 I-Id
2 I-Id
5 I-Id
马 O
某 O
某 O
1 B-Date
0 I-Date
月 I-Date
1 I-Date
9 I-Date
日 I-Date
1 B-Time
0 I-Time
: I-Time
3 I-Time
0 I-Time
马 O
某 O
某 O
由 O
其 O
父 O
亲 O
自 B-Type
驾 I-Type
车 I-Type
接 O
回 O
家 O
中 O
， O
后 O
三 O
人 O
在 O
家 O
中 O
等 O
待 O
转 O
运 O
车 O
接 O
送 O

病 B-Id
例 I-Id
2 I-Id
6 I-Id
毕 O
某 O
某 O
1 B-Date
0 I-Date
月 I-Date
2 I-Date
日 I-Date
1 B-Time
3 I-Time
: I-Time
0 I-Time
0 I-Time
与 O
妻 O
子 O
二 O
人 O
自 B-Type
驾 I-Type
前 O
往 O
宕 O
昌 O
县 O

病 B-Id
例 I-Id
2 I-Id
6 I-Id
毕 O
某 O
某 O
1 B-Date
0 I-Date
月 I-Date
2 I-Date
日 I-Date
2 B-Time
0 I-Time
: I-Time
0 I-Time
0 I-Time
入 O
住 O
宕 O
昌 O
鑫 O
源 O
宾 O
馆 O

病 B-Id
例 I-Id
2 I-Id
6 I-Id
毕 O
某 O
某 O
1 B-Date
0 I-Date
月 I-Date
3 I-Date
日 I-Date
8 B-Time
: I-Time
3 I-Time
0 I-Time
在 O
宕 O
昌 O
县 O
鑫 O
源 O
宾 O
馆 O
门 O
口 O
就 O
餐 O

病 B-Id
例 I-Id
2 I-Id
6 I-Id
毕 O
某 O
某 O
1 B-Date
0 I-Date
月 I-Date
3 I-Date
日 I-Date
9 B-Time
: I-Time
3 I-Time
0 I-Time
驾 B-Type
车 I-Type
前 O
往 O
官 O
鹅 O
沟 O

病 B-Id
例 I-Id
2 I-Id
6 I-Id
毕 O
某 O
某 O
1 B-Date
0 I-Date
月 I-Date
3 I-Date
日 I-Date
1 B-Time
3 I-Time
: I-Time
0 I-Time
0 I-Time
出 O
官 O
鹅 O
沟 O
景 O
区 O

病 B-Id
例 I-Id
2 I-Id
6 I-Id
毕 O
某 O
某 O
1 B-Date
0 I-Date
月 I-Date
3 I-Date
日 I-Date
1 B-Time
4 I-Time
: I-Time
0 I-Time
0 I-Time
到 O
鹅 O
嫚 O
沟 O
游 O
览 O
3 O
小 O
时 O
左 O
右 O

病 B-Id
例 I-Id
2 I-Id
6 I-Id
毕 O
某 O
某 O
1 B-Date
0 I-Date
月 I-Date
3 I-Date
日 I-Date
1 B-Time
7 I-Time
: I-Time
0 I-Time
0 I-Time
出 O
鹅 O
嫚 O
沟 O
景 O
区 O
从 O
后 O
乘 B-Type
坐 I-Type
大 I-Type
巴 I-Type
前 O
往 O
游 O
客 O
中 O
心 O

病 B-Id
例 I-Id
2 I-Id
6 I-Id
毕 O
某 O
某 O
1 B-Date
0 I-Date
月 I-Date
3 I-Date
日 I-Date
1 B-Time
9 I-Time
: I-Time
0 I-Time
0 I-Time
入 O
住 O
宕 O
昌 O
县 O
官 O
鹅 O
沟 O
杏 O
杳 O
居 O
客 O
栈 O

病 B-Id
例 I-Id
2 I-Id
6 I-Id
毕 O
某 O
某 O
1 B-Date
0 I-Date
月 I-Date
4 I-Date
日 I-Date
7 B-Time
: I-Time
0 I-Time
0 I-Time
自 B-Type
驾 I-Type
去 O
万 O
象 O
洞 O
景 O
区 O
， O
乘 B-Type
旅 I-Type
游 I-Type
大 I-Type
巴 I-Type

病 B-Id
例 I-Id
2 I-Id
6 I-Id
毕 O
某 O
某 O
1 B-Date
0 I-Date
月 I-Date
4 I-Date
日 I-Date
1 B-Time
3 I-Time
: I-Time
0 I-Time
0 I-Time
到 O
花 O
桥 O
村 O
景 O
区 O
游 O
览 O
大 O
约 O
1 O
小 O
时 O

病 B-Id
例 I-Id
2 I-Id
6 I-Id
毕 O
某 O
某 O
1 B-Date
0 I-Date
月 I-Date
4 I-Date
日 I-Date
1 B-Time
4 I-Time
: I-Time
0 I-Time
0 I-Time
出 O
景 O
区 O
在 O
景 O
区 O
门 O
口 O
就 O
餐 O

病 B-Id
例 I-Id
2 I-Id
6 I-Id
毕 O
某 O
某 O
1 B-Date
0 I-Date
月 I-Date
4 I-Date
日 I-Date
1 B-Time
5 I-Time
: I-Time
0 I-Time
0 I-Time
自 B-Type
驾 I-Type
前 O
往 O
天 O
水 O
市 O

病 B-Id
例 I-Id
2 I-Id
6 I-Id
毕 O
某 O
某 O
1 B-Date
0 I-Date
月 I-Date
4 I-Date
日 I-Date
1 B-Time
7 I-Time
: I-Time
0 I-Time
0 I-Time
仙 O
人 O
崖 O
景 O
区 O

病 B-Id
例 I-Id
2 I-Id
6 I-Id
毕 O
某 O
某 O
1 B-Date
0 I-Date
月 I-Date
4 I-Date
日 I-Date
2 B-Time
0 I-Time
: I-Time
0 I-Time
0 I-Time
到 O
天 O
水 O
市 O
区 O
恒 O
利 O
精 O
品 O
宾 O
馆 O
附 O
近 O
就 O
餐 O
， O
后 O
返 O
回 O
住 O
处 O

病 B-Id
例 I-Id
2 I-Id
6 I-Id
毕 O
某 O
某 O
1 B-Date
0 I-Date
月 I-Date
5 I-Date
日 I-Date
9 B-Time
: I-Time
0 I-Time
0 I-Time
在 O
宾 O
馆 O
附 O
近 O
吃 O
牛 O
肉 O
面 O

病 B-Id
例 I-Id
2 I-Id
6 I-Id
毕 O
某 O
某 O
1 B-Date
0 I-Date
月 I-Date
5 I-Date
日 I-Date
1 B-Time
2 I-Time
: I-Time
0 I-Time
0 I-Time
到 O
遮 O
阳 O
山 O
景 O
区 O
， O
游 O
玩 O
2 O
- O
3 O
小 O
时 O

病 B-Id
例 I-Id
2 I-Id
6 I-Id
毕 O
某 O
某 O
1 B-Date
0 I-Date
月 I-Date
5 I-Date
日 I-Date
1 B-Time
5 I-Time
: I-Time
3 I-Time
0 I-Time
驾 B-Type
车 I-Type
前 O
往 O
兰 O
州 O
， O
途 O
经 O
定 O
西 O
服 O
务 O
区 O
加 O
油 O
上 O
卫 O
生 O
间 O

病 B-Id
例 I-Id
2 I-Id
6 I-Id
毕 O
某 O
某 O
1 B-Date
0 I-Date
月 I-Date
6 I-Date
日 I-Date
9 B-Time
: I-Time
0 I-Time
0 I-Time
骑 B-Type
电 I-Type
动 I-Type
车 I-Type
去 O
“ O
向 O
东 O
早 O
餐 O
店 O
” O
打 O
扫 O
卫 O
生 O
， O
期 O
间 O
有 O
云 O
峰 O
调 O
料 O
店 O
工 O
作 O
人 O
员 O
送 O
油 O
、 O
面 O
至 O
店 O
内 O

病 B-Id
例 I-Id
2 I-Id
6 I-Id
毕 O
某 O
某 O
1 B-Date
0 I-Date
月 I-Date
6 I-Date
日 I-Date
1 B-Time
2 I-Time
: I-Time
0 I-Time
0 I-Time
左 O
右 O
离 O
开 O

病 B-Id
例 I-Id
2 I-Id
6 I-Id
毕 O
某 O
某 O
1 B-Date
0 I-Date
月 I-Date
7 I-Date
日 I-Date
5 B-Time
: I-Time
3 I-Time
0 I-Time
前 O
往 O
“ O
向 O
东 O
早 O
餐 O
店 O
” O
（ O
甘 O
南 O
路 O
1 O
0 O
5 O
号 O
） O
上 O
班 O

病 B-Id
例 I-Id
2 I-Id
6 I-Id
毕 O
某 O
某 O
1 B-Date
0 I-Date
月 I-Date
7 I-Date
日 I-Date
5 B-Time
： I-Time
3 I-Time
0 I-Time
- I-Time
1 I-Time
2 I-Time
: I-Time
3 I-Time
0 I-Time
一 O
直 O
在 O
店 O
内 O
未 O
外 O
出 O

病 B-Id
例 I-Id
2 I-Id
6 I-Id
毕 O
某 O
某 O
1 B-Date
0 I-Date
月 I-Date
7 I-Date
日 I-Date
- I-Date
1 I-Date
0 I-Date
日 I-Date
1 O
6 O
日 O
5 B-Time
: I-Time
3 I-Time
0 I-Time
- I-Time
1 I-Time
2 I-Time
: I-Time
3 I-Time
0 I-Time
均 O
在 O
店 O
内 O
营 O
业 O
， O
未 O
外 O
出 O

病 B-Id
例 I-Id
2 I-Id
6 I-Id
毕 O
某 O
某 O
1 B-Date
0 I-Date
月 I-Date
1 I-Date
7 I-Date
日 I-Date
5 B-Time
: I-Time
3 I-Time
0 I-Time
- I-Time
1 I-Time
2 I-Time
: I-Time
3 I-Time
0 I-Time
在 O
店 O
内 O
营 O
业 O

病 B-Id
例 I-Id
2 I-Id
6 I-Id
毕 O
某 O
某 O
1 B-Date
0 I-Date
月 I-Date
1 I-Date
7 I-Date
日 I-Date
1 B-Time
4 I-Time
: I-Time
2 I-Time
0 I-Time
开 B-Type
车 I-Type
前 O
往 O
城 O
关 O
碧 O
桂 O
园 O
儿 O
童 O
游 O
乐 O
园 O
， O
充 O
气 O
床 O

病 B-Id
例 I-Id
2 I-Id
6 I-Id
毕 O
某 O
某 O
1 B-Date
0 I-Date
月 I-Date
1 I-Date
7 I-Date
日 I-Date
1 B-Time
7 I-Time
: I-Time
0 I-Time
0 I-Time
从 O
碧 O
桂 O
园 O
出 O
发 O
前 O
往 O
甘 O
南 O
路 O
3 O
0 O
9 O
号 O
， O
后 O
乘 B-Type
坐 I-Type
出 I-Type
租 I-Type
车 I-Type
前 O
往 O
天 O
一 O
阁 O
就 O
餐 O

病 B-Id
例 I-Id
2 I-Id
6 I-Id
毕 O
某 O
某 O
1 B-Date
0 I-Date
月 I-Date
1 I-Date
7 I-Date
日 I-Date
1 B-Time
7 I-Time
: I-Time
5 I-Time
0 I-Time
在 O
和 O
政 O
路 O
恒 O
鑫 O
日 O
用 O
百 O
货 O
店 O
购 O
买 O
香 O
烟 O

病 B-Id
例 I-Id
2 I-Id
6 I-Id
毕 O
某 O
某 O
1 B-Date
0 I-Date
月 I-Date
1 I-Date
7 I-Date
日 I-Date
1 B-Time
8 I-Time
: I-Time
0 I-Time
0 I-Time
在 O
天 O
一 O
阁 O
就 O
餐 O

病 B-Id
例 I-Id
2 I-Id
6 I-Id
毕 O
某 O
某 O
1 B-Date
0 I-Date
月 I-Date
1 I-Date
7 I-Date
日 I-Date
2 B-Time
0 I-Time
: I-Time
2 I-Time
6 I-Time
付 O
款 O
后 O
步 B-Type
行 I-Type
回 O
家 O

病 B-Id
例 I-Id
2 I-Id
6 I-Id
毕 O
某 O
某 O
1 B-Date
0 I-Date
月 I-Date
1 I-Date
8 I-Date
日 I-Date
上 B-Time
午 I-Time
在 O
店 O
内 O
营 O
业 O

病 B-Id
例 I-Id
2 I-Id
6 I-Id
毕 O
某 O
某 O
1 B-Date
0 I-Date
月 I-Date
1 I-Date
8 I-Date
日 I-Date
1 B-Time
4 I-Time
: I-Time
3 I-Time
0 I-Time
骑 B-Type
电 I-Type
动 I-Type
车 I-Type
前 O
往 O
兰 O
大 O
一 O
院 O
陪 O
父 O
亲 O
在 O
肝 O
胆 O
胰 O
科 O
就 O
诊 O

病 B-Id
例 I-Id
2 I-Id
6 I-Id
毕 O
某 O
某 O
1 B-Date
0 I-Date
月 I-Date
1 I-Date
8 I-Date
日 I-Date
1 B-Time
6 I-Time
: I-Time
0 I-Time
0 I-Time
离 O
开 O
兰 O
大 O
一 O
院 O
骑 B-Type
电 I-Type
动 I-Type
车 I-Type
到 O
定 O
西 O
南 O
路 O
二 O
支 O
路 O
便 O
民 O
菜 O
市 O
场 O
买 O
菜 O
， O
后 O
回 O
家 O

病 B-Id
例 I-Id
2 I-Id
6 I-Id
毕 O
某 O
某 O
1 B-Date
0 I-Date
月 I-Date
1 I-Date
9 I-Date
日 I-Date
5 B-Time
: I-Time
3 I-Time
0 I-Time
- I-Time
1 I-Time
2 I-Time
: I-Time
3 I-Time
0 I-Time
在 O
店 O
内 O
营 O
业 O

病 B-Id
例 I-Id
2 I-Id
6 I-Id
毕 O
某 O
某 O
1 B-Date
0 I-Date
月 I-Date
1 I-Date
9 I-Date
日 I-Date
1 B-Time
3 I-Time
: I-Time
0 I-Time
0 I-Time
因 O
看 O
到 O
新 O
闻 O
与 O
阳 O
性 O
病 O
例 O
同 O
时 O
间 O
段 O
在 O
天 O
一 O
阁 O
有 O
就 O
餐 O
史 O
， O
1 B-Time
3 I-Time
: I-Time
0 I-Time
0 I-Time
前 O
往 O
城 O
关 O
区 O
人 O
民 O
医 O
院 O
做 O
核 O
酸 O
检 O
测 O
， O
后 O
回 O
家 O

病 B-Id
例 I-Id
2 I-Id
6 I-Id
毕 O
某 O
某 O
1 B-Date
0 I-Date
月 I-Date
1 I-Date
9 I-Date
日 I-Date
1 B-Time
7 I-Time
: I-Time
2 I-Time
0 I-Time
在 O
城 O
关 O
区 O
建 O
军 O
四 O
口 O
药 O
膳 O
鸡 O
店 O
购 O
买 O
药 O
膳 O
鸡 O
， O
晋 O
丰 O
商 O
店 O
购 O
买 O
香 O
烟 O
后 O
回 O
家 O
， O
再 O
无 O
外 O
出 O

病 B-Id
例 I-Id
2 I-Id
6 I-Id
毕 O
某 O
某 O
1 B-Date
0 I-Date
月 I-Date
2 I-Date
0 I-Date
日 I-Date
上 B-Time
午 I-Time
在 O
店 O
内 O
营 O
业 O

病 B-Id
例 I-Id
2 I-Id
6 I-Id
毕 O
某 O
某 O
1 B-Date
0 I-Date
月 I-Date
2 I-Date
0 I-Date
日 I-Date
下 B-Time
午 I-Time
在 O
家 O
休 O
息 O

病 B-Id
例 I-Id
2 I-Id
6 I-Id
毕 O
某 O
某 O
1 B-Date
0 I-Date
月 I-Date
2 I-Date
0 I-Date
日 I-Date
2 B-Time
0 I-Time
: I-Time
0 I-Time
0 I-Time
出 O
门 O
沿 O
天 O
水 O
路 O
行 O
至 O
火 O
车 O
站 O
， O
沿 O
火 O
车 O
站 O
西 O
路 O
步 B-Type
行 I-Type
至 O
何 O
家 O
庄 O
菜 O
市 O
场 O

病 B-Id
例 I-Id
2 I-Id
6 I-Id
毕 O
某 O
某 O
1 B-Date
0 I-Date
月 I-Date
2 I-Date
0 I-Date
日 I-Date
2 B-Time
0 I-Time
: I-Time
5 I-Time
0 I-Time
在 O
何 O
家 O
庄 O
菜 O
市 O
场 O
水 O
果 O
店 O
购 O
买 O
水 O
果 O
后 O
回 O
家 O

病 B-Id
例 I-Id
2 I-Id
6 I-Id
毕 O
某 O
某 O
1 B-Date
0 I-Date
月 I-Date
2 I-Date
1 I-Date
日 I-Date
5 B-Time
： I-Time
3 I-Time
0 I-Time
- I-Time
1 I-Time
2 I-Time
: I-Time
3 I-Time
0 I-Time
在 O
店 O
内 O
营 O
业 O

病 B-Id
例 I-Id
2 I-Id
6 I-Id
毕 O
某 O
某 O
1 B-Date
0 I-Date
月 I-Date
2 I-Date
1 I-Date
日 I-Date
1 B-Time
2 I-Time
: I-Time
4 I-Time
0 I-Time
前 O
往 O
兰 O
海 O
商 O
贸 O
城 O
灯 O
玛 O
特 O
检 O
测 O
点 O
做 O
核 O
酸 O
检 O
测 O
， O
做 O
完 O
检 O
测 O
后 O
在 O
甘 O
南 O
路 O
3 O
0 O
9 O
号 O
就 O
餐 O
， O
后 O
返 O
回 O
家 O
中 O

病 B-Id
例 I-Id
2 I-Id
6 I-Id
毕 O
某 O
某 O
1 B-Date
0 I-Date
月 I-Date
2 I-Date
2 I-Date
日 I-Date
上 B-Time
午 I-Time
在 O
店 O
内 O
营 O
业 O

病 B-Id
例 I-Id
2 I-Id
6 I-Id
毕 O
某 O
某 O
1 B-Date
0 I-Date
月 I-Date
2 I-Date
2 I-Date
日 I-Date
1 B-Time
5 I-Time
: I-Time
3 I-Time
0 I-Time
骑 B-Type
电 I-Type
动 I-Type
车 I-Type
前 O
往 O
东 O
湖 O
市 O
场 O
购 O
买 O
一 O
次 O
性 O
餐 O
具 O
、 O
纸 O
巾 O
、 O
吸 O
管 O
、 O
油 O
条 O
膨 O
松 O
剂 O
、 O
瓜 O
子 O

病 B-Id
例 I-Id
2 I-Id
6 I-Id
毕 O
某 O
某 O
1 B-Date
0 I-Date
月 I-Date
2 I-Date
2 I-Date
日 I-Date
1 B-Time
6 I-Time
: I-Time
3 I-Time
0 I-Time
回 O
家 O

病 B-Id
例 I-Id
2 I-Id
6 I-Id
毕 O
某 O
某 O
1 B-Date
0 I-Date
月 I-Date
2 I-Date
3 I-Date
日 I-Date
上 B-Time
午 I-Time
在 O
店 O
内 O
营 O
业 O

病 B-Id
例 I-Id
2 I-Id
6 I-Id
毕 O
某 O
某 O
1 B-Date
0 I-Date
月 I-Date
2 I-Date
3 I-Date
日 I-Date
下 B-Time
午 I-Time
在 O
家 O
休 O
息 O

病 B-Id
例 I-Id
2 I-Id
6 I-Id
毕 O
某 O
某 O
1 B-Date
0 I-Date
月 I-Date
2 I-Date
4 I-Date
日 I-Date
上 B-Time
午 I-Time
在 O
店 O
内 O
营 O
业 O
， O
期 O
间 O
到 O
美 O
影 O
彩 O
扩 O
复 O
印 O
店 O
复 O
印 O
通 O
知 O

病 B-Id
例 I-Id
2 I-Id
6 I-Id
毕 O
某 O
某 O
1 B-Date
0 I-Date
月 I-Date
2 I-Date
4 I-Date
日 I-Date
1 B-Time
2 I-Time
: I-Time
2 I-Time
0 I-Time
骑 B-Type
电 I-Type
动 I-Type
车 I-Type
去 O
定 O
西 O
南 O
路 O
二 O
支 O
路 O
便 O
民 O
菜 O
市 O
场 O
马 O
胡 O
塞 O
尼 O
牛 O
肉 O
店 O
购 O
买 O
牛 O
肉 O
及 O
蔬 O
菜 O
后 O
回 O
家 O

病 B-Id
例 I-Id
2 I-Id
6 I-Id
毕 O
某 O
某 O
1 B-Date
0 I-Date
月 I-Date
2 I-Date
4 I-Date
日 I-Date
下 B-Time
午 I-Time
在 O
家 O
休 O
息 O

病 B-Id
例 I-Id
2 I-Id
6 I-Id
毕 O
某 O
某 O
1 B-Date
0 I-Date
月 I-Date
2 I-Date
4 I-Date
日 I-Date
2 B-Time
0 I-Time
: I-Time
0 I-Time
0 I-Time
步 B-Type
行 I-Type
至 O
团 O
结 O
新 O
村 O
街 O
道 O
社 O
区 O
卫 O
生 O
服 O
务 O
中 O
心 O
做 O
核 O
酸 O
检 O
测 O
， O
后 O
沿 O
天 O
水 O
路 O
向 O
北 O
步 B-Type
行 I-Type
至 O
盘 O
旋 O
路 O
向 O
东 O
行 O
至 O
会 O
宁 O
路 O
， O
沿 O
会 O
宁 O
路 O
至 O
定 O
西 O
路 O
， O
又 O
向 O
西 O
行 O
至 O
天 O
水 O
路 O
十 O
字 O
后 O
， O
返 O
回 O
家 O
中 O

病 B-Id
例 I-Id
2 I-Id
6 I-Id
毕 O
某 O
某 O
1 B-Date
0 I-Date
月 I-Date
2 I-Date
5 I-Date
日 I-Date
5 B-Time
: I-Time
3 I-Time
0 I-Time
骑 B-Type
电 I-Type
动 I-Type
车 I-Type
去 O
早 O
餐 O
店 O
营 O
业 O

病 B-Id
例 I-Id
2 I-Id
6 I-Id
毕 O
某 O
某 O
1 B-Date
0 I-Date
月 I-Date
2 I-Date
5 I-Date
日 I-Date
9 B-Time
: I-Time
3 I-Time
0 I-Time
左 O
右 O
接 O
到 O
团 O
结 O
新 O
村 O
街 O
道 O
工 O
作 O
人 O
员 O
电 O
话 O
告 O
知 O
其 O
居 O
家 O
隔 O
离 O
， O
后 O
骑 B-Type
电 I-Type
动 I-Type
车 I-Type
返 O
回 O
家 O
中 O

病 B-Id
例 I-Id
2 I-Id
6 I-Id
毕 O
某 O
某 O
1 B-Date
0 I-Date
月 I-Date
2 I-Date
5 I-Date
日 I-Date
1 B-Time
6 I-Time
: I-Time
4 I-Time
0 I-Time
城 O
关 O
区 O
疾 O
控 O
中 O
心 O
核 O
酸 O
检 O
测 O
， O
结 O
果 O
阳 O
性 O
。 O
立 O
即 O
转 O
至 O
定 O
点 O
医 O
院 O
隔 O
离 O
治 O
疗 O

病 B-Id
例 I-Id
2 I-Id
7 I-Id
滕 O
某 O
某 O
1 B-Date
0 I-Date
月 I-Date
1 I-Date
2 I-Date
日 I-Date
1 B-Time
2 I-Time
: I-Time
3 I-Time
0 I-Time
左 O
右 O
因 O
发 O
热 O
前 O
往 O
庙 O
滩 O
子 O
亚 O
欣 O
大 O
药 O
房 O
旁 O
边 O
（ O
具 O
体 O
不 O
详 O
） O
输 O
液 O
治 O
疗 O

病 B-Id
例 I-Id
2 I-Id
7 I-Id
滕 O
某 O
某 O
1 B-Date
0 I-Date
月 I-Date
1 I-Date
2 I-Date
日 I-Date
1 B-Time
6 I-Time
: I-Time
0 I-Time
0 I-Time
步 B-Type
行 I-Type
回 O
家 O

病 B-Id
例 I-Id
2 I-Id
7 I-Id
滕 O
某 O
某 O
1 B-Date
0 I-Date
月 I-Date
1 I-Date
2 I-Date
日 I-Date
2 B-Time
1 I-Time
: I-Time
0 I-Time
0 I-Time
乘 B-Type
坐 I-Type
出 I-Type
租 I-Type
车 I-Type
（ O
具 O
体 O
不 O
详 O
） O
前 O
往 O
兰 O
州 O
市 O
第 O
二 O
人 O
民 O
医 O
院 O
治 O
疗 O
， O
期 O
间 O
核 O
酸 O
检 O
测 O
结 O
果 O
阴 O
性 O

病 B-Id
例 I-Id
2 I-Id
7 I-Id
滕 O
某 O
某 O
1 B-Date
0 I-Date
月 I-Date
1 I-Date
2 I-Date
日 I-Date
2 B-Time
3 I-Time
: I-Time
0 I-Time
0 I-Time
左 O
右 O
乘 B-Type
坐 I-Type
出 I-Type
租 I-Type
车 I-Type
回 O
家 O

病 B-Id
例 I-Id
2 I-Id
7 I-Id
滕 O
某 O
某 O
1 B-Date
0 I-Date
月 I-Date
1 I-Date
3 I-Date
日 I-Date
9 B-Time
: I-Time
0 I-Time
0 I-Time
前 O
往 O
榆 O
中 O
和 O
平 O
三 O
院 O
住 O
院 O
治 O
疗 O

病 B-Id
例 I-Id
2 I-Id
7 I-Id
滕 O
某 O
某 O
1 B-Date
0 I-Date
月 I-Date
1 I-Date
4 I-Date
日 I-Date
— I-Date
— I-Date
1 I-Date
0 I-Date
月 I-Date
1 I-Date
8 I-Date
日 I-Date
白 O
天 O
白 O
天 O
在 O
榆 O
中 O
和 O
平 O
三 O
院 O
住 O
院 O
治 O
疗 O

病 B-Id
例 I-Id
2 I-Id
7 I-Id
滕 O
某 O
某 O
1 B-Date
0 I-Date
月 I-Date
1 I-Date
4 I-Date
日 I-Date
— I-Date
— I-Date
1 I-Date
0 I-Date
月 I-Date
1 I-Date
8 I-Date
日 I-Date
每 O
天 O
1 B-Time
7 I-Time
: I-Time
0 I-Time
0 I-Time
左 O
右 O
乘 B-Type
坐 I-Type
出 I-Type
租 I-Type
车 I-Type
回 O
家 O
吃 O
晚 O
饭 O

病 B-Id
例 I-Id
2 I-Id
7 I-Id
滕 O
某 O
某 O
1 B-Date
0 I-Date
月 I-Date
1 I-Date
9 I-Date
日 I-Date
白 O
天 O
在 O
榆 O
中 O
和 O
平 O
三 O
院 O
住 O
院 O
治 O
疗 O

病 B-Id
例 I-Id
2 I-Id
7 I-Id
滕 O
某 O
某 O
1 B-Date
0 I-Date
月 I-Date
1 I-Date
9 I-Date
日 I-Date
1 B-Time
8 I-Time
: I-Time
0 I-Time
0 I-Time
出 O
院 O
回 O
家 O

病 B-Id
例 I-Id
2 I-Id
7 I-Id
滕 O
某 O
某 O
1 B-Date
0 I-Date
月 I-Date
2 I-Date
0 I-Date
日 I-Date
1 B-Time
0 I-Time
: I-Time
3 I-Time
0 I-Time
自 O
和 O
平 O
镇 O
乘 B-Type
坐 I-Type
出 I-Type
租 I-Type
车 I-Type
至 O
单 O
位 O
后 O
， O
于 O
1 B-Time
1 I-Time
: I-Time
1 I-Time
0 I-Time
左 O
右 O
乘 B-Type
坐 I-Type
出 I-Type
租 I-Type
车 I-Type
至 O
庙 O
滩 O
子 O
家 O
中 O

病 B-Id
例 I-Id
2 I-Id
7 I-Id
滕 O
某 O
某 O
1 B-Date
0 I-Date
月 I-Date
2 I-Date
0 I-Date
日 I-Date
1 B-Time
3 I-Time
: I-Time
0 I-Time
0 I-Time
乘 B-Type
坐 I-Type
出 I-Type
租 I-Type
车 I-Type
回 O
到 O
和 O
平 O
镇 O
， O
在 O
杨 O
四 O
合 O
蔬 O
菜 O
店 O
买 O
菜 O
， O
后 O
再 O
无 O
外 O
出 O

病 B-Id
例 I-Id
2 I-Id
7 I-Id
滕 O
某 O
某 O
1 B-Date
0 I-Date
月 I-Date
2 I-Date
1 I-Date
日 I-Date
7 B-Time
: I-Time
5 I-Time
0 I-Time
自 O
和 O
平 O
镇 O
乘 B-Type
坐 I-Type
出 I-Type
租 I-Type
车 I-Type
至 O
单 O
位 O
上 O
班 O

病 B-Id
例 I-Id
2 I-Id
7 I-Id
滕 O
某 O
某 O
1 B-Date
0 I-Date
月 I-Date
2 I-Date
1 I-Date
日 I-Date
1 B-Time
8 I-Time
: I-Time
0 I-Time
0 I-Time
下 O
班 O
后 O
乘 B-Type
坐 I-Type
出 I-Type
租 I-Type
车 I-Type
返 O
回 O
庙 O
滩 O
子 O
家 O
中 O

病 B-Id
例 I-Id
2 I-Id
7 I-Id
滕 O
某 O
某 O
1 B-Date
0 I-Date
月 I-Date
2 I-Date
1 I-Date
日 I-Date
2 B-Time
0 I-Time
: I-Time
0 I-Time
0 I-Time
乘 B-Type
坐 I-Type
出 I-Type
租 I-Type
车 I-Type
前 O
往 O
伊 O
人 O
椒 O
火 O
锅 O
（ O
正 O
宁 O
路 O
2 O
1 O
7 O
号 O
） O
与 O
朋 O
友 O
聚 O
餐 O
， O
返 O
回 O
后 O
再 O
无 O
外 O
出 O

病 B-Id
例 I-Id
2 I-Id
7 I-Id
滕 O
某 O
某 O
1 B-Date
0 I-Date
月 I-Date
2 I-Date
2 I-Date
日 I-Date
- I-Date
1 I-Date
0 I-Date
月 I-Date
2 I-Date
4 I-Date
日 I-Date
一 B-Time
直 I-Time
在 O
单 O
位 O
上 O
班 O
， O
未 O
外 O
出 O

病 B-Id
例 I-Id
2 I-Id
7 I-Id
滕 O
某 O
某 O
1 B-Date
0 I-Date
月 I-Date
2 I-Date
5 I-Date
日 I-Date
核 O
酸 O
检 O
测 O
结 O
果 O
阳 O
性 O
， O
闭 O
环 O
转 O
运 O
至 O
定 O
点 O
医 O
院 O
隔 O
离 O
治 O
疗 O

病 B-Id
例 I-Id
2 I-Id
8 I-Id
马 O
某 O
某 O
1 B-Date
0 I-Date
月 I-Date
1 I-Date
1 I-Date
日 I-Date
9 B-Time
: I-Time
0 I-Time
0 I-Time
步 B-Type
行 I-Type
出 O
门 O

病 B-Id
例 I-Id
2 I-Id
8 I-Id
马 O
某 O
某 O
1 B-Date
0 I-Date
月 I-Date
1 I-Date
1 I-Date
日 I-Date
9 B-Time
: I-Time
3 I-Time
0 I-Time
至 O
兰 O
州 O
市 O
七 O
里 O
河 O
区 O
金 O
澳 O
大 O
酒 O
店 O
上 O
班 O

病 B-Id
例 I-Id
2 I-Id
8 I-Id
马 O
某 O
某 O
1 B-Date
0 I-Date
月 I-Date
1 I-Date
1 I-Date
日 I-Date
1 B-Time
4 I-Time
: I-Time
0 I-Time
0 I-Time
下 O
班 O
离 O
开 O
酒 O
店 O
， O
步 B-Type
行 I-Type
回 O
到 O
家 O
中 O

病 B-Id
例 I-Id
2 I-Id
8 I-Id
马 O
某 O
某 O
1 B-Date
0 I-Date
月 I-Date
1 I-Date
1 I-Date
日 I-Date
1 B-Time
6 I-Time
: I-Time
0 I-Time
0 I-Time
离 O
开 O
家 O
中 O
步 B-Type
行 I-Type
返 O
回 O
酒 O
店 O
上 O
班 O

病 B-Id
例 I-Id
2 I-Id
8 I-Id
马 O
某 O
某 O
1 B-Date
0 I-Date
月 I-Date
1 I-Date
1 I-Date
日 I-Date
1 B-Time
6 I-Time
: I-Time
3 I-Time
0 I-Time
到 O
达 O
酒 O
店 O

病 B-Id
例 I-Id
2 I-Id
8 I-Id
马 O
某 O
某 O
1 B-Date
0 I-Date
月 I-Date
1 I-Date
1 I-Date
日 I-Date
2 B-Time
1 I-Time
: I-Time
0 I-Time
0 I-Time
下 O
班 O
步 B-Type
行 I-Type
回 O
到 O
家 O
中 O

病 B-Id
例 I-Id
2 I-Id
8 I-Id
马 O
某 O
某 O
1 B-Date
0 I-Date
月 I-Date
1 I-Date
2 I-Date
日 I-Date
至 I-Date
1 I-Date
0 I-Date
月 I-Date
2 I-Date
0 I-Date
日 I-Date
轨 O
迹 O
与 O
1 O
0 O
月 O
1 O
1 O
日 O
相 O
似 O

病 B-Id
例 I-Id
2 I-Id
8 I-Id
马 O
某 O
某 O
1 B-Date
0 I-Date
月 I-Date
2 I-Date
1 I-Date
日 I-Date
9 B-Time
: I-Time
0 I-Time
0 I-Time
步 B-Type
行 I-Type
出 O
门 O

病 B-Id
例 I-Id
2 I-Id
8 I-Id
马 O
某 O
某 O
1 B-Date
0 I-Date
月 I-Date
2 I-Date
1 I-Date
日 I-Date
9 B-Time
: I-Time
3 I-Time
0 I-Time
至 O
兰 O
州 O
市 O
七 O
里 O
河 O
区 O
金 O
澳 O
大 O
酒 O
店 O
上 O
班 O

病 B-Id
例 I-Id
2 I-Id
8 I-Id
马 O
某 O
某 O
1 B-Date
0 I-Date
月 I-Date
2 I-Date
1 I-Date
日 I-Date
1 B-Time
4 I-Time
: I-Time
0 I-Time
0 I-Time
下 O
班 O
离 O
开 O
酒 O
店 O
， O
步 B-Type
行 I-Type
回 O
到 O
家 O
中 O

病 B-Id
例 I-Id
2 I-Id
8 I-Id
马 O
某 O
某 O
1 B-Date
0 I-Date
月 I-Date
2 I-Date
1 I-Date
日 I-Date
1 B-Time
6 I-Time
: I-Time
0 I-Time
0 I-Time
离 O
开 O
家 O
中 O
步 B-Type
行 I-Type
返 O
回 O
酒 O
店 O
上 O
班 O

病 B-Id
例 I-Id
2 I-Id
8 I-Id
马 O
某 O
某 O
1 B-Date
0 I-Date
月 I-Date
2 I-Date
1 I-Date
日 I-Date
1 B-Time
6 I-Time
: I-Time
3 I-Time
0 I-Time
到 O
达 O
酒 O
店 O

病 B-Id
例 I-Id
2 I-Id
8 I-Id
马 O
某 O
某 O
1 B-Date
0 I-Date
月 I-Date
2 I-Date
1 I-Date
日 I-Date
2 B-Time
1 I-Time
: I-Time
4 I-Time
0 I-Time
酒 O
店 O
关 O
门 O
歇 O
业 O

病 B-Id
例 I-Id
2 I-Id
8 I-Id
马 O
某 O
某 O
1 B-Date
0 I-Date
月 I-Date
2 I-Date
1 I-Date
日 I-Date
2 B-Time
2 I-Time
: I-Time
1 I-Time
0 I-Time
下 O
班 O
步 B-Type
行 I-Type
回 O
到 O
家 O
中 O

病 B-Id
例 I-Id
2 I-Id
8 I-Id
马 O
某 O
某 O
1 B-Date
0 I-Date
月 I-Date
2 I-Date
2 I-Date
日 I-Date
1 B-Time
6 I-Time
: I-Time
0 I-Time
0 I-Time
前 O
在 O
家 O
休 O
息 O

病 B-Id
例 I-Id
2 I-Id
8 I-Id
马 O
某 O
某 O
1 B-Date
0 I-Date
月 I-Date
2 I-Date
2 I-Date
日 I-Date
1 B-Time
6 I-Time
: I-Time
0 I-Time
0 I-Time
步 B-Type
行 I-Type
前 O
往 O
五 O
星 O
坪 O
小 O
学 O
核 O
酸 O
检 O
测 O
采 O
集 O
点 O
做 O
核 O
酸 O
检 O
测 O
， O
随 O
后 O
步 B-Type
行 I-Type
回 O
到 O
家 O
中 O
， O
再 O
无 O
外 O
出 O

病 B-Id
例 I-Id
2 I-Id
8 I-Id
马 O
某 O
某 O
1 B-Date
0 I-Date
月 I-Date
2 I-Date
3 I-Date
日 I-Date
1 B-Time
6 I-Time
: I-Time
0 I-Time
0 I-Time
左 O
右 O
骑 B-Type
电 I-Type
动 I-Type
车 I-Type
前 O
往 O
兰 O
州 O
市 O
七 O
里 O
河 O
区 O
华 O
林 O
山 O
羊 O
肉 O
面 O
片 O
馆 O
就 O
餐 O
， O
随 O
后 O
原 O
路 O
返 O
回 O
家 O
中 O

病 B-Id
例 I-Id
2 I-Id
8 I-Id
马 O
某 O
某 O
1 B-Date
0 I-Date
月 I-Date
2 I-Date
3 I-Date
日 I-Date
1 B-Time
9 I-Time
: I-Time
3 I-Time
0 I-Time
步 B-Type
行 I-Type
至 O
七 O
里 O
河 O
区 O
五 O
星 O
坪 O
后 O
街 O
1 O
0 O
5 O
号 O
租 O
住 O
房 O
休 O
息 O

病 B-Id
例 I-Id
2 I-Id
8 I-Id
马 O
某 O
某 O
1 B-Date
0 I-Date
月 I-Date
2 I-Date
4 I-Date
日 I-Date
8 B-Time
: I-Time
0 I-Time
0 I-Time
步 B-Type
行 I-Type
至 O
五 O
星 O
坪 O
小 O
学 O
核 O
酸 O
检 O
测 O
采 O
集 O
点 O
做 O
核 O
酸 O
检 O
测 O
， O
期 O
间 O
一 O
直 O
戴 O
口 O
罩 O

病 B-Id
例 I-Id
2 I-Id
8 I-Id
马 O
某 O
某 O
1 B-Date
0 I-Date
月 I-Date
2 I-Date
4 I-Date
日 I-Date
1 B-Time
0 I-Time
: I-Time
3 I-Time
0 I-Time
在 O
五 O
星 O
坪 O
小 O
学 O
门 O
口 O
一 O
菜 O
铺 O
店 O
买 O
蔬 O
菜 O
， O
未 O
购 O
买 O
冷 O
冻 O
食 O
品 O
， O
后 O
步 B-Type
行 I-Type
回 O
家 O

病 B-Id
例 I-Id
2 I-Id
8 I-Id
马 O
某 O
某 O
1 B-Date
0 I-Date
月 I-Date
2 I-Date
4 I-Date
日 I-Date
1 B-Time
0 I-Time
: I-Time
4 I-Time
5 I-Time
返 O
回 O
家 O
中 O

病 B-Id
例 I-Id
2 I-Id
8 I-Id
马 O
某 O
某 O
1 B-Date
0 I-Date
月 I-Date
2 I-Date
4 I-Date
日 I-Date
1 B-Time
1 I-Time
: I-Time
3 I-Time
0 I-Time
出 O
门 O
在 O
五 O
星 O
坪 O
闲 O
逛 O
， O
未 O
进 O
入 O
店 O
铺 O
购 O
买 O
商 O
品 O

病 B-Id
例 I-Id
2 I-Id
8 I-Id
马 O
某 O
某 O
1 B-Date
0 I-Date
月 I-Date
2 I-Date
4 I-Date
日 I-Date
1 B-Time
4 I-Time
: I-Time
3 I-Time
0 I-Time
返 O
回 O
家 O
中 O

病 B-Id
例 I-Id
2 I-Id
8 I-Id
马 O
某 O
某 O
1 B-Date
0 I-Date
月 I-Date
2 I-Date
4 I-Date
日 I-Date
1 B-Time
4 I-Time
: I-Time
4 I-Time
0 I-Time
与 O
其 O
丈 O
夫 O
骑 B-Type
电 I-Type
动 I-Type
车 I-Type
出 O
门 O
， O
在 O
五 O
星 O
坪 O
前 O
街 O
星 O
明 O
牛 O
肉 O
面 O
馆 O
就 O
餐 O

病 B-Id
例 I-Id
2 I-Id
8 I-Id
马 O
某 O
某 O
1 B-Date
0 I-Date
月 I-Date
2 I-Date
4 I-Date
日 I-Date
1 B-Time
5 I-Time
: I-Time
3 I-Time
0 I-Time
两 O
人 O
骑 B-Type
电 I-Type
动 I-Type
车 I-Type
返 O
回 O
家 O
中 O

病 B-Id
例 I-Id
2 I-Id
8 I-Id
马 O
某 O
某 O
1 B-Date
0 I-Date
月 I-Date
2 I-Date
4 I-Date
日 I-Date
1 B-Time
9 I-Time
: I-Time
0 I-Time
0 I-Time
出 O
门 O
去 O
五 O
星 O
坪 O
后 O
街 O
1 O
0 O
5 O
号 O
租 O
住 O
房 O
休 O
息 O
， O
随 O
后 O
接 O
到 O
核 O
酸 O
复 O
检 O
信 O
息 O
告 O
知 O
， O
前 O
往 O
五 O
星 O
坪 O
后 O
街 O
6 O
1 O
号 O
门 O
口 O
做 O
核 O
酸 O
检 O
测 O

病 B-Id
例 I-Id
2 I-Id
8 I-Id
马 O
某 O
某 O
1 B-Date
0 I-Date
月 I-Date
2 I-Date
5 I-Date
日 I-Date
无 O
外 O
出 O
， O
在 O
家 O
中 O
等 O
待 O
核 O
酸 O
检 O
测 O
结 O
果 O

病 B-Id
例 I-Id
2 I-Id
8 I-Id
马 O
某 O
某 O
1 B-Date
0 I-Date
月 I-Date
2 I-Date
5 I-Date
日 I-Date
7 B-Time
: I-Time
3 I-Time
0 I-Time
由 O
七 O
里 O
河 O
区 O
联 O
防 O
联 O
控 O
办 O
转 O
运 O
至 O
兰 O
州 O
市 O
肺 O
科 O
医 O
院 O

病 B-Id
例 I-Id
2 I-Id
9 I-Id
刘 O
某 O
某 O
1 B-Date
0 I-Date
月 I-Date
1 I-Date
1 I-Date
日 I-Date
上 B-Time
午 I-Time
在 O
家 O
休 O
息 O

病 B-Id
例 I-Id
2 I-Id
9 I-Id
刘 O
某 O
某 O
1 B-Date
0 I-Date
月 I-Date
1 I-Date
1 I-Date
日 I-Date
1 B-Time
2 I-Time
: I-Time
2 I-Time
6 I-Time
开 B-Type
车 I-Type
到 O
东 O
易 O
日 O
盛 O
装 O
饰 O
有 O
限 O
公 O
司 O
上 O
班 O
（ O
公 O
司 O
地 O
址 O
: O
城 O
关 O
区 O
天 O
水 O
北 O
路 O
良 O
志 O
世 O
界 O
之 O
窗 O
） O

病 B-Id
例 I-Id
2 I-Id
9 I-Id
刘 O
某 O
某 O
1 B-Date
0 I-Date
月 I-Date
1 I-Date
1 I-Date
日 I-Date
1 B-Time
4 I-Time
: I-Time
3 I-Time
0 I-Time
去 O
城 O
关 O
区 O
基 O
业 O
豪 O
庭 O
兰 O
州 O
尚 O
品 O
佳 O
汇 O
建 O
材 O
公 O
司 O
与 O
其 O
叔 O
叔 O
（ O
李 O
某 O
某 O
） O
见 O
面 O

病 B-Id
例 I-Id
2 I-Id
9 I-Id
刘 O
某 O
某 O
1 B-Date
0 I-Date
月 I-Date
1 I-Date
1 I-Date
日 I-Date
1 B-Time
7 I-Time
: I-Time
0 I-Time
0 I-Time
开 B-Type
车 I-Type
回 O
银 O
滩 O
花 O
园 O
家 O
中 O

病 B-Id
例 I-Id
2 I-Id
9 I-Id
刘 O
某 O
某 O
1 B-Date
0 I-Date
月 I-Date
1 I-Date
1 I-Date
日 I-Date
1 B-Time
8 I-Time
: I-Time
0 I-Time
0 I-Time
与 O
朋 O
友 O
（ O
孙 O
某 O
某 O
、 O
邱 O
某 O
某 O
、 O
胡 O
某 O
某 O
） O
在 O
安 O
宁 O
区 O
丰 O
宁 O
德 O
尚 O
楼 O
下 O
烤 O
肉 O
店 O
吃 O
饭 O

病 B-Id
例 I-Id
2 I-Id
9 I-Id
刘 O
某 O
某 O
1 B-Date
0 I-Date
月 I-Date
1 I-Date
1 I-Date
日 I-Date
2 B-Time
1 I-Time
: I-Time
0 I-Time
0 I-Time
返 O
回 O
家 O
中 O

病 B-Id
例 I-Id
2 I-Id
9 I-Id
刘 O
某 O
某 O
1 B-Date
0 I-Date
月 I-Date
1 I-Date
2 I-Date
日 I-Date
上 B-Time
午 I-Time
在 O
家 O
休 O
息 O

病 B-Id
例 I-Id
2 I-Id
9 I-Id
刘 O
某 O
某 O
1 B-Date
0 I-Date
月 I-Date
1 I-Date
2 I-Date
日 I-Date
1 B-Time
1 I-Time
: I-Time
3 I-Time
6 I-Time
和 O
同 O
事 O
王 O
某 O
驾 B-Type
车 I-Type
去 O
甘 O
南 O
藏 O
族 O
自 O
治 O
州 O

病 B-Id
例 I-Id
2 I-Id
9 I-Id
刘 O
某 O
某 O
1 B-Date
0 I-Date
月 I-Date
1 I-Date
2 I-Date
日 I-Date
1 B-Time
9 I-Time
: I-Time
3 I-Time
0 I-Time
到 O
甘 O
南 O
州 O
迭 O
部 O
县 O
赛 O
银 O
宾 O
馆 O
住 O
宿 O
， O
与 O
客 O
户 O
杨 O
某 O
会 O
面 O
并 O
在 O
附 O
近 O
茶 O
楼 O
吃 O
晚 O
饭 O

病 B-Id
例 I-Id
2 I-Id
9 I-Id
刘 O
某 O
某 O
1 B-Date
0 I-Date
月 I-Date
1 I-Date
3 I-Date
日 I-Date
1 B-Time
1 I-Time
: I-Time
1 I-Time
8 I-Time
离 O
开 O
迭 O
部 O
县 O
赛 O
银 O
宾 O
馆 O

病 B-Id
例 I-Id
2 I-Id
9 I-Id
刘 O
某 O
某 O
1 B-Date
0 I-Date
月 I-Date
1 I-Date
3 I-Date
日 I-Date
1 B-Time
7 I-Time
: I-Time
3 I-Time
0 I-Time
到 O
达 O
临 O
夏 O
州 O
公 O
安 O
局 O
附 O
近 O
手 O
抓 O
餐 O
厅 O
吃 O
饭 O

病 B-Id
例 I-Id
2 I-Id
9 I-Id
刘 O
某 O
某 O
1 B-Date
0 I-Date
月 I-Date
1 I-Date
3 I-Date
日 I-Date
1 B-Time
8 I-Time
: I-Time
5 I-Time
0 I-Time
离 O
开 O
临 O
夏 O
州 O

病 B-Id
例 I-Id
2 I-Id
9 I-Id
刘 O
某 O
某 O
1 B-Date
0 I-Date
月 I-Date
1 I-Date
3 I-Date
日 I-Date
2 B-Time
0 I-Time
: I-Time
3 I-Time
0 I-Time
到 O
七 O
里 O
河 O
区 O
银 O
滩 O
花 O
园 O
家 O
中 O

病 B-Id
例 I-Id
2 I-Id
9 I-Id
刘 O
某 O
某 O
1 B-Date
0 I-Date
月 I-Date
1 I-Date
4 I-Date
日 I-Date
8 B-Time
: I-Time
3 I-Time
0 I-Time
驾 B-Type
车 I-Type
去 O
公 O
司 O
上 O
班 O

病 B-Id
例 I-Id
2 I-Id
9 I-Id
刘 O
某 O
某 O
1 B-Date
0 I-Date
月 I-Date
1 I-Date
4 I-Date
日 I-Date
中 B-Time
午 I-Time
在 O
单 O
位 O
附 O
近 O
吃 O
饭 O

病 B-Id
例 I-Id
2 I-Id
9 I-Id
刘 O
某 O
某 O
1 B-Date
0 I-Date
月 I-Date
1 I-Date
4 I-Date
日 I-Date
1 B-Time
8 I-Time
: I-Time
0 I-Time
0 I-Time
下 O
班 O
回 O
家 O

病 B-Id
例 I-Id
2 I-Id
9 I-Id
刘 O
某 O
某 O
1 B-Date
0 I-Date
月 I-Date
1 I-Date
4 I-Date
日 I-Date
1 B-Time
8 I-Time
: I-Time
5 I-Time
7 I-Time
回 O
到 O
银 O
滩 O
花 O
园 O
家 O
中 O

病 B-Id
例 I-Id
2 I-Id
9 I-Id
刘 O
某 O
某 O
1 B-Date
0 I-Date
月 I-Date
1 I-Date
5 I-Date
日 I-Date
8 B-Time
: I-Time
2 I-Time
0 I-Time
步 B-Type
行 I-Type
至 O
马 O
滩 O
站 O
乘 B-Type
坐 I-Type
地 I-Type
铁 I-Type
在 I-Type
兰 O
州 O
大 O
学 O
站 O
下 B-Type
车 I-Type
， O
换 O
乘 B-Type
1 I-Type
6 I-Type
路 I-Type
公 I-Type
交 I-Type
车 I-Type

病 B-Id
例 I-Id
2 I-Id
9 I-Id
刘 O
某 O
某 O
1 B-Date
0 I-Date
月 I-Date
1 I-Date
5 I-Date
日 I-Date
9 B-Time
: I-Time
1 I-Time
5 I-Time
到 O
公 O
司 O
上 O
班 O

病 B-Id
例 I-Id
2 I-Id
9 I-Id
刘 O
某 O
某 O
1 B-Date
0 I-Date
月 I-Date
1 I-Date
5 I-Date
日 I-Date
1 B-Time
2 I-Time
: I-Time
1 I-Time
4 I-Time
到 O
名 O
城 O
广 O
场 O
吃 O
午 O
餐 O

病 B-Id
例 I-Id
2 I-Id
9 I-Id
刘 O
某 O
某 O
1 B-Date
0 I-Date
月 I-Date
1 I-Date
5 I-Date
日 I-Date
1 B-Time
3 I-Time
: I-Time
5 I-Time
0 I-Time
回 O
公 O
司 O

病 B-Id
例 I-Id
2 I-Id
9 I-Id
刘 O
某 O
某 O
1 B-Date
0 I-Date
月 I-Date
1 I-Date
5 I-Date
日 I-Date
1 B-Time
8 I-Time
: I-Time
1 I-Time
5 I-Time
乘 B-Type
坐 I-Type
1 I-Type
6 I-Type
路 I-Type
公 I-Type
交 I-Type
车 I-Type
到 O
盘 O
旋 O
路 O
站 O

病 B-Id
例 I-Id
2 I-Id
9 I-Id
刘 O
某 O
某 O
1 B-Date
0 I-Date
月 I-Date
1 I-Date
5 I-Date
日 I-Date
1 B-Time
8 I-Time
: I-Time
3 I-Time
5 I-Time
在 O
兰 O
州 O
大 O
学 O
站 O
换 O
乘 B-Type
地 I-Type
铁 I-Type
1 O
号 O
线 O

病 B-Id
例 I-Id
2 I-Id
9 I-Id
刘 O
某 O
某 O
1 B-Date
0 I-Date
月 I-Date
1 I-Date
5 I-Date
日 I-Date
1 B-Time
9 I-Time
: I-Time
1 I-Time
8 I-Time
到 O
马 O
滩 O
站 O
， O
步 B-Type
行 I-Type
回 O
家 O

病 B-Id
例 I-Id
2 I-Id
9 I-Id
刘 O
某 O
某 O
1 B-Date
0 I-Date
月 I-Date
1 I-Date
6 I-Date
日 I-Date
9 B-Time
: I-Time
0 I-Time
0 I-Time
步 B-Type
行 I-Type
至 O
马 O
滩 O
站 O
乘 B-Type
坐 I-Type
地 I-Type
铁 I-Type
在 I-Type
兰 O
州 O
大 O
学 O
站 O
下 B-Type
车 I-Type
， O
换 O
乘 B-Type
1 I-Type
6 I-Type
路 I-Type
公 I-Type
交 I-Type
车 I-Type

病 B-Id
例 I-Id
2 I-Id
9 I-Id
刘 O
某 O
某 O
1 B-Date
0 I-Date
月 I-Date
1 I-Date
6 I-Date
日 I-Date
9 B-Time
: I-Time
5 I-Time
0 I-Time
到 O
公 O
司 O
上 O
班 O

病 B-Id
例 I-Id
2 I-Id
9 I-Id
刘 O
某 O
某 O
1 B-Date
0 I-Date
月 I-Date
1 I-Date
6 I-Date
日 I-Date
中 B-Time
午 I-Time
在 O
公 O
司 O
周 O
边 O
吃 O
午 O
饭 O

病 B-Id
例 I-Id
2 I-Id
9 I-Id
刘 O
某 O
某 O
1 B-Date
0 I-Date
月 I-Date
1 I-Date
6 I-Date
日 I-Date
1 B-Time
8 I-Time
: I-Time
2 I-Time
0 I-Time
乘 B-Type
坐 I-Type
1 I-Type
6 I-Type
路 I-Type
公 I-Type
交 I-Type
车 I-Type
到 O
盘 O
旋 O
路 O
站 O

病 B-Id
例 I-Id
2 I-Id
9 I-Id
刘 O
某 O
某 O
1 B-Date
0 I-Date
月 I-Date
1 I-Date
6 I-Date
日 I-Date
1 B-Time
8 I-Time
: I-Time
2 I-Time
7 I-Time
在 O
兰 O
州 O
大 O
学 O
站 O
换 O
乘 B-Type
地 I-Type
铁 I-Type
1 O
号 O
线 O

病 B-Id
例 I-Id
2 I-Id
9 I-Id
刘 O
某 O
某 O
1 B-Date
0 I-Date
月 I-Date
1 I-Date
6 I-Date
日 I-Date
1 B-Time
9 I-Time
: I-Time
0 I-Time
6 I-Time
到 O
马 O
滩 O
站 O
， O
步 B-Type
行 I-Type
回 O
家 O

病 B-Id
例 I-Id
2 I-Id
9 I-Id
刘 O
某 O
某 O
1 B-Date
0 I-Date
月 I-Date
1 I-Date
7 I-Date
日 I-Date
8 B-Time
: I-Time
4 I-Time
0 I-Time
步 B-Type
行 I-Type
至 O
马 O
滩 O
站 O
乘 B-Type
坐 I-Type
地 I-Type
铁 I-Type

病 B-Id
例 I-Id
2 I-Id
9 I-Id
刘 O
某 O
某 O
1 B-Date
0 I-Date
月 I-Date
1 I-Date
7 I-Date
日 I-Date
9 B-Time
: I-Time
1 I-Time
3 I-Time
到 O
兰 O
州 O
大 O
学 O
站 O
， O
换 O
乘 B-Type
1 I-Type
6 I-Type
路 I-Type
公 I-Type
交 I-Type

病 B-Id
例 I-Id
2 I-Id
9 I-Id
刘 O
某 O
某 O
1 B-Date
0 I-Date
月 I-Date
1 I-Date
7 I-Date
日 I-Date
9 B-Time
: I-Time
4 I-Time
0 I-Time
到 O
公 O
司 O
上 O
班 O

病 B-Id
例 I-Id
2 I-Id
9 I-Id
刘 O
某 O
某 O
1 B-Date
0 I-Date
月 I-Date
1 I-Date
7 I-Date
日 I-Date
中 B-Time
午 I-Time
在 O
公 O
司 O
周 O
边 O
吃 O
午 O
饭 O

病 B-Id
例 I-Id
2 I-Id
9 I-Id
刘 O
某 O
某 O
1 B-Date
0 I-Date
月 I-Date
1 I-Date
7 I-Date
日 I-Date
1 B-Time
5 I-Time
: I-Time
1 I-Time
0 I-Time
离 O
开 O
公 O
司 O

病 B-Id
例 I-Id
2 I-Id
9 I-Id
刘 O
某 O
某 O
1 B-Date
0 I-Date
月 I-Date
1 I-Date
7 I-Date
日 I-Date
1 B-Time
7 I-Time
: I-Time
4 I-Time
5 I-Time
到 O
安 O
宁 O
区 O
中 O
海 O
广 O
场 O
海 O
底 O
捞 O
餐 O
厅 O
给 O
儿 O
子 O
过 O
生 O
日 O
， O
与 O
妻 O
子 O
、 O
岳 O
父 O
、 O
岳 O
母 O
共 O
同 O
就 O
餐 O

病 B-Id
例 I-Id
2 I-Id
9 I-Id
刘 O
某 O
某 O
1 B-Date
0 I-Date
月 I-Date
1 I-Date
7 I-Date
日 I-Date
1 B-Time
8 I-Time
: I-Time
2 I-Time
2 I-Time
离 O
开 O

病 B-Id
例 I-Id
2 I-Id
9 I-Id
刘 O
某 O
某 O
1 B-Date
0 I-Date
月 I-Date
1 I-Date
7 I-Date
日 I-Date
1 B-Time
9 I-Time
: I-Time
4 I-Time
3 I-Time
回 O
到 O
银 O
滩 O
花 O
园 O
家 O
中 O

病 B-Id
例 I-Id
2 I-Id
9 I-Id
刘 O
某 O
某 O
1 B-Date
0 I-Date
月 I-Date
1 I-Date
8 I-Date
日 I-Date
8 B-Time
: I-Time
0 I-Time
0 I-Time
步 B-Type
行 I-Type
至 O
马 O
滩 O
站 O
乘 B-Type
坐 I-Type
地 I-Type
铁 I-Type

病 B-Id
例 I-Id
2 I-Id
9 I-Id
刘 O
某 O
某 O
1 B-Date
0 I-Date
月 I-Date
1 I-Date
8 I-Date
日 I-Date
8 B-Time
: I-Time
2 I-Time
2 I-Time
到 O
兰 O
州 O
大 O
学 O
站 O
， O
换 O
乘 B-Type
1 I-Type
6 I-Type
路 I-Type
公 I-Type
交 I-Type

病 B-Id
例 I-Id
2 I-Id
9 I-Id
刘 O
某 O
某 O
1 B-Date
0 I-Date
月 I-Date
1 I-Date
8 I-Date
日 I-Date
8 B-Time
: I-Time
4 I-Time
6 I-Time
到 O
公 O
司 O
上 O
班 O

病 B-Id
例 I-Id
2 I-Id
9 I-Id
刘 O
某 O
某 O
1 B-Date
0 I-Date
月 I-Date
1 I-Date
8 I-Date
日 I-Date
中 B-Time
午 I-Time
在 O
公 O
司 O
周 O
边 O
吃 O
午 O
餐 O

病 B-Id
例 I-Id
2 I-Id
9 I-Id
刘 O
某 O
某 O
1 B-Date
0 I-Date
月 I-Date
1 I-Date
8 I-Date
日 I-Date
1 B-Time
8 I-Time
: I-Time
1 I-Time
0 I-Time
离 O
开 O
公 O
司 O

病 B-Id
例 I-Id
2 I-Id
9 I-Id
刘 O
某 O
某 O
1 B-Date
0 I-Date
月 I-Date
1 I-Date
8 I-Date
日 I-Date
1 B-Time
9 I-Time
: I-Time
1 I-Time
1 I-Time
到 O
达 O
银 O
滩 O
花 O
园 O
家 O
中 O

病 B-Id
例 I-Id
2 I-Id
9 I-Id
刘 O
某 O
某 O
1 B-Date
0 I-Date
月 I-Date
1 I-Date
9 I-Date
日 I-Date
白 B-Time
天 I-Time
一 I-Time
直 I-Time
未 O
外 O
出 O

病 B-Id
例 I-Id
2 I-Id
9 I-Id
刘 O
某 O
某 O
1 B-Date
0 I-Date
月 I-Date
1 I-Date
9 I-Date
日 I-Date
1 B-Time
9 I-Time
: I-Time
1 I-Time
2 I-Time
开 B-Type
车 I-Type
去 O
安 O
宁 O
区 O
父 O
母 O
家 O
看 O
望 O
父 O
母 O
和 O
奶 O
奶 O

病 B-Id
例 I-Id
2 I-Id
9 I-Id
刘 O
某 O
某 O
1 B-Date
0 I-Date
月 I-Date
1 I-Date
9 I-Date
日 I-Date
2 B-Time
0 I-Time
: I-Time
0 I-Time
3 I-Time
离 O
开 O

病 B-Id
例 I-Id
2 I-Id
9 I-Id
刘 O
某 O
某 O
1 B-Date
0 I-Date
月 I-Date
1 I-Date
9 I-Date
日 I-Date
2 B-Time
0 I-Time
: I-Time
4 I-Time
0 I-Time
回 O
到 O
银 O
滩 O
花 O
园 O
家 O
中 O

病 B-Id
例 I-Id
2 I-Id
9 I-Id
刘 O
某 O
某 O
1 B-Date
0 I-Date
月 I-Date
2 I-Date
0 I-Date
日 I-Date
1 B-Time
2 I-Time
: I-Time
4 I-Time
0 I-Time
出 O
门 O

病 B-Id
例 I-Id
2 I-Id
9 I-Id
刘 O
某 O
某 O
1 B-Date
0 I-Date
月 I-Date
2 I-Date
0 I-Date
日 I-Date
1 B-Time
3 I-Time
: I-Time
4 I-Time
9 I-Time
开 B-Type
车 I-Type
于 O
1 B-Time
3 I-Time
: I-Time
4 I-Time
9 I-Time
到 O
达 O
西 O
站 O
十 O
字 O
地 O
铁 O
站 O
乘 B-Type
坐 I-Type
地 I-Type
铁 I-Type
1 O
号 O
线 O

病 B-Id
例 I-Id
2 I-Id
9 I-Id
刘 O
某 O
某 O
1 B-Date
0 I-Date
月 I-Date
2 I-Date
0 I-Date
日 I-Date
1 B-Time
4 I-Time
: I-Time
0 I-Time
5 I-Time
到 O
兰 O
州 O
大 O
学 O
站 O
， O
换 O
乘 B-Type
1 I-Type
6 I-Type
路 I-Type
公 I-Type
交 I-Type

病 B-Id
例 I-Id
2 I-Id
9 I-Id
刘 O
某 O
某 O
1 B-Date
0 I-Date
月 I-Date
2 I-Date
0 I-Date
日 I-Date
1 B-Time
8 I-Time
: I-Time
5 I-Time
0 I-Time
离 O
开 O
公 O
司 O

病 B-Id
例 I-Id
2 I-Id
9 I-Id
刘 O
某 O
某 O
1 B-Date
0 I-Date
月 I-Date
2 I-Date
0 I-Date
日 I-Date
1 B-Time
9 I-Time
: I-Time
0 I-Time
0 I-Time
到 O
兰 O
州 O
大 O
学 O
站 O
乘 B-Type
坐 I-Type
地 I-Type
铁 I-Type
1 O
号 O
线 O

病 B-Id
例 I-Id
2 I-Id
9 I-Id
刘 O
某 O
某 O
1 B-Date
0 I-Date
月 I-Date
2 I-Date
0 I-Date
日 I-Date
1 B-Time
9 I-Time
: I-Time
3 I-Time
0 I-Time
出 O
马 O
滩 O
站 O

病 B-Id
例 I-Id
2 I-Id
9 I-Id
刘 O
某 O
某 O
1 B-Date
0 I-Date
月 I-Date
2 I-Date
0 I-Date
日 I-Date
1 B-Time
9 I-Time
: I-Time
5 I-Time
0 I-Time
到 O
金 O
牛 O
街 O
塞 O
百 O
味 O
快 O
餐 O
店 O
吃 O
饭 O

病 B-Id
例 I-Id
2 I-Id
9 I-Id
刘 O
某 O
某 O
1 B-Date
0 I-Date
月 I-Date
2 I-Date
0 I-Date
日 I-Date
2 B-Time
0 I-Time
: I-Time
3 I-Time
0 I-Time
打 B-Type
车 I-Type
返 O
回 O
银 O
滩 O
花 O
园 O
家 O
中 O

病 B-Id
例 I-Id
2 I-Id
9 I-Id
刘 O
某 O
某 O
1 B-Date
0 I-Date
月 I-Date
2 I-Date
1 I-Date
日 I-Date
9 B-Time
: I-Time
1 I-Time
0 I-Time
由 O
其 O
妻 O
子 O
开 B-Type
车 I-Type
送 O
到 O
公 O
司 O

病 B-Id
例 I-Id
2 I-Id
9 I-Id
刘 O
某 O
某 O
1 B-Date
0 I-Date
月 I-Date
2 I-Date
1 I-Date
日 I-Date
1 B-Time
2 I-Time
: I-Time
2 I-Time
0 I-Time
至 I-Time
1 I-Time
2 I-Time
: I-Time
5 I-Time
0 I-Time
与 O
吕 O
某 O
某 O
、 O
王 O
某 O
某 O
一 O
同 O
在 O
城 O
关 O
区 O
万 O
达 O
广 O
场 O
周 O
达 O
炒 O
面 O
馆 O
吃 O
午 O
饭 O

病 B-Id
例 I-Id
2 I-Id
9 I-Id
刘 O
某 O
某 O
1 B-Date
0 I-Date
月 I-Date
2 I-Date
1 I-Date
日 I-Date
1 B-Time
7 I-Time
: I-Time
4 I-Time
0 I-Time
离 O
开 O
公 O
司 O

病 B-Id
例 I-Id
2 I-Id
9 I-Id
刘 O
某 O
某 O
1 B-Date
0 I-Date
月 I-Date
2 I-Date
1 I-Date
日 I-Date
1 B-Time
7 I-Time
: I-Time
5 I-Time
0 I-Time
到 O
岳 O
父 O
母 O
家 O

病 B-Id
例 I-Id
2 I-Id
9 I-Id
刘 O
某 O
某 O
1 B-Date
0 I-Date
月 I-Date
2 I-Date
2 I-Date
日 I-Date
8 B-Time
: I-Time
5 I-Time
0 I-Time
在 O
岳 O
父 O
母 O
家 O
附 O
近 O
向 O
东 O
早 O
餐 O
店 O
（ O
老 O
板 O
毕 O
某 O
某 O
， O
1 B-Date
0 I-Date
月 I-Date
2 I-Date
5 I-Date
日 I-Date
确 O
诊 O
） O
吃 O
早 O
餐 O

病 B-Id
例 I-Id
2 I-Id
9 I-Id
刘 O
某 O
某 O
1 B-Date
0 I-Date
月 I-Date
2 I-Date
2 I-Date
日 I-Date
9 B-Time
: I-Time
2 I-Time
3 I-Time
乘 B-Type
坐 I-Type
1 I-Type
6 I-Type
路 I-Type
公 I-Type
交 I-Type
车 I-Type
到 O
公 O
司 O
上 O
班 O
， O
自 O
述 O
在 O
公 O
司 O
与 O
张 O
某 O
有 O
接 O
触 O

病 B-Id
例 I-Id
2 I-Id
9 I-Id
刘 O
某 O
某 O
1 B-Date
0 I-Date
月 I-Date
2 I-Date
2 I-Date
日 I-Date
中 B-Time
午 I-Time
和 O
许 O
某 O
某 O
在 O
万 O
达 O
广 O
场 O
周 O
达 O
炒 O
面 O
馆 O
吃 O
午 O
饭 O

病 B-Id
例 I-Id
2 I-Id
9 I-Id
刘 O
某 O
某 O
1 B-Date
0 I-Date
月 I-Date
2 I-Date
2 I-Date
日 I-Date
1 B-Time
9 I-Time
: I-Time
0 I-Time
0 I-Time
离 O
开 O
公 O
司 O
， O
乘 B-Type
坐 I-Type
1 I-Type
6 I-Type
路 I-Type
公 I-Type
交 I-Type
车 I-Type

病 B-Id
例 I-Id
2 I-Id
9 I-Id
刘 O
某 O
某 O
1 B-Date
0 I-Date
月 I-Date
2 I-Date
2 I-Date
日 I-Date
1 B-Time
9 I-Time
: I-Time
1 I-Time
0 I-Time
到 O
岳 O
父 O
母 O
家 O

病 B-Id
例 I-Id
2 I-Id
9 I-Id
刘 O
某 O
某 O
1 B-Date
0 I-Date
月 I-Date
2 I-Date
3 I-Date
日 I-Date
8 B-Time
: I-Time
3 I-Time
8 I-Time
在 O
岳 O
父 O
母 O
家 O
附 O
近 O
向 O
东 O
早 O
餐 O
店 O
吃 O
早 O
餐 O

病 B-Id
例 I-Id
2 I-Id
9 I-Id
刘 O
某 O
某 O
1 B-Date
0 I-Date
月 I-Date
2 I-Date
3 I-Date
日 I-Date
9 B-Time
: I-Time
0 I-Time
0 I-Time
乘 B-Type
坐 I-Type
1 I-Type
6 I-Type
路 I-Type
公 I-Type
交 I-Type
车 I-Type
去 O
公 O
司 O
， O
在 O
公 O
司 O
与 O
同 O
事 O
许 O
某 O
某 O
有 O
近 O
距 O
离 O
接 O
触 O

病 B-Id
例 I-Id
2 I-Id
9 I-Id
刘 O
某 O
某 O
1 B-Date
0 I-Date
月 I-Date
2 I-Date
3 I-Date
日 I-Date
中 B-Time
午 I-Time
在 O
公 O
司 O
简 O
单 O
吃 O
饭 O

病 B-Id
例 I-Id
2 I-Id
9 I-Id
刘 O
某 O
某 O
1 B-Date
0 I-Date
月 I-Date
2 I-Date
3 I-Date
日 I-Date
1 B-Time
7 I-Time
: I-Time
3 I-Time
0 I-Time
乘 B-Type
坐 I-Type
1 I-Type
6 I-Type
路 I-Type
公 I-Type
交 I-Type
车 I-Type
从 O
公 O
司 O
到 O
岳 O
父 O
母 O
家 O

病 B-Id
例 I-Id
2 I-Id
9 I-Id
刘 O
某 O
某 O
1 B-Date
0 I-Date
月 I-Date
2 I-Date
4 I-Date
日 I-Date
8 B-Time
: I-Time
3 I-Time
0 I-Time
在 O
岳 O
父 O
母 O
家 O
附 O
近 O
向 O
东 O
早 O
餐 O
店 O
买 O
早 O
餐 O

病 B-Id
例 I-Id
2 I-Id
9 I-Id
刘 O
某 O
某 O
1 B-Date
0 I-Date
月 I-Date
2 I-Date
4 I-Date
日 I-Date
9 B-Time
: I-Time
0 I-Time
0 I-Time
打 B-Type
车 I-Type
去 O
公 O
司 O
， O
在 O
公 O
司 O
与 O
同 O
事 O
许 O
某 O
某 O
、 O
张 O
某 O
某 O
有 O
近 O
距 O
离 O
接 O
触 O

病 B-Id
例 I-Id
2 I-Id
9 I-Id
刘 O
某 O
某 O
1 B-Date
0 I-Date
月 I-Date
2 I-Date
4 I-Date
日 I-Date
中 B-Time
午 I-Time
在 O
公 O
司 O
简 O
单 O
吃 O
饭 O

病 B-Id
例 I-Id
2 I-Id
9 I-Id
刘 O
某 O
某 O
1 B-Date
0 I-Date
月 I-Date
2 I-Date
4 I-Date
日 I-Date
1 B-Time
7 I-Time
: I-Time
3 I-Time
0 I-Time
从 O
公 O
司 O
打 B-Type
车 I-Type
去 O
岳 O
父 O
母 O
家 O
吃 O
晚 O
饭 O

病 B-Id
例 I-Id
2 I-Id
9 I-Id
刘 O
某 O
某 O
1 B-Date
0 I-Date
月 I-Date
2 I-Date
4 I-Date
日 I-Date
1 B-Time
9 I-Time
: I-Time
1 I-Time
7 I-Time
在 O
省 O
政 O
府 O
地 O
铁 O
站 O
乘 B-Type
坐 I-Type
地 I-Type
铁 I-Type
回 O
银 O
滩 O
花 O
园 O
家 O
中 O

病 B-Id
例 I-Id
2 I-Id
9 I-Id
刘 O
某 O
某 O
1 B-Date
0 I-Date
月 I-Date
2 I-Date
5 I-Date
日 I-Date
白 B-Time
天 I-Time
一 I-Time
直 I-Time
在 O
家 O
中 O
未 O
外 O
出 O

病 B-Id
例 I-Id
2 I-Id
9 I-Id
刘 O
某 O
某 O
1 B-Date
0 I-Date
月 I-Date
2 I-Date
5 I-Date
日 I-Date
1 B-Time
9 I-Time
: I-Time
0 I-Time
0 I-Time
和 O
妻 O
子 O
开 B-Type
车 I-Type
去 O
安 O
宁 O
区 O
金 O
牛 O
街 O
必 O
胜 O
客 O
购 O
买 O
披 O
萨 O
， O
两 O
人 O
未 O
下 O
车 O
由 O
店 O
员 O
送 O
至 O
车 O
旁 O

病 B-Id
例 I-Id
2 I-Id
9 I-Id
刘 O
某 O
某 O
1 B-Date
0 I-Date
月 I-Date
2 I-Date
5 I-Date
日 I-Date
2 B-Time
0 I-Time
: I-Time
0 I-Time
0 I-Time
左 O
右 O
由 O
救 O
护 O
车 O
送 O
至 O
兰 O
州 O
重 O
离 O
子 O
医 O
院 O

病 B-Id
例 I-Id
3 I-Id
0 I-Id
马 O
苏 O
某 O
某 O
1 B-Date
0 I-Date
月 I-Date
1 I-Date
8 I-Date
日 I-Date
1 B-Time
4 I-Time
时 I-Time
2 I-Time
0 I-Time
分 I-Time
左 O
右 O
在 O
费 O
家 O
营 O
十 O
字 O
站 O
乘 O
坐 O
B O
R O
T O
至 O
黄 O
金 O
大 O
厦 O
， O
步 B-Type
行 I-Type
至 O
马 O
路 O
对 O
面 O
， O
换 O
乘 B-Type
1 I-Type
2 I-Type
9 I-Type
路 I-Type
公 I-Type
交 I-Type
车 I-Type
至 O
公 O
交 O
集 O
团 O
站 O
下 O
车 O
， O
后 O
步 B-Type
行 I-Type
至 O
小 O
西 O
湖 O
大 O
唐 O
宫 O
负 O
一 O
层 O
， O
前 O
往 O
马 O
某 O
某 O
（ O
1 O
0 O
月 O
1 O
9 O
日 O
确 O
诊 O
病 O
例 O
） O
门 O
店 O
购 O
物 O

病 B-Id
例 I-Id
3 I-Id
0 I-Id
马 O
苏 O
某 O
某 O
1 B-Date
0 I-Date
月 I-Date
1 I-Date
8 I-Date
日 I-Date
1 B-Time
6 I-Time
时 I-Time
5 I-Time
0 I-Time
分 I-Time
许 O
步 B-Type
行 I-Type
至 O
硷 O
沟 O
沿 O

病 B-Id
例 I-Id
3 I-Id
0 I-Id
马 O
苏 O
某 O
某 O
1 B-Date
0 I-Date
月 I-Date
1 I-Date
8 I-Date
日 I-Date
1 B-Time
8 I-Time
时 I-Time
左 I-Time
右 I-Time
乘 B-Type
1 I-Type
2 I-Type
9 I-Type
路 I-Type
公 I-Type
交 I-Type
车 I-Type
至 O
黄 O
金 O
大 O
厦 O
， O
后 O
换 O
乘 O
B O
R O
T O
路 O
至 O
费 O
家 O
营 O
十 O
字 O
返 O
回 O
家 O
中 O

病 B-Id
例 I-Id
3 I-Id
0 I-Id
马 O
苏 O
某 O
某 O
1 B-Date
0 I-Date
月 I-Date
1 I-Date
9 I-Date
日 I-Date
先 O
后 O
2 O
次 O
进 O
入 O
费 O
家 O
营 O
华 O
联 O
超 O
市 O
， O
第 O
一 O
次 O
7 B-Time
: I-Time
3 I-Time
1 I-Time
进 O
入 O
1 B-Time
0 I-Time
: I-Time
2 I-Time
0 I-Time
出 O
来 O
， O
第 O
二 O
次 O
1 B-Time
9 I-Time
： I-Time
5 I-Time
5 I-Time
进 O
入 O
， O
2 B-Time
0 I-Time
： I-Time
2 I-Time
9 I-Time
出 O
来 O

病 B-Id
例 I-Id
3 I-Id
0 I-Id
马 O
苏 O
某 O
某 O
1 B-Date
0 I-Date
月 I-Date
2 I-Date
0 I-Date
日 I-Date
下 B-Time
午 I-Time
1 I-Time
5 I-Time
: I-Time
0 I-Time
9 I-Time
去 O
安 O
宁 O
雅 O
康 O
诊 O
所 O
买 O
药 O
， O
之 O
后 O
去 O
石 O
磊 O
庄 O
菜 O
市 O
场 O
（ O
老 O
张 O
蔬 O
菜 O
） O
买 O
菜 O

病 B-Id
例 I-Id
3 I-Id
0 I-Id
马 O
苏 O
某 O
某 O
1 B-Date
0 I-Date
月 I-Date
2 I-Date
0 I-Date
日 I-Date
1 B-Time
9 I-Time
: I-Time
0 I-Time
3 I-Time
给 O
微 O
信 O
名 O
为 O
“ O
随 O
意 O
” O
付 O
款 O
1 O
0 O
元 O

病 B-Id
例 I-Id
3 I-Id
0 I-Id
马 O
苏 O
某 O
某 O
1 B-Date
0 I-Date
月 I-Date
2 I-Date
0 I-Date
日 I-Date
其 B-Time
余 I-Time
时 I-Time
间 I-Time
其 B-Time
余 I-Time
时 I-Time
间 I-Time
无 O
外 O
出 O

病 B-Id
例 I-Id
3 I-Id
0 I-Id
马 O
苏 O
某 O
某 O
1 B-Date
0 I-Date
月 I-Date
2 I-Date
1 I-Date
日 I-Date
晚 B-Time
上 I-Time
去 O
石 O
磊 O
庄 O
社 O
区 O
做 O
第 O
一 O
次 O
核 O
酸 O
检 O
测 O

病 B-Id
例 I-Id
3 I-Id
0 I-Id
马 O
苏 O
某 O
某 O
1 B-Date
0 I-Date
月 I-Date
2 I-Date
1 I-Date
日 I-Date
其 B-Time
余 I-Time
时 I-Time
间 I-Time
其 B-Time
余 I-Time
时 I-Time
间 I-Time
无 O
外 O
出 O

病 B-Id
例 I-Id
3 I-Id
0 I-Id
马 O
苏 O
某 O
某 O
1 B-Date
0 I-Date
月 I-Date
2 I-Date
2 I-Date
日 I-Date
1 B-Time
2 I-Time
时 I-Time
左 I-Time
右 I-Time
与 O
其 O
妹 O
在 O
费 O
家 O
营 O
十 O
字 O
乘 B-Type
坐 I-Type
B I-Type
R I-Type
T I-Type
路 I-Type
在 I-Type
西 O
站 O
十 O
字 O
下 B-Type
车 I-Type
后 O
， O
两 O
人 O
又 O
同 O
乘 B-Type
坐 I-Type
B I-Type
R I-Type
T I-Type
路 I-Type
在 I-Type
西 I-Type
站 I-Type
十 I-Type
字 I-Type
上 I-Type
车 I-Type
在 O
费 O
家 O
营 O
十 O
字 O
站 O
下 O
车 O
后 O
返 O
回 O
家 O
中 O

病 B-Id
例 I-Id
3 I-Id
0 I-Id
马 O
苏 O
某 O
某 O
1 B-Date
0 I-Date
月 I-Date
2 I-Date
2 I-Date
日 I-Date
其 B-Time
余 I-Time
时 I-Time
间 I-Time
其 B-Time
余 I-Time
时 I-Time
间 I-Time
无 O
外 O
出 O

病 B-Id
例 I-Id
3 I-Id
0 I-Id
马 O
苏 O
某 O
某 O
1 B-Date
0 I-Date
月 I-Date
2 I-Date
3 I-Date
日 I-Date
居 O
家 O
无 O
外 O
出 O

病 B-Id
例 I-Id
3 I-Id
0 I-Id
马 O
苏 O
某 O
某 O
1 B-Date
0 I-Date
月 I-Date
2 I-Date
4 I-Date
日 I-Date
去 O
飞 O
天 O
世 O
纪 O
新 O
城 O
小 O
区 O
内 O
做 O
第 O
二 O
次 O
核 O
酸 O
检 O
测 O

病 B-Id
例 I-Id
3 I-Id
0 I-Id
马 O
苏 O
某 O
某 O
1 B-Date
0 I-Date
月 I-Date
2 I-Date
4 I-Date
日 I-Date
其 B-Time
余 I-Time
时 I-Time
间 I-Time
其 B-Time
余 I-Time
时 I-Time
间 I-Time
无 O
外 O
出 O

病 B-Id
例 I-Id
3 I-Id
0 I-Id
马 O
苏 O
某 O
某 O
1 B-Date
0 I-Date
月 I-Date
2 I-Date
5 I-Date
日 I-Date
该 O
患 O
者 O
转 O
移 O
至 O
定 O
点 O
医 O
院 O
隔 O
离 O
诊 O
疗 O

病 B-Id
例 I-Id
3 I-Id
1 I-Id
王 O
某 O
某 O
1 B-Date
0 I-Date
月 I-Date
1 I-Date
6 I-Date
日 I-Date
1 B-Time
0 I-Time
: I-Time
3 I-Time
0 I-Time
乘 B-Type
坐 I-Type
甘 I-Type
A I-Type
5 I-Type
5 I-Type
U I-Type
0 I-Type
1 I-Type
私 I-Type
家 I-Type
车 I-Type
去 O
兰 O
州 O
银 O
行 O
桃 O
林 O
支 O
行 O
柜 O
员 O
机 O
自 O
助 O
取 O
款 O
用 O
时 O
约 O
3 O
分 O
钟 O

病 B-Id
例 I-Id
3 I-Id
1 I-Id
王 O
某 O
某 O
1 B-Date
0 I-Date
月 I-Date
1 I-Date
6 I-Date
日 I-Date
1 B-Time
1 I-Time
: I-Time
3 I-Time
0 I-Time
左 O
右 O
到 O
达 O
中 O
川 O
机 O
场 O
， O
在 O
安 O
泊 O
尔 O
牛 O
肉 O
面 O
馆 O
中 O
川 O
店 O
吃 O
饭 O
大 O
约 O
用 O
时 O
1 O
0 O
分 O
钟 O
， O
之 O
后 O
乘 O
3 O
U O
8 O
5 O
1 O
4 O
（ O
座 O
位 O
4 O
6 O
K O
） O
航 O
班 O
由 O
兰 O
州 O
中 O
川 O
机 O
场 O
起 O
飞 O

病 B-Id
例 I-Id
3 I-Id
1 I-Id
王 O
某 O
某 O
1 B-Date
0 I-Date
月 I-Date
1 I-Date
6 I-Date
日 I-Date
1 B-Time
4 I-Time
: I-Time
3 I-Time
0 I-Time
到 O
达 O
重 O
庆 O
江 O
北 O
机 O
场 O
。 O
由 O
私 O
家 O
车 O
接 O
送 O
至 O
重 O
庆 O
丽 O
森 O
酒 O
店 O

病 B-Id
例 I-Id
3 I-Id
1 I-Id
王 O
某 O
某 O
1 B-Date
0 I-Date
月 I-Date
1 I-Date
6 I-Date
日 I-Date
1 B-Time
9 I-Time
时 I-Time
左 I-Time
右 I-Time
在 O
重 O
庆 O
渝 O
北 O
区 O
丽 O
森 O
酒 O
店 O
旁 O
一 O
餐 O
厅 O
就 O
餐 O

病 B-Id
例 I-Id
3 I-Id
1 I-Id
王 O
某 O
某 O
1 B-Date
0 I-Date
月 I-Date
1 I-Date
6 I-Date
日 I-Date
2 B-Time
0 I-Time
: I-Time
3 I-Time
0 I-Time
左 O
右 O
回 O
到 O
酒 O
店 O
， O
无 O
外 O
出 O

病 B-Id
例 I-Id
3 I-Id
1 I-Id
王 O
某 O
某 O
1 B-Date
0 I-Date
月 I-Date
1 I-Date
7 I-Date
日 I-Date
无 O
外 O
出 O
， O
与 O
同 O
上 O
五 O
位 O
好 O
友 O
在 O
酒 O
店 O
6 O
0 O
1 O
2 O
房 O
间 O
聚 O
会 O

病 B-Id
例 I-Id
3 I-Id
1 I-Id
王 O
某 O
某 O
1 B-Date
0 I-Date
月 I-Date
1 I-Date
8 I-Date
日 I-Date
7 B-Time
: I-Time
4 I-Time
0 I-Time
乘 B-Type
火 I-Type
力 I-Type
专 I-Type
车 I-Type
渝 O
D O
J O
5 O
8 O
6 O
3 O
司 O
机 O
送 O
至 O
江 O
北 O
机 O
场 O

病 B-Id
例 I-Id
3 I-Id
1 I-Id
王 O
某 O
某 O
1 B-Date
0 I-Date
月 I-Date
1 I-Date
8 I-Date
日 I-Date
9 B-Time
: I-Time
3 I-Time
0 I-Time
乘 O
3 O
U O
8 O
5 O
1 O
3 O
（ O
座 O
位 O
4 O
5 O
H O
） O
航 O
班 O

病 B-Id
例 I-Id
3 I-Id
1 I-Id
王 O
某 O
某 O
1 B-Date
0 I-Date
月 I-Date
1 I-Date
8 I-Date
日 I-Date
1 B-Time
1 I-Time
: I-Time
3 I-Time
0 I-Time
分 O
到 O
达 O
兰 O
州 O
中 O
川 O
机 O
场 O
， O
由 O
司 O
机 O
送 O
至 O
七 O
里 O
河 O
区 O
甘 O
肃 O
宏 O
科 O
工 O
程 O
监 O
理 O
咨 O
询 O
有 O
限 O
公 O
司 O

病 B-Id
例 I-Id
3 I-Id
1 I-Id
王 O
某 O
某 O
1 B-Date
0 I-Date
月 I-Date
1 I-Date
8 I-Date
日 I-Date
1 B-Time
8 I-Time
: I-Time
0 I-Time
0 I-Time
左 O
右 O
由 O
私 O
家 O
车 O
送 O
回 O
家 O
， O
再 O
无 O
外 O
出 O

病 B-Id
例 I-Id
3 I-Id
1 I-Id
王 O
某 O
某 O
1 B-Date
0 I-Date
月 I-Date
1 I-Date
9 I-Date
日 I-Date
9 B-Time
： I-Time
0 I-Time
0 I-Time
左 O
右 O
自 B-Type
驾 I-Type
车 I-Type
去 O
联 O
勤 O
保 O
障 O
部 O
队 O
9 O
4 O
0 O
医 O
院 O
核 O
酸 O
检 O
测 O
， O
由 O
于 O
人 O
多 O
大 O
概 O
停 O
留 O
1 O
0 O
分 O
钟 O
前 O
去 O
七 O
里 O
河 O
区 O
人 O
民 O
医 O
院 O
采 O
集 O
核 O
酸 O
， O
大 O
约 O
停 O
留 O
2 O
0 O
分 O
钟 O
左 O
右 O
， O
随 O
后 O
步 B-Type
行 I-Type
至 O
公 O
司 O

病 B-Id
例 I-Id
3 I-Id
1 I-Id
王 O
某 O
某 O
1 B-Date
0 I-Date
月 I-Date
1 I-Date
9 I-Date
日 I-Date
1 B-Time
7 I-Time
: I-Time
0 I-Time
0 I-Time
左 O
右 O
司 O
机 O
送 O
至 O
家 O
中 O

病 B-Id
例 I-Id
3 I-Id
1 I-Id
王 O
某 O
某 O
1 B-Date
0 I-Date
月 I-Date
1 I-Date
9 I-Date
日 I-Date
2 B-Time
1 I-Time
: I-Time
2 I-Time
0 I-Time
由 O
安 O
宁 O
区 O
十 O
里 O
店 O
街 O
道 O
闭 O
环 O
转 O
运 O
至 O
隔 O
离 O
点 O

病 B-Id
例 I-Id
3 I-Id
2 I-Id
彭 O
某 O
某 O
1 B-Date
0 I-Date
月 I-Date
1 I-Date
1 I-Date
日 I-Date
至 I-Date
1 I-Date
5 I-Date
日 I-Date
在 O
家 O
及 O
小 O
区 O
活 O
动 O

病 B-Id
例 I-Id
3 I-Id
2 I-Id
彭 O
某 O
某 O
1 B-Date
0 I-Date
月 I-Date
1 I-Date
6 I-Date
日 I-Date
7 B-Time
: I-Time
2 I-Time
0 I-Time
左 O
右 O
和 O
丈 O
夫 O
步 B-Type
行 I-Type
至 O
七 O
里 O
河 O
区 O
八 O
里 O
镇 O
三 O
十 O
六 O
中 O
车 O
站 O

病 B-Id
例 I-Id
3 I-Id
2 I-Id
彭 O
某 O
某 O
1 B-Date
0 I-Date
月 I-Date
1 I-Date
6 I-Date
日 I-Date
7 B-Time
: I-Time
2 I-Time
7 I-Time
乘 B-Type
坐 I-Type
7 I-Type
5 I-Type
1 I-Type
路 I-Type
微 O
公 O
交 O
至 O
解 O
放 O
门 O
站 O
（ O
微 O
信 O
付 O
款 O
： O
给 O
千 O
岁 O
， O
满 O
员 O
， O
约 O
8 O
人 O
） O

病 B-Id
例 I-Id
3 I-Id
2 I-Id
彭 O
某 O
某 O
1 B-Date
0 I-Date
月 I-Date
1 I-Date
6 I-Date
日 I-Date
7 B-Time
: I-Time
4 I-Time
1 I-Time
转 O
乘 B-Type
5 I-Type
6 I-Type
路 I-Type
公 I-Type
交 I-Type
至 I-Type
城 O
关 O
区 O
皋 O
兰 O
路 O
站 O
下 B-Type
车 I-Type
（ O
车 O
辆 O
自 O
编 O
号 O
2 O
4 O
6 O
4 O
） O

病 B-Id
例 I-Id
3 I-Id
2 I-Id
彭 O
某 O
某 O
1 B-Date
0 I-Date
月 I-Date
1 I-Date
6 I-Date
日 I-Date
约 O
8 B-Time
: I-Time
3 I-Time
0 I-Time
步 B-Type
行 I-Type
至 O
城 O
关 O
区 O
老 O
背 O
斗 O
刀 O
削 O
面 O
馆 O
上 O
班 O

病 B-Id
例 I-Id
3 I-Id
2 I-Id
彭 O
某 O
某 O
1 B-Date
0 I-Date
月 I-Date
1 I-Date
6 I-Date
日 I-Date
2 B-Time
0 I-Time
: I-Time
3 I-Time
0 I-Time
左 O
右 O
下 O
班 O
， O
步 B-Type
行 I-Type
至 O
城 O
关 O
区 O
王 O
家 O
庄 O
车 O
站 O
， O
乘 B-Type
坐 I-Type
1 I-Type
1 I-Type
8 I-Type
路 I-Type
公 I-Type
交 I-Type
至 O
城 O
关 O
区 O
解 O
放 O
门 O
站 O
（ O
车 O
辆 O
自 O
编 O
号 O
6 O
8 O
6 O
9 O
） O

病 B-Id
例 I-Id
3 I-Id
2 I-Id
彭 O
某 O
某 O
1 B-Date
0 I-Date
月 I-Date
1 I-Date
6 I-Date
日 I-Date
2 B-Time
1 I-Time
: I-Time
0 I-Time
1 I-Time
换 O
乘 B-Type
7 I-Type
5 I-Type
1 I-Type
路 I-Type
微 O
公 O
交 O
至 O
三 O
十 O
六 O
中 O
站 O
（ O
微 O
信 O
付 O
款 O
： O
啦 O
啦 O
啦 O
， O
满 O
座 O
， O
约 O
8 O
人 O
） O
， O
步 B-Type
行 I-Type
回 O
家 O

病 B-Id
例 I-Id
3 I-Id
2 I-Id
彭 O
某 O
某 O
1 B-Date
0 I-Date
月 I-Date
1 I-Date
6 I-Date
日 I-Date
其 B-Time
他 I-Time
时 I-Time
间 I-Time
其 B-Time
他 I-Time
时 I-Time
间 I-Time
无 O
外 O
出 O

病 B-Id
例 I-Id
3 I-Id
2 I-Id
彭 O
某 O
某 O
1 B-Date
0 I-Date
月 I-Date
1 I-Date
7 I-Date
日 I-Date
7 B-Time
: I-Time
3 I-Time
0 I-Time
左 O
右 O
和 O
丈 O
夫 O
步 B-Type
行 I-Type
至 O
三 O
十 O
六 O
中 O
站 O

病 B-Id
例 I-Id
3 I-Id
2 I-Id
彭 O
某 O
某 O
1 B-Date
0 I-Date
月 I-Date
1 I-Date
7 I-Date
日 I-Date
7 B-Time
: I-Time
4 I-Time
5 I-Time
乘 B-Type
坐 I-Type
7 I-Type
5 I-Type
1 I-Type
路 I-Type
微 O
公 O
交 O
至 O
解 O
放 O
门 O
站 O
（ O
微 O
信 O
付 O
款 O
： O
给 O
祥 O
， O
满 O
员 O
， O
约 O
8 O
人 O
） O

病 B-Id
例 I-Id
3 I-Id
2 I-Id
彭 O
某 O
某 O
1 B-Date
0 I-Date
月 I-Date
1 I-Date
7 I-Date
日 I-Date
7 B-Time
: I-Time
5 I-Time
6 I-Time
换 O
乘 B-Type
5 I-Type
6 I-Type
路 I-Type
公 I-Type
交 I-Type
至 I-Type
皋 O
兰 O
路 O
站 O
下 B-Type
车 I-Type
（ O
车 O
辆 O
自 O
编 O
号 O
2 O
4 O
5 O
0 O
） O

病 B-Id
例 I-Id
3 I-Id
2 I-Id
彭 O
某 O
某 O
1 B-Date
0 I-Date
月 I-Date
1 I-Date
7 I-Date
日 I-Date
约 O
8 B-Time
: I-Time
3 I-Time
0 I-Time
步 B-Type
行 I-Type
至 O
老 O
背 O
斗 O
刀 O
削 O
面 O
馆 O
上 O
班 O

病 B-Id
例 I-Id
3 I-Id
2 I-Id
彭 O
某 O
某 O
1 B-Date
0 I-Date
月 I-Date
1 I-Date
7 I-Date
日 I-Date
2 B-Time
0 I-Time
: I-Time
3 I-Time
0 I-Time
左 O
右 O
下 O
班 O
， O
步 B-Type
行 I-Type
至 O
王 O
家 O
庄 O
车 O
站 O

病 B-Id
例 I-Id
3 I-Id
2 I-Id
彭 O
某 O
某 O
1 B-Date
0 I-Date
月 I-Date
1 I-Date
7 I-Date
日 I-Date
2 B-Time
0 I-Time
: I-Time
3 I-Time
3 I-Time
乘 B-Type
坐 I-Type
1 I-Type
1 I-Type
8 I-Type
路 I-Type
公 I-Type
交 I-Type
至 I-Type
解 O
放 O
门 O
站 O
（ B-Type
车 I-Type
辆 O
自 O
编 O
号 O
6 O
3 O
9 O
9 O
） O

病 B-Id
例 I-Id
3 I-Id
2 I-Id
彭 O
某 O
某 O
1 B-Date
0 I-Date
月 I-Date
1 I-Date
7 I-Date
日 I-Date
2 B-Time
1 I-Time
: I-Time
1 I-Time
3 I-Time
换 O
乘 B-Type
7 I-Type
5 I-Type
1 I-Type
路 I-Type
微 O
公 O
交 O
至 O
三 O
十 O
六 O
中 O
站 O
（ O
微 O
信 O
付 O
款 O
： O
天 O
道 O
酬 O
勤 O
， O
满 O
座 O
， O
约 O
8 O
人 O
） O
， O
步 B-Type
行 I-Type
回 O
家 O

病 B-Id
例 I-Id
3 I-Id
2 I-Id
彭 O
某 O
某 O
1 B-Date
0 I-Date
月 I-Date
1 I-Date
7 I-Date
日 I-Date
其 B-Time
他 I-Time
时 I-Time
间 I-Time
其 B-Time
他 I-Time
时 I-Time
间 I-Time
无 O
外 O
出 O

病 B-Id
例 I-Id
3 I-Id
2 I-Id
彭 O
某 O
某 O
1 B-Date
0 I-Date
月 I-Date
1 I-Date
8 I-Date
日 I-Date
7 B-Time
: I-Time
3 I-Time
0 I-Time
左 O
右 O
和 O
丈 O
夫 O
步 B-Type
行 I-Type
至 O
三 O
十 O
六 O
中 O
站 O

病 B-Id
例 I-Id
3 I-Id
2 I-Id
彭 O
某 O
某 O
1 B-Date
0 I-Date
月 I-Date
1 I-Date
8 I-Date
日 I-Date
7 B-Time
: I-Time
3 I-Time
4 I-Time
乘 B-Type
坐 I-Type
4 I-Type
4 I-Type
路 I-Type
公 I-Type
交 I-Type
至 O
解 O
放 O
门 O
站 O

病 B-Id
例 I-Id
3 I-Id
2 I-Id
彭 O
某 O
某 O
1 B-Date
0 I-Date
月 I-Date
1 I-Date
8 I-Date
日 I-Date
8 B-Time
: I-Time
0 I-Time
2 I-Time
换 O
乘 B-Type
5 I-Type
6 I-Type
路 I-Type
公 I-Type
交 I-Type
至 I-Type
皋 O
兰 O
路 O
站 O
下 B-Type
车 I-Type
（ O
车 O
辆 O
自 O
编 O
号 O
2 O
4 O
5 O
2 O
） O

病 B-Id
例 I-Id
3 I-Id
2 I-Id
彭 O
某 O
某 O
1 B-Date
0 I-Date
月 I-Date
1 I-Date
8 I-Date
日 I-Date
约 O
8 B-Time
: I-Time
3 I-Time
0 I-Time
步 B-Type
行 I-Type
至 O
老 O
背 O
斗 O
刀 O
削 O
面 O
馆 O
上 O
班 O

病 B-Id
例 I-Id
3 I-Id
2 I-Id
彭 O
某 O
某 O
1 B-Date
0 I-Date
月 I-Date
1 I-Date
8 I-Date
日 I-Date
2 B-Time
0 I-Time
: I-Time
3 I-Time
0 I-Time
左 O
右 O
下 O
班 O
， O
步 B-Type
行 I-Type
至 O
王 O
家 O
庄 O
车 O
站 O

病 B-Id
例 I-Id
3 I-Id
2 I-Id
彭 O
某 O
某 O
1 B-Date
0 I-Date
月 I-Date
1 I-Date
8 I-Date
日 I-Date
2 B-Time
0 I-Time
: I-Time
3 I-Time
3 I-Time
乘 B-Type
坐 I-Type
1 I-Type
1 I-Type
8 I-Type
路 I-Type
公 I-Type
交 I-Type
至 O
解 O
放 O
门 O
站 O
（ O
具 O
体 O
班 O
次 O
不 O
详 O
） O

病 B-Id
例 I-Id
3 I-Id
2 I-Id
彭 O
某 O
某 O
1 B-Date
0 I-Date
月 I-Date
1 I-Date
8 I-Date
日 I-Date
2 B-Time
1 I-Time
: I-Time
4 I-Time
3 I-Time
换 O
乘 B-Type
7 I-Type
5 I-Type
1 I-Type
路 I-Type
微 O
公 O
交 O
至 O
三 O
十 O
六 O
中 O
站 O
（ O
微 O
信 O
付 O
款 O
： O
蒋 O
师 O
傅 O
7 O
5 O
1 O
， O
满 O
座 O
， O
约 O
8 O
人 O
） O
， O
步 B-Type
行 I-Type
回 O
家 O

病 B-Id
例 I-Id
3 I-Id
2 I-Id
彭 O
某 O
某 O
1 B-Date
0 I-Date
月 I-Date
1 I-Date
8 I-Date
日 I-Date
2 B-Time
2 I-Time
: I-Time
3 I-Time
0 I-Time
餐 O
馆 O
老 O
板 O
王 O
某 O
电 O
话 O
告 O
知 O
彭 O
某 O
某 O
1 O
9 O
日 O
停 O
止 O
上 O
班 O
， O
原 O
因 O
为 O
店 O
中 O
有 O
新 O
冠 O
确 O
诊 O
病 O
例 O
就 O
餐 O
史 O

病 B-Id
例 I-Id
3 I-Id
2 I-Id
彭 O
某 O
某 O
1 B-Date
0 I-Date
月 I-Date
1 I-Date
8 I-Date
日 I-Date
其 B-Time
他 I-Time
时 I-Time
间 I-Time
其 B-Time
他 I-Time
时 I-Time
间 I-Time
无 O
外 O
出 O

病 B-Id
例 I-Id
3 I-Id
2 I-Id
彭 O
某 O
某 O
1 B-Date
0 I-Date
月 I-Date
1 I-Date
9 I-Date
日 I-Date
- I-Date
2 I-Date
0 I-Date
日 I-Date
无 O
外 O
出 O

病 B-Id
例 I-Id
3 I-Id
2 I-Id
彭 O
某 O
某 O
1 B-Date
0 I-Date
月 I-Date
2 I-Date
1 I-Date
日 I-Date
2 B-Time
1 I-Time
: I-Time
4 I-Time
6 I-Time
打 B-Type
车 I-Type
（ O
微 O
信 O
付 O
款 O
： O
1 O
6 O
8 O
） O
至 O
七 O
里 O
河 O
区 O
华 O
林 O
山 O
桥 O
头 O
做 O
核 O
酸 O
检 O
测 O
， O
下 O
车 O
后 O
做 O
核 O
酸 O
检 O
测 O
未 O
果 O
， O
停 O
留 O
数 O
分 O
钟 O

病 B-Id
例 I-Id
3 I-Id
2 I-Id
彭 O
某 O
某 O
1 B-Date
0 I-Date
月 I-Date
2 I-Date
1 I-Date
日 I-Date
2 B-Time
1 I-Time
: I-Time
5 I-Time
9 I-Time
打 B-Type
车 I-Type
（ O
微 O
信 O
付 O
款 O
： O
二 O
两 O
米 O
饭 O
） O
到 O
八 O
里 O
镇 O
五 O
里 O
铺 O
村 O
委 O
会 O
做 O
核 O
酸 O
检 O
测 O
， O
检 O
测 O
后 O
步 B-Type
行 I-Type
回 O
家 O

病 B-Id
例 I-Id
3 I-Id
2 I-Id
彭 O
某 O
某 O
1 B-Date
0 I-Date
月 I-Date
2 I-Date
1 I-Date
日 I-Date
其 B-Time
他 I-Time
时 I-Time
间 I-Time
其 B-Time
他 I-Time
时 I-Time
间 I-Time
无 O
外 O
出 O

病 B-Id
例 I-Id
3 I-Id
2 I-Id
彭 O
某 O
某 O
1 B-Date
0 I-Date
月 I-Date
2 I-Date
2 I-Date
日 I-Date
全 B-Time
天 I-Time
无 O
外 O
出 O

病 B-Id
例 I-Id
3 I-Id
2 I-Id
彭 O
某 O
某 O
1 B-Date
0 I-Date
月 I-Date
2 I-Date
3 I-Date
日 I-Date
1 B-Time
4 I-Time
: I-Time
0 I-Time
0 I-Time
左 O
右 O
出 O
门 O
至 O
楼 O
下 O
乐 O
乐 O
便 O
利 O
店 O
购 O
物 O
（ O
微 O
信 O
付 O
款 O
： O
倪 O
先 O
+ O
~ O
我 O
断 O
后 O
） O
， O
停 O
留 O
时 O
间 O
约 O
1 O
0 O
分 O
钟 O
， O
店 O
里 O
有 O
4 O
- O
5 O
名 O
顾 O
客 O

病 B-Id
例 I-Id
3 I-Id
2 I-Id
彭 O
某 O
某 O
1 B-Date
0 I-Date
月 I-Date
2 I-Date
3 I-Date
日 I-Date
其 B-Time
他 I-Time
时 I-Time
间 I-Time
其 B-Time
他 I-Time
时 I-Time
间 I-Time
无 O
外 O
出 O

病 B-Id
例 I-Id
3 I-Id
2 I-Id
彭 O
某 O
某 O
1 B-Date
0 I-Date
月 I-Date
2 I-Date
4 I-Date
日 I-Date
2 B-Time
3 I-Time
: I-Time
0 I-Time
0 I-Time
前 O
无 O
外 O
出 O

病 B-Id
例 I-Id
3 I-Id
2 I-Id
彭 O
某 O
某 O
1 B-Date
0 I-Date
月 I-Date
2 I-Date
4 I-Date
日 I-Date
2 B-Time
3 I-Time
: I-Time
0 I-Time
0 I-Time
在 O
居 O
住 O
小 O
区 O
做 O
核 O
酸 O
检 O
测 O
， O
全 O
程 O
戴 O
口 O
罩 O

病 B-Id
例 I-Id
3 I-Id
2 I-Id
彭 O
某 O
某 O
1 B-Date
0 I-Date
月 I-Date
2 I-Date
5 I-Date
日 I-Date
无 O
外 O
出 O

病 B-Id
例 I-Id
3 I-Id
2 I-Id
彭 O
某 O
某 O
1 B-Date
0 I-Date
月 I-Date
2 I-Date
5 I-Date
日 I-Date
1 B-Time
4 I-Time
: I-Time
0 I-Time
0 I-Time
左 O
右 O
核 O
酸 O
检 O
测 O
人 O
员 O
上 O
门 O
检 O
测 O

病 B-Id
例 I-Id
3 I-Id
2 I-Id
彭 O
某 O
某 O
1 B-Date
0 I-Date
月 I-Date
2 I-Date
5 I-Date
日 I-Date
2 B-Time
1 I-Time
: I-Time
0 I-Time
0 I-Time
转 O
运 O
至 O
兰 O
州 O
重 O
离 O
子 O
医 O
院 O

病 B-Id
例 I-Id
3 I-Id
3 I-Id
刘 O
某 O
1 B-Date
0 I-Date
月 I-Date
1 I-Date
1 I-Date
日 I-Date
- I-Date
1 I-Date
7 I-Date
日 I-Date
每 O
日 O
7 B-Time
: I-Time
0 I-Time
0 I-Time
带 O
两 O
个 O
孩 O
子 O
乘 B-Type
坐 I-Type
2 I-Type
路 I-Type
公 I-Type
交 I-Type
上 O
学 O
， O
大 O
儿 O
子 O
在 O
七 O
里 O
河 O
桥 O
南 O
换 O
乘 O
去 O
敦 O
煌 O
路 O
小 O
学 O
上 O
学 O
， O
本 O
人 O
送 O
小 O
儿 O
子 O
在 O
市 O
一 O
医 O
院 O
下 O
车 O
到 O
王 O
家 O
堡 O
小 O
学 O
上 O
学 O
， O
后 O
步 B-Type
行 I-Type
穿 O
过 O
建 O
兰 O
路 O
步 O
行 O
街 O
到 O
达 O
单 O
位 O
（ O
西 O
站 O
银 O
信 O
大 O
厦 O
1 O
9 O
楼 O
） O
上 O
班 O

病 B-Id
例 I-Id
3 I-Id
3 I-Id
刘 O
某 O
1 B-Date
0 I-Date
月 I-Date
1 I-Date
1 I-Date
日 I-Date
- I-Date
1 I-Date
7 I-Date
日 I-Date
1 B-Time
7 I-Time
: I-Time
0 I-Time
0 I-Time
下 O
班 O
， O
原 O
路 O
返 O
回 O
王 O
家 O
堡 O
小 O
学 O
接 O
小 O
儿 O
子 O

病 B-Id
例 I-Id
3 I-Id
3 I-Id
刘 O
某 O
1 B-Date
0 I-Date
月 I-Date
1 I-Date
1 I-Date
日 I-Date
- I-Date
1 I-Date
7 I-Date
日 I-Date
1 B-Time
7 I-Time
: I-Time
5 I-Time
0 I-Time
左 O
右 O
乘 B-Type
坐 I-Type
2 I-Type
路 I-Type
公 I-Type
交 I-Type
回 O
家 O
， O
大 O
儿 O
子 O
自 O
行 O
回 O
家 O

病 B-Id
例 I-Id
3 I-Id
3 I-Id
刘 O
某 O
1 B-Date
0 I-Date
月 I-Date
1 I-Date
8 I-Date
日 I-Date
8 B-Time
: I-Time
4 I-Time
8 I-Time
- I-Time
1 I-Time
0 I-Time
: I-Time
3 I-Time
6 I-Time
乘 B-Type
坐 I-Type
D I-Type
7 I-Type
5 I-Type
4 I-Type
次 I-Type
动 I-Type
车 I-Type
（ O
6 O
车 O
7 O
C O
） O
于 O
1 B-Time
0 I-Time
: I-Time
3 I-Time
6 I-Time
到 O
达 O
甘 O
肃 O
省 O
陇 O
南 O
市 O
宕 O
昌 O
县 O
哈 O
达 O
铺 O
车 O
站 O
， O
同 O
行 O
3 O
7 O
人 O
（ O
公 O
司 O
同 O
事 O
3 O
5 O
人 O
， O
导 O
游 O
1 O
人 O
） O
， O
后 O
乘 B-Type
坐 I-Type
大 I-Type
巴 I-Type
车 I-Type
（ O
甘 O
D O
4 O
9 O
2 O
9 O
2 O
） O
到 O
达 O
宕 O
昌 O
吃 O
中 B-Time
午 I-Time
饭 O
（ O
具 O
体 O
饭 O
馆 O
名 O
称 O
不 O
详 O
） O

病 B-Id
例 I-Id
3 I-Id
3 I-Id
刘 O
某 O
1 B-Date
0 I-Date
月 I-Date
1 I-Date
8 I-Date
日 I-Date
1 B-Time
4 I-Time
: I-Time
0 I-Time
0 I-Time
左 O
右 O
到 O
达 O
宕 O
昌 O
县 O
鹅 O
漫 O
沟 O
景 O
区 O

病 B-Id
例 I-Id
3 I-Id
3 I-Id
刘 O
某 O
1 B-Date
0 I-Date
月 I-Date
1 I-Date
8 I-Date
日 I-Date
1 B-Time
8 I-Time
: I-Time
0 I-Time
0 I-Time
左 O
右 O
离 O
开 O
， O
乘 B-Type
大 I-Type
巴 I-Type
车 I-Type
（ O
同 O
上 O
） O
到 O
达 O
官 O
鹅 O
沟 O
“ O
山 O
水 O
农 O
家 O
乐 O
” O
吃 O
晚 O
饭 O
、 O
住 O
宿 O

病 B-Id
例 I-Id
3 I-Id
3 I-Id
刘 O
某 O
1 B-Date
0 I-Date
月 I-Date
1 I-Date
9 I-Date
日 I-Date
8 B-Time
: I-Time
3 I-Time
0 I-Time
左 O
右 O
进 O
入 O
官 O
鹅 O
沟 O
景 O
区 O

病 B-Id
例 I-Id
3 I-Id
3 I-Id
刘 O
某 O
1 B-Date
0 I-Date
月 I-Date
1 I-Date
9 I-Date
日 I-Date
1 B-Time
1 I-Time
: I-Time
3 I-Time
0 I-Time
左 O
右 O
出 O
景 O
区 O
， O
后 O
乘 B-Type
坐 I-Type
大 I-Type
巴 I-Type
车 I-Type
前 O
往 O
官 O
鹅 O
沟 O
“ O
山 O
水 O
农 O
家 O
乐 O
” O
收 O
拾 O
行 O
李 O

病 B-Id
例 I-Id
3 I-Id
3 I-Id
刘 O
某 O
1 B-Date
0 I-Date
月 I-Date
1 I-Date
9 I-Date
日 I-Date
约 O
1 B-Time
2 I-Time
: I-Time
0 I-Time
0 I-Time
出 O
发 O
前 O
往 O
宕 O
昌 O
， O
在 O
“ O
蜀 O
香 O
味 O
家 O
常 O
菜 O
” O
就 O
餐 O

病 B-Id
例 I-Id
3 I-Id
3 I-Id
刘 O
某 O
1 B-Date
0 I-Date
月 I-Date
1 I-Date
9 I-Date
日 I-Date
1 B-Time
4 I-Time
: I-Time
0 I-Time
0 I-Time
左 O
右 O
乘 B-Type
坐 I-Type
大 I-Type
巴 I-Type
车 I-Type
前 O
往 O
康 O
县 O
花 O
桥 O
村 O

病 B-Id
例 I-Id
3 I-Id
3 I-Id
刘 O
某 O
1 B-Date
0 I-Date
月 I-Date
1 I-Date
9 I-Date
日 I-Date
1 B-Time
7 I-Time
: I-Time
0 I-Time
0 I-Time
左 O
右 O
到 O
达 O
康 O
县 O
花 O
桥 O
村 O
“ O
菩 O
提 O
庄 O
园 O
” O
， O
后 O
在 O
一 O
饭 O
店 O
吃 O
饭 O
（ O
具 O
体 O
名 O
称 O
不 O
详 O
） O
， O
就 O
餐 O
结 O
束 O
后 O
晚 O
宿 O
“ O
菩 O
提 O
庄 O
园 O
” O

病 B-Id
例 I-Id
3 I-Id
3 I-Id
刘 O
某 O
1 B-Date
0 I-Date
月 I-Date
2 I-Date
0 I-Date
日 I-Date
8 B-Time
: I-Time
0 I-Time
0 I-Time
- O
1 O
0 O
点 O
左 O
右 O
在 O
酒 O
店 O
吃 O
完 O
早 O
餐 O
， O
后 O
乘 B-Type
大 I-Type
巴 I-Type
车 I-Type
（ O
同 O
上 O
） O
1 O
0 O
点 O
左 O
右 O
到 O
达 O
康 O
县 O
朱 O
家 O
沟 O

病 B-Id
例 I-Id
3 I-Id
3 I-Id
刘 O
某 O
1 B-Date
0 I-Date
月 I-Date
2 I-Date
0 I-Date
日 I-Date
1 B-Time
2 I-Time
: I-Time
0 I-Time
0 I-Time
左 O
右 O
出 O
景 O
点 O
返 O
回 O
花 O
桥 O
村 O
“ O
菩 O
提 O
庄 O
园 O
” O
收 O
拾 O
行 O
李 O

病 B-Id
例 I-Id
3 I-Id
3 I-Id
刘 O
某 O
1 B-Date
0 I-Date
月 I-Date
2 I-Date
0 I-Date
日 I-Date
1 B-Time
4 I-Time
: I-Time
0 I-Time
0 I-Time
出 O
发 O
乘 B-Type
坐 I-Type
大 I-Type
巴 I-Type
车 I-Type
（ O
同 O
上 O
） O
返 O
回 O
兰 O
州 O

病 B-Id
例 I-Id
3 I-Id
3 I-Id
刘 O
某 O
1 B-Date
0 I-Date
月 I-Date
2 I-Date
0 I-Date
日 I-Date
2 B-Time
2 I-Time
: I-Time
3 I-Time
0 I-Time
左 O
右 O
到 O
达 O
兰 O
州 O
， O
随 O
后 O
乘 B-Type
坐 I-Type
同 I-Type
事 I-Type
裴 I-Type
某 I-Type
某 I-Type
丈 I-Type
夫 I-Type
所 I-Type
驾 I-Type
私 I-Type
家 O
车 B-Type
回 O
家 O

病 B-Id
例 I-Id
3 I-Id
3 I-Id
刘 O
某 O
1 B-Date
0 I-Date
月 I-Date
2 I-Date
1 I-Date
日 I-Date
7 B-Time
: I-Time
4 I-Time
0 I-Time
左 I-Time
右 I-Time
- I-Time
1 I-Time
2 I-Time
: I-Time
0 I-Time
0 I-Time
左 I-Time
右 I-Time
从 O
家 O
出 O
发 O
乘 B-Type
坐 I-Type
1 I-Type
3 I-Type
6 I-Type
路 I-Type
公 I-Type
交 I-Type
去 O
单 O
位 O
取 O
东 O
西 O
， O
待 O
至 O
1 B-Time
2 I-Time
: I-Time
0 I-Time
0 I-Time
左 O
右 O
， O
后 O
其 O
丈 O
夫 O
驾 B-Type
车 I-Type
接 O
回 O
家 O
， O
下 B-Time
午 I-Time
和 O
老 O
公 O
一 O
起 O
驾 B-Type
车 I-Type
去 O
东 O
立 O
奥 O
特 O
莱 O
斯 O
广 O
场 O
排 O
队 O
做 O
核 O
酸 O
检 O
测 O
未 O
果 O
， O
随 O
后 O
驾 B-Type
车 I-Type
前 O
往 O
培 O
黎 O
广 O
场 O
社 O
区 O
做 O
核 O
酸 O
检 O
测 O
， O
检 O
测 O
结 O
束 O
后 O
驾 B-Type
车 I-Type
回 O
家 O
， O
再 O
无 O
外 O
出 O

病 B-Id
例 I-Id
3 I-Id
3 I-Id
刘 O
某 O
1 B-Date
0 I-Date
月 I-Date
2 I-Date
2 I-Date
日 I-Date
上 B-Time
午 I-Time
在 O
家 O
无 O
外 O
出 O

病 B-Id
例 I-Id
3 I-Id
3 I-Id
刘 O
某 O
1 B-Date
0 I-Date
月 I-Date
2 I-Date
2 I-Date
日 I-Date
1 B-Time
4 I-Time
: I-Time
0 I-Time
0 I-Time
左 O
右 O
乘 B-Type
坐 I-Type
1 I-Type
3 I-Type
6 I-Type
路 I-Type
公 I-Type
交 I-Type
去 O
办 O
公 O
室 O
发 O
快 O
递 O
（ O
快 O
递 O
员 O
上 O
楼 O
取 O
件 O
） O

病 B-Id
例 I-Id
3 I-Id
3 I-Id
刘 O
某 O
1 B-Date
0 I-Date
月 I-Date
2 I-Date
2 I-Date
日 I-Date
1 B-Time
5 I-Time
: I-Time
0 I-Time
0 I-Time
左 O
右 O
乘 B-Type
坐 I-Type
1 I-Type
3 I-Type
6 I-Type
路 I-Type
公 I-Type
交 I-Type
返 O
回 O
家 O
中 O
， O
再 O
无 O
外 O
出 O

病 B-Id
例 I-Id
3 I-Id
3 I-Id
刘 O
某 O
1 B-Date
0 I-Date
月 I-Date
2 I-Date
3 I-Date
日 I-Date
在 O
家 O
无 O
外 O
出 O

病 B-Id
例 I-Id
3 I-Id
3 I-Id
刘 O
某 O
1 B-Date
0 I-Date
月 I-Date
2 I-Date
4 I-Date
日 I-Date
下 B-Time
午 I-Time
在 O
居 O
住 O
小 O
区 O
院 O
子 O
做 O
核 O
酸 O
检 O
测 O
， O
随 O
后 O
返 O
回 O
家 O
中 O

病 B-Id
例 I-Id
3 I-Id
3 I-Id
刘 O
某 O
1 B-Date
0 I-Date
月 I-Date
2 I-Date
4 I-Date
日 I-Date
其 B-Time
余 I-Time
时 I-Time
间 I-Time
其 B-Time
余 I-Time
时 I-Time
间 I-Time
在 O
家 O
无 O
外 O
出 O

病 B-Id
例 I-Id
3 I-Id
3 I-Id
刘 O
某 O
1 B-Date
0 I-Date
月 I-Date
2 I-Date
5 I-Date
日 I-Date
在 O
家 O
无 O
外 O
出 O

病 B-Id
例 I-Id
3 I-Id
3 I-Id
刘 O
某 O
1 B-Date
0 I-Date
月 I-Date
2 I-Date
6 I-Date
日 I-Date
2 B-Time
: I-Time
0 I-Time
0 I-Time
被 O
转 O
运 O
至 O
兰 O
州 O
重 O
离 O
子 O
医 O
院 O
， O
进 O
行 O
隔 O
离 O
治 O
疗 O

病 B-Id
例 I-Id
3 I-Id
4 I-Id
马 O
某 O
某 O
1 B-Date
0 I-Date
月 I-Date
7 I-Date
日 I-Date
至 I-Date
1 I-Date
5 I-Date
日 I-Date
在 O
甘 O
肃 O
省 O
临 O
夏 O
回 O
族 O
自 O
治 O
州 O
东 O
乡 O
族 O
自 O
治 O
县 O

病 B-Id
例 I-Id
3 I-Id
4 I-Id
马 O
某 O
某 O
1 B-Date
0 I-Date
月 I-Date
1 I-Date
5 I-Date
日 I-Date
1 B-Time
6 I-Time
: I-Time
0 I-Time
0 I-Time
返 O
回 O
兰 O
州 O
市 O
七 O
里 O
河 O
区 O
西 O
园 O
街 O
道 O
五 O
星 O
坪 O
社 O
区 O
五 O
星 O
坪 O
后 O
街 O

病 B-Id
例 I-Id
3 I-Id
4 I-Id
马 O
某 O
某 O
1 B-Date
0 I-Date
月 I-Date
1 I-Date
6 I-Date
日 I-Date
1 B-Time
1 I-Time
: I-Time
5 I-Time
7 I-Time
至 I-Time
1 I-Time
6 I-Time
: I-Time
5 I-Time
1 I-Time
骑 B-Type
电 I-Type
动 I-Type
三 I-Type
轮 I-Type
车 I-Type
收 O
废 O
品 O
， O
途 O
径 O
城 O
关 O
区 O
牟 O
家 O
庄 O
、 O
甘 O
兰 O
饭 O
店 O
、 O
兰 O
州 O
火 O
车 O
站 O
、 O
五 O
泉 O
宾 O
馆 O
、 O
伏 O
龙 O
坪 O
、 O
七 O
里 O
河 O
区 O
牛 O
奶 O
厂 O
后 O
回 O
到 O
五 O
星 O
坪 O
家 O
中 O

病 B-Id
例 I-Id
3 I-Id
4 I-Id
马 O
某 O
某 O
1 B-Date
0 I-Date
月 I-Date
1 I-Date
6 I-Date
日 I-Date
1 B-Time
2 I-Time
: I-Time
5 I-Time
6 I-Time
平 O
凉 O
路 O
南 O
口 O
监 O
控 O
显 O
示 O
同 O
行 O
人 O
马 O
某 O

病 B-Id
例 I-Id
3 I-Id
4 I-Id
马 O
某 O
某 O
1 B-Date
0 I-Date
月 I-Date
1 I-Date
6 I-Date
日 I-Date
1 B-Time
4 I-Time
: I-Time
0 I-Time
8 I-Time
五 O
星 O
坪 O
前 O
街 O
监 O
控 O
显 O
示 O
同 O
行 O
人 O
妻 O
子 O
马 O
某 O
某 O

病 B-Id
例 I-Id
3 I-Id
4 I-Id
马 O
某 O
某 O
1 B-Date
0 I-Date
月 I-Date
1 I-Date
6 I-Date
日 I-Date
1 B-Time
5 I-Time
: I-Time
2 I-Time
2 I-Time
至 I-Time
1 I-Time
6 I-Time
: I-Time
2 I-Time
0 I-Time
上 O
西 O
园 O
上 O
宝 O
苑 O
小 O
区 O
门 O
口 O
监 O
控 O
显 O
示 O
与 O
马 O
某 O
某 O
在 O
一 O
起 O

病 B-Id
例 I-Id
3 I-Id
4 I-Id
马 O
某 O
某 O
1 B-Date
0 I-Date
月 I-Date
1 I-Date
7 I-Date
日 I-Date
1 B-Time
1 I-Time
: I-Time
0 I-Time
0 I-Time
从 O
五 O
星 O
坪 O
家 O
中 O
出 O
发 O
， O
骑 B-Type
电 I-Type
动 I-Type
三 I-Type
轮 I-Type
车 I-Type
途 O
经 O
七 O
里 O
河 O
区 O
义 O
乌 O
商 O
贸 O
城 O
、 O
林 O
家 O
庄 O
小 O
区 O
、 O
下 O
西 O
园 O
小 O
区 O
、 O
七 O
里 O
河 O
矿 O
机 O
厂 O
家 O
属 O
楼 O
、 O
上 O
西 O
园 O

病 B-Id
例 I-Id
3 I-Id
4 I-Id
马 O
某 O
某 O
1 B-Date
0 I-Date
月 I-Date
1 I-Date
7 I-Date
日 I-Date
1 B-Time
5 I-Time
: I-Time
1 I-Time
8 I-Time
七 O
里 O
河 O
铁 O
路 O
家 O
属 O
院 O
门 O
口 O
监 O
控 O
显 O
示 O
同 O
行 O
人 O
马 O
某 O
某 O

病 B-Id
例 I-Id
3 I-Id
4 I-Id
马 O
某 O
某 O
1 B-Date
0 I-Date
月 I-Date
1 I-Date
7 I-Date
日 I-Date
1 B-Time
6 I-Time
: I-Time
4 I-Time
0 I-Time
七 O
里 O
河 O
速 O
8 O
酒 O
店 O
门 O
口 O
监 O
控 O
显 O
示 O
与 O
两 O
人 O
有 O
近 O
距 O
离 O
接 O
触 O

病 B-Id
例 I-Id
3 I-Id
4 I-Id
马 O
某 O
某 O
1 B-Date
0 I-Date
月 I-Date
1 I-Date
8 I-Date
日 I-Date
7 B-Time
: I-Time
0 I-Time
0 I-Time
出 O
发 O
前 O
往 O
临 O
夏 O
回 O
族 O
自 O
治 O
州 O
东 O
乡 O
族 O
自 O
治 O
县 O
， O
当 B-Time
天 I-Time
返 O
回 O

病 B-Id
例 I-Id
3 I-Id
4 I-Id
马 O
某 O
某 O
1 B-Date
0 I-Date
月 I-Date
1 I-Date
8 I-Date
日 I-Date
1 B-Time
9 I-Time
: I-Time
0 I-Time
0 I-Time
途 O
经 O
七 O
里 O
河 O
区 O
袁 O
家 O
湾 O

病 B-Id
例 I-Id
3 I-Id
4 I-Id
马 O
某 O
某 O
1 B-Date
0 I-Date
月 I-Date
1 I-Date
8 I-Date
日 I-Date
1 B-Time
9 I-Time
: I-Time
3 I-Time
0 I-Time
回 O
到 O
五 O
星 O
坪 O
， O
有 O
一 O
同 O
行 O
人 O

病 B-Id
例 I-Id
3 I-Id
4 I-Id
马 O
某 O
某 O
1 B-Date
0 I-Date
月 I-Date
1 I-Date
8 I-Date
日 I-Date
2 B-Time
0 I-Time
: I-Time
5 I-Time
7 I-Time
在 O
金 O
澳 O
大 O
酒 O
店 O

病 B-Id
例 I-Id
3 I-Id
4 I-Id
马 O
某 O
某 O
1 B-Date
0 I-Date
月 I-Date
1 I-Date
9 I-Date
日 I-Date
至 I-Date
2 I-Date
0 I-Date
日 I-Date
骑 B-Type
电 I-Type
动 I-Type
三 I-Type
轮 I-Type
车 I-Type
收 O
废 O
品 O
， O
途 O
经 O
七 O
里 O
河 O
区 O
八 O
里 O
窑 O
、 O
三 O
十 O
六 O
中 O
、 O
七 O
里 O
河 O
尖 O
峰 O
小 O
区 O
、 O
工 O
林 O
路 O
与 O
华 O
林 O
路 O
十 O
字 O
、 O
城 O
关 O
区 O
保 O
育 O
院 O
、 O
元 O
通 O
大 O
厦 O
、 O
双 O
城 O
门 O
、 O
新 O
武 O
都 O
路 O
、 O
华 O
德 O
商 O
场 O
、 O
广 O
武 O
门 O
、 O
邓 O
家 O
花 O
园 O
、 O
金 O
昌 O
路 O
、 O
酒 O
钢 O
结 O
算 O
中 O
心 O
、 O
丝 O
绸 O
市 O
场 O
、 O
忆 O
云 O
宾 O
馆 O
等 O

病 B-Id
例 I-Id
3 I-Id
4 I-Id
马 O
某 O
某 O
1 B-Date
0 I-Date
月 I-Date
1 I-Date
9 I-Date
日 I-Date
至 I-Date
2 I-Date
0 I-Date
日 I-Date
1 B-Time
4 I-Time
: I-Time
2 I-Time
6 I-Time
五 O
星 O
坪 O
监 O
控 O
显 O
示 O
和 O
妻 O
子 O
马 O
某 O
某 O
骑 B-Type
电 I-Type
动 I-Type
三 I-Type
轮 I-Type
车 I-Type
出 O
行 O

病 B-Id
例 I-Id
3 I-Id
4 I-Id
马 O
某 O
某 O
1 B-Date
0 I-Date
月 I-Date
2 I-Date
0 I-Date
日 I-Date
1 B-Time
7 I-Time
: I-Time
0 I-Time
0 I-Time
五 O
星 O
坪 O
后 O
街 O
监 O
控 O
显 O
示 O
， O
同 O
行 O
人 O
马 O
某 O
某 O

病 B-Id
例 I-Id
3 I-Id
4 I-Id
马 O
某 O
某 O
1 B-Date
0 I-Date
月 I-Date
2 I-Date
0 I-Date
日 I-Date
1 B-Time
9 I-Time
: I-Time
3 I-Time
4 I-Time
监 O
控 O
显 O
示 O
在 O
五 O
星 O
坪 O
后 O
街 O
与 O
一 O
男 O
性 O
骑 B-Type
电 I-Type
动 I-Type
三 I-Type
轮 I-Type
车 I-Type
出 O
行 O

病 B-Id
例 I-Id
3 I-Id
4 I-Id
马 O
某 O
某 O
1 B-Date
0 I-Date
月 I-Date
2 I-Date
0 I-Date
日 I-Date
1 B-Time
3 I-Time
: I-Time
0 I-Time
0 I-Time
至 I-Time
1 I-Time
8 I-Time
: I-Time
4 I-Time
3 I-Time
公 O
安 O
轨 O
迹 O
调 O
查 O
显 O
示 O
1 B-Time
3 I-Time
: I-Time
0 I-Time
0 I-Time
（ O
小 O
西 O
湖 O
公 O
园 O
） O
至 O
1 B-Time
8 I-Time
: I-Time
4 I-Time
3 I-Time
（ O
明 O
仁 O
花 O
苑 O
） O
之 O
间 O
无 O
其 O
他 O
轨 O
迹 O

病 B-Id
例 I-Id
3 I-Id
4 I-Id
马 O
某 O
某 O
1 B-Date
0 I-Date
月 I-Date
2 I-Date
1 I-Date
日 I-Date
1 B-Time
3 I-Time
: I-Time
2 I-Time
0 I-Time
骑 B-Type
电 I-Type
动 I-Type
三 I-Type
轮 I-Type
车 I-Type
收 O
废 O
品 O
， O
途 O
经 O
城 O
关 O
区 O
伏 O
龙 O
坪 O
老 O
年 O
公 O
寓 O
、 O
七 O
里 O
河 O
区 O
宜 O
和 O
家 O
园 O
、 O
工 O
林 O
路 O
、 O
兰 O
州 O
理 O
工 O
大 O
学 O
、 O
马 O
忠 O
华 O

病 B-Id
例 I-Id
3 I-Id
4 I-Id
马 O
某 O
某 O
1 B-Date
0 I-Date
月 I-Date
2 I-Date
1 I-Date
日 I-Date
1 B-Time
4 I-Time
: I-Time
3 I-Time
1 I-Time
监 O
控 O
显 O
示 O
与 O
杨 O
某 O
某 O
同 O
骑 B-Type
三 I-Type
轮 I-Type
车 I-Type
在 O
五 O
星 O
坪 O
中 O
街 O
出 O
行 O

病 B-Id
例 I-Id
3 I-Id
4 I-Id
马 O
某 O
某 O
1 B-Date
0 I-Date
月 I-Date
2 I-Date
1 I-Date
日 I-Date
1 B-Time
7 I-Time
: I-Time
1 I-Time
5 I-Time
返 O
回 O
五 O
星 O
坪 O
家 O
中 O

病 B-Id
例 I-Id
3 I-Id
4 I-Id
马 O
某 O
某 O
1 B-Date
0 I-Date
月 I-Date
2 I-Date
2 I-Date
日 I-Date
1 B-Time
7 I-Time
: I-Time
0 I-Time
0 I-Time
骑 B-Type
电 I-Type
动 I-Type
三 I-Type
轮 I-Type
车 I-Type
与 O
妻 O
子 O
马 O
某 O
某 O
去 O
五 O
星 O
坪 O
小 O
学 O
采 O
集 O
点 O
进 O
行 O
第 O
一 O
轮 O
1 B-Time
0 I-Time
: I-Time
1 I-Time
混 O
采 O
咽 O
拭 O
子 O
核 O
酸 O
检 O
测 O

病 B-Id
例 I-Id
3 I-Id
4 I-Id
马 O
某 O
某 O
1 B-Date
0 I-Date
月 I-Date
2 I-Date
3 I-Date
日 I-Date
1 B-Time
5 I-Time
: I-Time
3 I-Time
3 I-Time
在 O
七 O
里 O
河 O
区 O
海 O
德 O
堡 O
庄 O
园 O
， O
途 O
经 O
宝 O
丰 O
家 O
园 O
、 O
武 O
威 O
路 O
、 O
工 O
林 O
路 O

病 B-Id
例 I-Id
3 I-Id
4 I-Id
马 O
某 O
某 O
1 B-Date
0 I-Date
月 I-Date
2 I-Date
3 I-Date
日 I-Date
1 B-Time
7 I-Time
: I-Time
2 I-Time
5 I-Time
后 O
再 O
无 O
轨 O
迹 O
。 O
自 O
述 O
往 O
返 O
于 O
五 O
星 O
坪 O
中 O
街 O
水 O
站 O
和 O
住 O
处 O
运 O
水 O
5 O
次 O

病 B-Id
例 I-Id
3 I-Id
4 I-Id
马 O
某 O
某 O
1 B-Date
0 I-Date
月 I-Date
2 I-Date
3 I-Date
日 I-Date
1 B-Time
6 I-Time
: I-Time
5 I-Time
9 I-Time
从 O
家 O
中 O
骑 B-Type
电 I-Type
动 I-Type
车 I-Type
于 O
华 O
林 O
山 O
羊 O
肉 O
面 O
片 O
馆 O
就 O
餐 O
， O
同 O
行 O
人 O
杨 O
某 O
某 O
， O
后 O
返 O
回 O
到 O
五 O
星 O
坪 O
后 O
街 O
出 O
租 O
房 O
休 O
息 O

病 B-Id
例 I-Id
3 I-Id
4 I-Id
马 O
某 O
某 O
1 B-Date
0 I-Date
月 I-Date
2 I-Date
4 I-Date
日 I-Date
8 B-Time
: I-Time
0 I-Time
0 I-Time
出 O
门 O
步 B-Type
行 I-Type
至 O
五 O
星 O
坪 O
小 O
学 O
核 O
酸 O
检 O
测 O
采 O
集 O
点 O
， O
第 O
二 O
次 O
1 B-Time
0 I-Time
: I-Time
1 I-Time
混 O
采 O
咽 O
拭 O
子 O
核 O
酸 O
检 O
测 O

病 B-Id
例 I-Id
3 I-Id
4 I-Id
马 O
某 O
某 O
1 B-Date
0 I-Date
月 I-Date
2 I-Date
4 I-Date
日 I-Date
1 B-Time
0 I-Time
: I-Time
3 I-Time
0 I-Time
在 O
五 O
星 O
坪 O
小 O
学 O
门 O
口 O
一 O
菜 O
铺 O
店 O
购 O
买 O
蔬 O
菜 O
， O
后 O
步 B-Type
行 I-Type
回 O
家 O

病 B-Id
例 I-Id
3 I-Id
4 I-Id
马 O
某 O
某 O
1 B-Date
0 I-Date
月 I-Date
2 I-Date
4 I-Date
日 I-Date
1 B-Time
4 I-Time
: I-Time
4 I-Time
0 I-Time
与 O
妻 O
子 O
马 O
某 O
某 O
同 O
骑 B-Type
一 I-Type
辆 I-Type
电 I-Type
动 I-Type
车 I-Type
出 O
门 O
， O
在 O
五 O
星 O
坪 O
前 O
街 O
星 O
明 O
牛 O
肉 O
面 O
馆 O
就 O
餐 O

病 B-Id
例 I-Id
3 I-Id
4 I-Id
马 O
某 O
某 O
1 B-Date
0 I-Date
月 I-Date
2 I-Date
4 I-Date
日 I-Date
1 B-Time
5 I-Time
: I-Time
3 I-Time
0 I-Time
就 O
餐 O
后 O
两 O
人 O
骑 B-Type
电 I-Type
动 I-Type
车 I-Type
回 O
家 O

病 B-Id
例 I-Id
3 I-Id
4 I-Id
马 O
某 O
某 O
1 B-Date
0 I-Date
月 I-Date
2 I-Date
4 I-Date
日 I-Date
1 B-Time
6 I-Time
: I-Time
0 I-Time
0 I-Time
五 O
星 O
坪 O
中 O
街 O
十 O
字 O
路 O
口 O
店 O
铺 O
买 O
活 O
鸡 O

病 B-Id
例 I-Id
3 I-Id
4 I-Id
马 O
某 O
某 O
1 B-Date
0 I-Date
月 I-Date
2 I-Date
5 I-Date
日 I-Date
9 B-Time
: I-Time
3 I-Time
0 I-Time
因 O
妻 O
子 O
马 O
某 O
某 O
核 O
酸 O
复 O
核 O
阳 O
性 O
， O
作 O
为 O
其 O
密 O
切 O
接 O
触 O
者 O
由 O
七 O
里 O
河 O
区 O
联 O
防 O
联 O
控 O
办 O
转 O
运 O
至 O
定 O
点 O
隔 O
离 O
点 O

病 B-Id
例 I-Id
3 I-Id
5 I-Id
毕 O
某 O
瑞 O
1 B-Date
0 I-Date
月 I-Date
1 I-Date
4 I-Date
日 I-Date
上 B-Time
午 I-Time
6 I-Time
： I-Time
2 I-Time
0 I-Time
步 B-Type
行 I-Type
去 O
“ O
向 O
东 O
早 O
餐 O
店 O
” O
上 O
班 O

病 B-Id
例 I-Id
3 I-Id
5 I-Id
毕 O
某 O
瑞 O
1 B-Date
0 I-Date
月 I-Date
1 I-Date
4 I-Date
日 I-Date
1 B-Time
1 I-Time
: I-Time
3 I-Time
0 I-Time
步 B-Type
行 I-Type
回 O
家 O
， O
中 B-Time
午 I-Time
在 O
家 O
就 O
餐 O

病 B-Id
例 I-Id
3 I-Id
5 I-Id
毕 O
某 O
瑞 O
1 B-Date
0 I-Date
月 I-Date
1 I-Date
4 I-Date
日 I-Date
1 B-Time
4 I-Time
: I-Time
0 I-Time
0 I-Time
步 B-Type
行 I-Type
前 O
往 O
“ O
向 O
东 O
早 O
餐 O
店 O
” O
准 O
备 O
第 O
二 O
天 O
营 O
业 O
所 O
需 O
物 O
品 O

病 B-Id
例 I-Id
3 I-Id
5 I-Id
毕 O
某 O
瑞 O
1 B-Date
0 I-Date
月 I-Date
1 I-Date
4 I-Date
日 I-Date
1 B-Time
6 I-Time
: I-Time
0 I-Time
0 I-Time
步 B-Type
行 I-Type
回 O
家 O
。 O
回 O
家 O
后 O
再 O
无 O
外 O
出 O

病 B-Id
例 I-Id
3 I-Id
5 I-Id
毕 O
某 O
瑞 O
1 B-Date
0 I-Date
月 I-Date
1 I-Date
5 I-Date
日 I-Date
上 B-Time
午 I-Time
6 I-Time
： I-Time
2 I-Time
0 I-Time
步 B-Type
行 I-Type
去 O
“ O
向 O
东 O
早 O
餐 O
店 O
” O
上 O
班 O

病 B-Id
例 I-Id
3 I-Id
5 I-Id
毕 O
某 O
瑞 O
1 B-Date
0 I-Date
月 I-Date
1 I-Date
5 I-Date
日 I-Date
1 B-Time
1 I-Time
: I-Time
3 I-Time
0 I-Time
步 B-Type
行 I-Type
回 O
家 O
， O
中 B-Time
午 I-Time
在 O
家 O
就 O
餐 O

病 B-Id
例 I-Id
3 I-Id
5 I-Id
毕 O
某 O
瑞 O
1 B-Date
0 I-Date
月 I-Date
1 I-Date
5 I-Date
日 I-Date
1 B-Time
4 I-Time
: I-Time
0 I-Time
0 I-Time
步 B-Type
行 I-Type
前 O
往 O
“ O
向 O
东 O
早 O
餐 O
店 O
” O
准 O
备 O
第 O
二 O
天 O
营 O
业 O
所 O
需 O
物 O
品 O

病 B-Id
例 I-Id
3 I-Id
5 I-Id
毕 O
某 O
瑞 O
1 B-Date
0 I-Date
月 I-Date
1 I-Date
5 I-Date
日 I-Date
1 B-Time
6 I-Time
: I-Time
0 I-Time
0 I-Time
步 B-Type
行 I-Type
回 O
家 O

病 B-Id
例 I-Id
3 I-Id
5 I-Id
毕 O
某 O
瑞 O
1 B-Date
0 I-Date
月 I-Date
1 I-Date
5 I-Date
日 I-Date
1 B-Time
7 I-Time
: I-Time
0 I-Time
0 I-Time
在 O
兰 O
海 O
商 O
贸 O
城 O
附 O
近 O
亚 O
亚 O
餐 O
厅 O
6 O
6 O
6 O
包 O
厢 O
就 O
餐 O

病 B-Id
例 I-Id
3 I-Id
5 I-Id
毕 O
某 O
瑞 O
1 B-Date
0 I-Date
月 I-Date
1 I-Date
5 I-Date
日 I-Date
1 B-Time
9 I-Time
: I-Time
2 I-Time
1 I-Time
步 B-Type
行 I-Type
回 O
家 O
后 O
再 O
无 O
外 O
出 O

病 B-Id
例 I-Id
3 I-Id
5 I-Id
毕 O
某 O
瑞 O
1 B-Date
0 I-Date
月 I-Date
1 I-Date
6 I-Date
日 I-Date
- I-Date
1 I-Date
0 I-Date
月 I-Date
2 I-Date
3 I-Date
日 I-Date
每 O
日 O
6 B-Time
： I-Time
2 I-Time
0 I-Time
步 B-Type
行 I-Type
去 O
“ O
向 O
东 O
早 O
餐 O
店 O
” O
上 O
班 O

病 B-Id
例 I-Id
3 I-Id
5 I-Id
毕 O
某 O
瑞 O
1 B-Date
0 I-Date
月 I-Date
1 I-Date
6 I-Date
日 I-Date
- I-Date
1 I-Date
0 I-Date
月 I-Date
2 I-Date
3 I-Date
日 I-Date
1 B-Time
1 I-Time
: I-Time
3 I-Time
0 I-Time
步 B-Type
行 I-Type
回 O
家 O
， O
中 B-Time
午 I-Time
在 O
家 O
就 O
餐 O

病 B-Id
例 I-Id
3 I-Id
5 I-Id
毕 O
某 O
瑞 O
1 B-Date
0 I-Date
月 I-Date
1 I-Date
6 I-Date
日 I-Date
- I-Date
1 I-Date
0 I-Date
月 I-Date
2 I-Date
3 I-Date
日 I-Date
1 B-Time
4 I-Time
: I-Time
0 I-Time
0 I-Time
步 B-Type
行 I-Type
前 O
往 O
“ O
向 O
东 O
早 O
餐 O
店 O
” O
准 O
备 O
第 O
二 O
天 O
营 O
业 O
所 O
需 O
物 O
品 O

病 B-Id
例 I-Id
3 I-Id
5 I-Id
毕 O
某 O
瑞 O
1 B-Date
0 I-Date
月 I-Date
1 I-Date
6 I-Date
日 I-Date
- I-Date
1 I-Date
0 I-Date
月 I-Date
2 I-Date
3 I-Date
日 I-Date
1 B-Time
6 I-Time
: I-Time
0 I-Time
0 I-Time
步 B-Type
行 I-Type
回 O
家 O
。 O
回 O
家 O
后 O
再 O
无 O
外 O
出 O

病 B-Id
例 I-Id
3 I-Id
5 I-Id
毕 O
某 O
瑞 O
1 B-Date
0 I-Date
月 I-Date
2 I-Date
4 I-Date
日 I-Date
每 O
日 O
6 B-Time
： I-Time
2 I-Time
0 I-Time
步 B-Type
行 I-Type
去 O
“ O
向 O
东 O
早 O
餐 O
店 O
” O
上 O
班 O

病 B-Id
例 I-Id
3 I-Id
5 I-Id
毕 O
某 O
瑞 O
1 B-Date
0 I-Date
月 I-Date
2 I-Date
4 I-Date
日 I-Date
1 B-Time
1 I-Time
: I-Time
3 I-Time
0 I-Time
步 B-Type
行 I-Type
回 O
家 O
， O
中 B-Time
午 I-Time
在 O
家 O
就 O
餐 O

病 B-Id
例 I-Id
3 I-Id
5 I-Id
毕 O
某 O
瑞 O
1 B-Date
0 I-Date
月 I-Date
2 I-Date
4 I-Date
日 I-Date
1 B-Time
4 I-Time
: I-Time
0 I-Time
0 I-Time
步 B-Type
行 I-Type
前 O
往 O
“ O
向 O
东 O
早 O
餐 O
店 O
” O
准 O
备 O
第 O
二 O
天 O
营 O
业 O
所 O
需 O
物 O
品 O

病 B-Id
例 I-Id
3 I-Id
5 I-Id
毕 O
某 O
瑞 O
1 B-Date
0 I-Date
月 I-Date
2 I-Date
4 I-Date
日 I-Date
1 B-Time
6 I-Time
: I-Time
0 I-Time
0 I-Time
步 B-Type
行 I-Type
回 O
家 O

病 B-Id
例 I-Id
3 I-Id
5 I-Id
毕 O
某 O
瑞 O
1 B-Date
0 I-Date
月 I-Date
2 I-Date
4 I-Date
日 I-Date
2 B-Time
0 I-Time
: I-Time
0 I-Time
0 I-Time
步 B-Type
行 I-Type
前 O
往 O
城 O
关 O
区 O
天 O
润 O
大 O
厦 O
新 O
冠 O
核 O
酸 O
检 O
测 O
采 O
集 O
点 O

病 B-Id
例 I-Id
3 I-Id
5 I-Id
毕 O
某 O
瑞 O
1 B-Date
0 I-Date
月 I-Date
2 I-Date
4 I-Date
日 I-Date
2 B-Time
0 I-Time
: I-Time
4 I-Time
5 I-Time
步 B-Type
行 I-Type
回 O
家 O
后 O
再 O
无 O
外 O
出 O

病 B-Id
例 I-Id
3 I-Id
5 I-Id
毕 O
某 O
瑞 O
1 B-Date
0 I-Date
月 I-Date
2 I-Date
5 I-Date
日 I-Date
每 O
日 O
6 B-Time
： I-Time
2 I-Time
0 I-Time
步 B-Type
行 I-Type
去 O
“ O
向 O
东 O
早 O
餐 O
店 O
” O
上 O
班 O

病 B-Id
例 I-Id
3 I-Id
5 I-Id
毕 O
某 O
瑞 O
1 B-Date
0 I-Date
月 I-Date
2 I-Date
5 I-Date
日 I-Date
1 B-Time
7 I-Time
: I-Time
1 I-Time
0 I-Time
步 B-Type
行 I-Type
回 O
家 O
， O
回 O
家 O
后 O
再 O
无 O
外 O
出 O

病 B-Id
例 I-Id
3 I-Id
5 I-Id
毕 O
某 O
瑞 O
1 B-Date
0 I-Date
月 I-Date
2 I-Date
6 I-Date
日 I-Date
凌 B-Time
晨 I-Time
1 I-Time
： I-Time
0 I-Time
0 I-Time
作 O
为 O
确 O
诊 O
病 O
例 O
的 O
密 O
切 O
接 O
触 O
者 O
闭 O
环 O
转 O
运 O
至 O
集 O
中 O
隔 O
离 O
点 O
集 O
中 O
隔 O
离 O

病 B-Id
例 I-Id
3 I-Id
5 I-Id
毕 O
某 O
瑞 O
1 B-Date
0 I-Date
月 I-Date
2 I-Date
7 I-Date
日 I-Date
在 O
集 O
中 O
隔 O
离 O
点 O
集 O
中 O
隔 O
离 O

病 B-Id
例 I-Id
3 I-Id
6 I-Id
白 O
某 O
青 O
1 B-Date
0 I-Date
月 I-Date
1 I-Date
4 I-Date
日 I-Date
上 B-Time
午 I-Time
8 I-Time
： I-Time
2 I-Time
0 I-Time
出 O
门 O
骑 B-Type
车 I-Type
到 O
城 O
关 O
区 O
平 O
凉 O
路 O
杨 O
氏 O
老 O
台 O
门 O
包 O
子 O
店 O
购 O
买 O
食 O
品 O

病 B-Id
例 I-Id
3 I-Id
6 I-Id
白 O
某 O
青 O
1 B-Date
0 I-Date
月 I-Date
1 I-Date
4 I-Date
日 I-Date
8 B-Time
: I-Time
3 I-Time
0 I-Time
到 O
单 O
位 O
上 O
班 O

病 B-Id
例 I-Id
3 I-Id
6 I-Id
白 O
某 O
青 O
1 B-Date
0 I-Date
月 I-Date
1 I-Date
4 I-Date
日 I-Date
中 B-Time
午 I-Time
在 O
单 O
位 O
就 O
餐 O

病 B-Id
例 I-Id
3 I-Id
6 I-Id
白 O
某 O
青 O
1 B-Date
0 I-Date
月 I-Date
1 I-Date
4 I-Date
日 I-Date
下 O
班 O
后 O
在 O
甘 O
南 O
路 O
旧 O
大 O
路 O
口 O
唏 O
嘛 O
香 O
牛 O
肉 O
面 O
就 O
餐 O
， O
后 O
骑 B-Type
车 I-Type
回 O
家 O

病 B-Id
例 I-Id
3 I-Id
6 I-Id
白 O
某 O
青 O
1 B-Date
0 I-Date
月 I-Date
1 I-Date
5 I-Date
日 I-Date
上 B-Time
午 I-Time
在 O
家 O
休 O
息 O

病 B-Id
例 I-Id
3 I-Id
6 I-Id
白 O
某 O
青 O
1 B-Date
0 I-Date
月 I-Date
1 I-Date
5 I-Date
日 I-Date
1 B-Time
6 I-Time
: I-Time
4 I-Time
2 I-Time
到 O
兰 O
海 O
商 O
贸 O
城 O
交 O
暖 O
气 O
费 O

病 B-Id
例 I-Id
3 I-Id
6 I-Id
白 O
某 O
青 O
1 B-Date
0 I-Date
月 I-Date
1 I-Date
5 I-Date
日 I-Date
1 B-Time
6 I-Time
： I-Time
5 I-Time
1 I-Time
? O
在 O
蓝 O
海 O
商 O
贸 O
城 O
南 O
门 O
口 O
兰 O
晟 O
超 O
市 O
购 O
物 O
， O
后 O
在 O
亚 O
亚 O
餐 O
厅 O
6 O
6 O
6 O
包 O
厢 O
就 O
餐 O

病 B-Id
例 I-Id
3 I-Id
6 I-Id
白 O
某 O
青 O
1 B-Date
0 I-Date
月 I-Date
1 I-Date
5 I-Date
日 I-Date
1 B-Time
9 I-Time
: I-Time
3 I-Time
2 I-Time
离 O
开 O
。 O
后 O
步 B-Type
行 I-Type
回 O
家 O
再 O
无 O
外 O
出 O

病 B-Id
例 I-Id
3 I-Id
6 I-Id
白 O
某 O
青 O
1 B-Date
0 I-Date
月 I-Date
1 I-Date
6 I-Date
日 I-Date
上 B-Time
午 I-Time
8 I-Time
： I-Time
3 I-Time
0 I-Time
骑 B-Type
车 I-Type
前 O
往 O
单 O
位 O
上 O
班 O
， O
中 B-Time
午 I-Time
在 O
公 O
司 O
就 O
餐 O

病 B-Id
例 I-Id
3 I-Id
6 I-Id
白 O
某 O
青 O
1 B-Date
0 I-Date
月 I-Date
1 I-Date
6 I-Date
日 I-Date
1 B-Time
8 I-Time
： I-Time
2 I-Time
2 I-Time
分 O
在 O
果 O
唯 O
伊 O
水 O
果 O
店 O
购 O
买 O
水 O
果 O

病 B-Id
例 I-Id
3 I-Id
6 I-Id
白 O
某 O
青 O
1 B-Date
0 I-Date
月 I-Date
1 I-Date
6 I-Date
日 I-Date
1 B-Time
8 I-Time
: I-Time
4 I-Time
0 I-Time
在 O
金 O
城 O
康 O
宁 O
干 O
果 O
炒 O
货 O
店 O
购 O
物 O
， O
后 O
回 O
家 O
再 O
无 O
外 O
出 O

病 B-Id
例 I-Id
3 I-Id
6 I-Id
白 O
某 O
青 O
1 B-Date
0 I-Date
月 I-Date
1 I-Date
7 I-Date
日 I-Date
在 O
家 O
休 O
息 O
无 O
外 O
出 O

病 B-Id
例 I-Id
3 I-Id
6 I-Id
白 O
某 O
青 O
1 B-Date
0 I-Date
月 I-Date
1 I-Date
8 I-Date
日 I-Date
上 B-Time
午 I-Time
8 I-Time
： I-Time
3 I-Time
0 I-Time
到 O
城 O
关 O
区 O
利 O
鑫 O
胜 O
达 O
烟 O
酒 O
行 O
购 O
买 O
香 O
烟 O
， O
骑 B-Type
车 I-Type
上 O
班 O

病 B-Id
例 I-Id
3 I-Id
6 I-Id
白 O
某 O
青 O
1 B-Date
0 I-Date
月 I-Date
1 I-Date
8 I-Date
日 I-Date
上 O
班 O
时 O
间 O
无 O
外 O
出 O

病 B-Id
例 I-Id
3 I-Id
6 I-Id
白 O
某 O
青 O
1 B-Date
0 I-Date
月 I-Date
1 I-Date
8 I-Date
日 I-Date
1 B-Time
8 I-Time
: I-Time
3 I-Time
0 I-Time
下 O
班 O
， O
在 O
英 O
特 O
小 O
卖 O
部 O
购 O
物 O

病 B-Id
例 I-Id
3 I-Id
6 I-Id
白 O
某 O
青 O
1 B-Date
0 I-Date
月 I-Date
1 I-Date
8 I-Date
日 I-Date
1 B-Time
9 I-Time
: I-Time
1 I-Time
7 I-Time
在 O
冰 O
雪 O
优 O
果 O
购 O
物 O

病 B-Id
例 I-Id
3 I-Id
6 I-Id
白 O
某 O
青 O
1 B-Date
0 I-Date
月 I-Date
1 I-Date
8 I-Date
日 I-Date
1 B-Time
9 I-Time
: I-Time
3 I-Time
2 I-Time
在 O
金 O
城 O
康 O
宁 O
干 O
果 O
炒 O
货 O
店 O
购 O
物 O
后 O
回 O
家 O

病 B-Id
例 I-Id
3 I-Id
6 I-Id
白 O
某 O
青 O
1 B-Date
0 I-Date
月 I-Date
1 I-Date
9 I-Date
日 I-Date
正 O
常 O
上 O
班 O
。 O
期 O
间 O
无 O
外 O
出 O

病 B-Id
例 I-Id
3 I-Id
6 I-Id
白 O
某 O
青 O
1 B-Date
0 I-Date
月 I-Date
1 I-Date
9 I-Date
日 I-Date
1 B-Time
8 I-Time
: I-Time
3 I-Time
7 I-Time
在 O
唏 O
嘛 O
香 O
甘 O
南 O
路 O
店 O
就 O
餐 O
后 O
回 O
家 O
， O
回 O
家 O
后 O
无 O
外 O
出 O

病 B-Id
例 I-Id
3 I-Id
6 I-Id
白 O
某 O
青 O
1 B-Date
0 I-Date
月 I-Date
2 I-Date
0 I-Date
日 I-Date
上 B-Time
午 I-Time
8 I-Time
： I-Time
0 I-Time
6 I-Time
在 O
英 O
特 O
小 O
卖 O
部 O
购 O
物 O
后 O
上 O
班 O
， O
上 O
班 O
期 O
间 O
无 O
外 O
出 O

病 B-Id
例 I-Id
3 I-Id
6 I-Id
白 O
某 O
青 O
1 B-Date
0 I-Date
月 I-Date
2 I-Date
0 I-Date
日 I-Date
1 B-Time
9 I-Time
: I-Time
1 I-Time
3 I-Time
在 O
金 O
城 O
康 O
宁 O
干 O
果 O
炒 O
货 O
店 O
购 O
买 O
瓜 O
子 O
， O
后 O
回 O
家 O
无 O
外 O
出 O

病 B-Id
例 I-Id
3 I-Id
6 I-Id
白 O
某 O
青 O
1 B-Date
0 I-Date
月 I-Date
2 I-Date
1 I-Date
日 I-Date
凌 B-Time
晨 I-Time
4 I-Time
： I-Time
4 I-Time
0 I-Time
在 O
黄 O
河 O
剧 O
院 O
门 O
口 O
采 O
样 O
点 O
排 O
队 O
做 O
全 O
员 O
核 O
酸 O
检 O
测 O

病 B-Id
例 I-Id
3 I-Id
6 I-Id
白 O
某 O
青 O
1 B-Date
0 I-Date
月 I-Date
2 I-Date
1 I-Date
日 I-Date
5 B-Time
: I-Time
5 I-Time
0 I-Time
完 O
成 O
核 O
酸 O
检 O
测 O
后 O
回 O
家 O

病 B-Id
例 I-Id
3 I-Id
6 I-Id
白 O
某 O
青 O
1 B-Date
0 I-Date
月 I-Date
2 I-Date
1 I-Date
日 I-Date
8 B-Time
: I-Time
1 I-Time
8 I-Time
在 O
唏 O
嘛 O
香 O
甘 O
南 O
路 O
店 O
就 O
餐 O
后 O
骑 B-Type
车 I-Type
上 O
班 O

病 B-Id
例 I-Id
3 I-Id
6 I-Id
白 O
某 O
青 O
1 B-Date
0 I-Date
月 I-Date
2 I-Date
1 I-Date
日 I-Date
1 B-Time
7 I-Time
: I-Time
1 I-Time
9 I-Time
在 O
滋 O
味 O
驿 O
站 O
购 O
物 O

病 B-Id
例 I-Id
3 I-Id
6 I-Id
白 O
某 O
青 O
1 B-Date
0 I-Date
月 I-Date
2 I-Date
2 I-Date
日 I-Date
正 O
常 O
上 O
班 O

病 B-Id
例 I-Id
3 I-Id
6 I-Id
白 O
某 O
青 O
1 B-Date
0 I-Date
月 I-Date
2 I-Date
2 I-Date
日 I-Date
1 B-Time
9 I-Time
: I-Time
0 I-Time
0 I-Time
下 O
班 O
后 O
回 O
家 O
， O
无 O
外 O
出 O

病 B-Id
例 I-Id
3 I-Id
6 I-Id
白 O
某 O
青 O
1 B-Date
0 I-Date
月 I-Date
2 I-Date
3 I-Date
日 I-Date
上 B-Time
午 I-Time
8 I-Time
： I-Time
3 I-Time
6 I-Time
在 O
平 O
凉 O
路 O
杨 O
氏 O
老 O
台 O
门 O
包 O
子 O
店 O
购 O
买 O
早 O
餐 O
后 O
到 O
单 O
位 O

病 B-Id
例 I-Id
3 I-Id
6 I-Id
白 O
某 O
青 O
1 B-Date
0 I-Date
月 I-Date
2 I-Date
3 I-Date
日 I-Date
1 B-Time
8 I-Time
: I-Time
0 I-Time
0 I-Time
下 O
班 O
后 O
骑 B-Type
车 I-Type
前 O
往 O
榆 O
中 O
街 O
菜 O
市 O
场 O
购 O
物 O

病 B-Id
例 I-Id
3 I-Id
6 I-Id
白 O
某 O
青 O
1 B-Date
0 I-Date
月 I-Date
2 I-Date
3 I-Date
日 I-Date
1 B-Time
8 I-Time
: I-Time
2 I-Time
2 I-Time
在 O
金 O
城 O
康 O
宁 O
干 O
果 O
炒 O
货 O
店 O
购 O
物 O
后 O
回 O
家 O
， O
再 O
无 O
外 O
出 O

病 B-Id
例 I-Id
3 I-Id
6 I-Id
白 O
某 O
青 O
1 B-Date
0 I-Date
月 I-Date
2 I-Date
4 I-Date
日 I-Date
上 B-Time
午 I-Time
8 I-Time
： I-Time
0 I-Time
0 I-Time
在 O
天 O
润 O
大 O
厦 O
院 O
内 O
做 O
第 O
二 O
次 O
核 O
酸 O
检 O
测 O

病 B-Id
例 I-Id
3 I-Id
6 I-Id
白 O
某 O
青 O
1 B-Date
0 I-Date
月 I-Date
2 I-Date
4 I-Date
日 I-Date
9 B-Time
: I-Time
0 I-Time
0 I-Time
返 O
回 O
家 O
中 O

病 B-Id
例 I-Id
3 I-Id
6 I-Id
白 O
某 O
青 O
1 B-Date
0 I-Date
月 I-Date
2 I-Date
4 I-Date
日 I-Date
下 B-Time
午 I-Time
1 I-Time
4 I-Time
： I-Time
0 I-Time
0 I-Time
骑 B-Type
车 I-Type
到 O
单 O
位 O
上 O
班 O

病 B-Id
例 I-Id
3 I-Id
6 I-Id
白 O
某 O
青 O
1 B-Date
0 I-Date
月 I-Date
2 I-Date
4 I-Date
日 I-Date
1 B-Time
8 I-Time
: I-Time
0 I-Time
0 I-Time
下 O
班 O
返 O
回 O
家 O
中 O
再 O
无 O
外 O
出 O

病 B-Id
例 I-Id
3 I-Id
6 I-Id
白 O
某 O
青 O
1 B-Date
0 I-Date
月 I-Date
2 I-Date
5 I-Date
日 I-Date
上 B-Time
午 I-Time
8 I-Time
： I-Time
5 I-Time
0 I-Time
骑 B-Type
车 I-Type
到 O
单 O
位 O

病 B-Id
例 I-Id
3 I-Id
6 I-Id
白 O
某 O
青 O
1 B-Date
0 I-Date
月 I-Date
2 I-Date
5 I-Date
日 I-Date
1 B-Time
0 I-Time
: I-Time
0 I-Time
0 I-Time
离 O
开 O
单 O
位 O
， O
在 O
东 O
方 O
红 O
影 O
城 O
附 O
近 O
徘 O
徊 O

病 B-Id
例 I-Id
3 I-Id
6 I-Id
白 O
某 O
青 O
1 B-Date
0 I-Date
月 I-Date
2 I-Date
5 I-Date
日 I-Date
1 B-Time
5 I-Time
: I-Time
2 I-Time
5 I-Time
在 O
中 O
广 O
金 O
色 O
家 O
园 O
楼 O
下 O
老 O
陈 O
家 O
擀 O
面 O
皮 O
店 O
购 O
买 O
食 O
品 O

病 B-Id
例 I-Id
3 I-Id
6 I-Id
白 O
某 O
青 O
1 B-Date
0 I-Date
月 I-Date
2 I-Date
5 I-Date
日 I-Date
1 B-Time
5 I-Time
: I-Time
3 I-Time
6 I-Time
在 O
东 O
方 O
红 O
影 O
城 O
对 O
面 O
金 O
马 O
超 O
市 O
购 O
物 O
后 O
骑 B-Type
车 I-Type
回 O
家 O
， O
回 O
家 O
后 O
无 O
外 O
出 O
。 O

病 B-Id
例 I-Id
3 I-Id
6 I-Id
白 O
某 O
青 O
1 B-Date
0 I-Date
月 I-Date
2 I-Date
6 I-Date
日 I-Date
凌 B-Time
晨 I-Time
2 I-Time
： I-Time
0 I-Time
0 I-Time
作 O
为 O
确 O
诊 O
病 O
例 O
的 O
密 O
切 O
接 O
触 O
者 O
闭 O
环 O
转 O
运 O
至 O
集 O
中 O
隔 O
离 O
点 O
集 O
中 O
隔 O
离 O

病 B-Id
例 I-Id
3 I-Id
6 I-Id
白 O
某 O
青 O
1 B-Date
0 I-Date
月 I-Date
2 I-Date
7 I-Date
日 I-Date
在 O
集 O
中 O
隔 O
离 O
点 O
集 O
中 O
隔 O
离 O

病 B-Id
例 I-Id
3 I-Id
7 I-Id
许 O
某 O
1 B-Date
0 I-Date
月 I-Date
1 I-Date
4 I-Date
日 I-Date
上 B-Time
午 I-Time
8 I-Time
： I-Time
5 I-Time
0 I-Time
到 O
达 O
兰 O
州 O
市 O
城 O
关 O
区 O
残 O
疾 O
人 O
联 O
合 O
会 O
上 O
课 O

病 B-Id
例 I-Id
3 I-Id
7 I-Id
许 O
某 O
1 B-Date
0 I-Date
月 I-Date
1 I-Date
4 I-Date
日 I-Date
1 B-Time
1 I-Time
: I-Time
3 I-Time
0 I-Time
下 O
课 O
后 O
步 B-Type
行 I-Type
回 O
家 O
， O
后 O
无 O
外 O
出 O

病 B-Id
例 I-Id
3 I-Id
7 I-Id
许 O
某 O
1 B-Date
0 I-Date
月 I-Date
1 I-Date
5 I-Date
日 I-Date
上 B-Time
午 I-Time
8 I-Time
： I-Time
5 I-Time
0 I-Time
到 O
达 O
兰 O
州 O
市 O
城 O
关 O
区 O
残 O
疾 O
人 O
联 O
合 O
会 O
上 O
课 O

病 B-Id
例 I-Id
3 I-Id
7 I-Id
许 O
某 O
1 B-Date
0 I-Date
月 I-Date
1 I-Date
5 I-Date
日 I-Date
1 B-Time
1 I-Time
: I-Time
3 I-Time
0 I-Time
回 O
家 O

病 B-Id
例 I-Id
3 I-Id
7 I-Id
许 O
某 O
1 B-Date
0 I-Date
月 I-Date
1 I-Date
5 I-Date
日 I-Date
1 B-Time
7 I-Time
: I-Time
3 I-Time
0 I-Time
步 B-Type
行 I-Type
前 O
往 O
兰 O
海 O
商 O
贸 O
城 O
广 O
场 O
亚 O
亚 O
餐 O
厅 O
6 O
6 O
6 O
包 O
厢 O
就 O
餐 O

病 B-Id
例 I-Id
3 I-Id
7 I-Id
许 O
某 O
1 B-Date
0 I-Date
月 I-Date
1 I-Date
5 I-Date
日 I-Date
2 B-Time
0 I-Time
: I-Time
0 I-Time
0 I-Time
步 B-Type
行 I-Type
回 O
家 O
， O
再 O
无 O
外 O
出 O

病 B-Id
例 I-Id
3 I-Id
7 I-Id
许 O
某 O
1 B-Date
0 I-Date
月 I-Date
1 I-Date
6 I-Date
日 I-Date
全 B-Time
天 I-Time
无 O
外 O
出 O

病 B-Id
例 I-Id
3 I-Id
7 I-Id
许 O
某 O
1 B-Date
0 I-Date
月 I-Date
1 I-Date
7 I-Date
日 I-Date
上 B-Time
午 I-Time
在 O
家 O

病 B-Id
例 I-Id
3 I-Id
7 I-Id
许 O
某 O
1 B-Date
0 I-Date
月 I-Date
1 I-Date
7 I-Date
日 I-Date
下 B-Time
午 I-Time
1 I-Time
4 I-Time
： I-Time
2 I-Time
0 I-Time
乘 B-Type
私 I-Type
家 I-Type
车 I-Type
前 O
往 O
碧 O
桂 O
园 O
儿 O
童 O
游 O
乐 O
园 O
游 O
玩 O

病 B-Id
例 I-Id
3 I-Id
7 I-Id
许 O
某 O
1 B-Date
0 I-Date
月 I-Date
1 I-Date
7 I-Date
日 I-Date
1 B-Time
7 I-Time
: I-Time
0 I-Time
0 I-Time
从 O
碧 O
桂 O
园 O
乘 B-Type
私 I-Type
家 O
车 B-Type
回 O
家 O
， O
后 O
再 O
无 O
外 O
出 O

病 B-Id
例 I-Id
3 I-Id
7 I-Id
许 O
某 O
1 B-Date
0 I-Date
月 I-Date
1 I-Date
8 I-Date
日 I-Date
- I-Date
1 I-Date
0 I-Date
月 I-Date
1 I-Date
9 I-Date
日 I-Date
上 B-Time
午 I-Time
8 I-Time
： I-Time
5 I-Time
0 I-Time
到 O
兰 O
州 O
市 O
城 O
关 O
区 O
残 O
疾 O
人 O
联 O
合 O
会 O
上 O
课 O

病 B-Id
例 I-Id
3 I-Id
7 I-Id
许 O
某 O
1 B-Date
0 I-Date
月 I-Date
1 I-Date
8 I-Date
日 I-Date
- I-Date
1 I-Date
0 I-Date
月 I-Date
1 I-Date
9 I-Date
日 I-Date
1 B-Time
1 I-Time
: I-Time
3 I-Time
0 I-Time
下 O
课 O
后 O
步 B-Type
行 I-Type
回 O
家 O
， O
后 O
无 O
外 O
出 O

病 B-Id
例 I-Id
3 I-Id
7 I-Id
许 O
某 O
1 B-Date
0 I-Date
月 I-Date
2 I-Date
0 I-Date
日 I-Date
全 B-Time
天 I-Time
在 O
家 O
未 O
外 O
出 O

病 B-Id
例 I-Id
3 I-Id
7 I-Id
许 O
某 O
1 B-Date
0 I-Date
月 I-Date
2 I-Date
1 I-Date
日 I-Date
上 B-Time
午 I-Time
在 O
家 O
未 O
外 O
出 O

病 B-Id
例 I-Id
3 I-Id
7 I-Id
许 O
某 O
1 B-Date
0 I-Date
月 I-Date
2 I-Date
1 I-Date
日 I-Date
下 B-Time
午 I-Time
1 I-Time
6 I-Time
： I-Time
3 I-Time
0 I-Time
前 O
往 O
兰 O
海 O
商 O
贸 O
城 O
灯 O
玛 O
特 O
核 O
酸 O
检 O
测 O
点 O
做 O
核 O
酸 O
检 O
测 O
， O
做 O
完 O
检 O
测 O
后 O
返 O
回 O
家 O
中 O

病 B-Id
例 I-Id
3 I-Id
7 I-Id
许 O
某 O
1 B-Date
0 I-Date
月 I-Date
2 I-Date
2 I-Date
日 I-Date
- I-Date
1 I-Date
0 I-Date
月 I-Date
2 I-Date
3 I-Date
日 I-Date
在 O
家 O
未 O
外 O
出 O

病 B-Id
例 I-Id
3 I-Id
7 I-Id
许 O
某 O
1 B-Date
0 I-Date
月 I-Date
2 I-Date
4 I-Date
日 I-Date
白 O
天 O
未 O
外 O
出 O

病 B-Id
例 I-Id
3 I-Id
7 I-Id
许 O
某 O
1 B-Date
0 I-Date
月 I-Date
2 I-Date
4 I-Date
日 I-Date
晚 B-Time
2 I-Time
0 I-Time
： I-Time
0 I-Time
0 I-Time
步 B-Type
行 I-Type
前 O
往 O
天 O
润 O
大 O
厦 O
核 O
酸 O
检 O
测 O
点 O
做 O
核 O
酸 O
检 O
测 O

病 B-Id
例 I-Id
3 I-Id
7 I-Id
许 O
某 O
1 B-Date
0 I-Date
月 I-Date
2 I-Date
4 I-Date
日 I-Date
2 B-Time
0 I-Time
: I-Time
4 I-Time
5 I-Time
步 B-Type
行 I-Type
回 O
家 O
后 O
再 O
无 O
外 O
出 O

病 B-Id
例 I-Id
3 I-Id
7 I-Id
许 O
某 O
1 B-Date
0 I-Date
月 I-Date
2 I-Date
5 I-Date
日 I-Date
全 B-Time
天 I-Time
在 O
家 O
未 O
外 O
出 O

病 B-Id
例 I-Id
3 I-Id
7 I-Id
许 O
某 O
1 B-Date
0 I-Date
月 I-Date
2 I-Date
6 I-Date
日 I-Date
凌 B-Time
晨 I-Time
1 I-Time
： I-Time
0 I-Time
0 I-Time
作 O
为 O
确 O
诊 O
病 O
例 O
的 O
密 O
切 O
接 O
触 O
者 O
闭 O
环 O
转 O
运 O
至 O
集 O
中 O
隔 O
离 O
点 O
集 O
中 O
隔 O
离 O

病 B-Id
例 I-Id
3 I-Id
7 I-Id
许 O
某 O
1 B-Date
0 I-Date
月 I-Date
2 I-Date
7 I-Date
日 I-Date
在 O
集 O
中 O
隔 O
离 O
点 O
集 O
中 O
隔 O
离 O

病 B-Id
例 I-Id
3 I-Id
8 I-Id
白 O
某 O
曈 O
1 B-Date
0 I-Date
月 I-Date
1 I-Date
4 I-Date
日 I-Date
- I-Date
1 I-Date
0 I-Date
月 I-Date
2 I-Date
6 I-Date
日 I-Date
与 O
许 O
某 O
萍 O
活 O
动 O
轨 O
迹 O
相 O
同 O

病 B-Id
例 I-Id
3 I-Id
8 I-Id
白 O
某 O
曈 O
1 B-Date
0 I-Date
月 I-Date
2 I-Date
7 I-Date
日 I-Date
在 O
集 O
中 O
隔 O
离 O
点 O
集 O
中 O
隔 O
离 O

病 B-Id
例 I-Id
3 I-Id
9 I-Id
谢 O
某 O
1 B-Date
0 I-Date
月 I-Date
1 I-Date
4 I-Date
日 I-Date
- I-Date
1 I-Date
0 I-Date
月 I-Date
1 I-Date
6 I-Date
日 I-Date
每 O
天 O
早 B-Time
上 I-Time
5 I-Time
： I-Time
3 I-Time
0 I-Time
前 O
往 O
向 O
东 O
早 O
餐 O
店 O
工 O
作 O

病 B-Id
例 I-Id
3 I-Id
9 I-Id
谢 O
某 O
1 B-Date
0 I-Date
月 I-Date
1 I-Date
4 I-Date
日 I-Date
- I-Date
1 I-Date
0 I-Date
月 I-Date
1 I-Date
6 I-Date
日 I-Date
中 B-Time
午 I-Time
1 I-Time
2 I-Time
： I-Time
3 I-Time
0 I-Time
返 O
回 O
家 O
中 O

病 B-Id
例 I-Id
3 I-Id
9 I-Id
谢 O
某 O
1 B-Date
0 I-Date
月 I-Date
1 I-Date
4 I-Date
日 I-Date
- I-Date
1 I-Date
0 I-Date
月 I-Date
1 I-Date
6 I-Date
日 I-Date
1 B-Time
8 I-Time
: I-Time
0 I-Time
0 I-Time
去 O
女 O
儿 O
家 O
接 O
外 O
孙 O
女 O
在 O
外 O
散 O
步 O
后 O
回 O
家 O

病 B-Id
例 I-Id
3 I-Id
9 I-Id
谢 O
某 O
1 B-Date
0 I-Date
月 I-Date
1 I-Date
7 I-Date
日 I-Date
5 B-Time
: I-Time
3 I-Time
0 I-Time
到 O
向 O
东 O
早 O
餐 O
店 O
上 O
班 O

病 B-Id
例 I-Id
3 I-Id
9 I-Id
谢 O
某 O
1 B-Date
0 I-Date
月 I-Date
1 I-Date
7 I-Date
日 I-Date
1 B-Time
1 I-Time
: I-Time
4 I-Time
5 I-Time
下 O
班 O
回 O
家 O

病 B-Id
例 I-Id
3 I-Id
9 I-Id
谢 O
某 O
1 B-Date
0 I-Date
月 I-Date
1 I-Date
7 I-Date
日 I-Date
1 B-Time
4 I-Time
: I-Time
3 I-Time
0 I-Time
乘 B-Type
私 I-Type
家 I-Type
车 I-Type
到 O
碧 O
桂 O
园 O
儿 O
童 O
游 O
乐 O
园 O
游 O
玩 O

病 B-Id
例 I-Id
3 I-Id
9 I-Id
谢 O
某 O
1 B-Date
0 I-Date
月 I-Date
1 I-Date
7 I-Date
日 I-Date
1 B-Time
7 I-Time
: I-Time
0 I-Time
0 I-Time
离 O
开 O
碧 O
桂 O
园 O

病 B-Id
例 I-Id
3 I-Id
9 I-Id
谢 O
某 O
1 B-Date
0 I-Date
月 I-Date
1 I-Date
7 I-Date
日 I-Date
1 B-Time
8 I-Time
: I-Time
0 I-Time
0 I-Time
在 O
和 O
政 O
路 O
天 O
一 O
阁 O
涮 O
锅 O
城 O
就 O
餐 O

病 B-Id
例 I-Id
3 I-Id
9 I-Id
谢 O
某 O
1 B-Date
0 I-Date
月 I-Date
1 I-Date
7 I-Date
日 I-Date
2 B-Time
0 I-Time
: I-Time
0 I-Time
0 I-Time
就 O
餐 O
后 O
步 B-Type
行 I-Type
回 O
家 O
。 O
再 O
无 O
外 O
出 O

病 B-Id
例 I-Id
3 I-Id
9 I-Id
谢 O
某 O
1 B-Date
0 I-Date
月 I-Date
1 I-Date
8 I-Date
日 I-Date
5 B-Time
: I-Time
3 I-Time
0 I-Time
到 O
向 O
东 O
早 O
餐 O
店 O
上 O
班 O

病 B-Id
例 I-Id
3 I-Id
9 I-Id
谢 O
某 O
1 B-Date
0 I-Date
月 I-Date
1 I-Date
8 I-Date
日 I-Date
1 B-Time
3 I-Time
: I-Time
0 I-Time
0 I-Time
下 O
班 O
骑 B-Type
车 I-Type
回 O
家 O
休 O
息 O

病 B-Id
例 I-Id
3 I-Id
9 I-Id
谢 O
某 O
1 B-Date
0 I-Date
月 I-Date
1 I-Date
8 I-Date
日 I-Date
1 B-Time
8 I-Time
： I-Time
3 I-Time
0 I-Time
- I-Time
2 I-Time
0 I-Time
： I-Time
5 I-Time
8 I-Time
沿 O
甘 O
南 O
路 O
— O
平 O
凉 O
路 O
— O
东 O
方 O
红 O
广 O
场 O
散 O
步 O

病 B-Id
例 I-Id
3 I-Id
9 I-Id
谢 O
某 O
1 B-Date
0 I-Date
月 I-Date
1 I-Date
8 I-Date
日 I-Date
2 B-Time
1 I-Time
: I-Time
1 I-Time
5 I-Time
返 O
回 O
家 O
中 O
， O
再 O
无 O
外 O
出 O

病 B-Id
例 I-Id
3 I-Id
9 I-Id
谢 O
某 O
1 B-Date
0 I-Date
月 I-Date
1 I-Date
9 I-Date
日 I-Date
5 B-Time
: I-Time
3 I-Time
0 I-Time
到 O
向 O
东 O
早 O
餐 O
店 O
上 O
班 O

病 B-Id
例 I-Id
3 I-Id
9 I-Id
谢 O
某 O
1 B-Date
0 I-Date
月 I-Date
1 I-Date
9 I-Date
日 I-Date
1 B-Time
3 I-Time
: I-Time
0 I-Time
0 I-Time
前 O
往 O
红 O
山 O
根 O
城 O
关 O
区 O
人 O
民 O
医 O
院 O
做 O
核 O
酸 O
检 O
测 O

病 B-Id
例 I-Id
3 I-Id
9 I-Id
谢 O
某 O
1 B-Date
0 I-Date
月 I-Date
1 I-Date
9 I-Date
日 I-Date
1 B-Time
4 I-Time
: I-Time
0 I-Time
0 I-Time
返 O
回 O
家 O
中 O

病 B-Id
例 I-Id
3 I-Id
9 I-Id
谢 O
某 O
1 B-Date
0 I-Date
月 I-Date
2 I-Date
0 I-Date
日 I-Date
5 B-Time
: I-Time
3 I-Time
0 I-Time
到 O
向 O
东 O
早 O
餐 O
店 O
上 O
班 O

病 B-Id
例 I-Id
3 I-Id
9 I-Id
谢 O
某 O
1 B-Date
0 I-Date
月 I-Date
2 I-Date
0 I-Date
日 I-Date
1 B-Time
2 I-Time
: I-Time
1 I-Time
2 I-Time
在 O
一 O
只 O
船 O
街 O
放 O
润 O
面 O
铺 O
购 O
物 O
后 O
回 O
家 O
， O
再 O
无 O
外 O
出 O

病 B-Id
例 I-Id
3 I-Id
9 I-Id
谢 O
某 O
1 B-Date
0 I-Date
月 I-Date
2 I-Date
1 I-Date
日 I-Date
5 B-Time
: I-Time
3 I-Time
0 I-Time
到 O
向 O
东 O
早 O
餐 O
店 O
上 O
班 O

病 B-Id
例 I-Id
3 I-Id
9 I-Id
谢 O
某 O
1 B-Date
0 I-Date
月 I-Date
2 I-Date
1 I-Date
日 I-Date
1 B-Time
2 I-Time
: I-Time
1 I-Time
5 I-Time
前 O
往 O
兰 O
海 O
商 O
贸 O
集 O
团 O
有 O
限 O
公 O
司 O
供 O
热 O
服 O
务 O
处 O
交 O
暖 O
气 O
费 O

病 B-Id
例 I-Id
3 I-Id
9 I-Id
谢 O
某 O
1 B-Date
0 I-Date
月 I-Date
2 I-Date
1 I-Date
日 I-Date
1 B-Time
2 I-Time
: I-Time
3 I-Time
0 I-Time
回 O
家 O

病 B-Id
例 I-Id
3 I-Id
9 I-Id
谢 O
某 O
1 B-Date
0 I-Date
月 I-Date
2 I-Date
1 I-Date
日 I-Date
1 B-Time
4 I-Time
: I-Time
2 I-Time
0 I-Time
在 O
兰 O
海 O
商 O
贸 O
城 O
灯 O
玛 O
特 O
核 O
酸 O
检 O
测 O
点 O
做 O
核 O
酸 O
检 O
测 O
， O
后 O
在 O
女 O
儿 O
家 O
就 O
餐 O

病 B-Id
例 I-Id
3 I-Id
9 I-Id
谢 O
某 O
1 B-Date
0 I-Date
月 I-Date
2 I-Date
1 I-Date
日 I-Date
2 B-Time
0 I-Time
: I-Time
1 I-Time
0 I-Time
返 O
回 O
家 O
中 O

病 B-Id
例 I-Id
3 I-Id
9 I-Id
谢 O
某 O
1 B-Date
0 I-Date
月 I-Date
2 I-Date
2 I-Date
日 I-Date
5 B-Time
: I-Time
3 I-Time
0 I-Time
到 O
向 O
东 O
早 O
餐 O
店 O
上 O
班 O

病 B-Id
例 I-Id
3 I-Id
9 I-Id
谢 O
某 O
1 B-Date
0 I-Date
月 I-Date
2 I-Date
2 I-Date
日 I-Date
1 B-Time
2 I-Time
: I-Time
2 I-Time
8 I-Time
在 O
平 O
凉 O
路 O
谢 O
赫 O
经 O
典 O
牛 O
肉 O
面 O
馆 O
就 O
餐 O

病 B-Id
例 I-Id
3 I-Id
9 I-Id
谢 O
某 O
1 B-Date
0 I-Date
月 I-Date
2 I-Date
2 I-Date
日 I-Date
1 B-Time
2 I-Time
: I-Time
4 I-Time
0 I-Time
回 O
家 O
休 O
息 O

病 B-Id
例 I-Id
3 I-Id
9 I-Id
谢 O
某 O
1 B-Date
0 I-Date
月 I-Date
2 I-Date
2 I-Date
日 I-Date
1 B-Time
7 I-Time
: I-Time
3 I-Time
0 I-Time
到 O
女 O
儿 O
家 O
看 O
孙 O
女 O

病 B-Id
例 I-Id
3 I-Id
9 I-Id
谢 O
某 O
1 B-Date
0 I-Date
月 I-Date
2 I-Date
2 I-Date
日 I-Date
2 B-Time
0 I-Time
: I-Time
0 I-Time
0 I-Time
回 O
家 O
后 O
无 O
外 O
出 O

病 B-Id
例 I-Id
3 I-Id
9 I-Id
谢 O
某 O
1 B-Date
0 I-Date
月 I-Date
2 I-Date
3 I-Date
日 I-Date
5 B-Time
: I-Time
3 I-Time
0 I-Time
到 O
向 O
东 O
早 O
餐 O
店 O
上 O
班 O

病 B-Id
例 I-Id
3 I-Id
9 I-Id
谢 O
某 O
1 B-Date
0 I-Date
月 I-Date
2 I-Date
3 I-Date
日 I-Date
1 B-Time
2 I-Time
: I-Time
3 I-Time
0 I-Time
回 O
家 O
休 O
息 O
无 O
外 O
出 O

病 B-Id
例 I-Id
3 I-Id
9 I-Id
谢 O
某 O
1 B-Date
0 I-Date
月 I-Date
2 I-Date
4 I-Date
日 I-Date
5 B-Time
: I-Time
3 I-Time
0 I-Time
到 O
向 O
东 O
早 O
餐 O
店 O
上 O
班 O

病 B-Id
例 I-Id
3 I-Id
9 I-Id
谢 O
某 O
1 B-Date
0 I-Date
月 I-Date
2 I-Date
4 I-Date
日 I-Date
1 B-Time
2 I-Time
: I-Time
2 I-Time
2 I-Time
骑 B-Type
车 I-Type
前 O
往 O
定 O
西 O
南 O
路 O
二 O
支 O
路 O
便 O
民 O
菜 O
市 O
场 O
水 O
果 O
摊 O
购 O
物 O
后 O
回 O
家 O
休 O
息 O

病 B-Id
例 I-Id
3 I-Id
9 I-Id
谢 O
某 O
1 B-Date
0 I-Date
月 I-Date
2 I-Date
4 I-Date
日 I-Date
2 B-Time
0 I-Time
: I-Time
0 I-Time
0 I-Time
步 B-Type
行 I-Type
至 O
团 O
结 O
新 O
村 O
街 O
道 O
社 O
区 O
卫 O
生 O
服 O
务 O
中 O
心 O
做 O
核 O
酸 O
检 O
测 O
， O
后 O
沿 O
天 O
水 O
路 O
向 O
北 O
步 B-Type
行 I-Type
至 O
盘 O
旋 O
路 O
东 O
行 O
至 O
会 O
宁 O
路 O
， O
沿 O
会 O
宁 O
路 O
行 O
至 O
定 O
西 O
路 O
， O
又 O
向 O
西 O
行 O
至 O
天 O
水 O
路 O
十 O
字 O

病 B-Id
例 I-Id
3 I-Id
9 I-Id
谢 O
某 O
1 B-Date
0 I-Date
月 I-Date
2 I-Date
4 I-Date
日 I-Date
2 B-Time
1 I-Time
: I-Time
2 I-Time
0 I-Time
回 O
家 O
后 O
无 O
外 O
出 O

病 B-Id
例 I-Id
3 I-Id
9 I-Id
谢 O
某 O
1 B-Date
0 I-Date
月 I-Date
2 I-Date
5 I-Date
日 I-Date
5 B-Time
: I-Time
3 I-Time
0 I-Time
到 O
向 O
东 O
早 O
餐 O
店 O
上 O
班 O

病 B-Id
例 I-Id
3 I-Id
9 I-Id
谢 O
某 O
1 B-Date
0 I-Date
月 I-Date
2 I-Date
5 I-Date
日 I-Date
1 B-Time
1 I-Time
: I-Time
1 I-Time
0 I-Time
步 B-Type
行 I-Type
回 O
家 O

病 B-Id
例 I-Id
3 I-Id
9 I-Id
谢 O
某 O
1 B-Date
0 I-Date
月 I-Date
2 I-Date
5 I-Date
日 I-Date
当 B-Time
晚 I-Time
1 I-Time
9 I-Time
： I-Time
0 I-Time
0 I-Time
作 O
为 O
确 O
诊 O
病 O
例 O
的 O
密 O
切 O
接 O
触 O
者 O
闭 O
环 O
转 O
运 O
至 O
集 O
中 O
隔 O
离 O
点 O
集 O
中 O
隔 O
离 O

病 B-Id
例 I-Id
3 I-Id
9 I-Id
谢 O
某 O
1 B-Date
0 I-Date
月 I-Date
2 I-Date
6 I-Date
日 I-Date
- I-Date
1 I-Date
0 I-Date
月 I-Date
2 I-Date
7 I-Date
日 I-Date
在 O
集 O
中 O
隔 O
离 O
点 O
集 O
中 O
隔 O
离 O

病 B-Id
例 I-Id
4 I-Id
0 I-Id
卢 O
某 O
平 O
1 B-Date
0 I-Date
月 I-Date
2 I-Date
2 I-Date
日 I-Date
7 B-Time
： I-Time
3 I-Time
0 I-Time
左 O
右 O
步 B-Type
行 I-Type
经 O
麦 O
积 O
山 O
路 O
于 O
8 O
时 O
到 O
单 O
位 O
上 O
班 O

病 B-Id
例 I-Id
4 I-Id
0 I-Id
卢 O
某 O
平 O
1 B-Date
0 I-Date
月 I-Date
2 I-Date
2 I-Date
日 I-Date
中 B-Time
午 I-Time
1 I-Time
1 I-Time
： I-Time
3 I-Time
0 I-Time
下 O
班 O
后 O
， O
经 O
甘 O
南 O
路 O
步 B-Type
行 I-Type
回 O
家 O

病 B-Id
例 I-Id
4 I-Id
0 I-Id
卢 O
某 O
平 O
1 B-Date
0 I-Date
月 I-Date
2 I-Date
2 I-Date
日 I-Date
1 B-Time
2 I-Time
: I-Time
4 I-Time
0 I-Time
经 O
甘 O
南 O
路 O
步 B-Type
行 I-Type
返 O
回 O
单 O
位 O

病 B-Id
例 I-Id
4 I-Id
0 I-Id
卢 O
某 O
平 O
1 B-Date
0 I-Date
月 I-Date
2 I-Date
2 I-Date
日 I-Date
于 O
1 B-Time
3 I-Time
： I-Time
4 I-Time
0 I-Time
到 O
单 O
位 O
， O
一 O
直 O
在 O
办 O
公 O
室 O
工 O
作 O

病 B-Id
例 I-Id
4 I-Id
0 I-Id
卢 O
某 O
平 O
1 B-Date
0 I-Date
月 I-Date
2 I-Date
2 I-Date
日 I-Date
1 B-Time
7 I-Time
: I-Time
0 I-Time
0 I-Time
下 O
班 O
后 O
， O
经 O
甘 O
南 O
路 O
步 B-Type
行 I-Type
回 O
家 O
， O
再 O
无 O
外 O
出 O

病 B-Id
例 I-Id
4 I-Id
0 I-Id
卢 O
某 O
平 O
1 B-Date
0 I-Date
月 I-Date
2 I-Date
3 I-Date
日 I-Date
一 B-Time
直 I-Time
在 O
家 O
中 O
休 O
息 O
， O
没 O
有 O
出 O
门 O

病 B-Id
例 I-Id
4 I-Id
0 I-Id
卢 O
某 O
平 O
1 B-Date
0 I-Date
月 I-Date
2 I-Date
4 I-Date
日 I-Date
一 B-Time
直 I-Time
在 O
家 O
中 O
休 O
息 O
， O
没 O
有 O
出 O
门 O

病 B-Id
例 I-Id
4 I-Id
0 I-Id
卢 O
某 O
平 O
1 B-Date
0 I-Date
月 I-Date
2 I-Date
5 I-Date
日 I-Date
7 B-Time
： I-Time
3 I-Time
0 I-Time
左 O
右 O
出 O
发 O
， O
经 O
麦 O
积 O
山 O
路 O
于 O
8 O
时 O
到 O
达 O
单 O
位 O
上 O
班 O
， O
乘 O
电 O
梯 O
至 O
8 O
楼 O
办 O
公 O
室 O

病 B-Id
例 I-Id
4 I-Id
0 I-Id
卢 O
某 O
平 O
1 B-Date
0 I-Date
月 I-Date
2 I-Date
5 I-Date
日 I-Date
中 B-Time
午 I-Time
1 I-Time
1 I-Time
： I-Time
3 I-Time
0 I-Time
下 O
班 O
后 O
， O
经 O
甘 O
南 O
路 O
步 B-Type
行 I-Type
回 O
家 O

病 B-Id
例 I-Id
4 I-Id
0 I-Id
卢 O
某 O
平 O
1 B-Date
0 I-Date
月 I-Date
2 I-Date
5 I-Date
日 I-Date
1 B-Time
2 I-Time
: I-Time
4 I-Time
0 I-Time
经 O
麦 O
积 O
山 O
路 O
步 B-Type
行 I-Type
返 O
回 O
单 O
位 O

病 B-Id
例 I-Id
4 I-Id
0 I-Id
卢 O
某 O
平 O
1 B-Date
0 I-Date
月 I-Date
2 I-Date
5 I-Date
日 I-Date
1 B-Time
3 I-Time
: I-Time
4 I-Time
0 I-Time
到 O
达 O
， O
随 O
后 O
一 O
直 O
在 O
办 O
公 O
室 O
工 O
作 O

病 B-Id
例 I-Id
4 I-Id
0 I-Id
卢 O
某 O
平 O
1 B-Date
0 I-Date
月 I-Date
2 I-Date
5 I-Date
日 I-Date
1 B-Time
6 I-Time
时 I-Time
步 B-Type
行 I-Type
回 O
家 O

病 B-Id
例 I-Id
4 I-Id
0 I-Id
卢 O
某 O
平 O
1 B-Date
0 I-Date
月 I-Date
2 I-Date
5 I-Date
日 I-Date
当 B-Time
晚 I-Time
8 I-Time
： I-Time
3 I-Time
0 I-Time
作 O
为 O
确 O
诊 O
病 O
例 O
的 O
密 O
切 O
接 O
触 O
者 O
由 O
负 O
压 O
救 O
护 O
车 O
闭 O
环 O
转 O
运 O
至 O
集 O
中 O
隔 O
离 O
点 O
隔 O
离 O
