# Supplementary material for: Multi-Model Fusion-Based Hierarchical Extraction for Chinese Epidemic Event
Source: Data Sci Eng. 2023 Jan 2;8(1):73–83. doi: 10.1007/s41019-022-00203-6 (PMC9807097; doi:10.1007/s41019-022-00203-6)
Supplement: Supplementary file 1 — (zip 67849 KB) [file 41019_2022_203_MOESM1_ESM.zip › IDCNN/IDCNN_other/data/wiki_100.utf8]

16691 100
, -0.058550 0.125846 -0.083195 0.031818 -0.183519 -0.104241 -0.020461 -0.127998 -0.224367 -0.090347 -0.136566 0.090826 -0.016335 -0.007777 0.048977 0.051012 -0.304490 -0.151326 -0.142328 0.061140 0.060897 0.004703 -0.027882 -0.155299 -0.135085 0.273968 -0.155122 0.056228 -0.120663 -0.195140 0.131842 0.028787 0.018474 0.033126 0.070523 -0.171069 0.073524 -0.111681 0.061121 0.383918 -0.006665 -0.070819 0.097681 0.138234 -0.107739 -0.001673 -0.054372 -0.041523 -0.157510 -0.061596 -0.162437 -0.076783 -0.027022 -0.016445 0.095826 -0.070275 0.040087 0.177270 0.046912 -0.105316 -0.198031 0.063182 -0.046634 -0.042754 0.180496 -0.037589 0.057113 0.198238 -0.065407 -0.046830 -0.123581 0.016445 0.282137 0.052690 -0.093384 -0.056987 -0.101326 0.091910 0.002991 -0.082460 -0.234225 -0.021294 0.157704 -0.067803 0.001199 -0.197773 -0.046405 -0.047174 -0.131818 0.108561 0.069987 -0.000208 -0.111434 0.040460 -0.057167 -0.085832 -0.065318 0.007912 -0.114783 0.030407
的 0.087197 -0.083435 0.057956 0.143120 -0.000068 0.123272 0.022439 -0.323317 -0.231756 -0.009262 -0.211264 -0.021698 0.246367 0.179090 0.054117 0.077638 -0.054555 -0.050630 0.072361 0.103788 0.240412 -0.386661 0.096013 -0.192248 -0.117727 0.002295 0.045887 0.003019 0.168361 0.095523 -0.197418 0.115341 0.214799 -0.212581 0.095942 -0.061319 0.089171 -0.087919 0.113341 0.006627 -0.005925 -0.200036 -0.016385 0.093765 0.037470 -0.092984 -0.207072 -0.038876 -0.084936 -0.207676 -0.101227 -0.127119 -0.056040 -0.095178 0.158290 0.076291 0.262668 0.146720 0.141091 -0.134479 -0.213100 -0.051123 0.143333 -0.009539 -0.048891 0.015413 0.009264 0.019735 -0.122203 -0.026257 0.056442 0.126553 0.097615 0.038884 -0.181495 0.175468 -0.041288 0.032955 0.065314 0.149118 -0.173668 0.153916 -0.118243 0.038985 -0.094448 0.067018 -0.104510 0.031876 -0.190216 -0.135015 0.009436 -0.005221 0.033813 0.058236 -0.136879 -0.040189 0.112950 0.045114 -0.084650 0.111534
。 -0.063746 0.080119 0.026543 -0.189359 -0.102860 -0.066852 -0.040616 0.012419 -0.069748 0.094256 -0.173738 0.269075 0.100530 0.124988 -0.219245 0.132777 -0.200720 -0.187823 0.004334 0.224559 0.065209 -0.020368 -0.049480 -0.158420 -0.015575 -0.016144 -0.130077 0.095748 0.005701 -0.200949 0.025934 -0.130936 0.192993 -0.088989 0.236084 -0.098529 0.275607 -0.094840 -0.162466 0.151706 0.116353 -0.027618 -0.032060 0.307912 -0.070771 -0.180252 0.005805 -0.177331 -0.144750 0.068394 -0.128441 -0.026216 0.053781 0.023520 0.080393 0.057857 -0.049416 0.037601 -0.025324 -0.070862 -0.085335 0.021764 -0.053455 -0.026631 0.035154 -0.173355 0.091777 0.047886 0.049272 0.166668 -0.158829 0.080671 0.039520 -0.018022 -0.130960 0.081776 0.027976 0.075531 -0.010434 0.132418 -0.185979 0.047524 0.034944 0.093818 -0.096888 -0.351228 0.027416 -0.060035 -0.296373 0.205890 -0.077469 0.197493 -0.188034 0.149262 -0.220019 -0.218698 -0.017175 -0.059260 -0.049660 -0.096722
1 0.084424 -0.118023 0.135428 -0.400083 -0.008008 -0.054394 -0.434139 0.040235 0.004166 -0.064586 -0.454519 0.093351 -0.091998 -0.233116 0.270986 -0.045307 -0.325253 0.242518 -0.271207 -0.076383 -0.172108 0.257289 0.029299 0.302098 -0.344531 -0.110357 0.097609 -0.107062 0.417038 0.002408 -0.096560 0.114357 0.217371 0.253927 0.170826 0.234318 0.167182 -0.322427 0.321106 0.025223 0.091253 -0.093014 -0.235972 0.146591 -0.091130 0.076727 0.322656 -0.105180 0.086831 0.432858 0.077090 -0.317251 0.302432 -0.084272 0.343683 0.201734 0.060884 0.238509 0.113410 0.217040 0.036753 -0.238633 0.052521 -0.087490 0.116868 0.227408 0.207930 0.160092 0.024395 0.017668 0.360242 -0.341062 0.065363 0.056285 -0.137885 0.195696 -0.334809 0.287282 0.115811 -0.141081 -0.003278 -0.285882 -0.025975 -0.043909 -0.066766 -0.244478 -0.003250 -0.120354 -0.206204 0.174655 0.234585 0.351110 0.221879 0.252034 0.036526 0.078208 -0.086767 0.273897 0.150512 -0.172031
0 0.174688 -0.343796 0.176405 -0.489107 -0.034560 0.359011 -0.395497 0.213210 -0.012837 0.270097 -0.425660 0.151520 -0.153888 -0.095085 0.214499 0.072270 -0.281273 -0.020591 -0.332297 0.132841 -0.133189 0.047126 -0.093391 0.357976 -0.225187 -0.175564 0.111919 -0.181528 0.193582 -0.164633 -0.294229 0.070923 0.230494 0.179629 0.020747 0.099433 0.409543 -0.427095 0.295560 0.227096 0.047032 -0.063135 -0.134607 0.073566 -0.037068 0.016874 0.327721 -0.288441 0.033000 0.367861 -0.093900 -0.044532 0.452242 -0.211928 0.346402 0.335171 -0.112764 0.146815 0.138188 0.125531 0.078380 -0.414577 0.092256 -0.215017 -0.078139 -0.043109 0.286074 0.272460 -0.114827 -0.020906 0.407458 -0.450496 0.053998 -0.217862 -0.065849 0.009078 -0.414877 0.215057 0.236454 -0.226637 0.114679 -0.094075 0.077654 -0.023807 -0.115651 -0.158889 0.284795 -0.066795 -0.262345 0.091695 0.386932 0.433389 0.218627 0.430491 -0.156690 0.307180 -0.170848 0.184018 0.260670 -0.072950
年 -0.087649 -0.254977 -0.072320 -0.353565 0.005088 -0.123132 -0.490913 0.246909 -0.092710 -0.246971 -0.266375 0.442065 0.473695 0.189847 -0.147957 -0.130206 -0.532860 0.337183 -0.361112 0.283924 -0.288825 0.490005 -0.403526 0.159586 -0.525303 -0.305588 -0.209797 0.038980 -0.153482 -0.088700 -0.005617 -0.303710 0.435783 0.167628 0.240160 0.161487 -0.198594 -0.069321 0.084311 -0.262842 -0.178702 0.114594 -0.192827 0.303530 -0.027952 -0.008221 0.025714 -0.050896 0.464721 -0.052556 -0.102065 -0.081454 0.100417 -0.148818 0.068557 0.624069 0.009887 0.412948 0.406480 0.215426 -0.089039 0.277133 -0.039321 0.050630 0.185479 0.279758 0.154082 0.464428 0.249419 0.231939 0.323927 -0.068677 -0.028760 0.229258 -0.008624 -0.114684 -0.130897 0.074916 -0.346173 0.122426 0.317869 0.105608 -0.317336 0.067666 0.181497 -0.023971 -0.121534 -0.137608 -0.422357 0.124594 0.161139 0.619309 0.048100 0.480795 0.168755 0.042645 -0.088510 0.278496 -0.531113 0.040197
、 0.237767 -0.029858 0.118224 0.247759 0.268876 0.018304 0.065899 0.213164 0.057403 0.025306 -0.005828 -0.284967 0.148666 0.032602 -0.092893 0.295277 -0.090411 -0.076713 -0.024230 -0.148651 0.263827 -0.039832 0.143556 -0.084701 0.124378 0.164388 -0.189407 -0.120794 0.105380 0.139630 -0.269856 0.115868 0.085705 0.012710 0.306437 -0.078350 0.071274 0.212697 0.007246 0.002185 0.237116 -0.213423 -0.034782 0.102990 0.139703 -0.080711 0.304853 -0.037120 -0.064124 -0.128693 -0.169899 0.083571 0.049025 -0.043413 -0.102782 -0.161992 0.053037 0.039584 -0.084414 -0.124152 -0.270668 -0.022673 -0.149003 -0.089537 -0.257597 0.134706 -0.003722 0.178319 -0.137923 -0.064755 -0.163278 0.121185 -0.044941 -0.005126 0.168391 0.361841 0.026916 -0.069335 0.073310 0.161689 -0.136662 0.161765 0.106695 -0.067939 0.289746 0.027218 0.188689 -0.054300 -0.322411 -0.008500 -0.163837 0.306509 0.007785 -0.043372 -0.252470 -0.150081 0.284084 -0.142442 -0.084910 -0.124504
一 -0.170189 -0.332400 -0.241649 0.012869 -0.182785 0.052749 -0.183272 -0.513534 0.089931 0.160064 -0.004867 0.265983 -0.044369 0.042266 0.065365 -0.055040 0.292609 0.195135 -0.134609 0.185274 0.114446 -0.148524 0.102755 -0.216934 -0.131249 -0.188226 -0.329498 0.080959 0.306889 -0.212100 0.092982 0.115944 0.028138 -0.150103 0.102588 0.055251 0.243402 0.090984 0.039481 -0.145955 -0.248193 -0.122677 0.263543 0.077908 -0.142505 0.296927 -0.020457 -0.264197 -0.115253 0.258223 0.261768 -0.274148 0.023873 0.068863 -0.043204 -0.036515 0.112186 0.018386 -0.033813 -0.018038 -0.061456 -0.088990 0.000098 0.099130 0.082582 -0.357539 -0.274166 -0.035787 -0.047144 -0.014354 -0.031392 0.210826 0.172363 -0.281467 -0.147287 0.208021 0.248293 0.147043 -0.096060 -0.109316 -0.043185 0.092742 -0.110028 -0.171759 0.132108 -0.122866 -0.064515 0.258492 -0.111644 0.094016 -0.049451 0.050065 0.094986 0.162006 -0.046561 -0.037170 -0.057575 -0.061826 -0.042717 0.256543
2 0.044688 -0.164540 0.112390 -0.314620 0.028771 0.138810 -0.373241 0.099373 -0.029659 0.177544 -0.372922 0.223833 0.050901 -0.119155 0.273658 -0.148677 -0.086901 0.094086 -0.437262 -0.021381 -0.160975 0.131105 0.000750 0.398964 -0.291522 -0.169229 -0.068691 -0.043971 0.307365 0.025008 -0.365825 0.114999 0.178822 0.106363 -0.041949 0.170814 0.211832 -0.290184 0.165012 0.121081 0.268023 -0.144480 -0.074025 0.049850 -0.323970 -0.157899 0.184014 -0.249111 0.044952 0.342335 -0.122747 -0.167223 0.280393 0.016460 0.530466 0.267918 0.113445 -0.013980 0.095015 0.152648 -0.024069 -0.282559 0.071014 -0.303651 0.061436 0.126414 0.357100 0.213633 -0.144982 -0.106006 0.384917 -0.219984 0.089482 -0.097800 -0.209750 0.144465 -0.400403 0.304764 0.053182 -0.185536 0.035270 -0.175669 -0.070543 -0.174437 -0.045661 -0.237465 0.210560 -0.203652 -0.321346 0.190655 0.248633 0.287930 0.267173 0.184771 -0.108900 0.155266 -0.072942 0.191760 0.218298 -0.249307
在 0.214860 -0.215249 0.203039 -0.085382 -0.037741 0.207704 -0.114944 -0.202977 -0.163324 -0.120949 -0.193239 0.139462 0.070843 0.157681 -0.134875 0.087991 0.067728 -0.053001 -0.016407 0.054860 0.055308 0.001709 -0.030454 -0.017029 -0.150203 0.036465 0.094352 0.187345 -0.011947 -0.183139 -0.057295 -0.018708 0.232363 -0.001448 0.145111 -0.059094 -0.034991 -0.206482 -0.032152 0.086113 0.081380 -0.300565 -0.174887 -0.035064 -0.117430 0.075767 -0.219999 0.010449 -0.220440 0.099870 -0.070270 -0.028996 -0.066166 0.076865 0.001696 0.037199 0.127923 0.099982 0.107747 0.002309 -0.005886 0.191992 -0.191842 -0.057616 0.032234 0.032479 0.216561 0.012044 -0.042299 0.062618 -0.157303 -0.181466 0.156695 0.096548 0.021963 0.006649 0.083535 0.185020 -0.090691 -0.008668 -0.201009 0.041581 -0.030477 -0.059837 0.110153 -0.006818 -0.095548 0.178422 0.013723 -0.194482 -0.079232 0.095548 0.253274 -0.132347 0.097490 0.001536 0.010162 -0.008339 -0.058719 -0.076419
为 0.110457 -0.238967 0.002985 0.030674 0.219522 -0.168229 0.062338 -0.316265 -0.289685 -0.246295 0.121174 0.081558 0.103107 0.159760 0.071960 -0.244399 -0.259022 -0.127298 0.050111 -0.041777 0.035578 -0.091803 -0.122695 -0.008657 -0.589280 0.031646 -0.307899 0.048818 -0.165550 -0.318542 -0.092539 -0.034699 0.114395 -0.416093 0.004166 0.022882 0.204766 -0.028956 0.056058 -0.082460 -0.046116 -0.052949 0.134745 0.171282 -0.133529 -0.144997 0.049948 -0.204341 -0.455897 -0.041115 -0.127895 -0.133658 -0.255790 -0.162368 -0.044232 -0.036901 0.373104 -0.004897 -0.084470 -0.117218 0.086699 0.209746 0.240921 0.011643 0.098755 -0.017500 -0.270867 0.060417 0.138507 0.090100 0.103893 -0.134083 -0.078319 0.301546 0.365282 0.095060 -0.248864 0.221474 0.110273 0.230231 -0.098108 0.157445 -0.009524 -0.077342 0.022500 -0.121348 -0.095350 -0.036566 -0.116456 -0.010541 0.123445 -0.184370 -0.082634 0.042238 -0.158396 0.268893 0.170862 -0.132223 -0.030312 -0.038933
是 0.229190 -0.127018 0.064712 0.014286 0.086358 0.172012 0.075989 -0.213733 -0.012504 0.093430 -0.407004 0.262625 0.075725 0.040183 0.023215 0.272912 0.036446 -0.059035 0.118453 0.088487 -0.096704 -0.216780 -0.070726 -0.124428 -0.142827 -0.095943 0.027984 0.161542 -0.002676 -0.145124 0.091718 -0.075279 0.188778 -0.301935 -0.049459 -0.242501 0.227687 -0.149737 0.079765 0.049955 -0.300420 -0.465086 -0.045608 0.054799 -0.125754 -0.150848 -0.028281 -0.066668 -0.243738 0.118729 -0.155867 -0.005284 0.139518 0.090292 -0.076205 0.026975 0.088643 0.094199 0.056651 0.001650 0.101089 0.275815 0.164998 -0.038643 -0.020397 -0.067816 -0.195048 -0.172231 -0.004209 0.003591 0.040411 -0.068137 -0.229100 0.083072 0.099580 -0.019713 0.131840 0.122283 0.106581 0.032229 0.061715 -0.007786 -0.082502 0.009384 -0.007820 -0.079361 0.010223 -0.007512 0.133969 -0.033746 -0.166880 0.152755 0.085333 -0.103979 0.201097 0.053814 0.048306 -0.225121 -0.070108 -0.022456
中 0.041946 -0.008482 -0.159824 -0.049679 -0.076711 0.167492 0.130599 -0.032046 0.064531 -0.079213 -0.084977 -0.035551 0.019407 0.000105 -0.171212 0.201787 0.128076 0.136759 -0.044008 0.200287 -0.115818 0.067971 -0.315720 0.050931 -0.347787 -0.083768 -0.157677 0.091808 -0.128085 0.041702 0.034292 0.225157 0.063689 -0.048836 0.083003 0.021937 -0.198219 -0.023556 0.073976 -0.015660 0.016165 -0.157838 0.097250 0.158060 -0.042314 -0.037621 -0.233718 -0.159042 -0.133466 0.092469 0.105558 -0.254628 0.227929 -0.054321 -0.237484 0.120614 0.331842 0.085823 0.167086 -0.035319 0.068754 0.029160 -0.000655 -0.214260 0.064539 0.044746 -0.015626 0.322286 -0.064758 0.266979 -0.125578 0.112040 0.165422 0.205051 -0.376889 0.575517 0.034682 -0.043816 0.151417 0.047435 -0.074374 -0.177582 0.064507 -0.045437 -0.114749 -0.105386 0.192751 -0.223745 -0.195398 -0.280018 -0.182222 -0.020006 -0.086166 -0.209321 0.032767 -0.076373 -0.046701 -0.333495 -0.067261 0.180224
国 0.381989 0.115834 -0.254528 0.147622 -0.008949 0.001068 -0.237788 0.074099 0.017793 0.019366 -0.139529 0.301342 -0.246670 -0.138578 0.024396 0.376924 0.131210 -0.092071 0.035658 0.366738 0.072186 -0.299833 0.194526 -0.289181 -0.183469 0.263684 -0.230679 0.382672 -0.161900 0.150865 0.326387 -0.005309 0.480023 -0.201058 -0.213111 -0.086931 -0.115376 -0.166802 -0.182662 -0.371660 0.042380 -0.055728 -0.053194 0.403998 -0.025424 0.088669 0.012067 0.343922 -0.061011 0.059952 0.132622 -0.287108 0.423759 -0.182506 -0.115171 -0.226594 0.065170 -0.085464 0.196329 0.267672 0.005045 0.031238 0.288296 -0.138678 0.073657 -0.050941 0.288816 0.239132 -0.246385 0.177257 0.190327 -0.064058 -0.279688 -0.065071 -0.143482 0.164077 0.018533 -0.265939 0.049668 -0.098455 -0.101160 0.312291 0.099180 -0.151552 0.219200 0.194417 -0.065632 0.049300 -0.145606 -0.263758 0.028343 0.213575 -0.157155 0.306586 0.230290 -0.051943 -0.045022 0.098597 0.033449 0.015572
人 0.185888 0.042678 -0.263065 0.092282 -0.137266 0.169499 -0.178103 0.127140 0.036420 0.010647 0.008140 0.274796 0.268166 0.056980 0.272005 0.226520 -0.487767 -0.043998 -0.246693 0.458575 -0.154565 -0.063666 -0.212848 0.057853 -0.026726 -0.008074 -0.202512 0.196681 0.124724 0.285259 -0.067082 -0.232078 -0.173565 -0.228632 -0.017841 -0.261379 -0.091479 -0.130522 0.263946 -0.085017 -0.099072 -0.038584 0.291091 0.234702 0.057777 0.024014 -0.131192 -0.227588 -0.192182 -0.149270 0.065787 -0.258286 -0.137832 -0.277054 -0.032217 0.011567 0.057157 -0.063615 -0.042401 0.025714 0.109659 0.142266 -0.238541 -0.029187 -0.061089 0.098557 0.017755 0.153710 -0.198970 -0.106981 0.086208 -0.187411 0.227666 -0.071931 0.055124 0.270158 0.237578 0.303017 0.033832 0.112331 -0.280768 0.165899 -0.131301 -0.049337 0.074716 0.077615 0.320186 -0.131436 0.038540 0.011351 -0.117852 -0.183524 0.017569 0.227444 0.167286 -0.039372 0.070890 0.114228 -0.223187 0.093480
9 -0.027742 0.150106 0.139715 -0.185551 0.133165 0.013298 -0.426076 -0.027272 0.028859 -0.051057 -0.353359 0.076438 -0.244785 -0.280842 0.271845 -0.013413 -0.231600 0.021002 -0.256519 -0.100729 -0.049109 0.143963 0.219045 0.549505 -0.406404 -0.100604 0.082917 -0.213597 0.481997 0.029606 -0.342841 0.047542 0.356013 0.176440 0.416873 0.176840 0.153249 -0.594489 0.325827 -0.153754 -0.008306 -0.077039 -0.095938 0.200167 -0.158557 -0.081631 0.300374 -0.032221 0.142703 0.448977 0.066357 -0.390469 0.177827 -0.238993 0.236716 0.275353 -0.002123 0.129169 0.130731 0.307324 0.181363 0.006429 0.117718 0.081556 0.149942 0.143256 0.174186 0.224388 0.180025 -0.068776 0.281391 -0.318390 0.170103 -0.031043 -0.136165 0.117451 -0.244642 0.135380 -0.015959 0.041765 -0.118641 -0.415616 -0.164126 0.018385 -0.133746 -0.395879 -0.109117 0.010564 -0.113406 0.064460 0.490216 0.426770 0.097658 0.325100 -0.014438 0.059882 -0.296823 0.438344 0.088603 -0.171947
于 0.136367 -0.251423 0.341343 -0.116359 0.210233 0.368317 -0.096735 0.141529 -0.270795 -0.163368 0.004100 0.106479 -0.140071 -0.037243 -0.114635 0.095702 0.068895 -0.011059 -0.067058 0.155111 -0.394021 -0.171228 -0.198300 -0.164503 -0.204143 -0.055576 -0.046789 0.193484 0.093527 -0.103956 0.198382 0.001228 0.322184 -0.188284 0.206509 0.113273 0.406934 -0.306215 -0.178312 -0.137485 -0.241992 -0.014975 -0.235879 0.288826 -0.190381 0.088213 -0.252432 0.070780 0.130052 0.086811 0.006413 -0.006749 0.104974 0.144201 0.224161 -0.107430 0.407598 0.151489 0.308451 0.014133 0.058026 0.282391 -0.267509 0.224831 0.152937 -0.025446 0.160132 -0.213159 -0.056819 -0.041720 -0.400945 -0.231665 -0.012500 0.100350 0.374391 -0.077298 -0.001817 0.501672 0.032358 0.136009 -0.280912 -0.080728 0.026695 0.378084 0.310274 -0.297929 -0.020900 0.316765 -0.215642 -0.572411 0.204220 0.233734 -0.029093 -0.071950 0.112457 -0.227447 0.067740 0.320709 -0.181039 -0.050037
有 0.184204 -0.075364 -0.054381 0.077266 0.064913 0.361657 0.245086 -0.058933 -0.214300 -0.049477 -0.066476 0.206809 0.021086 0.209940 0.138719 0.382549 -0.063238 -0.024498 -0.129969 0.029261 0.125725 -0.209322 -0.420773 0.179530 -0.139289 0.055746 0.098093 0.041962 -0.067129 -0.192218 0.185537 0.079814 0.209039 -0.233857 -0.106632 -0.271235 0.134796 -0.212590 0.061822 0.050904 -0.217379 -0.019981 0.013313 0.239873 0.019676 -0.148908 -0.131761 -0.095953 -0.283564 0.063560 -0.090620 0.136410 -0.385820 0.158957 -0.065993 -0.064659 0.177140 -0.057604 0.070478 0.211254 -0.062664 -0.113433 0.016650 0.120857 -0.300769 0.062528 0.085743 0.100352 0.018089 -0.058917 -0.092481 -0.004132 0.301167 -0.113658 -0.282041 0.321982 0.158385 0.244834 -0.084392 -0.261681 0.151711 0.214411 -0.091037 0.000932 0.040883 -0.131655 -0.340970 0.158905 0.119763 0.089457 0.052997 0.011295 0.054307 -0.046174 -0.151592 -0.067720 0.041553 -0.059833 -0.115759 0.189090
大 0.024472 0.173111 -0.221323 0.003121 0.077686 -0.040946 -0.060968 -0.149174 -0.056338 -0.068228 -0.260849 -0.014571 -0.064306 -0.095514 -0.278174 -0.016416 0.038355 0.201719 -0.048516 0.122166 0.134669 -0.128672 -0.166881 -0.092173 -0.155895 0.051243 0.056595 0.005102 -0.013216 -0.021149 0.244799 0.117710 0.081628 -0.172797 0.087388 -0.151302 -0.090566 0.163569 0.127569 0.015847 -0.052194 -0.299566 0.092554 0.091320 -0.102094 -0.404418 0.188659 -0.234672 0.013937 -0.144109 0.189920 -0.173506 -0.010635 -0.148812 0.140639 0.130484 0.043811 0.026702 0.140023 0.399446 -0.056791 -0.044528 -0.377167 -0.016258 -0.028517 0.054452 0.005442 -0.057557 -0.008774 0.060087 -0.088797 0.222482 -0.261718 0.073140 0.106067 0.181969 0.000353 -0.234267 0.084356 -0.072597 0.024169 0.132445 0.288492 -0.147177 0.080749 0.084196 0.083528 0.205831 -0.003835 0.020555 0.078272 0.133142 -0.047135 -0.075424 -0.307740 -0.065934 0.324004 0.094270 0.235614 0.063573
和 0.288512 -0.009547 0.034819 0.147564 0.050513 0.153380 -0.034587 -0.055118 -0.066273 0.049497 -0.031438 -0.071788 0.160165 0.062622 -0.000124 0.336565 -0.082290 -0.132255 0.111514 0.059308 0.055216 -0.013796 0.073883 -0.233377 -0.023368 0.043347 -0.210369 0.154149 -0.003690 0.179910 -0.241943 0.043127 0.164650 -0.016358 0.116802 -0.136222 0.093432 0.078712 -0.063417 -0.078081 0.052088 -0.232468 -0.112211 0.105555 -0.159081 -0.096290 -0.008763 -0.105187 -0.116025 0.106188 -0.038383 -0.116452 -0.045691 -0.066245 -0.153299 -0.031781 0.116242 0.024436 -0.089173 -0.090912 -0.113124 -0.038506 -0.029777 -0.136146 -0.161833 0.136527 0.007450 0.035648 -0.031122 0.173208 -0.008415 0.095549 -0.091865 0.078287 -0.043335 0.369983 0.137899 -0.012047 0.070397 0.151351 -0.119464 0.077157 0.050051 -0.000470 0.097563 -0.036213 0.084748 -0.151128 -0.151408 -0.007618 -0.315668 0.191388 0.055736 -0.108894 -0.229941 -0.021731 0.138255 -0.278912 0.002793 0.120261
3 0.066636 -0.412697 0.065896 -0.339178 0.204232 0.086742 -0.330930 0.008404 -0.013536 -0.162353 -0.303021 0.141367 -0.196562 -0.065102 0.237655 -0.013938 -0.052986 0.175134 -0.042794 0.067065 -0.193178 0.237855 0.118124 0.329718 -0.202866 -0.108339 0.034538 -0.046690 0.454233 0.057609 -0.306192 0.056724 0.089303 0.254361 -0.037533 0.061616 0.134466 -0.280988 0.262380 -0.005182 0.262292 -0.089366 -0.004028 0.200707 -0.270490 -0.023277 0.378652 -0.261907 0.019446 0.482020 -0.034491 -0.146084 0.161803 -0.173457 0.325918 0.176562 0.222880 0.209898 0.080657 0.140318 -0.042891 -0.293809 -0.044031 -0.207203 -0.055392 0.071257 0.284899 0.009415 0.061219 0.164081 0.304264 -0.101649 0.019420 -0.227504 0.018003 0.140252 -0.297572 0.273271 0.146516 -0.067260 0.139992 -0.203696 -0.009598 -0.101568 -0.159515 -0.293128 0.048066 -0.290603 -0.038287 0.235108 0.309167 0.452144 0.180734 0.257287 -0.164884 0.113315 -0.332256 0.112697 0.323022 -0.129294
以 0.078562 -0.000996 0.176500 0.008337 0.160283 0.100423 -0.088948 0.058608 -0.145322 -0.062259 -0.162492 0.012581 0.045313 0.012961 0.006767 0.059948 0.023401 0.180751 -0.212900 -0.027838 0.129805 -0.161811 -0.242379 0.019689 -0.015515 0.071085 0.208553 -0.041338 0.233784 0.012061 -0.209679 0.118273 0.336253 0.075866 -0.287730 -0.031694 -0.102005 -0.241923 0.083569 0.221456 -0.079025 -0.011553 0.192996 0.104403 0.009769 -0.137473 -0.407235 -0.037249 -0.268177 -0.048952 0.150933 0.108920 -0.049855 -0.036542 -0.297686 -0.130564 -0.066497 -0.154792 -0.072275 -0.106012 -0.313061 0.118254 0.061040 -0.078624 0.153715 -0.352638 -0.007971 0.070637 0.039224 0.028940 -0.008282 -0.000734 0.027472 -0.252996 0.098372 0.186576 -0.019431 -0.080948 0.128062 0.023763 -0.012624 0.114789 0.189500 0.127648 -0.077092 0.103403 0.126420 0.046487 -0.035013 -0.061399 -0.125610 0.219636 -0.045177 -0.057708 -0.071382 -0.089105 -0.171067 0.012415 -0.170720 -0.021325
5 0.065296 -0.324556 0.119722 -0.320315 0.203454 0.095262 -0.346317 -0.011612 -0.056928 -0.122530 -0.356978 0.126237 -0.195152 -0.079884 0.215676 0.075957 -0.099127 0.218808 -0.134285 0.128606 -0.196794 0.226070 0.131353 0.385397 -0.173965 -0.100015 0.003295 -0.047826 0.502594 -0.039825 -0.345005 0.066422 0.210487 0.267647 -0.000750 0.105697 0.214086 -0.355462 0.200389 0.052687 0.219129 -0.042500 0.000414 0.175043 -0.186629 -0.062575 0.437284 -0.265961 0.003775 0.462954 -0.126348 -0.191088 0.238203 -0.147803 0.313127 0.206388 0.170250 0.135889 0.117889 0.250790 -0.001208 -0.307204 -0.095848 -0.207486 -0.040366 0.066769 0.329512 -0.020436 0.015752 0.153931 0.400626 -0.227664 0.019980 -0.165046 0.050549 0.079798 -0.356157 0.245004 0.178991 -0.082740 0.071718 -0.260584 0.035595 -0.101154 -0.110498 -0.290958 0.127806 -0.274254 -0.098422 0.203855 0.392700 0.515040 0.222192 0.177356 -0.127812 0.079309 -0.318512 0.126013 0.292616 -0.131131
了 0.010386 -0.114786 0.090944 0.107563 -0.247448 0.080917 0.089822 -0.211691 -0.495511 0.025301 -0.354232 0.041315 0.239092 0.069313 0.081385 -0.045300 -0.033915 -0.117850 -0.164983 0.513390 0.056242 0.016398 0.062941 0.183443 -0.051337 0.125100 -0.146615 -0.091412 0.246236 0.119263 0.257024 0.104145 0.178495 -0.076562 -0.289545 -0.034704 0.026149 -0.228889 -0.082619 0.203954 -0.046150 0.119902 -0.120525 0.185154 0.080109 0.079029 -0.267794 -0.195274 -0.097563 -0.318818 -0.164995 -0.153492 0.006489 0.064209 0.038148 0.174897 -0.061879 0.154350 -0.037760 0.053720 -0.193064 -0.021557 -0.068366 -0.006405 0.000037 -0.171833 -0.082897 0.018223 0.047299 0.060466 0.070131 0.063147 0.084512 0.013622 -0.138720 0.126504 0.072662 -0.165226 -0.047941 0.185205 -0.185803 0.009717 -0.223016 0.149169 -0.060338 0.037996 0.084504 0.095279 0.036415 0.148339 0.096318 0.080260 -0.054878 0.067857 0.078075 0.003183 0.054564 0.109517 0.026172 0.221843
后 -0.053823 0.082141 -0.004360 -0.104306 -0.254407 -0.166995 0.046215 -0.004216 -0.365681 -0.030130 -0.170231 0.142386 0.168274 0.005883 -0.286546 -0.265642 -0.068123 -0.098314 0.162401 0.122667 0.044636 -0.032837 -0.021256 0.073059 -0.288723 -0.173010 -0.238912 -0.098532 0.195877 -0.064824 0.227699 0.013743 0.139935 -0.317378 0.161110 0.080304 -0.234090 -0.319134 -0.001484 0.134683 0.157784 -0.288062 -0.148621 -0.013466 -0.156029 -0.216747 -0.155677 -0.083859 -0.004209 -0.049616 -0.028833 -0.197223 0.123986 -0.070234 -0.011808 -0.051304 -0.025489 0.059749 -0.078070 0.193124 0.001643 0.157695 -0.103562 -0.187455 0.117974 -0.282901 -0.088330 0.193988 0.162228 0.294904 0.129015 0.266137 0.133534 -0.282822 0.163252 -0.006924 0.144579 -0.075823 -0.123922 0.079138 0.055101 -0.055497 0.069177 -0.003116 -0.249802 0.102360 0.162009 0.057413 -0.022246 0.037675 -0.078524 -0.071327 0.039102 -0.015739 -0.067077 -0.103022 -0.205361 0.248999 -0.118088 0.072197
个 0.291174 -0.289914 0.001756 0.209179 -0.149383 -0.022925 0.014421 -0.058861 0.138362 0.053833 -0.412399 -0.032492 -0.060320 0.380814 0.217544 0.003790 -0.112803 0.360622 -0.000837 0.211168 -0.112171 -0.050765 -0.229639 0.125473 -0.049960 -0.308578 0.096417 0.021986 -0.272581 -0.157684 0.036516 -0.212843 -0.097812 -0.102178 -0.237986 0.135734 0.124990 -0.224743 0.015009 0.042954 -0.207568 0.123125 -0.161707 0.227539 0.255143 0.128344 -0.044642 -0.372505 -0.227846 -0.181261 0.136893 0.062414 0.073131 -0.226163 -0.138943 0.120153 0.362578 0.242464 0.207774 0.095820 0.019739 -0.032003 0.339596 -0.256217 0.203557 -0.186275 -0.200936 -0.204190 -0.206330 0.051317 -0.110943 0.092590 0.075683 -0.042869 -0.246910 -0.056332 0.381070 -0.092036 0.042403 0.097168 -0.140309 -0.050359 -0.043315 -0.095727 -0.229159 -0.018806 -0.375405 -0.038041 -0.052791 -0.115097 -0.050040 0.018360 0.023044 0.091140 -0.000315 -0.142167 0.144309 0.126159 0.261727 0.221803
8 0.022152 -0.124052 0.119191 -0.251687 0.169064 -0.038462 -0.347299 -0.068624 -0.007080 -0.188021 -0.331926 0.108922 -0.143434 -0.129742 0.289834 0.116946 -0.133688 0.174329 -0.119841 0.063231 -0.205474 0.214166 0.184942 0.425125 -0.263568 -0.063927 0.046808 -0.132366 0.579423 -0.004075 -0.326017 0.062847 0.291170 0.256007 0.183160 0.122336 0.108601 -0.447134 0.269866 -0.118101 0.138286 -0.091361 -0.027626 0.197889 -0.213106 -0.103321 0.371774 -0.151194 0.017710 0.540084 -0.031440 -0.304808 0.185189 -0.182549 0.271952 0.237633 0.175174 0.178078 0.122837 0.287380 0.076637 -0.144660 -0.053396 -0.094217 0.062477 0.118110 0.286159 0.013684 0.131251 0.170210 0.373890 -0.199675 0.049307 -0.021682 -0.021209 0.137379 -0.286601 0.220639 0.085021 0.005841 0.057099 -0.350728 -0.053775 -0.051100 -0.096602 -0.330073 -0.084622 -0.163375 -0.049968 0.203967 0.414506 0.477856 0.168226 0.254084 -0.056896 0.068972 -0.336559 0.282100 0.238370 -0.186449
4 0.101019 -0.372569 0.076490 -0.232871 0.137120 0.052087 -0.344360 -0.062510 -0.016509 -0.151159 -0.311538 0.108862 -0.120272 -0.098742 0.244780 0.095817 -0.088901 0.157351 -0.047800 0.129790 -0.228898 0.245458 0.134301 0.370261 -0.235694 -0.065054 0.053380 -0.098412 0.538231 0.027053 -0.352649 0.032023 0.196447 0.265957 0.042349 0.114963 0.150023 -0.360278 0.227303 -0.036212 0.212595 -0.081601 0.064096 0.177176 -0.239079 -0.019092 0.367702 -0.259657 0.019641 0.495925 -0.080057 -0.155289 0.191271 -0.160686 0.287401 0.159300 0.239250 0.179469 0.081730 0.239596 0.052805 -0.275171 -0.083919 -0.160531 -0.036123 0.095427 0.297379 0.006819 0.060527 0.180690 0.291626 -0.201921 0.041842 -0.172174 0.039251 0.145499 -0.279227 0.268404 0.143287 -0.029883 0.041598 -0.256574 -0.020492 -0.088946 -0.083089 -0.319502 0.022328 -0.258680 -0.037037 0.213779 0.323503 0.447901 0.152511 0.226985 -0.120651 0.075280 -0.300210 0.147197 0.293696 -0.120065
时 -0.063185 -0.192194 0.092235 -0.204746 -0.165146 -0.028359 0.180897 0.113575 -0.026326 -0.329884 -0.299876 0.068162 0.151106 0.245115 -0.117448 0.193315 0.271547 -0.016247 -0.157981 0.316352 0.096440 0.035494 -0.296753 0.024070 -0.475509 -0.072293 0.056746 -0.062380 0.121383 -0.000241 0.189382 -0.044662 0.326499 0.183011 0.056951 -0.238316 -0.136499 -0.177773 -0.182939 0.080875 0.126476 -0.049674 -0.039129 0.211290 0.018192 -0.046756 -0.184187 -0.321920 -0.072190 0.309240 0.071220 -0.396100 -0.029751 -0.035321 -0.201107 -0.035019 0.019246 0.044501 0.167755 0.233838 0.037366 0.040347 -0.107816 0.031687 -0.115297 -0.266016 0.157421 0.316133 0.283930 -0.145157 0.140726 0.065553 -0.014440 -0.071551 -0.192943 -0.270367 0.027041 0.125745 -0.077397 0.201785 -0.133506 0.102492 0.069177 0.009149 -0.221183 -0.002562 0.046073 -0.021225 -0.038696 -0.028579 0.061404 -0.172253 0.182448 0.185521 0.010966 -0.088079 -0.083317 0.048353 -0.282808 -0.065727
日 0.125192 -0.017571 0.098237 -0.100767 0.264944 -0.141175 -0.431176 -0.089833 0.230215 -0.840379 0.012270 0.283004 0.250303 0.332358 -0.200565 -0.059327 0.071947 0.618403 -0.236409 0.323570 -0.276371 0.401250 -0.135745 0.241133 -0.147623 0.148788 0.209451 -0.026495 0.008545 -0.036813 0.391361 -0.170051 0.247658 -0.145594 0.283136 0.417205 0.315962 -0.261256 0.081369 0.309684 0.174916 -0.137207 -0.141231 -0.023722 -0.459149 0.141140 -0.148085 -0.191370 -0.091013 0.301578 -0.149738 -0.268201 0.048943 -0.326388 0.000635 0.657982 0.035739 0.222343 0.179888 0.358461 -0.194854 0.141567 0.144269 -0.163187 -0.056179 -0.069765 0.034121 0.075696 -0.055029 -0.049756 -0.057936 -0.145107 -0.355825 0.254024 0.111792 0.130915 -0.165546 -0.161334 -0.312030 -0.027492 -0.351255 0.033254 -0.082131 0.210609 0.011801 -0.343294 -0.002100 0.036814 -0.213788 -0.070412 0.138362 0.200786 -0.061164 0.414795 0.083961 -0.020263 -0.408900 -0.118490 -0.135472 -0.007035
月 0.313786 0.125794 0.146922 -0.225344 -0.176091 -0.085986 -0.242337 0.052902 0.112741 -0.596853 -0.396285 0.103318 0.244191 0.013640 0.081970 -0.122786 -0.077318 0.268424 -0.629322 0.354320 0.059896 0.501595 0.383668 0.646036 -0.546118 -0.008314 -0.052644 0.124476 0.383355 -0.157523 0.268128 0.028797 0.202146 0.013243 0.320547 -0.142381 -0.000518 -0.508985 0.430165 0.153877 0.089388 -0.177824 -0.299994 0.125878 0.183452 0.256881 -0.032955 -0.289573 0.159192 0.813562 0.075045 -0.211372 0.501190 -0.137075 0.384267 0.317808 -0.222776 -0.040535 0.153038 0.032005 0.148119 0.397986 0.512115 -0.061758 0.012291 -0.022093 0.040180 0.673880 0.312317 0.061102 0.157408 -0.215388 -0.110991 0.023349 0.463663 0.140437 -0.147095 0.144190 -0.300873 0.206943 -0.206697 0.069477 -0.381071 0.075859 0.634920 -0.362078 -0.275902 0.037644 -0.085057 0.272370 0.577052 0.452546 -0.172071 0.066997 0.052784 -0.170572 -0.253503 0.602818 -0.086063 -0.385194
学 0.184288 0.043563 -0.255899 0.142307 -0.116131 -0.012338 -0.194363 0.069091 -0.113554 0.220527 -0.262253 -0.263753 -0.306028 -0.277711 -0.295184 0.017281 0.281129 -0.229833 0.081070 0.178673 0.008752 -0.033048 -0.301634 -0.124598 -0.171501 0.178790 -0.177854 0.082502 -0.150410 -0.091554 0.313453 0.065327 -0.122829 -0.177233 -0.061254 0.061318 -0.151341 0.167890 0.018501 0.127924 -0.149072 -0.282679 0.387010 0.253252 -0.117732 -0.161316 0.005774 0.362847 -0.000058 -0.314766 0.002567 -0.007147 -0.173246 -0.345797 -0.202709 0.082640 0.138556 0.002944 0.188907 -0.074111 0.330154 -0.113091 -0.275854 -0.185332 -0.147013 0.236070 0.280742 -0.029868 0.274472 -0.332209 0.193719 0.003132 -0.216981 -0.243219 -0.296253 0.549275 0.038568 -0.122986 0.210646 -0.180213 -0.110856 -0.084754 -0.169276 0.266312 0.280094 0.258129 -0.073396 0.417096 -0.547049 -0.118406 -0.277788 0.204161 0.278446 0.093593 0.276458 -0.618273 0.304249 0.396195 0.064028 -0.356234
6 0.109005 -0.293736 0.041128 -0.280210 0.204642 0.017830 -0.425420 0.007375 -0.002672 -0.294175 -0.269443 0.158977 -0.096397 -0.114196 0.280676 0.093720 -0.047810 0.202099 -0.053905 0.116965 -0.237923 0.285936 0.184908 0.386728 -0.223429 -0.036053 0.021969 -0.072206 0.600390 -0.003018 -0.279408 0.118033 0.194304 0.232357 0.027939 0.123967 0.166141 -0.349708 0.236866 -0.064924 0.217560 -0.101118 0.011208 0.237743 -0.268779 -0.104664 0.399848 -0.216698 -0.006697 0.557584 -0.077863 -0.266524 0.159380 -0.148960 0.340670 0.173484 0.287934 0.226673 0.089655 0.249594 -0.007858 -0.284772 -0.075636 -0.146445 0.051212 0.100781 0.315487 -0.028044 0.073079 0.211735 0.360963 -0.207917 0.040615 -0.083951 0.037918 0.180500 -0.294540 0.212600 0.109498 0.009942 0.092362 -0.265586 0.006382 -0.069377 -0.112832 -0.379273 -0.042880 -0.231192 -0.060004 0.214405 0.356733 0.468287 0.172835 0.202557 -0.039612 0.066398 -0.378505 0.167899 0.275678 -0.196030
会 -0.067155 0.089945 0.120362 0.523890 -0.402007 -0.253679 0.115357 0.226491 -0.115037 -0.098173 -0.384449 0.326324 -0.199314 0.230029 0.093557 0.217519 -0.018209 -0.046923 -0.228662 0.048383 0.179117 -0.095901 -0.074630 0.139615 0.052417 -0.065620 -0.081501 0.421238 -0.108830 -0.169587 -0.179072 0.192601 0.152622 -0.109447 0.046834 -0.014363 -0.186490 0.171715 -0.023716 -0.015509 0.072912 0.010154 0.158037 -0.027569 -0.182962 -0.016797 -0.178119 0.012895 -0.246228 -0.144674 0.012499 -0.137279 0.027024 -0.266917 0.187530 0.406170 0.169291 0.159200 0.020227 0.179259 -0.036181 0.079237 -0.190813 0.130898 -0.159399 -0.095651 -0.214025 0.150880 0.092182 -0.123395 0.198057 -0.146966 -0.057511 -0.147871 -0.048004 0.017238 -0.067144 -0.109270 0.421487 -0.059927 -0.126687 0.017215 -0.056441 0.038191 -0.054334 -0.203616 0.259634 0.323532 -0.123249 0.001925 -0.255305 0.090710 -0.090775 -0.275203 0.222721 -0.076974 0.039792 -0.082345 -0.055554 0.028954
成 0.083987 0.051767 0.168293 0.185424 0.101176 0.145675 0.163482 -0.121479 -0.244180 0.301050 -0.087013 0.252071 -0.165826 -0.124481 0.019178 0.034619 -0.115084 0.106405 0.176915 0.202575 -0.055490 -0.085612 0.015408 0.151379 -0.229937 0.041736 -0.115340 0.252679 -0.009037 -0.047837 -0.006350 0.191481 0.099208 -0.051939 0.070473 -0.333881 -0.081280 0.042375 0.383891 0.075841 -0.174502 -0.075113 -0.096065 -0.245606 -0.047669 0.115701 -0.362304 0.187545 -0.293618 0.230341 -0.000822 0.024009 -0.122305 0.134471 -0.274017 0.443425 0.019608 -0.084531 0.214872 0.075387 -0.203394 -0.251242 -0.165091 -0.181111 0.155635 -0.422188 -0.006618 -0.180254 -0.150664 -0.136883 0.046692 -0.012411 0.154485 -0.113377 0.071046 0.245687 0.102520 -0.416772 -0.131698 0.409988 -0.331701 -0.000686 0.202528 0.223537 -0.139514 -0.509892 0.068125 -0.061038 -0.022721 0.223913 -0.042016 -0.008742 -0.051325 0.069313 0.100604 -0.116830 -0.029220 0.084775 0.275425 0.030433
地 0.029072 0.161192 0.234055 -0.198776 -0.218270 0.164806 -0.169052 -0.220215 0.014932 -0.031452 -0.033789 0.046379 -0.161719 0.014397 0.201995 0.088785 0.310564 -0.131904 0.019145 0.391867 0.276238 -0.014959 -0.115282 0.075152 0.030600 -0.063685 0.063100 -0.008866 0.226131 -0.137100 0.133004 -0.031166 -0.163733 -0.028143 -0.173970 0.033127 0.228598 0.240047 -0.058888 0.143164 -0.224263 -0.181293 -0.103710 0.069096 -0.115289 -0.048427 -0.214794 0.042048 -0.188002 -0.176592 0.256900 0.016207 0.208081 0.060933 -0.058194 0.276298 0.177453 -0.052248 0.097048 0.139550 -0.106633 0.141696 0.047598 -0.021559 0.021891 -0.012567 0.215485 0.377879 -0.033084 0.051911 -0.297154 0.259526 -0.106322 0.072004 -0.142069 -0.151199 -0.248732 0.039371 0.093223 0.496523 0.221115 0.253083 -0.020698 -0.199437 -0.068593 0.169557 -0.051313 -0.034094 -0.086273 -0.159942 -0.184031 -0.128582 -0.114424 0.092441 -0.094169 -0.256016 -0.087560 -0.016792 -0.055108 0.271645
” 0.009685 -0.011425 -0.061781 0.094294 0.050087 -0.137892 0.030103 0.225203 -0.269126 0.018275 -0.049839 0.064108 0.057102 0.017911 0.288971 -0.054805 0.018620 0.046796 0.178140 -0.111755 0.080138 0.161623 -0.087615 -0.163242 -0.104681 -0.075395 -0.023271 0.093938 0.092224 -0.035088 -0.096117 0.015314 -0.042213 -0.152088 0.003886 -0.094031 -0.004844 -0.129340 -0.012399 -0.152302 -0.181344 -0.262086 -0.031165 -0.158547 0.052012 0.086986 -0.018756 0.020382 -0.263773 -0.077323 -0.128664 0.072180 -0.172776 0.031352 -0.001984 0.049476 -0.026656 -0.152155 0.036584 -0.163231 0.113174 0.046774 0.047897 -0.069304 -0.176763 -0.116213 -0.140764 0.019048 -0.041326 -0.065008 -0.015523 0.098292 -0.051244 0.201760 -0.246212 -0.034047 -0.108594 -0.136726 -0.061887 0.016089 -0.086206 -0.020841 0.010236 -0.155632 0.089192 0.083921 0.080426 0.171292 0.149846 -0.072285 -0.204349 0.232233 -0.084887 -0.038709 0.060319 0.196417 0.370223 -0.057814 -0.027981 -0.032949
不 -0.356583 -0.140622 -0.035542 0.126904 -0.004011 0.183445 -0.008966 -0.204665 -0.259166 -0.162559 -0.124511 -0.139691 -0.020262 0.380952 0.226968 0.196558 0.020117 -0.029045 -0.126351 0.236454 0.138159 0.043923 -0.277176 -0.275790 -0.388842 0.258626 0.042036 -0.048305 -0.005533 0.004786 0.176158 0.127898 0.223932 -0.140263 0.171904 -0.152788 -0.181702 -0.088581 0.126013 0.283477 0.029639 0.127381 -0.008452 0.128211 -0.100373 0.021709 -0.430611 -0.238015 -0.257594 0.019065 0.098847 0.102749 -0.018995 -0.078771 0.120396 -0.121787 -0.228069 0.130266 -0.144962 -0.110208 0.028639 0.117021 0.017372 0.177731 -0.024480 0.198019 0.068061 -0.083426 -0.021134 -0.220349 0.192266 -0.020683 0.048273 -0.388621 -0.202141 -0.275075 -0.046027 0.030536 0.071277 -0.186210 0.071106 0.073587 0.192754 -0.043740 -0.264793 -0.144533 0.206202 0.066858 0.041753 -0.050576 -0.171716 -0.026889 -0.098021 -0.228579 0.147146 -0.217337 0.165747 0.009592 -0.200475 0.260100
7 0.091594 -0.262001 0.047165 -0.262650 0.177002 0.046764 -0.386659 -0.003279 -0.032395 -0.298156 -0.306289 0.137305 -0.153583 -0.156077 0.309745 0.124446 -0.092139 0.221028 -0.057509 0.130649 -0.180449 0.335445 0.206129 0.441994 -0.260819 -0.050025 0.016199 -0.080877 0.574262 0.005946 -0.273858 0.069170 0.196893 0.265478 0.114174 0.119774 0.157994 -0.414880 0.284735 -0.082617 0.242575 -0.085544 -0.010705 0.252087 -0.264612 -0.074562 0.412003 -0.221734 0.028173 0.535292 -0.061991 -0.305668 0.192110 -0.182447 0.383700 0.190720 0.230196 0.214411 0.101088 0.273448 0.028087 -0.233546 -0.044868 -0.144894 0.087084 0.128021 0.336366 -0.015687 0.105336 0.179548 0.373218 -0.204916 0.043994 -0.023374 0.032139 0.203186 -0.297976 0.241447 0.095946 -0.020364 0.117795 -0.332261 -0.021541 -0.053405 -0.180243 -0.338138 -0.040988 -0.229799 -0.091776 0.183375 0.425238 0.506644 0.174804 0.238870 -0.068635 0.053369 -0.379628 0.196141 0.254399 -0.189630
“ -0.228628 -0.019721 0.104208 -0.024360 0.014335 -0.163218 0.081376 0.193019 -0.084132 -0.076442 0.011816 0.106248 0.032166 0.083943 0.133175 -0.003659 0.059411 0.083981 0.037646 0.139911 -0.051681 -0.025775 -0.123342 -0.258864 0.084015 0.073957 -0.065231 0.190049 0.186068 -0.052757 0.043507 0.136646 -0.080497 -0.076506 -0.084199 -0.032526 0.033755 -0.062023 -0.009898 -0.217789 -0.032003 -0.166627 -0.010451 0.069387 0.263868 0.027413 0.045209 0.017854 -0.181368 -0.118309 -0.043782 -0.173138 -0.134400 0.009886 -0.100458 0.022064 -0.072146 -0.207590 0.032487 -0.300612 -0.090738 -0.057411 0.073607 0.027564 -0.095524 -0.200275 -0.119135 -0.138908 0.134823 -0.096165 0.061784 0.266948 0.038434 0.078413 -0.145203 0.130872 -0.289330 -0.237061 0.046105 -0.049909 -0.119495 -0.028453 0.120764 0.073126 0.055485 -0.174215 0.096313 -0.240976 0.268335 0.269782 -0.277179 0.179880 -0.251805 0.222378 0.115435 -0.026982 0.357130 -0.214004 0.135694 0.011326
上 -0.158840 -0.080469 -0.151565 -0.307326 -0.307633 -0.193138 0.146095 -0.103174 0.009548 -0.014020 -0.344768 -0.081923 0.068377 -0.043763 -0.009789 0.045475 0.161655 0.009980 -0.091910 -0.091734 0.192966 0.010070 -0.014639 0.161747 -0.120519 -0.020858 -0.015167 0.091088 -0.016363 -0.098451 0.002120 0.141957 0.005956 -0.226827 0.034892 0.232090 -0.153441 -0.296776 0.064086 0.067535 0.032839 -0.242891 -0.212075 -0.146381 -0.070535 0.123392 0.102861 -0.059298 -0.414017 0.160258 0.137784 0.063874 0.093238 0.223517 -0.153381 0.236986 0.196617 0.202280 0.017565 -0.178586 0.078238 -0.031906 0.064844 -0.006375 -0.154661 -0.136877 -0.018998 0.091709 -0.093386 0.248416 -0.327940 0.038565 -0.041638 0.095967 -0.090530 0.075469 0.047808 -0.022480 -0.197648 -0.226908 0.062226 0.336815 0.073311 0.052874 0.085759 -0.225710 0.044123 0.073323 -0.118498 -0.036155 0.087188 -0.042356 0.128070 -0.066143 -0.135115 -0.161504 0.000244 -0.065357 0.086429 0.305046
公 0.005009 -0.100246 -0.275634 -0.021862 0.365628 -0.038505 -0.093790 0.130251 0.183977 -0.656636 0.084552 0.008908 0.397357 -0.345358 0.210325 0.277249 -0.180493 0.140738 -0.207275 0.420329 0.124933 -0.044204 -0.029683 -0.354165 -0.152657 0.105080 -0.305391 -0.016901 0.125103 -0.099151 -0.071469 -0.226970 0.018226 0.035052 -0.388325 0.120284 -0.035217 -0.223032 -0.302551 -0.077544 -0.201478 0.103770 -0.152848 -0.184578 0.013182 0.138227 -0.315639 0.046129 -0.465863 0.305603 -0.338842 0.066737 -0.237809 0.265645 0.439067 0.468115 0.366526 0.082677 0.187138 0.036497 -0.307636 -0.271261 0.209731 -0.502941 -0.201044 -0.023077 0.043863 0.344123 -0.144731 0.327800 -0.272772 -0.070387 0.134187 -0.102819 -0.090462 0.088167 0.094618 -0.075570 0.810372 0.163336 0.383492 -0.191049 0.471200 -0.220328 0.385369 -0.286404 0.024212 0.249819 -0.379637 0.116215 0.104718 0.017584 0.226385 -0.113294 -0.167054 0.119672 -0.121647 0.485211 0.077790 -0.131530
行 0.148160 0.221784 0.008260 0.262898 -0.277068 -0.193878 -0.132490 -0.076202 -0.068846 -0.181617 -0.183004 0.481893 -0.117620 0.069369 0.047606 -0.012273 0.429237 0.131544 -0.039184 0.158283 0.123073 0.297898 0.096130 -0.048466 0.063444 0.226920 0.236082 0.101039 0.354335 0.170105 -0.128262 0.111637 0.087765 -0.048852 0.068249 0.115033 0.018984 -0.284497 0.068111 0.371171 0.083225 0.097849 -0.342949 0.256949 -0.002733 0.106965 0.036403 -0.093517 -0.029016 0.103319 -0.074686 -0.149545 -0.145662 0.142986 -0.147054 0.354200 -0.173324 -0.215657 -0.200361 -0.231584 0.031728 -0.010846 -0.392994 -0.051074 -0.047319 -0.084389 -0.422098 0.243851 -0.365150 0.093229 0.014906 -0.073684 -0.330255 -0.072213 -0.321249 0.017129 0.236115 0.051194 -0.020092 0.053225 -0.215620 0.169414 0.008104 0.057710 -0.120023 0.065055 0.031823 0.006935 -0.233400 -0.139777 -0.240848 -0.073926 0.241058 -0.264088 0.090057 0.042044 -0.080021 0.033248 0.248739 -0.085533
他 -0.121069 -0.093971 -0.142254 -0.172393 -0.205623 -0.113654 -0.090574 -0.146700 -0.330924 0.031180 -0.135912 0.160648 -0.038471 0.154911 0.125972 0.191786 -0.048325 -0.532625 -0.223848 -0.058331 -0.003418 -0.066346 -0.170509 0.230706 -0.165401 0.170391 -0.309237 0.098467 0.218284 0.020213 0.304839 -0.293668 0.002139 -0.005406 -0.133227 0.011720 -0.296650 -0.359794 0.062554 -0.082057 -0.003048 -0.213054 -0.025770 -0.021152 0.096525 -0.038115 -0.348489 -0.025768 -0.088032 -0.185821 0.078155 -0.131600 -0.001832 -0.165050 0.076964 -0.004674 -0.056981 -0.084511 0.101367 0.175784 0.070700 -0.010732 0.075693 0.081747 0.157274 -0.170538 0.038590 0.134103 -0.215272 -0.090820 0.046786 -0.155527 0.404695 0.148947 -0.077185 -0.079758 0.296747 0.098218 0.180478 -0.330884 -0.154831 -0.027368 0.159461 -0.028886 -0.285705 -0.175386 0.202699 0.214798 0.049869 -0.006121 -0.159831 -0.182210 -0.044077 -0.071029 0.105185 -0.027251 0.122991 -0.138619 -0.247100 0.393242
出 -0.019978 0.052839 0.143140 0.127806 -0.167102 0.223892 0.173806 -0.031786 -0.088678 -0.270369 -0.086897 0.359631 0.041782 0.067936 -0.016665 -0.229764 0.178643 -0.254155 -0.295242 0.027181 -0.056674 -0.010287 -0.054597 0.154767 -0.363079 -0.143887 -0.062613 0.484591 0.150239 -0.142652 0.088630 -0.227492 -0.003241 -0.247290 -0.045284 0.013850 -0.457383 -0.318331 0.235995 0.173285 0.216246 -0.396659 -0.177692 0.314275 -0.085606 0.022448 0.183105 -0.311828 -0.054623 0.037256 -0.254909 -0.144547 -0.155997 0.122474 -0.077837 0.201416 -0.037255 0.163188 -0.010321 -0.080972 -0.058754 -0.073478 -0.034989 -0.043462 0.166365 -0.069132 0.021328 0.017847 -0.355953 0.027781 -0.003269 0.114456 0.011577 -0.085795 0.175099 0.231335 0.035554 0.030084 -0.015635 -0.048349 -0.151957 0.046234 -0.086091 0.073910 -0.129317 0.186575 -0.233072 0.133695 0.095008 0.048125 0.065769 0.051490 0.133490 -0.019570 -0.066305 -0.138575 0.176467 -0.250671 -0.156860 0.097497
之 -0.021035 0.065091 -0.045490 -0.027713 -0.125715 0.045345 -0.068627 0.002586 -0.333201 0.085880 -0.154588 0.055370 -0.045227 0.087484 -0.035029 0.050757 0.055502 0.121844 0.213576 0.051680 0.275129 -0.229953 -0.055226 -0.212162 -0.121893 -0.085810 0.010403 -0.048438 -0.158979 -0.138437 0.067905 -0.162330 0.097042 -0.033482 0.096708 -0.087462 0.075204 -0.254093 0.009460 -0.077108 0.138634 -0.052569 -0.105707 -0.024650 0.252705 -0.043196 -0.226291 0.143243 0.104634 0.055172 -0.147163 -0.029697 -0.211391 -0.223656 -0.152914 0.115314 0.135819 0.040370 0.180759 -0.059581 0.054305 0.058136 0.030686 -0.240826 -0.033222 -0.155769 0.049933 -0.045062 -0.181071 0.144854 0.025790 0.059734 0.139950 -0.005252 0.017935 -0.045272 -0.049876 0.028038 -0.126818 -0.090374 0.012022 -0.111381 0.175743 -0.000404 -0.053883 0.202864 -0.248958 -0.075561 -0.156028 -0.073190 -0.075328 -0.234621 0.036735 0.073713 0.265140 -0.011939 0.160457 0.153281 -0.119918 0.037315
部 -0.027506 -0.084100 0.250643 0.242812 0.067939 0.057525 -0.202767 0.143295 -0.460580 -0.083816 -0.313894 0.176318 -0.345432 0.068141 -0.063614 0.105988 0.071818 0.268031 -0.008425 0.186660 -0.043622 -0.298609 0.350787 -0.207228 -0.097811 -0.300748 -0.051826 0.159546 -0.093600 -0.087823 0.535590 -0.244343 0.255303 0.234734 0.063687 0.083854 -0.327260 -0.126306 -0.106989 -0.057594 -0.238310 0.075106 -0.217059 0.353539 0.004958 -0.033934 -0.066643 0.067901 0.072131 -0.449492 -0.147198 0.162987 -0.015430 -0.307796 -0.199753 0.067172 0.326501 -0.257625 -0.061647 0.508042 0.093881 -0.056655 0.200546 -0.269564 0.216417 0.090780 0.225901 -0.149982 -0.189580 -0.260382 -0.490070 -0.060479 -0.055103 -0.270246 0.261162 0.064219 -0.094227 0.201546 0.171075 0.012736 0.219593 0.002353 0.175365 -0.173970 0.329439 -0.162674 0.252002 -0.133253 -0.265459 -0.147439 -0.185603 -0.096226 0.068352 -0.234364 -0.069848 -0.238715 -0.241134 -0.259416 0.334870 0.053163
与 0.230726 0.123710 0.023445 0.185200 0.080467 -0.030546 0.110774 -0.166020 -0.146499 0.119127 -0.093512 0.100793 0.124218 0.174404 -0.181107 0.247246 -0.005236 0.014899 0.157744 0.073314 0.160099 -0.039054 -0.042972 -0.218942 -0.064539 0.157546 -0.101824 0.117863 0.036970 0.063345 -0.169510 0.024459 0.207249 -0.014417 0.046568 -0.129054 0.045740 -0.052235 -0.068782 -0.093228 0.044179 -0.235064 0.072510 0.134589 -0.199143 0.092984 -0.089935 -0.137450 0.045421 0.009876 -0.047792 0.015019 -0.011162 -0.164161 0.027493 -0.002442 0.047185 0.000161 -0.116289 -0.011513 -0.108609 0.024165 -0.099133 -0.151278 -0.090790 0.045810 0.162376 0.074140 -0.039166 0.089718 0.061358 0.040848 -0.051832 0.190402 0.152359 0.041012 0.153022 0.052783 0.042266 0.037561 0.013178 0.032284 0.014655 0.099682 0.142000 0.067489 0.089515 0.000168 -0.209606 -0.041837 -0.170464 0.028579 0.062538 -0.080314 0.024548 -0.055580 0.111629 -0.169726 -0.048095 0.083085
其 0.121817 0.141917 -0.236990 -0.042113 0.086943 0.131178 -0.097855 -0.304784 -0.337312 0.136766 -0.226865 0.384368 0.146348 0.075176 0.006419 0.160691 0.174976 -0.143335 0.046454 0.029843 0.235206 -0.201917 0.114915 -0.006132 -0.066630 -0.130653 0.065842 0.144921 -0.245985 -0.272192 0.048557 0.082226 0.061721 0.000907 -0.094528 0.178876 0.224753 0.049196 0.381303 0.088618 0.056180 0.093480 0.092557 0.045641 0.138993 -0.080276 -0.434143 -0.223781 -0.006172 -0.336848 0.001231 0.039281 -0.052860 -0.215876 -0.108008 -0.206958 0.158698 0.074071 0.117116 -0.027611 -0.065526 0.061178 0.391208 -0.034539 0.329862 -0.149167 0.088216 0.354185 -0.024354 0.247165 0.173616 0.078010 0.126764 0.150909 -0.046627 0.174741 -0.167867 0.257323 -0.001890 -0.096421 0.114407 -0.143042 -0.069553 -0.059702 -0.040964 0.137744 0.014764 0.212752 0.261344 0.018096 -0.169746 -0.219408 -0.259602 0.174839 0.109133 -0.081022 -0.173411 0.056123 0.101881 0.072386
发 0.021474 -0.138327 -0.007836 0.309235 -0.209766 0.346099 0.047387 -0.062941 -0.169506 -0.166612 0.145464 0.088696 0.026378 0.105274 0.038763 -0.121342 0.096053 -0.187962 -0.347852 0.128926 -0.042019 -0.031544 -0.056423 -0.164019 -0.142546 0.285520 0.048310 0.296735 0.234290 -0.173890 0.107947 -0.271187 0.105474 -0.344965 -0.197465 0.309883 -0.237194 -0.039572 -0.187180 0.230110 0.317822 -0.132143 -0.451071 -0.121729 0.061779 0.415675 -0.020501 -0.218568 -0.029288 0.190243 -0.390961 -0.116476 0.028205 -0.080802 -0.087063 0.301262 0.204708 -0.346585 -0.076325 -0.346962 -0.186975 -0.133339 -0.204874 -0.035040 0.325614 -0.239367 0.239942 0.075943 0.113938 0.157372 -0.062040 -0.039986 0.003581 0.224069 -0.006116 0.356238 -0.118624 -0.021801 -0.070907 -0.113612 0.045414 -0.134505 -0.081735 -0.110049 -0.114754 -0.073133 -0.270278 0.155550 -0.439188 0.115763 -0.188979 -0.203700 -0.076120 -0.157972 -0.288827 0.028448 0.237189 0.133740 0.092572 0.060478
生 0.047405 0.396179 -0.394420 -0.047378 0.250215 0.284224 -0.120830 -0.240117 -0.257879 -0.211417 -0.041647 -0.010397 0.014746 0.350039 0.078075 0.002220 0.014450 -0.119009 0.157511 0.141588 0.315591 0.261863 0.117700 -0.338475 -0.394893 -0.105688 0.019748 -0.033960 0.041851 -0.033490 0.338687 -0.418202 0.236350 -0.000590 0.183570 -0.006757 -0.017924 0.159049 0.029284 0.654885 0.070918 -0.083084 0.206557 -0.361253 -0.041713 0.033751 -0.073543 -0.280501 -0.188190 0.060649 0.007622 -0.108229 0.146019 -0.209075 -0.022640 0.106545 -0.110495 0.096970 0.173397 -0.076363 0.211739 -0.023089 -0.106213 -0.013989 -0.037677 0.171295 0.058287 0.244531 -0.186128 -0.227857 0.153801 0.232747 -0.112362 0.308437 -0.179952 0.340725 0.291062 -0.215540 -0.118882 -0.219552 0.055700 -0.362267 -0.105171 0.038204 -0.301194 -0.166443 0.021145 -0.055359 -0.064041 -0.317775 -0.279956 0.018645 0.098345 -0.110019 -0.059767 -0.372933 0.040361 0.413773 -0.071301 -0.075491
主 0.334346 -0.110504 -0.575440 0.005995 -0.213003 0.132888 0.111329 0.106296 -0.054897 0.151767 -0.071951 0.038559 -0.009556 -0.161137 -0.130637 0.363867 -0.040824 0.288748 0.318866 0.142104 0.452591 -0.076016 0.315818 -0.245458 -0.026768 0.002199 -0.490813 0.557189 0.263972 -0.050510 -0.234889 -0.252879 -0.149709 -0.047024 0.290776 -0.054738 0.197665 -0.068777 -0.091661 -0.132614 0.287119 -0.018988 -0.079773 0.447268 -0.260831 -0.237178 0.108117 -0.016068 -0.047765 0.170379 0.137636 0.083910 0.054753 0.002526 -0.112446 0.479067 0.251565 0.135516 -0.132979 -0.184631 -0.258497 -0.008181 0.206640 0.105817 -0.127425 0.019834 -0.060688 0.258185 -0.267415 -0.174884 -0.065375 -0.203282 -0.081016 -0.137400 -0.142627 0.283634 0.035847 0.172911 0.255589 0.169121 -0.087974 0.052830 -0.037709 0.279884 -0.569340 -0.026259 0.240619 -0.010837 0.270427 -0.192681 -0.194619 0.120167 0.044122 -0.149517 0.331594 0.210334 0.601472 -0.240407 -0.117528 0.140933
斯 0.090120 -0.380101 0.228607 -0.084559 -0.331850 -0.146730 -0.243394 0.063100 -0.132490 0.134364 0.076243 0.040110 0.072444 -0.233022 -0.227097 0.411489 0.227468 0.010487 -0.049814 0.088912 0.263665 -0.013486 0.534466 -0.086732 -0.035025 0.110244 -0.090398 0.231574 -0.170226 0.369725 0.033816 0.045871 0.143969 -0.090311 -0.248075 0.099548 -0.078739 -0.140844 -0.200568 -0.182449 -0.451618 -0.391762 -0.437473 -0.017543 0.077856 -0.506733 -0.246658 -0.223655 -0.221893 -0.142801 0.069979 -0.040463 0.095144 -0.008222 0.072319 -0.024296 -0.135179 0.464801 -0.364952 -0.047447 -0.064044 -0.132937 0.152555 0.059870 -0.051629 0.338853 -0.136289 0.023952 0.211393 -0.388579 0.061190 -0.031873 -0.105286 0.208480 0.210939 0.229360 0.096865 0.110100 -0.019041 0.118614 0.122211 -0.256142 0.359502 -0.263287 0.208171 0.009040 -0.220923 0.054992 0.138381 0.131988 -0.159098 0.158692 -0.233983 0.331720 -0.162966 -0.513262 -0.005508 -0.214055 0.017183 0.206746
作 0.016151 -0.184911 -0.167191 0.051525 0.091680 0.259135 0.157270 0.041721 -0.094155 0.045878 -0.269491 0.268197 0.164710 -0.023640 0.093958 -0.144790 0.127892 -0.167102 0.047985 0.138744 0.232161 0.175975 0.049669 -0.100985 0.067018 0.003919 -0.165801 0.052292 0.282174 0.099667 0.010998 0.009499 -0.298843 0.167886 -0.010133 0.098203 0.145283 -0.200906 0.005376 -0.112087 0.226602 -0.151806 0.223386 0.281057 -0.157140 0.289744 -0.250930 -0.144352 -0.296209 -0.115964 -0.203292 0.313504 0.052638 0.166433 -0.319831 0.138798 0.002856 -0.352051 0.255298 0.060787 -0.268062 -0.028435 -0.200047 0.016110 -0.045310 -0.013371 -0.008868 0.139741 -0.358225 -0.247268 0.258019 -0.276285 0.175321 0.130235 -0.153298 -0.027583 0.069818 -0.136834 -0.203125 -0.106631 -0.322288 0.020835 0.478925 0.408727 -0.165747 0.147983 0.114491 0.072959 -0.363438 -0.083532 -0.741671 -0.024222 -0.112726 0.411108 0.182992 0.060167 -0.095150 0.049049 0.029123 -0.045078
分 0.146445 -0.441047 -0.265515 0.178512 0.538423 -0.060733 -0.288623 0.098221 0.052327 0.219952 -0.225541 0.149147 0.169452 -0.009454 0.384066 -0.339499 0.012096 -0.042108 -0.049659 0.049257 -0.180376 -0.205772 -0.170809 -0.067242 -0.170260 -0.197759 0.159253 -0.060108 -0.264176 -0.401658 0.326782 0.000686 0.191767 0.034292 -0.210231 0.180295 0.058683 -0.186081 -0.180562 0.368692 -0.011602 0.109142 -0.002213 0.145684 0.101745 -0.306396 0.096859 -0.078838 -0.594794 0.083182 0.212111 0.146780 0.035992 -0.162818 -0.242783 0.301531 0.337202 -0.055482 0.061237 0.013807 -0.351914 -0.109165 -0.294936 0.215195 0.192488 0.075343 0.183565 0.227711 -0.417683 0.252330 -0.133646 -0.062852 0.213868 -0.042229 0.225353 0.103698 -0.322372 -0.172464 -0.082686 0.387962 -0.255291 -0.152771 -0.171056 -0.164521 -0.239222 -0.236459 -0.086865 -0.146094 0.315533 0.167746 -0.118409 -0.042535 0.519376 -0.133540 0.203743 -0.086746 0.023201 -0.050059 0.076832 -0.021473
方 0.068763 0.185986 -0.288411 -0.025061 0.019551 -0.497062 -0.421169 0.259614 -0.211696 -0.588078 0.072421 0.275415 0.060213 0.056615 0.379001 0.370787 0.128716 -0.282185 0.063630 0.352279 0.094928 -0.292446 -0.246748 0.205761 -0.108830 0.102104 -0.276199 -0.241774 0.228669 -0.367101 -0.154977 -0.099573 -0.004780 -0.576229 -0.113590 0.111435 -0.159077 -0.352078 -0.091527 -0.261120 -0.548370 0.200580 0.172161 0.178697 0.029280 0.196094 -0.180668 -0.281879 -0.218099 0.020893 -0.251038 0.337538 -0.033118 0.020629 0.114866 0.122369 -0.160747 0.299449 -0.117051 0.206665 0.048528 0.027990 -0.051525 -0.130685 -0.145710 0.029764 0.006311 0.149363 -0.329707 0.154927 -0.332366 -0.024603 0.105906 -0.266338 -0.009114 -0.101409 -0.163090 -0.205296 0.100757 0.176129 0.193897 -0.147292 -0.005115 -0.023835 -0.417597 0.494923 -0.497652 -0.096422 -0.317310 0.028423 0.174732 -0.132718 0.034991 -0.227613 -0.099651 -0.300468 -0.019902 -0.293962 0.028537 -0.152937
e -0.330644 -0.128674 0.299189 -0.435913 0.125735 0.165568 0.166222 0.174638 -0.126527 0.314794 -0.081350 -0.454211 -0.212743 -0.210690 0.526744 -0.234534 0.462959 -0.045381 0.169797 -0.767091 -0.546892 -0.093191 -0.366330 -0.201190 -0.034008 0.357322 0.083384 0.797957 0.558493 -0.066341 0.032437 -0.292080 0.223026 -0.414510 0.018925 -0.004545 -0.121438 0.250635 -0.316676 0.005700 0.054006 -0.312108 -0.318127 -0.032873 -0.026734 -0.177798 0.400930 -0.625827 -0.025759 -0.336100 -0.046241 0.212710 -0.176832 -0.223193 0.168296 -0.347557 -0.077688 0.187298 -0.086333 -0.400841 -0.340175 0.226479 0.082228 -0.524428 -0.899441 0.106762 -0.142659 0.519797 0.008566 0.086811 0.395747 0.488342 -0.034851 -0.227578 0.108154 -0.033528 -0.077408 -0.162687 -0.078244 0.154266 -0.430249 -0.277632 -0.297178 -0.051729 0.160625 -0.206724 -0.211675 0.210970 -0.248021 0.129355 -0.344584 -0.227488 -0.399954 -0.010151 0.505670 0.776882 -0.694959 -0.060652 0.821867 -0.086747
到 0.111953 -0.076118 -0.062457 -0.286399 -0.088244 0.125253 -0.048060 -0.260903 -0.187773 -0.097350 -0.296752 0.138192 0.151584 0.189221 -0.187150 0.024696 -0.287599 0.022598 0.057225 0.332419 0.071126 -0.134976 -0.240501 0.163173 0.024412 0.210797 -0.389176 -0.176673 0.174292 -0.001547 0.114801 -0.181476 0.087061 0.082017 -0.006810 -0.165866 -0.257829 -0.272447 0.034140 0.254188 0.065025 -0.267439 -0.168982 -0.129376 -0.038118 0.009615 -0.079447 -0.253713 -0.214330 -0.145636 0.214595 0.087677 -0.162748 -0.024082 -0.066981 -0.185769 0.075316 0.126316 -0.153433 -0.054994 0.164213 -0.128060 -0.291678 0.247895 -0.055318 -0.358087 0.124659 -0.167344 0.294069 0.090112 0.093017 -0.145712 0.227727 -0.276637 0.062408 0.009494 -0.019737 -0.046331 0.013209 0.011298 -0.280914 -0.026928 -0.061221 -0.153968 0.218730 0.074396 -0.151087 -0.136590 -0.018009 -0.309783 0.178315 0.320933 -0.037053 -0.184211 -0.106852 0.088172 -0.084968 -0.018277 0.051902 0.270763
用 -0.136444 -0.066075 -0.084215 0.151476 0.156329 0.082425 -0.124720 0.042320 -0.256934 0.052020 -0.296068 -0.280598 0.224015 0.219607 0.196431 -0.090854 -0.325140 -0.212554 -0.321170 -0.014740 0.308179 -0.253202 -0.134746 -0.022314 -0.159771 0.127029 0.009413 -0.037819 -0.136637 -0.328352 -0.018932 0.244269 -0.036944 0.040655 -0.278233 0.084486 -0.006594 0.034215 0.123374 0.249040 -0.027429 -0.460501 0.084899 0.134972 -0.366349 -0.102551 -0.006854 -0.305774 -0.004076 0.477307 -0.286567 0.007554 -0.166938 0.318380 -0.288319 -0.051415 -0.048362 -0.089268 0.090794 -0.261609 0.098186 0.061014 0.036591 -0.162823 -0.001048 0.028051 -0.153473 0.236410 -0.441803 -0.171323 0.083268 -0.022545 -0.204754 -0.064095 -0.120809 -0.248181 0.243120 -0.063352 0.153812 -0.073776 0.457925 0.008621 0.050626 0.081811 -0.200907 0.270149 0.097825 -0.038486 0.165533 -0.032163 -0.319790 0.134220 -0.204771 -0.043088 -0.116269 0.021142 -0.118607 -0.018749 0.206404 0.213144
区 0.095764 -0.140968 0.124944 0.255218 -0.137354 -0.011714 -0.234107 0.029240 -0.112182 0.227741 0.021406 0.295016 -0.292317 0.179017 0.009167 0.174021 0.113201 0.314001 -0.013299 0.783950 0.104940 -0.038553 0.037730 0.081340 0.092096 0.113093 0.244097 -0.245808 -0.041775 0.013277 -0.185541 -0.424706 0.001139 -0.069563 0.005932 0.103025 -0.330094 0.478738 0.070264 -0.111218 -0.125471 -0.017644 0.039668 0.387135 -0.299024 -0.156367 0.024919 0.075307 -0.273676 -0.007787 0.178522 -0.126877 -0.018140 0.167362 -0.217653 0.311752 0.398441 0.213270 0.028694 0.040373 -0.097661 0.242141 0.149558 0.119299 -0.223716 0.169103 0.058119 0.056354 -0.165988 -0.101531 -0.332897 0.136798 0.023820 0.052414 0.172158 0.087171 0.118708 0.224804 0.171562 0.236937 0.115000 -0.167628 -0.154866 -0.379759 -0.049157 0.015724 -0.079103 -0.089717 -0.186014 -0.295498 -0.169390 -0.081509 0.168005 -0.054778 0.079645 -0.056061 -0.090666 0.019083 0.183059 -0.132315
而 -0.227101 0.035734 0.076117 0.007492 -0.190174 -0.041313 0.017531 -0.177887 -0.375448 -0.027638 -0.022415 0.055135 0.146733 -0.022915 0.053000 -0.102923 -0.069872 0.087285 0.016544 0.091634 -0.020006 0.014263 0.070497 -0.013555 -0.119186 -0.038570 -0.035802 -0.023600 0.107618 0.153863 0.119221 -0.018188 -0.025986 -0.279957 0.057742 0.002148 -0.074818 -0.210046 -0.005128 0.072344 0.053400 -0.069480 -0.156037 0.229012 0.035624 -0.061201 -0.311762 -0.044895 -0.174493 0.026750 -0.211990 -0.031600 -0.119345 -0.055709 0.186727 -0.142679 0.168521 -0.065872 -0.064445 -0.032814 0.094290 0.058000 -0.033361 0.151603 -0.084554 -0.091286 -0.039890 -0.001024 0.062936 0.131282 0.185901 0.208531 0.024398 -0.262631 -0.054999 -0.110532 -0.008035 0.090600 -0.027250 0.081166 0.094255 0.191231 -0.128189 0.140784 -0.218790 -0.149792 0.119380 0.020649 -0.026600 -0.076310 -0.040073 -0.087858 -0.143088 -0.057156 0.099060 -0.261783 0.061196 0.120293 0.085315 0.340408
名 0.005437 -0.296703 0.087926 0.080598 0.114637 -0.127379 -0.253074 -0.087942 -0.201524 0.129002 -0.225186 0.199715 0.131436 0.056121 -0.066896 -0.177359 -0.044712 0.275648 0.030742 0.302066 -0.039265 0.412569 -0.210685 0.087507 -0.144979 -0.130231 -0.200864 0.244707 -0.109727 -0.120965 -0.018765 -0.082352 -0.160187 -0.302549 -0.145083 -0.294487 -0.369402 -0.305472 -0.018725 -0.031440 -0.033280 0.000656 0.246146 -0.071882 0.102215 -0.043315 -0.135644 -0.156545 -0.144695 -0.301627 0.197007 0.163807 -0.208125 -0.322723 -0.188941 0.258625 -0.126385 -0.288205 0.049901 -0.216992 0.168866 -0.075312 0.040325 -0.276144 0.221876 -0.115287 -0.304402 0.213249 -0.350578 0.127044 -0.090987 0.181932 0.105050 0.340613 -0.208081 -0.031683 0.082800 -0.066998 -0.002176 0.090642 -0.190525 0.245681 0.207502 -0.313306 0.021100 -0.200497 -0.074987 0.069819 0.022615 -0.172056 -0.132202 0.234405 -0.116100 0.217048 0.103769 0.021366 0.246858 -0.106919 0.220386 -0.277511
a -0.280229 0.092681 0.215014 -0.386674 0.164076 0.251396 -0.015025 0.011568 -0.145460 0.276675 -0.098510 -0.467305 -0.083845 -0.219929 0.497140 -0.390717 0.345366 -0.098102 0.123272 -0.709428 -0.497035 0.205732 -0.250208 -0.215508 -0.061486 0.376711 0.090884 0.846293 0.656820 0.090236 0.124916 -0.225048 0.162937 -0.406516 -0.025931 -0.106909 -0.019458 0.325180 -0.258389 -0.051572 -0.059997 -0.387610 -0.248545 0.081778 0.140350 -0.169993 0.344995 -0.743497 0.063095 -0.341327 0.049115 0.434449 -0.172235 0.014735 0.172450 -0.392134 0.069843 0.099317 -0.111741 -0.312256 -0.455589 0.240555 0.100521 -0.697540 -0.888877 0.284273 -0.048590 0.510187 0.076039 0.139800 0.325252 0.338630 0.019569 -0.044702 0.207285 -0.023932 -0.034109 -0.309936 -0.006873 0.128962 -0.305280 -0.059789 -0.326585 -0.117110 0.141829 -0.375361 -0.162232 0.078324 -0.231643 0.112060 -0.366271 -0.094290 -0.299160 0.029964 0.586238 0.810709 -0.674056 -0.013814 0.827087 -0.062645
及 0.113681 0.071849 -0.104541 0.049916 0.114020 -0.071738 -0.038527 0.045812 -0.083742 0.153841 -0.058923 -0.094801 0.119010 0.158862 -0.183127 0.249820 -0.100736 -0.088632 0.016440 -0.082442 -0.027331 -0.119078 0.101709 0.036844 -0.056091 -0.028338 -0.103846 -0.068918 0.081741 -0.164199 -0.074833 0.017468 0.056704 0.064481 0.071476 0.143340 -0.069289 0.137674 0.147507 -0.156647 0.086887 -0.377714 -0.074627 0.169363 -0.094664 0.025475 0.149957 -0.183829 -0.304968 -0.092366 -0.032979 0.093318 -0.038066 -0.140927 -0.108829 -0.132898 0.188869 0.011745 -0.091333 -0.355329 -0.363223 0.013262 -0.116091 -0.023705 -0.057697 0.027145 -0.065020 0.153205 -0.136444 0.221055 -0.073898 -0.084620 -0.134217 0.003620 0.080699 0.088891 0.093771 -0.030303 0.111695 0.163505 0.002789 0.080314 0.025156 0.189101 0.313803 0.077086 0.257467 -0.203669 -0.164034 -0.044537 -0.184980 0.009075 -0.034829 -0.063330 -0.290161 -0.116891 0.156559 -0.009871 -0.057047 0.094546
家 0.237638 -0.135848 -0.210176 -0.002943 0.183657 -0.006122 -0.014885 -0.151661 -0.042235 0.017982 -0.263454 0.062796 0.141079 -0.209149 0.115590 0.150669 -0.140499 0.028414 -0.077788 0.121200 -0.015638 0.197418 -0.124258 0.280800 0.089484 0.253677 -0.203780 0.140553 0.187738 0.268077 0.297831 -0.067054 0.162852 0.115377 0.185706 0.113641 0.132341 -0.144382 -0.130182 0.043336 0.040804 0.004860 0.101802 0.168748 -0.098973 -0.267215 -0.046648 -0.047776 -0.135484 -0.476568 -0.092514 -0.541086 0.042549 -0.211177 -0.329646 0.013069 0.243579 -0.117682 0.103846 0.373463 0.010589 -0.019112 0.170507 -0.184798 0.117967 0.148813 -0.101059 -0.274646 0.043475 0.041911 0.174074 0.287903 0.036069 -0.071829 -0.153222 0.123532 0.154743 -0.096261 -0.012919 -0.125492 0.226489 0.080517 0.170393 -0.046806 0.183302 0.089433 0.157849 -0.069487 -0.480986 -0.237563 -0.445698 0.008474 -0.104439 -0.220520 0.088906 -0.134632 0.085704 -0.349672 -0.058745 -0.007665
位 -0.012975 -0.220659 0.026033 -0.217527 0.250563 -0.070030 -0.245541 -0.205733 0.080507 0.620311 -0.546622 0.519317 -0.099661 0.107699 -0.129136 0.211153 -0.375917 0.454833 -0.240677 0.395666 -0.174292 -0.436155 0.407474 0.192373 -0.034535 -0.221182 -0.488135 -0.111768 -0.225366 0.234748 -0.015462 -0.242252 0.282414 -0.457082 0.429665 0.142543 -0.011950 0.137573 -0.134049 -0.118139 -0.487206 -0.092068 -0.022034 -0.019004 -0.105012 -0.594391 0.128211 0.212877 -0.076260 0.132882 -0.124600 0.236996 -0.108784 0.109868 0.080901 0.049081 0.184421 0.109261 0.290165 -0.041998 0.268865 0.294882 0.017746 -0.479678 0.559855 0.277122 -0.186110 0.002024 -0.258116 0.012733 -0.279198 0.275506 -0.276377 0.007699 -0.117472 -0.065227 0.310829 -0.507013 -0.027568 -0.051816 0.169911 -0.098209 -0.074478 -0.221918 0.155179 -0.373095 -0.179329 -0.013433 -0.056360 -0.311722 -0.018212 -0.157419 0.204852 0.011205 0.414451 -0.017357 0.431351 0.119410 0.038783 0.107421
由 -0.025542 -0.105137 0.145323 0.241367 0.434933 0.141354 0.081797 -0.041108 -0.076864 0.158237 -0.236974 0.359742 0.116468 -0.152299 -0.051529 0.128476 0.010692 0.240777 -0.003675 -0.116655 -0.078573 -0.162170 0.164021 -0.273607 -0.176097 -0.007334 -0.013681 0.069177 0.078367 -0.157589 -0.158573 -0.042719 0.221033 -0.090880 -0.004187 0.073444 -0.030793 -0.160931 -0.023509 0.109607 -0.070319 -0.321392 -0.214934 0.039316 -0.204892 -0.089685 -0.055981 0.139402 -0.001389 0.147430 -0.149263 0.048515 0.133355 -0.151782 -0.007268 0.105061 -0.000356 -0.085008 -0.141074 -0.002408 -0.104752 0.092858 0.092648 -0.104872 0.162952 0.082880 0.055941 0.080943 -0.210673 -0.214856 0.024427 -0.077034 0.033964 0.002246 0.043184 0.210347 0.184961 0.014298 0.061361 0.041178 0.010394 -0.035319 -0.151666 -0.057626 0.006699 -0.079361 -0.132839 0.056520 0.061783 -0.305588 -0.221764 -0.024898 0.215301 -0.008102 0.059388 0.081933 0.000569 -0.141144 0.070851 0.117952
这 -0.407170 -0.327943 -0.232472 0.027891 -0.056678 0.115391 -0.034817 -0.631917 -0.039629 0.050161 -0.154921 0.170645 0.278674 -0.103781 0.262484 -0.067536 0.118096 -0.144803 -0.261008 0.203536 0.146723 -0.323545 0.094426 0.021053 -0.138191 -0.057100 0.042735 -0.026903 0.089568 -0.308797 0.066908 0.155499 0.278829 -0.278191 0.117054 0.036550 0.180450 -0.225948 0.235567 -0.070157 -0.132989 -0.179069 -0.018038 0.077511 0.013664 0.050374 -0.231723 -0.341868 -0.298283 0.144454 -0.114619 -0.171944 -0.025502 0.117031 0.237550 0.151286 0.166946 -0.003333 0.036463 -0.032439 0.208840 -0.006155 0.059335 0.331794 -0.121555 -0.361051 -0.304700 -0.026838 -0.196630 -0.225966 0.003721 -0.103016 0.366702 -0.234992 -0.506458 0.062853 0.192672 0.033585 0.023479 -0.162063 -0.237801 -0.074029 -0.308649 -0.237578 -0.146648 0.042440 -0.177271 0.329765 0.073969 -0.004319 0.104653 -0.016812 -0.065175 0.071772 0.016128 0.092641 0.148243 -0.119755 -0.032231 0.515408
被 0.073929 -0.106876 0.273879 -0.138339 -0.062918 -0.123389 -0.127618 -0.286680 -0.457277 -0.253854 -0.141031 0.099820 0.219870 -0.212607 -0.117444 -0.058488 -0.193809 -0.044591 0.092287 0.188723 -0.044009 -0.227843 -0.064275 0.105296 -0.154732 0.109094 -0.319971 -0.157692 -0.124536 -0.110285 0.118591 -0.048253 -0.047264 -0.056229 -0.086419 -0.091072 -0.066864 -0.239727 0.099436 0.049175 0.158937 -0.272834 -0.062248 0.187205 0.048330 -0.017712 -0.137718 -0.107168 -0.271835 0.030170 0.012333 -0.089730 -0.180523 0.111537 -0.030498 0.058345 0.051188 0.071340 -0.094160 -0.152397 -0.062155 -0.091449 -0.182348 0.140416 0.108310 -0.180020 -0.158469 -0.010978 -0.061927 0.070676 0.074313 0.057897 0.073301 -0.037451 -0.091056 0.159838 -0.078792 -0.008774 -0.121684 0.013897 -0.101362 0.309755 0.013513 -0.215676 -0.244393 -0.087893 0.159538 0.027002 0.112764 0.021192 -0.092743 -0.058113 -0.251263 0.050954 0.323483 0.134437 -0.182221 -0.104099 -0.112567 -0.000497
下 -0.178779 -0.045541 -0.010551 -0.255730 0.034049 -0.244455 0.145983 0.038130 -0.076056 0.032451 -0.224527 0.130057 0.037053 0.280147 0.032359 -0.020433 -0.056053 0.102523 -0.006638 0.196834 0.208180 -0.001464 0.017985 0.208290 0.123522 -0.041038 0.051556 -0.019206 0.151523 -0.174360 0.274774 -0.014100 0.007773 -0.066856 -0.093202 0.309888 -0.048015 -0.000758 0.456313 0.240797 0.002498 -0.205193 -0.142260 -0.114721 -0.026539 -0.170888 -0.130242 -0.153063 -0.267923 0.094102 0.121539 0.014304 0.114380 0.047573 -0.053248 -0.141378 0.141389 0.048484 0.237172 0.059940 0.009590 -0.091401 0.063411 0.015946 -0.169183 -0.091230 -0.173140 0.098201 -0.172013 0.316778 -0.152096 0.219484 0.369735 -0.189755 0.112812 0.102129 0.071361 0.180724 -0.193548 -0.058038 -0.147999 -0.114923 0.137510 -0.018709 -0.089408 0.017844 0.022848 -0.219877 -0.164847 -0.047460 -0.025254 -0.168745 0.121156 -0.234253 -0.199318 0.031008 0.040420 -0.008681 -0.100192 -0.055657
军 -0.035091 0.042660 -0.083571 -0.080786 0.009866 -0.164789 -0.089456 0.064629 -0.164569 -0.115353 -0.025054 0.176624 -0.135374 -0.231017 -0.107129 0.149031 -0.008300 -0.025728 0.351404 -0.052233 0.562177 0.012534 0.166487 0.089242 -0.018622 0.277857 0.284264 -0.097719 -0.044971 0.220534 0.365555 0.176115 -0.105412 -0.159961 -0.106472 0.008571 -0.232202 -0.310366 -0.203801 0.064549 0.105705 -0.071078 -0.164176 0.136237 -0.403129 0.182974 -0.289821 0.032659 -0.045905 0.034612 0.495747 0.157927 0.369445 -0.134305 -0.208319 -0.051494 0.047411 0.132596 0.388631 0.365237 -0.117601 0.114214 -0.163489 -0.313921 0.262918 0.000826 -0.292184 0.100487 -0.230904 0.250636 -0.101026 0.010384 -0.299900 -0.117224 0.110047 0.116107 -0.173647 0.262622 -0.128397 0.459618 -0.095701 0.012758 -0.213983 -0.568280 0.151378 0.176009 0.426704 0.225766 -0.330661 0.082548 0.257017 0.090468 -0.122370 0.155568 0.203604 -0.035908 0.343461 -0.186245 0.139026 0.076936
第 0.106751 -0.503508 -0.239119 0.240368 0.061256 -0.129658 -0.061235 0.205183 0.143142 0.115041 0.176872 0.207374 0.054943 0.279721 0.040575 -0.274778 0.179847 0.592999 0.325508 0.304230 0.154771 -0.033459 0.146801 0.675856 -0.315761 -0.564357 -0.046385 0.198911 -0.023408 -0.160994 0.595825 0.123344 0.339359 -0.130021 -0.284287 -0.171274 0.076763 -0.313900 0.136322 0.134851 0.027536 0.286165 0.156217 -0.255322 0.026168 -0.139039 0.315760 -0.126622 0.039550 -0.020544 0.023420 -0.220615 0.204670 -0.320728 -0.190540 0.300870 -0.010837 -0.265307 0.496744 -0.360918 0.205844 0.096951 -0.282953 -0.219441 -0.104016 0.071345 -0.690031 0.485385 -0.146359 0.091881 -0.362236 -0.069107 0.137148 0.237583 -0.031275 0.456560 0.225634 -0.023190 0.189670 0.259603 -0.311472 0.085105 0.219741 -0.141173 0.232516 -0.263387 -0.405713 -0.058192 0.010165 -0.093981 0.134406 0.580041 -0.024530 0.131625 0.322471 -0.189338 -0.240858 0.164537 0.127908 0.188662
尔 0.053943 -0.312695 0.173555 -0.003112 -0.161764 -0.044608 -0.175068 0.095020 -0.270487 0.266829 0.164157 0.122620 -0.071202 -0.016724 0.032036 0.311254 0.356559 -0.000774 -0.219637 -0.096876 0.147217 -0.045996 0.452519 -0.127018 0.133047 0.079361 -0.184993 0.197407 -0.244012 0.383996 0.044094 -0.111536 0.242043 0.087393 -0.156077 -0.005001 0.036217 -0.347210 -0.315177 -0.146241 -0.395167 -0.399599 -0.184210 0.139581 0.269449 -0.561209 -0.220358 -0.069091 -0.193811 -0.070752 0.364337 -0.091585 -0.006920 -0.084423 0.197677 0.077972 0.029383 0.618259 -0.299973 -0.039686 -0.090174 0.054348 -0.050003 0.093006 0.007681 0.254017 -0.208219 -0.140060 0.224979 -0.294785 0.132414 -0.123307 -0.001661 0.266548 0.262011 0.312347 -0.001209 0.184896 0.063850 0.243926 0.243060 -0.268440 0.418102 -0.098754 0.073848 -0.039733 -0.249506 -0.275783 0.063368 -0.002805 -0.189876 -0.044463 -0.186330 0.257726 -0.070854 -0.387963 -0.001212 -0.240372 -0.002338 0.064687
西 0.074872 -0.044026 0.116517 0.344962 0.070574 0.102948 -0.179119 0.217003 0.006883 0.000830 0.027417 0.353004 -0.155514 -0.193116 -0.288117 0.153597 0.277689 -0.040492 -0.145272 0.365290 0.114104 0.117316 0.248472 -0.004902 -0.093917 -0.026256 -0.319402 -0.499746 0.205523 -0.001465 0.225145 -0.095089 -0.039891 0.075496 0.206463 -0.002563 0.327419 -0.072952 -0.350994 -0.176142 -0.647267 -0.153131 -0.210421 0.064315 -0.086607 -0.418731 0.126191 -0.044552 0.091549 -0.172022 0.218039 -0.176012 0.084985 0.114056 0.159390 -0.299081 0.052461 0.083018 -0.038807 -0.009856 -0.111477 0.423922 -0.213886 -0.111625 0.186082 0.219350 0.262238 0.262590 -0.169728 0.087240 -0.121590 0.121731 0.093925 -0.165462 0.305066 0.173329 -0.236767 -0.320219 0.129323 -0.050066 -0.007429 0.009375 -0.002843 -0.025633 0.050738 0.014655 -0.201371 -0.106692 0.035670 -0.488254 -0.111134 -0.118262 0.143196 0.116521 -0.069320 -0.175919 -0.006698 -0.331523 0.093171 0.395585
法 -0.045876 0.046682 0.227018 0.221226 0.114463 -0.216952 -0.152238 -0.036460 -0.119772 -0.018134 -0.220520 -0.103360 0.040920 -0.295865 0.027321 0.274201 0.107316 0.175043 0.097227 0.282117 0.167869 0.032975 -0.176848 0.023487 0.170881 -0.129554 -0.164078 0.370362 0.046258 -0.191909 0.384830 0.198965 -0.045942 -0.185132 0.070544 0.128424 0.036256 -0.075966 0.093627 -0.239095 -0.335110 -0.169690 0.007781 0.050891 -0.182225 -0.027349 -0.269553 -0.037436 -0.374516 -0.173023 -0.070104 -0.277246 -0.012718 -0.016373 0.233530 -0.042828 -0.184983 0.029340 -0.360528 0.093637 -0.069610 0.224798 -0.058458 -0.184254 0.222419 0.163762 -0.108997 -0.031013 0.013543 0.048416 0.145076 -0.238871 0.041474 -0.277977 -0.518864 0.298323 0.112015 -0.239307 -0.024694 0.068947 -0.209440 -0.071437 0.160976 -0.067682 -0.009091 -0.002001 0.366137 -0.100918 -0.251430 -0.148132 -0.062396 0.032455 0.115201 -0.204098 0.150282 -0.292296 -0.025788 0.016262 -0.030367 0.100070
来 -0.256737 0.080111 0.038245 -0.071862 -0.163828 0.111641 -0.005294 -0.234576 -0.381169 0.034263 -0.060784 0.163500 0.023860 -0.051891 -0.079311 0.127279 -0.082838 -0.118816 0.001035 0.176302 0.092195 0.039469 -0.124336 0.003922 -0.125617 0.115471 -0.039440 -0.141594 0.226615 -0.123528 0.129248 -0.036113 -0.042685 0.146026 -0.241194 0.242453 0.059594 -0.066364 0.116571 0.115672 -0.102183 -0.247102 -0.043334 -0.058319 0.219283 0.042140 -0.140285 0.017011 0.013265 0.005959 0.089704 -0.032644 -0.058809 -0.228981 -0.122994 0.017743 -0.108151 0.009045 -0.200373 -0.119141 -0.200973 0.288759 -0.024833 0.113961 0.222111 -0.486653 -0.036134 -0.082964 -0.126269 -0.083477 0.085865 -0.065480 0.067309 -0.126648 -0.073697 0.008027 0.071135 0.021620 0.190810 -0.032440 -0.048537 0.065758 0.015568 0.095441 0.190085 0.012559 -0.131394 -0.112304 -0.021261 -0.174681 -0.141230 -0.104996 0.115153 -0.008051 -0.013134 0.028461 0.118961 0.040912 0.191073 0.378077
》 0.158967 -0.272152 -0.119988 -0.072398 -0.017138 -0.078248 0.099694 0.074590 0.102440 -0.155906 -0.071384 -0.016371 -0.004524 0.170155 -0.067513 0.094007 0.003793 -0.001877 -0.152541 -0.224121 -0.184905 -0.087515 -0.089727 -0.427883 0.020111 -0.292697 -0.288489 -0.283594 0.036312 0.213769 0.172031 -0.030728 0.026075 -0.195212 0.062362 -0.029586 0.004768 -0.253483 -0.299939 -0.113317 0.384869 -0.362125 0.036808 -0.055487 0.103740 0.238975 -0.036612 -0.111713 0.066726 -0.165751 -0.374562 -0.067378 0.228150 -0.134170 -0.042032 0.124860 -0.333466 -0.129889 -0.387872 -0.060280 0.019177 0.164286 0.222115 -0.256546 -0.555694 -0.066279 -0.090796 0.176345 -0.313796 0.031389 -0.066900 0.033648 0.242131 0.048339 -0.209941 0.206926 -0.128538 -0.082169 -0.096971 0.063541 -0.162935 -0.096311 0.186954 -0.115317 0.296438 -0.009706 0.037408 0.187855 -0.005970 0.046194 -0.066001 0.112295 0.017242 0.138730 0.129229 -0.029632 0.301221 0.061552 -0.102094 0.106111
《 0.028029 -0.275326 -0.008107 0.141185 0.035166 0.070054 0.135920 -0.011291 0.127370 -0.107919 -0.171337 -0.072633 0.084125 0.043870 -0.000377 -0.152560 0.046074 0.071149 -0.038463 -0.068071 -0.027213 -0.129297 -0.066619 -0.405536 0.024688 -0.140356 -0.236417 -0.250222 0.074290 0.403100 0.023893 -0.070748 0.090506 -0.213133 0.220144 -0.107228 -0.007978 -0.276986 0.105638 0.147442 0.220526 -0.550435 0.082094 0.052276 0.172265 0.162166 -0.006345 -0.001357 0.102355 -0.226556 -0.311161 -0.176278 0.155096 -0.168959 -0.118160 0.094154 -0.224399 -0.028388 -0.253495 -0.041182 0.001628 0.267664 0.193973 -0.187237 -0.386842 -0.006549 0.058288 0.168533 -0.289982 -0.012267 0.084343 -0.020971 0.098257 0.051095 -0.250652 0.225561 -0.350362 0.007168 -0.264025 0.103575 -0.086801 -0.070905 0.296322 0.098659 0.347178 0.050706 -0.053466 -0.043322 -0.124890 0.110966 -0.136365 0.075482 0.034715 0.019442 0.046093 0.102092 0.326068 -0.088179 0.106801 0.041989
里 0.234542 -0.321920 -0.313361 -0.045821 -0.008150 0.011186 -0.496620 0.234484 0.127324 -0.059936 -0.036950 0.208795 0.205459 -0.209608 0.422417 0.028319 0.421469 -0.073846 0.285608 0.370941 0.228855 0.262768 0.268434 0.161863 -0.037449 0.177832 -0.173763 0.119082 0.002141 0.068973 -0.304040 -0.092434 0.125534 -0.293122 -0.147919 0.244995 0.212012 -0.218105 -0.488794 0.149002 -0.666928 -0.261412 0.022354 -0.126518 0.284774 -0.399769 -0.319669 -0.276230 -0.011085 0.136823 -0.359639 0.111275 -0.071409 -0.021898 0.277875 -0.167713 0.304566 0.792790 -0.091612 0.205633 -0.118898 0.031341 -0.412483 0.193852 0.107255 -0.030200 -0.026168 -0.032469 0.144048 0.019055 -0.308712 -0.216230 0.218868 0.254118 -0.216077 -0.324473 -0.133298 -0.085727 0.219964 0.470030 0.412472 0.014205 0.145261 -0.108273 0.077195 0.035301 -0.367846 0.002942 -0.198254 -0.032608 0.024693 0.193376 0.388290 0.252337 -0.241023 -0.083360 -0.028952 -0.132823 0.043282 -0.283023
并 -0.110822 0.107773 0.023712 -0.013657 -0.089726 -0.231953 0.164773 0.067633 -0.395017 -0.070169 -0.205375 0.132705 0.099024 0.017383 -0.036989 0.011689 -0.094732 0.176366 -0.105076 0.317013 -0.070870 -0.149888 -0.056549 0.180527 -0.065450 0.094424 -0.169642 -0.041838 0.058073 0.133337 0.131209 -0.076704 0.108265 -0.193168 -0.059332 0.238998 -0.140518 -0.401465 -0.126684 -0.033441 0.096202 -0.000476 -0.137091 0.352839 0.051097 -0.057078 -0.339767 -0.193095 -0.220096 0.000103 -0.112949 -0.074468 0.027180 -0.049321 0.199364 -0.091135 -0.077847 -0.128445 0.037300 -0.027447 -0.223854 -0.169728 -0.257004 0.119134 -0.082991 -0.135985 -0.207938 0.108286 0.005486 0.200871 0.144984 0.173744 0.048625 -0.126927 -0.009769 -0.013786 0.030650 -0.142690 0.099639 0.095160 0.048256 0.160313 -0.335647 0.320728 -0.237935 -0.456174 0.210914 0.037788 0.061803 -0.014857 -0.163670 -0.111297 -0.152432 0.033298 0.016721 -0.462078 -0.036803 0.156686 0.171843 0.291534
本 -0.160568 -0.057585 -0.148231 -0.048049 -0.013103 -0.028820 0.006228 -0.131477 0.043351 -0.258893 -0.032896 0.255403 0.095119 -0.268663 -0.029341 -0.307588 0.268684 0.260653 -0.117452 -0.175723 0.160003 0.001675 0.058141 0.010611 -0.324824 -0.219213 0.141997 0.095263 0.448156 -0.021847 0.264079 -0.047408 0.019708 -0.256703 0.040562 -0.122334 0.081167 -0.044640 0.150972 0.285410 0.413172 -0.295996 0.081785 0.281603 -0.356933 -0.092001 -0.141568 -0.063830 -0.442278 0.114891 -0.056415 0.082305 0.148362 -0.015883 0.224936 0.270842 0.171467 0.064193 -0.092970 -0.027230 -0.032574 0.072009 0.568959 0.010405 0.085264 -0.003303 0.084845 0.133035 -0.526941 -0.092198 0.253254 0.063857 -0.230840 0.024971 -0.009119 0.200041 -0.037209 0.063644 -0.202908 0.166747 -0.126409 0.152118 0.186212 -0.001332 0.277013 0.139353 -0.134936 0.122103 -0.016230 -0.106302 -0.030707 -0.075137 -0.022103 -0.089989 0.183005 -0.372814 0.053191 -0.127801 0.184798 0.053271
o -0.361983 0.041756 0.229745 -0.474406 0.178247 0.243474 0.169753 0.245198 -0.266706 0.456388 -0.149094 -0.300482 -0.089768 -0.270177 0.403146 -0.260360 0.515980 0.109881 0.334842 -0.821959 -0.512708 -0.024460 -0.261934 -0.194045 0.051034 0.385847 0.070965 0.766866 0.609514 -0.116781 0.097004 -0.266817 0.268167 -0.455225 -0.041983 0.046814 -0.137314 0.309176 -0.213760 -0.054002 -0.015905 -0.087513 -0.350746 0.122866 -0.000118 -0.088733 0.476666 -0.739357 -0.078073 -0.257807 0.111568 0.341278 -0.362124 -0.017230 0.310216 -0.501785 0.039557 0.180367 -0.218238 -0.488189 -0.278476 0.124300 0.149363 -0.586110 -0.857201 0.181185 0.001623 0.443540 -0.140540 0.122766 0.331087 0.340772 0.135026 -0.159670 0.031427 0.039747 -0.140586 -0.212981 -0.060136 0.145405 -0.505993 -0.193744 -0.420726 -0.025845 0.184654 -0.200216 -0.235982 0.082470 -0.235385 0.093584 -0.280505 -0.260847 -0.414784 -0.093736 0.532351 0.702547 -0.605026 0.035102 0.693765 -0.071984
长 0.181324 -0.083517 -0.281271 0.399190 0.242770 -0.104767 0.076825 0.256633 0.056424 0.028948 -0.091059 0.273848 -0.091948 -0.181423 -0.316840 -0.000820 -0.072568 0.161577 0.081204 -0.099984 0.417466 0.105653 0.037550 -0.009837 -0.220696 0.027665 0.150345 0.029392 -0.023661 -0.225276 -0.036291 -0.479237 0.348621 -0.093015 0.140552 -0.259026 -0.114788 -0.310668 0.082805 0.455114 -0.129616 -0.002990 0.120184 -0.043534 -0.060215 -0.031701 0.049118 -0.142025 0.038975 -0.070360 0.327468 0.415758 0.006192 -0.083972 -0.249289 -0.180302 0.272641 0.172857 -0.080391 -0.002322 -0.262747 -0.615959 -0.109958 0.316789 -0.295463 -0.017965 0.257267 0.101992 0.138741 -0.378527 -0.235329 -0.112671 0.074779 -0.129152 0.158165 0.238843 -0.030601 -0.234003 0.165833 0.126153 -0.118133 -0.020638 0.141030 -0.249353 0.108636 -0.031169 0.485910 0.017917 -0.160522 -0.141095 0.047853 -0.169705 0.578769 0.119536 0.092602 0.078041 -0.125970 0.148320 0.087573 -0.052509
市 0.194302 0.219348 0.344589 -0.151181 0.121945 -0.016747 0.002448 -0.061978 0.095642 -0.081798 -0.024012 0.547559 -0.235252 0.102404 0.046529 0.440937 0.238875 0.190586 -0.013564 0.698291 -0.084347 -0.287228 0.215826 0.399334 -0.206488 -0.110556 0.032087 -0.106059 -0.040076 0.256977 -0.074158 -0.181565 0.133887 0.009697 0.024627 -0.157373 -0.164731 0.295597 0.002755 0.063077 -0.175167 0.088072 -0.014519 -0.089475 -0.185922 -0.188441 0.336625 0.032019 -0.025579 0.183069 0.183058 0.013142 0.082092 0.490511 -0.199706 0.367588 0.580613 0.353948 -0.159969 -0.383348 0.163023 0.227428 0.083044 0.200776 -0.148834 0.328203 -0.180430 0.116822 -0.319323 -0.224419 -0.276143 0.189058 -0.092858 -0.266744 0.186121 0.303588 -0.157579 -0.126284 0.194662 0.051373 0.054990 -0.010150 0.048636 -0.070489 0.615221 -0.052893 -0.016839 -0.003857 -0.138351 -0.115361 -0.090147 0.030595 -0.130466 0.380528 0.137377 0.130029 0.191086 0.203679 -0.072923 -0.172471
多 -0.146550 0.070122 -0.026581 0.076668 -0.250458 0.455088 -0.121100 -0.298013 -0.031633 0.309935 -0.247356 -0.185469 0.189560 0.060583 0.074014 0.125842 -0.055744 -0.001635 -0.217438 0.414812 0.186253 0.077786 -0.079220 -0.268050 0.050566 -0.064779 -0.038746 0.153373 -0.051545 0.005201 0.313759 0.088777 0.152749 -0.111463 -0.106817 -0.169366 0.346094 -0.140853 0.014913 0.230267 -0.028634 -0.033142 0.140249 0.071779 -0.130556 0.006064 0.031266 -0.336271 -0.228869 -0.172639 0.135126 0.002583 -0.121292 0.020845 0.318420 0.205448 0.160696 -0.086100 -0.164142 -0.002014 0.031014 -0.232830 -0.400583 -0.059237 -0.029781 0.045720 -0.053027 -0.080695 -0.093416 0.094593 0.192365 -0.146556 0.226867 -0.263614 0.089468 0.147579 0.141964 0.071810 -0.000142 0.069294 0.169991 0.221944 0.069184 0.015026 0.010003 0.217130 -0.010935 0.319493 0.159366 0.111502 -0.058235 -0.167803 0.071238 0.215375 -0.277859 -0.090101 -0.026029 -0.167779 -0.088918 0.144997
民 0.369192 0.105400 -0.132729 0.267336 -0.311821 0.099944 -0.302671 0.357224 -0.174957 -0.333060 -0.000069 -0.032470 0.082768 0.160882 0.241148 0.274712 -0.213488 0.228746 0.140797 0.572764 0.046370 0.109700 -0.239818 -0.363138 0.116792 0.717610 0.288690 0.487553 -0.304735 0.006944 -0.254707 -0.073974 0.073477 -0.006949 0.023281 -0.180394 -0.040254 0.000984 0.045158 0.058619 0.261721 0.116701 0.173488 0.278457 -0.097625 -0.043797 -0.124304 -0.098258 -0.249213 -0.212445 0.166624 -0.779011 0.232648 -0.033891 0.012515 0.046511 0.129302 0.108397 -0.198515 0.431155 0.318421 -0.214786 0.360953 -0.131752 0.417269 0.212935 -0.010878 0.133006 -0.158023 0.356587 -0.011017 0.281866 -0.222251 -0.422363 -0.236637 0.770907 -0.125611 0.036422 -0.009467 0.250625 -0.100835 0.132295 0.127945 -0.031263 0.125594 0.103595 0.194152 -0.192632 0.196423 -0.416580 -0.022173 -0.153804 0.084607 0.065335 0.386459 0.138835 0.001492 -0.293277 0.013734 0.094375
对 0.027169 0.276022 -0.181124 0.179445 0.027912 -0.156007 0.000543 -0.151373 0.020665 0.086999 -0.165329 0.230755 -0.104266 0.124945 0.096300 0.239272 0.023922 -0.002906 0.082133 0.220767 0.001175 -0.194402 -0.083359 -0.289878 -0.029527 0.110933 0.036018 0.158274 0.013954 0.006899 -0.090039 -0.038687 0.115227 -0.018914 -0.058191 -0.026521 0.091138 -0.210242 0.029439 0.078417 -0.163883 -0.299138 -0.160484 0.121196 -0.125118 0.122413 -0.219407 -0.148616 -0.291137 0.144100 -0.160559 0.042757 0.020931 -0.077219 0.080833 -0.053663 0.006464 0.046654 -0.148304 -0.051700 0.099146 0.089310 -0.042560 -0.104760 0.168351 0.059486 0.145457 0.090155 -0.072038 0.028539 0.112535 0.152473 -0.220476 0.109266 -0.022487 0.056812 -0.071291 -0.017008 -0.013346 -0.002036 -0.092901 0.189763 0.068710 0.042596 -0.328330 -0.063688 0.022855 -0.098057 -0.032217 -0.028351 -0.131581 0.198884 0.066768 -0.242572 -0.001051 0.001848 0.118838 -0.138741 -0.004488 0.346267
政 0.155826 0.485950 -0.172093 0.599445 0.274390 -0.233038 -0.134212 0.250675 0.086147 -0.069938 -0.026003 0.321404 0.142384 0.061524 0.225711 0.471951 0.107134 -0.226396 0.279058 0.499381 0.502093 -0.225265 -0.093072 -0.248300 -0.028670 0.317066 0.023470 0.221551 -0.209391 0.316532 0.349627 -0.115918 0.269902 0.177286 -0.117509 0.284857 -0.015666 0.339630 0.039552 0.033257 0.332842 -0.008515 -0.216358 -0.048743 -0.410532 0.350421 0.231496 -0.278741 -0.277894 -0.099305 0.531558 -0.230236 -0.174578 -0.309844 0.076138 0.237292 0.282067 0.150606 0.027906 -0.073876 0.184491 0.293753 0.263587 0.365095 0.405792 0.253023 -0.088259 0.205133 0.059440 0.146116 -0.086988 -0.356888 0.015843 -0.506207 -0.122988 0.538556 -0.061542 0.356079 -0.135417 0.226085 -0.291324 -0.021181 0.158052 0.151068 -0.432711 -0.299075 0.094208 0.054887 -0.157768 -0.619389 0.171450 -0.294210 0.093264 0.385763 0.350878 0.131774 0.080175 0.053230 0.076732 -0.058732
可 -0.436270 -0.172356 -0.254455 0.108135 0.015846 -0.132612 -0.266748 -0.099644 -0.170021 -0.009237 -0.243071 0.057367 0.314202 0.249906 0.120035 0.251232 -0.290927 -0.113715 -0.098726 0.004605 -0.180101 -0.225498 0.003099 0.337248 -0.171008 0.016492 0.114830 -0.046655 -0.023132 -0.182461 0.497437 -0.138438 0.175158 -0.171217 -0.005614 0.171137 -0.003929 -0.048554 0.236196 0.250832 -0.067135 -0.164189 0.316230 0.116782 -0.018312 -0.024395 -0.049901 -0.383730 -0.296405 -0.125718 0.276130 0.198180 -0.005257 0.115540 -0.130552 -0.319148 0.173705 0.109567 -0.408889 -0.536098 -0.256218 -0.254221 0.008130 0.161918 -0.054626 -0.125564 0.118919 0.004336 0.190355 0.159467 0.009719 -0.480769 0.001371 -0.354506 0.082179 -0.257491 0.066792 -0.364033 0.348319 0.147769 0.181682 -0.121729 0.160823 0.289226 0.051978 0.129019 0.397412 -0.285441 0.139019 0.005410 -0.027368 -0.114574 -0.193213 -0.260334 -0.024935 -0.100577 0.031158 0.094199 -0.069855 0.248780
同 0.096637 0.208898 -0.179223 0.309084 -0.255524 -0.179467 0.231124 -0.364027 -0.040681 0.045832 -0.171480 -0.004965 0.076145 0.138857 0.490462 0.148736 -0.004708 0.053530 -0.040147 0.060114 0.061652 -0.031542 -0.454439 -0.129725 0.045528 0.062487 0.016182 0.224374 -0.077652 -0.202402 0.070655 -0.074148 0.100377 -0.039511 0.241683 -0.236358 0.058500 -0.348149 0.103111 0.073046 -0.077295 -0.140959 0.071419 0.054111 -0.248639 -0.073768 -0.204394 -0.095758 -0.129008 0.284015 -0.071745 0.019032 0.288352 -0.291293 0.097260 -0.091768 0.060644 -0.167078 0.039108 -0.126828 0.203442 -0.184346 -0.053490 -0.214774 -0.106838 -0.039377 -0.179859 -0.017495 -0.224585 -0.049036 0.129866 -0.110397 0.091406 0.031866 -0.004353 -0.059968 0.076080 -0.076746 -0.262110 -0.065001 0.025380 -0.126588 -0.117080 0.098383 -0.097616 -0.155526 -0.096302 0.084711 0.107514 -0.129970 -0.190868 -0.230567 -0.053023 0.112045 -0.151959 -0.075356 0.060433 -0.005172 0.132618 0.099958
南 -0.025358 0.044211 -0.040601 0.184061 0.222204 0.000991 0.054184 0.409582 0.163558 -0.054030 0.025429 0.324693 -0.169890 -0.210345 0.091236 0.103354 0.263020 -0.162702 -0.027352 0.508707 -0.046050 -0.054458 0.058050 -0.256261 -0.262172 0.035437 -0.019877 -0.416804 -0.157135 -0.158254 -0.004637 -0.032638 -0.060440 0.175572 0.246710 0.220655 0.239316 -0.070320 -0.394115 -0.082542 -0.467301 -0.159342 -0.206438 -0.070642 -0.067405 -0.122577 0.220624 0.002957 0.002339 -0.106223 0.013549 -0.209994 0.267063 0.002121 -0.129897 -0.201105 0.095570 0.099289 0.049021 0.101072 -0.258326 0.216426 -0.251148 -0.080650 0.086122 0.246033 -0.062844 0.268381 -0.229811 0.020199 -0.254977 0.224704 -0.092807 -0.090117 0.505317 0.179742 -0.390181 -0.363835 0.010855 0.066304 0.143171 0.173311 -0.042737 -0.251268 0.416284 -0.038984 0.142434 -0.139163 0.064909 -0.428431 0.178946 -0.130543 0.134167 0.058117 0.265878 -0.070512 -0.066742 -0.105855 0.143866 0.290473
自 0.036941 0.085406 0.087629 0.301828 -0.189804 0.086164 -0.095791 0.112909 -0.192013 0.058518 -0.125535 0.270117 0.125167 0.006383 0.113586 -0.153619 -0.053791 -0.267158 -0.221438 0.174346 0.045623 0.162690 -0.261904 -0.023935 -0.168869 0.132541 -0.126720 0.258145 0.508858 0.199107 0.279831 -0.325331 -0.129295 -0.155858 -0.320284 0.166483 0.177634 -0.277007 0.177209 0.175761 -0.052075 -0.175920 -0.216526 0.240647 -0.057783 -0.064739 -0.072214 0.122026 0.124851 -0.174664 0.154102 0.070269 0.372380 -0.146113 -0.209402 -0.177260 -0.134992 -0.102533 -0.125733 -0.072526 0.033491 0.308837 0.046116 0.432306 0.151231 -0.186922 0.006099 -0.081159 -0.090007 -0.003136 0.035552 0.177158 0.005776 -0.033324 -0.254853 -0.089059 0.186913 0.153740 0.272709 0.330737 0.007901 0.178115 0.193178 0.274489 -0.018107 -0.157148 0.049738 -0.159419 0.020614 -0.330284 0.197041 0.081935 0.062210 -0.126352 0.115057 -0.047112 0.008528 -0.012001 0.078986 -0.192265
子 -0.043169 -0.084728 -0.027068 0.154371 0.463412 0.038804 -0.127562 -0.233094 -0.027391 -0.029288 -0.008185 0.256830 0.062096 0.212047 -0.080732 0.158914 -0.059796 -0.296190 -0.163404 -0.303521 -0.073561 0.209258 0.073461 -0.171372 -0.245909 -0.011758 -0.455362 0.038493 0.341674 -0.079131 0.215614 -0.071679 0.035716 -0.150185 -0.208088 0.107746 0.254691 0.040889 0.230150 -0.114670 0.238002 0.075614 0.154401 -0.143063 0.139075 -0.171989 -0.305318 -0.182939 -0.012771 -0.237936 0.102671 -0.058530 0.116062 -0.103597 -0.273971 0.139027 0.468720 0.072510 -0.185108 0.203799 -0.009306 -0.129891 -0.158835 -0.288613 -0.093375 -0.082277 0.009650 0.025577 -0.213375 -0.093860 -0.118172 0.504157 -0.230002 -0.145830 0.041257 0.001204 0.185458 -0.193627 -0.253669 -0.252024 -0.067249 -0.143865 0.219596 0.003041 0.096114 0.010209 0.109003 0.000395 -0.277167 0.138774 0.008223 0.118998 -0.007104 -0.147999 -0.040119 -0.166512 -0.048592 -0.220431 -0.131967 0.034370
动 0.078900 0.076573 -0.140119 0.205353 -0.423760 0.186126 -0.244171 -0.065234 -0.191188 -0.194663 -0.148985 0.522011 0.130239 0.229594 0.119798 0.272086 0.053547 0.104312 -0.312025 -0.149747 0.104433 -0.302667 0.266968 0.088904 -0.018719 0.026038 -0.239761 0.253216 0.218241 -0.027165 -0.075153 0.066777 0.078946 -0.025846 0.222226 0.551970 0.023038 0.009999 -0.087550 0.321617 -0.155209 0.242591 -0.028181 -0.552359 -0.178068 -0.133469 -0.086254 0.098277 -0.277433 -0.151391 -0.211437 -0.406807 -0.072786 -0.253945 -0.228475 0.246689 -0.263823 -0.324964 0.241318 -0.123099 -0.055835 -0.296177 -0.027503 0.506323 -0.483255 0.203676 0.354461 0.132987 -0.385726 -0.233920 -0.033222 -0.387293 -0.189164 -0.246362 0.008672 -0.093521 0.387036 -0.062990 -0.168827 0.002643 -0.243763 0.027929 -0.063613 0.106953 -0.406336 -0.155455 0.135505 0.202202 -0.266904 -0.139949 -0.308007 0.158961 -0.533558 -0.237330 0.085884 -0.145884 0.129778 -0.255787 0.014743 0.242040
开 -0.062198 0.414715 -0.050300 0.079194 -0.378783 -0.116085 -0.041906 0.020930 -0.386733 -0.487280 -0.175832 0.200863 -0.027973 -0.003210 0.288943 -0.247331 -0.060460 -0.052912 0.073614 -0.051388 -0.059257 -0.296373 -0.053160 0.038282 -0.082981 0.086086 0.006097 0.014160 0.513117 0.016319 -0.107104 -0.032944 0.093470 0.341406 -0.203494 0.010273 0.130101 -0.425504 -0.093716 0.050535 0.284109 -0.034596 -0.496388 -0.077185 -0.165615 0.160175 -0.018864 -0.185875 0.118923 -0.053204 -0.093899 -0.337416 0.084096 0.192275 -0.024874 0.291485 0.021448 0.108582 0.062390 0.158558 0.109901 -0.041147 -0.344243 0.125504 -0.190119 -0.039060 -0.054318 0.134514 -0.020316 0.018091 -0.068616 0.068251 -0.158986 0.002679 0.296527 0.040307 0.007979 0.005168 -0.070022 -0.020276 0.055813 -0.149158 -0.117525 0.311013 0.099724 0.154549 -0.371958 0.047838 -0.153150 0.274414 -0.470650 0.051819 0.297717 -0.041390 0.135285 -0.247556 0.140477 0.163869 -0.038170 0.092549
r -0.351796 0.063982 0.409809 -0.502170 0.159487 0.295959 0.168289 -0.021176 -0.032711 0.357606 -0.118818 -0.243786 -0.131173 -0.358623 0.554576 -0.128606 0.472762 0.037599 0.304046 -0.992486 -0.513923 -0.326734 -0.296560 0.025577 0.084988 0.365881 0.053976 0.617547 0.545096 0.162520 0.153500 -0.206797 0.012718 -0.196882 -0.285642 0.060598 0.042318 0.205487 -0.161538 0.127387 -0.088158 -0.414641 -0.218569 0.246480 0.129234 -0.135557 0.497331 -0.806050 0.029307 0.000809 0.176186 0.258901 -0.291891 -0.413227 0.182404 -0.434369 -0.047443 0.210371 -0.135976 -0.327723 -0.375081 0.367065 0.122040 -0.762328 -0.983618 0.139320 0.091754 0.359774 -0.099281 0.046705 0.173507 0.298445 0.169091 -0.245455 0.093265 0.060870 0.136191 -0.302365 0.169600 0.340356 -0.568988 -0.172728 -0.294395 0.094047 0.156855 -0.305134 -0.196353 0.382137 -0.142653 0.165222 -0.437584 -0.118084 -0.320223 -0.001505 0.678745 0.853936 -0.504295 0.237291 0.801529 -0.082711
最 -0.212371 -0.048879 -0.345541 -0.315009 -0.200895 0.250481 0.104016 -0.129055 -0.239268 0.139969 0.066548 -0.053915 -0.002829 0.209759 0.082005 0.305662 0.130779 0.222683 0.266123 -0.063109 0.106868 -0.072291 0.029589 -0.028281 -0.310009 -0.155906 0.134960 0.074282 -0.068292 0.003313 0.083424 0.085299 0.196790 -0.001642 -0.309051 0.025964 -0.196932 0.015066 0.067270 -0.194642 0.170421 -0.265456 0.107896 -0.096356 0.169677 -0.166440 -0.007769 0.132306 -0.067169 -0.076005 -0.406848 0.000619 -0.383085 0.297886 -0.419621 0.415805 0.149765 -0.001422 -0.324631 0.026049 -0.099762 0.112415 -0.184758 -0.183954 0.337581 -0.133686 0.077743 -0.190115 -0.148088 0.152789 0.074473 -0.157577 0.075101 -0.183074 -0.121163 -0.379092 -0.435791 0.100936 0.112225 0.010509 -0.362935 0.036241 0.402982 -0.192808 -0.081937 -0.208617 -0.248885 -0.108195 -0.275542 -0.237138 0.024634 0.117978 0.123988 0.293342 0.182502 -0.413451 0.076734 0.285748 0.253868 0.304156
也 -0.243212 -0.181277 -0.082823 0.191982 0.024129 -0.043669 -0.019664 -0.290935 -0.248000 -0.028346 -0.279522 -0.043019 0.053924 0.069883 0.038027 0.110714 0.095681 -0.030021 -0.201985 0.125078 0.059495 -0.172582 -0.111619 -0.154224 -0.096307 0.025923 0.081882 0.052544 -0.020302 -0.025412 0.128154 -0.177223 0.210514 -0.041984 -0.042688 0.016213 -0.083762 -0.265907 -0.223577 -0.098094 0.069568 -0.197924 0.087082 0.214697 0.039070 -0.004657 -0.320078 -0.080157 -0.172594 -0.160067 0.160788 -0.049716 0.024186 -0.097243 0.157611 -0.110545 0.034962 0.109554 -0.142674 -0.108177 -0.047087 -0.050245 -0.086335 0.059438 0.212095 -0.229896 0.012331 0.004996 0.102903 -0.019861 0.121881 0.003575 0.165122 0.028434 0.053176 -0.185089 0.086573 -0.124199 0.143967 -0.136476 0.070142 0.293524 -0.054288 0.122937 -0.141559 -0.245971 0.003453 0.046707 0.140485 -0.124374 -0.199953 -0.140874 -0.008279 0.131899 -0.007900 0.022501 0.122389 -0.074984 -0.084542 0.273345
i -0.301507 0.048906 0.451104 -0.320884 0.091045 0.059254 0.079659 0.110082 -0.065313 0.311149 0.086139 -0.534132 -0.018071 -0.198388 0.685833 -0.205534 0.432211 -0.090616 0.287282 -0.791887 -0.490364 -0.023632 -0.338106 -0.225855 0.041980 0.270674 0.174800 0.678160 0.537719 -0.079369 0.021902 -0.163710 0.266239 -0.446896 0.021854 0.097016 0.024061 0.243775 -0.442694 0.055014 0.110233 -0.193588 -0.263834 0.031593 0.026007 -0.106472 0.435398 -0.618638 0.059829 -0.376608 0.054626 0.296951 -0.220191 -0.107363 0.048538 -0.338696 -0.068987 0.114871 -0.115076 -0.474916 -0.188027 0.316227 0.120775 -0.629471 -0.848210 0.166242 -0.131349 0.509912 -0.072369 0.095074 0.435545 0.174529 0.105511 -0.245539 0.256724 -0.083778 -0.092198 -0.090360 -0.027114 0.169696 -0.580989 -0.268275 -0.277057 0.016400 0.279798 -0.369122 -0.181487 0.212265 -0.104623 0.156579 -0.462182 -0.271393 -0.312983 -0.011633 0.613030 0.675198 -0.669162 0.092257 0.946211 -0.005899
任 0.056488 0.011724 -0.125912 0.542914 -0.026456 -0.082216 0.074141 -0.234767 -0.119766 -0.385227 -0.208669 0.245001 0.071736 0.123117 -0.369868 0.225644 0.075843 0.015684 0.197120 0.041085 0.285446 -0.054238 -0.091663 0.213796 0.033599 0.274371 -0.209806 0.113890 -0.237179 0.099392 -0.200365 -0.361924 -0.003937 0.116222 0.221584 -0.114698 -0.395271 -0.128557 -0.179099 0.192923 0.167541 -0.215483 -0.235079 0.346951 -0.123608 -0.183110 -0.027511 0.241239 0.334353 0.078106 -0.083704 0.200682 0.091048 -0.375388 -0.154356 0.119303 0.053753 -0.110123 0.059850 0.132795 -0.118045 -0.002067 -0.175533 -0.469333 0.359443 -0.030661 -0.328169 0.229252 0.271477 -0.555207 -0.293038 -0.211646 -0.095680 -0.392416 0.252218 0.210778 -0.099254 0.056744 -0.019015 -0.145651 -0.066651 0.003760 -0.289051 0.082307 0.233616 -0.391045 0.299917 0.073143 0.240489 -0.030427 0.096162 0.018352 0.252724 0.110772 0.224402 0.128181 0.099117 0.203534 0.238439 -0.139387
等 0.099224 0.007135 -0.149076 0.116974 0.121741 0.050788 0.089067 -0.070877 -0.047269 0.193190 -0.044620 -0.186508 0.037545 0.142884 0.089236 0.109029 0.063557 0.004836 0.207569 -0.037686 0.146152 -0.027858 -0.029952 -0.028567 -0.014136 -0.049611 -0.050998 -0.118005 0.069171 -0.025975 -0.220025 0.122523 0.118164 -0.094446 0.230295 0.009754 0.030782 -0.016423 0.080007 0.034585 -0.008636 -0.097436 -0.019731 0.230729 0.248142 -0.047812 0.101534 0.077164 -0.194249 -0.021476 -0.104834 0.064902 -0.086688 -0.014259 -0.037404 0.019596 0.099524 0.081087 0.016319 -0.082767 0.014625 -0.187279 -0.045118 -0.178732 0.033039 0.252944 0.046907 0.121906 -0.184966 -0.096976 -0.067801 0.008776 -0.122264 -0.096901 -0.079783 0.233868 -0.052751 0.054748 -0.059027 0.196364 -0.024759 0.015538 0.054071 -0.042025 0.030878 0.189373 0.119941 0.261900 -0.239238 -0.064038 -0.145601 0.109128 -0.080649 -0.074098 -0.160895 -0.040358 0.201853 -0.066330 -0.018774 -0.068371
- 0.289018 -0.619020 0.135646 -0.084406 0.203575 -0.013200 -0.002625 0.402580 0.271442 0.504314 0.090016 -0.119821 0.208075 -0.150804 -0.182351 -0.051286 0.060981 -0.132481 0.319601 -0.110506 -0.350199 -0.100824 -0.040769 -0.178747 0.035448 0.068911 -0.029600 0.228914 0.054729 0.034313 0.034014 -0.169314 0.162156 0.203193 0.006078 -0.112649 0.137920 -0.128397 -0.021411 -0.043158 0.031266 -0.385972 -0.252763 -0.220584 -0.040843 -0.216342 0.174090 -0.132078 -0.111328 0.172197 -0.070302 0.456304 -0.139071 0.211707 0.307137 -0.027001 -0.103475 0.339532 -0.030810 -0.188318 -0.078914 0.221897 -0.215239 0.032902 -0.309423 0.072795 0.401948 0.146406 0.088476 -0.159793 0.140858 0.166140 0.046146 -0.106632 0.111004 0.004291 0.034184 0.306512 0.396371 -0.035916 -0.011853 -0.257613 -0.402146 -0.069363 0.120838 0.076586 -0.022463 -0.275517 -0.048959 0.222362 -0.120381 0.825944 -0.214019 0.212650 -0.131590 0.330996 -0.180729 -0.005196 0.176731 -0.114652
文 0.108906 -0.147824 -0.243761 -0.408247 0.101432 -0.171968 0.352834 -0.373870 0.032689 -0.234863 -0.072159 0.045070 -0.245978 -0.148689 -0.218992 0.045156 -0.181626 0.034872 -0.091271 0.570112 0.232459 0.097899 0.005719 0.280134 0.115422 -0.284908 -0.161375 0.192832 -0.178506 0.143883 -0.060508 -0.238406 0.469847 -0.062477 0.160232 0.387127 0.085817 0.269875 0.097295 -0.108748 -0.115449 0.199711 0.131051 0.077718 -0.299221 -0.462669 0.603137 0.044823 -0.113439 -0.149347 -0.240194 0.326296 0.018053 -0.423917 -0.052217 0.037772 0.153229 -0.207552 -0.047999 -0.738633 0.108697 0.004913 -0.179222 0.089779 -0.016888 -0.089996 -0.037922 0.027906 -0.327774 -0.091725 -0.016106 0.531987 -0.216808 0.086405 -0.010402 0.472495 -0.054399 -0.077448 0.025778 -0.021780 0.193951 0.109401 0.272748 0.133310 0.209504 0.024980 0.057891 0.227160 -0.037742 -0.195803 -0.077382 0.176555 0.098678 0.416950 0.425534 -0.188019 0.515918 0.175604 0.073187 -0.313184
所 -0.133291 0.036853 -0.184170 0.069368 -0.020614 -0.122650 0.019689 0.088142 -0.014470 -0.012416 -0.230033 -0.225686 -0.118190 0.157931 0.234362 0.223127 0.032885 -0.141086 -0.105853 0.140289 0.086994 -0.156373 -0.125594 0.030867 0.000827 -0.144987 -0.014477 0.098769 0.091716 -0.026176 0.277548 -0.086422 -0.286285 -0.208122 -0.115327 0.194868 -0.154286 -0.033796 0.007252 -0.064537 0.052958 -0.170942 -0.041566 0.177221 0.002538 0.084921 -0.056047 0.118389 -0.175163 -0.131307 0.113301 0.007646 -0.108087 -0.036945 -0.013088 0.121782 0.092646 0.193167 -0.045365 -0.119246 0.022103 -0.218532 0.082570 0.035168 0.183979 -0.050291 -0.167615 0.220401 0.029238 0.141210 -0.017267 0.097607 0.169617 -0.009038 -0.090408 -0.078132 0.267118 0.067889 -0.172224 0.056913 0.105877 0.060024 0.135995 0.311792 0.104047 -0.046054 0.287413 -0.140933 -0.011462 0.037187 -0.121729 -0.122129 0.190486 0.029591 -0.005834 -0.314954 0.096407 0.221159 0.244174 0.022347
代 0.245524 -0.589064 0.170161 0.009911 -0.310029 -0.004304 0.127651 -0.033274 -0.414281 0.051213 -0.272976 0.062482 -0.013709 -0.138549 0.102311 0.456724 -0.125935 -0.175837 0.068936 0.082168 -0.022812 -0.013153 -0.435656 0.211614 0.125521 -0.018896 0.271620 0.251371 0.035545 -0.286664 -0.013491 -0.389806 0.207466 0.187944 0.111928 0.002943 -0.113023 0.003630 -0.097065 -0.198271 -0.041448 -0.004160 0.039428 -0.161971 -0.124032 -0.050917 0.248262 -0.074207 -0.147742 -0.065381 0.175137 -0.183979 0.281894 0.111875 -0.215743 -0.021472 -0.104741 -0.342650 -0.234558 -0.115870 0.128221 0.257458 -0.317974 -0.084797 0.343348 -0.208610 0.092917 0.279626 -0.044554 -0.406764 0.184082 0.098123 -0.188090 0.596182 0.097741 0.157438 -0.091277 -0.184600 -0.023530 -0.172406 0.008093 0.418541 0.196890 0.206770 0.004665 -0.033906 0.149840 -0.102242 -0.224452 0.242135 -0.013415 -0.155190 0.437341 0.340968 0.129174 0.405627 0.402194 0.159384 -0.396620 -0.447376
加 0.028683 0.349792 0.548881 0.070988 -0.006107 0.225541 -0.168875 -0.067736 0.029950 0.412845 -0.247180 0.026176 0.091291 0.229182 -0.259723 -0.026897 -0.170373 0.401362 -0.175307 0.401071 0.627160 0.051265 0.248485 0.082959 -0.143358 0.350751 -0.282603 0.398134 0.083312 0.083793 0.209561 0.165205 0.272252 0.318747 -0.207073 0.049993 -0.219053 -0.073704 -0.036825 0.052752 -0.203394 -0.138286 0.317141 -0.187910 -0.314462 -0.009515 0.037938 -0.189847 0.035581 -0.040332 -0.117059 0.095772 0.138454 -0.167727 0.172003 -0.159722 -0.121988 0.198858 -0.258654 0.423078 -0.145577 0.154265 -0.269475 -0.080641 0.002698 -0.025473 0.116846 0.109170 -0.069185 0.153998 0.175131 -0.070610 0.098677 0.367878 0.259423 -0.146737 0.073961 -0.234875 0.351083 -0.218065 -0.085092 0.085384 -0.153012 0.271071 0.109389 0.202269 -0.055609 0.185554 -0.094322 0.174203 0.032665 -0.269599 0.109310 0.373774 -0.094867 0.028510 0.271224 -0.145778 0.204017 0.199011
海 0.410034 -0.157851 -0.471094 -0.461873 0.161882 0.000230 -0.190891 0.340005 0.125444 -0.341449 0.158270 0.041616 -0.312423 0.263417 -0.040805 0.175752 0.236861 0.091115 -0.048512 0.086686 0.610688 -0.165412 0.126733 -0.140151 0.243501 0.229118 0.012212 -0.196163 0.107083 0.100435 -0.139066 0.450606 -0.037019 -0.210212 -0.107422 -0.019603 -0.190399 -0.185608 -0.104250 0.095536 -0.077843 -0.071188 0.267655 0.046503 -0.193258 -0.154421 -0.174311 0.068270 -0.258737 0.042799 -0.408132 -0.073665 -0.117412 -0.060655 0.082315 0.082211 -0.173982 0.285324 -0.085513 0.083702 -0.201591 0.017060 -0.377878 0.132558 0.083926 0.133577 0.188496 -0.113431 -0.040600 0.312476 -0.410808 0.305231 0.078224 0.125486 0.316365 0.121643 -0.258467 -0.422692 0.314879 0.038523 0.402922 -0.259949 -0.316505 -0.407851 0.152396 -0.084075 -0.039470 -0.057573 -0.313321 -0.243351 0.213730 -0.484449 0.279255 0.429764 0.125522 -0.188152 -0.392300 -0.026955 0.063038 0.078070
特 -0.170339 -0.269118 0.178229 0.069181 0.077806 0.041962 -0.057799 -0.037949 0.132166 0.261298 0.154498 0.129808 0.189306 0.100902 0.116380 0.033283 0.242746 -0.084861 -0.123978 0.131782 0.374375 -0.220786 0.287447 -0.067958 0.072224 -0.088328 -0.083301 0.350107 -0.055388 0.001495 0.181389 -0.085182 0.029927 -0.023475 -0.172491 -0.001824 0.267779 -0.270923 -0.061699 -0.172924 -0.227098 -0.202069 -0.298232 0.240294 -0.232887 -0.288956 -0.305348 -0.180567 -0.429353 -0.002963 0.146658 -0.150715 0.064918 0.051937 -0.138972 0.058921 -0.108757 0.211393 -0.224876 -0.244553 -0.108851 0.100205 -0.217208 0.216727 -0.094265 0.258940 0.039534 -0.112048 -0.184344 -0.321913 0.161137 -0.016117 0.029257 0.162592 0.221151 0.339594 -0.049364 0.008684 0.109984 0.109677 0.023073 -0.310105 0.074942 -0.142588 -0.009633 -0.028620 -0.221819 -0.115108 0.084311 0.087209 -0.408055 -0.092491 -0.202615 0.268197 -0.261220 -0.442795 0.013963 -0.096635 -0.117645 -0.015546
现 -0.131999 0.167862 -0.105019 -0.113043 -0.344714 0.066818 0.042110 -0.311197 -0.296141 -0.158641 0.089577 0.303533 -0.187750 0.170527 0.134525 0.308973 0.279345 -0.286396 0.022337 0.010904 0.045958 -0.292031 -0.009495 0.036255 -0.172606 -0.333957 0.364974 0.154707 0.166073 0.086115 0.330532 -0.393182 0.152184 -0.020102 0.179282 0.280668 -0.072615 -0.101035 -0.158061 0.321736 0.023919 -0.422628 -0.181946 -0.156892 0.218713 -0.057917 -0.079730 -0.096905 -0.179233 -0.118378 -0.079710 -0.116056 0.168501 0.096727 0.097336 0.126305 0.005763 -0.084878 0.213073 0.060693 -0.160025 -0.179605 -0.087359 -0.123354 0.088565 -0.455843 0.456073 0.265461 -0.016328 -0.352329 0.045075 -0.065928 -0.043792 0.350726 -0.296405 0.186777 0.104278 -0.162527 -0.126567 -0.149064 0.320065 0.297405 0.031695 0.162015 -0.343533 -0.355408 -0.020088 -0.010936 0.277889 -0.123697 -0.069018 0.160573 0.189849 -0.087838 -0.030729 0.030381 0.074583 0.145830 -0.201694 0.090584
经 -0.207570 0.158753 0.089445 0.379359 -0.098139 0.335551 0.273983 0.198536 0.100217 -0.099036 -0.167792 0.050032 -0.530919 0.062301 0.016444 -0.074497 0.249466 -0.205947 0.093093 0.153747 0.183729 -0.138876 -0.149681 -0.202519 0.070348 0.236598 -0.024844 -0.081317 -0.166006 0.068648 0.284928 0.004423 0.183236 -0.211287 0.190607 0.218681 -0.204048 -0.035162 -0.271715 -0.071306 0.197487 -0.172817 -0.335904 0.316815 0.057383 -0.086367 -0.010973 -0.225012 0.123109 0.049650 0.035043 0.044391 0.032395 -0.357686 -0.187258 0.291525 0.083080 -0.031234 0.347527 0.148511 -0.027562 0.136475 -0.300707 0.350147 -0.368343 -0.283219 -0.175727 -0.232544 -0.045738 -0.157860 0.283600 -0.241059 0.185575 -0.034093 -0.303582 0.156890 -0.130224 0.027705 0.275224 -0.061190 0.076934 0.356724 0.135733 0.145789 0.048129 -0.184451 -0.030386 -0.253975 -0.141091 0.032726 0.202861 0.039947 0.185715 -0.006761 0.277855 -0.161438 -0.268555 -0.018525 -0.222848 -0.004127
高 0.288280 0.108198 -0.379961 -0.406371 0.281800 -0.106228 -0.078669 -0.083674 0.042285 0.082308 -0.109187 -0.036155 0.066639 0.151871 0.111044 0.140504 0.133713 0.195905 0.152746 -0.177398 0.409121 -0.071703 -0.085848 -0.036704 -0.213553 0.254888 -0.349166 0.138535 -0.019232 -0.213351 0.154643 0.106819 -0.046651 -0.523308 0.171379 -0.057273 -0.383717 -0.164493 0.322778 -0.011898 -0.137811 0.120904 0.186668 -0.013523 -0.064357 -0.504150 -0.068024 -0.293292 -0.214299 -0.245270 -0.187433 0.150925 0.299313 0.507183 0.005672 -0.019018 -0.028508 0.069480 -0.330299 0.178986 0.129628 -0.299115 -0.171616 0.079105 0.001805 -0.023428 0.200127 -0.229740 0.119826 0.235694 -0.112578 0.180318 -0.075418 -0.071969 -0.067551 0.276898 -0.135963 -0.026874 0.352208 0.045104 0.089695 0.088865 0.065539 -0.219330 -0.145107 -0.087235 -0.126915 0.059841 -0.212367 -0.199300 0.291999 0.031330 0.251243 0.467003 -0.359089 -0.112272 -0.214015 0.052210 -0.089510 -0.143168
. -0.080988 -0.687639 -0.102516 -0.192264 0.814826 0.020873 -0.888931 -0.057288 -0.124865 0.321229 -0.303640 0.256822 0.241727 -0.164035 0.413182 0.175789 0.134324 -0.211096 0.414055 -0.057420 -0.629282 0.033620 0.146125 0.227365 -0.263948 0.444433 0.255344 -0.010080 0.305881 0.255876 -0.238719 -0.462356 0.096313 -0.058313 0.062417 -0.135616 0.057439 -0.272005 0.045369 0.259604 -0.060324 -0.184159 0.283333 0.089654 0.150841 0.405259 0.271130 -0.176917 0.213427 -0.032605 -0.170691 0.411340 -0.314514 0.085550 0.100285 0.351772 0.183192 0.529601 0.117234 -0.200744 -0.137314 -0.401747 0.418134 -0.154964 -0.433227 0.060117 0.435073 -0.079787 -0.141463 0.517859 0.055955 -0.070968 0.098338 -0.444267 0.029587 -0.204547 -0.630131 -0.129192 0.746393 0.646650 0.380497 -0.298814 0.480901 0.025974 -0.238385 0.123767 -0.087358 -0.301375 -0.137074 0.522839 0.499820 0.754752 0.257962 -0.103923 -0.391574 0.314140 -0.515797 0.216284 0.434068 -0.089629
物 0.343962 -0.112341 -0.040940 0.047749 -0.342403 0.317562 0.026657 -0.517884 0.002133 0.119722 -0.402617 -0.029567 -0.041581 0.167158 0.018249 -0.134144 -0.244679 -0.448459 -0.131833 0.370371 -0.278055 -0.025996 -0.381008 0.227389 0.026855 -0.349694 -0.029462 0.132960 0.023273 0.313723 -0.276232 -0.132690 0.361532 -0.067691 0.403361 0.522469 -0.095717 0.517659 -0.080043 -0.013548 -0.201715 0.162840 0.017769 -0.001277 0.057977 -0.361875 0.158337 -0.129168 -0.515336 -0.120768 -0.051029 0.335779 -0.272774 -0.103966 -0.197966 -0.057438 -0.116391 -0.078640 0.161976 -0.517132 0.155440 0.145696 -0.299567 0.398346 0.234591 -0.069324 -0.216681 0.168098 -0.323649 -0.399328 0.094812 0.831695 -0.779229 -0.094555 -0.542093 0.628701 0.042625 0.132627 0.037230 0.162980 0.183942 -0.166311 0.559430 0.378139 0.330646 -0.202459 0.318309 0.688217 -0.440944 0.011562 0.731352 -0.219385 0.068090 0.345146 0.507924 -0.282632 -0.145794 -0.261397 0.028035 -0.064649
要 0.173967 0.042898 0.022809 -0.049712 -0.282668 -0.057912 -0.073022 -0.217884 -0.085279 0.072129 -0.102152 0.076049 0.084601 0.253649 0.174060 0.222314 0.261371 -0.214785 0.045642 0.234437 0.010455 -0.223981 -0.198396 -0.339943 0.190686 0.283245 -0.206259 0.416595 0.195177 -0.011590 0.099097 0.080710 0.091272 -0.166975 -0.289200 0.213625 -0.166734 -0.179831 -0.320279 0.166265 -0.003925 -0.079635 0.189213 0.214439 -0.039047 -0.412142 -0.118037 -0.328674 -0.198872 -0.324679 -0.371292 0.163904 -0.212335 0.227316 -0.249745 0.051524 0.239369 -0.069884 0.066244 0.127185 0.174918 0.042811 0.389012 0.125626 0.282087 -0.011130 -0.536900 0.266547 -0.235101 -0.330627 -0.019337 -0.201810 0.123074 -0.328232 -0.082703 -0.117301 -0.185145 -0.001742 0.019982 -0.166690 0.026179 -0.189997 -0.118828 0.322451 -0.312447 -0.145836 0.127716 -0.239223 -0.113601 0.239234 -0.062085 0.195723 0.306456 -0.186488 -0.017216 0.093294 0.210891 0.057623 0.077837 0.407163
前 -0.145249 0.143219 0.079680 -0.136569 -0.139724 -0.133224 0.022899 0.095504 -0.101196 -0.043818 -0.162131 0.170544 -0.106960 0.130615 -0.271564 -0.016941 0.220387 -0.032086 0.051917 0.019171 -0.069557 -0.131482 -0.029550 -0.025986 -0.073573 -0.153479 -0.083238 0.211001 0.254089 -0.160921 0.029571 -0.034373 0.073156 -0.173128 0.145524 0.086360 0.075415 -0.437671 -0.253405 0.105212 0.080960 -0.287752 0.003338 -0.007083 -0.049115 -0.080839 -0.046140 -0.130453 -0.054684 0.009338 0.361752 -0.020623 0.047022 0.075929 -0.129684 -0.157339 0.021628 0.019090 0.101237 0.223362 -0.090590 0.234879 0.070198 -0.148529 0.192834 -0.284389 -0.095361 0.098658 -0.292892 0.247409 0.064057 -0.126750 0.144343 -0.122126 0.077556 0.071304 0.113345 0.078455 -0.033281 -0.130812 0.028012 0.106527 0.199112 -0.036450 -0.142680 0.158998 0.140846 0.149383 -0.080468 0.014197 -0.002695 -0.130586 0.005125 0.031057 -0.070333 -0.200218 -0.029268 0.162061 -0.075554 0.056145
新 0.270332 0.138457 0.217316 0.030430 -0.325508 0.156641 0.370999 -0.058578 -0.135973 0.063362 -0.018058 -0.152472 -0.024922 0.012347 -0.105378 0.061361 0.121103 0.180061 -0.081474 0.397116 -0.087116 0.121555 -0.002757 -0.066833 -0.089324 -0.011551 -0.251147 0.187576 0.304605 -0.038499 0.269795 0.199842 -0.067451 0.073662 -0.220006 0.211700 -0.034757 -0.199133 0.072623 0.131015 0.101264 -0.145434 -0.107614 0.116885 -0.134565 0.115918 0.258709 -0.250277 -0.199410 -0.121934 -0.053941 -0.154425 -0.105567 0.106636 -0.019917 0.330644 0.051529 0.052477 -0.027440 0.215729 -0.226845 0.075061 0.166801 0.158531 0.044026 0.040276 -0.254364 0.068251 -0.164161 -0.004666 -0.097687 0.056782 -0.004011 0.048916 0.082624 0.118697 0.035759 -0.285200 0.283758 0.226035 0.001343 -0.135835 0.065604 0.281506 0.107505 0.181172 0.041413 0.090725 -0.212032 0.026727 0.164805 -0.052233 0.166845 0.167648 0.104363 0.031861 0.342993 -0.047518 0.263909 0.004455
面 -0.088768 -0.301625 -0.035243 -0.037709 0.100380 -0.002253 -0.267369 0.053748 -0.017449 -0.050039 -0.375211 0.118614 0.221639 -0.217172 0.093166 0.097523 0.169887 -0.093266 -0.078868 0.646999 -0.155619 0.076713 -0.088033 0.408555 0.193771 0.141246 0.085377 0.119958 -0.016013 -0.167008 -0.163907 0.033782 -0.268903 -0.464151 -0.124385 -0.009666 -0.308463 -0.218745 -0.102969 0.139830 -0.045005 -0.003368 0.121895 -0.118784 -0.211564 0.391633 -0.235612 -0.293944 -0.098865 0.110855 -0.265014 0.264557 -0.335481 0.137749 -0.067160 -0.104259 0.221729 -0.098182 0.457198 0.098353 0.103542 -0.019729 0.097592 -0.070678 -0.302084 0.312656 0.176610 0.395219 -0.029218 -0.132646 -0.438869 0.248266 0.395210 0.109198 0.254004 -0.012155 -0.386330 0.021076 -0.122199 -0.053303 0.083769 0.096959 0.310814 0.105679 -0.356530 -0.259914 -0.293500 -0.029137 -0.197883 -0.109439 -0.045173 0.149379 0.221434 -0.158762 -0.453716 -0.346430 0.043154 0.234513 0.177278 0.179812
北 0.006467 0.179496 -0.041775 0.165693 -0.077617 -0.113853 0.117849 0.479936 0.133517 -0.116080 -0.061808 0.379532 -0.076817 -0.248529 0.058019 0.153380 0.299393 -0.067311 0.012983 0.558646 -0.018009 -0.054397 0.016825 -0.284424 -0.280987 -0.047660 0.064764 -0.466687 -0.057635 -0.305533 -0.063042 -0.049859 0.032067 0.141850 0.205021 0.211556 0.283367 -0.142178 -0.287338 0.005997 -0.466068 -0.201752 -0.101623 -0.167835 -0.260707 -0.231811 0.123798 0.065977 0.057274 -0.025183 0.110284 -0.057735 0.142146 0.108491 -0.121654 -0.163138 0.141564 0.213006 0.004371 0.191026 -0.235354 0.026314 0.003827 -0.155674 -0.000685 0.355639 0.123525 0.178518 0.004478 0.177425 -0.291764 0.160286 -0.081918 -0.066616 0.429257 0.165343 -0.385258 -0.504583 -0.145850 -0.030344 0.042972 0.240524 -0.128382 -0.125943 0.452227 0.004405 0.079473 0.022529 0.025928 -0.626995 0.164038 -0.068614 -0.023915 0.098187 0.243003 -0.074551 0.005919 0.059510 0.291972 0.355344
因 -0.040166 0.089394 0.174689 0.019099 0.127103 0.124705 0.031485 -0.268781 -0.092457 0.095161 -0.240355 0.192700 0.058138 -0.190478 -0.058174 0.097862 0.096829 0.048200 0.470548 0.255900 -0.032908 0.364919 -0.073784 -0.295417 -0.055343 -0.087561 0.016210 0.043549 0.059787 -0.110887 0.023006 -0.092020 -0.025546 -0.007699 0.126341 -0.206421 -0.184127 -0.382476 -0.012258 0.056560 0.024444 -0.151180 -0.181855 0.238166 0.028289 0.035579 -0.453032 0.081140 -0.328331 0.106180 -0.045469 0.154905 -0.152607 0.196286 -0.015364 0.075850 0.114898 -0.113322 -0.274193 -0.250073 -0.172010 -0.213941 -0.052950 0.074772 0.190406 -0.192173 0.014189 0.059460 -0.008846 -0.042744 0.235829 -0.088563 0.017915 0.033976 0.044870 -0.297110 0.037140 -0.134313 -0.026903 -0.019960 -0.189023 0.255833 0.019694 -0.052121 -0.381603 -0.115619 0.097983 0.090039 0.107066 -0.129260 -0.027265 -0.131149 -0.430977 0.133869 0.225999 -0.263104 0.003674 0.136435 -0.174728 0.256054
· -0.252906 -0.794632 0.351234 -0.068436 0.331609 -0.188931 -0.247494 -0.120304 0.012337 0.383693 0.249992 0.262766 0.449196 -0.044480 -0.219408 0.306025 0.286801 -0.160126 -0.258978 -0.254372 0.463761 0.062125 0.703555 -0.117340 -0.217468 0.433942 -0.343210 0.270286 -0.257400 0.829397 -0.171577 0.275802 0.189537 -0.146358 -0.160802 -0.155730 -0.190535 -0.322599 -0.541412 0.024660 -0.321904 -0.731004 -0.430688 0.345246 0.228744 -0.371773 -0.208683 -0.124491 -0.019808 0.041191 -0.131002 0.075886 0.010852 -0.108355 -0.023707 0.028780 -0.225001 0.764340 -0.460664 -0.233628 -0.146333 0.094215 -0.095602 0.094526 -0.411583 0.263631 -0.288877 -0.350648 0.357387 -0.712845 0.010088 -0.235023 -0.100645 0.324766 0.422127 0.603409 0.310494 0.171063 -0.114647 0.420546 0.384157 -0.176995 0.698103 -0.324430 0.064802 0.127333 -0.222876 -0.289559 0.114149 0.103783 -0.208763 0.150725 -0.339164 0.306649 -0.039061 -0.705825 0.039570 -0.167436 -0.063623 -0.222889
此 -0.285080 0.155201 -0.015034 0.112414 -0.214462 -0.145724 -0.049114 -0.431558 -0.364342 0.168548 -0.153805 0.174330 0.043116 -0.069221 0.134265 -0.074124 0.070278 -0.018364 -0.079458 -0.069001 0.047647 -0.183360 -0.109922 -0.153065 -0.246277 0.057382 0.208433 -0.090974 -0.029437 -0.310874 0.107550 0.037119 0.233279 -0.268862 0.179068 0.015941 -0.037725 -0.523402 0.004007 0.032026 -0.162295 0.020356 -0.109450 0.232515 0.067389 -0.004409 -0.337936 0.192744 -0.122940 0.072354 -0.097341 -0.135272 -0.383256 -0.163742 0.271481 0.083647 0.034021 -0.008599 -0.216127 -0.074511 0.131288 -0.121358 -0.073230 0.159759 -0.013289 -0.103137 -0.082825 0.324717 0.024188 0.003822 -0.084663 -0.216620 0.170895 -0.068913 0.058319 -0.016008 -0.220709 0.149650 -0.138862 -0.079091 0.133671 -0.092967 -0.008793 0.197362 -0.167989 0.247121 -0.112310 -0.031512 0.002888 -0.060777 -0.135442 -0.352418 -0.283674 0.180558 0.321135 -0.148051 0.149046 -0.085016 -0.060758 0.392172
n -0.128533 -0.146393 0.416431 -0.439065 0.235642 0.069373 0.123735 -0.003642 0.084895 0.215193 -0.009946 -0.458370 -0.277425 -0.173382 0.509183 -0.078455 0.458385 -0.078371 0.214307 -0.763225 -0.690455 -0.392378 -0.358742 0.151700 0.045451 0.243618 0.226819 0.626629 0.382785 0.156832 0.132590 -0.122171 0.103420 -0.423861 -0.139826 -0.047835 0.132341 0.144003 -0.122887 0.365157 -0.003637 -0.288440 -0.348118 0.211807 0.100622 -0.064431 0.418067 -0.658139 0.316991 -0.158601 0.122180 0.085495 -0.397180 -0.311471 0.296780 -0.252621 0.022363 0.304340 -0.129271 -0.199367 -0.412069 0.376981 0.128161 -0.561716 -0.957068 0.166488 -0.031112 0.389382 -0.138389 0.073591 0.125507 0.262202 0.073420 -0.292991 0.224408 0.094519 0.147715 -0.241578 0.075286 0.143732 -0.426494 -0.120527 -0.248970 0.073016 0.107844 -0.249687 -0.083625 0.296961 -0.102452 0.160978 -0.563413 -0.177527 -0.409502 -0.073852 0.779084 0.822840 -0.622887 -0.044690 0.772465 -0.198469
平 0.384954 -0.159653 -0.433154 -0.124559 0.381735 -0.269493 -0.469793 0.129503 0.473337 -0.396357 0.048403 0.547121 0.287072 -0.077228 0.330331 0.331064 -0.090980 -0.756851 0.360574 0.223738 0.131907 -0.086564 -0.269984 0.227514 -0.238711 0.287103 -0.249676 -0.148045 0.344576 0.045214 -0.334884 0.026134 -0.564007 -0.634819 -0.099151 0.100155 0.079602 -0.384062 -0.269726 0.218858 -0.523821 0.126262 0.181854 -0.263995 -0.032545 -0.139784 0.073803 -0.338481 -0.013993 0.345458 -0.373546 0.137905 -0.103029 -0.125444 0.235853 0.102784 0.257999 0.235203 0.047114 0.040628 -0.227006 -0.005250 -0.243293 -0.014380 -0.161954 0.257912 0.333279 0.292050 -0.443786 0.272444 -0.346271 -0.136261 0.623810 0.171797 0.163123 -0.020292 -0.317564 -0.282488 0.263482 0.409177 0.101648 0.190091 0.351539 0.209381 0.113098 0.064865 -0.469997 -0.025308 -0.206181 0.107259 0.138281 -0.325351 0.233701 -0.043026 0.132637 0.292688 0.244277 0.205061 -0.149725 0.069119
台 0.049226 0.510498 0.076713 -0.129449 0.082434 0.050330 0.076649 0.392881 -0.206604 0.116536 0.322497 -0.076198 0.231823 0.394863 -0.133155 0.219813 0.141240 0.440569 -0.108465 0.190148 -0.175977 0.062903 0.185537 -0.049137 -0.030606 0.159079 -0.209228 -0.169602 0.109568 -0.351146 -0.225815 0.200166 0.018617 -0.173228 0.003593 0.202026 -0.257307 -0.206137 -0.056643 0.033237 0.086491 -0.117835 0.159108 0.208139 -0.167362 0.060685 -0.037406 0.058626 -0.143491 -0.105812 -0.162358 -0.308320 0.187165 -0.204388 0.284991 0.366460 0.338970 0.140170 -0.006713 -0.023512 0.042898 0.303592 0.064383 -0.070762 -0.008379 -0.430768 0.301725 0.324734 -0.046441 -0.343938 -0.345682 0.000928 -0.070267 -0.283793 -0.122414 0.132909 -0.059777 -0.143421 -0.223263 -0.213178 0.241818 0.084173 -0.060316 0.431297 0.286872 0.043751 -0.263701 -0.040944 -0.343974 -0.311466 0.210713 -0.379643 -0.184299 0.308350 0.317258 -0.080329 0.240654 -0.404336 0.279945 -0.234132
得 -0.235276 -0.089296 -0.024948 0.254786 -0.318750 0.150657 0.146715 0.010632 -0.127212 0.327976 -0.241509 -0.103226 0.130374 -0.092507 0.243831 0.092925 -0.457820 -0.322401 0.212273 -0.028376 0.311818 -0.044983 -0.199061 0.138182 -0.479587 0.034113 0.076503 -0.164311 -0.076504 0.126969 0.117262 -0.053623 0.084075 -0.180823 -0.492768 0.080727 -0.210470 0.095455 -0.192251 0.467090 -0.042400 -0.076675 -0.091270 0.061620 -0.088108 0.128644 -0.447412 -0.051467 -0.329731 -0.209630 0.144180 -0.192648 -0.146358 0.054977 0.345863 0.161458 0.057441 -0.267113 -0.129900 -0.333572 0.041678 0.120978 -0.550247 -0.551131 -0.195886 -0.245755 -0.257211 -0.042864 0.027981 0.311998 0.136636 -0.300280 -0.132844 -0.145010 0.120380 0.065526 -0.017825 0.074247 0.124242 -0.198287 0.138838 0.091606 -0.328099 -0.115376 0.195012 -0.082299 -0.026931 -0.207478 0.036768 -0.064365 0.035151 0.442524 0.114543 0.216182 -0.185800 -0.288997 0.256280 0.060734 0.123001 0.156272
员 0.074110 0.170964 0.032819 0.610569 -0.161035 -0.187064 0.130955 0.078209 -0.279400 0.021050 -0.225096 0.196733 -0.032694 0.306826 0.006300 0.454789 -0.041048 -0.246109 -0.382564 -0.149894 0.174830 0.185355 0.236730 0.267713 -0.519712 0.019955 -0.090686 0.815846 0.099910 -0.171116 -0.050412 -0.141074 -0.029805 -0.085017 0.240859 0.310994 -0.027762 -0.222699 -0.204749 -0.268579 0.133809 0.162904 0.085553 0.037176 -0.082013 -0.173998 -0.052657 0.349605 -0.342012 -0.257395 0.232932 -0.155665 0.128873 -0.294801 -0.294567 0.485822 -0.184624 0.469303 -0.124846 0.288634 -0.029381 -0.275997 -0.058460 -0.099936 -0.010642 0.017722 -0.122675 0.059222 -0.345425 -0.038595 -0.063273 -0.184567 0.274553 -0.179787 0.033905 -0.152722 -0.143895 0.212123 0.063015 0.151466 0.028639 0.545815 -0.094876 -0.490249 -0.523718 -0.084457 0.428115 0.479564 -0.188843 -0.245228 -0.556819 -0.045469 -0.113617 -0.096037 -0.002470 0.201476 -0.071327 -0.134093 0.202465 -0.248062
利 0.080621 -0.152893 0.196974 0.337876 -0.089880 0.112898 -0.661296 0.059180 -0.139710 0.292990 -0.005730 -0.201028 -0.077913 -0.074533 -0.191476 0.157097 0.452180 0.181700 -0.306249 -0.051409 0.374198 -0.073355 -0.199989 0.178166 0.078323 0.265352 -0.026871 0.339208 -0.148224 0.362305 0.010521 -0.285568 0.192687 -0.084462 -0.121141 0.001864 0.075694 0.016383 -0.195169 -0.011761 -0.319403 -0.202333 0.029506 0.261044 -0.082463 -0.634953 -0.025892 0.126288 -0.041522 -0.074118 0.013474 -0.115169 0.196609 -0.092930 0.275537 -0.079001 -0.104437 0.109378 0.121221 -0.216724 -0.311536 0.246397 -0.373740 0.112957 0.196315 0.091628 -0.197504 -0.124180 -0.191584 0.174016 0.126914 -0.095579 -0.213282 0.200197 0.123683 -0.058939 -0.054015 0.057889 -0.153667 0.033155 0.053464 -0.083858 0.383468 -0.010014 -0.144566 0.023779 -0.040236 -0.309594 0.143021 0.016885 -0.441611 -0.017640 0.207941 0.081035 -0.144525 -0.154896 0.460493 -0.086362 0.366986 0.157958
东 -0.053785 0.150875 0.017554 0.037582 0.075565 -0.099542 0.042168 0.321727 0.158628 -0.115067 0.142901 0.431260 -0.113993 -0.345450 -0.070978 0.042452 0.320122 0.126701 -0.019131 0.384289 -0.026302 -0.099116 0.040612 -0.094247 -0.183524 0.075894 -0.090850 -0.418889 0.056167 -0.241188 -0.048065 -0.107820 -0.127283 0.055362 0.180796 0.051446 0.314943 -0.092840 -0.361748 -0.008653 -0.441180 -0.164230 -0.117871 -0.018921 -0.116432 -0.250005 -0.008493 0.044321 0.040741 -0.082107 0.131254 -0.104627 0.109106 0.208355 -0.023897 -0.132823 0.204300 0.060319 -0.045217 0.141865 -0.115855 0.050350 -0.102607 -0.022075 0.021022 0.246140 0.192607 0.128016 -0.182172 0.036787 -0.285340 0.241047 0.078509 -0.142425 0.394609 0.365301 -0.247215 -0.331789 -0.174403 -0.059992 0.052032 0.140096 -0.122171 -0.141368 0.441030 -0.027085 -0.085616 -0.106881 -0.116255 -0.471690 -0.033125 -0.078540 0.008971 0.070331 0.178829 -0.172635 0.042975 -0.152275 0.160042 0.311484
过 0.043868 0.331697 0.087847 0.245360 -0.091431 0.127029 0.130953 -0.334633 -0.051107 -0.058916 -0.218601 -0.009517 0.225076 0.223806 0.177575 0.128018 0.286267 -0.003725 0.015179 -0.180927 -0.194009 0.036231 -0.093865 0.008615 0.248217 -0.198034 -0.175423 0.069855 -0.411268 -0.155528 -0.119228 0.022911 0.304825 -0.186691 -0.082561 0.038468 -0.171305 -0.432972 -0.145496 0.219045 0.113328 -0.315782 0.150986 0.185351 -0.087989 -0.055291 0.018121 -0.406713 0.073284 -0.048897 -0.094444 -0.157153 -0.088195 0.110308 0.048090 -0.086899 0.023918 0.112817 -0.177771 0.005510 0.011664 0.160056 -0.172984 -0.042003 0.075567 -0.221489 -0.135478 -0.245563 -0.391032 -0.076886 -0.072892 -0.399368 0.477965 -0.229968 -0.120343 -0.193291 -0.004277 -0.068367 0.095249 0.043773 0.286024 0.279051 -0.269208 0.129225 -0.035081 -0.062817 0.104610 -0.031437 -0.011133 0.009810 0.005227 0.341513 0.051958 -0.088580 0.013433 -0.134459 -0.138331 0.518369 -0.030072 0.249259
电 -0.270935 0.200742 -0.328543 0.067413 0.195976 0.107991 0.084457 0.209111 -0.085360 0.061685 0.052769 -0.193672 0.249909 -0.152008 0.066821 0.420486 0.350613 0.098640 -0.187755 -0.012715 -0.106643 -0.398259 0.299216 -0.408074 -0.312740 -0.553214 -0.164171 0.062312 -0.041795 -0.337089 -0.091303 -0.199154 -0.238704 -0.079505 -0.239736 0.380431 -0.124923 -0.317070 0.561386 0.281520 0.339141 0.074938 0.264785 0.522354 0.023019 -0.223608 -0.038916 -0.057219 -0.104631 -0.205668 -0.559752 -0.442797 0.212648 0.231409 -0.072873 -0.081188 0.456925 0.098858 0.242358 0.049472 -0.051026 0.009101 -0.211814 0.115232 -0.478578 -0.326690 0.116284 0.202551 -0.049091 -0.025891 0.263933 -0.384436 -0.213446 0.160415 0.028009 0.171709 0.137896 -0.243465 -0.304629 0.102401 -0.275271 0.254050 0.051491 0.343071 0.454524 0.125820 -0.146212 0.144771 -0.113751 -0.342365 0.041640 0.116755 0.066867 -0.123533 0.141111 0.252608 -0.050143 -0.465788 0.420747 -0.081623
亚 -0.155613 -0.215657 0.158465 0.004762 0.101828 0.155636 -0.634016 0.182002 0.114212 0.073533 0.094979 -0.104585 -0.457043 0.053510 -0.319542 0.210796 0.104074 -0.174774 -0.440857 0.304842 0.567470 0.061207 -0.072416 -0.297692 -0.066973 -0.030990 -0.320023 0.264844 -0.144649 0.437725 -0.127425 0.006437 0.190733 -0.007692 -0.013838 -0.073253 -0.205540 0.049673 -0.026196 -0.063525 -0.256233 -0.399023 -0.201750 -0.093183 -0.245944 -0.601735 0.125210 0.028335 -0.019333 -0.407645 0.091579 -0.300797 0.545479 -0.399983 -0.014959 0.269573 -0.006330 0.191828 0.008630 0.155584 -0.570775 0.386613 -0.167479 -0.127008 -0.081565 0.167627 -0.220642 -0.154196 -0.036367 0.192193 0.291980 -0.098818 0.040081 0.026041 0.343898 0.018063 0.143879 0.107979 0.016275 0.118126 0.108906 0.008879 0.457018 -0.098608 -0.072683 -0.032160 -0.260555 0.106832 0.043531 -0.133687 0.093803 -0.361418 -0.086383 -0.010403 -0.330479 -0.017038 -0.015021 -0.446207 0.299186 0.128967
进 0.086199 0.183637 0.279400 0.302281 -0.262255 -0.000132 0.186715 0.072953 0.100888 0.040419 0.143392 0.334207 0.239424 -0.012099 0.222807 -0.447989 0.038625 0.196808 -0.235016 0.373964 0.274356 -0.489762 0.129234 0.011353 -0.389168 0.175695 -0.290209 -0.067903 0.177715 0.077538 0.139772 0.087405 0.095332 -0.158910 0.071326 0.287089 -0.310995 -0.122334 0.032640 0.158090 0.143063 -0.120108 0.240083 -0.219134 0.038664 0.048442 0.154030 -0.262054 -0.141911 -0.262085 0.103335 0.130247 -0.101286 -0.286529 -0.359856 -0.225453 -0.119116 -0.092061 0.173471 -0.161613 0.379607 -0.145462 -0.332486 -0.230693 0.210417 0.235000 0.047665 0.322757 0.107215 0.375500 0.158189 -0.299632 -0.128860 0.187587 0.041819 0.055648 0.110271 0.002517 0.061246 0.162334 -0.013579 0.041433 -0.181440 -0.172997 -0.370136 0.086771 -0.364847 -0.077929 -0.335140 -0.007353 0.000284 -0.062787 -0.128515 -0.250658 -0.052563 -0.183366 -0.050009 0.084373 -0.093407 0.225932
德 -0.151063 -0.273097 0.175110 -0.019511 -0.091623 -0.075664 -0.077495 0.074294 0.080123 0.112343 0.136643 -0.022358 0.196403 -0.226510 -0.064870 0.194278 0.138941 0.120944 -0.016965 0.062677 0.130351 0.015302 0.094503 0.007729 0.084798 0.114747 -0.203599 0.196911 -0.084081 0.267915 0.233445 -0.090270 0.214542 0.033098 0.029040 0.115104 0.054480 -0.203063 -0.210689 -0.006239 -0.174052 -0.256488 -0.248901 0.035985 -0.214008 -0.370833 -0.240016 -0.059877 -0.074502 -0.010079 0.061660 -0.331291 0.129111 -0.057215 0.001837 -0.131953 0.070205 0.402832 0.064838 -0.002385 0.135091 -0.100147 -0.050705 -0.026385 0.065839 0.450816 -0.138208 -0.202993 -0.004210 -0.275666 -0.013850 0.028605 -0.156790 0.187823 0.364646 0.288855 0.098477 0.047296 0.178759 0.055373 0.146664 -0.244603 0.415411 -0.206317 0.096919 0.028730 -0.142481 -0.189078 -0.003728 0.054005 -0.230240 0.017936 -0.162247 0.206625 -0.023454 -0.330872 0.026728 -0.313403 -0.189634 0.113336
度 0.054248 -0.082666 -0.560755 -0.090170 0.085749 -0.191222 -0.015176 0.129017 0.280066 -0.627859 0.092547 0.063117 0.330488 -0.176818 0.675768 0.453082 0.083276 0.096726 0.054708 0.171427 0.297617 -0.026592 -0.253580 0.300288 -0.416635 -0.157857 -0.051735 -0.099541 -0.052269 0.251693 -0.193468 0.442972 -0.107243 -0.103496 0.179468 -0.433436 -0.234269 -0.030531 0.239202 0.230355 -0.486887 0.072864 -0.017361 -0.162195 0.162540 -0.236187 0.069837 -0.377230 -0.344757 0.065416 -0.699025 -0.065426 0.099712 0.105477 -0.149098 0.027775 0.000442 0.380377 -0.229647 0.235598 -0.136912 0.054029 -0.501463 -0.224524 0.336724 -0.127001 0.165823 -0.384302 -0.233043 0.477685 0.123396 -0.298262 0.315448 -0.293191 0.072980 -0.201135 -0.180843 -0.053053 0.492117 0.402847 -0.044198 -0.064934 -0.081586 -0.094124 -0.271433 -0.189482 -0.246373 0.622821 -0.561168 -0.004966 0.067829 -0.078527 0.153421 0.328583 -0.150539 -0.262329 -0.495183 0.248692 -0.031328 0.494855
建 -0.131170 0.473003 -0.057667 0.077140 -0.002390 -0.201896 0.014520 0.176935 -0.452741 0.270625 -0.306244 0.086834 -0.315073 -0.159926 0.351187 0.077110 -0.182882 -0.012694 0.171277 0.581926 -0.164884 -0.251105 -0.227518 0.002139 0.107168 0.006455 -0.177559 -0.014953 0.031597 -0.290988 -0.369381 0.127473 0.392698 -0.049649 0.222835 0.006075 0.060375 -0.024163 0.059640 -0.280152 -0.065935 0.050211 -0.593750 -0.110217 -0.496110 -0.044321 -0.268869 -0.133791 -0.072309 -0.024509 0.050663 -0.208950 -0.234344 0.413792 -0.447201 -0.103926 -0.058584 0.082648 0.060344 0.605255 -0.100418 -0.241670 -0.163668 0.168639 0.204761 0.167078 -0.101124 0.267031 -0.155808 -0.409469 -0.332706 0.303082 -0.127892 0.387278 0.122273 0.175564 0.308129 -0.175890 -0.030302 0.264626 -0.021832 -0.415468 0.160429 0.164957 0.030071 -0.131267 -0.259290 0.133058 0.008818 0.100486 0.099459 0.219309 0.375846 0.343728 -0.146085 0.016188 0.086180 0.703408 0.004137 0.015574
教 -0.024888 -0.161682 -0.058907 0.034672 -0.299898 -0.695980 -0.027251 0.204861 0.122181 0.057084 0.080685 -0.121702 -0.359405 -0.180767 -0.234436 0.244353 -0.001801 0.181723 0.216693 0.123538 0.216832 -0.201998 0.136574 0.186517 0.175412 0.251270 -0.576409 0.150684 0.185822 -0.218447 0.074039 0.051630 -0.265635 -0.279784 0.068288 -0.137773 0.241762 0.475447 -0.109936 0.354167 -0.066465 -0.658624 -0.075680 0.538594 0.177344 -0.197657 -0.072791 -0.091019 0.008603 -0.245087 0.036299 0.000315 0.089125 -0.310689 -0.336848 0.496099 0.249444 -0.105541 0.001245 0.020719 -0.065128 -0.148623 0.126633 -0.126613 0.458642 0.190178 0.215254 -0.384741 0.076655 -0.574919 -0.016109 -0.028376 -0.314398 -0.204500 -0.176193 0.347525 -0.249015 0.246540 0.323818 0.162462 0.025776 -0.267765 -0.508973 0.281683 -0.135767 0.393405 0.127733 0.678080 0.039122 -0.045132 -0.314597 0.215363 0.400457 0.034111 0.109571 -0.018194 -0.014407 0.257343 -0.273281 0.119640
: 0.030171 -0.198645 0.078071 -0.330000 0.339893 -0.137416 0.020958 0.280534 0.111762 0.223276 -0.055709 0.134851 0.086972 0.150496 0.003411 -0.072017 0.079085 -0.243912 -0.237186 0.055933 0.028148 0.245329 -0.336549 -0.036556 -0.098742 -0.351636 -0.046218 0.127980 -0.066811 -0.094380 0.158995 -0.104544 0.100877 0.077540 0.021652 0.056242 0.088147 -0.015021 0.216814 -0.074810 -0.109288 -0.203010 -0.125670 -0.171205 0.156737 0.035005 0.041134 0.056243 -0.311052 -0.237281 -0.049787 0.303923 -0.133008 0.109307 0.331650 -0.117852 -0.110877 0.167033 0.279741 -0.390118 -0.141207 0.029325 0.214319 -0.124880 -0.188527 -0.041518 0.213442 0.208311 -0.014555 -0.221226 -0.039112 0.035074 0.207690 -0.052165 -0.336302 0.088759 -0.236879 0.021558 0.164586 0.102138 -0.458323 -0.020631 -0.228414 -0.184180 -0.179585 0.050555 -0.011310 -0.195445 0.055047 0.199215 -0.023939 0.508509 -0.077364 0.146162 -0.115774 0.309044 0.243562 -0.029524 0.029272 -0.114323
机 -0.039060 -0.225258 0.185421 0.290300 0.094809 -0.139898 0.107511 0.139138 -0.095038 -0.159071 -0.382474 0.091903 -0.301875 0.118265 0.111564 0.165058 0.052930 0.068997 -0.060723 -0.241068 0.294163 -0.170919 -0.003177 -0.015836 0.115759 -0.077294 0.013344 0.172420 0.151450 0.069248 -0.016386 -0.014338 -0.061884 -0.382613 0.010709 0.233265 -0.115883 -0.224870 0.006611 -0.058271 0.173775 0.141199 -0.074219 0.010399 0.000377 -0.183899 0.102419 -0.146079 -0.142561 0.331752 -0.122895 -0.074753 0.093323 0.299535 -0.277034 0.263045 0.116620 0.099092 0.224934 -0.343429 0.217761 -0.014935 -0.489588 0.082829 0.220221 -0.331027 0.426948 0.199398 0.013246 0.078802 -0.068433 0.038556 -0.130234 -0.267816 -0.332909 0.407801 0.289054 -0.015339 -0.045257 0.140625 -0.221623 0.004844 0.019003 0.295320 -0.056079 0.177511 0.196373 0.084558 0.035011 -0.389080 -0.314138 0.019098 -0.123557 -0.033849 -0.410111 0.007653 -0.232847 -0.107458 0.290794 0.403350
间 0.328237 0.098855 -0.073728 0.016182 -0.580377 -0.364929 -0.083203 -0.131565 0.027970 -0.009041 -0.394235 0.064153 0.110108 0.155649 0.076767 0.328384 0.396770 0.039800 -0.069346 0.031472 -0.036220 -0.000078 -0.311959 -0.113464 0.002871 -0.118831 0.020772 -0.013077 -0.056536 -0.280786 0.100510 -0.156710 -0.029626 0.034908 0.301866 -0.252954 -0.056509 -0.209232 -0.117016 0.154667 0.183890 0.022850 -0.160223 0.114335 -0.224082 -0.169787 -0.089186 -0.264511 -0.105522 0.241710 0.085242 -0.275392 0.046485 -0.011768 -0.156479 -0.022893 0.180455 -0.248433 0.131236 -0.023599 -0.114196 -0.074742 -0.269969 -0.258331 -0.241920 -0.286043 0.013142 0.322743 0.081918 0.039396 0.179830 0.221243 0.001712 0.038806 0.044248 -0.090263 0.219546 -0.058363 -0.363709 0.182415 0.036860 -0.096639 0.018384 0.019006 -0.092472 0.179927 0.071819 -0.161968 -0.016595 -0.010383 0.133953 -0.198305 0.442719 0.215908 -0.347335 -0.027043 -0.135412 0.343989 -0.022729 0.054128
美 -0.418209 -0.203442 -0.137626 -0.248955 0.145868 0.228166 -0.243016 0.039586 -0.197894 -0.069991 -0.181533 0.021551 -0.091302 -0.195608 0.045930 0.276026 -0.177779 0.259118 -0.085712 0.192903 -0.183278 0.170234 -0.069391 0.103574 -0.102815 -0.009044 -0.212500 0.147770 -0.065677 0.306384 0.247003 0.105050 0.050490 0.195801 0.153208 -0.003319 0.068025 0.027689 -0.110687 0.147552 0.022739 -0.075147 -0.043892 0.192891 -0.111750 -0.166223 -0.017158 -0.148789 -0.086524 -0.046922 -0.260719 -0.503388 0.094094 -0.343126 -0.083574 0.152936 0.009759 -0.024910 0.123468 0.637897 -0.298772 0.152851 -0.047098 -0.291119 0.265719 0.135513 -0.108188 -0.256562 -0.320245 0.375107 -0.034487 -0.124872 -0.033743 0.009283 -0.023303 0.333175 -0.240529 -0.109228 0.163065 -0.277419 -0.044741 -0.095045 0.008512 0.033789 -0.077726 0.171408 0.253137 -0.085879 -0.451951 -0.589020 0.028996 -0.102270 0.078089 0.133366 -0.145149 -0.036801 -0.060739 -0.361390 0.001419 -0.054386
三 -0.071666 -0.406138 0.047233 0.250525 -0.166771 0.034222 0.078150 -0.140285 0.060761 0.085842 0.109221 0.078779 0.043358 0.270779 -0.010782 -0.106809 0.293658 0.366936 0.476652 0.175086 0.072126 0.029795 0.038253 -0.150984 -0.012131 -0.212831 -0.239242 -0.167244 0.336933 -0.347380 0.079516 0.353585 0.036083 0.039477 -0.016054 -0.029377 0.041853 -0.210889 0.235291 0.025893 0.126433 0.114893 0.195387 -0.043033 -0.009891 0.051167 0.138255 -0.127625 -0.154004 0.100972 0.378646 -0.106022 0.051440 -0.340302 -0.005309 -0.053367 0.097281 -0.134530 0.126605 -0.162273 0.090588 -0.130159 -0.209053 -0.442739 0.024692 0.071840 -0.377142 0.147636 -0.195126 0.024729 0.004843 0.243313 0.010408 -0.008357 -0.035959 0.272202 0.241718 -0.004437 -0.019863 -0.046895 0.083414 0.089520 0.189594 -0.141817 0.211005 -0.138425 -0.176467 0.055443 -0.205456 0.180579 0.164424 0.272424 0.203937 0.078126 0.063359 -0.071271 0.090404 -0.077729 0.090720 0.155087
内 0.116414 -0.159586 0.055166 0.176019 -0.167984 -0.084019 -0.004341 -0.266362 0.156478 0.193353 -0.122837 -0.108570 0.141448 -0.210335 -0.012780 0.301799 0.360381 0.206889 -0.055837 0.302033 -0.037088 -0.089160 -0.037988 0.037561 -0.092704 -0.118798 0.076982 -0.022566 -0.019289 -0.106378 0.184105 -0.211153 0.218248 0.155150 0.072957 0.188689 -0.011885 0.184642 -0.091735 0.223318 0.069400 -0.144276 -0.251673 0.146247 -0.411280 -0.015752 -0.019331 -0.060653 -0.011262 -0.174491 0.150721 0.178144 0.042534 0.057091 -0.257089 -0.062634 0.423869 0.183251 0.051107 0.192690 -0.117215 -0.032955 -0.269052 -0.029663 -0.123641 -0.013213 -0.106407 0.268431 -0.065484 -0.000504 -0.170658 0.001652 0.120856 0.208242 -0.191664 0.351258 -0.055867 0.013079 0.030393 0.138357 0.137650 0.139325 0.218029 0.045159 -0.177621 -0.035210 0.177641 -0.160943 0.219728 0.021513 -0.261364 -0.179453 0.127459 0.015435 -0.253579 -0.046921 -0.013143 -0.138077 -0.131830 0.207159
能 -0.167503 -0.062532 0.145139 0.085868 0.001347 0.217869 0.145273 -0.011516 -0.363035 -0.003339 -0.132036 -0.264066 0.120278 0.217716 0.367163 0.388594 0.080546 0.092462 -0.112166 -0.004998 0.014971 0.019991 -0.167755 -0.057064 -0.059250 0.325424 0.234494 0.052589 0.099578 -0.058372 0.086266 -0.193577 0.275036 -0.283686 -0.322602 0.053218 -0.361513 -0.108629 0.202099 0.480588 -0.094341 0.059044 0.385561 0.260872 0.011426 -0.138085 -0.456995 0.012993 -0.139701 0.058712 0.205777 0.146597 0.067001 0.434322 -0.108529 0.026394 -0.070548 -0.063341 -0.072286 -0.210227 -0.170007 0.050173 -0.258337 0.052914 0.205486 -0.220301 -0.046908 -0.070257 0.057597 -0.187066 0.283034 -0.016096 0.258335 -0.182739 -0.147772 0.008121 0.146895 0.006230 0.229092 -0.088797 0.000945 0.068197 0.075268 0.184007 -0.019351 0.015709 0.168626 -0.039437 0.098204 0.157710 -0.160880 0.156915 -0.215986 -0.437808 -0.072669 -0.254240 0.065336 0.031162 0.004157 0.434382
道 0.040728 0.140527 0.187717 0.051477 -0.036985 0.037318 0.118476 0.063980 -0.008723 -0.016903 0.197872 -0.019921 -0.020179 -0.161877 0.116450 0.325308 0.215607 0.206994 -0.133576 0.330593 0.358694 0.146088 -0.247611 -0.322333 0.029087 -0.336502 -0.305231 0.038810 -0.053903 -0.139527 -0.234635 0.099235 0.006018 -0.180436 0.073642 0.240074 -0.199155 -0.244594 -0.230587 0.219209 0.079064 -0.194293 -0.074892 -0.051623 -0.020028 -0.077597 -0.329334 -0.315819 0.279952 -0.332208 0.147839 -0.058851 -0.107199 0.229168 -0.304899 -0.259095 0.129505 -0.096843 -0.004843 -0.191434 0.141011 0.040611 0.255253 -0.002593 -0.226146 0.078378 0.127439 -0.193665 0.002483 -0.109079 -0.383355 -0.122507 0.022135 0.039980 0.002154 0.036084 0.054770 -0.157804 0.083313 -0.122140 -0.030867 0.056665 -0.013681 -0.140560 0.248604 -0.004045 0.034209 -0.255658 -0.008849 0.180552 0.149378 -0.003804 0.092553 0.093670 0.100441 0.007465 0.020278 0.049543 0.159744 -0.126792
当 0.020477 -0.003065 -0.049732 -0.015618 -0.305692 -0.228562 0.003927 -0.402257 -0.161802 -0.072513 -0.246783 0.115438 0.129536 0.078197 0.204121 0.246621 -0.011221 0.066771 0.049387 0.195607 0.080667 -0.166553 -0.290417 -0.074287 -0.085811 0.158999 0.053844 0.064513 0.004061 -0.024858 0.091796 -0.290544 -0.017388 0.097330 0.184284 0.088547 -0.188976 -0.081184 0.167048 -0.011668 0.174260 -0.194142 0.099125 0.192776 -0.023815 -0.210200 -0.075660 0.128456 -0.199005 0.209204 -0.093807 -0.183504 0.151433 -0.139743 0.155409 -0.078568 0.105910 0.105682 0.084982 -0.073881 -0.070028 -0.041972 0.014436 -0.046888 -0.039089 -0.117284 -0.032151 0.036635 -0.196164 -0.016158 0.173085 -0.089640 0.066541 0.137565 0.048864 -0.121705 -0.093589 0.027926 -0.355804 -0.131652 -0.073885 0.252644 -0.000776 -0.121020 -0.234868 0.159571 0.030667 0.037353 0.233538 -0.377827 -0.151363 -0.106257 0.329244 0.117081 0.033013 -0.050147 -0.008645 0.038101 0.392929 -0.116237
种 0.168334 -0.194728 -0.298497 0.374156 0.194383 0.193080 -0.416465 -0.373597 -0.011576 -0.023767 -0.181698 -0.031410 -0.004415 0.582713 0.216814 -0.117597 -0.240206 0.116229 0.187220 0.393517 0.013749 -0.093919 -0.244455 0.176045 0.169211 -0.133850 0.147708 -0.109116 -0.268366 -0.326577 0.109022 0.153194 -0.494111 -0.019641 -0.255272 0.038148 -0.183353 -0.082365 -0.039541 0.059920 -0.399685 0.122353 -0.145317 0.258654 0.509863 0.168514 0.058179 -0.406286 -0.176197 -0.174589 -0.465512 -0.002424 0.058405 -0.077956 -0.176647 -0.013720 0.224218 -0.126092 -0.098121 -0.003641 0.018487 0.168202 0.480075 -0.123611 0.312715 -0.335036 0.179747 0.022861 -0.374845 -0.208933 0.504418 0.266774 0.034645 0.101473 -0.152447 0.018801 0.369428 0.200326 0.038722 0.139868 -0.000882 -0.222831 -0.236891 0.120573 -0.281703 0.059764 0.008170 -0.016974 -0.018121 -0.020864 0.004416 -0.335069 -0.457381 -0.091706 0.155747 -0.339453 0.242547 -0.099922 0.271622 0.010597
立 -0.025228 0.254228 -0.093155 0.217068 0.090478 -0.316221 0.249813 0.215178 -0.414496 0.002889 0.000870 0.005783 -0.125165 -0.211141 0.089064 -0.072728 -0.165793 0.058020 -0.206746 0.512664 0.009877 -0.257025 0.083520 0.106824 -0.199399 0.274631 -0.261516 0.421477 -0.136268 -0.317317 -0.162661 -0.041054 0.066122 -0.249518 -0.242950 0.339767 0.495710 0.108513 0.051726 -0.182075 -0.053594 0.016714 -0.013760 -0.032157 -0.354714 0.007790 -0.093543 0.334659 -0.151167 0.165995 0.217280 -0.277612 0.089830 -0.014869 -0.244659 0.153742 0.036228 0.212510 -0.105752 0.270204 -0.175221 0.060654 -0.098833 -0.252070 -0.088037 0.122081 0.237632 -0.176087 -0.042483 0.066533 0.101882 -0.092398 0.297209 0.044111 -0.014751 0.290927 0.210409 0.016006 -0.226981 0.132184 0.214345 -0.118265 0.036982 0.000307 -0.092912 -0.115831 -0.179458 -0.046838 -0.317643 -0.196787 -0.051440 0.093299 0.244435 0.154188 0.175861 0.087247 0.350222 0.249119 0.208762 -0.230161
事 -0.148378 0.136673 -0.138081 0.199112 -0.182943 0.212947 0.149485 0.039745 -0.020145 0.063133 0.188601 0.546321 -0.152721 -0.005555 -0.128972 -0.010660 -0.264972 0.024835 0.178314 -0.135313 0.576843 0.128363 -0.171316 0.089333 0.016387 -0.117050 0.294071 0.011161 0.257664 -0.246963 0.037586 -0.047308 0.468900 -0.304653 0.014634 -0.078440 -0.164106 -0.208105 0.032432 -0.157646 0.106644 0.092459 -0.117465 0.416992 -0.031694 -0.051959 -0.190048 0.050689 -0.312838 -0.054880 -0.196455 -0.186039 -0.121000 -0.199889 0.179212 -0.001115 0.069633 0.386405 -0.048192 0.008087 0.018155 0.300417 0.126511 0.212264 0.072646 -0.261604 0.031192 0.201186 0.038244 -0.393284 -0.457817 -0.171100 -0.054027 -0.045343 -0.293598 0.092226 0.076647 0.080318 -0.301609 -0.203557 0.052030 0.028600 0.108256 -0.248558 0.034518 0.118682 0.633624 0.019332 -0.478053 0.250889 -0.057746 -0.206339 0.082780 -0.143328 0.218435 -0.154599 0.276219 0.260756 0.437811 0.186698
克 0.185629 -0.535579 0.139300 0.106278 -0.377599 -0.100881 -0.156941 0.096232 -0.246308 0.349103 -0.009280 0.143750 0.070555 -0.369430 -0.153609 0.376625 0.175059 -0.132426 -0.030488 0.111251 0.125813 0.086840 0.327653 -0.048523 0.263228 -0.037683 -0.114603 0.135641 -0.046957 0.397262 0.146261 -0.168951 0.023201 -0.060369 -0.280385 0.276186 -0.007974 -0.313934 -0.281956 -0.258979 -0.299391 -0.341767 -0.137214 -0.092293 -0.067844 -0.341731 -0.159512 -0.130611 -0.300161 -0.019189 -0.155454 -0.207363 0.165549 0.038293 0.090728 -0.003091 0.055826 0.465518 -0.216711 -0.176129 0.009967 0.086851 -0.074153 0.234240 -0.115367 0.421176 -0.117637 0.073755 0.111430 -0.490165 -0.026804 0.047191 -0.140085 0.052522 0.408001 0.157102 0.223663 -0.000234 0.090382 0.205284 -0.072254 -0.272783 0.331530 -0.281571 -0.067502 0.000106 -0.361512 -0.008292 0.264117 -0.051149 -0.240435 0.025812 -0.233177 0.317646 -0.158922 -0.306909 -0.217516 -0.241007 -0.084627 0.021794
小 0.160280 -0.065999 -0.072746 -0.013152 0.076907 -0.213380 0.183493 -0.095273 0.229687 0.062209 -0.392770 0.353204 0.073140 0.058497 0.071894 -0.026743 0.027724 -0.022981 -0.145149 -0.031077 -0.110272 0.181991 -0.262799 -0.289897 -0.056651 -0.014589 -0.043438 -0.109798 0.163671 -0.190477 0.411849 0.017816 0.167957 -0.048600 -0.062893 -0.030966 0.104737 -0.061819 0.361262 -0.111162 0.002868 -0.109928 0.440216 -0.011579 0.370016 -0.291524 0.068775 -0.103766 0.085388 -0.246389 -0.062479 0.014431 -0.144668 0.080030 -0.078664 0.184201 0.190029 0.005226 0.121756 0.061535 -0.068766 -0.232228 -0.163918 -0.037182 -0.300473 -0.159953 0.023043 -0.029063 -0.122613 -0.176648 0.030240 -0.008610 0.085804 -0.067030 -0.053213 -0.006684 0.043637 -0.138228 -0.118081 0.297200 -0.070986 -0.175219 0.010098 -0.217241 0.006781 0.008660 -0.202553 0.026092 -0.109768 -0.083234 0.017767 -0.294475 0.094432 0.144975 -0.324925 -0.167214 0.177881 -0.041697 0.084208 0.103708
入 0.336822 0.005208 0.183372 0.173734 -0.299080 -0.019674 -0.049897 -0.203899 -0.475758 -0.188122 -0.001181 0.373381 0.075178 -0.099031 -0.208041 -0.145966 0.245473 0.105435 0.103772 0.192364 -0.048915 -0.162673 0.099424 0.278881 -0.230377 0.510800 -0.026596 0.098906 0.100833 0.086063 0.035083 -0.087104 0.094717 0.174694 -0.049574 0.294457 -0.181867 0.031777 0.145214 0.117188 0.056079 -0.264533 0.055716 0.175915 0.006570 0.046128 -0.136316 -0.267956 -0.009462 -0.004373 0.005271 0.073270 -0.257810 0.237377 -0.035295 0.038076 -0.040934 0.254177 -0.033904 0.128396 0.204961 0.043776 -0.574265 -0.159685 -0.024368 -0.094171 -0.249400 -0.013946 -0.365783 0.489041 -0.040838 0.036402 0.094149 0.229541 -0.070115 0.178914 -0.145644 0.059902 0.064205 -0.119934 -0.046634 0.294608 -0.114484 0.201382 0.200449 0.281843 0.078788 -0.253133 -0.203099 -0.214351 0.216684 0.150160 -0.002967 -0.166789 0.004188 -0.078361 -0.003123 -0.275262 -0.125137 0.112316
体 -0.270259 -0.187361 -0.051259 0.403874 0.061987 0.036211 0.083405 0.171071 -0.060574 -0.040464 0.005207 0.199480 -0.121729 -0.037959 -0.117439 0.419178 -0.693799 0.124809 -0.232204 0.288967 -0.169063 0.051224 0.387938 0.110112 -0.239069 -0.116804 0.400085 0.481190 -0.076671 0.129736 -0.161678 0.285373 0.240159 -0.119191 -0.210463 0.101545 0.109778 -0.097484 0.116478 0.311637 0.005450 -0.155628 0.279729 0.346498 0.253679 0.056591 -0.109041 -0.153028 -0.309413 0.039616 0.113822 0.425441 -0.103780 -0.025946 -0.729026 -0.051906 0.396487 0.017444 -0.275283 -0.264207 -0.061438 -0.308528 -0.026869 0.234533 -0.349230 -0.015253 0.182033 -0.101757 -0.066054 -0.132693 -0.154811 0.239500 -0.305276 -0.102567 -0.120414 -0.040728 -0.133334 -0.371962 0.322650 -0.072042 -0.054346 -0.211422 0.138669 0.247541 0.072193 0.151309 -0.082365 0.301918 -0.318736 0.096293 -0.001096 -0.217453 0.297759 -0.372958 -0.070207 0.023242 -0.263915 0.174251 0.140995 0.292093
战 0.198453 0.327653 -0.013654 0.098961 -0.305940 -0.151651 -0.218671 -0.073294 -0.239289 0.048866 0.029076 0.180957 -0.161419 0.005352 -0.368794 0.169737 0.257146 0.017272 0.134283 -0.083915 0.347229 -0.322063 0.163642 -0.197724 -0.028568 -0.145167 0.457640 -0.107876 -0.049213 0.158809 0.571428 -0.174007 -0.071348 -0.207191 0.194379 -0.165886 0.156931 -0.539052 -0.248492 -0.188984 0.194176 0.162919 0.095828 -0.306954 -0.086555 0.161610 -0.088251 -0.154053 0.053007 0.326143 -0.324154 -0.077854 -0.196855 -0.018687 0.030755 0.082065 0.062419 -0.185893 0.162238 0.048369 -0.097471 0.316725 -0.534975 -0.643847 0.041918 -0.037395 0.085933 0.054881 -0.025691 -0.097748 0.324668 0.101221 -0.013366 0.063764 0.033878 0.146158 -0.195027 0.166123 -0.330846 0.296457 -0.005595 -0.175106 0.412306 -0.174981 -0.122175 0.405659 0.123604 -0.235178 -0.084253 -0.021097 -0.041964 0.123832 0.141837 0.293380 0.074983 0.078529 0.014099 0.120636 0.219284 0.478141
山 -0.181074 0.091655 0.110252 0.136934 -0.210740 0.236402 -0.200551 0.370137 -0.016648 -0.141738 -0.075139 0.209057 -0.195662 0.008641 0.035824 0.155278 0.114878 0.316751 0.029635 0.245029 0.171490 -0.185399 0.029717 -0.065503 -0.037698 -0.094843 -0.275043 -0.306240 0.309708 0.087151 -0.040463 0.014616 -0.044597 -0.068393 0.238917 0.138918 0.083807 0.288284 0.165403 -0.055003 0.065910 -0.038894 0.060874 -0.039064 0.180673 -0.252014 0.198881 0.064715 0.266734 -0.061853 -0.098839 0.270640 0.094818 0.112552 -0.056069 0.165951 0.260870 0.000699 -0.055675 -0.174991 -0.105036 0.078435 -0.030470 -0.012831 -0.034545 0.101847 0.061211 0.046588 -0.073470 -0.054561 -0.174536 0.504562 -0.051730 0.087825 0.432166 0.128130 0.027942 -0.135073 -0.103368 -0.050196 0.369347 0.194792 0.201781 -0.525224 0.320897 -0.087008 -0.073576 -0.139315 0.024013 -0.366247 0.001476 -0.092122 -0.072032 0.029655 0.117302 -0.130277 -0.065565 0.107165 -0.083259 -0.054462
至 0.024551 -0.171679 0.277458 -0.263512 0.062673 0.087475 -0.256380 0.053158 -0.063209 -0.215190 -0.396757 0.356252 0.001656 0.196728 0.014784 0.167994 -0.284781 0.332522 -0.203524 0.141352 -0.040188 0.145991 0.003364 0.278452 -0.210223 0.098982 -0.102548 -0.434636 0.153286 -0.379177 0.093011 0.128047 0.014611 0.239982 0.288265 -0.133241 -0.278896 -0.364824 0.022009 0.223737 0.042631 -0.252188 -0.289347 -0.211582 -0.132691 -0.226875 0.036769 -0.119370 -0.095664 0.004226 0.159637 0.167456 0.031523 0.078537 0.017986 -0.090021 0.072121 -0.006383 -0.056964 0.026140 -0.069608 0.120215 -0.186077 0.064352 0.133308 0.087830 0.207468 -0.030306 0.122984 0.037062 0.093449 -0.160731 0.125477 -0.129011 0.184902 0.116198 -0.209792 0.267506 -0.282042 0.123265 -0.242928 0.216733 -0.394361 0.137346 0.297540 0.051472 -0.100477 -0.287554 -0.194600 0.070829 0.316101 0.076232 0.032270 -0.049649 -0.085279 0.137928 0.011421 0.256450 -0.200863 -0.304298
世 -0.386616 0.166510 0.234840 -0.317192 -0.352515 -0.013194 -0.379257 -0.305087 0.036959 -0.201950 -0.070469 0.322009 0.021344 0.542627 -0.013373 0.362321 -0.258531 0.040615 0.072400 -0.379737 0.062431 0.102182 -0.070914 0.225390 0.058721 -0.210019 -0.359751 -0.213763 0.082481 -0.149406 0.116635 -0.296765 0.496003 0.249754 -0.342796 -0.260572 0.257092 -0.324592 -0.231598 -0.052055 -0.030142 -0.054932 -0.263873 -0.094503 0.300224 0.228469 0.046589 0.138741 -0.042239 -0.322734 0.219444 -0.209308 0.304714 -0.133359 -0.103665 0.488372 -0.051368 -0.403714 0.161683 0.361857 -0.014453 0.388726 -0.466171 0.064280 -0.072432 0.373161 -0.062404 -0.097837 0.005232 -0.033946 0.011534 0.197503 -0.028786 0.476694 0.023479 -0.016541 -0.296160 0.030165 0.029420 0.030172 -0.055820 -0.100670 0.383235 0.288997 -0.028084 0.361472 -0.337709 0.125491 -0.001867 0.356868 -0.020601 0.359117 -0.040989 0.500787 0.438255 -0.111465 -0.065556 0.538770 -0.066495 0.090114
理 -0.018181 -0.018335 -0.402950 0.505152 0.115982 0.228903 0.026548 0.043554 -0.158892 0.162610 -0.000246 0.202113 -0.100073 -0.214104 0.031262 0.213421 -0.289468 0.165076 0.043218 0.163297 0.198319 -0.025242 -0.389909 -0.038645 0.026923 -0.210858 -0.205793 0.293429 0.193562 0.146317 -0.094229 -0.071950 0.007246 -0.258765 0.243711 0.299312 -0.324579 0.214489 -0.199685 0.031594 0.028355 -0.146153 -0.114658 0.237859 -0.200646 -0.386848 0.121035 -0.025961 -0.129432 0.081709 0.137430 0.198558 0.075783 -0.146222 -0.080006 -0.188473 -0.110832 0.031013 -0.128802 0.000390 -0.147181 -0.207645 0.061924 -0.064599 -0.005631 0.167309 -0.219775 0.050667 0.395773 -0.455963 -0.169310 0.039087 0.156753 0.068498 -0.437775 -0.048562 -0.326780 -0.052893 -0.129124 0.164430 -0.310217 -0.099999 0.248196 -0.047866 -0.128319 0.492713 0.345899 0.414486 -0.468797 -0.149472 -0.249705 -0.025169 0.374171 -0.240238 0.115653 -0.466144 0.026551 0.210346 -0.065803 -0.095788
将 -0.116756 -0.099970 0.033030 -0.035174 0.009536 -0.053023 0.058474 -0.049046 -0.219510 0.002702 -0.007250 0.366791 0.148966 0.102981 -0.026671 0.097022 -0.115274 0.035569 0.117846 0.022919 0.206737 -0.114374 -0.202632 -0.030532 0.068516 0.090323 -0.073103 -0.256517 0.049539 -0.081877 0.053635 0.103407 -0.029600 -0.061079 -0.239870 0.035819 -0.227407 -0.169780 0.021988 -0.065070 0.115776 -0.114336 -0.056059 0.122529 -0.332788 -0.004849 -0.187066 -0.031843 -0.052237 0.005230 -0.049282 -0.077233 0.047134 -0.058291 -0.116485 -0.120839 -0.037956 0.170023 0.065056 -0.085872 -0.256563 -0.054669 0.069114 -0.133336 0.114532 -0.152667 0.042873 0.114803 -0.027283 0.125967 0.042167 -0.048395 -0.021751 0.064999 0.217592 0.059218 -0.022008 0.048801 -0.013419 0.036730 -0.032662 0.098048 -0.078899 -0.099052 -0.120789 -0.136641 0.249341 0.048857 -0.056311 -0.016893 -0.157961 0.057847 -0.009193 -0.110690 0.069764 -0.109123 0.035888 -0.077330 -0.006972 0.118293
但 -0.181269 -0.167682 0.030076 -0.082443 0.036129 -0.027808 0.036150 -0.235866 -0.350836 -0.013400 -0.168987 0.068774 0.090327 0.086483 -0.055375 0.177526 0.046179 0.097902 0.192014 0.132275 0.033277 -0.153164 -0.255275 -0.016357 -0.210366 -0.068422 0.083254 -0.022214 -0.037300 0.036132 0.228054 -0.055162 0.191862 -0.317912 0.121744 0.148643 -0.049034 -0.359971 -0.117140 0.015126 0.051473 -0.177636 -0.113443 0.187904 0.102557 -0.068480 -0.432882 -0.037915 -0.251892 0.083589 -0.087493 0.054857 0.018320 -0.063241 0.177154 -0.132819 0.088362 -0.091566 -0.108757 0.015001 0.107953 0.077349 -0.035524 0.226264 0.067191 -0.137688 0.090158 -0.015753 0.077728 0.064157 0.084469 -0.131874 0.132142 -0.256356 -0.047322 -0.070653 0.133469 0.105559 0.077670 -0.127984 0.052357 0.162596 -0.155358 0.016834 -0.223666 -0.269197 0.030008 0.096553 0.150562 -0.101729 -0.155409 -0.173865 -0.116738 0.108717 0.036175 -0.273274 0.034306 0.071936 0.015685 0.381981
车 -0.006474 -0.063578 0.159513 0.288882 0.033082 -0.249362 -0.186497 -0.362109 -0.145258 0.008741 -0.210433 0.387253 -0.209822 0.211446 0.224021 -0.077764 0.115993 0.534201 -0.153136 -0.217810 0.259663 -0.232005 -0.059588 -0.270445 -0.473458 -0.181953 -0.122788 0.061668 0.479021 0.013010 0.228163 0.159487 -0.184051 -0.362281 -0.240553 0.176762 -0.013809 -0.327942 -0.111010 -0.054250 0.243040 0.067297 -0.098387 -0.066273 0.320917 -0.379036 0.133099 -0.392559 0.131466 0.349924 0.100807 -0.158791 -0.039517 0.721672 -0.038902 0.185506 -0.057852 0.042014 0.533864 -0.086022 0.107902 0.094198 -0.231855 -0.052929 -0.029215 0.129818 0.317784 -0.213264 -0.065910 -0.063678 -0.452657 -0.317971 -0.196727 -0.087669 -0.002421 0.207492 0.237219 -0.062839 0.146610 0.237286 0.274162 0.187469 0.048717 0.230689 0.118025 0.262271 0.219860 0.069673 0.122760 0.175321 -0.092491 -0.024634 -0.271918 0.287654 -0.120120 0.118726 -0.439645 -0.200896 0.022903 0.160079
t -0.139328 -0.292353 0.470194 -0.566793 0.160790 0.291331 0.286401 0.100204 0.009441 0.135448 0.035783 -0.365356 -0.446641 -0.173358 0.516744 -0.184746 0.318653 -0.053591 0.345862 -0.865786 -0.750481 -0.166779 -0.475285 -0.141233 0.300185 0.344899 0.320141 0.712162 0.672448 -0.065559 0.099440 -0.154315 0.100459 -0.311848 -0.227168 0.041296 -0.086889 0.235907 -0.094344 0.291811 -0.007594 -0.437262 -0.352828 0.140544 0.122873 -0.258461 0.307478 -0.726331 0.258787 -0.308682 0.017097 0.082235 -0.581705 -0.262791 0.382208 -0.471347 -0.033174 0.239027 -0.366233 -0.179132 -0.440002 0.288212 0.234251 -0.603226 -0.693783 0.279688 -0.060272 0.395852 -0.113000 0.034121 0.126854 0.368745 -0.062011 -0.380368 0.081652 0.092623 0.108711 -0.178697 0.245395 0.090817 -0.494663 -0.220044 -0.518225 0.135130 0.026222 -0.318895 -0.116960 0.353580 -0.281380 0.210440 -0.433393 -0.035455 -0.515094 -0.004791 0.448641 0.908163 -0.492432 0.251433 0.833189 -0.124206
外 0.021891 0.186330 -0.176638 0.149846 -0.137486 -0.078235 0.126573 -0.271151 -0.063034 0.163978 -0.379759 0.192525 0.120600 -0.211193 0.078204 0.211862 0.475099 0.230088 -0.038681 0.111388 0.150934 -0.063801 -0.068690 0.076267 0.078704 -0.233174 -0.052717 0.124890 0.023964 -0.315854 0.171175 0.068752 0.113359 -0.195110 0.149467 0.020313 -0.166491 -0.254423 -0.156175 -0.116651 -0.028640 -0.073123 -0.276660 0.258501 -0.250782 0.257418 -0.071964 -0.014864 -0.237557 -0.254982 0.184560 -0.016440 -0.255531 0.021963 -0.071180 -0.047733 0.067573 -0.070860 -0.152996 0.138873 0.043586 -0.242259 -0.060630 -0.092310 -0.122665 -0.037183 0.112770 -0.012680 -0.223259 0.350481 -0.189453 0.135964 0.076114 0.143557 -0.066002 0.052653 0.010310 -0.003422 -0.014073 0.061915 0.240556 0.012273 -0.096146 0.140523 -0.073786 0.110578 0.278631 0.076605 -0.098294 -0.165225 0.038414 -0.139173 -0.304976 -0.104436 -0.370579 -0.125196 -0.179000 -0.123902 -0.377112 0.175808
路 0.140303 0.026795 0.054189 0.346816 0.151082 -0.206961 -0.076854 -0.373337 -0.070699 -0.095520 0.054770 0.218494 -0.489362 -0.205944 0.512177 0.246748 0.263750 0.368675 -0.096469 0.382967 0.366811 0.091898 0.010692 -0.245426 -0.011376 -0.288024 -0.102814 0.050404 0.054037 -0.157871 -0.180961 0.185455 -0.097930 -0.097964 -0.073182 0.126475 -0.073443 -0.426730 -0.381379 0.074417 0.351812 -0.022382 -0.321874 -0.155402 0.052668 -0.270078 -0.074229 -0.241091 0.340875 -0.271227 -0.002873 -0.043373 0.205522 0.439400 -0.199222 -0.173121 -0.007284 -0.262978 0.104313 -0.021024 0.047118 -0.133877 0.070814 0.381525 -0.164535 0.166566 0.208433 -0.211691 0.014828 0.132488 -0.740234 -0.103163 -0.290436 -0.126220 0.275457 -0.164624 0.195144 -0.096545 0.135680 0.042500 0.092409 0.175969 -0.056229 -0.197602 0.287617 0.432316 0.117983 -0.360161 -0.014109 0.166630 -0.005060 0.033874 -0.004888 0.351893 0.175390 -0.174099 -0.328871 0.012087 0.159392 -0.156088
l -0.242204 -0.019131 0.469919 -0.480582 0.323806 0.399162 0.092067 -0.107145 -0.117853 0.193276 -0.061327 -0.439861 -0.205269 -0.329161 0.395644 -0.258442 0.238759 -0.034647 0.212632 -0.778679 -0.521190 -0.145465 -0.250964 0.126480 0.058068 0.488747 0.128059 0.755459 0.664592 0.144984 0.143818 -0.152585 -0.104497 -0.164232 -0.117443 0.039135 0.143637 0.264177 -0.041318 0.118285 -0.117361 -0.448715 -0.285922 0.195304 0.097732 -0.191207 0.370769 -1.039135 0.171553 -0.147665 0.220592 0.145814 -0.276285 -0.264358 0.309032 -0.315844 -0.047003 0.246938 -0.313577 -0.110077 -0.548461 0.244992 0.225164 -0.851490 -0.965972 0.231769 0.083687 0.468029 -0.057577 0.206922 0.101351 0.339341 0.156715 -0.297392 0.141976 0.086024 0.355023 -0.412045 -0.040074 0.035172 -0.476332 -0.024940 -0.397417 -0.134898 -0.033912 -0.273292 -0.107051 0.247290 -0.306363 0.049314 -0.292945 0.054085 -0.416897 0.100954 0.711161 0.876729 -0.335026 0.148991 0.828595 -0.244942
定 0.131463 -0.115299 0.430274 -0.344532 0.056054 -0.385421 0.298892 -0.135472 -0.200183 -0.204591 0.000304 0.036867 -0.046933 0.150698 0.070869 0.175186 -0.013744 -0.026645 0.084584 -0.033444 0.134880 -0.346215 -0.367776 -0.123269 0.072166 -0.204798 0.089723 0.040509 -0.085569 -0.194799 -0.018634 -0.042400 0.086229 -0.127304 0.000044 0.203037 0.050440 -0.107416 0.279135 -0.096640 -0.331089 0.329287 -0.066010 -0.066895 -0.485571 -0.022198 -0.081161 -0.150141 -0.230487 0.103925 -0.214537 0.196919 0.174696 0.167519 -0.000007 0.377871 -0.186931 0.158354 -0.283136 0.126142 -0.092950 0.067641 0.084440 0.063211 0.087923 -0.142170 -0.354116 0.461484 0.021539 0.128814 0.352591 -0.009550 0.000204 -0.053152 -0.079244 0.120007 0.192240 -0.223191 0.184733 -0.269874 -0.204659 0.075917 0.481339 -0.052039 -0.236462 0.007163 0.216742 -0.084931 -0.104318 0.140659 0.056089 -0.145814 0.198130 0.021223 0.388439 -0.184623 0.227333 0.255443 -0.373374 0.034844
球 0.552552 -0.219158 0.056916 0.161422 0.233400 -0.068513 -0.109810 -0.210528 -0.040016 0.191248 0.078760 0.349130 -0.418158 -0.065682 -0.257372 0.619472 -0.055099 0.341533 -0.222573 -0.405756 -0.207986 -0.532434 0.369853 0.591416 0.240344 0.058935 -0.539601 0.546687 0.485349 0.197983 0.331980 -0.193185 1.204595 0.426969 0.237136 0.219562 -0.271838 -0.290050 -0.217023 0.363330 -0.366764 0.117932 0.240544 -0.588627 0.344178 -0.037674 -0.402400 0.209604 -0.424447 -0.353330 0.203655 -0.637930 -0.014292 0.039136 -0.129721 0.165069 0.050050 0.227198 0.461753 0.205751 0.028910 -0.250675 -0.332797 -0.223821 0.030412 0.127572 0.024643 -0.476949 -0.579996 -0.017297 0.019123 0.365467 -0.234594 -0.161433 0.285882 -0.768657 -0.007508 0.325442 -0.039395 0.062035 -0.180924 0.746569 -0.036553 -0.136289 -0.059461 -0.164220 0.138457 0.304219 -0.128961 -0.009762 -0.388397 0.190294 -0.313773 -0.104604 -0.109999 -0.387824 0.258873 -0.247787 0.409782 0.167422
工 0.469017 0.059930 0.001563 -0.105390 -0.017139 -0.285070 0.118116 -0.111538 -0.521067 0.004960 0.125328 0.075794 -0.152549 -0.349429 0.231017 -0.219386 0.140541 -0.063049 0.026864 -0.101594 0.263621 -0.170872 -0.060123 0.055644 -0.073867 -0.068717 -0.061196 0.332212 -0.269464 -0.038361 -0.056464 0.013872 -0.118889 0.168005 0.160763 0.141093 -0.008639 -0.182307 -0.031068 0.060848 0.334329 0.012436 0.030553 0.261380 -0.022480 -0.076009 0.411620 0.041549 -0.242604 0.061490 -0.353512 -0.013053 -0.130812 -0.115291 -0.468807 0.107421 0.039926 0.096136 0.434627 0.340351 0.288338 -0.058646 -0.044333 0.194825 0.128045 0.211637 -0.169965 0.183307 0.169218 -0.262564 0.117900 -0.209187 0.274702 -0.148905 -0.151996 0.187698 0.424948 -0.140552 0.039364 0.222080 0.147861 0.219255 0.173540 0.219875 0.283618 0.026970 0.265510 0.254663 -0.357186 -0.199488 -0.486609 0.017928 0.002651 -0.150191 -0.220009 -0.283165 -0.070251 0.265271 0.447528 0.165207
使 -0.203272 -0.183193 0.114052 -0.100189 -0.037420 0.332541 -0.279477 -0.330493 -0.298899 -0.065403 -0.107853 0.165760 0.248573 0.068930 0.201487 0.315647 -0.070246 0.090570 -0.058422 -0.026774 0.346292 -0.368903 -0.454959 0.170842 0.274843 0.085437 -0.135158 -0.240120 -0.150845 -0.164051 0.086946 0.362263 -0.117092 0.098595 -0.222541 -0.131543 -0.029453 -0.155369 -0.182833 -0.066035 0.106154 -0.182317 0.080582 0.309479 -0.237575 -0.119143 -0.339106 -0.052646 0.042847 0.238186 0.189254 0.240384 0.073998 0.135103 -0.174683 -0.064704 0.032041 -0.187443 -0.086923 -0.250517 -0.274998 0.222704 -0.403932 0.051955 0.158241 -0.051226 0.073408 -0.058428 0.078947 0.052490 -0.069977 -0.128602 -0.240172 -0.108472 -0.060003 -0.040634 -0.078683 0.033603 0.072188 0.301900 -0.023604 -0.174377 0.052828 0.361511 -0.148909 0.013291 0.193806 0.105232 0.121430 -0.080795 -0.317175 0.083650 -0.162768 -0.281242 0.138710 0.148619 0.026644 -0.002555 0.291285 -0.077385
性 -0.011904 0.018950 -0.130277 0.213614 0.066144 0.175240 -0.178502 -0.186538 0.201495 -0.234183 0.090833 -0.216905 -0.059509 0.484497 0.572120 0.050142 -0.125696 -0.026407 0.028188 -0.186829 0.068761 0.096852 -0.016279 -0.540832 -0.291836 0.199608 0.106811 0.253665 0.083704 -0.123152 0.318859 -0.031988 0.107173 -0.231004 0.468068 -0.172660 -0.112245 -0.045981 0.271417 0.258864 -0.392907 0.277430 0.156137 0.179981 -0.315395 0.146422 -0.498512 -0.579384 -0.427326 -0.260510 -0.045304 -0.012480 0.070523 -0.014242 -0.396318 -0.065960 0.166928 0.027221 -0.377916 -0.424238 0.021270 -0.069979 0.098791 0.314438 -0.269804 0.419208 -0.026716 -0.032700 -0.189547 -0.320098 0.223645 0.321800 -0.349150 -0.116606 -0.218168 0.026592 0.054093 -0.002058 -0.105000 -0.348464 0.185309 -0.070549 -0.073014 0.164768 -0.424761 -0.029242 0.250877 -0.131279 -0.254009 -0.206043 0.030824 0.034715 -0.231576 -0.105939 -0.141814 -0.376581 0.097214 0.176954 -0.202767 0.206909
天 0.102681 -0.034856 0.107001 -0.087451 -0.317758 -0.495487 0.179708 0.400344 0.161486 -0.029079 -0.078927 -0.150573 0.126788 0.142011 -0.150387 0.075200 -0.015275 0.160669 -0.011588 0.237816 0.090643 0.170002 -0.064505 0.093549 -0.103087 -0.049680 -0.230080 -0.201443 0.102977 0.067837 0.094693 -0.123396 0.010952 -0.312754 -0.010190 0.144551 -0.056319 0.269313 0.068605 0.311154 0.265586 -0.277232 -0.154337 -0.131777 0.215321 -0.160294 -0.005081 -0.197687 -0.304474 -0.102231 -0.111849 -0.067752 0.050417 -0.146523 -0.072028 0.035182 0.218318 -0.131186 0.277268 -0.070512 -0.007608 0.177453 0.070596 -0.242102 -0.002777 -0.516389 -0.042386 0.148409 0.017488 -0.351737 -0.145502 0.093578 -0.153130 -0.051460 0.033019 0.043964 -0.086162 0.262414 0.050173 -0.308797 0.281150 -0.110018 -0.156820 0.125277 0.111561 0.043994 -0.200512 0.118787 0.046486 -0.067781 -0.023827 -0.025429 0.177079 -0.101629 0.093771 -0.035877 0.067130 0.355388 -0.056504 0.106379
合 0.426744 -0.181522 0.019889 0.317591 0.177694 -0.300718 0.417038 -0.040460 -0.266487 0.002000 0.118421 0.161857 -0.331503 -0.049495 0.120117 0.098899 -0.346237 0.015123 0.052063 0.214237 0.103293 -0.299073 -0.039139 0.089554 -0.038543 -0.013442 -0.070447 0.532730 -0.293406 -0.222207 -0.003039 0.139619 -0.056718 -0.204527 0.184841 0.153805 0.043624 -0.091812 0.118205 0.137796 0.075527 0.104825 0.095412 0.128005 -0.151083 0.267764 -0.223232 -0.233185 -0.076698 0.381414 -0.184435 -0.094675 -0.121306 -0.444101 0.119511 0.015628 -0.113754 0.068474 0.128441 0.064646 -0.188592 -0.088134 0.008282 -0.142711 -0.316447 -0.154688 -0.147965 -0.149714 -0.147656 -0.151585 0.142311 0.198746 0.002301 0.047692 0.066868 -0.007474 0.088415 0.100802 -0.020640 0.192503 0.018938 -0.273772 0.328329 0.413910 0.160125 0.241657 -0.100799 -0.091592 -0.303709 -0.388245 -0.325385 -0.086286 -0.104235 -0.078073 0.034069 0.046735 0.153161 -0.045120 0.357444 0.279468
总 -0.156163 0.005094 -0.087964 0.345824 0.274029 -0.040196 0.063348 0.139031 -0.141938 0.181347 0.006018 0.396279 0.203155 -0.221957 -0.404502 0.344343 -0.095965 0.211814 0.168777 -0.016852 0.173421 -0.172826 0.219551 0.100070 0.167546 0.109111 -0.101455 0.019456 0.032355 -0.046032 0.088838 -0.255098 0.106320 0.021911 -0.040708 0.034753 0.016560 0.176772 -0.048633 0.073109 0.086671 -0.183476 -0.195636 0.365069 -0.101088 0.107271 -0.011466 -0.122262 0.012002 0.094325 0.125008 -0.293644 0.178107 0.173093 0.175953 0.203761 -0.042767 0.218494 0.306953 0.179148 -0.108561 -0.420541 0.081249 -0.084480 -0.180483 0.189302 -0.333596 0.195298 0.071392 -0.013617 -0.191116 -0.153488 -0.088671 0.106912 -0.040455 0.127202 -0.345247 0.322628 0.391268 0.269315 -0.127011 0.414121 0.129464 -0.084622 -0.053766 0.020162 0.449870 0.449395 -0.017636 -0.164159 -0.080990 -0.202048 0.381157 0.138225 0.211561 -0.197345 -0.012960 0.047829 0.293873 0.361178
口 0.941639 -0.242595 0.337392 -0.073002 -0.141978 0.293536 0.116275 0.367078 0.163274 -0.248676 -0.130758 0.344150 0.335697 -0.333632 0.534304 0.296966 -0.054793 0.211609 0.255658 0.507952 -0.072521 0.061167 -0.454827 0.495931 -0.651408 0.148401 0.180140 0.216718 -0.033324 0.078473 -0.891860 -0.113893 -0.498088 -0.119683 0.313444 0.302441 0.048150 -0.240394 0.145916 0.007683 -0.210485 -0.198584 0.372807 -0.097724 0.470662 -0.175333 0.135005 -0.892977 0.509062 0.112175 -0.027194 0.185833 -0.090872 0.012422 0.179117 0.124180 -0.170677 -0.198393 0.118583 0.075875 -0.217979 0.279035 -0.177645 -0.054054 0.505420 -0.111352 0.327107 -0.243314 -0.106435 0.523195 -0.069208 -0.152719 -0.064927 -0.107915 -0.336420 0.155996 -0.053153 0.138549 -0.053971 0.232385 0.141567 0.107124 -0.032956 -0.052748 0.107416 -0.314014 0.115325 0.511581 -0.212523 0.379826 0.290447 -0.420941 0.044942 0.622743 -0.535620 -0.317335 -0.553629 -0.130433 -0.294534 0.376984
业 0.236129 0.417751 -0.294094 0.331435 0.125930 0.531596 -0.026328 -0.046933 -0.392448 0.172937 0.037080 0.286061 -0.151884 -0.359385 0.062323 -0.042277 0.275504 0.049084 0.027773 -0.158095 0.015219 -0.228748 -0.138161 -0.147698 -0.039641 0.139639 -0.403877 0.087204 0.190533 -0.078977 0.079203 -0.145900 0.249050 0.147838 0.232694 0.074474 -0.100904 0.138272 0.051217 0.258086 0.119721 -0.026783 0.055163 0.245058 0.096108 -0.234244 -0.042022 0.204803 -0.499736 0.073610 -0.074758 -0.017590 0.257508 -0.053475 -0.126184 0.560653 -0.163602 0.391058 0.438057 0.170289 0.476131 -0.061763 -0.110394 -0.014880 0.179228 0.385771 -0.097359 0.263872 0.170330 -0.013006 0.213820 0.002815 0.063820 -0.400135 -0.261110 -0.171752 0.083898 -0.293376 0.089162 -0.286272 0.003272 -0.023758 -0.259258 0.242431 0.367299 0.206182 0.195290 0.165397 -0.638412 -0.047773 -0.538678 -0.044337 -0.356110 0.197760 -0.246827 -0.149845 0.274049 0.476304 0.251014 -0.019133
期 -0.125772 0.134994 -0.045045 -0.304695 -0.443626 -0.233822 0.027495 -0.097869 -0.178537 -0.191031 -0.126238 0.118685 0.095859 0.371169 -0.275244 0.288832 0.396310 0.180215 -0.012915 0.109362 -0.001340 -0.126851 -0.126762 -0.037618 -0.159075 0.130498 0.123096 -0.177906 -0.259884 -0.135183 0.519097 -0.066985 0.169393 0.277740 0.258743 -0.142661 -0.018292 -0.204677 -0.127815 -0.163050 0.206688 0.021989 -0.108521 0.275229 0.119964 -0.167376 0.092893 -0.012954 -0.051516 0.448250 -0.124417 -0.286793 0.022483 -0.079485 -0.350285 0.140083 0.119838 -0.000634 0.235276 -0.044974 -0.223503 0.097897 -0.233893 -0.136915 -0.388412 -0.121451 -0.003234 0.130437 0.178856 -0.242842 0.584588 -0.121058 -0.102618 -0.072661 -0.266233 -0.221978 0.229345 0.140671 -0.254755 0.260174 0.060557 -0.052538 0.088330 0.053523 -0.021311 0.274783 -0.188144 -0.087405 -0.294450 0.023675 0.232151 -0.369954 0.506580 0.230785 0.402100 0.029795 -0.139030 0.320591 0.040742 -0.067138
表 -0.045385 -0.061849 -0.204214 0.190927 0.111901 0.283450 0.085701 -0.258335 -0.385464 -0.293148 -0.102728 0.241461 -0.405421 0.364446 0.089664 0.140260 0.072075 -0.001371 -0.137842 -0.108132 0.144155 0.099923 -0.302058 0.199302 -0.005519 -0.181291 0.201866 0.422531 0.021024 0.099995 0.259556 -0.225907 0.531708 0.193299 -0.066145 -0.241187 -0.009784 -0.382068 0.090883 -0.317239 -0.121823 -0.129463 0.214024 0.258628 -0.157338 -0.024683 0.023495 -0.298988 -0.194665 -0.155191 -0.032338 -0.495045 -0.087492 0.090361 0.172451 -0.182514 -0.179709 0.417535 -0.059030 -0.191798 -0.283832 -0.018099 0.173513 -0.111499 0.120911 -0.308988 0.295175 0.327519 0.244186 -0.053590 -0.185113 0.105860 -0.332812 0.286071 0.300526 0.087178 -0.007995 -0.350719 0.030089 -0.291251 0.178975 0.233096 0.164643 0.119655 -0.589223 0.079816 0.018907 0.387483 -0.102074 -0.107770 -0.379896 0.294259 0.429702 -0.055922 0.023909 0.114695 0.394766 -0.514822 -0.384528 -0.151455
全 0.097171 -0.156880 -0.036673 0.127730 -0.049854 -0.098235 0.053213 -0.011405 -0.020197 -0.372837 -0.150565 0.038010 0.149430 -0.077177 0.049938 0.166388 -0.001792 0.205501 0.007671 -0.096956 -0.182042 -0.206389 -0.066896 0.425857 -0.397705 -0.365498 0.040189 0.275737 0.120208 0.056753 0.298898 -0.095475 0.333586 -0.075802 0.009618 0.217073 0.021505 0.015470 -0.037628 0.195581 0.143259 0.178524 -0.003002 0.182455 -0.210143 -0.078460 0.156136 -0.072948 -0.247885 -0.074477 0.034355 -0.140187 0.110854 0.074255 -0.004988 0.048316 0.408837 -0.087974 0.270293 0.103181 -0.207511 -0.245988 -0.226939 0.108054 -0.051035 0.154279 -0.181620 -0.251818 -0.198268 0.093924 -0.063329 -0.070925 0.045367 -0.195025 -0.055874 0.409875 -0.095135 -0.190770 -0.108668 0.097471 0.053567 0.221372 0.222879 -0.035438 0.073906 -0.047552 0.141760 -0.137000 -0.153944 0.322805 -0.204135 0.130450 0.125487 0.124349 0.277429 -0.060629 -0.046083 -0.128069 -0.015152 0.343187
拉 0.062075 -0.363350 0.257484 0.112694 -0.278127 0.099434 -0.126247 0.180335 -0.120165 0.253568 0.209348 0.200043 -0.051845 -0.201659 -0.011874 0.141414 0.147212 0.036364 -0.174989 0.199515 0.374766 0.133254 0.562026 -0.090864 0.139206 0.116262 -0.184121 0.170325 -0.215748 0.363866 0.173290 -0.219788 0.124837 0.027610 -0.144418 0.104865 -0.066218 -0.271686 -0.194261 -0.222891 -0.462700 -0.445548 -0.322986 0.051193 0.150777 -0.386669 -0.039523 -0.115022 -0.154706 0.109588 0.135110 0.092018 0.011278 -0.055718 0.142301 0.009249 0.352365 0.593331 -0.106609 0.009999 -0.383662 0.336438 -0.136943 0.096020 -0.065671 0.237345 -0.245757 -0.086399 0.128159 -0.312842 0.075733 0.015925 0.057668 0.175297 0.108341 0.177822 0.085353 0.221260 0.226785 0.161210 0.093917 -0.091789 0.509516 -0.171763 -0.042463 -0.108931 -0.120101 -0.054181 0.239776 -0.129626 -0.226640 -0.090323 -0.025693 0.082408 -0.271536 -0.216513 -0.163873 -0.266203 -0.056995 -0.045226
科 0.025493 -0.071798 -0.249025 0.245000 0.265428 -0.036944 -0.225414 0.116826 0.389722 0.071476 -0.280835 0.146883 -0.598777 0.182437 -0.354650 -0.072616 0.224392 -0.247365 0.290112 0.086468 -0.012490 -0.101216 0.160060 -0.197797 0.183077 -0.190331 -0.477896 0.280259 -0.215242 -0.052231 -0.240376 0.305825 -0.039301 0.210158 -0.360710 0.233513 -0.322092 0.102091 0.037726 0.256483 -0.115334 -0.168639 0.291466 -0.071554 -0.097906 -0.299765 -0.055521 -0.026999 0.310674 -0.391679 0.183845 -0.193426 0.277708 -0.263796 0.256248 0.196681 0.306582 0.319421 0.076563 -0.321274 0.111850 0.422177 -0.066844 -0.165176 0.153401 0.062366 -0.247282 0.063745 0.459925 0.148318 0.624747 -0.048637 0.378538 0.715700 0.301786 0.686181 0.459766 0.182270 -0.098274 -0.058012 0.111865 -0.391703 -0.118831 -0.176472 0.181572 0.427989 0.253778 0.469607 -0.473373 0.144478 -0.220799 -0.165750 -0.044447 0.145143 -0.403049 -0.549232 -0.028224 -0.394438 0.186800 -0.248384
二 -0.079647 -0.437570 0.153045 0.226061 -0.260666 0.011939 -0.003908 -0.202241 0.061587 0.062681 0.203593 0.149973 0.193023 0.469222 -0.133118 -0.288153 0.250861 0.491811 0.723007 0.062522 0.066855 0.089048 0.066623 -0.025006 0.104790 -0.405660 -0.268107 -0.159485 0.194466 -0.374898 0.180416 0.386600 0.091602 0.021556 0.078449 -0.035163 -0.031943 -0.285302 0.173516 0.088073 0.154004 0.183757 0.043417 -0.107211 -0.165824 0.028354 0.248949 -0.087834 -0.212553 0.220219 0.426536 -0.104553 0.149624 -0.412695 -0.009119 -0.116588 0.049201 -0.182460 0.021074 -0.263883 0.070651 -0.163040 -0.348471 -0.449110 0.124666 0.102267 -0.407757 0.077917 -0.165752 -0.078237 0.096709 0.243473 -0.095346 0.194673 -0.036792 0.238765 0.189957 -0.073466 -0.051450 -0.111595 -0.035698 0.114424 0.378662 -0.172519 0.214919 0.033067 -0.176783 0.017931 -0.297448 0.196675 0.158903 0.459790 0.182414 0.253178 0.200462 -0.085666 0.064824 0.128516 0.094573 0.240536
次 -0.073089 0.011628 -0.207090 0.221519 -0.438512 -0.065246 -0.113143 -0.230753 -0.085968 -0.307494 -0.474486 0.164798 0.333968 0.429787 -0.253413 -0.131583 0.105595 0.348190 -0.044444 0.052606 0.149911 0.174312 -0.042475 0.319034 -0.400202 -0.155618 -0.059053 -0.196668 0.019506 -0.023481 0.227674 -0.136587 0.201588 -0.164764 -0.005228 -0.030940 -0.306327 -0.383636 -0.184474 0.154827 0.221001 0.217990 -0.104764 0.078641 0.144356 0.320780 0.064634 -0.442547 -0.442043 0.015680 -0.038276 -0.124711 -0.045156 -0.158970 0.073267 0.157862 0.299545 0.274106 -0.110320 0.223825 0.051049 0.246297 -0.044240 -0.497226 0.191222 -0.048923 -0.206897 0.069643 -0.290054 -0.108116 0.065974 -0.255028 -0.333942 0.227078 0.094089 -0.000677 -0.027624 -0.041923 0.132714 -0.212840 -0.292893 0.063866 0.166690 -0.156124 -0.351088 0.099403 -0.153219 -0.030065 -0.007454 -0.016253 0.126487 0.185869 -0.169589 0.164877 0.240578 -0.060933 -0.185095 0.230762 0.243263 0.165248
制 0.163508 -0.059170 0.206175 0.168754 0.114218 0.182385 0.138396 0.027965 -0.307293 -0.172461 0.069902 0.126422 0.159557 -0.223746 0.395303 -0.197255 -0.083726 -0.031522 0.007250 -0.021670 0.448205 -0.501423 0.006314 -0.005457 0.010552 -0.269512 -0.380311 0.219636 0.023111 0.081166 0.114444 -0.002979 -0.176030 -0.069688 0.143421 0.151306 0.148900 -0.072977 0.426411 0.081260 0.019179 0.075239 -0.042198 0.395460 -0.184041 0.029749 -0.081852 0.063727 -0.123237 0.128031 -0.463315 0.007489 -0.075981 0.126849 -0.376045 0.050200 -0.180647 -0.151263 -0.104311 0.227126 -0.181355 -0.030631 0.096108 0.099324 0.024391 -0.101663 -0.064146 0.284371 0.032464 0.004622 0.217563 -0.079642 -0.047427 -0.182384 -0.138242 -0.105657 0.423529 -0.001640 0.031017 0.058937 0.054253 0.108038 0.459681 0.351649 -0.040490 0.036198 0.013074 0.096299 -0.415265 -0.098766 -0.252904 0.107784 -0.070940 0.013416 -0.279518 0.260977 -0.117513 -0.053586 0.404493 0.279177
者 -0.120723 0.078882 -0.181409 -0.167346 -0.052867 -0.340089 -0.158807 0.042580 -0.457090 -0.035261 -0.109013 -0.015289 -0.109782 0.319961 0.051034 0.137848 -0.296950 0.023762 -0.306821 -0.067123 0.098169 -0.025961 -0.047112 0.059830 -0.003817 -0.048670 -0.013468 0.122133 0.115665 0.218350 0.290383 0.032315 -0.043435 0.141526 -0.015563 -0.109324 0.167706 -0.271566 -0.133886 0.060628 -0.035317 -0.057524 0.102415 0.372823 0.058437 -0.059775 -0.163516 -0.134239 -0.071643 -0.216223 -0.230682 -0.145048 -0.192467 -0.284005 0.009493 0.180647 -0.142064 0.091920 -0.179983 -0.207861 0.222559 0.072781 0.065514 0.252384 -0.026048 0.031879 -0.196545 0.167346 -0.151307 0.106442 0.022050 0.131702 0.085567 -0.131599 -0.087715 0.154918 -0.010201 -0.015974 0.003503 0.024026 0.132918 0.109450 0.103242 0.068906 -0.121511 0.187066 0.313853 0.101268 0.034592 0.000737 -0.248549 0.026151 -0.181421 -0.099094 0.219194 -0.181526 0.126514 0.212044 0.140242 0.399935
化 0.039450 0.172754 0.013789 0.442257 -0.225218 0.098454 0.194571 -0.214044 -0.177164 -0.034719 0.121196 -0.221369 -0.176296 -0.056829 0.033826 0.001346 -0.031494 -0.207253 0.113047 0.186152 -0.097366 0.125932 0.070815 -0.035983 -0.083492 -0.246570 -0.168522 -0.089392 -0.149809 -0.132562 0.113433 0.305300 0.058618 -0.055455 -0.036569 0.117182 -0.419872 0.372481 0.155792 0.056344 -0.077958 0.163545 0.062434 -0.114765 0.189135 -0.371515 0.176174 -0.296507 -0.449037 -0.070793 -0.060292 0.117039 0.024218 -0.240321 -0.077367 -0.002285 0.142022 -0.237966 0.049812 -0.094113 -0.103597 -0.134996 0.001427 0.251930 -0.028282 -0.137539 0.243438 -0.088673 -0.045703 -0.068052 0.353639 0.394304 -0.035081 0.100117 -0.038737 0.407540 -0.071727 0.144041 -0.016011 -0.085739 0.137681 -0.067919 0.085810 0.577423 -0.151593 0.079316 0.001112 0.017432 -0.529948 -0.150484 -0.027119 0.185111 -0.114458 0.170768 0.362438 -0.222165 0.134709 0.008947 -0.075821 -0.020766
场 0.009134 -0.028591 0.215540 0.024642 -0.584128 0.222074 0.045752 -0.049733 0.082733 0.109632 -0.114676 0.289945 -0.139684 0.434302 -0.144461 0.011392 0.127856 0.108845 -0.453857 0.164102 -0.075961 -0.443089 0.129959 0.244013 -0.042073 0.002971 0.086134 0.120744 0.237177 0.076121 -0.063184 0.039552 -0.042899 -0.490022 0.309883 0.315723 -0.161597 -0.138798 -0.266804 -0.070198 -0.002033 0.157117 0.065122 -0.090127 0.176461 -0.073231 -0.379525 -0.047087 -0.309024 0.047550 -0.126456 -0.247590 0.023811 0.112840 -0.225052 0.380757 0.313345 0.281132 0.112644 -0.058684 0.041396 0.069626 0.063664 -0.057747 0.146659 -0.211764 0.239873 0.344283 -0.030930 -0.092199 -0.347474 -0.260765 -0.174789 -0.198558 -0.127824 -0.093533 0.058435 -0.071298 -0.065277 -0.276746 0.017982 0.110223 0.098270 -0.043728 -0.003704 -0.000028 0.050966 0.149129 -0.166068 -0.054091 -0.003095 0.035117 -0.154179 0.235788 -0.033568 0.077056 0.094836 -0.090116 0.225947 0.185255
马 -0.161739 -0.193542 0.206056 0.045535 -0.271384 0.099203 -0.236158 0.251007 0.050277 0.105864 0.081406 0.195049 0.038816 -0.320128 -0.342163 0.117107 0.045251 0.140002 0.032705 0.128078 0.483493 0.025422 0.161765 -0.137387 0.200172 0.104735 -0.189177 0.021692 0.148461 0.173370 -0.038842 -0.108459 0.040072 -0.038642 -0.179384 0.198041 0.085768 -0.027266 0.018450 0.091908 -0.308133 -0.409718 -0.098107 -0.257407 0.016273 -0.416144 -0.062807 -0.125050 0.050871 -0.191577 -0.028193 -0.135423 0.160058 -0.046571 -0.047177 -0.041282 -0.024519 0.324631 -0.024499 0.081215 -0.239453 0.061999 0.086084 0.034415 -0.066652 0.045855 -0.142703 0.059273 -0.159687 -0.226751 -0.020841 -0.072167 -0.069050 0.069004 0.186171 -0.077010 0.300152 0.056904 0.270905 -0.053929 -0.019341 0.027458 0.235321 -0.090317 0.054197 0.123723 0.061533 0.142175 0.292053 -0.186108 -0.037307 0.119603 0.116597 0.208184 -0.338684 -0.140735 0.015932 -0.205169 -0.068132 0.146202
队 0.295651 -0.113049 0.008950 0.177308 0.034503 -0.246988 0.024253 0.196560 -0.253606 0.376076 -0.264595 0.418791 -0.018129 0.277475 -0.157633 0.017106 -0.108542 -0.198141 -0.091633 -0.227463 0.241144 -0.151657 0.358493 0.508673 0.069428 0.097354 -0.012854 0.358695 0.400840 0.392178 0.648326 0.011080 0.237927 0.171858 -0.201904 0.150164 -0.112685 -0.400853 -0.293031 -0.021329 -0.423775 0.058355 0.194122 0.054207 -0.202547 -0.017541 -0.392011 -0.108013 -0.125491 -0.332242 0.318493 -0.161610 0.292979 0.139300 -0.333424 0.072008 -0.023190 -0.004732 0.203758 0.306603 -0.242701 -0.093799 -0.217733 -0.619526 0.103116 0.026521 0.293120 -0.198281 -0.247144 -0.023325 0.071979 0.035053 0.002738 -0.011268 0.232504 -0.152338 0.042516 0.266362 -0.010552 0.171554 0.267416 0.188719 -0.268511 -0.497255 0.220074 -0.115600 0.357181 -0.170206 -0.371992 0.236760 -0.251797 0.134666 -0.173500 0.228074 0.220522 0.032474 0.299791 -0.310853 0.428397 0.249920
布 -0.084780 -0.154931 -0.052989 0.021368 0.309903 -0.371176 -0.548729 0.004046 -0.383914 0.094152 0.173852 0.155850 -0.088767 0.099495 0.063121 -0.297828 0.151912 0.228943 0.148851 0.547853 0.072693 -0.183223 0.365052 -0.186307 -0.154112 -0.086484 -0.342453 -0.062887 -0.189286 0.170785 0.135212 -0.183077 0.351947 0.311323 -0.176416 0.164612 0.030002 -0.030559 -0.234201 0.257852 -0.091336 0.040903 -0.485392 0.059171 -0.255124 0.053658 0.210085 -0.203413 -0.353433 0.242004 -0.388173 -0.434127 0.198386 -0.031770 0.164335 0.237355 0.056133 -0.015177 0.083431 -0.089085 0.051841 0.036076 -0.155780 -0.080496 -0.056276 0.064563 -0.152879 0.359851 -0.291730 -0.441056 0.106513 -0.134823 -0.103387 0.196432 0.582810 0.065492 -0.061401 -0.360227 0.195683 0.214798 -0.187553 -0.076941 0.117404 -0.226591 0.024457 -0.187471 -0.256145 0.068233 0.317093 0.114503 -0.085858 -0.192197 0.420876 -0.139413 0.104240 -0.131514 -0.214266 -0.645083 0.008042 -0.480739
通 -0.149281 0.070975 0.011473 0.591463 0.058991 0.045126 0.127596 0.139361 -0.001493 -0.081920 -0.197975 -0.043366 -0.062930 0.253115 0.178319 0.151349 0.184326 -0.043586 -0.261171 0.160388 0.239361 -0.306133 -0.113430 -0.165364 -0.163659 -0.191947 -0.175043 -0.119247 -0.116976 -0.284709 -0.172827 0.281558 0.226856 0.089247 0.246946 0.334459 -0.281084 -0.049633 0.097040 -0.045136 0.119991 -0.342198 -0.070700 0.141514 -0.224838 0.048730 -0.334746 -0.508854 0.163321 0.021843 0.225564 0.098440 -0.302877 0.098222 0.052523 0.088589 -0.003748 -0.245641 0.062270 -0.085885 -0.143940 0.068783 0.028189 0.233932 -0.091823 0.093460 0.038688 -0.484028 -0.163300 0.115446 -0.047612 -0.164179 0.028240 -0.131958 -0.276921 -0.015035 -0.056323 0.067891 0.302371 -0.074246 0.033997 0.218968 0.272310 -0.083496 0.181562 -0.028500 0.215451 -0.366315 0.067616 -0.117056 -0.173364 0.009545 -0.159922 -0.133003 0.178497 -0.058909 -0.570346 0.182567 -0.157044 -0.237567
重 -0.014272 0.145226 0.042652 -0.363146 -0.073168 0.159833 0.549902 -0.272398 -0.087540 -0.082034 -0.087825 -0.210776 -0.099778 0.199286 0.039329 0.033710 -0.143785 0.205606 0.114376 0.708508 0.122643 0.011628 0.028437 -0.191128 -0.028359 -0.366745 -0.377192 0.303206 0.232075 -0.148350 0.247800 0.017827 0.235159 -0.082215 0.062790 0.184345 -0.106713 -0.039760 0.068627 -0.136292 0.192361 0.319283 -0.001885 0.226889 -0.189660 -0.222364 0.196378 0.021486 -0.070786 -0.127791 -0.058076 0.093176 -0.238098 0.224386 -0.118330 0.157070 0.213028 0.061874 0.112409 -0.084966 -0.127429 0.037773 -0.154434 0.301179 0.175958 0.175918 -0.067423 -0.010898 -0.453633 -0.232259 0.142438 0.036012 0.111310 -0.138563 0.112303 0.053358 -0.211305 0.055866 -0.071051 0.001748 0.018488 -0.080243 0.016201 0.070369 -0.327235 0.168775 -0.065740 -0.180318 -0.156127 0.173387 0.124190 0.167575 -0.068887 0.122095 0.126638 -0.018071 0.204089 0.158586 0.149039 0.272499
该 -0.076248 -0.039113 0.105601 0.042066 -0.097315 0.129117 0.010397 0.024978 -0.027636 0.050310 -0.465350 0.357456 -0.376987 -0.306221 0.197402 -0.295834 -0.001075 0.219683 -0.099590 0.076596 -0.225333 -0.474780 -0.008319 -0.206054 -0.385881 -0.073289 -0.077809 0.029976 -0.138526 -0.000338 0.235613 0.097659 0.229327 -0.079782 0.280634 0.414215 0.147568 -0.559914 0.114186 -0.091796 -0.156680 -0.145658 0.028527 0.273918 -0.492595 -0.172563 0.015793 0.249484 -0.048596 -0.096802 0.032417 0.191173 0.184948 0.262597 0.444618 0.074451 0.374124 0.085872 0.162074 0.262322 0.093681 -0.460956 0.082999 -0.013382 0.348890 -0.085816 -0.143928 0.166265 -0.321300 0.115400 -0.420705 -0.204457 -0.015728 -0.019405 -0.120005 0.426271 -0.007736 -0.024350 0.062432 0.035800 -0.048600 -0.285851 0.068255 0.230674 -0.249510 -0.170965 0.024530 -0.126956 0.025191 -0.534427 -0.000744 -0.418342 0.111106 -0.250034 0.256970 0.114805 0.000755 -0.242307 0.176024 0.227315
赛 0.144332 -0.260343 -0.006936 0.250535 0.145895 -0.329686 -0.079032 -0.035391 0.309835 0.740606 0.228687 0.727320 -0.465621 -0.170730 -0.425308 -0.037372 -0.288209 0.185500 0.038557 -0.309691 0.535229 -0.345813 -0.129541 0.477404 -0.105102 -0.286722 -0.010822 0.416861 0.404786 0.080216 0.334885 0.065644 0.839990 0.041796 -0.074799 0.316676 -0.201588 -0.169648 -0.189045 0.183955 -0.016441 0.310635 0.016942 -0.362406 0.059270 0.222543 -0.679001 -0.079417 -0.016194 -0.236255 -0.526604 -0.545770 0.448737 0.245388 -0.093390 0.121682 0.311078 0.601726 0.015607 0.108404 0.069659 0.310756 -0.332975 -0.695966 -0.143323 0.189757 0.054183 -0.054891 -0.184202 0.278455 0.374062 -0.089213 -0.203268 -0.299431 0.148096 -0.536310 -0.019098 0.510211 0.204304 0.197383 -0.012580 0.267696 0.168677 -0.066800 0.242021 0.291994 0.016525 -0.050533 0.093939 0.248695 0.212550 0.196830 -0.277533 0.528178 0.196025 -0.364263 0.639541 -0.011771 0.472792 0.222121
都 -0.271506 -0.151443 -0.071947 0.140527 -0.194148 -0.002455 0.131943 -0.110134 0.069375 -0.100903 -0.068104 -0.117336 0.096030 0.037379 0.076129 0.235442 0.082589 0.095773 -0.103203 0.437606 0.205138 -0.232195 -0.135332 -0.184661 -0.046338 0.015597 -0.085215 -0.128040 -0.041483 -0.042306 0.040281 -0.318033 -0.035543 -0.216322 -0.189235 0.070199 -0.055683 0.024773 -0.000126 0.069909 -0.045662 -0.044542 0.057329 0.159116 -0.012344 -0.081414 -0.087883 0.050553 -0.063560 0.029295 0.218297 -0.024237 -0.078003 -0.073603 0.186100 -0.064233 0.339858 0.248251 -0.104660 -0.015723 -0.204960 0.163879 0.112730 -0.048101 0.205647 0.152087 -0.044412 -0.040949 -0.064268 -0.115900 -0.018963 -0.025005 0.121121 -0.072047 0.145079 -0.039295 0.097111 -0.079125 0.118983 -0.172785 -0.059297 0.306296 0.034709 0.013198 0.125591 -0.252404 0.164057 0.136771 0.110211 -0.066114 -0.079406 0.007895 -0.017619 0.154857 -0.119597 -0.187132 0.049172 -0.052818 0.196586 0.237658
力 -0.151148 0.175444 0.053472 0.171723 0.154473 0.181928 -0.017261 -0.005237 -0.250117 0.332866 -0.033460 0.251463 0.096936 0.221719 0.133990 0.694326 0.043074 -0.001578 -0.232738 -0.148888 -0.081702 -0.076700 0.223864 -0.171990 0.183976 0.185425 0.248756 0.123354 0.067347 -0.005077 0.592953 -0.095469 -0.170178 -0.383657 0.222378 0.354714 -0.191961 -0.051939 -0.248344 0.337270 -0.149671 -0.271848 -0.106297 -0.010252 -0.021178 -0.533082 -0.221799 -0.053337 -0.095123 -0.021993 -0.273482 -0.434324 0.234713 0.130774 -0.098693 -0.114404 -0.000160 -0.257927 0.062401 0.112576 -0.082151 -0.194701 -0.231709 0.097475 0.289553 -0.024574 0.388307 -0.017220 0.000841 0.118082 0.395511 -0.003168 -0.064491 0.156124 -0.122516 0.015682 0.025676 0.026480 -0.023382 0.186346 0.020973 0.010350 0.261225 -0.026223 -0.266751 -0.242418 -0.074606 0.311195 -0.074063 0.042531 0.159987 0.281206 -0.094064 -0.378469 -0.146655 0.170497 0.308972 0.125023 0.258954 0.445798
式 -0.314148 -0.203583 -0.114354 0.379818 0.262350 -0.269883 -0.013143 -0.200639 -0.221538 -0.195751 -0.016992 0.052053 0.270208 0.019566 -0.093932 -0.087336 0.289398 0.143943 0.096497 0.342753 -0.029684 -0.203588 0.086955 0.196427 0.199148 -0.062436 -0.310582 0.325978 0.254022 -0.442218 -0.042819 0.446443 0.020658 -0.062826 -0.011081 0.139554 0.172239 0.101391 -0.118667 0.101050 0.177089 0.131023 -0.114015 -0.510543 -0.069463 0.187210 -0.178563 -0.714763 0.027582 0.164943 0.159296 -0.194390 -0.056023 0.062592 -0.201206 -0.048866 0.257534 0.222067 0.141666 -0.237763 0.380684 0.104709 -0.126317 -0.372204 0.263275 -0.111348 0.059194 0.411893 -0.316138 -0.013055 0.056594 0.121072 0.086149 0.086612 -0.141108 0.246448 0.068417 -0.215944 -0.227429 0.254497 0.080968 0.299092 0.181057 0.294664 0.036438 -0.125407 -0.165652 0.046866 -0.049528 -0.126903 -0.062169 0.250675 -0.169325 -0.303423 -0.090459 -0.343119 0.056140 0.117362 0.092333 -0.058439
数 -0.332970 -0.243098 -0.175786 -0.090449 -0.241571 0.380374 0.063694 -0.202261 -0.386485 0.156219 -0.151083 0.129953 -0.168863 0.410926 0.241654 0.217610 -0.007768 0.101969 -0.020655 0.077358 -0.212609 0.200500 -0.250068 -0.132503 0.130729 -0.030337 0.108880 -0.098115 -0.477030 0.169558 0.132996 0.219273 0.075659 -0.079269 -0.243702 0.018812 0.106406 0.042301 0.280441 0.079241 -0.057584 -0.160956 0.426343 0.001270 -0.163051 -0.147105 0.210088 -0.594246 -0.178331 0.196535 0.350674 0.163055 0.080990 -0.112445 0.171398 0.179354 0.220524 0.068281 -0.260841 0.097534 -0.100193 -0.363352 0.014816 -0.158702 0.195293 -0.243248 -0.070199 0.130935 -0.071159 0.118335 0.021367 0.001118 -0.231637 -0.185474 -0.292209 -0.053010 -0.170088 0.046110 -0.011635 0.079420 -0.003174 0.393088 0.097872 0.077299 -0.021957 0.140900 0.059727 0.365943 -0.032032 0.166916 0.006603 0.051029 0.031911 -0.101752 -0.062713 -0.373355 -0.039143 0.057695 0.208155 0.075830
系 0.293685 -0.181633 -0.324482 0.317491 0.384082 -0.206824 0.109774 0.113484 -0.163004 0.101903 -0.237488 0.279701 -0.313747 -0.073614 -0.406069 0.086820 0.087420 0.431250 -0.233298 -0.162156 0.171920 -0.074322 0.150113 0.014381 -0.221205 -0.105203 -0.051284 -0.105909 -0.184204 0.326910 0.203410 -0.365103 -0.028444 0.083783 -0.251694 0.160390 0.150175 0.027786 0.029424 -0.140912 -0.226489 -0.001977 -0.126389 0.458576 0.189884 0.161753 -0.278908 -0.668184 -0.086673 0.276735 -0.032450 -0.156744 -0.148790 0.325231 -0.125167 -0.078139 -0.359065 -0.277495 0.005420 -0.210462 0.176273 -0.258448 -0.138905 -0.178855 -0.256639 0.111727 0.000070 -0.227904 -0.080747 -0.051812 -0.075142 0.385355 0.227747 0.051195 -0.186763 0.145706 -0.092576 0.012645 -0.033932 -0.072981 -0.243193 0.190687 0.098894 0.625925 -0.038566 0.313009 -0.192434 0.596501 -0.605828 -0.065040 0.159041 -0.088599 -0.148708 -0.180854 0.232953 -0.229114 0.039248 0.223659 0.118524 0.404461
十 -0.317223 -0.217700 0.240532 0.303172 -0.257143 0.130642 -0.006736 -0.192055 -0.208518 0.043322 0.394526 -0.015049 -0.115248 0.680769 0.328898 -0.147529 0.450333 0.737145 0.614065 0.256891 0.083374 -0.060488 0.052213 0.331251 -0.166685 -0.143816 -0.301134 -0.262024 -0.163310 -0.258211 0.246841 0.453447 0.311315 0.119594 0.080383 -0.529480 0.002444 -0.515325 0.469470 0.186840 0.493031 0.244083 0.146040 -0.218621 0.077326 -0.262271 0.297559 -0.358085 -0.027089 0.048386 0.238000 -0.139988 0.062816 -0.926312 -0.157549 0.077987 0.136014 -0.413521 0.392256 -0.226409 0.298935 0.119350 -0.026174 -0.396263 0.028341 0.171049 -0.620011 0.157579 -0.153065 -0.118732 0.019825 0.167896 0.211121 0.590292 -0.073607 0.258192 0.275108 0.201383 0.207007 0.001613 0.090068 0.194997 0.332202 -0.264995 0.299426 -0.150321 -0.004222 0.012572 -0.252556 0.141311 0.384615 0.642908 0.287456 -0.215086 0.170193 -0.227713 -0.211609 0.006076 0.111962 0.061281
两 0.087703 -0.264625 -0.111320 0.051816 -0.256149 0.054083 0.303163 -0.362965 -0.137734 0.129262 -0.195449 0.161895 -0.063555 0.018125 0.209536 0.050419 0.277088 0.168782 0.072259 0.087617 0.165064 -0.136417 -0.000871 -0.193329 -0.244614 -0.092069 -0.080175 0.020326 0.164696 -0.298446 -0.104797 0.208949 0.222915 0.065463 -0.034594 0.074879 0.299994 -0.100160 0.096213 -0.058403 -0.037234 -0.104461 0.156376 0.149380 -0.036968 0.319529 -0.006931 -0.232466 -0.148902 0.161476 0.169661 -0.162967 -0.131800 -0.052005 -0.044244 -0.008350 0.193858 -0.004606 0.122134 0.101791 -0.137031 -0.031180 -0.171370 -0.115023 0.131002 -0.153356 -0.074768 0.058332 -0.082084 0.164021 -0.107061 0.196051 0.057474 -0.561817 -0.155730 0.281867 0.175277 0.197325 -0.174820 -0.147184 0.090565 -0.075862 0.044874 -0.034407 -0.037174 -0.017204 -0.072441 0.066908 0.164020 0.042706 0.080784 -0.092847 0.157108 0.038299 0.001331 -0.151660 -0.125780 -0.211012 0.049890 0.285185
称 -0.032193 0.093294 0.182302 0.188343 0.108273 -0.140594 -0.197898 0.003497 -0.317179 -0.151918 0.026944 0.194483 -0.047111 -0.063425 0.037696 0.082639 0.185625 0.064924 0.245612 0.146804 -0.040394 0.039086 -0.178204 -0.265477 -0.121239 -0.133758 -0.209977 -0.058445 -0.028220 -0.106740 -0.078510 -0.014234 0.036143 -0.094402 -0.213304 -0.150208 -0.016034 -0.193689 0.119402 -0.180918 -0.349457 -0.545230 0.201121 0.145191 0.167214 0.067320 -0.182464 -0.011376 -0.256815 0.204162 -0.313913 -0.023895 -0.333577 0.081846 -0.277337 -0.055251 0.067600 -0.325596 0.023989 -0.326023 -0.077225 -0.287536 0.237777 -0.015902 -0.014535 -0.259812 -0.193950 -0.024483 0.114569 0.117071 0.149597 0.190459 -0.091566 0.149551 0.029682 -0.081617 -0.180689 -0.277070 0.066579 -0.043578 -0.025279 0.219811 0.110117 -0.025979 -0.123503 -0.308478 -0.049394 0.119298 0.116344 0.137319 -0.427748 0.217385 -0.120086 0.286656 0.425435 0.315490 0.145750 -0.462946 -0.142130 -0.320958
共 0.494315 -0.177404 -0.177508 0.384319 0.098601 0.108834 -0.264022 0.214726 0.085897 -0.440120 -0.450971 0.256570 -0.027956 0.103502 -0.035702 0.327139 0.039449 0.321914 0.132050 0.307816 0.254673 0.097350 0.165015 -0.174802 -0.258915 0.018985 0.013153 0.723582 -0.190734 0.331025 -0.023022 -0.029958 0.316526 0.052690 -0.132924 -0.103876 -0.012808 -0.032413 -0.084828 -0.115696 0.469925 0.407677 0.132083 0.328237 0.024537 0.193862 -0.205834 -0.422673 -0.039793 -0.126317 0.232937 -0.248964 0.430046 -0.049900 0.435076 0.052009 0.110326 0.509026 0.234960 0.379978 0.400588 -0.127805 0.272230 -0.049030 0.345330 0.043959 0.191771 0.373012 -0.054274 0.216727 0.088453 0.352882 0.132405 -0.208500 -0.314419 0.657609 0.363770 0.077766 0.128354 0.481459 -0.326641 -0.055703 0.110482 0.280867 0.204091 0.100282 0.108065 -0.372921 0.317655 -0.332637 -0.046746 -0.070277 0.106051 0.205939 0.229135 0.145547 0.163860 -0.095098 0.150449 0.303968
设 -0.029870 0.220993 0.149828 -0.022414 0.229461 -0.174624 0.201411 0.048160 -0.131690 0.481814 -0.334605 0.004626 -0.077271 0.048425 0.329765 0.204359 -0.013745 0.225018 -0.026638 0.263604 0.000346 -0.399024 0.020126 -0.270707 -0.147119 0.058206 -0.172251 0.174338 0.154703 -0.127627 -0.137340 0.442421 -0.164647 -0.291288 -0.274377 0.106842 -0.052522 -0.037888 -0.001446 -0.058400 0.108597 0.356946 -0.653016 -0.062062 -0.441974 0.294270 -0.020051 -0.230484 -0.073395 0.148359 -0.066786 0.129870 -0.076238 0.335797 0.055029 -0.027386 0.202753 0.125616 0.224299 -0.077229 -0.024277 0.142082 -0.204822 0.024474 0.211136 0.180258 -0.141272 0.328401 0.098596 -0.308161 0.000502 -0.218601 0.161065 0.208292 -0.269230 0.102972 0.436811 -0.203845 -0.094153 0.150615 0.304242 0.263996 0.112359 0.107710 0.211041 0.022371 0.093138 0.296135 0.146346 -0.018300 -0.198005 -0.126947 0.489463 0.066320 -0.270291 -0.403769 -0.065260 0.080102 0.249804 -0.052253
s -0.248030 -0.295746 0.308966 -0.420570 0.343668 0.212715 0.027483 -0.077355 -0.012373 0.066818 -0.193132 -0.407364 -0.250925 -0.209635 0.431496 -0.215922 0.394263 -0.162255 0.174819 -0.794334 -0.681641 -0.125017 -0.270337 0.069590 -0.131288 0.246634 0.174545 0.721466 0.465794 -0.085416 0.091441 -0.265374 -0.062046 -0.261692 -0.071216 -0.034363 -0.067316 0.258259 -0.106131 0.186953 -0.061059 -0.433352 -0.410836 0.253394 0.027062 -0.204251 0.346697 -0.525315 0.096691 -0.326852 0.190722 0.092865 -0.483911 -0.170501 0.174286 -0.391031 -0.149318 0.225590 -0.325768 -0.225207 -0.434105 0.296535 0.099140 -0.515477 -0.942175 0.359384 0.080837 0.440154 -0.106916 0.157812 0.101755 0.380404 0.118224 -0.365706 0.118300 0.019539 0.106135 -0.252231 0.121718 0.023520 -0.453441 -0.003443 -0.425921 -0.022686 0.104483 -0.248444 -0.105193 0.201679 -0.292358 0.227168 -0.520741 -0.193492 -0.403058 0.002616 0.503513 0.853319 -0.449223 0.116368 0.694092 -0.135706
州 -0.207704 0.098580 0.303992 0.169072 0.294310 -0.056773 -0.249093 0.051053 -0.304793 -0.043540 0.088763 0.100905 -0.177239 0.129384 -0.273452 0.328759 0.231127 0.107461 0.114015 0.651697 0.441104 -0.210333 0.250298 0.238043 -0.030886 0.271580 -0.247908 -0.232404 -0.502542 0.402116 -0.190695 -0.202573 -0.009024 -0.135122 -0.146250 0.057731 -0.159662 0.158645 0.100605 -0.099162 -0.417671 -0.158817 -0.346803 -0.121007 -0.177191 -0.243634 0.173506 -0.153657 0.266015 0.052356 0.237556 -0.183220 0.282448 0.059755 -0.155718 -0.107339 0.233286 0.255632 -0.519302 0.107670 0.075350 0.131051 0.107258 0.219388 -0.012906 0.354711 -0.120914 0.237836 0.055931 -0.266709 -0.183985 0.169213 -0.019114 -0.304740 0.340726 -0.097482 0.210870 0.242878 -0.036732 -0.050392 0.137874 -0.008385 0.219475 -0.202207 0.436675 -0.027549 0.094450 0.230142 -0.348587 0.052193 -0.239065 0.130337 0.159418 0.580744 -0.155059 -0.033772 -0.280656 -0.179424 0.061547 -0.200857
目 -0.597387 -0.153923 -0.119883 -0.107305 0.068512 0.097272 0.047113 0.264997 -0.115679 -0.138139 0.102632 -0.158489 -0.649981 0.566421 -0.492326 0.151927 -0.007744 0.175784 0.077066 0.035214 -0.129538 -0.635926 -0.156852 -0.481891 0.025396 -0.566501 -0.240806 0.199082 0.136380 -0.133263 -0.658904 -0.073707 -0.064252 -0.090144 0.219880 0.096782 0.363125 -0.258967 0.215246 0.805539 -0.066873 0.330393 0.107093 -0.227147 0.000356 -0.058142 -0.335434 -0.029799 0.101413 -0.329618 0.123058 -0.042963 -0.068666 0.089225 0.048625 0.028902 0.274534 0.122894 0.106405 0.187218 0.290324 0.461390 0.245281 0.348012 -0.117342 -0.148926 -0.400147 0.645128 -0.058687 0.416039 0.597652 -0.753543 0.072868 0.444902 -0.104791 0.197453 -0.290065 0.351376 -0.088103 0.076249 0.364146 -0.475691 -0.323211 0.070900 -0.099602 0.142833 -0.096188 0.415515 -0.299780 0.446595 -0.171587 -0.256452 -0.112539 0.260338 0.042618 -0.109545 0.317330 -0.517842 0.358678 0.173061
相 -0.096970 -0.095645 -0.261082 0.062936 -0.091520 0.005755 0.340052 -0.057119 -0.058411 0.200065 -0.077397 -0.000215 -0.021837 0.123146 -0.094363 0.121197 0.258204 0.093659 -0.099834 -0.030926 0.365999 -0.269049 -0.455233 -0.317872 -0.263638 0.035170 -0.060082 0.055960 -0.031858 0.238750 -0.154548 -0.043493 0.100035 -0.096139 -0.180980 -0.074328 -0.001518 0.056374 0.374766 0.098284 -0.132453 0.044493 -0.030164 0.498991 0.111735 0.133163 -0.332973 -0.427394 -0.175767 0.527994 0.132112 0.159075 -0.068319 -0.127897 0.180692 -0.132308 0.096416 -0.111497 -0.073474 0.006196 0.260244 0.022772 0.010286 -0.065379 0.014609 0.147063 0.468962 0.131033 0.072864 -0.146843 -0.194316 0.188041 -0.101419 0.091995 -0.047375 -0.286926 -0.014741 0.065517 -0.177800 0.023890 -0.230018 0.079842 0.201534 0.285619 -0.208889 -0.005686 0.045934 -0.069725 -0.129971 -0.070416 -0.145643 -0.021627 -0.036040 -0.004450 -0.007055 -0.202235 0.057884 0.100774 -0.179927 0.443223
线 0.138051 0.006837 0.022447 0.283367 0.075170 -0.118838 -0.170782 -0.100600 -0.144032 0.112759 -0.070848 -0.184697 -0.268897 0.131736 0.087115 0.269900 0.294319 0.308098 -0.256079 0.100494 0.103408 -0.002615 0.116022 -0.283107 -0.197183 -0.418919 -0.143203 0.168183 0.109883 -0.259939 -0.305621 0.039932 -0.377230 -0.054919 -0.151832 0.268931 -0.046586 -0.393502 -0.130519 0.350084 0.357678 0.055612 -0.029455 -0.153884 -0.241715 -0.213212 -0.262786 -0.355172 0.119636 -0.058807 -0.039488 0.026894 0.019111 0.524886 -0.106829 0.004505 0.030554 -0.311985 0.118440 -0.181008 0.042254 0.164365 0.286324 0.040521 -0.095967 0.165875 0.183039 0.001156 -0.023384 0.076342 -0.347592 -0.097375 -0.110960 -0.118681 0.144541 -0.168167 -0.056290 -0.124924 -0.029697 0.157775 0.094045 0.011278 -0.341328 -0.088673 0.178640 0.212800 0.006641 -0.443342 -0.328170 0.059438 0.169839 -0.105047 -0.012482 0.213871 0.348415 0.004399 -0.187980 -0.143202 0.249606 0.143797
士 -0.207699 -0.099420 -0.151408 0.287653 -0.212154 -0.060657 -0.126303 -0.092244 -0.150415 0.127666 0.166986 0.065914 -0.001470 0.019547 -0.058180 -0.010131 0.277276 0.021365 0.062539 0.375037 -0.028411 0.088445 0.280120 0.192460 -0.106324 -0.121422 0.021334 0.046397 -0.133865 0.212451 0.075462 0.274210 -0.310729 -0.313646 0.019446 0.079530 -0.135528 -0.367324 -0.306916 -0.067927 0.347784 -0.510941 0.263267 0.023257 0.192000 -0.536467 -0.048389 0.006273 0.025079 -0.494161 0.489928 0.266388 -0.229719 -0.406714 0.021066 -0.113774 -0.656357 0.324948 0.458360 -0.374715 0.495121 0.195202 -0.638866 -0.168394 0.012247 0.421691 -0.218564 0.085294 -0.225595 0.248845 0.292354 0.174588 -0.515040 0.085173 -0.340581 0.299282 0.142654 0.273825 -0.012225 -0.049893 0.026650 0.040595 -0.072552 -0.045063 0.032241 -0.292670 0.089998 0.377279 -0.255152 -0.081407 -0.042746 0.370459 0.387888 0.058443 0.200550 -0.219678 -0.244294 -0.203923 0.089017 -0.081680
; -0.227982 -0.193559 0.046593 -0.071793 0.245701 -0.127598 0.137450 0.078578 -0.082942 0.195180 0.001047 0.285898 0.014431 0.123124 -0.271118 0.283196 0.000461 -0.191102 0.066567 -0.322568 0.116104 0.200077 -0.268571 -0.037522 0.087286 0.188606 -0.358510 0.138709 -0.249696 -0.260342 -0.134968 -0.067792 -0.038175 -0.093419 0.146855 -0.188845 0.317840 -0.106346 0.122419 0.248518 0.178638 0.055174 -0.356549 0.150803 -0.049739 -0.086738 0.167842 0.091844 -0.003121 -0.106697 0.013403 0.205026 -0.076842 -0.220041 0.113205 -0.328363 -0.034512 0.016530 0.123910 -0.299795 0.082207 -0.198356 -0.076710 -0.217910 -0.020204 0.012072 0.216290 0.119364 -0.068284 0.194301 -0.132953 0.239498 0.064644 -0.193103 -0.004555 -0.092808 0.150938 0.003485 0.047576 0.050587 -0.029622 -0.133299 0.006650 -0.017293 -0.202368 -0.116027 0.012480 -0.050217 -0.147310 0.031863 -0.008754 0.209491 -0.075634 0.112551 0.027068 0.062012 -0.091819 0.061079 -0.179397 0.036001
联 0.163172 0.022896 -0.000033 0.310207 0.085955 -0.323645 0.295042 0.148847 -0.317280 0.107931 0.171317 0.276589 -0.405441 -0.189549 -0.140743 0.341829 -0.131904 0.034089 0.272686 0.102511 0.467334 0.159105 -0.097258 0.156655 0.403837 -0.145235 -0.648591 0.394697 0.133651 0.076467 -0.093688 0.026997 0.937389 0.053515 -0.109738 0.086673 -0.422574 -0.229715 -0.044724 -0.136916 -0.327847 -0.271467 0.208934 0.096908 -0.213912 0.324920 -0.506349 0.039315 -0.370218 -0.047756 0.300681 -0.562585 0.670776 0.097135 0.082526 0.150366 0.279179 0.017478 0.221342 0.161668 -0.260458 0.103343 -0.443308 -0.404239 -0.040316 0.375468 0.232602 -0.079110 -0.319546 0.055605 0.074944 0.108919 -0.235501 -0.330305 -0.354718 -0.019872 -0.188245 0.210741 -0.001514 0.224066 0.001210 0.340196 -0.183885 0.001050 0.111696 -0.092374 -0.295457 -0.161104 -0.465759 0.053676 -0.211736 -0.024053 -0.424181 -0.042072 -0.161498 0.105465 0.269275 -0.048721 0.265303 0.239110
属 0.123395 0.180566 0.073386 0.207189 0.461611 0.039273 -0.044534 -0.030576 0.087263 0.134569 -0.104515 0.311325 -0.256034 0.086821 0.266236 0.152178 -0.295865 0.180509 0.012247 -0.135279 0.236996 -0.569278 0.017567 -0.280679 -0.247910 -0.119954 -0.149274 -0.339731 -0.045011 -0.082076 -0.190534 0.179320 0.166390 -0.352757 -0.016949 0.036536 -0.094609 0.259529 -0.147121 0.200379 -0.199795 -0.192903 -0.112772 -0.042424 -0.066457 -0.115331 0.044872 0.160420 -0.162697 0.478206 0.207679 0.053424 -0.025463 0.203686 -0.100221 0.089804 0.199670 -0.167434 -0.087461 0.044286 -0.037575 0.181495 0.262349 -0.120282 0.141523 0.228819 -0.112784 -0.021704 -0.081333 -0.021246 0.163197 0.263688 -0.137913 0.118468 0.117067 0.029053 0.334757 0.001851 -0.092056 -0.054410 0.545684 -0.320112 -0.350102 -0.140162 0.042641 -0.092966 -0.255573 0.076023 -0.188847 -0.053210 -0.224966 -0.044670 0.220398 0.297358 0.084329 -0.040920 -0.176651 -0.495364 0.004902 -0.013915
原 0.008137 0.009933 0.103442 0.001303 0.072302 -0.016613 -0.032696 -0.058747 -0.161896 -0.084698 0.025912 0.053704 -0.005648 -0.020972 0.094350 0.047147 0.030769 -0.007836 0.086808 -0.058060 -0.035157 0.050333 -0.314259 -0.386352 -0.078533 -0.153927 -0.024041 -0.042216 0.244619 -0.178024 0.070125 -0.027960 -0.177204 -0.355993 -0.031360 0.189766 0.199330 -0.027385 0.189382 0.003142 0.049027 0.057797 0.069254 0.112668 -0.311187 -0.069732 -0.007109 0.160970 0.033588 0.044068 -0.087266 0.096520 -0.065649 0.034070 -0.156453 0.284197 0.081341 -0.002003 -0.291110 0.177986 0.099680 -0.118613 0.203464 0.098555 0.031631 -0.045510 -0.076083 0.209527 -0.252788 -0.197983 -0.024940 0.023042 -0.001096 0.095209 0.194008 -0.117682 0.187469 -0.079907 -0.020063 0.074111 0.041161 0.026240 0.140877 0.109239 0.039487 -0.035397 -0.175621 -0.158058 0.028541 -0.185556 -0.200110 -0.027835 -0.185630 0.300959 0.220139 -0.155753 0.040511 0.046998 -0.045903 0.272124
水 0.429587 -0.039315 -0.334044 -0.072556 0.155510 0.276459 -0.405772 -0.121814 -0.325952 0.055631 0.370135 -0.441881 0.113711 0.248116 -0.317216 -0.158123 -0.077284 -0.068575 -0.007468 0.143045 0.125881 0.160455 0.159723 -0.321854 -0.205492 0.019637 0.049699 -0.272103 0.129351 -0.274319 -0.107181 0.645001 0.119286 -0.351845 0.249294 0.503212 -0.340906 0.246743 -0.033815 0.811366 -0.017413 0.133366 0.232726 0.283161 0.301058 0.151990 -0.020297 -0.146254 -0.335863 -0.074113 0.055325 -0.188630 0.241322 0.282504 -0.242657 -0.068118 0.125335 0.133632 0.209576 0.014504 0.135144 0.346058 -0.242567 0.189471 -0.119366 0.147810 0.268533 0.364842 -0.067007 -0.264090 -0.176115 0.459473 -0.059679 0.146041 0.555423 0.022967 -0.246813 -0.152754 0.192522 0.109825 0.026192 -0.232739 0.238708 -0.207869 0.040478 -0.442914 0.263170 0.125022 0.284506 0.350332 -0.175670 -0.459892 0.007812 -0.432210 -0.066038 0.129884 -0.357190 0.152902 -0.147228 0.178365
达 -0.165641 -0.117695 0.046682 0.190750 0.059059 -0.028318 -0.083566 0.057081 -0.185897 0.000632 0.034767 0.191458 0.099724 0.111436 -0.010709 0.073826 -0.134392 0.223310 -0.051206 0.173098 0.075433 0.204105 0.112821 0.280936 0.002550 0.129233 -0.021774 -0.148156 -0.018838 0.317456 0.197386 -0.381887 0.459256 -0.057081 -0.184929 -0.036464 0.055243 -0.105567 -0.057031 0.495714 -0.436605 -0.128988 0.162269 0.146571 0.117115 -0.229179 -0.138207 -0.148177 -0.364120 0.275811 0.326380 -0.028534 0.033553 0.012785 -0.013178 -0.144330 0.337609 0.256511 -0.279333 -0.153292 -0.287847 -0.178273 -0.056199 0.055033 -0.072817 -0.194905 0.443234 -0.254672 0.168290 -0.179377 0.035501 -0.123752 0.066321 -0.060008 0.313946 0.142352 0.006352 -0.267181 0.727896 0.261362 -0.153833 -0.248191 0.361579 -0.237056 0.208474 0.160243 -0.141216 -0.223405 -0.114629 -0.012203 0.015217 0.037880 0.360979 0.090492 -0.526247 0.121473 -0.250686 0.072202 0.054342 -0.141053
比 -0.063524 -0.221943 0.320830 0.002560 -0.110727 -0.010741 -0.072937 -0.320112 0.144269 0.376459 -0.001502 0.431713 -0.015158 -0.114901 -0.063291 0.189373 0.055771 -0.160035 -0.026888 -0.074841 0.191842 -0.131546 -0.092487 0.004646 -0.126010 -0.280135 0.011318 0.121016 -0.064070 0.112151 0.266567 0.148536 0.184836 -0.049312 0.101832 -0.075790 -0.049000 -0.017543 0.054978 0.165174 -0.353004 -0.144525 0.094878 0.173450 0.009090 -0.262386 -0.423524 -0.196031 -0.177835 0.056615 0.129997 -0.197116 0.159090 0.108138 0.187968 0.040412 0.168695 0.307069 -0.058611 -0.004405 0.031626 0.436425 -0.336847 -0.052349 -0.094138 0.142877 0.187216 -0.006060 -0.179082 0.063667 0.027172 -0.061692 -0.195938 -0.018791 0.098233 -0.274324 0.161886 -0.049177 0.166984 -0.000844 -0.181010 0.341417 0.191093 -0.025779 -0.109338 0.301221 0.104924 -0.062628 0.264644 0.094925 -0.054734 0.105338 0.119107 0.133211 -0.432013 -0.092919 0.262156 -0.184153 0.463890 -0.109972
们 0.024336 0.056228 -0.015648 -0.059113 -0.077710 -0.119514 0.217567 -0.313518 -0.600944 0.017658 -0.212962 0.327928 0.119665 0.342226 0.299349 0.027407 0.262254 -0.548784 0.069941 0.381909 0.238033 -0.226853 -0.182195 -0.019810 -0.366974 0.098365 0.053245 0.138956 0.108326 -0.135058 0.176487 -0.263020 -0.118102 -0.054878 -0.147788 0.272384 0.179407 -0.097349 0.127104 0.075603 0.152232 -0.217648 0.197676 0.070813 0.362206 -0.095772 -0.489567 -0.279843 -0.040158 -0.444016 0.389942 -0.308130 0.087059 -0.133186 -0.255447 -0.063823 -0.273770 0.009497 0.004511 -0.132709 -0.076686 0.207288 0.254733 0.174990 0.165830 0.028183 0.059905 -0.234182 0.292684 0.112875 0.104162 -0.196221 0.046978 0.125982 -0.282237 -0.297177 -0.144988 -0.157622 -0.035828 -0.201649 -0.024159 -0.133685 -0.024509 -0.031301 -0.187059 -0.209696 0.357681 0.131135 0.407073 0.354251 -0.208049 -0.005713 -0.039909 -0.255198 0.336265 0.099276 0.023328 -0.173415 -0.192292 0.464899
王 -0.075339 -0.288970 0.063601 0.151579 0.014103 -0.222280 0.055664 0.103606 0.026210 -0.034011 0.058157 -0.041419 0.124730 -0.050209 0.007162 0.393999 0.102461 -0.015758 0.104448 -0.057049 0.181232 0.262484 -0.058993 -0.150272 0.077495 0.215348 -0.498907 -0.200015 0.053224 0.178310 0.241848 -0.081674 0.110012 -0.073853 -0.011483 -0.070120 0.372399 -0.066661 0.177834 -0.101878 0.182802 -0.201806 -0.185563 -0.071067 0.089186 -0.236463 -0.204407 0.271772 0.121874 -0.167172 -0.056467 -0.122081 -0.104017 0.037315 -0.022044 -0.085772 0.098196 0.060865 0.041502 0.024513 0.027424 0.078059 -0.180027 -0.288626 0.065745 0.047130 -0.103514 -0.019904 -0.148598 0.065648 -0.065331 0.270836 -0.273297 0.075079 0.281280 0.140908 0.071803 -0.042768 -0.123166 -0.228150 0.036506 -0.228491 0.267497 -0.031856 -0.082117 0.126718 0.316515 -0.106500 -0.184289 -0.013481 0.115943 0.071204 0.116543 0.070118 0.337158 0.245247 0.004436 -0.010791 -0.305993 -0.032804
运 0.334908 -0.062377 0.173332 0.552591 -0.370048 -0.080244 -0.229363 -0.442450 -0.307115 0.061154 -0.023968 0.416082 -0.148251 -0.164780 -0.226709 0.689845 -0.038968 0.139979 -0.918426 -0.519700 0.291990 -0.206632 -0.292737 -0.025007 -0.014434 0.115959 -0.206308 0.487163 0.398197 0.040367 -0.124881 -0.035832 0.021368 0.108996 0.308627 0.177644 0.231116 -0.010828 -0.312629 -0.061161 0.020618 0.330943 0.042045 -0.679983 0.180357 -0.642686 -0.150482 0.225678 -0.227168 -0.047746 0.136513 -0.275695 0.175884 -0.145586 -0.198226 0.273231 0.007098 -0.056789 0.608918 -0.188844 0.230143 -0.263597 -0.361587 0.324614 -0.224476 0.044850 -0.228986 0.031907 -0.203870 0.063058 0.282361 -0.258041 -0.344032 -0.215619 0.078903 -0.353265 -0.081350 -0.086318 -0.082961 0.371699 0.266121 0.363066 -0.200578 -0.114103 0.027936 -0.045205 0.072351 0.047733 -0.359705 -0.227302 -0.337366 -0.079999 -0.305921 -0.245638 -0.080377 -0.049712 -0.236529 -0.108522 0.500670 -0.094575
罗 -0.140465 -0.263060 0.321700 -0.215866 -0.284455 -0.312501 -0.307331 0.099354 0.083665 -0.038555 0.169185 -0.096753 -0.256575 -0.248346 -0.075195 0.176087 0.056231 0.126501 0.088139 0.112697 0.409563 0.030873 0.641102 0.015907 -0.052550 0.267810 -0.184187 0.291009 -0.407254 0.315708 0.049374 -0.162303 0.348020 -0.017810 -0.172837 0.180011 0.170285 -0.317394 0.004498 -0.294998 -0.325461 -0.559020 -0.189656 0.076667 0.127908 -0.467983 -0.027605 -0.258562 -0.202781 -0.169128 0.016571 -0.033057 0.275723 -0.054465 -0.093558 -0.046226 0.108849 0.217825 -0.213648 -0.199096 -0.317541 0.017796 -0.154723 0.138588 0.012441 0.093388 -0.213307 -0.052551 -0.032475 -0.230161 -0.081337 0.017255 -0.174685 0.110895 0.159475 0.044464 0.219926 0.247552 0.007767 -0.108940 0.023550 -0.136112 0.175280 -0.045747 0.191452 0.142120 -0.260115 -0.021806 0.197297 -0.164380 -0.335913 -0.019561 0.098966 0.340804 -0.365042 -0.230659 0.055295 -0.043581 -0.014565 0.126017
安 -0.001871 -0.099019 0.337716 0.120871 -0.012192 -0.229277 -0.351054 0.031474 0.084498 0.006426 0.073990 0.068319 0.013232 0.151821 0.105921 0.095351 0.027198 0.113339 0.241181 0.267591 0.411084 -0.056078 -0.034075 -0.140529 -0.200246 0.000942 -0.304749 0.202359 0.100230 0.121268 -0.078393 -0.452099 0.309449 -0.098222 -0.150062 -0.007273 -0.332681 0.026270 -0.114928 -0.014306 -0.107850 0.060345 -0.295560 0.050310 -0.105048 -0.142670 -0.004830 -0.084450 0.145600 -0.049341 -0.024016 0.086290 0.297974 0.044503 -0.112532 -0.443030 0.294108 0.124018 -0.025630 -0.024295 -0.156547 -0.257057 -0.252850 0.081821 0.103189 0.108912 -0.163124 -0.099455 -0.295116 -0.301712 -0.125380 0.083114 0.084666 -0.108231 0.120505 0.272402 -0.099593 -0.355196 0.108231 -0.177074 -0.001380 0.053659 0.314949 -0.073069 0.328530 0.002834 0.023141 0.069819 0.012689 -0.083200 -0.182594 -0.045521 0.056471 0.181765 -0.067275 -0.016867 0.056518 -0.245329 0.063359 -0.161725
镇 0.167812 0.112851 0.359718 -0.297046 -0.104582 0.432882 -0.354949 0.059788 0.129727 0.607396 -0.118397 0.678126 -0.415240 -0.538637 0.183267 0.637384 0.186200 0.180184 -0.024872 0.923006 -0.396255 -0.165775 0.139851 0.046124 0.133739 0.021191 -0.159602 -0.488124 -0.118831 0.548163 0.322479 -0.066128 -0.176882 -0.320712 0.120103 0.076923 -0.021460 -0.033152 0.189123 -0.217060 -0.492417 -0.029758 0.034489 0.182794 -0.147200 -0.356289 0.249272 0.176593 0.300167 0.236060 0.158145 0.109137 0.146724 0.421591 -0.064375 0.218669 0.643913 0.342172 0.120136 0.132432 0.263144 0.318232 0.017202 -0.081436 0.104702 0.319653 -0.115045 -0.054086 -0.161932 0.357932 -0.528853 0.203317 -0.485037 0.091314 0.361880 -0.237728 0.330044 0.238559 -0.023858 0.392053 0.049251 -0.324641 -0.034742 -0.433323 0.163997 -0.332702 0.041548 0.239655 -0.249537 -0.136363 -0.567624 -0.271984 -0.010218 0.267722 0.156276 0.112177 0.300987 0.228796 -0.407474 0.248737
明 -0.145167 0.120140 -0.115225 0.161365 -0.174257 -0.096287 -0.070294 0.098586 0.052224 -0.108013 0.054543 -0.140405 0.201349 0.274820 0.564529 0.033775 -0.004422 -0.085012 0.320405 0.104870 0.015376 0.141634 -0.399970 -0.470990 0.013679 -0.036137 0.000681 0.092725 -0.221565 0.204432 0.169947 -0.182298 0.504415 0.045613 0.229877 -0.058051 0.002872 -0.173478 0.214915 0.310872 -0.155120 -0.348680 -0.034378 -0.016440 -0.145153 0.149221 -0.243445 0.003656 -0.253460 -0.207082 -0.012589 0.139985 -0.041986 0.193884 -0.025032 -0.141873 -0.392996 -0.055994 -0.014336 -0.500377 0.155713 0.099236 0.075194 -0.063607 0.126087 0.181157 0.014376 0.150528 -0.453197 -0.524314 0.238129 0.167522 -0.265745 -0.207218 0.283544 0.203576 0.015626 0.068071 0.156598 -0.549734 0.184254 0.264948 0.084440 0.132220 -0.194581 -0.045360 0.101687 -0.079170 -0.162785 -0.000388 0.118347 -0.071548 0.249194 0.023642 -0.121982 -0.016143 0.228724 0.061948 -0.242743 -0.377317
城 0.042219 -0.019309 0.385030 -0.020139 -0.533943 0.097599 -0.268221 -0.000476 0.129279 0.635185 0.048640 0.287889 -0.478738 -0.121373 -0.103634 0.346888 0.157632 0.044724 0.001703 0.680384 -0.313697 -0.204101 0.323773 0.126169 0.002585 -0.117596 -0.046281 -0.553565 -0.143203 0.305904 0.517157 -0.285069 0.020032 -0.283550 -0.100997 0.102072 0.166072 0.141203 0.112143 -0.217460 -0.112814 -0.287950 -0.033681 -0.102872 -0.118354 -0.156711 0.038622 0.047315 0.021798 0.051507 0.043459 0.127116 0.001954 0.438800 0.089719 -0.028556 0.493849 0.379460 -0.080159 -0.024984 -0.167259 0.232364 0.297249 0.044858 0.073177 0.163647 -0.133457 -0.077610 -0.202417 0.119515 -0.440581 -0.007315 -0.309529 0.003171 0.246001 -0.147750 0.244132 -0.047690 0.096098 -0.058827 0.324278 -0.086354 0.107684 -0.128079 0.392787 -0.067001 0.280174 0.013058 -0.188445 -0.063271 -0.191252 -0.382775 0.016226 0.416589 -0.117287 0.006713 0.207287 0.243924 -0.049778 0.162517
基 -0.279502 -0.119327 0.186905 0.113652 0.187845 -0.252187 -0.087246 -0.171413 0.148328 0.335943 0.151406 0.033220 -0.199941 -0.234367 -0.147459 0.333634 0.015024 0.074798 0.176804 0.238776 0.155220 -0.082990 0.242596 -0.294494 0.246213 0.037199 -0.032856 0.143204 0.082062 -0.151686 -0.363206 0.038862 -0.078390 -0.460876 -0.091476 0.184661 -0.107236 0.097269 0.144061 0.285907 -0.294067 -0.037788 -0.038424 -0.106300 -0.282553 -0.182246 0.083939 -0.009428 -0.312759 0.331891 0.006802 -0.039619 0.134364 -0.213972 0.000988 0.396050 -0.165390 0.146653 -0.275755 -0.037189 -0.267162 -0.135755 0.147711 0.126153 0.032144 0.191531 0.039727 -0.162791 0.180203 -0.284846 0.081254 -0.042289 0.033301 0.464523 0.259094 0.175794 0.351643 0.138279 -0.064009 0.098914 0.109253 0.017297 -0.225726 0.024853 -0.121689 0.109992 -0.061597 0.167406 0.067234 -0.280120 -0.372040 0.217672 0.146495 0.314881 -0.036285 -0.261961 -0.138361 -0.138781 0.049906 0.435429
院 -0.099233 0.328890 -0.240968 0.090524 0.348062 -0.350777 -0.112939 0.031132 -0.174972 0.046823 -0.271763 -0.285067 -0.362826 0.148795 -0.147120 0.027715 0.008627 -0.019943 0.147269 0.439525 0.238878 -0.120180 0.081205 0.069399 -0.240860 -0.118984 -0.187316 0.084989 -0.148135 -0.278483 0.133018 0.110100 0.102953 -0.107423 0.190187 0.063767 -0.187696 0.007463 0.095841 -0.070125 -0.072095 -0.392107 0.030883 0.370599 -0.104725 -0.119546 -0.166654 0.302052 0.333685 -0.435216 -0.001635 -0.191135 -0.132609 -0.199804 0.064132 0.155540 0.101388 0.348466 -0.261844 0.358688 0.129117 -0.041533 -0.008024 -0.465466 0.008210 0.334458 -0.071770 0.094655 0.380918 0.010745 -0.157461 -0.358602 -0.300424 -0.304766 -0.618221 0.531507 0.162606 -0.340762 0.289199 0.063445 0.107980 -0.109966 0.098160 -0.149405 0.217558 -0.060326 0.095976 0.437966 -0.801954 -0.264805 -0.296264 -0.014477 0.058634 -0.125797 0.188718 -0.261667 -0.137097 0.368829 -0.117644 -0.385821
统 -0.094056 -0.293723 -0.030031 0.460446 -0.320248 -0.394569 0.054128 0.148405 -0.254128 0.143298 -0.099546 0.134895 0.100803 0.070470 -0.103355 0.521734 -0.483133 0.122753 0.399660 0.272616 0.278440 0.046811 -0.098533 -0.123763 0.156466 -0.205645 -0.181084 0.009812 0.061700 0.337635 0.501821 0.226458 -0.355352 -0.065667 -0.300311 0.344198 -0.253398 0.074112 -0.135338 0.076698 -0.195255 -0.380848 -0.226881 0.169119 -0.201152 0.116804 -0.035944 -0.209304 0.180402 0.041099 0.060840 -0.085038 0.251947 -0.100439 -0.294242 -0.128324 0.300282 -0.511295 0.061109 0.129507 0.279529 0.064744 -0.122284 -0.171806 -0.255288 0.341996 0.079749 0.220351 0.014097 -0.170941 0.155526 -0.123842 -0.091726 0.089627 -0.426002 -0.072726 0.010563 0.129014 -0.086825 0.060320 -0.382871 0.493687 -0.000331 0.240673 -0.112529 0.181364 -0.244413 0.051252 0.074119 -0.217305 0.004130 -0.306893 0.016879 -0.147883 -0.372054 -0.037432 -0.313996 0.156460 0.105542 -0.307430
省 0.116001 -0.153690 0.352596 0.242662 0.458766 0.050501 0.049026 0.093722 -0.269969 0.035838 0.012586 0.427159 -0.177587 0.398523 -0.290394 0.346193 0.144803 0.199299 0.088507 1.108138 0.048392 -0.237152 0.304764 0.305878 -0.130308 0.228708 -0.303714 -0.047833 -0.295884 0.132656 -0.049650 -0.463583 -0.052703 -0.045797 -0.062671 0.134122 -0.162526 0.201244 -0.185950 -0.152892 -0.237147 0.425612 -0.298880 -0.134290 -0.401626 -0.101484 0.716449 -0.077669 0.171148 -0.085441 -0.093179 0.361124 0.581356 0.344500 -0.048901 0.190505 0.604454 -0.147756 -0.061803 -0.386678 0.248470 0.492248 -0.264303 0.082859 0.027245 0.468719 -0.527750 0.155514 -0.201909 -0.722045 -0.344582 0.222860 0.112825 -0.260930 0.562826 0.445784 -0.145890 0.041481 0.273528 -0.043288 0.442414 -0.355280 0.458100 -0.365219 0.417688 -0.240904 -0.137118 0.223970 -0.231144 -0.002133 -0.160825 0.328208 -0.106084 0.333290 0.320757 -0.216936 -0.325424 -0.118469 0.135208 -0.216325
司 -0.279649 -0.032725 0.009166 0.420933 0.202959 0.015319 -0.331553 0.263335 -0.405728 -0.384450 0.280278 0.352317 0.068805 0.157914 0.030047 -0.003087 0.215008 -0.013144 0.241019 -0.055887 0.456991 -0.400469 0.345356 0.216419 0.269277 0.278160 -0.261568 0.154375 0.199010 0.087267 0.265576 0.035165 -0.052856 -0.394412 -0.025150 0.091472 -0.063770 -0.134045 -0.154059 -0.079626 -0.051335 0.073130 -0.422042 0.442619 0.052179 -0.261091 0.086394 0.428841 0.017148 -0.028137 -0.446752 0.263755 0.052447 0.184819 0.116735 0.292135 0.026597 0.058672 0.205214 0.475777 0.065246 -0.637606 -0.190821 0.208389 -0.082675 -0.089729 -0.041981 0.665409 0.023842 0.002818 -0.139426 -0.179986 -0.163420 -0.011565 -0.437737 -0.395053 0.313617 0.018675 0.020274 -0.340459 0.207406 -0.122415 -0.038767 0.313607 0.442810 -0.067043 0.288615 -0.305016 -0.198847 0.149545 -0.311497 -0.168472 0.293682 0.128542 0.259005 0.300206 -0.120171 -0.433649 0.382406 -0.347365
星 -0.076569 -0.331040 -0.005505 -0.052169 -0.191131 -0.296610 -0.029401 -0.180814 0.408410 0.092915 -0.097918 0.162879 0.008632 0.337908 -0.106188 0.230742 0.447461 0.008673 -0.083071 0.304636 -0.141869 -0.199341 0.056491 -0.377029 -0.352694 -0.292433 -0.319719 -0.113028 -0.012983 0.196418 0.360851 -0.148728 0.186130 -0.228005 0.034628 0.238971 0.188676 -0.277861 0.524105 0.348723 0.014786 -0.261510 0.184915 0.145326 0.235985 0.182545 0.145027 -0.254664 -0.125385 -0.231122 0.130584 -0.399133 -0.206280 0.164281 -0.343294 0.225372 -0.477825 -0.358472 -0.116136 0.209581 -0.368937 -0.320156 -0.227423 -0.506444 -0.070428 -0.271981 0.118510 0.410945 0.278998 -0.305826 0.015565 0.624741 -0.463610 0.154492 -0.101547 -0.403255 -0.020249 0.100974 -0.174073 0.275564 0.061236 -0.113661 -0.182662 -0.296783 0.081717 0.409236 -0.294044 0.050607 -0.185815 0.144421 0.339835 -0.373147 -0.236448 -0.333348 -0.305481 0.274951 0.542417 0.206365 -0.115751 -0.253038
华 0.370086 0.281487 -0.162907 0.044648 -0.226586 0.257972 -0.302419 -0.315513 -0.077046 -0.239091 -0.144586 0.461058 0.101023 -0.186702 0.097595 0.610140 -0.050028 0.214421 0.216032 0.157199 -0.042271 0.012387 0.140828 -0.221847 -0.227296 0.145271 -0.120860 0.452270 -0.428593 0.017183 0.065403 -0.020199 -0.029779 -0.015661 0.002742 -0.183776 -0.051706 0.054199 0.303949 -0.237087 0.360520 -0.168960 0.015516 0.512745 0.144978 -0.309849 -0.051977 0.080061 0.498258 0.094384 0.103268 -0.542646 0.197245 -0.172054 0.219443 -0.087673 0.108983 0.342832 0.019913 0.050046 0.081016 -0.131804 0.468044 -0.260731 0.247855 0.228088 0.287231 0.294428 -0.092940 0.471386 0.018385 0.135532 -0.159121 -0.102643 -0.173275 0.783153 -0.141365 -0.220315 0.196385 -0.080899 -0.032543 -0.137407 0.120411 -0.126961 0.545810 0.325530 0.077655 0.095885 0.121007 -0.287847 -0.129629 -0.017434 -0.264544 0.407848 0.169756 0.112642 0.435488 -0.136889 -0.091639 -0.158752
关 0.118550 0.031973 -0.156489 0.488348 -0.158221 -0.312133 0.262892 0.102911 -0.076408 0.198432 -0.213449 -0.106300 -0.256249 -0.059825 0.179242 0.274629 -0.011011 0.282945 0.117391 0.237536 0.256674 -0.322106 -0.288343 -0.338976 0.007558 -0.388384 -0.161338 0.130905 -0.120787 0.464122 0.027973 0.018094 -0.147493 -0.090859 0.066391 0.328697 0.086263 -0.173710 -0.167939 0.048583 -0.107982 -0.129317 -0.188208 0.426968 -0.095759 0.146247 -0.007556 0.017902 -0.261156 0.327532 0.113835 0.051795 -0.029066 -0.242415 0.024547 -0.080566 0.154538 -0.246580 -0.248064 0.158962 0.273800 0.093977 -0.165568 -0.014875 0.052349 0.189527 0.244648 0.209836 -0.286711 -0.077660 -0.163415 0.005277 0.167012 -0.085850 -0.288111 -0.017752 0.057053 -0.184481 -0.395360 -0.495957 -0.112774 0.088932 0.021232 0.160484 -0.088355 0.179552 -0.297180 -0.015130 -0.058080 0.155229 -0.032002 -0.111286 -0.154253 -0.068263 -0.132484 -0.185333 -0.235366 0.175000 0.015262 0.081891
正 -0.281327 -0.054716 0.097478 0.158911 -0.143026 -0.328203 0.119776 -0.117389 -0.121406 -0.278646 0.132516 0.170636 0.054195 0.107455 0.189321 0.109116 0.136436 0.128727 0.176869 0.152799 0.147755 -0.302083 -0.207070 0.093504 0.036764 -0.090567 -0.272568 -0.002906 0.225920 -0.391504 0.127345 0.139089 -0.022038 -0.033934 0.096586 0.066291 0.285261 0.126561 0.272505 0.143402 0.168394 -0.102564 -0.128415 0.159544 -0.021076 0.109738 -0.481060 -0.318145 -0.028919 0.242070 0.248406 0.037272 0.172317 -0.145861 0.056483 0.180922 0.035640 0.035938 0.172009 0.005469 -0.097872 0.130477 -0.034449 -0.000173 0.196807 0.202667 0.063710 0.346405 -0.136862 -0.084761 0.012528 0.020511 -0.148040 0.113555 -0.108966 0.066047 -0.276910 -0.197659 0.145007 0.040633 -0.134772 0.026423 0.107477 0.156127 -0.288494 -0.139042 -0.178705 -0.038145 0.140521 0.030349 -0.102268 0.125590 0.005839 -0.126399 0.109365 -0.197970 0.106824 0.037956 -0.016998 -0.281204
府 -0.081749 0.515502 0.290209 0.273881 0.305136 -0.426526 0.053992 0.427204 -0.099872 -0.383561 0.012410 0.240580 0.368208 -0.306217 0.022024 0.416730 -0.016534 0.264964 -0.036172 0.990732 0.121070 -0.264518 -0.074816 -0.042760 0.256455 0.532117 0.223992 -0.085904 -0.106218 0.281419 -0.089782 -0.311942 0.157385 0.005174 -0.405599 0.030022 -0.311040 0.002451 0.150230 0.289509 -0.093127 0.505167 -0.290825 0.301472 -0.290209 -0.100812 0.021560 0.017787 -0.051097 0.235731 0.357456 -0.328007 0.027460 0.401164 0.161569 0.187482 0.230568 0.020631 -0.269577 -0.238546 0.162647 0.238800 0.154355 -0.411351 0.119129 0.191822 -0.322016 0.165706 -0.215849 -0.036604 0.059548 0.027530 -0.168246 -0.310921 0.176534 0.274762 -0.012372 0.267521 0.135702 0.024797 -0.086585 -0.007112 0.338462 -0.017590 0.262245 -0.146408 0.260327 0.325023 -0.206530 -0.213894 -0.088622 -0.264118 0.405931 0.295619 0.222079 0.159198 0.029065 -0.012972 -0.006103 0.142123
产 0.334013 -0.003068 -0.070484 0.388436 -0.251461 0.669899 -0.369745 -0.088339 -0.254874 -0.030100 0.297229 0.001976 -0.144513 0.347488 -0.014762 0.025080 -0.040031 -0.155847 0.040667 -0.174190 0.101227 0.235223 -0.411304 -0.558847 0.082119 0.171562 -0.344583 0.503421 0.095172 -0.004317 -0.167906 -0.236168 0.031613 -0.172010 -0.143880 0.303285 -0.165597 0.117675 -0.204921 0.293281 0.112990 0.047357 -0.104248 0.061742 -0.216518 -0.014915 0.215896 0.047035 -0.591689 0.243094 -0.486984 0.178399 0.102840 0.141479 -0.321629 0.294880 0.269148 -0.034966 0.069805 0.375155 0.341621 -0.315599 -0.039984 -0.005257 0.200383 0.062112 0.040442 0.024401 -0.056409 -0.002711 0.407397 0.397890 -0.035145 0.059605 -0.237133 0.745580 0.178414 0.176513 0.222341 0.026597 -0.428469 0.233674 0.122853 0.335143 0.116425 -0.103829 -0.193248 -0.375075 -0.024102 -0.183667 -0.122663 -0.027948 0.231005 0.087120 -0.149495 0.183581 0.158958 0.157593 0.232105 0.403410
从 0.099725 -0.003662 0.048966 0.060516 0.005292 0.162462 -0.004716 -0.034826 -0.187021 0.027504 -0.193062 0.258603 0.124065 -0.113702 -0.127066 0.041506 -0.105976 -0.014041 0.054284 0.053372 0.134453 0.001947 -0.112749 -0.105077 -0.098055 0.106569 0.007478 -0.092266 0.141993 -0.157008 -0.063086 0.004137 0.105586 -0.032507 -0.034280 0.013469 -0.076089 -0.229971 0.065252 0.061642 0.064705 -0.173142 -0.253449 -0.071493 -0.059013 -0.042353 -0.204712 0.040475 -0.108448 0.000292 -0.016431 0.074853 -0.144000 -0.053163 -0.058631 -0.095704 -0.008966 0.120061 -0.009471 -0.003352 0.003793 0.093155 -0.159435 -0.013307 0.169010 -0.115820 0.080445 -0.093828 0.032467 0.022522 0.029086 -0.093828 0.182316 -0.070487 0.009609 -0.057506 0.076787 0.063877 0.044114 0.035650 -0.085566 0.063284 -0.168056 -0.068434 0.124608 0.018026 -0.017399 0.062994 -0.100855 -0.088945 0.028681 0.076339 0.085837 -0.050492 -0.006009 -0.127006 0.024224 0.108991 -0.015845 0.012472
A -0.078026 -0.534486 0.028738 0.123712 0.164315 -0.160833 0.249921 0.013113 -0.230780 0.699077 0.168522 -0.294504 0.246252 -0.104124 0.361983 -0.098376 0.123037 0.059683 0.283640 -0.398172 -0.411034 -0.236169 0.030676 -0.157131 -0.080540 0.140831 0.089749 0.142757 0.580046 -0.036171 0.060964 -0.162602 0.555295 -0.206809 -0.159061 -0.025773 -0.313372 -0.259183 -0.231237 -0.018881 -0.241114 -0.273341 0.412096 -0.096737 -0.291468 -0.144665 0.290903 -0.592028 0.017846 0.099743 0.002270 0.305685 -0.016425 0.112288 0.117980 0.255066 -0.001011 -0.007019 -0.075120 -0.029654 -0.400900 0.376208 0.070100 -0.110236 -0.556884 -0.198139 0.189611 0.277144 0.158140 0.168339 0.194249 0.375225 -0.361264 0.127846 -0.170805 0.242285 -0.109575 0.282365 0.045788 -0.085895 -0.229327 -0.238134 -0.169795 0.071079 0.099489 -0.121894 0.079485 0.050781 -0.023746 0.032684 -0.396972 0.014346 -0.383640 -0.045592 0.483896 0.315223 -0.417870 0.057577 0.769265 -0.154788
金 -0.416335 -0.300272 0.091980 0.065640 -0.063717 0.084055 -0.021137 0.269558 -0.100326 0.119347 -0.143589 0.266496 -0.228906 -0.424435 0.119894 0.108795 -0.077681 0.087930 0.222565 -0.189292 0.074745 -0.166540 0.049255 0.035937 -0.084399 -0.192994 -0.214813 0.072433 -0.084217 -0.220653 -0.194716 0.240249 -0.092151 -0.183807 -0.165702 0.030142 -0.215978 0.102801 -0.103453 0.329768 0.152235 0.183764 -0.105953 0.384802 0.201499 -0.094767 0.012712 -0.245434 -0.238014 0.044779 0.037213 -0.015888 -0.110296 -0.056075 0.048528 0.295931 -0.225991 0.095996 0.086407 0.021424 -0.133899 -0.059785 -0.062165 0.153742 -0.080809 0.085371 -0.186019 0.036901 -0.038558 0.087225 0.191797 0.223046 -0.080434 -0.019845 0.302606 0.075311 -0.107688 0.034367 -0.175054 -0.049103 -0.142007 -0.232577 0.104384 -0.041169 0.394849 0.118951 0.220923 -0.098957 -0.057896 -0.503804 0.056094 -0.055546 -0.115852 0.037779 -0.294987 -0.208194 0.403747 0.117553 -0.323543 -0.133767
起 0.192476 0.221102 -0.090725 -0.029189 -0.293176 0.053769 0.122314 0.120598 -0.158553 -0.351168 -0.464939 0.152074 0.147211 0.088720 -0.035133 -0.110588 -0.213003 0.128307 -0.020759 0.340377 0.090934 0.018592 -0.267464 -0.052408 0.010264 0.249348 -0.074437 0.155133 0.211204 -0.106394 0.139407 0.064949 -0.039952 0.015672 -0.190882 0.095143 -0.122581 -0.492555 0.109066 0.132452 0.100453 -0.164898 -0.443726 -0.129150 0.203144 0.043308 0.007832 -0.167228 0.162404 0.180561 -0.213648 -0.014414 0.111221 -0.040787 0.181574 0.116446 -0.096836 0.022595 -0.074632 0.129335 0.147314 -0.030403 0.043769 0.117913 0.059474 -0.290276 -0.060849 -0.010614 -0.073882 -0.166022 0.100406 0.156134 -0.050714 0.096429 -0.029065 0.033694 0.386958 0.123821 -0.043035 -0.042679 -0.114696 -0.090599 0.116930 -0.128327 -0.156198 -0.109373 -0.098438 -0.174246 -0.124445 -0.123544 0.131550 0.026566 -0.108507 -0.125915 -0.036812 0.090154 0.040719 0.230434 0.159327 0.190711
约 0.137898 -0.376704 0.471264 0.017062 0.130823 -0.138273 -0.128835 0.095389 -0.192600 0.110898 -0.417760 0.400592 0.006223 -0.205357 0.117812 0.374224 0.137662 0.194880 0.058000 0.191277 -0.024141 0.168997 0.001960 -0.053597 -0.020925 -0.453912 -0.499444 0.100472 -0.247605 0.352559 0.029329 -0.127934 0.175574 -0.070806 0.063650 -0.358107 0.247195 0.168519 -0.605937 0.179679 -0.241655 -0.076235 0.357328 0.027493 0.224373 0.071865 -0.375105 -0.162217 0.051411 0.037391 0.068942 0.049011 -0.117066 -0.203336 0.081580 -0.132409 -0.272371 0.149009 -0.021413 0.096525 -0.037969 -0.244255 -0.192327 0.103431 -0.075699 0.107524 0.105273 0.413595 0.008698 -0.254694 -0.206476 -0.407008 0.018499 -0.417943 0.224340 0.111033 -0.445191 -0.334388 -0.082389 0.006634 -0.269345 -0.061493 0.254915 0.101885 0.154685 0.175314 -0.246110 -0.360537 -0.027668 0.300184 0.145390 -0.408827 0.430437 0.164291 -0.432969 -0.241274 -0.046082 0.503958 0.468348 0.010400
治 0.368195 0.145693 0.251732 0.407537 0.209603 -0.153662 -0.146687 -0.093111 0.309506 0.051536 0.048539 0.288699 0.043973 0.071657 0.099890 0.481487 0.050094 -0.005990 0.151489 0.526327 -0.074427 0.092072 0.066734 -0.254521 -0.087635 0.193725 0.321405 -0.204928 0.146551 0.146010 -0.049751 -0.461688 0.310654 0.483030 -0.192819 -0.061823 0.160092 0.245086 -0.069015 0.334500 0.044575 -0.186598 0.028479 0.429724 -0.118897 -0.195181 -0.083376 0.412530 -0.081204 0.226453 0.376270 -0.418857 -0.215788 -0.086312 -0.019264 -0.003875 -0.626459 -0.347432 -0.148318 -0.530903 0.129110 0.240364 0.304709 0.028033 0.119495 0.253363 -0.136347 0.001217 -0.218472 -0.180280 0.242505 0.333211 -0.261879 -0.336539 -0.073544 0.769411 0.187932 0.367127 0.044612 0.431487 -0.234941 0.091016 0.402099 -0.029761 -0.457613 0.024664 0.262358 0.457020 -0.564569 -0.260511 0.128073 -0.195507 0.660740 0.093727 0.221992 0.095463 0.259927 -0.099698 0.086010 0.182715
常 -0.246579 -0.066491 0.188966 0.514716 -0.005321 -0.031434 0.097941 -0.613925 0.139230 -0.287640 -0.173043 -0.349289 0.042293 0.170497 0.324154 0.380362 0.020579 -0.039359 -0.046257 -0.094498 0.273122 -0.140751 -0.139256 0.118331 0.120969 -0.084090 0.150483 0.145914 -0.216901 -0.055268 -0.030249 0.094637 -0.312376 -0.104022 -0.024851 -0.288556 -0.132154 -0.044997 -0.024735 0.022663 0.242077 -0.331176 0.044674 0.124737 -0.020204 -0.126389 0.023582 -0.228015 0.092291 0.222686 0.038146 -0.269359 -0.105695 0.041936 -0.001966 -0.044225 0.302141 0.043008 -0.305964 0.127992 0.251805 0.238694 0.009175 0.405664 0.148500 0.106869 -0.197254 0.057650 -0.415603 -0.182792 0.018753 0.023692 0.347889 -0.083876 -0.082599 -0.263382 -0.261718 -0.239964 0.213168 0.127681 -0.070157 0.178589 -0.086634 0.109103 -0.245727 -0.451387 0.418850 0.090635 -0.130349 -0.036364 -0.188541 0.122997 -0.104561 -0.189226 0.229857 -0.292207 -0.042098 0.166606 0.148007 -0.058736
格 0.177733 -0.301577 0.106957 0.178126 0.212950 -0.073848 0.194804 -0.260087 -0.174050 0.588957 -0.087049 0.273644 -0.009709 -0.091777 -0.030831 0.263325 0.153679 0.025004 0.046658 -0.078994 -0.146634 0.107503 0.308282 0.117023 0.581831 -0.119760 -0.385788 0.127851 0.170513 0.118420 0.540560 0.208686 0.050606 0.056265 -0.007008 -0.081082 -0.049642 -0.085292 -0.227286 0.130226 -0.381603 -0.299612 -0.302307 0.028568 -0.291017 -0.291016 -0.488866 -0.043423 -0.473368 0.066129 -0.261531 -0.547314 0.194233 0.138934 -0.023169 -0.069720 -0.000111 0.418632 0.033535 -0.271227 -0.124487 0.054452 0.191536 0.125296 0.228488 0.155299 0.173247 0.276945 -0.100932 -0.154665 0.551383 0.128342 -0.202405 -0.042424 0.212775 -0.008266 -0.177891 0.096538 0.609646 0.017523 0.096777 0.125224 0.323473 -0.082501 0.204187 -0.183606 -0.289020 0.042184 -0.003921 -0.121481 -0.154312 -0.013433 -0.289888 0.247979 -0.185966 -0.268750 0.046512 -0.078423 -0.285812 -0.097681
港 0.121863 0.549015 0.074443 -0.274663 0.241704 -0.280088 0.025807 0.351421 -0.363453 0.326227 0.466721 0.077904 0.256255 -0.114278 -0.092456 0.125425 0.532562 0.436444 -0.498278 0.189920 -0.152465 -0.304329 -0.117897 0.004198 0.162828 -0.155861 0.054131 0.267183 -0.115994 0.015771 -0.187247 0.072738 0.018610 -0.122441 -0.174446 -0.159558 -0.284140 -0.039727 -0.115899 0.191676 0.575714 -0.288687 0.172333 0.279388 0.356346 0.018606 0.488374 0.063756 -0.441041 -0.111190 0.080525 -0.469221 0.336907 -0.432708 -0.226008 0.278377 0.133260 0.137301 0.146286 -0.014132 -0.198455 0.094938 -0.260874 0.016652 -0.173782 -0.187999 -0.098189 0.068066 -0.054082 -0.235450 -0.067346 -0.457157 -0.258316 0.050842 -0.055011 -0.264711 -0.149104 -0.149909 -0.079381 -0.065145 0.468859 0.148606 -0.084990 0.004573 0.171607 0.151561 -0.165065 0.047784 -0.230170 -0.457311 0.407778 -0.186739 -0.062779 0.184238 0.247351 -0.197236 0.120235 0.232812 -0.143241 0.067048
米 0.203046 -0.567225 -0.161237 -0.158900 0.280454 0.280985 -0.623368 0.362100 -0.015758 0.552920 -0.501688 0.133248 0.450687 -0.206643 0.087258 0.263036 0.103641 -0.022002 -0.013022 0.175275 -0.014840 0.467735 0.176249 0.159124 0.050658 -0.130175 -0.270603 0.145566 0.005993 -0.107225 -0.247287 -0.027096 -0.030764 -0.267299 -0.064510 0.214697 0.059331 -0.079644 -0.248089 0.336575 -0.454517 -0.040462 -0.105222 -0.285878 0.008703 -0.036534 -0.384925 -0.302829 0.339132 0.169822 -0.286748 0.205254 0.050994 0.079831 0.041292 -0.148363 0.088871 0.545591 -0.186740 -0.214471 -0.121600 0.181811 -0.031057 0.065942 -0.089216 0.039826 0.371560 -0.217125 0.281428 -0.195694 -0.107322 -0.152820 -0.042243 0.107124 0.229569 0.013345 -0.202672 0.294674 0.440268 0.598784 0.284782 0.303774 0.052152 -0.210848 -0.084855 0.162365 0.167483 -0.166760 -0.236584 -0.187853 0.334958 0.070352 0.317801 0.696257 -0.554260 -0.111703 0.251025 0.118875 -0.008205 -0.016167
如 -0.379825 -0.141124 0.266345 0.195778 0.247783 -0.036140 -0.120407 -0.195591 0.010770 0.213335 -0.081854 0.218099 -0.129408 0.279866 0.026359 0.051833 0.165927 -0.144708 0.138809 0.062806 0.130073 0.073624 -0.313137 0.082776 -0.018429 -0.224680 0.253587 -0.018296 -0.218533 0.131709 0.095850 0.015198 0.221690 -0.304518 0.330369 0.334722 -0.100702 0.025165 0.157828 -0.246089 0.207380 -0.342407 -0.054304 0.130363 0.275316 0.114137 -0.322321 0.143226 -0.329972 0.062969 -0.143666 0.270602 -0.111802 0.065233 0.091161 -0.386522 0.265186 0.070428 -0.072088 -0.282226 -0.116278 0.139195 0.140392 -0.237751 -0.168998 -0.137554 0.145062 -0.012364 0.017798 -0.113894 0.023002 -0.251229 -0.176908 -0.167183 -0.039466 -0.035780 0.112561 -0.046608 0.127059 -0.022568 -0.168896 -0.027265 -0.018472 0.291181 -0.156988 -0.059596 0.041336 -0.008939 0.002708 0.196679 -0.176008 -0.091182 -0.013877 -0.078478 -0.145344 0.058466 0.332640 -0.187315 -0.087956 0.078577
组 0.198080 -0.168325 0.024150 0.422056 0.190758 -0.354164 0.449481 -0.103011 -0.303888 -0.055417 0.015546 0.350555 -0.478186 -0.038576 0.102610 -0.209025 -0.208894 -0.024162 -0.008039 0.227276 0.176754 0.075508 0.190301 -0.055571 -0.460474 -0.254567 -0.190112 0.447282 0.142106 0.080619 -0.006294 -0.114983 0.213850 0.090458 -0.113387 -0.006603 0.035080 -0.175538 0.255229 -0.296068 0.028784 0.096818 0.221820 0.133450 0.051164 -0.019202 0.193378 0.073878 -0.525657 0.107094 0.108735 0.076588 -0.064911 -0.338117 -0.168439 0.286182 0.440714 -0.013825 0.064182 0.185804 -0.307645 -0.198688 -0.067264 -0.007772 0.012601 -0.063160 0.250386 -0.113026 -0.247121 -0.328264 -0.200630 -0.030276 -0.175466 0.094724 -0.124184 0.206748 0.393958 0.154932 -0.187046 0.665087 0.010445 0.008379 0.053413 0.064327 -0.337243 -0.133991 0.181690 -0.082569 -0.179831 -0.028327 -0.436063 0.118430 -0.115825 -0.088796 0.043882 0.021662 0.021147 0.059656 0.602490 0.301107
或 0.037968 -0.108207 0.206918 0.091355 0.147045 -0.105849 -0.130358 -0.081355 -0.263437 0.110954 -0.034701 -0.138818 0.081465 0.039468 0.139619 0.066147 0.021051 -0.033595 -0.042854 -0.002885 0.085442 -0.113007 0.028829 -0.160716 0.096295 -0.179911 -0.233141 -0.053455 -0.068555 -0.048667 -0.073233 0.171727 0.152105 0.052514 0.189899 0.055217 0.043976 -0.041370 0.088396 0.091486 0.151583 -0.172686 0.097081 0.225521 -0.041735 0.013396 -0.057312 -0.191919 -0.090207 -0.055946 0.056671 0.112710 -0.251426 -0.072451 -0.048217 -0.081618 0.037177 -0.106475 -0.054491 -0.236837 -0.197586 0.053133 0.061944 0.164471 0.068549 -0.072233 -0.193493 0.036821 -0.017349 0.067263 -0.010500 0.145498 0.024597 -0.215806 -0.260438 0.130096 0.001695 -0.082576 -0.000150 0.213464 0.024570 0.184099 -0.103703 0.160996 -0.201487 -0.164367 0.123120 -0.005779 -0.056149 -0.006829 -0.264885 0.070289 -0.132932 -0.083667 -0.172012 -0.086373 -0.028963 0.019493 0.047750 0.336753
县 0.166092 0.174597 0.292774 0.047803 0.230381 0.097505 -0.102058 0.284121 -0.226250 -0.013666 0.245141 0.390270 -0.018032 0.074103 0.086761 0.420259 0.129483 0.079552 0.182101 0.685520 -0.022322 0.017273 0.086391 0.398213 -0.139534 0.082769 0.128966 -0.304825 -0.108714 0.449705 -0.157410 -0.255697 0.184415 -0.145173 0.209423 0.032564 -0.017112 0.521142 0.242217 0.265661 -0.018220 0.113938 -0.033229 -0.123925 0.001656 0.004451 0.395268 0.056563 0.167095 0.098943 0.241057 0.287051 0.134123 0.253910 -0.253326 0.247108 0.561186 0.257141 -0.394981 -0.449164 0.266795 0.245383 0.182792 -0.007087 0.165923 0.273969 -0.129790 -0.024145 -0.357282 -0.114398 -0.114466 0.451490 -0.039012 -0.323962 0.506882 0.335616 0.118385 0.034656 -0.117762 0.094921 0.239599 0.005184 0.232281 -0.222862 0.536964 -0.250173 0.018319 0.265127 -0.138919 -0.179857 -0.137841 -0.201776 -0.098301 0.519152 0.159216 0.007831 -0.015320 -0.016677 -0.373778 -0.359012
计 -0.275885 0.072424 0.130650 0.160242 0.066761 0.117653 0.227880 0.138860 -0.292586 0.029165 0.061234 0.177218 -0.078340 0.223410 0.237347 -0.137070 -0.256983 0.161534 0.131396 0.096629 -0.448823 0.001154 -0.475461 -0.146510 0.213624 -0.091672 0.159085 -0.067055 -0.135846 0.065986 0.047809 0.201322 0.084978 0.062295 -0.232934 0.560050 0.588395 -0.238030 0.159270 0.067954 -0.063166 0.268149 -0.153873 0.025471 -0.542668 -0.356577 -0.070996 -0.541404 0.163502 0.269040 -0.397174 -0.179999 -0.220949 0.358225 -0.401631 -0.057516 0.237628 0.394639 0.099023 0.334649 -0.323492 -0.318493 -0.074948 -0.146849 -0.001107 0.192907 -0.096755 0.198291 0.116190 0.126986 0.078416 -0.207962 0.130195 0.132887 -0.393733 0.249754 0.019627 -0.231110 0.126525 -0.124980 -0.220340 0.410507 -0.047005 -0.024380 0.163520 0.160855 0.416615 0.382180 0.158119 -0.185589 -0.438185 0.132386 0.385739 -0.020257 -0.110748 -0.524695 0.048789 0.222576 0.420971 0.182212
四 -0.019670 -0.550861 0.232458 0.268760 0.031903 0.046480 0.064180 -0.051385 0.110756 0.161668 0.170236 0.298032 0.058251 0.360050 -0.110825 -0.156061 0.255499 0.452542 0.387019 0.603500 -0.226181 -0.128490 -0.022361 0.005949 -0.194563 0.032741 -0.311034 -0.281199 0.274968 -0.374518 0.074235 0.322621 0.108498 0.058411 -0.024307 0.081259 0.083997 -0.045743 0.092556 0.166451 -0.041788 0.294104 0.141554 -0.043662 -0.365004 -0.106316 0.430617 -0.160302 -0.023805 0.217128 0.229925 -0.124501 0.226734 -0.053453 0.095623 0.040115 0.303997 -0.259935 0.346097 -0.379570 0.085434 -0.229613 -0.221469 -0.405566 0.245931 0.265152 -0.446880 0.237843 -0.556320 -0.256356 -0.028279 0.562115 0.213884 0.130465 0.306249 0.313930 -0.186397 -0.035610 0.003837 -0.162211 0.255428 -0.055000 0.521876 -0.205577 0.162253 -0.410813 -0.228328 0.356352 -0.389907 -0.103955 0.239891 0.418408 -0.046048 0.007553 0.367941 -0.251698 0.082841 0.033715 0.161962 0.064130
就 -0.346666 -0.103989 -0.069946 -0.058569 -0.115266 -0.122068 0.072375 -0.100717 -0.255804 -0.267360 -0.171945 -0.023417 -0.001019 0.007833 0.022692 0.080566 0.083361 -0.040486 -0.050808 0.164246 -0.056919 -0.148941 -0.163961 -0.185999 -0.240642 0.232080 -0.065411 -0.143771 0.104753 -0.245610 0.174349 -0.166586 0.123707 -0.036880 -0.144889 0.117124 -0.081368 -0.084509 -0.085242 -0.008585 0.235673 -0.131250 0.105394 0.049424 0.227084 -0.107272 -0.268456 0.007639 -0.075124 -0.030078 0.109021 -0.028872 0.027641 -0.095275 0.068823 -0.027970 -0.063889 0.285608 -0.028150 0.014383 0.123917 0.136829 -0.028959 0.056622 0.144138 -0.312898 -0.153563 -0.224104 0.103095 -0.148711 0.242995 -0.011442 0.276339 -0.150342 -0.111765 -0.107645 0.028900 -0.139889 0.048052 -0.227222 -0.131659 0.019669 -0.168171 0.024345 -0.204423 -0.194756 -0.003024 0.058270 0.046867 -0.018956 -0.133827 -0.027864 0.072245 0.019996 -0.023649 -0.319826 0.199846 0.160639 0.072096 0.225118
站 -0.271084 -0.056565 0.063886 0.169178 0.158570 -0.103751 -0.188948 -0.212956 -0.006168 0.176969 -0.160591 0.178317 -0.383873 0.111260 0.254258 0.081127 0.077891 0.292228 -0.158057 0.308051 -0.073740 0.039966 -0.151706 -0.180143 -0.362487 -0.163341 -0.014248 0.177257 0.289058 -0.239112 -0.350135 0.200509 -0.282086 -0.252170 -0.049344 0.439726 0.003159 -0.287939 -0.193286 0.014603 0.413594 -0.240603 -0.230678 -0.307556 0.003476 -0.118241 -0.037420 -0.000230 -0.174392 0.076176 0.151414 0.040275 0.051710 0.778451 -0.109032 0.180709 0.042822 0.069918 0.310502 -0.092686 0.338580 0.243016 0.041159 -0.268777 0.066120 0.113894 0.276416 -0.055992 -0.192417 -0.094314 -0.689990 -0.054850 -0.346957 -0.139425 0.133175 -0.155481 0.117018 -0.044727 0.092962 0.278376 0.073838 0.390830 -0.008209 0.018686 0.321765 0.376196 -0.154559 -0.012744 0.145541 -0.068910 -0.017340 -0.261664 -0.026216 0.554869 0.422171 -0.093829 -0.484087 -0.115791 -0.037511 -0.027004
英 -0.004549 -0.080332 -0.006238 0.061578 0.012612 -0.127061 0.191372 0.074452 -0.178594 0.030675 -0.136179 0.015334 0.081200 -0.285089 -0.197624 0.424314 0.106454 0.175307 -0.150868 -0.238577 -0.217508 0.121148 0.021197 0.290090 0.325814 0.001747 -0.255391 0.129968 0.011182 0.201980 0.766459 0.172794 0.227127 -0.109917 0.093861 0.224299 0.118242 -0.095164 -0.065423 0.150770 -0.257586 -0.280222 0.210209 0.106512 -0.193806 -0.051796 -0.149490 -0.100353 -0.098263 -0.179932 -0.106759 -0.712025 -0.051604 -0.138088 0.098930 -0.200798 0.018982 0.077809 0.305673 0.303100 -0.067536 -0.063631 0.136244 -0.105550 0.420712 0.024429 0.087850 -0.075490 -0.370665 0.286266 0.109785 0.225393 -0.418571 -0.048268 -0.313554 -0.001811 -0.097265 0.153681 0.276397 -0.045016 0.285285 -0.279461 -0.057580 -0.049930 -0.097902 -0.156300 -0.062068 -0.031891 -0.279468 -0.576829 0.153004 0.227329 -0.024180 0.404750 0.094844 -0.048654 0.011029 -0.307966 -0.256992 -0.075552
量 -0.262625 -0.199272 0.187955 -0.068993 0.020732 0.710919 0.051723 -0.139088 -0.246374 0.125184 -0.196176 -0.098298 0.301581 0.017960 0.161791 0.436638 -0.066584 -0.094494 0.030809 -0.042162 0.266966 0.227851 -0.227765 -0.019374 -0.032765 -0.088466 -0.079113 -0.049423 -0.253222 0.124504 0.443571 0.276246 0.132493 -0.327103 -0.189536 0.245337 0.042973 0.179367 0.119073 0.391462 -0.058741 0.370569 0.405350 0.147381 0.026504 -0.205346 0.258210 -0.329211 -0.057388 0.044816 -0.018828 0.108041 -0.163023 0.380907 -0.185077 0.155749 0.166085 -0.098525 -0.034535 0.201216 0.165856 -0.289016 -0.108944 0.003417 0.012783 -0.204114 0.327821 0.151138 -0.121930 -0.011641 0.048223 -0.159474 -0.322114 -0.028698 -0.040705 -0.014423 -0.378482 0.000024 -0.011480 0.076027 -0.146295 0.328920 0.022549 0.165808 -0.206973 0.034513 -0.249589 -0.013122 -0.099299 0.106603 -0.323716 -0.003249 0.059172 -0.466797 -0.200470 -0.231097 0.000910 0.335433 0.075051 0.601641
S -0.201897 -0.547160 0.087649 0.055105 0.213700 -0.107824 0.166953 -0.003223 -0.057430 0.574935 0.109907 -0.443571 0.103099 -0.101959 0.524797 -0.059356 0.176578 0.013023 0.153958 -0.494911 -0.419253 -0.320515 0.031897 -0.174910 -0.197405 0.168832 0.166385 0.131194 0.478222 -0.068070 0.056728 -0.227314 0.288819 -0.121470 -0.199088 -0.003617 -0.149132 -0.359760 -0.195546 0.024431 -0.165387 -0.457664 0.241842 -0.014131 -0.377282 -0.124770 0.222072 -0.568135 0.081425 -0.042333 -0.024809 0.301818 -0.147423 -0.069512 0.095025 0.184357 -0.083828 0.128661 -0.085198 -0.071936 -0.358046 0.382924 0.161346 -0.064034 -0.564785 -0.160095 0.181087 0.344486 0.102616 0.119432 0.061966 0.430898 -0.276263 -0.085416 -0.001984 0.323318 0.067871 0.155950 0.016491 -0.097974 -0.400962 -0.069495 -0.142206 0.188745 0.162982 -0.210793 0.044346 0.220971 -0.054410 0.013002 -0.492618 -0.111257 -0.310278 -0.141702 0.382678 0.524477 -0.428403 0.160549 0.706587 -0.269595
然 -0.301168 0.079416 0.167736 0.038119 -0.273801 -0.192823 -0.331208 -0.369236 -0.333228 0.051135 -0.026789 0.166135 0.090519 0.123488 -0.201285 0.175251 -0.096722 -0.011147 0.475088 -0.036215 -0.087286 -0.035047 -0.309430 0.128656 -0.423610 -0.079820 0.204187 -0.064044 0.130199 0.127443 0.163416 -0.019317 0.010561 -0.117746 -0.020127 0.036233 0.038587 -0.103573 0.127030 0.432358 -0.129909 -0.305346 -0.348176 0.106115 0.215240 -0.047694 -0.077453 0.318382 -0.160336 0.223849 -0.066337 0.347620 -0.178150 -0.109999 0.227493 -0.125976 -0.214164 -0.289950 -0.134529 -0.017560 -0.161383 0.159651 -0.152011 0.119814 -0.068652 -0.251412 0.536334 -0.160244 -0.159748 -0.247276 0.027841 -0.110544 0.136288 -0.462247 -0.354103 0.264066 0.267825 0.178701 0.109556 -0.144812 0.242873 0.140856 0.056492 -0.337698 -0.047672 0.000052 -0.389583 0.276584 -0.045101 -0.087662 -0.408096 -0.197829 -0.037318 -0.054687 0.236464 -0.116356 0.327851 0.007692 -0.222533 0.571284
m -0.265199 -0.214039 0.084631 -0.365679 0.174182 0.365704 0.148617 -0.101017 0.075012 0.366657 -0.207780 -0.489888 -0.082492 -0.374742 0.390904 -0.189368 0.207584 0.172396 0.152027 -0.897060 -0.491487 -0.172026 -0.200470 0.225832 -0.171133 0.353918 0.040880 0.545239 0.594947 0.227693 -0.079974 -0.339830 -0.185079 -0.244561 -0.428362 -0.039236 0.049252 0.228898 0.076325 0.174432 0.019447 -0.216654 -0.319731 0.083231 0.056278 0.132212 0.353279 -0.632703 0.286269 -0.033367 0.019348 0.287048 -0.295382 0.152317 0.218832 -0.538829 0.001159 0.114861 -0.486440 0.009600 -0.250283 0.178291 0.224447 -0.397797 -0.881851 0.173799 0.494595 0.255578 -0.272936 -0.063416 -0.091954 0.241493 0.003388 -0.143361 0.383191 0.080123 -0.008896 -0.122982 0.446223 0.464661 -0.569823 0.071334 -0.442183 0.009398 -0.086180 -0.471390 -0.175545 0.088441 -0.167944 0.258502 -0.321245 -0.030866 -0.116330 0.256857 0.325981 0.609737 -0.468270 0.382138 0.650857 -0.078015
提 -0.113718 0.107841 -0.344628 0.115660 -0.039412 0.044180 0.136229 -0.025496 -0.164087 0.156752 0.121785 0.063938 -0.076747 0.433021 0.197983 0.225313 0.134924 0.141608 -0.128047 0.260947 0.486618 -0.247342 -0.279756 0.229220 -0.045126 -0.198585 -0.093249 0.080994 0.252946 -0.094211 -0.158283 0.259605 0.314357 0.212045 -0.414028 0.379729 0.016376 0.007708 -0.467574 0.149198 -0.160901 -0.122942 0.076176 0.183533 -0.145607 -0.132422 -0.112495 0.145624 0.000649 -0.085830 -0.257309 0.062400 -0.218039 -0.203169 -0.195229 -0.009619 -0.009659 0.185878 -0.207698 -0.152775 -0.068143 -0.325440 -0.080751 -0.197988 0.180312 -0.181909 -0.128307 0.043231 0.348421 0.094083 0.227677 -0.231375 -0.342741 -0.189710 0.081272 0.151856 -0.011240 -0.138616 0.042690 -0.033550 -0.339505 -0.096303 0.063537 -0.036898 0.178964 -0.204788 0.056556 -0.002522 0.555628 -0.167890 -0.199731 0.227136 -0.177243 0.105868 -0.239329 -0.205368 -0.315484 0.184042 -0.110505 0.076731
u -0.215654 0.166791 0.160491 -0.440807 0.008063 0.389255 0.073129 0.054278 -0.161678 0.301955 0.075900 -0.513823 -0.006532 -0.511467 0.578128 -0.380997 0.378714 0.079334 0.159012 -0.815948 -0.415053 0.108872 -0.112026 -0.048549 -0.030090 0.570733 -0.074279 0.660117 0.706980 0.120578 -0.061446 -0.195925 0.152418 -0.505490 -0.199248 0.034176 0.139738 0.372217 -0.140905 -0.039075 0.096331 -0.282326 -0.460538 0.010088 0.089119 0.065891 0.399311 -0.787429 0.083875 -0.318442 0.090110 0.437970 -0.151053 0.080281 0.434585 -0.383699 -0.002768 -0.007716 -0.307340 -0.365688 -0.416024 0.317097 0.181150 -0.558924 -1.039945 0.132796 0.106675 0.388585 -0.106662 0.058941 0.199091 0.382744 -0.054745 -0.065645 0.098720 -0.040455 0.100862 -0.129264 -0.060089 0.221100 -0.581545 -0.108672 -0.161338 -0.060173 0.078104 -0.394580 -0.182581 0.092119 -0.209005 0.252098 -0.310141 -0.133827 -0.211895 0.198975 0.659420 0.560611 -0.653844 0.050874 0.754240 0.041279
首 -0.056259 -0.301199 -0.241461 -0.231317 -0.067175 0.154323 0.408002 0.133777 -0.070365 0.034553 0.013692 0.400104 0.361405 -0.125836 0.167027 -0.004422 0.276243 0.129506 -0.070764 0.328062 0.228353 -0.156775 0.338089 0.126942 0.196370 -0.243317 -0.176932 0.098871 0.086747 0.178120 0.252246 -0.209502 0.328379 -0.047006 -0.092195 -0.015581 0.039859 -0.217618 0.300548 0.394196 0.083810 -0.208365 -0.189691 0.256839 -0.481804 0.259648 0.093319 -0.165783 -0.118428 0.188737 0.148394 -0.253512 0.293800 0.168501 0.212002 0.365204 0.292504 0.144002 0.023526 0.186094 -0.078590 0.243163 -0.086226 -0.244260 0.040937 -0.112276 -0.356845 0.108047 -0.006557 0.179652 -0.373126 -0.216418 -0.104447 -0.143321 0.177290 -0.025674 0.310053 0.044096 0.002580 -0.224213 -0.206039 0.011185 0.056783 0.109447 -0.181623 -0.082960 -0.136060 0.312642 0.179501 -0.186283 -0.254086 0.061079 0.054718 0.383413 0.253271 -0.090686 0.164569 0.001715 0.319166 -0.003650
影 -0.157058 -0.084040 -0.188624 0.062054 0.013546 0.031391 0.054253 -0.221465 0.016898 0.090760 -0.049958 0.024814 -0.034716 0.164053 0.204422 0.215760 0.385617 -0.192452 -0.080453 0.053053 -0.215535 -0.154311 0.233163 -0.118529 -0.117255 -0.623892 -0.031756 -0.140225 -0.166780 -0.210745 -0.242760 -0.316883 0.004024 -0.207113 -0.086339 -0.190622 0.026483 -0.230240 0.249749 0.152904 0.277521 -0.209213 -0.268835 0.455740 -0.477369 -0.221624 -0.309204 -0.114786 -0.337121 -0.632309 -0.529476 -0.227695 -0.113875 0.016552 0.020274 0.385816 0.001468 -0.291226 -0.051368 0.386584 0.397028 -0.078015 -0.316641 0.368287 -0.324985 -0.485295 0.323279 0.428262 0.006486 -0.244894 0.163664 -0.144479 -0.055826 0.059257 0.055780 -0.039104 -0.066421 -0.282529 -0.268593 0.044442 -0.535100 -0.117721 0.201435 0.187744 0.463715 -0.361937 -0.031297 0.058265 -0.613338 -0.348469 0.001832 0.355885 0.012927 0.081512 -0.364459 0.050570 0.169564 -0.369386 0.086049 0.608051
选 0.134392 -0.079106 0.398845 0.181589 -0.353244 0.023856 0.136608 0.021738 0.121217 0.285559 -0.226559 0.378328 0.141671 0.185006 -0.200528 0.277238 0.189185 0.331912 0.153337 0.076971 0.529873 -0.223941 0.253285 0.293793 -0.713074 0.280104 0.178138 0.488126 0.183617 -0.136262 -0.100748 0.051167 -0.043592 0.150087 -0.055320 0.070957 0.078185 0.305307 -0.071485 0.091181 0.002298 0.027521 0.591923 0.233635 0.089977 0.565471 -0.144337 -0.348478 0.176973 0.065342 -0.155403 -0.237861 0.125700 0.112757 0.115440 0.015680 0.124911 -0.074173 -0.468847 0.448183 0.028001 0.246495 -0.121736 -0.337761 0.230108 -0.150661 -0.387214 0.300059 0.232789 0.139804 0.217956 -0.086304 -0.280405 -0.122167 -0.319609 -0.052938 -0.158179 0.245996 0.243565 0.039062 -0.326779 0.215958 0.108599 0.026299 -0.259001 -0.178541 0.219636 0.055322 0.350241 -0.224438 -0.320988 0.057039 0.129622 0.397271 0.388716 -0.017711 0.073576 0.239637 -0.209944 -0.018398
巴 -0.020737 -0.240097 0.286869 0.131905 -0.268383 0.174814 -0.425814 0.082504 0.086550 0.255589 0.359836 0.215441 -0.173786 -0.246166 -0.103484 -0.001749 0.149072 0.027388 -0.129013 0.409582 0.398189 0.025966 0.151737 -0.302145 0.278961 -0.059715 -0.268980 -0.083081 -0.074837 0.239051 0.210098 -0.211947 -0.004972 0.128244 0.027458 -0.038888 -0.089727 -0.412856 -0.086623 -0.006374 -0.446819 -0.342025 -0.273907 -0.286121 -0.062155 -0.502209 0.094943 -0.223450 -0.131625 -0.031535 0.191848 0.076681 0.274197 0.094415 -0.042783 -0.096032 0.080304 0.391309 0.046042 0.080984 -0.183792 0.193046 0.113936 -0.134387 -0.046652 0.297794 -0.094624 -0.041194 0.183404 -0.080386 0.187458 -0.172837 -0.116681 0.171062 0.285588 0.095754 0.152809 -0.094187 0.415469 0.008327 -0.271111 0.068841 0.187089 -0.167150 0.151972 0.000936 -0.000776 0.118371 0.222258 -0.218611 -0.134479 -0.140560 0.170291 0.160054 -0.121826 -0.307020 0.013852 -0.276770 0.054872 0.169166
兰 0.395879 -0.165848 0.056536 0.312587 -0.357036 0.157016 -0.090563 -0.063692 0.009052 0.417446 0.251879 0.113486 -0.119000 -0.375588 -0.079499 0.442936 -0.013524 0.309144 -0.309027 -0.159012 -0.041649 -0.023515 0.420571 -0.108688 0.348404 0.195588 -0.351404 0.130943 -0.259580 0.480766 0.413748 -0.044261 0.586664 -0.232384 -0.043987 0.234342 -0.033081 -0.340535 -0.164353 -0.437144 -0.520754 -0.499900 0.077231 -0.205305 0.171655 -0.105130 0.042740 0.052356 -0.184852 0.068510 0.015915 -0.525064 0.096819 0.216617 -0.153586 -0.115666 0.076033 0.628279 0.039179 0.118779 -0.649989 0.029583 0.263559 0.146763 0.356930 0.169319 -0.203561 0.068176 -0.114836 -0.062615 0.445743 0.074964 -0.423535 -0.247725 0.121180 -0.298087 0.054968 0.229356 0.191258 0.201287 0.218292 -0.021332 0.082292 -0.227826 0.123248 -0.297663 -0.446805 -0.094478 -0.185031 -0.381816 -0.393428 0.192048 0.054797 0.116175 0.076328 -0.488813 0.091207 -0.073671 -0.015318 -0.058389
号 0.289832 -0.239033 -0.007335 0.212780 0.244461 -0.411203 -0.147091 0.335943 -0.149301 0.031707 0.019509 0.086681 -0.061026 0.284458 0.081860 -0.054240 0.080571 0.262710 -0.075646 0.141932 0.073093 0.210389 -0.316934 -0.172176 -0.176520 -0.448950 -0.229692 0.024783 0.098398 0.116852 0.126964 0.222963 -0.040807 0.098980 -0.026257 0.062459 0.057539 -0.318603 0.170625 -0.172936 0.011240 -0.127709 -0.167903 -0.074081 -0.188944 -0.248903 -0.033903 -0.542767 -0.060675 0.192889 0.098011 -0.126494 -0.119757 0.274584 -0.097792 0.032436 -0.158542 -0.069420 0.356335 -0.228110 0.027291 -0.292671 -0.000937 0.190440 0.071499 -0.445354 0.164551 -0.040448 0.023248 0.119466 -0.474725 0.089484 -0.125135 0.391127 0.147544 0.093023 -0.078498 -0.036397 0.164138 0.146733 -0.075256 -0.012132 -0.236696 -0.113615 0.097542 0.007025 -0.015014 -0.087638 0.132891 -0.052119 -0.061838 0.171660 -0.235029 0.315496 0.281921 0.295279 0.014691 0.076826 -0.068988 -0.041571
女 0.286121 -0.017574 -0.090089 -0.091849 0.190651 -0.103481 -0.015584 -0.082118 -0.010799 0.144750 0.075005 0.110799 0.214492 0.225341 0.112146 0.414610 -0.317841 -0.252125 -0.249948 -0.262889 0.104545 0.143221 0.172344 -0.339269 -0.487919 0.144227 -0.264398 0.148189 0.290431 -0.215129 0.150479 -0.113918 -0.145785 -0.350320 -0.110549 -0.491248 0.335307 -0.155948 0.058365 -0.243327 0.151230 -0.162087 0.184122 0.156608 0.345141 -0.033546 -0.495514 -0.151619 -0.018139 -0.206239 0.075171 0.093223 0.064376 -0.295127 -0.514439 0.326278 0.242828 0.092094 -0.197721 -0.029969 -0.296529 0.027655 -0.169203 -0.376068 -0.230374 0.029988 -0.368822 -0.175472 -0.411136 -0.082941 0.161625 0.315626 -0.339032 -0.184409 -0.084036 -0.110600 -0.276266 -0.163322 -0.396766 -0.265213 0.047263 -0.116311 0.118492 0.060094 -0.074182 -0.076304 0.152825 -0.022231 -0.007008 -0.126643 -0.143055 0.032366 0.127478 0.074246 0.064931 -0.344699 0.125835 -0.036444 -0.065601 -0.122738
" -0.044560 -0.642626 0.173852 -0.484729 0.718091 0.407187 0.019801 0.298693 0.105331 0.012434 -0.171940 -0.149724 -0.643161 0.035170 0.245187 -0.377857 -0.055550 0.003389 -0.027660 -0.387731 -0.013254 0.093538 -0.265530 -0.017095 0.142226 -0.086119 0.111925 0.500156 -0.129016 0.166624 -0.005933 -0.126526 -0.092598 -0.039383 0.182887 -0.085243 0.064827 0.211891 0.310143 0.293786 -0.171084 -0.370654 -0.292571 0.068451 -0.355808 -0.217251 0.077479 -0.413113 0.371104 -0.367013 0.354656 0.070039 -0.444388 -0.297030 0.130967 -0.131381 -0.186143 0.205539 -0.392949 -0.316503 -0.289486 0.021839 0.040577 -0.770598 -0.526352 0.128275 -0.108790 0.119961 0.219724 0.208702 0.144322 0.652346 -0.075742 -0.334488 -0.289838 -0.273848 0.330139 -0.354555 -0.096772 -0.014350 0.110508 0.166813 -0.160438 -0.012465 -0.501266 0.036898 0.007767 0.118694 -0.090953 0.109456 0.020903 0.070572 -0.452568 0.023686 0.160548 0.552637 -0.327200 -0.080537 0.426344 -0.030502
尼 -0.201744 -0.162876 0.326355 0.212059 -0.312181 -0.041156 -0.630213 0.089284 -0.000817 0.222795 0.298678 -0.075683 0.002642 -0.222845 -0.223532 0.025773 0.558235 0.022444 -0.138037 0.260468 0.395121 0.101528 0.485366 0.045378 -0.243719 0.219679 -0.039805 0.191949 -0.134579 0.518482 -0.261009 -0.170239 0.163190 -0.180630 -0.012537 -0.064519 0.088778 -0.109841 -0.145079 0.044213 -0.688870 -0.474920 -0.242099 0.018185 0.164037 -0.341383 0.055508 -0.043238 -0.229575 -0.110958 -0.018915 -0.225281 0.191341 -0.136506 0.064136 -0.157216 -0.262186 0.341835 -0.196800 0.176011 -0.205743 0.219138 -0.172586 0.092312 -0.054274 0.004840 -0.078561 -0.145215 -0.179496 -0.153028 0.206490 -0.084047 -0.025281 0.089015 0.115602 0.171474 0.235156 0.142117 0.071410 0.111383 -0.028317 0.010966 0.282178 0.027992 0.246147 0.018787 -0.149397 -0.075052 0.084925 -0.124560 -0.254379 0.051372 0.086001 0.052752 -0.101907 -0.399571 -0.009966 -0.548318 0.186952 0.127197
列 -0.050268 -0.387366 -0.052891 0.463935 -0.211632 -0.190318 0.039785 -0.300341 0.233958 0.033983 -0.149840 0.388710 -0.237108 0.169430 -0.242583 -0.006299 -0.127474 0.486453 -0.002673 -0.020079 0.177025 0.256194 0.137551 -0.030531 -0.142879 -0.476765 0.063064 0.046287 0.128736 0.312212 0.181885 -0.178181 0.006853 -0.186184 -0.409811 0.467636 0.056686 -0.486907 -0.209157 -0.026826 -0.141233 -0.287230 0.065690 -0.034800 -0.131008 -0.025811 0.072750 -0.233314 -0.399041 0.098265 0.099336 0.051893 0.080919 0.207150 -0.195479 -0.189527 0.070779 -0.240824 -0.031642 -0.241649 -0.018600 0.062940 -0.302649 -0.354935 0.053097 0.034476 -0.104676 0.216050 -0.443063 -0.286018 -0.037633 -0.118320 -0.200969 0.178449 -0.222423 0.187229 -0.199295 -0.301188 0.113201 0.051100 -0.368584 0.300528 0.024863 0.330053 0.115333 -0.104168 -0.307927 -0.161760 -0.028350 0.183380 -0.000449 -0.008748 -0.404114 0.387510 -0.202301 0.241958 -0.283877 0.044841 -0.297846 -0.238259
心 0.384339 0.443702 -0.261500 0.088657 0.005152 0.077654 0.128139 -0.227576 0.243919 0.062587 -0.275724 0.435690 -0.066072 0.417557 0.223057 0.166666 -0.134549 -0.077282 -0.088152 0.054425 -0.190079 0.013153 0.069452 -0.363244 0.054094 0.026095 -0.267153 0.194194 0.060057 0.042337 0.116709 0.027244 -0.243310 -0.170080 -0.035099 0.161420 -0.204140 0.190904 0.242173 -0.033365 0.280654 0.014543 -0.188477 0.333426 0.165601 -0.222940 -0.440281 0.002781 0.160193 0.015114 -0.199478 -0.196120 0.028556 -0.085887 0.070748 -0.122856 0.189938 0.019562 -0.018365 -0.147251 -0.064025 0.170258 0.182530 -0.056778 -0.074805 -0.211703 0.201211 0.227053 0.186564 -0.014152 0.033356 0.382436 0.212993 -0.014258 -0.070635 0.347255 -0.476506 0.098301 0.302748 -0.150038 -0.084195 0.002155 -0.007783 -0.177726 0.138948 0.320505 0.008150 0.225121 0.081844 -0.140085 -0.093115 0.042861 -0.293540 -0.034674 0.158000 -0.434172 0.129357 0.203447 0.140479 0.056903
无 0.144698 0.022758 0.088630 0.170761 0.188476 0.101769 0.079964 0.032949 -0.345962 0.051865 -0.011366 -0.208838 -0.023942 0.201126 0.136404 0.184827 0.162789 0.052811 0.107645 0.009388 0.163736 -0.275438 -0.408317 -0.173636 -0.099453 -0.135387 -0.017751 0.165142 -0.170181 -0.135027 0.017285 -0.046587 0.101973 -0.331994 -0.012978 0.175003 0.096249 -0.296291 0.355976 0.237040 0.056946 -0.266867 -0.024786 0.127926 -0.067001 -0.019522 -0.117837 0.210169 -0.222279 0.131017 -0.156332 -0.006354 0.027226 0.067379 0.062652 -0.136131 0.021387 -0.004388 -0.116930 -0.205645 0.022265 0.109480 0.064062 0.149404 -0.040258 0.017960 -0.061495 0.055964 0.121368 0.022542 0.081227 -0.105234 0.058719 -0.472952 -0.414953 -0.018273 -0.086397 -0.012860 -0.240268 -0.052332 0.119474 0.106778 0.231207 -0.037900 -0.148580 0.068921 -0.149508 -0.033563 -0.092293 0.007141 0.117062 0.139315 -0.187010 -0.269800 0.241327 -0.108451 -0.031003 -0.081072 -0.164762 0.370683
实 -0.042477 -0.339375 0.091392 0.281353 -0.062222 0.166919 -0.078757 -0.004177 0.280819 0.041721 -0.035908 0.157839 -0.193356 0.151144 0.272629 0.329691 -0.083081 -0.181667 0.315381 0.005066 0.159200 -0.234003 -0.397865 -0.119521 0.021221 0.141588 0.028206 0.284079 0.278793 -0.008078 0.369282 0.153327 -0.014705 -0.307144 0.449217 0.092999 -0.285695 0.030905 0.101133 0.162467 0.285986 -0.021815 -0.387108 0.091056 -0.084232 0.416720 -0.250618 0.031011 -0.311485 -0.022120 -0.162265 0.106628 -0.107789 0.135397 -0.096777 0.328400 0.087628 -0.318344 0.027606 -0.339247 0.061409 0.021983 0.215489 0.286982 0.400932 -0.102427 0.019400 0.121432 0.263244 0.006148 -0.029062 -0.208859 0.191378 0.098672 -0.160934 0.062490 0.273839 -0.339930 0.064928 -0.163143 -0.071133 0.272957 0.063558 0.059338 -0.103018 0.271376 0.106569 0.083927 -0.137637 0.106676 0.144942 -0.041774 -0.053646 -0.145392 -0.018625 -0.407473 0.085232 0.029729 0.168109 0.208766
接 0.078959 -0.072066 -0.172137 0.116402 -0.004946 -0.148378 0.087947 -0.155342 -0.399778 0.174931 -0.129020 -0.140640 0.007238 0.181818 -0.306377 0.156016 0.020001 0.240848 -0.006811 0.295870 0.016719 -0.441141 -0.315639 0.171583 0.265165 0.134256 -0.351363 -0.171335 0.188348 -0.187967 -0.309035 -0.234078 -0.005488 0.114538 -0.012735 -0.057612 -0.268067 -0.361220 0.041162 0.233119 0.026947 -0.492460 -0.047890 0.218666 -0.222401 -0.004790 -0.243936 -0.191982 0.102571 0.211448 0.297300 0.129112 0.195434 0.002595 -0.288622 -0.104593 0.104430 0.049532 -0.068116 -0.167230 0.191990 -0.096886 -0.144995 0.301904 -0.018324 -0.044056 0.251108 0.127482 0.375541 0.014807 -0.051853 0.131862 0.099680 -0.407102 -0.101936 -0.277626 -0.095629 -0.060535 -0.032980 0.027055 -0.183437 -0.010990 0.011212 -0.244245 0.087668 0.301107 -0.189261 -0.104089 -0.171783 -0.258428 0.052152 0.164601 -0.045435 0.071837 -0.037905 0.096365 -0.242091 -0.131283 0.104606 0.567368
元 -0.343665 -0.142589 0.004564 -0.273611 0.207293 0.303513 -0.020030 0.115927 -0.296159 0.416735 -0.165218 0.176299 -0.047782 0.025574 0.365553 0.188595 0.081149 -0.123031 0.119740 0.237893 -0.021396 0.170483 0.024570 -0.006306 -0.150603 0.122526 -0.465642 -0.010694 -0.521222 0.081133 -0.040921 0.014721 0.111970 -0.081659 0.027694 -0.167294 0.251516 -0.180058 -0.215521 0.354334 0.246421 0.365968 -0.208147 0.122398 0.189140 -0.007651 0.245145 -0.199695 0.064448 0.309714 0.005169 0.056092 -0.026372 -0.434537 -0.125924 -0.007562 -0.045941 -0.328566 0.177220 0.159286 -0.144813 -0.126864 0.066776 0.007359 0.151736 0.015712 0.041768 0.162827 -0.404215 0.029085 0.030767 -0.179726 -0.261649 0.026841 0.493010 -0.250661 -0.178800 0.034736 -0.252342 -0.261004 0.014381 0.342186 0.015068 0.182123 0.168535 0.333956 0.270226 -0.151905 -0.113272 -0.104138 0.347266 0.176682 0.195164 0.176397 0.015197 0.151324 0.125919 0.357056 -0.222043 -0.325133
始 0.113114 0.098261 -0.278657 -0.247079 0.050416 -0.074971 0.603321 0.190982 -0.599438 -0.095853 -0.355095 0.498263 0.095114 -0.333798 0.101105 -0.356449 -0.118209 0.201096 -0.406028 0.452928 -0.230761 -0.156052 0.426246 -0.241620 0.339754 0.533976 -0.008074 -0.063518 0.147768 -0.071925 -0.002975 -0.037182 -0.016227 -0.108337 0.080191 0.191885 -0.170335 -0.326916 0.046722 -0.148688 0.548738 0.168239 -0.856786 -0.152953 -0.014715 -0.257255 -0.273917 -0.185007 0.299740 0.474980 -0.018842 -0.264198 0.304117 0.183333 0.088605 -0.013933 0.155885 0.044029 -0.038945 0.224174 -0.162536 0.157618 0.062562 0.336807 0.307573 0.155695 -0.114487 0.273698 0.059970 -0.410456 0.497632 0.253128 -0.153968 0.195729 -0.056714 -0.169321 0.125711 0.150069 0.190041 0.028686 -0.106805 -0.100155 -0.151987 0.025822 0.050883 -0.169836 -0.383344 0.541532 -0.036646 0.194913 -0.070149 0.009208 0.178167 0.047044 -0.107083 -0.519569 -0.256853 0.458540 0.150421 -0.170436
界 0.059562 0.242085 0.027276 -0.128012 -0.529134 0.075025 -0.082005 -0.150486 0.211185 0.171853 -0.010203 0.127309 -0.142105 0.161666 -0.385504 0.240700 -0.068005 0.399269 -0.337836 -0.242081 0.248763 0.076823 -0.164483 0.168537 -0.059158 -0.504849 -0.388704 -0.221267 0.072273 -0.126031 -0.115169 -0.147957 0.504010 -0.462531 -0.070470 -0.087982 -0.117961 -0.274427 -0.265324 0.220818 0.022795 -0.122043 -0.074193 -0.336417 -0.014993 0.574115 0.432966 -0.032686 -0.539246 -0.346337 0.289272 -0.385059 0.008889 -0.000876 -0.158908 0.112548 0.212695 -0.384819 0.157219 0.251261 -0.200008 0.195235 -0.319233 -0.058538 0.031332 0.343170 0.277506 -0.131223 0.191302 0.286350 0.343863 0.603406 0.287569 0.224367 -0.282498 -0.167013 -0.436078 0.057176 0.027930 -0.078269 -0.299373 0.008693 0.768554 0.101180 -0.114781 0.407342 -0.033421 0.057410 -0.406167 0.129288 0.016445 0.200328 0.221393 0.190450 0.430115 -0.083046 -0.114955 0.159004 0.304243 0.089781
向 -0.019271 0.067879 0.170806 0.114173 0.060303 0.000244 0.026415 -0.131251 -0.072364 -0.283556 -0.194343 0.400252 0.002064 0.101652 -0.067578 0.196233 0.079861 -0.103332 -0.053456 0.302616 0.009154 -0.080581 0.104287 -0.365135 0.051865 0.248459 -0.201064 -0.035519 0.221375 -0.277036 -0.277094 0.128851 -0.241162 -0.072913 -0.153308 0.022782 -0.119985 -0.372932 -0.342018 0.135530 -0.338652 -0.127828 -0.214923 -0.239360 -0.190508 -0.035239 -0.050319 -0.120152 0.120324 0.027985 -0.098386 -0.063447 -0.256013 -0.089512 -0.090855 -0.149276 0.053290 0.000745 0.055451 -0.015835 0.029419 0.198026 -0.013908 -0.094177 0.116758 0.045788 0.204135 0.050859 -0.029202 0.205124 -0.111685 0.049124 -0.045494 -0.402965 0.488040 0.257983 -0.289594 -0.271299 -0.013443 -0.048554 0.079756 0.268884 0.141085 0.040543 -0.136479 0.126875 -0.269733 -0.261708 -0.243803 -0.141824 -0.062512 -0.088331 0.080401 -0.474425 0.080028 -0.159338 0.113977 0.017020 0.067166 0.185574
级 0.382974 -0.197354 -0.283007 -0.047864 0.501117 -0.211390 0.528642 -0.087276 0.094609 0.351696 0.091457 0.101966 -0.119637 0.482581 -0.192981 0.244474 0.046526 0.152012 0.364646 0.008941 0.363774 -0.178058 0.073115 0.879273 0.251301 -0.307425 -0.335816 0.132110 -0.030736 -0.030294 0.328586 0.296778 0.638330 -0.198053 -0.354521 0.117690 -0.090445 -0.124961 -0.024516 0.209049 -0.459410 0.415899 0.008926 0.005661 -0.114500 -0.318269 0.030971 -0.007768 -0.586528 -0.005374 0.166136 -0.487320 0.257813 0.244033 -0.215862 0.333915 0.246499 -0.028289 0.362602 -0.513604 0.066297 0.010262 -0.224749 -0.439588 0.282030 0.191951 0.261374 -0.136039 -0.384021 -0.118370 0.255767 0.448979 -0.174349 -0.312058 -0.203196 0.165000 -0.416122 0.494541 0.334220 0.140634 -0.014218 0.192542 0.019100 -0.200923 0.203378 -0.261577 -0.194881 -0.106682 -0.457515 -0.152484 0.107499 0.113673 -0.490034 0.285724 -0.029678 -0.139184 0.196663 0.174354 0.383001 0.006957
说 -0.152955 -0.202561 -0.089029 0.055254 0.114995 -0.069745 0.325459 0.170350 0.060319 -0.175401 -0.109869 0.400609 -0.025609 0.157957 0.075305 0.014889 0.262869 -0.077087 -0.041168 0.351378 0.143707 0.010706 -0.389040 -0.532864 -0.103099 -0.007966 0.112117 -0.182131 0.023011 -0.054019 0.290618 -0.039817 0.387181 -0.337790 -0.204000 0.380994 0.127310 -0.162278 0.327659 -0.234404 -0.164017 -0.660044 0.135782 0.096525 0.344228 -0.022128 0.038345 -0.068968 0.001294 -0.132718 -0.223598 -0.006149 -0.060910 -0.224280 -0.241039 -0.221603 -0.102806 0.146051 -0.397973 0.026778 0.153893 -0.081500 0.224092 0.026682 -0.106154 -0.207477 0.068131 -0.092528 0.155871 -0.149610 0.186410 -0.075767 0.228826 -0.133230 -0.373065 -0.357537 0.042268 -0.132412 -0.119252 0.010614 -0.160963 -0.109196 0.020192 -0.117204 0.001560 0.025792 0.061719 0.158081 0.273596 0.069775 -0.149957 0.471740 -0.003970 -0.074619 0.112101 -0.023072 0.374005 -0.382602 -0.140854 -0.167614
改 -0.108527 0.025099 0.180127 0.405543 -0.178769 -0.031018 0.008602 0.125745 -0.303597 -0.088909 -0.085116 0.247393 -0.068936 -0.528878 0.146278 -0.269375 0.167542 0.112719 0.269546 0.416057 0.119664 0.213662 -0.159298 -0.057851 -0.297635 0.017520 -0.070812 -0.097809 0.227688 -0.306287 0.137850 0.226296 -0.021805 0.026001 -0.165886 0.021370 0.051845 0.018803 0.505147 0.001238 0.279605 -0.119662 -0.039232 0.172570 -0.243565 -0.099438 -0.254926 -0.097711 -0.143403 0.042518 -0.340670 -0.120560 -0.203571 0.196251 -0.352275 0.181457 -0.132286 -0.178374 0.037645 -0.250243 -0.384456 -0.162790 -0.017322 0.157311 0.154897 -0.300842 0.033430 -0.235487 -0.031089 -0.059809 0.007411 -0.290530 0.146338 -0.244056 0.135613 0.323875 0.118041 -0.072792 0.008669 0.236239 -0.147947 0.305151 0.151064 0.413638 -0.195864 -0.204254 0.073319 -0.062065 -0.093581 0.118983 -0.045545 0.082825 -0.213748 0.211868 0.328322 0.093005 0.129982 0.021044 0.186308 -0.135519
演 -0.070820 -0.316729 -0.390595 -0.288077 -0.083195 0.014045 0.509412 -0.292649 0.062614 0.070619 0.240377 0.399848 -0.024007 0.166967 0.119091 0.166530 -0.250006 -0.092601 -0.388253 0.229674 0.213218 0.125421 0.387092 -0.233922 0.127768 -0.296197 0.072150 0.613471 0.407608 0.159064 -0.276736 -0.120500 -0.035731 -0.228845 0.100302 -0.123730 -0.129210 -0.311946 0.185570 0.155949 0.087903 -0.277513 0.143282 0.034390 0.175028 0.213458 -0.172789 -0.257289 0.082061 -0.698942 -0.353055 0.059315 0.122496 -0.305824 -0.290118 0.215282 -0.105128 0.085900 -0.256832 0.236874 -0.010413 0.186259 -0.597392 -0.431185 -0.067430 -0.217428 0.065265 0.536878 0.147947 -0.328343 0.073632 -0.470557 -0.107816 -0.100274 0.336336 0.122554 -0.055535 -0.304540 -0.010301 -0.198395 -0.131525 0.030492 -0.041132 0.250446 -0.012500 -0.233035 0.197054 0.016267 -0.104363 -0.349370 -0.273222 0.020605 -0.052946 0.165739 0.121793 -0.099545 0.360993 -0.452818 -0.094473 -0.113610
则 -0.232741 -0.234793 0.159597 -0.077747 0.168150 -0.225584 0.001199 -0.145271 -0.113882 0.014222 -0.122154 0.136504 -0.028698 0.050695 -0.087744 0.148273 0.090305 0.173282 -0.129439 0.040539 0.001972 -0.065082 -0.169290 -0.161621 0.004583 -0.165317 -0.035272 0.134952 0.033093 -0.144580 0.058132 -0.017027 -0.033566 -0.058564 -0.100988 0.090589 0.118063 -0.222643 -0.004263 0.045446 -0.047827 -0.028243 0.082141 0.090654 -0.148586 0.047204 -0.134513 -0.106966 -0.215531 0.040705 -0.013919 0.172560 -0.005414 -0.036978 0.036865 -0.001164 -0.004210 0.030833 -0.023550 -0.139191 -0.143220 -0.017661 0.170082 0.079787 0.204048 -0.115510 -0.001418 0.211369 -0.046369 0.030388 0.042897 -0.002453 -0.017038 -0.178144 -0.002144 0.011475 0.046275 -0.166412 0.189813 -0.015707 -0.091245 0.277054 0.007193 -0.010178 -0.160547 -0.205416 0.049933 -0.120624 0.127563 -0.042845 -0.115886 -0.074770 -0.048594 0.070354 0.081357 -0.244925 0.103769 0.041657 -0.002615 0.138711
意 -0.168102 -0.007716 -0.201497 0.064956 0.002864 0.155435 -0.241646 0.140390 -0.382850 0.084317 -0.232243 -0.274005 0.171954 -0.029052 -0.146674 0.248836 0.216486 -0.068204 -0.194776 0.340202 0.429805 -0.042338 -0.343054 -0.012971 -0.103494 -0.049229 0.107906 0.636275 0.171469 0.242065 0.186352 0.082925 0.106414 -0.106793 -0.158397 -0.301310 0.094086 -0.026088 -0.166129 0.098379 -0.072811 0.038811 -0.023278 0.279981 -0.234629 -0.020365 -0.233208 -0.001335 0.032182 -0.050948 0.176090 -0.121694 0.053154 -0.060947 0.325534 0.174222 -0.125117 0.148206 0.054637 -0.073608 0.540117 0.110176 0.018379 0.104315 0.082032 -0.234879 0.215957 -0.163036 -0.199838 -0.013225 0.035751 0.354203 0.128033 -0.073912 -0.057839 -0.245854 -0.240957 -0.217451 0.004897 -0.097116 0.275707 -0.058289 0.200711 0.085082 -0.291666 -0.101519 0.057506 0.127844 0.066971 0.333303 -0.236310 0.191473 -0.155592 -0.084768 0.308422 -0.195130 0.367267 -0.152890 0.009075 0.616648
单 0.039039 -0.558954 0.139411 -0.220445 -0.453262 0.037474 0.201121 -0.351080 -0.182197 0.165971 -0.092181 0.147609 0.107547 0.351042 0.276663 -0.262671 0.007633 0.037147 -0.249296 0.070014 -0.071885 -0.194353 0.195815 0.054145 0.248436 -0.501860 -0.212439 0.105401 0.368159 0.322054 -0.160939 0.027000 0.431182 -0.421912 -0.034435 0.309284 0.205070 -0.026724 0.261771 0.255779 -0.349482 0.512686 0.361581 0.201546 -0.384905 0.008021 0.192202 0.009445 -0.399938 0.064228 -0.141833 0.593305 0.004798 -0.025613 0.106469 -0.279090 0.033505 -0.395303 0.438854 -0.025968 0.100068 0.093875 0.004516 0.010846 -0.031150 -0.123733 -0.354897 -0.145846 -0.299427 0.433932 -0.569933 -0.156443 -0.604576 -0.206844 -0.255653 0.207340 -0.001748 0.023048 -0.038547 -0.171225 0.088624 -0.175572 0.277313 0.071433 -0.309205 -0.236754 0.102534 0.153075 -0.336771 -0.646666 0.207927 -0.114105 -0.317325 0.466471 0.670045 -0.287049 0.385576 0.009451 -0.008169 -0.275615
林 0.028333 -0.251479 -0.082552 0.320547 -0.277643 -0.155246 -0.022082 0.054582 -0.004420 0.178107 0.071370 0.035727 0.095788 -0.200490 0.054770 0.319567 0.161332 0.243301 0.130103 0.032439 0.240097 0.055280 -0.103728 0.044914 0.058175 -0.142870 -0.197080 -0.012264 0.042515 0.327876 -0.184798 0.140143 0.049152 0.158674 0.073124 0.279750 0.108487 0.012678 -0.298319 0.024649 0.150097 -0.427399 0.071298 0.052023 0.179717 -0.178217 -0.079389 0.185333 0.036388 -0.128414 0.095122 0.052768 0.029007 0.062917 0.056840 -0.054859 0.089889 0.496145 -0.207430 0.136293 0.018550 -0.311499 -0.186397 0.146759 0.013732 -0.019408 0.067946 0.162364 -0.060424 -0.200615 0.051434 0.047435 -0.065625 -0.077021 0.404903 0.150075 0.225574 -0.094899 -0.109292 0.021743 -0.093674 -0.075627 0.226976 -0.378231 0.041718 -0.098301 -0.129629 0.107147 0.036895 -0.239191 -0.233947 0.200360 -0.250199 0.119351 0.101501 -0.316248 0.004731 0.011057 0.002301 -0.511852
流 0.184372 -0.022909 -0.125835 0.289764 -0.152455 0.294079 0.026045 -0.132580 -0.266577 0.009875 0.064539 0.133730 -0.157505 -0.142807 -0.211177 0.240408 0.072967 0.306038 -0.604581 0.222246 0.010670 -0.090973 0.655887 -0.218950 0.085492 -0.025774 0.381109 -0.294841 -0.051932 -0.001375 -0.074971 0.204109 0.105138 -0.176280 0.224457 0.307293 -0.316655 0.116859 -0.085806 0.499034 -0.255320 -0.177498 0.124747 0.205447 0.322429 0.132146 -0.071763 -0.345892 -0.146543 -0.240872 0.051907 -0.088492 0.094267 -0.177756 -0.406319 -0.170873 0.244150 -0.327623 -0.133484 -0.366448 0.373216 0.042459 -0.180196 -0.095271 -0.384940 0.189026 0.405995 -0.025983 0.170844 0.307435 -0.132983 0.002251 -0.011833 -0.021193 0.392146 -0.273626 -0.108057 -0.331921 0.208299 0.314627 0.038085 -0.195519 0.142938 0.085152 0.010030 -0.183572 0.020804 -0.076512 -0.169783 0.210205 -0.209120 -0.352296 0.228366 -0.373608 0.068391 0.206997 -0.462977 0.083442 -0.308930 0.368105
阿 -0.104062 -0.219000 0.280493 0.090568 -0.164600 0.200122 -0.172063 0.304557 -0.085784 0.202412 0.192036 0.252840 0.116175 -0.140089 -0.003800 0.032663 0.075006 -0.095735 0.038124 0.059028 0.259739 0.174205 0.469546 -0.127319 0.281516 0.239626 -0.243700 0.122039 -0.054518 0.137429 0.289957 -0.260956 0.079483 0.194569 0.105432 0.083013 0.291764 -0.365111 -0.030470 0.087487 -0.383236 -0.452387 -0.203415 0.047256 0.080051 -0.328048 -0.152059 -0.106115 -0.263729 0.000449 0.209033 0.152472 0.217005 -0.146778 0.054720 0.028412 0.000395 0.475995 0.029335 -0.051377 0.072107 0.164380 0.027415 -0.164818 -0.234457 0.188110 -0.104356 -0.351057 -0.124193 -0.249134 0.164863 0.012235 0.140737 0.207872 0.211511 0.306254 0.054883 -0.041784 0.186508 0.000617 0.009437 0.040053 0.394550 -0.242099 -0.054711 0.210444 -0.052644 -0.043999 0.135822 -0.096822 -0.094383 -0.185234 -0.048720 0.221166 -0.183783 -0.299282 -0.000092 -0.171529 -0.120409 0.035377
议 -0.115090 0.326056 0.101200 0.294454 -0.259980 -0.543638 0.061280 -0.101119 -0.209165 0.120483 -0.188806 0.040820 -0.407805 0.281692 -0.220250 0.307568 0.262105 0.302571 -0.250310 0.540543 0.455464 -0.319648 -0.137071 0.160970 0.291540 -0.025208 0.034846 0.686369 -0.108831 -0.516572 -0.170534 -0.028183 0.133491 -0.031799 -0.000519 -0.073247 -0.142024 -0.097355 -0.217633 -0.339399 -0.195282 0.337889 0.171640 -0.010363 -0.354295 0.305410 0.067515 0.216354 -0.006653 0.046645 -0.239035 -0.256130 -0.104032 -0.273089 0.436477 0.428026 0.168310 0.374574 -0.691996 0.487410 -0.127276 -0.006299 -0.037595 -0.040136 -0.237484 0.045404 -0.071362 -0.064147 0.120572 0.168123 0.233852 -0.379225 -0.166470 -0.147819 0.180935 0.263873 0.041579 -0.067470 0.385087 0.075242 -0.428709 0.128583 0.205302 -0.154587 -0.288867 -0.138673 0.646343 0.310347 0.060665 -0.205119 -0.121107 -0.064460 -0.017080 -0.161059 0.195984 0.142755 -0.006919 0.440083 -0.267727 -0.072090
乐 0.070672 -0.423931 -0.612063 0.185629 0.283435 0.132253 0.227438 0.543243 0.033101 0.420917 -0.179894 0.029331 0.117451 0.231573 0.642545 0.170100 0.150082 -0.053450 -0.648033 -0.125695 -0.034487 -0.358999 0.417613 -0.194883 -0.303932 -0.264348 -0.273638 0.472619 0.216962 0.101447 0.280107 0.067857 0.157963 0.148806 0.493352 0.063531 -0.197092 -0.331297 -0.114534 0.168870 0.124580 -0.367678 -0.241450 -0.278775 0.171307 0.055318 -0.001411 0.294633 -0.110665 -0.595109 0.523774 0.095779 -0.161661 -0.176658 -0.175255 0.068193 0.067025 -0.224922 -0.256009 0.322736 -0.127524 -0.502447 -0.176105 -0.089539 0.162377 -0.177814 -0.103992 -0.005078 -0.183227 0.082907 0.054007 0.080983 0.005886 0.195780 0.236420 -0.302357 -0.157590 0.280766 -0.108666 0.196372 -0.188939 0.049744 0.382437 0.103194 0.567012 -0.420481 -0.134779 0.391937 -0.318489 -0.092073 -0.640719 0.074490 0.266652 0.188715 0.010392 -0.034788 0.340561 -0.503067 0.194389 0.008254
色 -0.096745 -0.098044 -0.192077 0.211986 -0.133020 -0.102337 -0.278259 -0.499822 0.239895 0.102522 0.241004 -0.045315 -0.029645 0.007142 0.116943 0.210465 -0.352638 0.371048 0.131620 -0.072485 0.184620 0.059266 0.378872 0.208374 -0.038571 -0.504630 0.303231 0.350094 -0.003278 0.095610 0.064033 0.284734 -0.017185 -0.038851 -0.297058 0.014924 0.336068 -0.591248 0.233977 0.057530 0.158762 -0.124430 0.089276 0.225310 0.123014 0.239688 0.196577 -0.351454 -0.315003 -0.233357 -0.102074 0.383030 -0.254895 0.471969 -0.446485 -0.031843 -0.180734 0.056684 0.031634 -0.380284 -0.273314 0.407223 0.249104 -0.052245 -0.269002 -0.081176 0.261486 0.401970 0.314428 0.012272 0.285263 0.296472 0.416635 -0.097412 0.240564 -0.145860 -0.146719 -0.349283 -0.188524 -0.067103 0.150313 -0.000853 0.047797 0.270499 0.009318 -0.425755 0.516795 -0.013739 -0.128706 -0.432734 -0.015430 -0.065817 0.098910 -0.151678 -0.310270 -0.062641 0.424269 -0.484250 -0.406661 0.228613
务 0.374299 -0.046320 -0.355654 0.570867 0.183500 0.019815 -0.123672 -0.090470 -0.038611 -0.020601 0.095853 0.307956 -0.302076 0.054263 -0.104179 0.213788 0.070715 0.348774 0.128686 -0.097881 0.396410 -0.146308 -0.312520 -0.167018 -0.005682 0.191502 0.135155 0.320586 0.273840 -0.198824 0.179425 0.017480 -0.001839 0.004171 -0.004291 0.361650 -0.413501 -0.051464 0.093679 -0.044667 0.202053 -0.099429 -0.631697 0.502954 -0.268689 -0.168492 0.291694 0.066114 -0.296991 0.094013 0.023812 -0.054546 -0.293224 0.002877 0.041150 0.309617 -0.022808 0.531105 0.191835 0.367240 -0.024371 -0.316629 -0.091187 -0.060654 0.298234 0.220170 -0.265215 0.337037 0.251393 -0.184784 -0.243836 -0.099835 0.094666 -0.431255 -0.515834 0.136679 -0.161114 0.085193 -0.048279 0.113035 -0.023786 -0.299372 -0.204506 0.134740 0.028428 0.226574 0.822866 0.049509 -0.191855 -0.109137 -0.333271 -0.199921 -0.129630 -0.081709 0.167612 -0.020483 -0.243631 -0.134000 -0.215499 -0.182381
书 -0.167857 -0.189408 0.002320 0.429510 -0.170019 0.047966 0.091724 0.199380 -0.063344 -0.301956 -0.391580 0.347853 -0.171973 0.078266 -0.122451 0.100160 0.018332 0.009949 0.034681 -0.133122 0.273385 -0.079874 -0.239870 0.351022 -0.040949 0.156576 -0.176179 -0.244649 -0.250076 -0.243546 0.179680 -0.087490 0.275774 -0.117781 0.265706 -0.090688 0.039185 0.196289 0.253876 -0.167004 -0.138754 -0.151407 -0.149973 0.210137 -0.151506 0.239003 0.185118 0.156146 0.067590 -0.430648 -0.260206 0.452966 0.427938 -0.299201 -0.356230 -0.025238 -0.242610 0.399612 -0.298462 -0.056117 0.549385 -0.232019 0.430238 -0.062378 -0.383259 -0.108746 -0.008119 0.171644 -0.280633 -0.105710 -0.355141 -0.128897 0.252509 0.023142 -0.077216 0.557848 -0.478395 0.080602 -0.017083 0.255158 -0.031864 -0.032073 0.306651 0.041285 0.277059 -0.210782 0.591682 0.415039 0.162525 -0.012420 -0.299280 -0.041953 0.215619 0.182852 0.312122 -0.222081 0.008568 0.260798 0.073507 -0.172726
形 -0.377253 -0.372438 -0.447734 0.478684 -0.019936 0.023060 0.162771 -0.186325 -0.044559 -0.215130 0.173914 -0.387869 -0.462161 0.356065 -0.108053 -0.127533 -0.018050 -0.132859 0.347634 0.218587 -0.097061 -0.500044 -0.185166 -0.039056 -0.354467 -0.054028 -0.192333 0.181324 0.058933 -0.358113 -0.475521 0.273542 -0.030456 -0.036057 -0.031196 0.094886 0.624104 0.082113 0.424669 0.451705 -0.197471 0.016195 -0.032910 0.085181 -0.130784 -0.100787 -0.217458 -0.117181 -0.377237 -0.021194 0.401461 0.256024 0.151369 -0.062641 -0.099966 -0.301179 0.328981 0.117821 0.320151 0.095988 -0.261446 0.621202 0.289047 0.110286 -0.286929 -0.449201 0.173198 0.255735 0.025992 0.388241 0.211330 -0.008800 0.018311 0.465465 0.223482 0.456495 -0.479977 -0.126499 -0.397116 0.318159 0.368566 -0.105138 0.010735 -0.240546 -0.764610 0.123772 -0.142242 0.014451 -0.223920 0.340931 0.024248 -0.290294 -0.333385 -0.054966 -0.596253 -0.163898 0.487015 -0.083698 0.124813 0.101778
广 -0.280313 0.106307 0.144735 -0.076498 -0.007041 0.140546 0.105444 0.149359 0.323599 -0.341994 0.449996 -0.074370 -0.238614 -0.070819 0.040494 0.215164 0.109486 0.150767 -0.358169 0.663338 0.269823 -0.382208 0.061410 0.142181 -0.088517 -0.001862 0.020161 -0.088435 -0.288844 -0.162108 -0.197153 0.002609 -0.345206 -0.004440 0.103108 0.015962 -0.430456 -0.276891 0.090998 0.057563 0.201586 -0.439973 -0.279486 0.148206 -0.050550 -0.067010 0.297421 -0.061359 0.207519 -0.258629 -0.152932 -0.166017 0.116476 0.125030 0.232840 0.306534 0.400429 -0.093958 0.107161 -0.021634 0.172085 -0.402643 -0.071666 0.260079 0.076663 -0.166346 -0.082060 0.170633 -0.258117 -0.080905 -0.030474 0.347431 -0.269733 -0.435895 0.263905 -0.020041 0.094903 -0.187071 0.116892 -0.067761 -0.070081 0.276304 0.205569 0.186857 0.348343 0.038358 -0.139877 0.052389 -0.029520 -0.196442 0.060809 0.118033 -0.273944 -0.077952 0.247798 -0.031785 -0.012595 -0.377055 0.368975 -0.097706
些 0.103312 -0.078285 0.260584 0.304762 -0.138349 0.165177 0.079780 -0.231728 -0.035789 -0.129505 -0.690096 -0.393827 -0.207401 0.284419 0.353443 0.082874 0.017762 -0.066763 0.088489 0.236924 0.229751 -0.208067 -0.280004 0.134541 -0.012012 -0.150880 0.276832 -0.187307 -0.177793 -0.060686 0.080836 0.053905 -0.153738 -0.105121 -0.118392 0.129286 -0.025200 -0.449309 -0.134057 0.044459 -0.219173 0.044813 -0.272543 0.518919 0.413930 0.108383 -0.029614 -0.343232 -0.520330 -0.201861 -0.214033 0.082744 0.039352 -0.182762 -0.020907 -0.177080 0.152745 0.293960 0.061812 0.065170 0.258582 -0.092263 0.362564 0.106585 0.273830 -0.383857 -0.114254 -0.127520 -0.081965 -0.040156 0.279212 -0.029644 0.024418 0.078242 -0.245377 -0.110736 0.305614 0.033792 -0.118411 -0.101339 -0.032104 0.008092 0.008344 -0.080718 -0.431454 0.074443 -0.134170 0.011689 -0.007305 -0.131847 -0.234614 -0.019648 -0.105944 -0.212233 0.309973 -0.185073 0.346891 -0.128681 0.231147 0.244055
受 0.032175 0.136021 0.026635 -0.345588 -0.044460 -0.100796 0.485455 -0.278634 -0.195986 -0.030258 -0.297589 0.008598 0.241005 0.134865 0.129903 0.126989 -0.258071 0.127585 0.338850 0.293680 0.076590 -0.250996 -0.194258 0.114613 0.006800 -0.106503 -0.241894 -0.029441 -0.108623 0.043880 0.009587 -0.020545 -0.062952 0.303603 -0.037277 -0.223082 0.005618 -0.050861 -0.109854 0.495503 0.073871 -0.271769 -0.109041 0.447864 0.001535 -0.058400 -0.258797 0.187519 -0.220455 -0.043205 0.066836 -0.200015 -0.275213 -0.324416 0.129785 -0.050941 0.330610 0.120772 -0.342171 0.076783 0.156860 -0.020372 -0.466078 0.469448 0.065226 -0.020016 0.335252 -0.100156 -0.098125 -0.234404 0.088317 0.070498 -0.087296 -0.216139 -0.194529 -0.037224 0.086621 -0.111127 -0.058218 -0.095248 0.102760 0.004832 0.057193 -0.386659 -0.200534 0.177877 0.018363 0.159611 -0.100098 -0.182117 -0.069606 0.313755 -0.290537 0.001982 -0.234420 0.261260 -0.329487 0.016593 0.260909 0.496085
语 0.128278 -0.301458 -0.388857 0.121021 0.187818 -0.130145 0.024848 0.123857 -0.049243 -0.152078 0.120164 -0.178446 -0.237025 -0.237821 0.004325 0.202168 0.255368 -0.024668 -0.598327 0.102251 -0.093279 -0.015502 0.195186 0.245706 0.308471 0.201639 0.126492 -0.083065 0.055023 -0.292805 0.387520 0.111306 0.082814 -0.192663 0.114256 -0.284616 0.251223 0.104718 0.294516 -0.038245 -0.310454 -0.691925 -0.185376 0.434756 0.064666 -0.015299 0.127813 -0.041898 0.035668 -0.000992 -0.237312 0.053344 -0.117481 -0.168726 0.102062 -0.340163 0.017526 -0.334895 -0.308425 0.071654 0.331672 0.510489 0.009547 -0.061572 0.095965 -0.031850 0.202491 -0.151009 -0.378313 0.034619 0.368472 0.218839 -0.153891 -0.030586 -0.402720 0.109225 0.071164 -0.248492 0.387555 0.359264 0.133273 0.186585 -0.095223 0.124584 -0.116433 0.330622 -0.300109 -0.133013 0.170914 -0.184205 -0.569390 0.314050 0.047220 0.303949 0.231755 -0.278384 0.281108 -0.449309 0.069719 -0.266189
曾 -0.310926 0.006942 -0.098218 0.170366 -0.169918 -0.155517 0.144279 -0.354203 -0.239134 0.187994 0.026579 0.192795 0.377599 0.102029 -0.320923 0.353618 0.254744 -0.212879 -0.031631 0.029807 0.096686 -0.024371 -0.142106 0.037770 0.049899 -0.015360 -0.274780 -0.130738 -0.140745 -0.167895 0.128363 -0.156286 0.115892 -0.123659 0.278987 -0.176310 -0.021830 -0.541630 -0.143100 0.034237 0.194504 -0.131648 0.065857 0.230551 0.192207 -0.223344 -0.160299 0.111414 0.143030 -0.230248 -0.065795 -0.126310 0.087905 -0.221024 0.186193 0.201044 -0.159671 0.162534 0.110643 0.171201 0.002176 -0.175195 -0.130872 -0.197666 0.166727 0.070636 -0.052958 0.192215 -0.067921 -0.014067 0.084962 -0.095123 0.174843 0.257464 0.149127 0.030889 0.192575 -0.107000 0.144091 -0.047215 0.201896 0.162566 -0.365615 -0.078242 -0.186412 -0.012549 0.178156 0.233090 0.002291 -0.180022 -0.040185 -0.025240 0.012401 0.436681 0.339938 0.201300 -0.215120 0.185743 -0.193310 -0.090661
保 0.055606 -0.247096 0.304878 -0.160565 -0.248194 -0.171593 0.168210 -0.465598 0.064104 0.086989 -0.409063 -0.240079 -0.119398 0.562031 -0.289115 0.181290 -0.136195 0.090957 0.076373 0.322298 0.287939 -0.080317 0.231728 0.296287 0.066990 -0.496333 -0.170685 0.420075 0.229138 0.371611 -0.226470 -0.583229 0.278457 -0.139440 -0.001771 0.294157 0.017912 0.416079 0.165768 0.292447 -0.555036 0.019555 -0.053245 -0.045390 -0.510878 -0.475034 0.174151 0.365503 -0.364971 0.113815 -0.144656 0.551027 -0.186008 -0.151576 0.044705 -0.082005 -0.155216 -0.594758 0.476860 -0.200982 -0.631217 -0.112463 -0.109400 0.399982 0.218285 0.277480 -0.353738 -0.005964 -0.385764 0.124951 -0.281430 0.243170 -0.047576 -0.569950 -0.233532 0.457632 -0.006622 -0.177101 -0.026570 -0.002353 0.172601 0.044943 0.195856 0.156655 0.271137 -0.012749 0.261596 0.093995 0.251079 -0.318765 0.281307 0.103239 -0.223393 0.080072 0.501353 -0.402044 0.337592 0.231194 -0.123284 0.035187
手 0.059696 -0.111779 -0.151836 0.020565 -0.022217 -0.078797 0.168052 0.071706 -0.508478 0.196278 -0.239237 0.305352 0.353430 0.148888 0.114717 0.035828 0.145234 0.034370 -0.468177 -0.308481 0.091161 -0.205029 0.210966 -0.095036 0.081598 -0.140921 0.027022 0.048246 0.359773 -0.062655 0.009021 0.044048 -0.131531 -0.222682 -0.172823 0.015542 -0.126815 -0.046019 0.113620 0.060077 0.089371 -0.033123 0.007822 0.122578 0.224283 0.050017 -0.391008 -0.164764 0.227464 0.237400 -0.226889 0.011169 0.089532 -0.067056 -0.280860 -0.117285 -0.057354 0.079894 0.006127 -0.026473 -0.086492 0.370723 -0.142432 -0.026167 -0.106450 0.170630 0.023479 0.060108 -0.145353 0.264888 0.090301 -0.022873 -0.102462 -0.234680 -0.139991 0.119129 0.064713 0.104483 -0.022840 -0.190588 -0.046033 0.149733 0.250980 -0.119922 -0.147993 -0.071948 0.283433 -0.023420 0.014565 -0.235102 -0.244181 0.074594 -0.181682 0.158142 -0.066774 -0.169952 0.331202 -0.144475 0.145971 -0.068625
义 0.198661 0.033526 0.007243 0.363067 -0.277950 -0.047455 -0.228765 0.172844 0.068244 0.070320 0.309084 0.119724 -0.125817 0.025337 0.025751 0.424275 0.027617 0.041937 -0.091741 0.162097 0.430409 0.009173 -0.400932 -0.383346 0.173780 0.176443 -0.122306 0.685612 -0.057755 0.094340 -0.291159 -0.139056 -0.071937 -0.092214 -0.035792 -0.119578 0.395051 0.337533 -0.286367 0.027882 0.040187 -0.103502 0.028447 -0.086621 -0.380068 -0.173279 -0.185210 -0.214120 -0.017245 -0.088530 -0.292108 -0.189813 0.020610 -0.205295 -0.122954 0.293329 0.132621 -0.268770 -0.076698 -0.056080 0.386338 -0.217047 0.550025 -0.015796 0.336322 -0.034767 -0.095507 0.228805 -0.167539 -0.413121 0.088406 0.332678 -0.255721 -0.315937 0.105139 0.329819 -0.044503 0.016555 0.198400 0.183539 -0.105492 0.024567 -0.089772 0.127648 -0.078956 -0.127350 0.074439 -0.140085 0.027889 0.232578 -0.033044 0.310162 0.094484 0.062037 0.147353 0.407044 0.664639 0.125171 -0.066114 0.560810
湾 0.027212 0.827325 -0.041970 -0.043282 0.253655 -0.162286 0.120271 0.546257 -0.259483 -0.273856 -0.094941 0.062307 0.127355 -0.230092 0.168028 0.405858 0.331441 0.233874 0.043712 0.311531 0.058805 0.379741 0.127300 -0.319480 -0.146642 -0.280716 -0.029602 0.069415 0.350913 -0.309334 -0.263600 -0.106391 0.017669 -0.063591 0.125122 0.133687 -0.236308 0.062043 0.015680 -0.111988 -0.209584 -0.527936 0.407052 0.084192 0.038709 0.121492 0.245147 0.196705 -0.431141 -0.110874 0.017279 -0.130139 0.228763 -0.051832 -0.006612 0.432244 0.157532 0.199928 0.106738 -0.217984 0.072629 0.229208 -0.043735 -0.077803 -0.047513 -0.248713 -0.194397 0.219174 0.058334 -0.097105 -0.089799 0.066888 -0.145764 0.000150 0.040098 -0.071947 -0.327005 -0.461693 -0.153761 -0.039264 0.277720 -0.004592 -0.125606 0.136096 0.479182 0.011718 -0.458211 0.357609 -0.126747 -0.612779 0.230829 0.067639 -0.298768 0.328106 0.101966 -0.023312 0.165581 -0.153467 0.084938 0.119432
C -0.157982 -0.439465 0.187440 0.145886 0.125517 -0.087517 0.076833 -0.159726 -0.091473 0.592086 0.181261 -0.393684 0.192548 -0.137274 0.329939 -0.040439 0.211044 0.090216 0.074974 -0.400012 -0.494111 -0.286556 -0.004871 -0.186761 -0.097509 0.054585 0.065972 0.096527 0.458018 -0.066476 0.011181 -0.056395 0.291397 -0.147286 -0.088013 -0.054229 -0.289793 -0.316929 -0.296401 0.096272 -0.231269 -0.408908 0.213287 -0.095511 -0.328594 -0.051006 0.203403 -0.571238 0.022580 0.087229 -0.097692 0.210957 -0.004885 0.017967 0.109446 0.278212 -0.044060 -0.063039 -0.091749 -0.047845 -0.503466 0.340386 0.265397 -0.169350 -0.594755 -0.164839 0.313954 0.265993 0.039745 0.211145 0.131329 0.413882 -0.274921 -0.103427 0.002637 0.241817 0.061617 0.132411 0.092619 -0.008647 -0.289393 -0.059459 -0.201307 0.239377 -0.040683 -0.113295 0.085976 0.288729 -0.030313 0.049836 -0.381319 0.103851 -0.289616 0.012618 0.379731 0.503573 -0.355959 -0.002341 0.636306 -0.232120
参 -0.039703 0.226251 0.132766 0.193258 -0.145738 -0.193576 0.243731 -0.036995 -0.499764 0.490800 -0.425076 0.376711 -0.192193 0.192372 -0.242302 -0.034224 0.045232 0.030171 0.206824 0.125522 0.650827 0.216486 -0.168608 0.571489 -0.202715 0.189950 -0.033675 0.574916 -0.158169 0.393472 0.261239 0.055250 0.292127 0.665128 -0.045908 -0.198504 -0.080260 -0.279433 0.084241 -0.025006 0.037690 -0.096252 0.503154 0.063061 0.056352 0.335641 -0.580803 -0.163432 -0.043454 0.070230 0.272224 -0.249391 0.083033 -0.048562 0.220497 0.245816 0.069822 0.134794 -0.177678 0.473460 -0.471024 0.002767 -0.089975 -0.365842 -0.009301 0.356987 0.047759 0.069686 -0.482366 0.130624 0.010386 -0.387754 0.053312 0.314165 0.373124 0.048109 0.240996 0.123281 0.262827 -0.342436 0.150553 0.308546 -0.075308 0.204518 0.290935 0.023342 0.351955 0.408541 -0.436437 -0.035773 0.115835 0.493593 -0.189825 -0.087182 -0.107774 -0.097269 -0.087717 -0.354511 0.173176 0.026356
结 -0.189874 -0.235952 0.068379 0.481724 -0.034081 -0.119699 0.155538 -0.215022 -0.451910 0.212103 0.099745 0.152673 -0.427724 0.273284 -0.005802 0.040814 -0.267444 -0.079221 0.504061 0.083735 -0.073228 0.044550 -0.104203 0.420300 -0.064565 0.017815 -0.037806 0.249705 -0.352795 -0.105202 -0.028549 -0.042555 0.065452 -0.336614 0.726752 0.145174 -0.071317 -0.271459 0.088113 -0.308429 0.377783 -0.490784 0.097931 -0.097558 0.010827 0.383011 -0.268186 -0.189336 -0.012600 0.160270 0.078808 0.143290 0.348840 0.356738 0.079878 0.084043 0.277366 -0.054278 0.018806 -0.248031 -0.309733 0.029368 0.012930 -0.402126 -0.047985 -0.281522 0.444970 -0.013447 0.053931 0.118253 0.118587 0.097556 -0.073255 -0.230921 -0.175539 0.098801 0.217796 -0.109197 -0.357636 0.199883 -0.496862 -0.406985 0.465970 0.117550 -0.170383 0.338634 -0.140568 -0.136914 0.086790 0.174127 -0.157627 -0.265442 0.328282 -0.087616 -0.081016 -0.283196 0.046780 0.147502 -0.090607 0.478703
类 -0.003966 -0.330493 -0.212060 0.077912 0.108141 0.115754 -0.101134 -0.337253 -0.073879 0.243008 -0.187669 -0.289941 -0.100908 0.369185 0.131332 -0.415780 -0.137009 -0.069431 0.022450 0.032050 0.053936 -0.275584 -0.367295 -0.433856 -0.122637 -0.084441 0.220695 0.053709 -0.238648 -0.093939 -0.023612 0.055130 -0.039062 -0.052576 0.197093 0.210955 -0.282782 0.058560 0.090405 -0.025785 -0.068518 0.192978 -0.075982 0.314834 0.697587 0.000033 0.238156 -0.368414 -0.506794 0.109723 -0.093134 -0.189264 -0.100812 0.023959 -0.355514 0.047828 0.273196 -0.205580 -0.119397 -0.001971 -0.094222 0.118755 0.010376 0.147763 0.222051 0.000036 0.249475 0.203643 -0.473581 0.050232 0.196304 0.357091 -0.235975 0.073282 -0.164486 0.144114 -0.030495 -0.069129 0.065322 0.158831 0.099481 -0.319432 0.030718 0.089694 -0.256199 -0.267696 0.250371 0.571843 0.044491 0.162480 0.233930 -0.095467 -0.451438 -0.180084 -0.102115 -0.297764 -0.125742 -0.488837 0.172758 -0.073529
已 -0.307178 -0.160276 0.213301 0.210800 -0.104565 -0.062534 0.180358 -0.348801 -0.343621 -0.272278 -0.083858 -0.073630 -0.137735 0.083605 0.209973 0.188571 -0.064346 0.148819 -0.164204 0.148769 -0.205614 -0.041469 -0.089519 -0.103205 0.070027 -0.006052 -0.075914 -0.183039 -0.050407 -0.089984 0.124969 -0.128816 0.007510 -0.380814 0.010085 -0.057871 -0.211398 -0.230329 -0.383158 0.203967 0.372467 -0.050629 -0.059365 0.109898 -0.132338 -0.008059 -0.161172 0.133389 -0.061489 -0.062594 0.039663 -0.322994 0.118513 0.171100 0.118080 0.156306 -0.073764 0.283341 -0.188443 0.074823 -0.063031 0.004633 -0.035522 0.118145 0.158371 -0.218529 -0.040494 -0.241447 -0.076257 0.158373 0.237107 -0.054912 0.363716 0.010325 -0.023071 -0.038727 -0.131288 -0.144625 -0.067866 0.098036 0.112860 0.521705 -0.252095 0.018124 -0.360955 -0.077285 0.088056 0.157868 -0.118730 0.272396 -0.050091 -0.058566 0.245702 0.148359 -0.091140 -0.197188 -0.225348 0.262129 -0.179634 0.155720
型 0.050682 -0.398424 0.092322 0.475399 0.222126 0.147334 -0.019527 -0.068095 -0.118040 0.329497 -0.263404 0.050386 0.274425 0.166523 -0.032810 -0.082250 0.048756 0.077770 -0.135463 0.097499 -0.103534 -0.030026 -0.064841 -0.374600 0.071355 -0.262462 0.184930 -0.003302 0.185936 -0.066903 0.117561 0.142697 -0.022464 -0.443000 -0.132836 0.064566 0.235647 -0.111838 0.009262 -0.176831 -0.162097 0.130009 0.175813 -0.186887 -0.026193 -0.050842 0.297007 -0.310414 -0.085163 0.262170 -0.006262 -0.050808 -0.435197 0.615721 -0.598102 0.166129 0.171010 0.046758 0.133942 0.027336 0.090702 -0.037118 -0.472957 -0.030529 0.063108 -0.105820 0.759129 0.213202 -0.067351 -0.197398 0.106522 -0.140536 -0.364936 0.176745 -0.132546 0.118448 0.113388 0.000288 0.126265 0.278605 0.005441 -0.088805 -0.006473 0.269803 -0.169827 -0.039124 0.055576 0.152358 -0.147220 0.034537 -0.147713 0.110186 -0.540393 -0.018192 0.206257 0.067885 0.262394 -0.054560 0.288295 0.239539
视 -0.421649 0.323944 0.013308 -0.025472 0.531296 0.202192 0.213937 -0.089797 0.150341 -0.166995 0.192503 -0.316130 0.121826 0.269245 -0.035394 0.486899 0.120401 0.083341 -0.110737 0.331055 -0.082128 -0.243975 0.464037 -0.137065 -0.250111 -0.403096 -0.243488 0.040170 0.111844 -0.272728 -0.364973 -0.477566 -0.344305 0.222506 -0.058158 -0.024657 -0.184670 -0.573761 0.305652 0.163259 0.053634 -0.664834 0.197679 0.418346 -0.301434 -0.029680 -0.161132 -0.043421 -0.251231 -0.349479 -0.428851 -0.144305 0.188483 0.082020 0.055356 0.310556 0.269099 -0.305680 0.226148 0.157263 0.236540 0.095956 -0.132194 -0.014089 -0.082432 -0.639424 -0.030050 0.309459 0.005301 -0.005254 -0.029152 -0.129821 -0.149682 -0.300355 -0.163094 0.038637 -0.085181 -0.434975 -0.332341 0.307087 -0.105179 0.022067 -0.018698 0.307954 0.508872 0.053002 -0.133111 0.238479 -0.333240 0.072681 0.175688 0.354417 -0.272343 -0.135118 0.281987 0.075125 0.094378 -0.594489 0.148967 0.134881
d -0.243028 -0.008006 0.304042 -0.490116 0.068276 0.249737 0.143592 -0.083215 -0.215377 0.204922 0.026260 -0.293673 -0.039520 -0.200043 0.238869 0.018400 0.284141 -0.094600 0.390107 -0.886060 -0.699805 -0.133002 -0.401648 -0.072746 0.277404 0.245418 0.147057 0.579304 0.689644 -0.099062 0.119611 -0.012103 0.138972 -0.303761 -0.101478 0.080017 -0.150363 0.208089 -0.083327 0.133624 -0.132862 -0.290759 -0.373837 0.092874 0.141119 -0.145359 0.397518 -0.865752 0.175061 -0.307200 0.203622 0.019986 -0.384838 -0.114079 0.202544 -0.414825 -0.347287 0.171759 -0.281316 -0.283576 -0.651753 0.468791 0.293606 -0.687627 -0.973462 0.408659 0.113342 0.371618 -0.265012 -0.003208 0.072347 0.279982 0.235385 -0.458526 0.129246 -0.159390 -0.074474 -0.048576 0.061959 0.219627 -0.380130 -0.591217 -0.652396 -0.097226 -0.086785 -0.190936 -0.300738 0.552787 -0.038009 0.066406 -0.451972 0.042855 -0.579303 0.075348 0.790601 0.684781 -0.569767 0.037620 0.911583 -0.144568
程 -0.170530 0.227249 -0.236839 0.053956 0.032219 -0.096149 0.050045 0.219568 -0.035866 0.280362 -0.433211 0.034816 -0.111697 0.351668 0.081133 -0.303832 0.053864 -0.438955 0.070178 0.124923 0.439749 0.041311 0.020018 -0.212201 -0.014166 -0.035441 -0.267820 -0.039115 0.082603 -0.278208 -0.095869 0.521741 0.232362 -0.060429 -0.072461 0.229964 -0.036329 0.107162 0.246865 0.070367 0.082899 0.223226 0.129752 0.261378 -0.254629 -0.274893 -0.287789 -0.836294 -0.047494 -0.132655 -0.318562 0.182140 0.151223 0.165258 -0.080582 -0.013840 0.128397 -0.215723 0.089955 0.226394 0.020820 0.010259 -0.414575 -0.064132 0.301066 0.129483 0.130026 -0.080449 -0.133261 -0.246448 0.218659 0.019455 -0.000019 -0.286699 -0.435037 0.069350 -0.051706 -0.196709 0.218546 -0.000779 0.132124 0.206529 0.011958 -0.078760 -0.222216 0.325983 0.027929 0.067400 -0.302408 0.004177 -0.538211 0.080461 0.022329 -0.061296 0.135967 -0.165943 -0.333879 0.441203 0.348491 -0.280083
香 0.217289 0.471302 0.196068 -0.088188 0.347980 -0.314172 -0.043001 0.005161 -0.174006 0.516553 0.273552 -0.000783 0.379455 -0.382305 -0.205247 0.684049 0.255279 0.169861 -0.659453 0.056811 -0.118083 -0.202821 -0.548271 -0.095277 0.028565 -0.139180 -0.024031 0.167945 0.170961 -0.220344 0.178385 -0.043105 -0.213347 0.030446 0.290440 -0.299905 -0.185127 -0.460006 0.236642 0.288859 0.616647 0.059581 0.341096 0.050620 0.494435 0.021953 0.153499 0.150653 -0.255958 -0.067921 -0.056935 -0.236044 0.332352 -0.453920 0.378176 0.620397 0.242012 0.164334 0.150630 -0.094466 -0.390058 0.078627 -0.130292 0.044814 -0.161000 -0.408193 -0.285883 -0.167780 -0.141781 -0.099921 0.266372 0.203885 -0.349274 0.071943 -0.108114 0.141306 -0.121850 -0.127547 -0.340889 -0.167956 0.368234 0.002562 -0.082270 0.018832 -0.027648 0.043718 -0.086792 0.298772 -0.145367 -0.562683 0.119377 -0.294590 0.261609 0.216139 0.081451 -0.009010 -0.131827 0.044531 0.129724 -0.152619
传 -0.114022 -0.048080 -0.039252 0.008701 -0.066544 0.015038 0.167293 0.292123 -0.018582 -0.052324 -0.057289 -0.015303 -0.127351 0.072957 -0.238526 0.200176 -0.134679 0.204807 -0.367574 0.298775 0.223530 -0.244169 0.034634 -0.249734 0.180872 -0.240574 -0.471757 -0.330245 -0.118437 -0.302712 0.146195 -0.263113 0.185836 0.046842 -0.213337 0.155717 0.113324 0.004661 0.144284 0.002168 -0.151327 -0.315002 -0.045215 0.545797 0.212543 -0.095597 0.010876 -0.132672 0.220495 0.073000 -0.353675 -0.304563 -0.066754 -0.098270 -0.244115 0.113058 -0.014358 -0.016308 0.004398 -0.331633 0.184173 -0.392105 -0.034276 0.133519 -0.295413 0.113265 0.198161 -0.108576 -0.251161 0.019428 0.255426 0.340157 0.109189 -0.021438 -0.179016 -0.080552 -0.236626 -0.174396 0.004664 -0.001413 -0.193171 0.328154 0.201966 0.439795 0.094156 0.123610 0.076996 0.619096 -0.053074 -0.025642 0.048446 -0.008733 0.130734 -0.255443 0.501589 -0.006525 0.066913 -0.279074 0.035734 0.153557
门 0.084573 0.169705 0.054071 0.233450 0.149335 -0.271143 -0.137809 0.188478 -0.070322 0.207242 -0.178539 0.089258 0.066045 -0.167410 0.030523 -0.037918 0.294849 0.151418 -0.252910 0.190132 -0.045804 -0.452735 -0.125840 -0.034199 0.132321 0.022144 -0.253085 -0.096025 0.182850 -0.161850 -0.068010 -0.082794 -0.031321 -0.035167 0.201231 0.075130 -0.060586 0.042510 0.025808 -0.011997 -0.119318 -0.063749 -0.222078 -0.007814 0.166387 -0.186843 0.075312 -0.068083 -0.055747 -0.092884 0.172991 0.146471 -0.074209 -0.094331 -0.240380 0.011021 0.121714 -0.058936 0.275324 0.068772 -0.051189 0.033386 -0.073070 -0.156425 0.096440 -0.091027 0.048069 0.052051 -0.041605 0.067581 -0.340018 0.084110 0.065273 -0.035702 0.175237 0.326760 -0.124099 0.021748 -0.173323 -0.152780 0.082852 0.263503 0.133440 -0.172543 0.107592 -0.044031 0.222243 0.050092 0.058789 -0.113961 -0.240822 -0.182508 0.081230 0.069089 -0.189403 -0.099487 0.188579 0.080235 0.022758 0.148352
交 0.381106 0.250620 -0.309680 0.494804 0.024188 -0.082645 0.243917 -0.091398 -0.252024 -0.080046 -0.268135 0.130631 -0.235550 -0.206322 0.052456 0.360507 0.230713 -0.068422 -0.227521 0.099023 0.382112 -0.332655 -0.056628 -0.219762 0.046067 -0.307048 0.031399 0.211843 -0.189524 -0.393237 -0.151455 0.238977 0.026325 -0.021683 -0.240847 0.093129 -0.237134 -0.233725 -0.244129 0.200985 -0.133071 -0.251930 -0.468422 0.216852 -0.185825 -0.106880 0.048101 -0.397784 0.017043 0.016608 0.278701 -0.065916 -0.459142 -0.122883 0.058588 0.146470 0.098882 -0.080520 -0.077362 0.030295 -0.015837 -0.263004 -0.109543 0.020876 -0.026369 0.306535 0.139140 -0.087871 -0.219608 0.229418 -0.293266 0.058091 0.031482 -0.149345 0.060550 0.064125 -0.212453 -0.177708 -0.334390 -0.204867 0.053955 -0.033334 0.272850 0.343549 0.182333 0.247758 0.248573 -0.372989 -0.115437 0.096911 0.060200 -0.041661 0.049908 0.003455 0.230239 0.088393 -0.155250 0.290392 -0.167422 0.029237
c -0.237689 -0.254331 0.241006 -0.061920 0.143506 0.310523 0.060784 -0.235219 -0.152577 0.292308 0.116488 -0.338803 -0.151987 -0.036410 0.351687 -0.234547 0.520905 -0.179369 0.209105 -0.715735 -0.443451 -0.230714 -0.315990 0.118119 0.070124 0.442606 0.166470 0.673310 0.591723 -0.038340 0.108167 -0.156677 -0.049251 -0.540954 -0.196955 0.182028 0.013457 0.279484 -0.054178 0.258814 -0.005250 -0.363596 -0.556380 0.287175 -0.038829 0.046463 0.726636 -0.740989 -0.100083 -0.346293 0.375957 0.204855 -0.488477 -0.260005 0.151643 -0.600485 -0.330411 0.073419 -0.376274 -0.210765 -0.467091 -0.050639 0.118106 -0.700698 -0.895584 0.631472 0.258740 0.236747 -0.174224 0.041327 0.182718 0.085506 -0.107179 -0.231137 0.065385 -0.234751 0.221972 -0.194813 0.070059 0.248803 -0.658995 -0.188373 -0.504014 -0.081657 -0.363859 -0.365344 -0.356494 0.220779 0.018488 0.009225 -0.337939 -0.142075 -0.424027 -0.047254 0.533022 0.808402 -0.603429 0.322029 0.451337 -0.191811
河 0.013670 -0.311926 0.054860 0.045497 -0.077674 0.350648 -0.174730 0.339873 -0.186460 0.184011 0.266714 0.310981 -0.661700 -0.019767 -0.413836 0.234683 0.112541 -0.022589 -0.247763 0.344715 0.179520 0.179016 0.717579 -0.201626 0.022439 -0.062858 0.258534 -0.384462 -0.033987 0.284141 -0.274232 0.155944 0.086291 0.222854 0.066793 0.247256 -0.176298 0.100916 -0.084721 0.130479 -0.232499 -0.190152 -0.071676 -0.032511 0.138044 -0.126098 0.092110 -0.231686 0.266198 0.009175 -0.103664 0.029454 -0.125220 -0.089282 -0.209859 -0.197856 0.242692 -0.060373 0.099925 -0.279421 -0.029104 0.441256 -0.158255 -0.106255 -0.246253 0.420427 -0.181703 0.138457 0.037757 -0.050282 -0.326328 0.165864 0.131966 -0.099907 0.708177 -0.215429 0.045407 -0.343711 0.354217 -0.081302 0.179802 -0.021048 0.203629 -0.250085 0.378707 -0.136929 0.029111 -0.169913 0.110919 0.193477 -0.287820 -0.364509 0.141487 -0.079696 0.220001 -0.000802 -0.263167 0.092085 -0.190559 0.145007
处 0.073701 0.167987 0.025167 0.170536 0.041296 -0.038254 0.098938 0.093718 -0.126642 0.223755 -0.212260 0.220508 0.036794 0.028032 0.088595 0.057999 -0.142377 0.132361 -0.043719 0.027091 0.010690 -0.295644 -0.057088 -0.043882 -0.113438 -0.145930 0.033503 -0.007703 -0.072328 -0.055744 -0.122680 -0.258209 0.052297 -0.060592 0.035003 0.156856 -0.245988 -0.066847 0.000167 -0.099784 -0.031415 -0.138909 -0.398768 0.190440 -0.041710 -0.224658 0.065256 0.024020 -0.391264 0.175992 -0.058386 0.235655 0.139975 -0.202097 0.106518 -0.039169 0.109739 0.212140 -0.193052 -0.081836 0.096457 0.114791 -0.168629 -0.113099 0.061680 0.059876 -0.203373 0.156390 0.039908 -0.309072 -0.365518 0.118440 0.046926 0.031480 -0.140683 -0.128259 -0.202958 -0.132573 0.060232 0.222383 0.283700 -0.103740 0.130618 -0.325003 -0.160280 0.134714 0.318503 -0.019986 -0.261047 0.246483 -0.069398 -0.353390 0.258634 -0.031733 0.111012 -0.330069 -0.303040 0.262403 -0.095633 0.124476
包 0.177904 0.233117 0.137440 0.071281 0.717488 0.192531 -0.068012 -0.080640 -0.034174 0.027361 -0.144930 0.243602 0.160628 -0.197608 -0.116869 0.404732 0.326229 0.103154 -0.100766 0.112419 0.457105 0.122073 0.104263 -0.034709 -0.001099 -0.067929 -0.060021 -0.269610 0.043020 0.104379 -0.088907 -0.077682 0.580114 0.225562 -0.307852 0.152314 0.083988 0.489094 0.046560 -0.144757 0.750146 0.012539 0.117973 0.059649 -0.006209 0.563988 -0.350390 -0.786441 -0.482625 -0.102049 0.216466 0.527084 -0.254673 0.038391 -0.214259 -0.274234 0.222430 0.207837 0.179009 0.139541 -0.035546 0.061046 -0.008526 0.222692 0.042458 -0.106792 -0.171308 0.471126 -0.266616 0.155980 -0.191834 -0.305530 0.396792 -0.173524 0.028629 0.455436 0.194066 0.282685 0.116139 -0.204806 -0.083726 -0.145417 -0.251794 0.252948 -0.380757 -0.068456 -0.418896 0.301850 0.253577 -0.318910 -0.333210 0.054686 -0.410332 0.198274 -0.100999 -0.210368 0.245353 -0.178551 0.195461 0.040138
直 -0.066797 -0.176220 0.039416 -0.015004 -0.210439 -0.282167 0.344084 0.328826 -0.119734 -0.112783 -0.405346 0.090442 0.291401 0.241206 0.020260 0.099127 -0.124022 0.342899 0.079345 0.061059 0.182902 -0.186614 -0.131667 0.434517 0.277602 -0.375946 0.082359 -0.325813 -0.141056 -0.236629 -0.114681 -0.048832 -0.102037 -0.123712 -0.341665 0.121379 -0.010501 -0.475075 -0.146613 0.641441 -0.019677 -0.030292 -0.233957 0.071318 0.135439 -0.188788 -0.112085 0.119405 0.101243 0.116999 0.266219 -0.186333 0.075652 -0.018318 -0.033359 -0.063412 0.240703 0.095256 0.002352 0.021679 0.229269 0.138766 0.054377 0.237706 0.098992 -0.055431 0.244043 -0.242876 0.127375 0.041097 -0.057398 0.085716 0.119592 -0.337543 0.096655 -0.055314 0.077120 0.048793 0.182868 -0.053174 0.029787 -0.091446 -0.044289 0.143166 -0.219953 0.063730 0.006573 -0.069675 -0.241237 -0.219834 0.078268 0.019614 -0.352887 -0.090800 -0.010158 0.125656 -0.358416 0.038395 0.330615 0.170397
管 0.071556 -0.013740 0.390668 0.522432 0.642535 0.099067 0.308564 0.171497 -0.537545 -0.044727 -0.312335 0.186717 0.269344 -0.246980 0.245488 0.120601 -0.171638 -0.091445 0.084365 -0.028792 0.311437 -0.231170 0.172142 -0.064083 0.448701 -0.184466 -0.029923 0.592541 -0.138823 -0.130719 -0.243784 -0.279418 -0.254434 -0.049819 0.007607 0.610026 -0.084010 0.156888 -0.114580 0.068776 -0.130532 0.044111 -0.466429 0.111228 -0.279907 -0.154211 -0.233118 0.378860 0.119725 0.018369 0.388430 0.077160 0.214625 0.051237 -0.326671 -0.108992 0.117301 -0.383570 0.198103 0.102670 0.251642 -0.031530 -0.361973 0.453760 -0.524710 0.336993 -0.566999 0.428263 0.568455 -0.760613 -0.506985 0.267653 -0.192106 -0.274864 -0.029036 -0.103433 -0.524165 0.506248 0.465367 -0.164812 -0.123744 -0.255599 0.237029 -0.145885 0.001152 0.218747 -0.378513 0.389545 -0.177192 0.326939 -0.269951 -0.591934 0.275551 0.322423 -0.340014 -0.522109 -0.229992 0.024507 0.337101 0.237282
团 -0.117990 -0.131970 -0.110009 0.509839 0.003697 -0.203061 0.230905 0.290877 -0.468490 -0.000408 0.167332 0.402196 -0.198719 0.302220 -0.004032 0.101869 -0.496333 0.111941 -0.072937 -0.058204 0.183158 -0.019326 0.427629 0.036897 0.129417 -0.074733 0.073719 0.314749 0.032674 0.226994 0.074384 -0.149778 -0.327122 -0.310688 0.281687 -0.161251 -0.075876 -0.397685 -0.131559 -0.205089 0.202042 -0.116226 0.224661 0.248222 -0.162550 0.226549 -0.227494 -0.185446 -0.381637 -0.254340 0.470232 0.256058 0.083870 -0.253775 -0.133914 0.179620 0.088617 0.012777 -0.011432 0.515271 -0.177147 -0.289622 -0.062093 -0.160701 -0.232381 -0.206943 -0.072882 0.279049 -0.053262 -0.159869 0.080137 0.159214 -0.219401 0.147418 -0.088822 0.177466 0.246688 -0.081877 0.284945 0.285839 0.056710 -0.279081 -0.020232 0.010947 0.409905 -0.127402 0.065845 -0.026284 -0.446948 0.128878 -0.104372 0.031149 0.171304 -0.052948 0.175963 0.265790 0.008112 -0.079847 0.229295 0.029370
身 -0.433727 0.209853 0.248852 0.213153 -0.131010 0.127817 0.075113 -0.222445 -0.349670 -0.149489 0.398035 0.144635 0.064948 0.069516 0.076872 0.018937 -0.007403 0.070620 -0.035595 0.210025 0.008123 -0.264785 0.181309 0.064316 -0.368546 -0.313398 -0.027972 0.251638 0.444311 0.199420 -0.036377 -0.076164 -0.219633 -0.244092 0.106296 0.033157 0.008327 -0.066134 -0.056987 0.371871 -0.144039 -0.062491 0.289123 -0.193804 0.195108 0.035756 -0.049309 0.210925 0.214457 -0.196506 0.142814 0.141742 -0.347415 -0.223789 -0.537196 -0.116625 -0.132741 0.117024 -0.054735 -0.250664 0.193617 0.144117 -0.165282 -0.074755 0.273409 -0.002985 0.333377 0.137189 -0.154467 -0.113921 0.212585 0.167496 -0.415652 -0.060749 -0.135473 -0.002917 0.090057 0.012804 -0.126727 -0.333786 0.003335 0.094500 0.080937 0.118415 0.100081 -0.324486 0.252552 0.072673 0.029289 0.080877 0.125744 -0.038416 0.426421 0.063527 0.124984 -0.246101 -0.146872 -0.017856 -0.095868 0.268181
委 -0.177502 -0.100824 0.217421 0.891954 -0.194000 -0.305123 -0.023356 0.081579 -0.000328 -0.342625 -0.082232 0.319568 -0.376272 0.510057 -0.501142 0.720966 -0.242242 0.037470 -0.342842 0.307815 0.526462 -0.250820 0.090719 0.154382 0.240976 -0.074853 -0.111120 0.373124 -0.226900 0.002700 -0.466497 0.051053 0.143469 0.143988 0.183567 -0.161586 -0.426832 0.354495 -0.081312 -0.428641 -0.015953 0.325412 -0.030875 0.057836 -0.452945 0.165890 0.487816 0.591605 -0.063559 0.110847 -0.189821 0.201779 -0.025699 -0.262614 -0.256334 0.551610 0.054984 0.275111 -0.220208 0.376414 0.300241 -0.339417 -0.087494 0.460477 -0.151416 0.346831 -0.610559 0.264843 0.084252 -0.275380 -0.241196 -0.211658 0.368411 -0.357667 0.126523 0.499975 -0.461375 -0.324032 0.499004 0.583048 -0.392426 0.341964 -0.174536 -0.572648 -0.149225 -0.532548 0.794098 0.483697 -0.064573 -0.661974 -0.103756 0.199463 -0.260467 0.038314 0.435318 0.111396 -0.228107 0.458236 0.154615 -0.517919
太 0.011455 0.042804 0.157730 0.361946 -0.129934 0.020138 0.035586 0.249694 0.287460 -0.121902 -0.106916 -0.007022 0.164883 -0.191462 0.143937 0.414778 0.185050 -0.258639 0.356079 0.018542 0.463107 0.225113 -0.236639 -0.347386 -0.269521 0.223308 -0.381387 -0.711849 0.045640 0.128664 0.005410 -0.206762 -0.122682 -0.430780 0.260873 -0.157197 0.206719 0.205829 0.372313 0.217727 -0.013331 0.212945 0.009287 -0.061338 0.238802 -0.338724 -0.368195 0.052380 -0.220785 0.200003 -0.015741 -0.002282 -0.094463 -0.087290 0.104101 0.172032 0.042664 -0.058674 -0.016878 0.565345 -0.354320 -0.024643 -0.264079 -0.262253 0.416681 -0.127032 -0.162391 0.123607 -0.092530 -0.037994 -0.079547 0.340919 0.196184 -0.076362 0.356238 -0.062496 -0.356911 -0.249037 -0.063818 -0.212172 0.334076 0.095057 -0.370355 -0.075738 0.217612 -0.004327 -0.397448 0.034408 -0.089855 0.075511 -0.166578 0.002466 -0.293716 -0.248524 0.147015 0.068895 0.103234 0.027362 0.145058 -0.098126
品 0.021784 -0.189037 -0.226266 -0.041339 0.431659 0.213215 -0.002226 -0.456485 -0.315639 0.037636 -0.021357 0.050248 0.111607 -0.092750 0.291852 -0.260414 0.184958 -0.173203 -0.311857 -0.071734 0.484819 -0.103219 0.010287 0.261437 -0.254653 -0.312164 -0.304887 -0.049914 -0.037339 0.194799 0.321786 -0.259605 0.002126 0.145843 0.103318 0.057799 0.153535 0.026823 -0.212316 0.068749 0.389747 0.122759 0.207841 0.262033 0.093452 0.113448 0.176186 -0.359628 -0.495902 -0.011221 -0.616408 0.093713 -0.214004 -0.040889 -0.468528 0.147559 -0.117345 -0.168388 0.066406 0.264934 0.224221 0.222387 0.269898 0.176558 -0.030766 0.017547 -0.232504 0.347652 -0.157316 -0.197765 0.072780 0.189879 0.031637 0.041222 -0.189043 0.015044 0.090516 0.113050 -0.030438 -0.025497 -0.034165 -0.114452 0.245141 0.624534 0.303006 0.168115 0.170554 0.254118 -0.101729 -0.211828 -0.294386 -0.026406 -0.302289 0.343387 -0.330981 -0.011352 0.113725 -0.006097 0.079640 0.205713
集 -0.159551 -0.151139 0.024183 0.384368 0.029638 0.262029 0.306290 0.175250 -0.029270 -0.055336 -0.122657 0.366023 0.000479 0.281622 -0.046995 -0.008874 -0.382931 0.288893 -0.038238 0.109465 -0.013537 -0.181162 0.135804 -0.046924 -0.026635 -0.175060 0.030578 0.177245 -0.066314 0.045962 0.146619 -0.134830 -0.456636 -0.113879 0.000468 0.094652 -0.070907 -0.296649 0.027185 -0.161269 0.379404 -0.231774 0.326648 0.349663 -0.098180 0.086926 -0.178234 -0.227182 -0.382100 -0.197488 -0.192241 0.130000 0.146918 -0.118845 0.087921 0.113158 -0.095457 0.305935 -0.074403 0.364404 -0.017577 -0.239528 -0.049989 0.019780 -0.337372 -0.469076 0.008229 0.225139 -0.413994 0.018761 0.019199 0.031178 -0.114768 0.083672 -0.081145 0.094168 0.015141 0.008450 0.061918 0.226577 0.057191 -0.194553 0.040300 0.063758 0.308558 0.106285 -0.274280 0.212760 -0.082393 0.279111 -0.124115 -0.030864 0.257897 0.130023 0.286087 -0.030407 0.135735 0.039652 0.037044 0.130687
认 -0.021968 -0.265268 -0.092769 0.032433 0.513500 -0.095027 0.026399 -0.295909 -0.116909 -0.247260 -0.190190 0.067391 -0.054082 -0.141777 -0.069256 0.281034 0.035316 0.133553 0.235923 0.446615 -0.054697 -0.175201 -0.332297 -0.191372 0.050184 0.091003 -0.104868 0.081847 -0.007338 0.240130 -0.183387 -0.304506 -0.089379 0.079330 -0.095682 -0.113549 0.182814 -0.109591 -0.006366 0.181314 -0.319819 -0.352804 0.162873 0.279714 0.216744 0.427907 -0.599492 0.050533 -0.317202 -0.036199 0.073234 0.018574 0.106126 0.235861 0.060424 0.253655 -0.255995 -0.163187 -0.119294 -0.465849 -0.120252 -0.245849 0.122245 0.105215 0.398263 -0.295833 -0.051901 0.114534 0.225618 0.045639 0.556144 -0.199844 0.021820 -0.202707 0.003927 0.008720 0.025460 -0.310250 0.108598 -0.118448 -0.233858 0.298297 0.295873 -0.167622 -0.143740 -0.064764 0.166908 -0.004800 0.065481 0.254581 -0.538261 0.048662 -0.137588 0.109550 0.843610 -0.125471 0.122999 -0.181109 -0.252386 0.100736
党 0.245688 0.406348 0.074756 0.587020 -0.417446 -0.106153 -0.314276 0.300531 -0.363817 -0.109675 -0.196825 0.457099 -0.101836 -0.000440 0.002234 0.382749 0.004285 0.043162 -0.044524 0.271350 0.269440 -0.007797 0.182845 -0.189706 -0.059998 0.159021 -0.245773 0.719973 -0.205106 0.340666 0.137308 -0.175470 0.157447 0.394848 -0.260386 -0.172663 0.155553 0.072468 0.050132 -0.127520 0.006711 0.223525 0.246669 0.245880 -0.250379 0.090752 -0.028082 0.071316 -0.130672 0.055544 0.014359 0.022954 0.300841 -0.109445 0.132733 0.462655 0.140139 0.294011 -0.036447 0.421313 0.742870 0.038466 0.280615 -0.240213 0.102553 0.151871 0.087197 0.190573 0.008588 0.107795 0.045157 0.110096 0.135972 -0.450263 -0.322751 0.772721 0.172203 0.117645 0.270945 0.662307 -0.439076 0.261340 -0.081663 -0.011718 -0.154607 -0.448346 0.379623 -0.102043 0.264243 -0.254548 -0.102748 -0.201491 0.093101 0.230060 0.421546 0.486825 0.494256 0.129575 0.060996 0.284206
应 -0.130043 0.057203 0.012194 -0.134590 -0.062962 -0.196325 -0.061135 -0.197322 -0.183939 0.153323 0.160931 0.270730 -0.071901 0.194440 0.346009 0.282468 0.253461 -0.178655 0.104844 0.274328 0.076946 -0.249887 -0.567877 -0.038085 0.143343 -0.028438 -0.193723 0.042170 -0.059972 -0.108569 0.137213 0.249637 0.035237 0.058086 -0.226971 0.171815 -0.123415 -0.037236 0.016146 0.329204 0.007297 -0.029461 0.059161 0.238514 -0.005729 -0.104583 -0.281630 -0.021395 -0.164396 0.253090 -0.009979 0.229775 0.132857 -0.036558 0.009745 -0.260368 0.005517 -0.058436 -0.154016 -0.146005 0.198028 -0.055893 -0.067909 -0.073553 0.265651 -0.090133 0.025523 0.116120 0.074119 -0.376526 0.031515 -0.035736 -0.383169 -0.182520 0.063100 -0.117471 -0.051603 -0.052709 -0.028895 0.073714 -0.361385 -0.109416 -0.054392 0.579650 -0.128993 -0.090312 0.015313 -0.073958 -0.043957 -0.249479 -0.170346 0.213971 -0.278740 -0.313169 -0.044998 0.129233 0.062870 0.208125 0.022977 0.228742
岛 0.218811 0.108795 -0.019530 0.081987 0.078818 0.052622 -0.288144 0.418299 -0.007063 0.148727 0.122508 0.241829 -0.267545 0.457585 -0.269284 0.096186 0.210098 0.141189 -0.306857 -0.060273 0.029694 -0.010463 0.094549 -0.221304 0.085377 0.108907 -0.305119 -0.084094 0.257960 0.255094 -0.007400 0.054806 0.067470 -0.116853 0.045412 0.021687 0.271336 0.118397 0.162080 -0.204294 -0.189049 -0.382974 0.087829 -0.163821 -0.061908 0.103191 0.070680 -0.314732 -0.663342 -0.036777 0.168351 -0.053421 -0.122647 0.014282 -0.365853 0.124176 0.087172 0.240438 -0.410956 0.117034 -0.293637 0.222453 -0.020037 -0.059356 0.045295 0.020757 0.130035 0.175068 -0.151044 -0.206701 -0.368285 0.307309 -0.043314 0.002179 0.526916 -0.207121 -0.087480 -0.368209 -0.324125 0.157202 0.135719 0.025977 0.058946 -0.148141 0.192274 0.149366 -0.313818 -0.311552 0.020395 -0.476134 0.353547 0.062224 0.268537 0.314933 0.185046 -0.496861 -0.488810 0.000572 0.062381 0.242506
维 -0.166401 -0.148681 0.122898 0.043531 -0.207352 0.297547 -0.514003 -0.046375 -0.185074 0.208691 -0.167994 -0.048506 0.010154 0.229579 -0.054263 0.105557 0.196561 0.025731 0.046877 0.032835 0.311894 0.142861 0.405445 -0.151612 -0.006122 -0.025749 -0.275335 0.200141 -0.270225 0.094138 -0.119649 -0.367208 0.290427 0.086400 -0.151631 0.033863 0.017629 -0.253628 0.072053 0.260050 -0.687138 -0.317004 -0.169483 0.112303 -0.337469 -0.234846 -0.098574 -0.017847 0.039914 0.161068 -0.089585 0.050195 0.210054 -0.319397 0.078727 -0.002440 -0.134421 0.318986 -0.069488 -0.008606 -0.475667 0.076580 -0.176975 0.347779 0.020901 0.362295 -0.246711 -0.085395 0.066111 -0.184847 0.062971 -0.065725 -0.193355 -0.085394 0.063402 0.062864 0.494053 0.027889 0.264778 0.175276 0.182996 0.052017 0.221826 0.012931 0.088274 0.200929 -0.016146 -0.228754 0.192094 -0.035666 -0.043253 -0.058507 -0.143170 0.111704 -0.003691 -0.273057 0.335240 -0.093462 0.233564 -0.079116
音 -0.146575 -0.321603 -0.285646 0.161697 -0.063190 0.022027 0.198809 0.457078 -0.089035 0.151797 -0.050774 -0.152077 -0.227262 0.483157 0.467533 0.106830 0.288297 -0.149631 -0.504897 0.068802 0.055608 -0.138402 0.318914 -0.109416 -0.018080 -0.422062 -0.210812 0.172083 0.043812 -0.178646 -0.136173 0.339915 0.175025 0.022863 0.614733 -0.060116 -0.179440 -0.151411 0.345231 0.067751 -0.002735 -0.093979 -0.161755 0.307203 -0.116204 -0.031234 -0.131659 -0.203677 0.166842 -0.495346 0.071156 0.023459 -0.469861 -0.188773 -0.043104 0.145788 0.194074 -0.334021 -0.342923 0.373364 0.062085 0.025343 -0.060893 -0.105761 -0.061959 -0.481638 -0.034513 -0.203684 -0.304893 0.101489 -0.051661 0.037744 -0.167730 -0.068136 -0.171023 -0.161489 -0.079635 -0.228987 0.183171 0.023700 -0.284632 -0.101951 0.382600 0.242811 0.177499 -0.385860 -0.290355 0.290922 -0.191833 -0.237661 -0.664931 0.322417 0.026987 0.052187 -0.113463 0.025101 0.034743 -0.161492 -0.032542 -0.099722
史 -0.551623 -0.085679 -0.263178 -0.092810 0.008119 0.149498 -0.036452 -0.118110 0.326695 -0.103585 -0.503590 -0.251476 -0.250523 -0.273706 -0.282757 0.381115 -0.010675 -0.002802 0.335596 -0.018803 0.575570 -0.129544 -0.044750 0.328695 0.364722 -0.084103 0.102983 -0.235201 0.254794 0.377582 0.066623 0.206365 0.186127 -0.143627 0.087853 0.097161 -0.202119 0.197804 0.194703 -0.312149 -0.064126 -0.267404 -0.044666 0.087265 -0.141907 -0.489799 0.023394 -0.195670 -0.019422 -0.421900 -0.408316 -0.347456 -0.032087 -0.427897 -0.541918 0.096635 -0.147376 0.036054 -0.521672 -0.094807 0.156231 0.171173 0.142752 0.121755 0.092023 -0.043513 -0.021896 0.154748 0.266624 -0.196022 -0.059523 0.021762 0.190901 -0.005006 0.350262 0.490030 0.174016 0.176113 -0.314840 -0.062425 -0.000340 0.464130 0.392702 0.018515 0.299607 -0.053130 0.127426 0.006128 -0.172849 0.222818 0.253012 0.025447 -0.072447 0.395616 0.545757 -0.288443 0.208479 0.207172 0.081929 -0.308701
指 -0.295841 -0.110986 -0.150912 -0.026137 0.349516 0.214717 0.000720 0.092374 -0.223529 -0.315888 0.236148 0.041249 0.034298 0.075628 -0.098827 0.378687 -0.118842 -0.049604 -0.134026 0.213077 0.369498 -0.211208 -0.151828 -0.008916 0.251046 -0.242657 0.095675 0.315978 0.126892 0.068534 0.330687 0.026362 -0.209005 -0.155561 -0.160054 0.325427 0.014805 -0.242773 0.003201 -0.149587 -0.091392 -0.344409 0.131284 0.149674 0.016343 0.135960 0.054327 -0.182111 0.019630 -0.080370 -0.188623 0.058764 0.190750 -0.119196 -0.155604 -0.197999 -0.047675 -0.277815 -0.116082 -0.167654 0.007481 0.041062 0.007951 -0.036219 0.224086 -0.079567 0.024312 0.206061 0.293278 -0.051351 -0.052896 -0.167592 -0.034711 -0.042418 -0.067337 0.099830 -0.079614 0.050009 -0.011932 -0.242557 -0.234285 0.253378 -0.093843 -0.279756 -0.248322 -0.255174 0.163345 -0.179796 0.014854 0.001328 -0.257904 -0.174039 0.130595 0.038903 0.204861 -0.060902 0.152238 -0.063659 -0.040906 0.095858
还 -0.145578 -0.108332 -0.085078 0.087029 0.104969 -0.033593 -0.019762 -0.235944 -0.188529 0.110318 -0.464332 0.035489 0.101575 0.211232 -0.009961 0.170580 0.209653 -0.002226 -0.215564 0.264086 0.114545 -0.105508 -0.137991 -0.107539 -0.062668 -0.025145 -0.079432 -0.075499 -0.036061 -0.016783 0.067773 -0.035475 0.132432 -0.052564 -0.102558 0.209621 -0.150993 -0.310851 -0.244355 -0.040166 0.238055 -0.082410 -0.004870 0.204122 0.124900 0.136290 -0.276271 -0.009382 -0.274041 -0.208712 0.024776 0.144591 -0.095109 -0.140725 0.059294 -0.201480 -0.112429 0.184592 -0.153037 -0.062276 -0.173047 -0.154705 -0.013229 0.149961 0.138153 -0.082692 0.061787 0.148372 -0.013622 0.099153 0.134734 0.021060 0.381005 -0.056425 -0.075461 0.005575 0.126411 0.062016 0.002587 -0.214914 -0.034350 0.180257 -0.087980 0.068829 -0.036546 -0.247986 -0.000872 0.143585 0.351746 -0.021621 -0.092774 -0.184163 -0.007916 0.082680 0.009890 -0.113784 0.092808 0.039748 0.048249 0.321624
点 -0.079518 -0.057693 -0.023778 -0.452816 -0.104659 -0.096847 0.146565 -0.345659 0.206540 -0.009121 -0.168187 -0.143183 0.022044 0.684986 0.072501 -0.138454 0.114410 0.262572 -0.084675 0.403527 -0.103007 -0.007732 -0.297025 0.023668 0.042109 -0.204357 -0.115691 0.271960 -0.078469 0.140118 0.044768 0.217175 0.043775 -0.007860 0.058969 0.377343 -0.107073 -0.134963 -0.047043 0.057555 -0.064758 0.160858 -0.008134 -0.151065 -0.027825 -0.440420 0.020338 -0.252362 -0.435747 0.106881 -0.262268 -0.012260 -0.316860 0.166162 -0.028219 0.161735 0.124855 -0.203174 0.272279 -0.033642 0.093970 0.169258 0.272523 0.007293 0.093347 -0.418353 0.169461 -0.033784 -0.001692 -0.170382 -0.227931 0.186289 0.084810 -0.053380 -0.079810 0.092282 -0.159202 0.086512 0.078237 0.068990 -0.111706 -0.026221 -0.073256 -0.338509 -0.051424 0.073353 0.009914 -0.107986 -0.209103 -0.000674 0.068345 0.112145 0.170676 0.093879 0.152341 -0.205104 0.037927 0.005279 0.250458 0.115257
更 -0.186852 0.047465 -0.019265 0.077767 -0.282571 0.073700 0.112608 -0.223315 -0.214085 0.051891 -0.021572 -0.197822 0.065635 0.174954 0.245910 0.141744 0.175057 0.202222 -0.149350 0.296716 0.134106 -0.070798 -0.227082 0.014496 -0.333682 0.084203 0.053853 -0.016451 -0.013561 0.128270 0.168455 0.240071 -0.074266 0.176174 -0.319589 -0.023157 -0.165285 -0.092221 0.112786 0.171306 -0.036658 -0.107890 0.030878 0.130305 -0.003618 -0.013719 -0.104288 -0.105641 -0.095808 -0.009265 -0.133443 0.234575 -0.334798 0.138617 -0.245353 0.221229 0.117454 0.002671 -0.168770 -0.163219 -0.240370 -0.242589 -0.042825 0.108671 0.161977 -0.074198 -0.011794 -0.125150 0.112515 0.214006 0.182388 -0.054961 0.050064 -0.113490 0.019990 -0.181989 -0.176228 -0.239781 0.086659 -0.067960 -0.068693 0.125779 0.132105 0.326389 -0.146752 -0.186144 0.086698 -0.066002 -0.045457 0.102030 0.030627 0.051206 -0.223135 0.220681 -0.050810 -0.140658 0.326286 0.045771 0.167237 0.242906
展 -0.064660 0.220380 -0.597981 0.117847 -0.408124 0.044399 0.046656 -0.219968 -0.481319 -0.157969 -0.041446 0.462663 -0.343653 0.112219 0.459941 -0.037952 0.451556 0.075840 -0.249481 0.169349 0.020683 0.156472 -0.005205 0.045006 0.068693 0.081237 0.155803 -0.029691 0.137592 0.151416 -0.053525 -0.110261 0.152676 0.027594 -0.156038 0.019787 -0.230868 -0.089535 -0.238878 0.167462 0.283929 0.154052 -0.586601 0.017531 -0.215145 0.232450 -0.097742 -0.211337 -0.143220 -0.299255 -0.257606 -0.250894 0.059343 0.179795 -0.064054 0.151240 0.072389 -0.028417 0.109969 -0.039503 -0.412434 -0.019666 -0.054724 0.271844 -0.012351 -0.391321 0.182890 0.325757 0.074004 -0.236773 0.177325 0.155544 -0.384052 0.349974 0.010479 0.400872 0.007962 -0.164756 0.224112 -0.097596 -0.194920 0.189165 -0.048306 0.065628 -0.087171 0.175874 -0.099020 0.170953 -0.398243 -0.077454 -0.233817 0.140002 0.184053 -0.139452 -0.304229 -0.139783 0.271801 0.250511 0.183602 -0.048607
空 0.242632 -0.106318 0.089134 0.002340 -0.060162 -0.051418 -0.227264 0.124791 0.092815 -0.210540 -0.391537 -0.038290 0.185046 0.375679 0.175217 0.302480 0.271481 0.052289 -0.111661 -0.251753 0.487606 -0.037565 0.421521 -0.205494 0.319561 0.182795 0.011322 -0.084775 0.046860 0.044327 0.366635 0.012305 -0.099439 -0.378519 -0.022940 -0.040227 0.185510 0.127624 0.250135 -0.002233 0.309890 0.202787 -0.137647 0.281120 -0.442230 -0.119838 -0.230864 0.040000 -0.182708 0.322730 0.169307 -0.025280 0.045974 0.163576 -0.458917 -0.113104 -0.098931 0.107504 0.454021 0.159445 -0.021425 -0.206503 -0.381957 -0.193543 -0.095122 -0.631242 0.037671 0.160603 0.076279 0.059041 -0.101847 -0.043430 -0.077637 0.268396 0.074349 0.005808 -0.305637 -0.064256 0.177649 0.108493 0.132234 0.069511 -0.296048 -0.199665 0.361869 0.403389 0.180807 -0.212085 -0.268473 -0.249398 -0.086832 -0.440806 0.035360 0.063400 0.189570 -0.067695 -0.284845 -0.201472 0.337081 0.397825
获 -0.081790 -0.197508 -0.043060 -0.030530 0.004044 0.292863 0.052635 -0.178500 -0.213754 0.127905 -0.246234 0.216247 -0.189882 -0.009428 -0.265538 0.063985 -0.132382 -0.016303 0.054429 -0.025524 0.333474 -0.276849 -0.249340 0.488516 -0.389761 -0.001007 -0.056628 -0.155309 -0.108209 0.039740 -0.178202 0.174629 0.281856 -0.077905 -0.137778 -0.144154 -0.431227 -0.154596 -0.221034 0.241468 0.180634 -0.011938 0.164117 0.323057 -0.404627 -0.009250 -0.345806 -0.033187 -0.207923 -0.188915 -0.142762 -0.024995 -0.403416 -0.212596 0.180933 0.282285 -0.230804 -0.187451 0.017749 -0.104168 0.001061 -0.031889 -0.621031 -0.258913 -0.143717 -0.092328 -0.406803 -0.197130 0.270662 0.313722 0.152513 -0.245346 -0.151873 -0.448686 0.213948 0.089436 -0.028204 -0.051652 -0.177023 0.068080 -0.488012 -0.149995 0.095994 -0.168175 0.332474 -0.418795 -0.194327 0.076103 0.601534 -0.284772 0.235005 0.572935 -0.226389 0.075311 0.192648 -0.321092 0.300824 0.010540 0.109313 -0.136627
积 -0.362491 0.133615 -0.106063 -0.143659 0.315508 0.091964 -0.265852 -0.321306 -0.282603 -0.099582 -0.596566 0.408523 -0.098125 -0.268836 0.293689 -0.165129 -0.364376 -0.156920 0.238902 0.774906 -0.501073 0.221266 -0.085004 0.342132 0.182404 -0.007302 0.269544 0.295870 0.013076 -0.000708 -0.443760 -0.467830 -0.046373 -0.375907 0.284525 0.468015 -0.393833 -0.169296 0.303075 -0.113503 -0.597405 -0.163026 0.442253 0.121051 0.013300 0.469398 -0.003433 -0.170083 0.136316 0.259632 0.056309 -0.047513 -0.183426 0.346114 0.514846 0.228926 0.202702 0.117389 0.822768 0.553087 -0.114511 -0.407028 -0.101856 0.329026 -0.869629 0.388830 -0.230359 0.359017 0.339541 0.104409 -0.444933 0.175591 -0.153647 0.229438 0.730123 -0.142885 -0.719272 0.276508 0.161464 1.000632 0.060726 -0.075403 0.424470 0.358231 -0.143452 0.116317 -0.635392 -0.373809 0.208455 0.250595 0.661446 0.554862 0.459579 -0.075216 -0.626364 -0.434825 0.046235 0.259276 0.068491 0.500553
著 0.013580 0.080578 -0.200964 -0.000114 -0.135702 -0.156793 -0.018469 -0.246317 -0.096230 0.000299 -0.036792 0.004266 0.042318 0.165221 0.185380 0.128928 0.184835 -0.135870 -0.140186 -0.023247 0.126967 -0.003063 -0.239547 -0.016380 -0.040980 -0.269193 -0.080378 0.079215 0.091513 0.122396 0.208137 0.242120 -0.057190 -0.029417 0.003673 -0.212814 0.150091 -0.258505 0.236782 0.084449 0.175969 -0.364910 0.148687 0.106260 -0.153758 -0.307959 -0.114001 -0.007450 -0.128044 -0.258614 -0.331502 0.049710 -0.202772 -0.243220 -0.333795 -0.093120 -0.116220 -0.011347 -0.094434 0.100484 0.148279 0.134530 0.120782 -0.005876 -0.079125 -0.094809 0.038322 -0.182843 0.121114 0.186815 -0.067787 0.433813 0.229465 -0.102907 -0.165960 -0.026888 0.075125 0.141961 -0.014296 -0.077994 0.276202 0.252379 0.074858 0.046847 0.023341 -0.291690 -0.071806 0.137393 -0.009653 -0.151857 -0.130592 -0.089577 -0.075858 0.318905 -0.241044 0.031293 0.112173 -0.019920 0.058651 0.176881
M -0.163803 -0.483863 0.097323 0.091904 0.237054 -0.031761 0.112424 0.008265 0.038408 0.564397 0.153708 -0.446896 0.237750 -0.168080 0.545190 -0.032448 0.063639 -0.004717 0.067120 -0.416170 -0.405370 -0.321167 -0.030425 -0.051553 -0.100670 0.096096 0.196021 0.083165 0.468786 0.007093 0.153235 -0.093941 0.259811 -0.110304 -0.119315 -0.071403 -0.064198 -0.426824 -0.204249 0.050110 -0.177679 -0.365510 0.123920 0.039658 -0.302902 -0.106629 0.258131 -0.479683 0.232619 0.061651 -0.089304 0.200548 -0.140275 0.103960 -0.088937 0.144642 -0.177174 0.017266 -0.181484 0.038307 -0.366332 0.292151 0.134227 -0.026363 -0.479974 -0.078298 0.169279 0.339337 0.018693 0.206392 0.080807 0.234964 -0.244345 -0.003120 0.020786 0.226961 0.062648 0.101853 0.029322 -0.064773 -0.407029 -0.145637 -0.278194 0.094086 0.031684 -0.192173 0.001334 0.154439 0.077598 0.005732 -0.431324 -0.014587 -0.342720 0.023260 0.297895 0.524629 -0.321289 0.178363 0.724051 -0.249027
万 -0.388554 -0.399940 -0.081526 -0.362886 -0.009909 0.695453 -0.137580 0.399832 -0.163674 0.434037 -0.363904 0.198373 0.118643 0.088191 0.386865 0.318658 -0.068282 0.192997 0.115632 0.356607 -0.180173 0.270361 0.030501 0.190924 -0.181287 -0.030319 -0.207884 0.191086 -0.332388 -0.131454 -0.120178 -0.048778 -0.048946 -0.249506 -0.226653 -0.171443 0.251775 0.010309 -0.332174 0.408352 0.041673 -0.031745 0.014753 -0.034365 0.383858 0.108077 0.135159 -0.124151 0.122478 0.248611 -0.118466 0.030346 -0.247889 -0.423052 0.079159 0.285751 -0.138841 0.031807 0.070991 0.034389 -0.288248 -0.323826 0.071616 -0.071134 0.239718 0.032909 -0.038052 -0.031591 -0.383582 0.191090 0.080450 -0.320191 0.018799 -0.102081 0.212666 0.137845 -0.283603 0.248236 -0.011277 0.292786 0.256890 0.515740 -0.112856 -0.402550 0.376617 0.374363 0.219393 -0.102655 -0.272275 0.081112 0.440881 0.346046 0.132629 0.207765 -0.434377 0.092137 -0.029652 0.326369 -0.252306 -0.224411
各 -0.079469 0.152341 -0.210715 0.170793 -0.175104 -0.018111 -0.038401 -0.288237 -0.035829 0.118656 0.038596 -0.004241 -0.038903 0.094689 0.229024 0.110873 0.037530 0.173867 -0.146737 0.323379 0.260974 -0.304089 -0.251297 -0.046662 0.097313 -0.118367 0.009775 0.057381 0.226640 -0.350651 -0.052225 -0.040214 0.283961 -0.025099 -0.227204 0.249088 0.090681 0.038383 0.006764 -0.020706 -0.221259 -0.006088 -0.067662 -0.003056 -0.145000 0.263728 0.268909 -0.033869 -0.185656 -0.082851 0.290503 -0.334776 -0.036056 -0.096297 -0.012852 0.124397 0.230615 -0.000209 0.046078 0.159519 -0.217484 -0.099341 -0.133103 -0.101058 0.181140 0.140241 0.028123 -0.017996 -0.274327 0.120960 0.034849 0.238928 0.195568 -0.194637 -0.060634 0.195406 -0.086816 0.078602 0.029890 0.280882 0.059196 -0.133470 -0.083625 0.207292 -0.061822 0.156907 -0.022146 0.163048 -0.093921 -0.174111 -0.101016 0.083737 0.117584 -0.153655 -0.087036 -0.236046 0.054252 -0.403784 0.064784 0.195354
导 0.371064 0.501377 0.136605 0.012716 -0.222124 0.075968 0.290031 -0.014519 -0.195469 0.053706 0.216177 0.150349 0.269552 0.132263 -0.160140 0.241996 -0.097573 -0.052920 -0.131491 -0.207324 0.084990 0.501457 0.119545 -0.597017 0.305603 -0.581775 -0.129087 0.284245 -0.085951 0.093276 -0.075500 0.194585 0.048088 -0.516312 -0.336631 0.053499 -0.094803 -0.378197 0.105511 0.190204 -0.041314 -0.524257 0.118349 0.469207 -0.286051 0.192052 0.022896 0.075887 0.089014 -0.174704 -0.128028 0.046818 -0.126971 0.284473 -0.398333 0.165720 0.000682 -0.025889 -0.084925 0.034151 -0.048464 -0.448183 0.020719 -0.172515 0.037480 -0.082255 -0.000285 0.368582 0.295842 -0.019158 0.004544 -0.066166 0.240554 -0.323148 0.430459 0.203779 0.196669 0.025696 -0.009586 0.246229 -0.226216 -0.050714 0.122585 -0.239615 -0.299214 0.150246 0.238770 0.456208 -0.049313 -0.147845 0.015026 0.225140 0.044659 -0.131029 -0.113218 -0.069089 0.114937 -0.248697 0.175789 0.239676
洲 -0.242182 0.005972 -0.038460 0.159086 0.329365 0.158672 -0.359182 0.264520 -0.345908 0.155395 0.211875 0.111402 -0.689025 -0.304314 -0.325655 0.635121 0.235045 -0.097370 -0.197290 0.021227 0.472480 0.079822 0.327071 -0.171989 -0.079042 0.118532 -0.044678 0.067146 0.028329 0.265657 0.037077 0.032198 0.337883 0.352454 0.474628 0.020941 -0.103023 0.074562 -0.669766 -0.262134 -0.491524 0.087990 -0.266611 -0.001299 0.302736 -0.126453 0.704699 -0.124462 -0.340194 0.086240 0.067973 -0.483893 0.341109 -0.190415 -0.148061 0.618601 0.218044 -0.106615 -0.032612 0.339529 -0.218961 0.582767 -0.496502 -0.241911 -0.200717 -0.089056 -0.283122 0.414059 -0.709548 0.496824 0.200559 -0.197216 0.065002 0.192835 0.340650 -0.714435 -0.134515 -0.522072 0.050163 -0.119816 -0.042825 0.335191 -0.151611 -0.216911 0.124003 -0.352252 -0.290605 -0.048835 0.084042 -0.647815 0.332390 0.098685 0.055467 -0.404293 0.404738 -0.168193 -0.032633 -0.462327 0.376203 0.328704
领 -0.001791 0.060694 -0.405689 -0.117951 -0.124869 -0.044121 0.027154 0.280373 -0.361394 0.105974 0.224403 0.172174 -0.294463 -0.011436 0.354613 0.318281 -0.008660 0.090777 0.013380 0.191473 0.506899 0.320198 0.027074 -0.251163 0.217819 0.276067 -0.142207 0.035539 -0.108374 -0.041728 -0.098461 -0.315817 0.180430 -0.098957 -0.226200 -0.174293 -0.312177 0.094998 0.267926 0.047700 -0.021719 -0.320639 0.212386 0.427955 -0.282519 0.269687 -0.234509 0.094084 -0.084856 -0.282557 0.049133 -0.126146 0.013773 -0.162936 -0.491531 0.150767 -0.057480 0.138082 0.509146 0.069646 0.028605 -0.056395 -0.110502 -0.221928 0.220784 0.179850 -0.075213 0.279629 -0.005711 0.036977 0.008638 0.042521 -0.212674 0.067814 0.303665 0.160255 0.158484 0.469473 0.033216 0.694693 -0.296628 -0.152282 -0.292185 -0.405994 -0.178697 0.164334 0.071426 0.088201 -0.125371 0.009437 0.098280 -0.393642 0.187173 -0.209966 -0.013374 -0.200062 -0.058690 -0.152102 0.201535 0.319796
只 -0.185237 -0.385194 -0.078743 -0.068584 0.046157 -0.015408 0.049230 -0.087164 -0.180037 -0.089466 -0.468855 0.033647 0.164818 0.461820 0.148403 0.167508 0.161992 0.161342 -0.085717 0.118344 0.014954 -0.182309 -0.228120 -0.033513 -0.123727 -0.088959 0.033195 0.000910 0.010089 0.026665 0.296281 -0.019307 0.004577 -0.239098 -0.044853 0.220409 0.023716 -0.275911 -0.133884 0.044877 0.229490 -0.018703 0.183340 -0.049717 0.240009 -0.049599 -0.067876 -0.031601 -0.342309 -0.127159 0.136229 0.216456 -0.073514 -0.006548 0.034819 -0.208309 -0.159966 0.238406 0.136265 0.042360 -0.074462 -0.006775 -0.059844 0.066738 0.154001 -0.001681 -0.103157 -0.007354 -0.015275 0.166859 0.167334 -0.055453 0.245334 -0.286936 -0.218695 -0.119720 0.192267 0.004322 -0.001553 -0.106655 0.080669 0.203257 -0.214503 0.025753 -0.133611 -0.262997 -0.037329 -0.077747 0.439922 -0.044938 0.051916 -0.134193 -0.030473 -0.044532 0.032532 -0.261729 0.056746 0.003960 0.134824 0.297393
古 0.029933 -0.296453 -0.155852 -0.033306 -0.257067 0.138017 -0.214836 0.062423 0.020856 0.050301 -0.017098 0.081409 -0.185117 -0.241255 0.007618 0.174877 -0.020982 0.030314 0.087517 0.166356 0.323412 -0.125603 0.007784 -0.058689 0.411469 -0.015849 0.073874 -0.201410 0.157585 -0.008000 0.292260 -0.192206 0.097962 -0.156064 0.123233 0.134113 0.114078 0.011827 0.189727 -0.327325 -0.099611 -0.079581 -0.196735 0.131571 -0.270662 -0.315005 0.124913 -0.036383 0.177235 -0.394531 0.085705 -0.397293 -0.147136 -0.074878 -0.149392 -0.213530 0.107261 0.198095 -0.167004 -0.027399 0.036155 0.259311 0.015021 0.047790 -0.103009 -0.047357 0.117962 -0.184596 -0.127809 -0.417868 0.030763 0.173141 0.036445 0.487480 -0.081843 0.496928 0.107836 -0.054046 0.225487 0.179324 0.491790 0.299686 0.253482 0.018794 0.056417 -0.152533 -0.156832 -0.009047 0.041974 -0.146066 -0.023733 -0.086229 0.058362 0.426121 0.056481 -0.212807 0.138701 -0.212362 -0.321361 -0.007550
带 0.736096 -0.052668 -0.240113 0.057369 0.229870 -0.005897 -0.211936 -0.463135 -0.339072 0.447031 0.279105 -0.159000 0.301686 0.718888 -0.259080 -0.151003 -0.059709 0.354526 0.334938 0.308106 0.206134 0.054299 0.121275 0.123018 -0.136619 0.011680 -0.098935 -0.258482 -0.145188 0.010417 -0.125496 0.616662 -0.312822 0.085470 -0.113750 0.401870 -0.136456 0.010805 -0.189385 0.345574 -0.511725 -0.077543 -0.331342 0.113418 0.041768 -0.235767 -0.254014 -0.063559 -0.149113 -0.627256 -0.072442 -0.063593 0.078658 0.035914 -0.332631 -0.328271 -0.100755 0.314742 -0.117954 -0.241307 -0.183685 -0.156322 0.198458 0.287007 -0.167918 -1.216497 0.395014 0.244828 -0.250573 0.005169 0.165943 0.327404 0.298682 0.279483 0.283187 -0.186624 -0.358372 0.106515 -0.087778 0.226641 -0.014319 -0.073587 0.241110 -0.196513 -0.223614 -0.646746 -0.151814 0.162884 0.013377 0.128387 -0.023342 -0.335523 -0.070827 -0.242466 0.115050 0.210054 0.018774 -0.018984 0.369801 0.168667
变 -0.141045 0.086525 -0.047353 0.410423 -0.177154 0.057032 0.060564 -0.370105 -0.060901 -0.130500 -0.035136 -0.019950 -0.154362 -0.133638 0.386231 -0.209760 -0.161876 0.010653 -0.022569 0.110087 0.286211 0.264252 0.186711 -0.310637 -0.336108 -0.165240 0.080327 0.043351 -0.136480 -0.143719 0.020996 0.100037 0.020130 -0.120725 -0.199167 -0.188824 -0.347699 0.057212 0.168179 0.025157 -0.069469 0.052675 -0.103303 -0.075982 -0.144060 -0.402121 -0.126245 -0.029354 -0.094539 0.127264 -0.096725 0.231705 -0.276521 0.086960 -0.128222 0.222952 0.118416 0.005094 -0.225549 -0.309685 0.021371 -0.110731 -0.091964 0.016839 -0.115258 -0.627650 0.073099 -0.035551 0.054937 0.041379 0.304819 0.207221 0.176307 -0.397448 0.252098 -0.162756 0.014817 -0.133161 -0.161122 0.360871 -0.113313 0.316554 -0.036826 0.221405 -0.438729 -0.065628 -0.178571 0.014563 -0.331357 0.009367 0.111384 0.196844 -0.243627 -0.177234 -0.052449 -0.221752 0.371137 0.013115 0.129986 0.324517
校 -0.004078 -0.042687 -0.300803 -0.117648 0.011081 -0.409106 -0.074771 0.040768 -0.292936 -0.085921 -0.047549 0.054133 -0.535232 0.171219 -0.233394 -0.095513 0.142514 0.048266 0.078430 0.009762 0.081470 0.033231 -0.123903 0.114772 -0.236624 0.226919 0.023104 -0.070752 -0.089929 -0.182617 0.338779 0.174143 -0.066843 0.204679 0.045906 -0.091727 -0.153676 0.155211 0.126607 0.008100 0.005433 -0.224295 0.161576 0.201781 -0.071629 -0.274563 -0.191397 0.241219 -0.021481 -0.319563 0.210096 0.112971 0.020270 -0.201644 -0.207148 0.221811 0.111745 0.373769 -0.013664 0.405604 0.071246 -0.267121 -0.180136 -0.408668 0.067171 0.290657 0.141407 -0.069469 0.401374 -0.230636 -0.197684 0.030814 -0.067906 -0.267153 -0.397180 0.453411 0.071130 -0.266928 0.178185 0.022062 0.350849 -0.213292 -0.139171 -0.091021 0.179460 -0.152435 0.221027 0.465599 -0.401920 -0.217929 -0.176583 -0.060791 0.023700 0.212445 0.134986 -0.400629 0.100457 0.371883 0.198773 -0.418817
回 0.080301 -0.032138 0.105128 -0.269751 -0.192808 -0.087080 0.285672 -0.063595 -0.539018 -0.152876 -0.049544 0.249692 0.286600 -0.100736 -0.154099 0.089861 -0.065352 -0.119646 0.273832 0.254916 0.257205 0.049492 -0.349062 -0.204580 0.031265 -0.079449 -0.425881 -0.106546 0.285192 0.205187 0.233378 0.098792 0.157985 0.140155 -0.007413 0.232279 -0.306446 -0.230231 0.078871 0.115784 0.026659 -0.165143 -0.143346 -0.186826 0.148334 0.100847 0.030472 0.081091 -0.209623 -0.149131 0.428699 -0.127647 -0.059192 0.001903 0.055951 -0.072197 0.094748 0.338679 -0.198441 0.092968 0.088338 0.170790 -0.073195 -0.125455 0.064828 -0.283715 0.017099 -0.017934 -0.153815 -0.038776 0.223280 -0.197224 -0.012796 -0.351065 -0.016739 0.006415 -0.029657 -0.075745 -0.092551 -0.130804 -0.113843 -0.221817 0.074797 0.066080 0.225932 0.020120 -0.183286 -0.185071 0.097619 -0.325218 -0.139385 0.244035 0.012444 -0.188047 0.126772 0.067339 -0.164260 0.042159 0.111535 0.220045
社 0.069609 0.061909 -0.104771 0.464803 -0.252745 -0.148426 0.185046 0.251625 -0.166046 -0.298804 0.097672 0.074196 -0.389969 0.049743 0.056661 0.157075 0.123589 0.305094 -0.219554 0.181215 0.304924 -0.136589 -0.256874 -0.041684 0.091501 0.018273 -0.169372 0.594024 0.180640 -0.055955 -0.223145 0.061222 -0.181141 0.000689 0.068181 -0.032464 -0.020309 0.097817 -0.292463 -0.074279 0.277655 -0.030318 0.407087 0.168723 -0.157187 -0.027847 0.190517 0.064629 -0.082743 -0.205017 0.038295 -0.149471 0.494850 -0.479998 -0.044452 0.492028 0.108650 0.114390 -0.383783 0.019136 -0.133359 -0.052697 0.245875 0.332866 -0.066108 0.023093 0.261750 -0.179076 -0.237647 -0.068704 0.011266 0.253550 -0.147261 0.048150 -0.187829 0.182743 -0.123483 -0.259944 0.170243 0.353997 -0.019495 -0.123555 -0.196881 0.147118 -0.223377 0.160026 0.084665 0.245105 -0.115910 -0.055218 -0.495979 -0.055760 0.167326 -0.068700 -0.035633 0.048343 0.128042 0.288284 -0.210078 0.037820
字 -0.489363 -0.531837 0.041043 0.295352 0.076052 -0.092275 0.247803 -0.085839 -0.394373 -0.020960 0.182027 0.200510 0.095756 0.120542 -0.095779 0.283397 0.047154 0.013646 -0.081132 0.034685 -0.032648 0.321657 -0.243627 0.121764 0.109272 -0.154742 -0.298998 0.031380 -0.211817 -0.223500 0.129994 0.207252 0.110040 -0.227146 -0.040244 -0.109764 0.286778 0.027603 0.277565 -0.062082 -0.226068 -0.066452 0.132831 0.081348 -0.073408 0.051684 0.090197 -0.220962 -0.096923 0.187462 0.087928 0.212723 -0.300291 -0.235517 -0.094073 -0.178445 0.134519 -0.283869 0.069415 -0.319963 0.519409 0.021240 -0.138363 -0.070213 -0.041304 -0.272317 0.034192 -0.052852 -0.131505 0.236060 -0.196943 0.403272 -0.082052 -0.002826 0.137467 0.088264 0.102444 -0.315337 0.270640 0.244120 0.361370 -0.111893 -0.314615 0.064426 -0.002943 0.112125 -0.034556 0.092307 0.203176 0.108536 -0.170157 0.270836 0.036489 0.401626 0.192438 0.062625 0.201929 -0.177131 -0.053275 -0.383999
h -0.429992 -0.288614 0.453533 -0.482627 0.377884 0.190506 0.264390 0.011760 0.099981 0.400759 -0.157155 -0.302313 -0.174112 -0.325028 0.573955 -0.230567 0.651865 -0.044525 0.317954 -0.878738 -0.466932 -0.179624 -0.067341 0.100295 0.153511 0.423192 0.039443 0.559981 0.456608 -0.092365 0.163753 -0.317567 -0.022204 -0.497930 0.298591 -0.123268 0.180060 0.064039 -0.389505 0.201467 0.057763 -0.337857 -0.043290 -0.084072 0.055002 -0.104221 0.480484 -0.461802 0.237820 -0.475350 0.152239 0.252089 -0.445002 -0.027200 0.234776 -0.381678 -0.129446 0.222016 -0.345072 -0.303123 0.034863 0.517368 0.170786 -0.327333 -0.816845 0.271902 0.048583 0.281425 -0.078636 0.125636 0.326960 0.144565 0.107546 -0.052769 0.161627 0.266049 0.161301 -0.128885 0.475800 0.404627 -0.557106 0.020388 -0.433409 -0.042695 0.130886 -0.303501 0.055502 0.265841 -0.229171 0.453725 -0.648769 -0.282794 -0.532344 0.041550 0.558896 0.840875 -0.539325 0.262728 0.907964 -0.137982
朝 -0.085217 -0.152370 -0.177466 -0.065333 -0.403956 -0.391904 -0.158646 0.268891 0.099744 -0.241602 0.326184 0.222514 0.103696 0.129633 0.370688 0.619272 -0.467721 -0.013661 0.261177 0.494898 -0.118062 -0.258571 -0.116000 -0.275820 -0.233909 0.678316 0.127840 -0.341050 -0.038494 0.079226 0.302856 0.227580 0.154916 0.159758 0.173141 0.098430 0.195909 -0.035789 0.042729 -0.139804 0.408659 -0.474211 -0.219286 -0.193316 0.074368 -0.394412 -0.081875 0.157405 0.003948 -0.117112 0.308646 0.029570 -0.261392 0.056141 -0.058553 0.010607 -0.279576 -0.212289 0.263606 -0.225747 0.196608 0.428512 0.496253 0.041760 0.323398 0.204336 0.083594 0.296435 -0.499969 0.024870 0.124514 0.156159 -0.076070 -0.555880 0.551290 0.521697 0.096157 0.275788 -0.067499 -0.149118 -0.080526 0.338816 0.356273 0.045573 -0.350577 0.093682 0.158277 0.068856 -0.445807 -0.128909 0.659889 -0.486960 0.207950 0.286313 -0.058936 0.141239 0.302660 0.067676 -0.434597 -0.233927
反 -0.036499 0.295411 -0.147640 0.109020 -0.204411 -0.363836 -0.138720 -0.046393 -0.043919 -0.073593 -0.185236 -0.093595 -0.006996 -0.080028 0.075720 0.237013 0.315733 -0.129197 0.123500 0.190914 0.028073 -0.174299 -0.049993 -0.501347 -0.090174 0.108453 -0.054124 0.305467 -0.110733 0.140301 0.286004 0.220331 -0.081974 -0.024150 -0.018910 0.084350 -0.016409 -0.231479 0.316012 -0.075011 -0.150207 0.064044 -0.041821 0.001221 0.007108 0.332457 -0.154290 -0.184328 -0.375991 0.237716 0.011347 0.353157 0.109746 -0.191844 0.227455 -0.066644 0.068615 0.076020 -0.243186 -0.175087 0.253886 -0.237116 -0.089148 0.147010 0.139301 0.002763 -0.035083 0.202330 0.019500 0.074931 0.155878 0.036964 -0.488042 -0.065154 0.226211 0.097673 0.062003 0.108588 -0.143674 0.224764 -0.326216 0.186835 0.066287 0.138078 -0.355781 -0.081099 0.109831 -0.159879 -0.153352 -0.100373 -0.115864 0.274998 -0.189599 -0.206134 0.018272 0.204942 0.304937 -0.065006 -0.015500 0.743469
持 0.214088 -0.047978 0.016690 -0.151503 -0.101553 -0.345103 -0.004324 0.072149 -0.428063 0.019615 -0.455579 -0.146817 -0.349963 0.602665 0.315893 0.191955 -0.172025 0.305077 -0.012391 -0.136345 0.104320 -0.008632 0.194040 -0.080152 -0.133700 0.286089 0.127769 0.134016 0.065670 0.149649 -0.220477 -0.018123 0.248610 0.137904 0.029115 0.174178 0.184529 0.109836 -0.198148 0.470707 -0.067411 -0.129630 0.135078 0.136317 0.060452 -0.371809 -0.105565 -0.431529 -0.490158 -0.004005 -0.313145 0.269191 0.584538 -0.366383 -0.080505 -0.182775 -0.212193 -0.244472 -0.145118 0.244881 0.085144 -0.023026 0.047894 0.072629 0.257784 -0.053493 -0.052025 0.019254 0.343465 0.373985 0.103868 -0.183909 0.126682 -0.605562 0.249389 0.454292 0.138559 0.315860 -0.304473 0.066058 0.011315 0.037534 0.182036 0.065647 0.070065 -0.149242 -0.119742 0.084302 -0.189462 0.194284 -0.086148 -0.105344 0.355235 -0.082271 0.066322 0.380231 0.469101 -0.064990 0.012550 0.210507
活 0.079949 0.165732 -0.086434 0.087075 -0.665694 0.152385 -0.696628 -0.149274 0.162518 0.017624 0.002840 -0.140331 0.018708 0.432550 0.216386 0.057971 -0.098447 -0.174901 -0.289949 0.029508 0.018480 0.376944 -0.326660 -0.953556 -0.042501 0.645018 0.248938 0.310641 0.082357 -0.441100 0.120055 -0.243873 0.262036 -0.248714 0.799228 -0.063484 -0.297889 -0.051863 0.131905 0.412766 -0.028213 0.096514 0.064903 0.254895 0.080558 0.427761 -0.436609 -0.205049 -0.652348 -0.010383 -0.324634 0.001330 0.404308 -0.115310 -0.605028 0.144206 0.175958 0.074796 0.316805 -0.674818 0.204323 -0.234601 -0.186299 0.195183 -0.260253 0.188026 0.028705 -0.291990 -0.840495 -0.347837 0.568137 0.203364 -0.344994 -0.154372 0.181247 0.139212 -0.017126 -0.229040 0.016420 -0.175822 0.277498 -0.047846 -0.249904 0.125249 -0.272605 -0.088158 0.115486 0.339516 -0.215746 -0.160178 -0.161003 0.108897 0.252960 -0.374045 -0.280891 -0.043536 -0.024871 0.241128 0.105237 -0.019146
卡 -0.061798 -0.377082 0.422480 0.008589 -0.169863 0.157049 -0.350717 0.138904 -0.058515 0.233605 0.003235 0.133834 0.079361 -0.145253 -0.102463 0.078384 0.231166 0.039700 0.017750 -0.102135 0.176528 -0.144444 0.457014 -0.141235 0.077621 -0.057362 -0.207311 -0.016765 -0.106531 0.246829 -0.061892 -0.311751 0.070801 0.039853 -0.263436 0.066019 0.048198 -0.222774 -0.092988 0.027495 -0.457844 -0.268270 -0.290135 0.051432 -0.131792 -0.346903 -0.239730 -0.387464 -0.212419 -0.059130 -0.137121 -0.089632 0.140977 -0.045076 0.023061 0.143000 -0.005991 0.215241 -0.137275 -0.206897 -0.149060 0.130460 -0.128050 0.080184 -0.129408 0.242454 -0.071711 -0.120544 0.144058 -0.312331 -0.195337 -0.057706 0.124220 0.031677 0.323433 0.214974 0.050204 0.023134 0.098325 0.023652 0.077896 -0.094493 0.479237 -0.109842 0.101929 0.140226 -0.079694 -0.055825 0.242149 -0.232245 -0.349658 -0.018626 -0.144970 0.300167 -0.316968 -0.347540 -0.115250 -0.220231 0.057240 0.108880
江 0.085394 0.081944 0.239567 0.082698 0.273735 0.279833 0.342554 0.214061 -0.038018 -0.095737 0.334037 0.328742 -0.227051 0.183889 -0.224750 0.073208 0.116699 -0.052660 -0.011558 0.593155 0.155296 -0.197370 -0.132622 0.226711 -0.173375 -0.107366 -0.063076 -0.521096 -0.390718 0.023802 -0.307141 -0.158004 0.050945 0.008348 0.247855 -0.032826 -0.310178 -0.126263 0.379875 0.141472 0.133241 -0.148735 0.078447 0.130840 -0.068294 0.015629 0.306260 -0.165828 0.593834 -0.131250 0.152829 -0.295313 0.222450 0.227631 0.063421 -0.107828 0.156954 0.467361 0.291158 -0.349095 -0.052063 0.160210 -0.087054 0.004097 0.214244 0.300300 -0.164624 0.106492 -0.278580 -0.342702 0.062205 0.627341 -0.086072 -0.481334 0.407711 0.230309 -0.036588 -0.336271 0.146890 0.054137 0.294625 0.161043 0.358702 -0.417517 0.435503 -0.237684 0.224626 0.064941 -0.183716 -0.231523 -0.015041 -0.262261 -0.183309 0.038107 0.366144 0.132061 -0.008605 0.164448 -0.200124 -0.083085
T -0.141213 -0.502062 0.060134 0.075956 0.144691 -0.113662 0.060859 0.129997 -0.124541 0.615569 0.334128 -0.277341 0.241080 -0.094821 0.425594 -0.074903 0.185879 0.141721 0.191817 -0.318869 -0.529950 -0.372793 -0.077291 -0.436152 -0.029622 0.051477 0.124165 0.172806 0.690219 -0.087843 0.040705 -0.163522 0.406966 0.026803 -0.097943 -0.011091 -0.335738 -0.448997 -0.147372 0.146477 -0.150892 -0.487946 0.271191 -0.065335 -0.370151 -0.248879 0.210292 -0.628435 0.131502 0.056416 -0.080832 0.271052 -0.164705 0.069565 0.087803 0.130090 -0.092495 0.175780 -0.186233 0.074899 -0.442226 0.386363 0.226982 -0.043854 -0.553368 -0.231461 0.195722 0.139223 0.001224 0.020267 0.001081 0.436035 -0.323623 -0.036648 -0.072253 0.377669 0.036218 0.045566 0.026074 -0.139090 -0.339250 -0.046104 -0.299994 0.217094 0.087553 -0.171827 0.128668 0.228443 0.116803 0.070498 -0.443176 0.103227 -0.180997 -0.022550 0.397775 0.557926 -0.412071 0.160634 0.787311 -0.297062
五 -0.127109 -0.389218 0.176943 0.075025 -0.235621 0.021523 0.073177 -0.083149 0.046446 0.083238 0.202972 0.177800 0.061124 0.489942 0.062018 -0.090942 0.299869 0.555512 0.515124 0.192160 -0.048628 0.129962 -0.048367 0.019426 -0.069393 -0.188867 -0.226933 -0.232063 0.240298 -0.386941 0.147103 0.460450 0.111844 0.162795 0.005637 -0.122560 0.101765 -0.200619 0.263568 0.143809 0.222844 0.157355 0.082344 -0.016019 0.006597 -0.057191 0.182970 -0.127972 -0.156091 0.142138 0.340576 -0.148061 0.006541 -0.451948 -0.056422 -0.003580 0.007833 -0.226415 0.181347 -0.081540 -0.059540 -0.171448 -0.150040 -0.398035 0.033739 -0.017820 -0.417680 0.145608 -0.190459 -0.029288 0.081895 0.290603 0.083431 0.049320 -0.077632 0.176639 0.187297 0.096706 -0.010112 -0.032828 0.044205 0.215500 0.265086 -0.313172 0.287753 -0.058261 -0.151076 0.101529 -0.277131 0.150405 0.240441 0.269352 0.165033 0.063022 0.028036 -0.021258 0.092616 0.023325 0.107108 -0.007915
命 -0.178899 0.070224 0.031051 0.343819 -0.510028 0.085505 -0.529524 -0.061540 -0.152145 -0.252559 0.077756 0.052684 -0.047629 -0.038862 -0.347447 0.198213 -0.108668 -0.105841 0.468459 0.056819 0.401646 0.306508 -0.198227 -0.029985 0.056430 -0.022419 -0.032113 0.168269 0.185354 -0.025068 0.463824 0.060442 -0.097437 0.037184 -0.034024 0.027761 0.073448 0.017743 0.259099 -0.116520 0.042418 -0.171477 0.072434 0.070299 -0.188987 -0.425191 -0.000927 0.003616 -0.195834 0.222952 -0.329889 -0.267177 -0.121963 -0.257175 -0.467608 0.003659 0.104680 -0.205077 -0.070839 -0.260649 -0.186388 -0.543442 -0.042228 -0.075016 0.134113 -0.283716 -0.162492 0.058617 0.206894 0.102768 0.003421 0.220923 0.067321 -0.054060 -0.051016 0.328931 -0.239496 0.141439 -0.095374 0.064490 0.052501 0.053788 -0.070865 -0.335366 -0.158972 -0.360903 0.223190 0.123180 0.068433 -0.035909 -0.146908 0.196520 -0.284958 0.295057 0.613998 0.334298 0.206869 0.079115 0.009089 -0.149977
铁 0.234191 -0.110993 0.061806 0.381734 0.247256 0.004804 0.024196 -0.367449 -0.051912 -0.043831 -0.025229 0.142656 -0.228107 -0.323152 0.455499 0.347545 0.184950 0.200318 -0.253759 0.442480 0.360474 -0.005722 -0.336793 -0.248853 -0.225035 -0.349448 -0.406620 0.046640 0.110114 -0.296859 -0.279290 0.304208 -0.377856 -0.173225 -0.285292 0.384407 0.014938 0.129403 -0.378303 -0.054048 0.369318 0.060309 -0.298657 -0.119482 -0.116978 -0.530974 -0.137387 -0.216204 0.294863 -0.109549 0.154846 0.056942 0.352929 0.955407 -0.026129 0.016517 -0.060161 -0.122855 0.235688 -0.104621 -0.072671 -0.083289 0.170603 0.058835 -0.293736 0.369947 0.269559 -0.369973 -0.156519 0.061580 -0.254977 -0.062186 -0.247320 0.102774 0.357728 -0.156864 0.159701 0.141828 -0.164993 -0.297233 0.277768 0.189400 -0.353553 -0.464809 0.427005 0.342107 0.202302 -0.712893 -0.485640 0.067542 -0.113814 0.078694 0.117105 0.449930 0.292178 0.056046 -0.271067 -0.081473 0.234029 -0.093777
B -0.137217 -0.396024 0.108929 -0.047237 0.185885 -0.127598 0.247492 -0.133723 0.012291 0.615715 0.226327 -0.225219 0.393683 -0.102963 0.281696 -0.019936 0.067848 0.104009 0.146458 -0.332858 -0.473649 -0.259193 0.044720 -0.066734 -0.088950 0.116376 0.114024 0.209009 0.508195 -0.016262 -0.032702 -0.169040 0.280535 -0.139923 -0.083119 0.026647 -0.357892 -0.240576 -0.120453 0.045956 -0.165780 -0.472631 0.328086 -0.040620 -0.338605 -0.066300 0.258977 -0.477922 0.186104 0.173370 0.078826 0.149204 -0.005378 0.077262 0.104240 0.246208 0.016860 -0.049215 -0.023502 0.141167 -0.395467 0.302944 0.113451 -0.209309 -0.687283 -0.087864 0.224150 0.258491 -0.104280 0.150351 0.118664 0.342779 -0.248079 0.038460 -0.100187 0.243092 0.138152 0.097588 0.143913 0.035282 -0.275987 -0.257368 -0.207837 0.139104 0.084203 -0.100442 -0.070138 0.132860 -0.089438 0.164992 -0.357697 0.052455 -0.391396 0.206762 0.483573 0.400638 -0.335325 -0.079001 0.824692 -0.117302
游 -0.213164 -0.373616 -0.123094 -0.018763 -0.158825 0.222566 -0.037044 -0.099409 0.194121 0.196854 -0.215704 0.259122 -0.573176 0.353827 0.233388 -0.279077 -0.084041 0.221368 -0.023721 -0.198741 0.298824 0.205943 0.172670 -0.278499 -0.059567 0.308559 0.364796 -0.055958 0.078286 0.209971 -0.061902 -0.133836 0.005567 -0.255322 0.124036 0.282412 0.211349 -0.447310 0.025704 0.038172 0.482403 0.081738 0.033768 -0.303375 0.146619 -0.025383 -0.195932 -0.282840 -0.114710 -0.604203 -0.632589 -0.513811 0.217275 0.159428 -0.436717 0.425070 0.307509 -0.238737 -0.032003 -0.271666 -0.361104 -0.001262 0.063697 -0.141008 0.163841 0.204535 0.203698 0.322237 -0.007777 0.396395 -0.450500 -0.107772 -0.041796 -0.271511 -0.270349 0.200562 -0.154608 -0.090934 -0.226914 -0.006544 0.208210 0.090386 0.214902 0.629128 0.253962 0.262799 0.060003 0.588298 0.093196 -0.018629 -0.306727 0.023744 -0.199773 -0.123159 -0.220806 0.176540 -0.168912 -0.430580 -0.057674 0.081773
风 0.330575 0.240112 -0.294112 -0.025825 -0.079673 -0.127848 0.028778 -0.188676 -0.135744 0.109994 -0.270359 0.374263 -0.075732 0.658518 0.252056 0.011524 0.072545 0.362596 -0.048737 0.157637 -0.031871 0.481099 -0.143266 0.142896 -0.024192 -0.029675 -0.659706 -0.358798 -0.116669 0.572047 0.289159 0.594142 -0.385922 -0.225548 0.382459 -0.139206 -0.310191 0.069631 -0.261933 -0.026465 -0.537991 -0.137075 -0.128179 -0.018126 -0.367856 -0.339835 -0.146883 -0.320482 -0.099596 0.121770 -0.422700 -0.622713 -0.090369 0.225230 -0.191053 -0.294427 0.180982 0.309902 0.169567 -0.210438 -0.100632 -0.194930 -0.059303 0.042727 -0.387970 -0.836450 0.612846 0.190165 0.116067 -0.328145 0.270916 0.408160 0.353180 -0.005101 0.089546 0.129238 -0.594226 0.317504 -0.195046 0.106997 0.012623 0.114134 0.332110 -0.117923 0.046085 -0.235375 -0.549425 0.141522 -0.224656 -0.564289 0.069575 0.029251 -0.288191 -0.097139 -0.180912 -0.101167 0.203379 0.084324 0.230412 0.222333
D -0.098326 -0.462985 0.180057 0.204411 0.013757 -0.088238 0.124893 -0.052556 -0.075937 0.590592 0.203818 -0.343397 0.366611 -0.149346 0.315823 -0.188342 0.131160 0.118734 0.038927 -0.323686 -0.358132 -0.223295 -0.032314 -0.181661 0.003145 0.095026 0.027672 -0.131483 0.433109 0.007182 0.180336 0.014332 0.338275 -0.261148 -0.031289 -0.119651 -0.128512 -0.394629 -0.194698 0.123091 -0.306445 -0.394828 0.127304 0.113996 -0.341256 -0.181043 0.369295 -0.717594 0.253566 0.140287 -0.088693 0.296339 -0.177037 0.197020 -0.109995 0.325083 -0.058928 -0.013054 -0.217635 -0.045354 -0.364967 0.242490 0.250766 -0.058172 -0.653252 -0.283254 0.353958 0.304545 0.044764 0.325668 0.101196 0.321782 -0.072760 0.062341 -0.183940 0.281568 0.045482 0.145345 -0.000276 -0.071894 -0.310873 -0.228518 -0.247749 0.305725 0.062115 -0.109420 0.020855 0.384374 0.140683 -0.089244 -0.355249 0.156488 -0.408105 -0.023540 0.332688 0.450879 -0.246232 0.132597 0.797228 -0.173555
师 -0.053859 -0.057006 0.019980 0.048311 0.165241 -0.507629 -0.127909 0.158301 -0.308534 0.247960 -0.005728 -0.015858 0.242601 -0.093940 -0.206180 -0.020704 0.129015 -0.025486 0.183132 -0.053916 0.012641 0.212107 -0.074990 -0.010218 0.182182 0.057507 -0.066348 -0.088504 -0.009911 -0.080847 0.121872 0.127101 -0.188107 -0.207545 -0.156541 -0.154758 0.093618 -0.094505 0.109733 -0.137605 0.012410 -0.149587 0.035928 0.550228 0.112222 -0.113507 -0.124566 -0.008657 0.102890 -0.330866 -0.048794 -0.054206 -0.063343 -0.097256 -0.436363 -0.126920 -0.024264 0.066320 0.093326 0.386122 0.071729 -0.079964 -0.316991 -0.227857 0.012696 0.173740 0.082867 0.077509 0.028356 -0.509773 -0.189465 -0.369483 0.073742 0.160187 -0.052013 0.297262 0.329872 -0.261961 0.137616 -0.015934 0.073902 0.071971 -0.077905 -0.202883 0.210117 -0.077149 0.308204 0.365468 -0.458544 -0.154801 -0.159891 0.414828 0.128285 -0.052535 0.203126 -0.299189 0.187554 0.473753 0.111813 -0.049618
张 -0.029377 -0.366393 -0.053419 0.241048 0.037384 -0.101199 0.183535 -0.045073 -0.149876 0.057274 0.085774 0.125029 0.441477 0.332316 0.141146 -0.051316 0.179781 -0.018051 -0.268575 -0.094783 0.060983 0.267867 -0.090325 0.055380 0.189766 0.156835 -0.459999 -0.161560 -0.154165 0.229867 -0.069354 -0.138792 0.001132 -0.203201 0.209812 -0.162597 0.103989 -0.165130 0.233103 0.395851 0.121145 -0.063123 -0.256126 0.475267 0.152178 0.126607 0.034775 -0.189712 0.184074 -0.190608 -0.086109 0.193231 0.055451 -0.226399 -0.192339 -0.128121 0.061681 -0.267104 0.067742 0.310354 0.263869 0.030060 0.093425 -0.260660 0.274447 -0.062098 -0.336579 0.058542 -0.094584 0.287466 -0.290757 -0.127956 -0.159362 -0.062920 0.098969 0.230464 0.127557 -0.171003 0.126973 -0.099985 -0.137105 -0.169907 0.082184 -0.191748 -0.170475 -0.121395 -0.023890 0.055898 -0.207813 -0.187822 -0.083921 0.227669 0.076142 0.299814 0.114959 0.155728 0.399734 0.302499 0.101269 -0.061232
造 -0.075794 0.032401 -0.031293 0.236656 0.078333 0.343049 0.404449 -0.185486 -0.379283 -0.233206 -0.099760 -0.172033 -0.171175 -0.200638 0.482852 -0.140054 -0.050321 0.183042 0.292645 0.377462 0.042082 0.003196 0.251487 -0.154119 -0.131311 -0.053201 -0.444086 0.064705 0.024848 -0.096569 -0.100579 0.013551 -0.048430 -0.524572 -0.011255 0.059526 0.394346 0.091487 0.282538 -0.194476 0.292162 0.181707 -0.009233 0.200960 -0.098291 0.088613 0.021087 -0.121447 -0.336237 0.086583 -0.248367 0.045115 -0.186657 0.202842 -0.320832 0.197999 -0.137644 0.326777 0.190408 0.143194 -0.263140 0.081043 -0.453101 0.139807 0.007009 -0.036801 0.153180 -0.153864 0.029467 -0.229534 0.108996 -0.075162 0.091834 0.236224 0.171502 0.053209 0.374944 -0.008416 -0.190258 0.103819 0.053643 0.132131 0.153957 0.184688 -0.325319 -0.027707 0.076634 -0.099798 -0.108803 -0.195165 -0.139302 0.100004 -0.039220 0.229167 -0.357802 0.088498 -0.057435 0.383017 0.187442 0.398022
纪 -0.357287 -0.044323 0.070904 -0.231439 -0.571868 0.440916 0.026401 0.067323 0.167665 -0.126185 -0.316805 0.175405 0.023448 0.191978 -0.109184 0.114143 -0.191334 0.372402 -0.259055 -0.431907 0.006981 0.250144 -0.167518 0.064774 -0.050935 -0.452255 -0.625777 -0.488733 -0.180066 -0.253335 -0.294919 -0.225545 0.402444 -0.199542 0.144488 -0.182777 0.492527 -0.166195 -0.190068 -0.197862 -0.051812 0.014099 -0.394983 -0.175480 0.036324 0.179401 0.234094 0.196176 -0.437041 -0.044573 0.118928 -0.177690 -0.297960 -0.009655 -0.195810 -0.025454 -0.273201 -0.141236 -0.227233 0.290075 -0.138550 0.075445 0.095826 0.229216 0.402337 -0.390388 0.213599 0.495525 -0.079553 0.018572 0.109570 0.058582 0.276653 0.375123 -0.111206 -0.106265 -0.110397 0.002851 -0.161452 0.246919 -0.456759 -0.013678 0.495608 -0.217106 0.073367 0.320465 0.138512 0.211387 -0.447924 -0.094750 -0.043658 0.501032 0.879378 0.429397 0.352594 -0.274942 -0.100900 0.392555 0.113724 -0.162525
少 0.148624 0.091165 0.056044 -0.137803 -0.060437 0.321757 0.345327 -0.051156 -0.042483 -0.001774 -0.357077 -0.061897 0.157138 0.109765 0.276716 0.261112 -0.400683 0.300780 -0.025451 -0.319952 0.140569 0.331244 -0.176572 -0.170057 -0.073092 0.114712 0.020898 -0.275311 -0.078965 -0.001721 0.364397 0.015281 0.061094 -0.227391 -0.180724 -0.340671 -0.029797 -0.121977 0.039332 0.174518 0.131780 -0.182841 0.374822 0.133183 -0.067538 -0.210377 0.141935 -0.154414 -0.235941 -0.058955 0.399818 0.076979 0.106988 -0.201600 -0.027188 0.069554 0.123050 -0.064949 -0.375305 0.080797 0.069370 -0.330336 -0.225588 -0.095569 0.008070 -0.003508 -0.009551 0.190678 -0.227874 -0.164312 0.257393 0.072773 0.009614 -0.285072 0.118366 -0.191321 -0.126323 -0.007166 -0.315068 -0.084895 0.064445 0.362445 -0.211263 0.055219 0.098420 -0.023732 0.019193 0.215874 0.206167 0.205020 0.150484 -0.112660 -0.073777 0.047260 -0.104722 -0.280117 0.141240 -0.023055 0.007278 0.109995
别 0.016173 -0.142356 -0.030242 -0.192830 0.367489 -0.361143 -0.065955 -0.412632 -0.385164 0.252208 0.158912 -0.077628 -0.011045 0.067722 0.318032 -0.044225 0.194384 0.239789 -0.132194 0.045579 0.298544 -0.106126 -0.275266 -0.178490 -0.153810 -0.224665 0.139574 0.339645 -0.085398 0.229076 0.472867 -0.211654 -0.056398 0.277599 0.153073 0.204428 0.044395 -0.305514 0.110042 -0.193043 -0.165386 0.132259 -0.049684 0.233758 -0.006120 0.168480 -0.025049 -0.175552 -0.456751 -0.038955 0.240835 -0.228791 -0.073693 -0.003739 -0.094255 0.466595 0.295089 -0.150906 -0.138816 -0.249347 -0.135327 0.092257 0.043887 -0.193651 0.224193 -0.071865 0.082246 -0.090209 -0.253847 -0.111074 -0.212311 0.105183 -0.037007 -0.321292 0.013660 0.204702 0.045684 -0.041126 0.353363 -0.046532 0.033285 -0.116814 -0.028322 -0.127553 -0.165433 -0.205688 0.120051 0.226527 0.264829 0.148484 0.101504 0.086060 -0.167383 0.213456 -0.201535 -0.473805 -0.034734 -0.207981 0.026693 -0.115795
它 -0.221935 -0.252860 -0.182795 0.110622 -0.111919 -0.115028 -0.163788 -0.258317 -0.131342 -0.013431 -0.103398 -0.070606 -0.151740 0.024182 0.308495 0.037793 -0.040994 -0.278074 -0.257947 -0.012432 -0.042477 -0.176790 -0.271906 0.051937 -0.141434 0.004156 -0.170263 -0.051390 0.033916 0.044691 0.147699 -0.072582 0.047523 -0.102814 -0.334879 0.141534 -0.175300 -0.229526 0.140759 -0.117213 0.035948 -0.083813 0.087372 -0.007573 -0.194463 -0.001471 -0.289341 -0.091815 -0.143260 0.036977 0.051547 0.183795 0.045899 0.196431 -0.107533 -0.012595 -0.053963 -0.243264 -0.013692 0.059276 0.011064 0.078905 0.163264 0.111856 0.107923 -0.172481 -0.060726 0.109768 -0.176748 -0.078714 0.008817 -0.139547 0.249649 0.123648 -0.098678 -0.149017 0.245586 0.082912 0.380145 -0.114610 -0.049957 -0.138466 0.109018 0.117148 -0.372946 -0.011186 -0.073756 0.023850 0.112731 0.010605 0.036778 -0.359153 -0.118060 -0.142773 0.214075 -0.092910 0.145115 0.031189 -0.040336 0.513690
取 -0.116801 -0.057664 0.073430 0.100172 0.009701 0.158057 -0.076294 0.074517 -0.316028 0.141474 -0.101678 0.175109 -0.310976 0.115374 -0.076435 0.127971 -0.251950 -0.177467 -0.097991 -0.178953 0.331041 -0.488212 -0.444152 0.099221 -0.164915 -0.019530 0.062812 -0.394555 0.037453 -0.003087 0.096207 0.089753 0.070114 0.145251 -0.251579 0.147651 -0.332466 -0.055029 -0.129867 0.004999 0.132104 0.010929 0.160243 0.066315 -0.531738 -0.188961 -0.295785 -0.107287 -0.152954 0.026783 -0.216669 -0.157222 -0.235446 -0.058925 0.143680 0.317118 -0.114359 0.011761 0.041305 -0.183532 -0.084706 -0.040455 -0.176564 -0.244858 -0.220602 -0.177353 -0.260698 0.022196 0.169472 0.257767 0.173631 0.031173 -0.043754 -0.244246 -0.029340 0.117314 0.242492 -0.267819 -0.121811 0.234953 -0.045387 -0.042309 0.135306 0.023666 -0.218277 -0.082095 -0.060746 -0.086743 0.341370 -0.246185 0.224219 0.386355 0.015506 0.207623 0.002358 -0.093352 0.126056 0.017987 -0.153079 0.180057
没 -0.096315 -0.140587 -0.013558 0.414103 -0.139963 -0.026647 0.193518 -0.145016 -0.204698 -0.188630 -0.567249 -0.101422 -0.019595 0.486194 0.240309 0.525799 0.266176 -0.028661 -0.178923 0.094640 -0.050547 -0.171951 -0.393922 -0.055399 -0.205283 -0.041994 -0.097116 0.029561 0.030891 0.045278 0.258544 0.137625 -0.053381 -0.388155 -0.012908 0.185962 -0.206845 -0.148020 -0.043675 0.228029 0.253579 -0.340555 -0.341833 0.181920 0.014796 0.357238 -0.251251 0.340865 -0.555750 -0.247743 0.080306 0.349595 -0.044287 0.009359 0.303754 -0.160424 -0.083701 0.492452 -0.245829 0.167128 0.007713 -0.249171 -0.198192 0.210487 0.243426 0.059917 0.088340 0.182873 0.130059 -0.114214 0.177890 0.110044 0.348505 -0.270294 -0.162184 -0.127941 0.166630 0.174651 -0.114381 -0.177017 0.137192 0.385011 0.196313 0.163239 -0.097515 -0.468665 -0.060036 0.021869 0.533148 0.389544 0.036718 -0.009867 0.130458 0.006534 0.227599 -0.109741 -0.066224 -0.216742 0.242565 0.537120
官 -0.245967 -0.008657 -0.111530 -0.060856 0.201437 -0.124107 -0.007120 0.058235 0.070960 -0.159525 0.095681 0.146038 0.171925 0.016143 -0.093490 0.438482 -0.001468 -0.173875 0.222495 0.156621 0.538738 -0.161569 0.025300 0.248885 0.370717 0.138879 -0.025172 0.096931 0.004672 -0.271609 0.205613 0.108858 0.001535 -0.196398 -0.152158 0.030842 -0.160029 -0.335448 0.084604 0.013400 -0.222334 -0.243748 -0.260821 -0.084854 -0.148122 0.229711 0.194042 0.187434 0.044403 -0.001617 0.200146 0.118450 -0.232266 -0.262501 0.077462 -0.016303 0.048955 0.007048 -0.179450 -0.109136 0.191350 -0.196898 -0.003379 -0.467451 0.349851 0.163069 -0.061055 0.231465 0.041983 0.111347 -0.274549 -0.074912 -0.201046 -0.325876 -0.096501 0.105048 -0.182964 0.088640 -0.234328 0.221321 -0.003274 0.213056 0.121605 -0.117116 -0.055708 -0.202625 0.525229 0.150443 -0.162557 -0.077297 -0.269749 -0.268162 0.004645 -0.044887 0.326873 -0.092281 -0.078033 0.051429 0.023202 -0.189459
资 -0.156025 0.110422 0.060501 0.252897 0.169196 0.235386 0.332316 0.144592 -0.546228 0.343613 0.083887 0.375332 -0.047664 -0.198056 -0.176109 0.702318 -0.023565 0.056768 0.304382 0.026907 0.204436 -0.012753 -0.063369 0.239003 -0.012643 0.110235 -0.126368 0.071464 0.101223 -0.004511 -0.022093 0.440749 0.109363 0.031698 -0.067947 0.834196 -0.168640 0.349274 -0.251241 0.396217 -0.163910 0.370736 0.002322 0.429209 -0.252535 -0.223024 0.060313 -0.405732 -0.429077 -0.052657 0.086795 0.048023 -0.281046 -0.293349 -0.081370 0.210043 -0.159742 0.196628 0.049289 0.236410 0.276106 -0.076495 0.070033 0.384791 0.019509 -0.094094 -0.064848 0.299318 -0.446041 0.053629 0.276657 0.168808 -0.029245 0.085613 -0.613086 -0.112584 0.045645 0.338640 -0.089688 -0.096666 -0.184444 0.087500 -0.059212 0.317490 0.507704 0.149588 0.082305 -0.027649 -0.019925 -0.236980 -0.108061 0.042697 0.325266 0.132883 -0.308430 -0.073172 0.118820 0.178445 0.036466 -0.143365
击 0.036632 0.339450 0.256739 -0.202004 -0.251537 -0.149481 -0.098831 -0.022143 -0.088790 -0.021099 -0.164373 0.138529 -0.007275 0.070481 -0.221906 -0.122319 -0.033068 -0.040036 -0.221380 -0.163340 -0.155453 -0.518523 0.016105 -0.314043 0.288630 0.245319 -0.216427 -0.160658 0.200058 0.436753 0.328964 0.034204 0.073960 -0.378527 -0.140989 0.218362 -0.047337 -0.288617 0.000015 0.129319 0.153790 -0.181620 0.088282 -0.373087 0.071609 0.181449 -0.298598 -0.434194 -0.021931 0.060012 -0.235440 0.346341 0.342251 -0.326898 -0.284490 -0.364120 0.315415 -0.084502 0.338344 -0.126854 0.018081 0.078031 -0.491045 0.208154 0.466032 -0.211341 0.175626 0.085766 -0.056568 0.151319 -0.074431 -0.091103 -0.296909 -0.283455 0.106026 0.151773 -0.155617 0.455582 -0.282300 0.045774 0.068525 0.200669 0.072823 -0.785931 -0.495393 0.276165 0.354677 -0.016321 0.068600 -0.047362 -0.125648 0.382890 -0.352633 -0.123521 -0.254657 0.344054 0.081219 -0.115798 0.208274 0.140730
报 0.028730 0.270701 -0.074684 0.080312 -0.014156 -0.211432 0.380261 -0.066922 -0.166174 -0.329555 0.062607 0.501879 -0.330853 0.354767 -0.085798 0.199691 -0.010795 -0.252150 -0.246526 0.489895 -0.036882 -0.175306 -0.481637 -0.159567 -0.214023 -0.372989 -0.343807 -0.118750 -0.016726 0.245224 0.433804 0.326056 0.042829 -0.049405 -0.028204 0.149618 -0.199212 -0.147649 0.354928 0.022958 0.000567 -0.796253 -0.198327 0.393212 0.085930 0.333204 -0.003552 -0.314468 -0.315209 0.012057 -0.665119 -0.270205 0.340288 -0.339017 0.076383 0.092670 -0.241027 0.218733 0.086504 -0.213121 -0.074264 -0.079116 0.179223 -0.010161 -0.382408 -0.222641 0.313138 0.015473 0.016588 0.042404 -0.038778 -0.223797 0.027646 0.044665 0.031889 0.464707 -0.721110 0.026486 -0.147089 -0.016728 -0.172493 -0.086692 0.112833 -0.070581 0.303756 0.330550 0.113976 -0.179892 0.026482 0.300114 -0.145442 -0.264952 0.198000 -0.110631 0.327688 0.041567 0.252251 0.150892 0.234043 -0.225703
专 0.343295 -0.269842 -0.289905 -0.012901 0.247493 0.204272 0.049018 -0.045150 -0.083389 0.101979 0.023880 -0.000354 0.045913 -0.057165 0.093382 -0.246276 0.424643 0.130144 -0.277079 0.089097 0.077836 -0.412224 -0.417669 -0.134284 0.127136 -0.237618 -0.486625 0.100405 0.233540 0.048797 0.243825 -0.050210 -0.071033 -0.139110 0.336482 0.204096 -0.151072 -0.194688 0.345969 0.336074 -0.025318 -0.438194 -0.180190 0.521347 -0.160819 0.424114 0.264020 0.238681 0.223816 -0.561149 0.106377 -0.014395 0.095393 -0.013346 -0.117830 0.105576 -0.418110 -0.224367 0.245699 0.341067 0.166466 -0.054709 -0.051259 -0.054793 0.089760 -0.151568 -0.447908 0.032482 -0.083626 0.250900 -0.226954 -0.315473 -0.013075 -0.220718 -0.374591 0.236712 0.179951 -0.061988 0.393726 0.011954 -0.090607 -0.040924 0.233573 0.171450 -0.116946 -0.005322 -0.078083 0.298972 -0.253102 -0.075026 -0.701415 0.108087 -0.127215 -0.059981 -0.159691 -0.247469 0.138750 0.496038 0.156187 -0.128026
术 -0.033138 0.280183 -0.407459 -0.234356 -0.031190 0.012318 -0.037021 -0.169797 -0.147797 0.040570 -0.304729 -0.132969 -0.302301 -0.077503 0.137605 0.258553 0.142006 -0.267264 -0.210751 -0.251971 0.099255 -0.076420 0.113072 0.006973 -0.067723 -0.303131 -0.126138 0.133787 -0.174256 0.041614 -0.091474 0.362976 -0.231784 -0.457278 0.167526 0.266104 0.064077 -0.043086 -0.266119 -0.078564 0.058264 -0.195175 -0.021166 0.396205 -0.120546 0.056160 0.092678 -0.133647 -0.151278 -0.301469 0.217946 0.185686 -0.195126 -0.041744 -0.554992 0.089263 -0.065700 0.090171 0.420664 0.000119 0.112997 0.391900 -0.392428 -0.056087 0.066069 0.124837 0.119116 0.271376 0.402597 0.104367 0.616214 0.243103 0.300238 0.230529 -0.242912 0.150216 0.214393 -0.318590 0.276172 -0.052345 -0.278506 0.042958 0.328680 0.201760 0.206510 0.564270 0.303769 0.646667 -0.827644 -0.342587 -0.208691 0.083887 0.164367 0.072299 -0.004095 -0.119244 0.204800 -0.292198 0.148962 -0.306960
京 -0.178356 0.420807 0.313765 -0.283506 -0.213170 -0.093146 0.102052 0.285551 0.150365 -0.428895 0.100699 0.364933 -0.156339 -0.018441 -0.179177 0.181769 0.238669 0.134620 -0.097035 0.244983 0.198627 -0.123119 -0.040012 -0.290629 -0.464773 0.028153 -0.081251 -0.509302 -0.005065 -0.237536 -0.142771 0.038804 0.062918 -0.059118 0.092941 0.046431 -0.339047 -0.082126 -0.169564 -0.118833 0.079280 -0.151980 0.102129 0.135143 0.045425 -0.356510 0.030649 0.205840 0.243869 -0.250235 0.522874 -0.097866 -0.226180 0.087632 0.335014 0.187683 0.234741 -0.004105 0.165067 0.333662 0.133885 0.031893 0.197760 0.070299 0.037868 0.297920 0.037183 0.026407 -0.236034 -0.336732 -0.563433 -0.069614 -0.099353 -0.190274 0.304914 0.323919 -0.232593 -0.451441 -0.115157 -0.481742 0.217220 -0.186934 0.071133 0.138379 0.341701 0.064151 -0.084424 -0.170429 -0.476148 -0.177549 -0.027066 -0.164779 -0.502709 0.191930 0.227066 -0.407145 0.200069 0.020469 0.441348 -0.166278
解 0.095044 -0.120814 0.166680 0.037900 0.050118 0.055883 0.125966 -0.101698 -0.193320 -0.202481 0.088397 -0.100546 0.018858 -0.325309 0.305783 -0.053345 -0.378616 -0.300782 0.279867 0.090807 0.336786 -0.176623 -0.132937 -0.119789 0.120632 -0.100656 0.104536 -0.022284 -0.016091 -0.133009 0.146702 -0.356678 -0.034832 0.164783 -0.252332 0.242652 -0.422095 -0.190079 -0.002989 0.010944 0.132128 -0.095878 0.162903 0.071552 -0.342262 0.203743 -0.388295 -0.116178 -0.016173 0.092237 0.188227 -0.123910 0.206556 -0.081671 -0.007289 -0.357374 0.277231 0.270158 -0.355617 0.075706 0.150250 -0.090634 0.026358 -0.211378 0.031569 -0.455737 -0.172707 -0.059762 -0.249192 0.085601 0.043057 -0.118131 -0.225255 -0.181828 -0.163107 0.427215 -0.189676 -0.276950 0.136377 0.418855 -0.192132 -0.232177 -0.119359 -0.098941 -0.158388 0.225648 -0.111496 0.019612 -0.293429 0.408456 -0.300228 0.085053 0.040944 -0.271619 0.355998 -0.223515 0.240778 -0.133580 -0.415463 0.583474
据 -0.299014 -0.236009 0.156542 -0.245836 0.195126 0.242976 -0.188119 0.060829 -0.487911 0.040361 0.074932 0.203022 -0.130596 -0.022639 -0.154665 0.282584 -0.152708 -0.105410 0.226350 0.256280 -0.018549 -0.052912 -0.217308 -0.073220 0.304655 -0.143160 0.032341 0.052651 -0.211720 0.223064 0.450080 0.020014 0.624608 -0.036219 0.151200 0.213510 0.274002 -0.234061 -0.115411 -0.060207 -0.108989 -0.210272 0.239968 0.075946 -0.060650 -0.078585 -0.126560 -0.264529 -0.183320 0.116684 0.026151 0.203573 -0.444788 0.336959 0.264030 0.285035 -0.276952 -0.246795 -0.231521 -0.178255 0.576997 -0.073817 0.381093 -0.259954 0.007220 -0.233216 0.326245 0.180853 -0.512630 -0.080623 -0.156069 -0.498966 0.432455 -0.056582 0.033406 0.300973 -0.152559 0.131540 0.029827 -0.094498 -0.364826 0.656404 -0.103949 -0.421101 0.169766 0.535807 -0.176961 -0.049136 -0.187136 -0.210685 -0.145658 -0.489686 0.161952 -0.307407 0.218348 -0.247240 0.168841 -0.075333 0.014178 0.031660
村 0.222907 -0.063737 0.168182 0.023759 -0.169596 0.123988 -0.107895 0.182615 -0.137345 0.324526 0.013241 0.368426 -0.109542 -0.017716 0.040410 0.016713 0.011882 0.086177 0.096698 0.406515 -0.145189 0.157129 -0.157208 -0.016999 0.160691 0.198849 0.061698 -0.236058 0.325710 0.059560 -0.168014 0.131239 -0.215620 0.055653 0.309247 0.123111 -0.009430 -0.016387 0.175840 -0.054132 0.277484 0.099205 0.088418 0.070653 0.165090 0.086774 0.428317 0.119615 -0.038976 -0.110205 0.185872 0.085202 0.064802 -0.012154 -0.328279 0.188518 0.423516 -0.003519 0.011589 0.156192 0.056709 0.094659 0.261632 0.027252 -0.074223 0.083385 0.006490 0.006057 0.145406 -0.106944 -0.177134 0.366392 -0.026621 -0.237818 0.266091 -0.103866 0.419457 -0.168817 0.030826 0.211985 0.099058 0.023878 0.158786 -0.454969 0.339337 0.049431 -0.231039 -0.009135 -0.012656 -0.030828 -0.448980 -0.092034 0.127560 -0.007475 0.086927 0.015013 0.268966 0.318353 -0.536924 0.178677
论 -0.137562 0.194851 -0.375198 0.279652 0.118930 -0.019247 0.462536 -0.307036 0.015701 -0.049320 -0.193943 -0.209385 -0.208173 0.025124 0.102380 0.287871 0.257463 -0.030065 -0.330284 0.173246 -0.011959 0.055781 -0.387941 0.024192 0.049083 0.276571 0.012477 0.291764 -0.430917 -0.108472 0.151207 -0.029969 -0.023939 -0.298585 0.274478 0.498316 0.043100 -0.182250 0.117362 -0.236321 -0.092845 -0.175776 0.208317 -0.007622 0.005784 0.171743 -0.149771 -0.179158 -0.377703 -0.251107 -0.398626 0.022851 0.099629 -0.383300 0.454307 0.394789 -0.229228 -0.277711 -0.008727 -0.080253 0.198730 0.350652 -0.081374 0.177938 -0.291174 -0.201268 -0.101208 0.002903 0.107770 -0.160548 -0.003778 0.078170 -0.200891 0.001620 -0.216582 0.185099 -0.242622 0.308460 0.224415 0.072388 -0.596705 -0.003561 0.124524 -0.135057 -0.203792 0.472417 0.040293 0.283782 -0.130773 0.477564 -0.332106 -0.062260 0.088427 0.249190 0.371648 -0.422567 0.186458 -0.094877 -0.264133 0.244870
神 0.041924 -0.126235 0.070208 0.136567 0.063887 -0.176372 -0.040309 0.265388 0.147276 -0.095039 -0.110247 -0.192935 -0.269309 -0.044389 0.013318 0.128481 0.012489 0.177500 0.118719 0.118085 0.313548 -0.214815 0.001947 -0.313385 0.132612 -0.130474 -0.196360 -0.083303 0.166254 -0.100279 0.111970 -0.358442 -0.063784 -0.631455 0.160865 -0.134503 0.318458 0.003479 0.231818 0.208707 0.129416 -0.435712 0.237662 0.120643 -0.017173 -0.286208 -0.117211 -0.149039 0.388589 -0.131861 -0.060883 -0.265830 -0.219896 -0.067625 -0.277605 0.232126 -0.056403 0.038485 -0.214432 -0.088935 0.101350 0.044409 0.146683 -0.123129 -0.114700 -0.025616 -0.036918 -0.316990 -0.236286 0.004568 0.155708 0.435537 0.163799 0.241872 -0.147595 0.133022 -0.170389 -0.095656 -0.107620 -0.232913 0.177206 0.002504 0.109660 0.061266 0.058816 0.052829 0.265923 0.322543 0.072978 -0.058556 -0.049388 0.178524 -0.113902 -0.235359 -0.023188 -0.091105 0.115426 0.291076 -0.223599 0.219581
信 0.124092 0.150641 0.032825 0.275514 -0.019977 -0.201861 0.141756 0.013186 -0.043614 0.037250 0.037149 -0.013333 -0.092938 0.176512 -0.029125 0.382927 0.103006 -0.009901 0.123299 -0.063536 0.414021 0.122991 -0.215582 -0.195511 0.010110 -0.112246 -0.460408 0.019759 0.070458 0.142813 0.038914 0.047527 -0.030064 -0.119817 -0.446396 0.005756 0.054864 -0.039579 0.101514 0.288487 0.130146 -0.277669 -0.068597 0.257662 -0.027021 -0.103195 -0.026084 -0.516387 -0.203772 0.243346 -0.105042 -0.234310 -0.041294 -0.147842 0.198426 -0.032511 0.380464 0.007531 0.085101 -0.271004 0.138302 -0.232532 0.288520 0.267966 0.290822 -0.023380 0.263232 0.025935 0.123355 0.151033 -0.124814 0.153311 0.265610 0.124632 -0.070328 -0.291428 -0.159271 0.103004 0.017929 0.070643 0.092444 -0.116123 0.059203 0.306757 0.293430 0.074426 0.193512 0.296380 0.103765 -0.194745 -0.453796 0.207943 0.106662 -0.281810 0.395956 -0.023604 0.013341 0.135443 -0.185893 0.066126
光 -0.411784 0.174282 -0.048379 0.062773 0.060488 0.112111 0.140364 -0.031899 0.156238 0.077395 -0.104603 -0.272558 0.175458 0.078486 0.258461 0.324399 0.268190 0.091104 0.168825 0.002592 0.168054 -0.042268 -0.057433 -0.070719 -0.190504 -0.094528 -0.330869 0.009514 -0.254888 -0.041095 0.112739 0.222949 -0.005813 0.017990 0.209419 -0.039567 0.174664 -0.347611 0.320788 0.437079 0.365556 0.121397 0.143856 -0.072321 -0.001266 -0.043185 -0.042723 -0.251384 0.172942 0.067006 0.054001 -0.026770 0.052867 0.134522 0.034658 -0.112788 -0.090212 -0.135964 -0.019132 -0.194406 -0.030201 -0.000774 -0.145192 0.079201 0.053999 -0.140963 0.147983 0.159800 -0.002126 -0.157099 0.003964 0.296861 -0.186296 0.170933 0.241995 0.120899 -0.058367 0.019795 -0.094860 -0.210186 -0.032197 0.004118 0.100981 -0.008346 0.212814 0.094770 0.018720 0.057839 -0.319831 -0.041256 -0.157921 -0.202847 0.202665 -0.293818 -0.042535 0.088621 0.340364 0.082132 -0.149945 -0.033415
近 0.228806 0.029604 -0.114584 -0.206231 -0.142376 0.164634 0.278804 0.123372 -0.078535 0.219341 -0.518284 -0.213068 -0.028576 0.097172 -0.017912 0.017208 0.349220 0.012242 0.257354 0.219658 0.176425 -0.153844 -0.117260 0.003955 -0.019692 -0.018584 -0.054209 -0.130572 0.150134 0.233589 0.038768 0.060614 -0.032332 0.180204 -0.002943 -0.326746 -0.037965 0.090722 0.127089 0.435119 0.293305 -0.216718 0.026447 -0.365668 -0.153377 -0.091302 -0.071861 -0.576286 -0.321473 0.145621 0.430429 -0.233429 -0.218931 0.216698 0.067159 -0.043311 0.010598 0.317116 -0.166331 0.332312 0.408065 0.144739 0.050335 0.160489 0.109539 0.038424 0.334269 0.279776 -0.005951 0.015538 -0.250028 0.269330 0.115161 0.079476 0.084208 -0.118633 0.034839 0.053769 0.177129 0.013137 0.233750 0.130501 -0.079811 -0.017012 -0.175547 0.128184 -0.184232 -0.083448 -0.049352 -0.264406 0.220360 -0.237749 0.069314 0.288360 -0.100879 -0.322913 -0.151963 0.178701 -0.170930 0.235514
条 0.032007 -0.249375 0.229172 0.536382 0.449212 -0.293058 0.114828 -0.116697 -0.145862 -0.039805 -0.362468 0.363243 -0.483135 -0.205186 -0.259136 0.536562 0.081377 0.523399 0.065949 0.151247 0.047183 0.358138 -0.266461 -0.301809 -0.269637 -0.798617 0.091060 0.118431 -0.114626 -0.247349 0.043795 0.189242 0.198519 -0.115412 -0.132698 0.260845 0.215171 -0.214934 -0.543355 0.090492 -0.304110 0.264336 0.150305 0.238140 0.137666 0.119798 -0.014196 -0.413942 -0.026179 -0.243139 -0.021621 0.309471 -0.247700 -0.057128 -0.035830 -0.576909 -0.180507 -0.306855 0.205844 -0.152162 -0.122766 0.263000 0.506437 0.220308 -0.163976 -0.203125 -0.302803 0.149034 0.097128 -0.301468 -0.379731 -0.063322 -0.392179 -0.177220 -0.038093 0.021178 -0.111922 -0.228230 -0.345290 -0.125905 0.143050 -0.121806 0.078243 -0.432505 0.015188 0.238528 -0.564667 -0.201230 -0.283338 0.289231 0.339119 -0.153289 0.360245 -0.123020 -0.085553 0.103520 -0.041048 0.471529 0.207127 0.437853
举 -0.340523 0.030479 -0.078414 0.263656 -0.720667 -0.147448 0.197508 0.054714 0.127869 -0.106120 0.125548 0.889611 0.468861 0.150843 -0.069190 -0.141551 0.020687 0.600517 -0.126022 0.437164 0.283332 -0.182001 -0.049285 0.316850 -0.296991 0.034528 -0.123361 0.384767 0.168670 -0.218161 0.200359 0.071868 0.016224 -0.088654 0.332657 0.059446 -0.122407 0.322982 0.208426 -0.097128 0.459976 0.100649 -0.105699 -0.054749 0.281477 0.165604 0.161672 0.109109 -0.272627 -0.196528 -0.010941 -0.359911 0.087185 -0.139468 0.227564 0.019302 0.263112 -0.007268 -0.259641 -0.075940 0.039653 0.086345 0.039281 -0.290915 -0.146959 0.327161 -0.014541 0.180813 0.221474 0.487469 0.333492 -0.382123 -0.286588 0.253750 0.007726 0.021998 0.105758 0.245682 0.178574 -0.100702 -0.150755 -0.033998 0.197920 -0.235784 0.036116 -0.011341 -0.002439 0.453044 0.179084 -0.225782 -0.000379 0.022887 -0.129971 -0.293180 0.030959 0.025832 -0.272522 0.217373 0.286240 -0.271000
非 -0.104766 -0.069172 -0.084677 0.495034 0.242966 0.016287 -0.179163 -0.267547 -0.057048 0.020195 0.098311 0.036364 -0.154062 0.056885 0.259214 0.466889 -0.321324 -0.113088 -0.026021 0.264927 0.085025 -0.304370 -0.334539 -0.350396 -0.157403 0.097737 0.027364 0.104926 0.041719 0.184879 0.255759 0.175078 -0.002501 0.080048 0.023080 -0.071613 -0.205761 0.173491 0.267975 -0.080320 -0.058261 -0.417642 -0.296792 0.084579 -0.078627 0.214592 -0.000749 -0.255983 -0.163642 0.086111 -0.132099 -0.134112 -0.207465 -0.217044 -0.033507 0.209680 0.200663 -0.096096 0.056502 0.227901 -0.161249 0.419781 -0.186499 0.277157 0.202489 0.143983 -0.030611 0.019543 -0.354263 -0.049854 0.134806 -0.144892 -0.040444 -0.225878 -0.161377 -0.170341 -0.130351 -0.027765 0.224011 0.060081 0.001189 0.009316 0.061566 -0.028032 -0.360805 -0.257471 -0.130772 -0.132801 -0.029029 -0.217540 0.061071 -0.002328 -0.107717 -0.243329 0.275607 -0.238433 -0.147902 -0.226892 -0.046774 0.114753
族 0.361200 -0.180763 -0.020396 0.168499 -0.023357 0.316497 -0.336625 -0.150765 0.005161 0.166704 -0.056032 0.251275 -0.071181 -0.057998 0.214676 0.518898 -0.248192 -0.026510 0.087742 0.226482 -0.069968 0.021234 -0.008107 -0.224639 -0.127375 0.503635 -0.097885 0.072593 0.081544 0.122412 0.173492 -0.136118 -0.177835 -0.188709 -0.176892 -0.186753 0.202974 0.118915 -0.021184 -0.379809 -0.121440 -0.238285 -0.030221 0.328000 0.041574 -0.102193 0.177037 0.041923 0.178925 -0.166216 0.517992 -0.172204 0.269540 -0.265094 -0.142959 -0.004185 0.395262 -0.134301 -0.268362 -0.169921 0.190450 0.309741 0.308537 -0.062473 0.352423 -0.236449 0.194807 0.052513 -0.233816 0.060933 0.405453 0.401136 -0.245421 -0.356351 0.045479 0.182852 0.370604 0.053967 0.005779 0.657901 0.010108 0.054108 0.065358 -0.092481 -0.107090 0.154711 0.062578 0.094240 0.032082 0.093994 -0.078067 0.203004 -0.099206 -0.061338 -0.011644 -0.148519 0.180243 -0.247221 -0.403247 -0.037891
石 -0.176813 -0.107809 0.277507 0.010538 -0.114493 0.244143 0.066481 -0.069506 -0.182470 -0.389235 -0.375011 -0.220462 -0.175027 -0.389894 0.115214 0.104319 -0.065028 -0.018749 0.133862 -0.050762 -0.016767 0.092441 0.055037 -0.052168 0.152430 -0.065464 -0.392433 -0.114943 0.113709 -0.052807 -0.041976 0.532604 0.121441 -0.075864 0.196050 0.383193 0.005487 0.131323 0.136997 -0.015708 0.007842 0.100628 0.221160 0.200735 0.438309 -0.089315 0.361336 -0.244881 -0.216151 0.113498 0.077333 0.517411 0.154410 0.126730 -0.067762 0.255509 0.156329 0.030852 0.300785 -0.144223 0.045390 0.182025 -0.136615 0.047034 -0.005111 -0.039636 0.208015 0.207709 -0.111074 -0.066617 -0.214433 0.478031 0.120346 0.274903 0.219227 -0.026919 0.113406 -0.172660 -0.354874 0.000742 0.336380 -0.008343 0.206410 -0.396420 0.107097 -0.163012 0.066144 0.026632 -0.162998 -0.145937 -0.172320 0.012679 0.125696 0.093626 0.027140 0.089348 0.398155 0.034769 -0.307651 0.136068
支 0.174534 -0.134305 -0.451251 0.219589 -0.043760 0.141056 0.115145 0.205648 -0.730802 0.339448 -0.377124 0.102124 -0.282234 0.307400 0.127982 0.158607 0.109882 0.416221 0.122939 -0.039953 0.389624 0.057155 0.352547 0.072168 -0.094157 -0.097394 -0.001034 0.225365 -0.149908 0.053726 0.254452 -0.307546 -0.098436 0.167160 0.055284 0.190692 0.079352 -0.465507 -0.368338 0.353169 -0.565140 0.090027 -0.109332 -0.073779 -0.259125 -0.022966 -0.012084 -0.183805 0.008076 0.133118 -0.074993 0.181279 0.264033 -0.251343 -0.254145 -0.069762 -0.057662 -0.311612 0.055334 0.036829 -0.303748 -0.006853 0.280510 0.056126 -0.180773 0.290459 -0.173417 0.217843 -0.351968 0.200304 -0.338795 0.009637 -0.259621 -0.422107 -0.022050 0.051225 0.307583 0.202123 0.055270 0.010121 -0.170299 0.222735 -0.212384 -0.267962 -0.131693 -0.226979 0.162423 -0.175529 0.335443 0.009750 -0.216665 0.193376 0.093808 -0.318503 -0.119580 -0.022610 0.013545 0.123504 0.083318 0.251940
情 -0.218630 0.188687 -0.115818 0.306043 -0.159617 0.299095 0.234571 -0.352552 0.233728 0.099272 0.087909 -0.275318 -0.049525 0.361155 0.396856 0.115808 -0.092654 0.122784 0.075768 0.325488 0.251102 -0.081510 -0.161015 -0.199764 -0.239308 -0.237923 0.125452 0.045118 0.299271 0.168128 0.345217 -0.299716 0.022983 -0.284475 0.183347 -0.496459 -0.248157 -0.075171 0.228074 0.328476 0.020212 -0.070067 -0.326645 0.148582 0.213337 0.019209 -0.645462 -0.071864 -0.128869 0.338817 -0.402735 -0.155172 -0.017939 -0.065392 0.056863 -0.236275 0.158993 0.061087 -0.256165 0.176540 0.220037 0.010470 0.237161 0.233620 -0.198884 -0.439234 -0.040232 0.283834 -0.137526 0.133349 -0.152456 -0.009827 0.245136 -0.254717 -0.175490 0.174285 -0.472149 -0.103694 -0.214464 -0.003746 -0.019428 -0.265355 -0.205616 -0.018055 -0.037425 0.110549 0.100162 -0.148728 -0.584286 0.362681 -0.340907 0.058094 -0.180873 0.008410 0.049541 -0.205274 0.308003 -0.594550 -0.149792 0.071755
P -0.097465 -0.439060 0.147130 -0.032864 0.177800 -0.056867 0.103856 -0.023741 -0.092406 0.523279 0.105358 -0.499318 0.200261 -0.137827 0.533815 -0.120953 0.105290 0.025555 0.085159 -0.507592 -0.325664 -0.276899 -0.028577 -0.130319 -0.086925 0.202712 0.188900 0.164063 0.464006 0.073020 0.063413 -0.051283 0.263384 -0.096997 -0.165218 -0.070691 -0.259964 -0.239891 -0.193162 0.045679 -0.209757 -0.363749 0.152859 0.025322 -0.235925 -0.141357 0.370910 -0.608076 0.170596 -0.028728 -0.117648 0.286692 -0.034330 0.100424 0.050163 0.256815 -0.240965 -0.069331 -0.218647 -0.024852 -0.369713 0.307758 0.249403 -0.078888 -0.485951 -0.102960 0.125957 0.368395 0.045985 0.152008 0.061892 0.341107 -0.272883 -0.028852 0.055779 0.141282 0.077473 0.115171 0.078958 -0.149767 -0.291641 -0.079361 -0.302753 0.069234 0.081759 -0.166528 0.010143 0.186176 -0.036783 0.079045 -0.422655 -0.030794 -0.265490 0.019020 0.382764 0.476060 -0.378743 0.141675 0.675151 -0.109172
又 -0.141955 0.108777 0.056708 -0.031064 -0.120447 -0.135469 -0.062500 -0.069723 -0.399623 -0.183730 -0.129566 0.107614 0.126987 -0.050994 -0.108238 -0.172207 -0.084212 0.023844 0.065531 0.258299 0.141028 0.033662 -0.152999 -0.079746 -0.099885 0.064872 -0.300318 -0.106813 -0.135496 -0.152848 0.171477 0.113370 0.035075 -0.036233 -0.034139 0.079698 -0.003250 -0.374926 0.091996 0.031224 0.082916 -0.267320 -0.012357 -0.021366 0.194778 -0.060696 -0.183423 -0.023404 -0.008752 0.038538 -0.099273 0.061902 -0.182265 -0.306781 -0.008043 -0.099879 0.067017 0.016207 -0.061616 -0.122511 -0.038965 0.001335 0.021332 -0.019386 0.079308 -0.259159 -0.111798 -0.032389 0.207799 0.161232 0.069259 0.098952 0.251612 -0.044692 0.158478 0.012866 -0.037637 -0.127838 0.115972 -0.091254 -0.029048 0.106572 -0.061382 -0.027928 -0.075841 -0.200306 0.046338 -0.074737 0.105627 -0.099011 -0.080722 -0.154840 -0.197448 0.251993 0.057007 0.126905 0.167432 0.100978 0.005490 0.089647
清 -0.018735 -0.136111 0.128498 -0.277011 -0.171589 -0.155503 0.010486 0.257807 -0.079800 -0.013967 0.091188 -0.012252 0.115840 0.048505 0.270446 0.227282 -0.086819 0.064012 0.223680 0.261128 -0.022199 0.034424 -0.357669 -0.110028 0.068844 0.103070 0.060022 -0.089568 -0.125614 -0.131433 -0.091285 0.187148 0.233291 0.046960 0.326302 0.284326 0.095781 0.149620 0.216641 0.263838 0.376431 -0.052449 -0.165630 -0.161706 0.003627 -0.132179 -0.284240 0.055996 -0.013525 -0.047890 0.114368 0.087803 -0.112860 0.107352 -0.051262 -0.045604 -0.216533 -0.007295 0.188496 -0.109845 0.322089 0.178774 -0.080124 0.024145 0.256519 0.079141 -0.035756 0.379950 0.026171 -0.570682 0.016656 0.159759 -0.325724 0.066834 0.031912 0.232858 -0.147277 -0.142407 -0.057102 -0.097964 -0.107112 0.176711 0.230871 -0.021222 -0.021019 -0.335300 0.092632 -0.088338 -0.323585 0.000050 0.305807 -0.116215 0.329964 0.203121 0.226715 0.296183 0.099393 0.000078 -0.359030 -0.161938
龙 0.078072 0.068446 0.060552 0.084125 -0.031398 -0.039878 0.163509 0.264311 -0.040062 0.129125 0.239816 0.150108 -0.181044 -0.041365 -0.081719 0.014851 -0.017084 0.443680 -0.010274 0.127250 0.093837 -0.029251 -0.155881 -0.102110 0.215724 -0.166295 -0.192922 -0.269787 -0.029452 0.192207 -0.071433 0.024829 -0.095452 -0.271414 -0.025334 0.167634 0.113811 -0.310824 0.222232 0.045008 0.264768 -0.202389 0.140722 -0.100581 0.332612 0.013892 0.300634 -0.117540 0.151615 -0.236455 0.027371 -0.021360 0.113656 0.161218 -0.007175 -0.077061 0.059915 0.059744 0.133438 -0.301875 -0.121057 0.130411 -0.135975 0.064798 0.017817 0.029713 -0.099173 0.153039 -0.032169 -0.148679 -0.057209 0.284589 0.123539 0.083678 0.273441 0.184221 -0.011266 -0.013867 -0.025005 -0.091651 0.129511 -0.129328 0.299752 -0.271391 0.272253 -0.261404 0.193637 0.026704 -0.104332 -0.229959 0.003797 -0.044143 -0.035264 -0.074205 -0.003197 0.049872 0.267894 0.059746 -0.246631 0.012303
权 -0.057081 0.181168 0.059706 0.289712 0.126020 -0.002407 -0.081088 0.247879 -0.258333 -0.217359 -0.065055 -0.106235 0.049648 -0.095948 0.108610 0.383182 0.035250 -0.070681 -0.071081 0.017965 0.441691 -0.155865 -0.134745 0.009021 -0.081063 0.091978 -0.004847 0.362308 -0.009284 0.179103 0.166480 -0.105424 -0.270306 -0.166347 -0.194727 0.103884 -0.024136 0.057818 -0.068575 0.166533 -0.143353 -0.103493 -0.117025 0.609981 -0.256885 0.072516 -0.049571 0.206933 -0.368466 -0.151228 -0.033730 -0.223830 -0.026773 -0.124286 0.080277 0.504099 -0.098860 -0.264705 -0.101704 -0.004005 0.182063 0.107129 0.061564 0.131635 0.089555 0.156566 -0.069022 0.136979 -0.091781 0.252042 0.100566 0.212638 -0.344991 -0.614817 -0.172203 0.071026 0.352716 0.215514 -0.232997 0.066805 -0.035283 -0.072889 0.334129 -0.013261 -0.221304 0.170410 0.135238 0.077545 -0.077066 0.190486 0.074482 0.034131 0.130339 -0.128989 0.145305 0.206807 -0.043209 0.225301 -0.107160 0.231723
历 -0.308771 0.005735 -0.576283 0.226209 -0.096907 0.180037 0.052323 -0.158436 0.195788 0.165990 -0.754170 -0.144286 -0.199895 -0.228466 -0.341787 0.098804 0.372759 0.037676 0.026620 -0.014826 0.201456 0.139906 -0.188819 0.197102 0.393747 0.034330 -0.096771 -0.323266 0.015414 -0.225415 0.097457 0.089446 0.153880 -0.294577 0.088716 -0.206720 -0.204403 0.051794 -0.182357 -0.048504 -0.121268 -0.177314 -0.205271 -0.049623 -0.102175 -0.374544 0.167603 0.153441 -0.116034 -0.164698 -0.088349 -0.129461 0.054382 -0.456604 -0.442731 0.235680 -0.195007 0.076447 -0.650741 0.107661 0.111017 -0.126468 -0.260966 0.118248 0.300827 0.158307 -0.057737 0.259803 -0.154028 -0.171886 -0.083678 0.146449 0.329371 0.167397 0.166088 0.425201 0.063660 0.353873 -0.313419 -0.243054 0.197190 0.732190 0.188024 0.267058 0.187300 0.242201 0.041584 -0.096519 -0.152784 0.175405 0.225860 0.089456 0.281458 0.352740 0.276252 -0.074067 0.049306 0.117973 0.005199 -0.086494
气 0.581916 0.018566 0.058951 0.202007 0.215412 -0.207785 -0.235393 -0.336483 -0.246484 -0.183327 0.384229 0.047212 0.392144 0.378814 0.269569 0.409917 -0.079874 0.317886 0.134091 -0.044515 -0.018059 0.215818 0.287637 0.047058 -0.070714 -0.133889 -0.098705 -0.154860 0.040992 0.021404 0.257537 0.232297 -0.386434 0.249419 0.106859 0.028618 -0.402268 0.704377 0.002358 0.395740 -0.208217 -0.418521 -0.577490 0.231096 -0.174304 -0.392569 -0.200376 -0.197415 -0.269493 -0.078193 0.076676 0.012491 0.092842 0.551682 0.083041 0.107781 -0.098638 -0.167612 0.389066 -0.117520 0.225650 -0.356746 -0.289186 -0.072420 -0.370649 -1.258529 0.732339 -0.034570 -0.225053 -0.078987 -0.042289 0.242991 0.353408 0.218081 0.171159 0.308123 -0.406273 0.233745 0.042965 -0.170493 -0.078933 0.332758 0.149226 0.179359 -0.105993 -0.034278 0.064039 0.108412 -0.198716 -0.101505 -0.078568 -0.179765 -0.054697 -0.075353 0.186328 -0.376073 0.281466 0.251504 0.520695 0.535075
奥 0.074219 -0.749690 0.113344 0.155317 -0.400881 0.104751 -0.371859 0.127388 0.087112 0.107665 0.148591 0.258202 -0.108643 -0.307736 -0.207627 0.433785 0.028154 0.140814 -0.089040 0.063494 0.414285 0.001205 0.133926 0.051340 -0.068310 -0.047386 -0.253417 0.067009 0.016326 0.268937 -0.136444 -0.108694 0.240262 0.152792 -0.035865 0.281211 -0.053892 -0.094223 -0.360434 -0.121158 -0.094309 -0.338950 -0.027097 -0.224689 -0.409928 -0.694800 -0.179252 0.170271 -0.191279 -0.144239 -0.049944 -0.359480 0.065753 -0.215130 0.144025 0.129409 -0.216712 0.405858 -0.065393 -0.021562 -0.298857 0.036638 -0.134428 0.235598 -0.272430 0.371115 -0.313091 0.087306 0.028508 -0.290594 0.084014 -0.157832 0.041556 0.054198 0.491324 -0.110908 0.357567 -0.108855 -0.155890 -0.007368 -0.211954 -0.117226 0.357842 -0.315440 -0.065813 0.119969 -0.316190 0.170797 0.426894 -0.138804 0.022529 0.159752 -0.272180 0.144160 -0.274767 -0.435008 -0.077565 -0.128635 0.123820 -0.100353
I -0.028192 -0.511796 -0.089969 0.408325 0.131801 -0.131264 0.382417 0.083520 -0.213956 0.606340 0.136820 -0.394138 0.272614 -0.080295 0.567639 -0.087712 0.187177 0.217661 0.283873 -0.344262 -0.386039 -0.331769 0.079783 -0.522819 0.054173 0.020488 0.136404 -0.215966 0.556195 0.090789 0.124841 -0.038940 0.562579 -0.236009 -0.091551 0.087387 -0.130104 -0.755789 -0.526104 -0.156699 -0.223808 -0.416109 0.676158 -0.078666 -0.435570 -0.208462 0.360090 -0.467783 0.144725 0.071418 -0.385765 0.332948 -0.077103 0.218715 0.199912 0.385090 -0.165556 -0.045300 -0.175208 -0.190341 -0.475276 0.394899 0.238981 0.051466 -0.562030 -0.359903 0.048923 0.254649 0.131156 0.230498 0.283131 0.469851 -0.480322 0.163763 -0.090944 0.162830 -0.302379 0.482236 -0.157447 -0.236775 -0.216526 -0.212033 -0.072456 0.045620 0.057905 -0.087071 0.150277 0.245560 0.210002 0.036015 -0.361925 0.230482 -0.325755 -0.194212 0.660289 0.239876 -0.424868 0.286324 0.816506 -0.096028
件 -0.130076 0.042329 -0.142982 0.364100 0.042013 0.259752 -0.107307 0.094597 -0.349460 0.232616 -0.201074 -0.003154 -0.160278 -0.295972 0.139845 0.281946 -0.004087 0.277331 -0.191960 0.157949 0.217271 -0.017415 -0.101952 -0.014422 -0.265355 -0.418293 -0.024398 0.117250 0.193128 -0.204815 0.178696 0.199467 0.448158 -0.176862 -0.282694 0.110567 -0.205512 -0.048878 -0.005411 0.078722 0.075826 0.145450 -0.451073 -0.010174 0.095437 0.274073 -0.129984 -0.372574 -0.435005 0.171226 -0.605812 0.163369 -0.298542 -0.238362 -0.165749 -0.227283 0.020158 0.038494 -0.403627 -0.199057 0.120283 0.006310 -0.013354 0.123513 0.446832 -0.305227 -0.103092 0.125633 -0.134387 -0.438234 -0.368889 0.264292 -0.000221 -0.061116 -0.393384 0.063105 0.107422 -0.006175 -0.483847 0.153613 -0.285166 -0.431058 -0.199605 -0.045621 -0.078521 0.371360 0.410569 0.073288 -0.158205 0.325061 0.095061 -0.022000 -0.017029 -0.079549 0.035414 -0.073617 -0.145039 0.216136 0.321998 -0.050428
示 -0.152611 -0.057440 -0.118919 0.156501 -0.247494 -0.353284 0.111097 0.007699 -0.347592 0.153442 0.008995 0.361139 -0.122409 0.341640 0.419527 0.300130 0.295916 -0.186230 -0.064112 0.069449 -0.179906 -0.338303 -0.474742 0.175320 0.132061 -0.154743 0.459337 0.506007 -0.120970 0.465365 -0.163042 -0.293979 0.186979 0.030202 -0.535589 0.172245 0.075361 -0.260847 -0.021614 0.162861 0.073537 -0.544145 -0.095043 0.097008 -0.041265 0.493342 -0.066593 -0.078815 -0.543257 -0.064027 -0.196468 -0.151040 0.006857 0.030320 0.243888 -0.322470 -0.084064 -0.169125 -0.172178 -0.277431 0.014156 -0.104492 -0.281334 0.059456 0.037770 -0.608782 0.093867 0.226050 0.014239 -0.130657 -0.329904 0.082635 -0.216920 0.267588 0.423864 0.357095 -0.175312 -0.167857 0.212561 -0.387333 0.232193 0.225050 -0.278008 0.117894 -0.237473 -0.039281 0.112922 -0.015123 -0.068939 0.079426 -0.251972 0.460010 -0.018280 -0.094249 -0.059045 -0.117751 0.311919 0.021370 -0.298365 -0.165146
夫 -0.075695 -0.453937 0.235911 -0.026645 -0.026870 0.161302 -0.276338 0.021642 -0.125534 0.241014 -0.060311 0.296324 0.152413 0.004134 -0.034996 0.244009 0.357235 -0.045592 0.227430 -0.042034 0.414687 0.229115 0.359806 -0.170361 0.048727 0.102930 -0.382574 0.200586 -0.234806 0.159415 -0.094003 -0.270886 0.021272 0.028161 -0.326566 0.091276 0.151275 -0.101942 -0.217277 -0.028645 -0.349864 -0.350468 -0.183491 -0.028307 0.137189 -0.280800 -0.167068 0.024437 0.114750 0.039079 -0.081003 -0.241071 0.029386 -0.247299 0.109072 0.188751 0.121211 0.334090 -0.223292 -0.206406 -0.240546 -0.078295 0.115179 -0.134705 0.056562 0.353860 -0.161153 -0.042654 0.233579 -0.512256 -0.032739 0.167628 -0.207275 -0.003119 0.408425 0.264448 0.185566 0.131513 -0.010372 -0.134332 0.149475 -0.139802 0.436891 -0.188876 0.059349 0.123116 -0.086364 -0.104187 0.135340 0.290456 -0.375763 0.009683 -0.076131 0.230484 -0.191689 -0.442646 -0.169274 -0.007235 -0.174274 0.085403
转 -0.076036 -0.198741 0.185324 0.133025 -0.334990 0.078995 0.268693 -0.189334 -0.164202 -0.196306 -0.076607 0.424747 -0.023155 -0.029030 -0.201835 0.038879 0.102115 0.067181 -0.048813 0.040156 0.055638 -0.107963 0.165275 -0.247820 -0.273031 0.105104 -0.356287 -0.281618 0.097467 -0.579776 -0.160113 0.091725 -0.197243 0.032763 -0.083027 0.199317 -0.138403 -0.067330 0.141360 0.260696 -0.278951 -0.035220 -0.280822 -0.179481 -0.135777 -0.398370 0.081752 -0.110873 -0.170394 0.303786 0.159918 -0.153836 -0.243211 -0.047135 -0.144334 0.288283 -0.273485 0.077520 0.009102 0.172252 0.041057 -0.170433 -0.125130 0.033359 -0.158196 -0.462854 0.193953 -0.176912 -0.100760 0.111247 0.218682 0.201960 0.137379 -0.536060 0.356668 0.128354 -0.192573 -0.144909 0.023602 -0.048465 -0.161883 -0.027668 -0.021604 0.343413 -0.237067 0.181844 -0.041229 -0.339108 -0.279681 -0.099922 -0.147348 -0.043148 -0.396903 -0.392489 0.101499 -0.210029 -0.043036 -0.012831 -0.099152 0.049171
研 -0.014363 0.225976 -0.700447 0.317025 0.172312 -0.105508 0.085513 -0.052359 0.197951 0.033176 -0.224743 0.027472 -0.392643 0.169508 0.217218 0.414464 -0.046609 -0.734311 0.055868 -0.118363 -0.047817 -0.320305 -0.115120 -0.340203 -0.046884 0.414964 0.063208 0.306828 0.055551 0.353974 0.537414 0.294312 -0.018859 0.013202 0.292891 0.625664 -0.419409 0.177154 0.387018 -0.203336 -0.034535 -0.297437 0.208015 0.010413 0.101756 0.345263 0.075622 0.094936 0.302630 0.134615 -0.148349 -0.132739 -0.728410 -0.098796 -0.151092 0.501670 0.116657 -0.078000 0.351501 0.147691 -0.139453 0.085138 -0.014636 0.340164 0.270602 0.004673 -0.046381 0.321228 0.571944 -0.252811 0.191422 0.042139 -0.116722 0.296371 -0.353740 0.763183 0.410682 0.326165 0.182772 -0.128218 -0.012211 0.147113 -0.225629 0.177329 -0.219137 0.121548 -0.020392 0.119381 -0.590348 -0.353809 -0.304005 0.500633 0.691801 0.246815 0.190726 -0.482257 -0.291269 0.184521 0.157139 -0.430834
标 -0.088631 -0.122616 0.015891 -0.419691 0.293637 -0.266288 0.368374 -0.271173 0.091057 0.116894 0.105976 0.096162 -0.135333 0.066429 -0.150155 0.237660 0.186194 -0.134469 -0.318257 -0.084733 0.078408 -0.314383 -0.364779 0.262671 -0.235426 -0.362908 -0.123564 0.040733 0.421430 0.262773 0.011381 0.491079 0.586022 0.016408 0.009835 0.224162 0.513124 -0.044544 -0.391010 0.528709 -0.266083 0.410835 -0.129600 0.028050 -0.247512 0.222631 -0.105660 -0.296046 -0.218426 -0.123540 0.071487 -0.014221 0.214431 0.529865 -0.543283 -0.080466 0.318319 0.154922 0.110751 0.059865 0.368704 0.159381 0.135393 -0.117188 0.079530 -0.058098 0.156544 -0.135608 -0.268955 0.057810 0.379792 0.016218 -0.330686 0.054570 -0.133750 0.015676 -0.348737 0.082313 -0.096340 0.144145 -0.029693 0.670617 0.369667 -0.092702 -0.347411 0.141267 0.080234 0.013755 0.230569 0.145897 -0.398887 -0.014203 -0.065813 0.265610 -0.085301 -0.005831 0.275518 0.086934 0.353645 0.023326
放 -0.141827 -0.182517 0.089834 -0.183137 -0.318188 0.175902 -0.127138 0.165776 -0.427333 -0.249515 0.115189 0.047436 0.435682 -0.128857 0.251634 -0.160392 -0.269655 -0.124402 -0.050358 0.334121 0.285573 -0.338085 -0.002139 -0.263237 0.189098 -0.095623 0.177421 -0.048368 0.002806 -0.321906 -0.152741 -0.171304 0.042516 0.063201 -0.115516 0.166406 -0.494982 -0.289056 0.044275 0.136801 0.400600 -0.089680 -0.191536 -0.005551 -0.539209 -0.117412 -0.198187 -0.129637 0.191657 0.286881 0.085510 -0.070142 0.283381 0.007694 -0.087059 -0.144883 0.361407 0.219980 -0.082277 0.187863 -0.104032 -0.114336 0.134833 -0.130636 -0.150907 -0.289931 0.011279 -0.001856 -0.198083 0.388730 0.085744 0.196855 -0.486346 0.002157 -0.428113 0.242416 -0.062933 -0.316592 -0.192544 0.022068 0.085484 0.216932 -0.171377 -0.276479 0.256790 0.011764 -0.197435 0.399639 -0.063474 0.188925 -0.151789 -0.035558 -0.033656 -0.337830 0.202134 -0.026139 0.197255 -0.042548 -0.041426 0.343603
剧 -0.234811 -0.085723 -0.223438 -0.077158 0.219798 -0.065243 0.245583 -0.059030 -0.001046 0.103173 -0.124948 0.277244 -0.405965 0.140394 0.201252 -0.108356 0.188754 -0.093206 -0.018282 0.298838 -0.143327 0.047012 0.518258 -0.294521 -0.445043 -0.212658 0.210513 0.246644 0.109596 -0.123053 0.153237 -0.328444 -0.033010 -0.185888 0.039157 0.006909 0.051254 -0.413187 0.434943 0.025444 0.552824 -0.524045 0.136484 0.356406 -0.022266 -0.202200 -0.422525 -0.167924 -0.197799 -0.397510 -0.576399 -0.095328 0.205750 -0.161971 -0.237743 0.275463 -0.032945 -0.110466 -0.243843 0.214905 -0.004573 0.078274 0.016033 -0.148243 -0.409740 -0.316912 0.227258 0.143671 -0.159505 -0.179972 -0.082504 -0.535610 0.006809 -0.101361 -0.026858 0.133234 0.070064 -0.244007 -0.361247 0.303370 -0.335506 0.018104 0.077392 0.337385 0.607350 -0.087820 -0.106106 0.481194 -0.358285 -0.106631 0.142415 0.119158 -0.083783 0.421470 0.239970 0.025020 0.388247 -0.631054 0.024646 0.245096
[truncated: 14,904,721 more chars]
