# Supplementary material for: Multi-Model Fusion-Based Hierarchical Extraction for Chinese Epidemic Event
Source: Data Sci Eng. 2023 Jan 2;8(1):73–83. doi: 10.1007/s41019-022-00203-6 (PMC9807097; doi:10.1007/s41019-022-00203-6)
Supplement: Supplementary file 1 — (zip 67849 KB) [file 41019_2022_203_MOESM1_ESM.zip › IDCNN/IDCNN_other/data_utils.py]

#!/usr/bin/python
# -*- coding: UTF-8 -*-
#微信公众号 AI壹号堂 欢迎关注
#Author bruce

import jieba
import math
import random
import codecs
import numpy as np
import os

def check_bio(tags):
    """
    检测输入的tags是否是bio编码
    如果不是bio编码
    那么错误的类型
    (1)编码不在BIO中
    (2)第一个编码是I
    (3)当前编码不是B,前一个编码不是O
    :param tags:
    :return:
    """
    for i, tag in enumerate(tags):
        if tag == 'O':
            continue
        tag_list = tag.split("-")
        if len(tag_list) != 2 or tag_list[0] not in set(['B','I']):
            #非法编码
            return False
        if tag_list[0] == 'B':
            continue
        elif i == 0 or tags[i-1] == 'O':
            #如果第一个位置不是B或者当前编码不是B并且前一个编码0，则全部转换成B
            tags[i] = 'B' + tag[1:]
        elif tags[i-1][1:] == tag[1:]:
            # 如果当前编码的后面类型编码与tags中的前一个编码中后面类型编码相同则跳过
            continue
        else:
            # 如果编码类型不一致，则重新从B开始编码
            tags[i] = 'B' + tag[1:]
    return True

def bio_to_bioes(tags):
    """
    把bio编码转换成bioes编码
    返回新的tags
    :param tags:
    :return:
    """
    new_tags = []
    for i, tag in enumerate(tags):
        if tag == 'O':
            # 直接保留，不变化
            new_tags.append(tag)
        elif tag.split('-')[0] == 'B':
            # 如果tag是以B开头，那么我们就要做下面的判断
            # 首先，如果当前tag不是最后一个，并且紧跟着的后一个是I
            if (i+1) < len(tags) and tags[i+1].split('-')[0] == 'I':
                # 直接保留
                new_tags.append(tag)
            else:
                # 如果是最后一个或者紧跟着的后一个不是I，那么表示单子，需要把B换成S表示单字
                new_tags.append(tag.replace('B-','S-'))
        elif tag.split('-')[0] == 'I':
            # 如果tag是以I开头，那么我们需要进行下面的判断
            # 首先，如果当前tag不是最后一个，并且紧跟着的一个是I
            if (i+1) < len(tags) and tags[i+1].split('-')[0] == 'I':
                # 直接保留
                new_tags.append(tag)
            else:
                # 如果是最后一个，或者后一个不是I开头的，那么就表示一个词的结尾，就把I换成E表示一个词结尾
                new_tags.append(tag.replace('I-', 'E-'))

        else:
            raise Exception('非法编码')
    return new_tags

def bioes_to_bio(tags):
    """
    BIOES->BIO
    :param tags:
    :return:
    """
    new_tags = []
    for i, tag in enumerate(tags):
        if tag.split('-')[0] == "B":
            new_tags.append(tag)
        elif tag.split('-')[0] == "I":
            new_tags.append(tag)
        elif tag.split('-')[0] == "S":
            new_tags.append(tag.replace('S-','B-'))
        elif tag.split('-')[0] == "E":
            new_tags.append(tag.replace('E-','I-'))
        elif tag.split('-')[0] == "O":
            new_tags.append(tag)
        else:
            raise Exception('非法编码格式')
    return new_tags


def create_dico(item_list):
    """
    对于item_list中的每一个items，统计items中item在item_list中的次数
    item:出现的次数
    :param item_list:
    :return:
    """
    assert type(item_list) is list
    dico = {}
    for items in item_list:
        for item in items:
            if item not in dico:
                dico[item] = 1
            else:
                dico[item] += 1
    return dico

def create_mapping(dico):
    """
    创建item to id, id_to_item
    item的排序按词典中出现的次数
    :param dico:
    :return:
    """
    sorted_items = sorted(dico.items(), key=lambda x:(-x[1],x[0]))
    id_to_item = {i:v[0] for i,v in enumerate(sorted_items)}
    item_to_id = {v:k  for k, v in id_to_item.items()}
    return item_to_id, id_to_item

def get_seg_features(words):
    """
    利用jieba分词
    采用类似bioes的编码，0表示单个字成词, 1表示一个词的开始， 2表示一个词的中间，3表示一个词的结尾
    :param words:
    :return:
    """
    seg_features = []

    word_list = list(jieba.cut(words))

    for word in word_list:
        if len(word) == 1:
            seg_features.append(0)
        else:
            temp = [2] * len(word)
            temp[0] = 1
            temp[-1] = 3
            seg_features.extend(temp)
    return seg_features

def load_word2vec(emb_file, id_to_word, word_dim, old_weights):
    """
    :param emb_file:
    :param id_to_word:
    :param word_dim:
    :param old_weights:
    :return:
    """
    new_weights = old_weights
    pre_trained = {}
    emb_invalid = 0
    for i, line in enumerate(codecs.open(emb_file, 'r', encoding='utf-8')):
        line = line.rstrip().split()
        if len(line) == word_dim + 1:
            pre_trained[line[0]] = np.array(
                [float(x) for x in line[1:]]
            ).astype(np.float32)
        else:
            emb_invalid = emb_invalid + 1

    if emb_invalid > 0:
        print('waring: %i invalid lines' % emb_invalid)

    num_words = len(id_to_word)
    for i in range(num_words):
        word = id_to_word[i]
        if word in pre_trained:
            new_weights[i] = pre_trained[word]
        else:
            pass
    print('加载了 %i 个字向量' % len(pre_trained))

    return new_weights

def augment_with_pretrained(dico_train, emb_path, test_words):
    """
    :param dico_train:
    :param emb_path:
    :param test_words:
    :return:
    """
    assert os.path.isfile(emb_path)

    #加载与训练的词向量
    pretrained = set(
        [
            line.rsplit()[0].strip() for line in codecs.open(emb_path, 'r', encoding='utf-8')
        ]
    )


    if test_words is None:
        for word in pretrained:
            if word not in dico_train:
                dico_train[word] = 0
    else:
        for word in test_words:
            if any(x in pretrained for x in
                   [word, word.lower()]
                   ) and word not in dico_train:
                dico_train[word] = 0

    word_to_id, id_to_word = create_mapping(dico_train)

    return dico_train, word_to_id, id_to_word


class BatchManager(object):
    def __init__(self, data, batch_size):
        self.batch_data = self.sort_and_pad(data, batch_size)
        self.len_data = len(self.batch_data)
    def sort_and_pad(self, data, batch_size):
        num_batch = int(math.ceil(len(data) / batch_size))
        sorted_data = sorted(data, key=lambda x:len(x[0]))
        batch_data = list()
        for i in range(num_batch):
            batch_data.append(self.pad_data(sorted_data[i*batch_size : (i+1)*batch_size]))
        return batch_data

    @staticmethod
    def pad_data(data):
        word_list = []
        word_id_list = []
        seg_list = []
        tag_id_list = []
        max_length = max([len(sentence[0]) for sentence in data])
        for line in data:
            words, word_ids, segs, tag_ids = line
            padding = [0] * (max_length - len(words))
            word_list.append(words + padding)
            word_id_list.append(word_ids + padding)
            seg_list.append(segs + padding)
            tag_id_list.append(tag_ids + padding)
        return [word_list, word_id_list, seg_list,tag_id_list]

    def iter_batch(self, shuffle=False):
        if shuffle:
            random.shuffle(self.batch_data)
        for idx in range(self.len_data):
            yield self.batch_data[idx]
