# Supplementary material for: Multi-Model Fusion-Based Hierarchical Extraction for Chinese Epidemic Event
Source: Data Sci Eng. 2023 Jan 2;8(1):73–83. doi: 10.1007/s41019-022-00203-6 (PMC9807097; doi:10.1007/s41019-022-00203-6)
Supplement: Supplementary file 1 — (zip 67849 KB) [file 41019_2022_203_MOESM1_ESM.zip › IDCNN/IDCNN_other/main.py]

#!/usr/bin/python
# -*- coding: UTF-8 -*-
#微信公众号 AI壹号堂 欢迎关注
#Author bruce

# 系统
import os
import tensorflow as tf
import pickle
import numpy as np
import itertools

# 自定义
import data_utils
import data_loader
import model_utils
from model import Model

from data_utils import load_word2vec

flags = tf.app.flags

# 训练相关的
flags.DEFINE_boolean('train', True, '是否开始训练')
flags.DEFINE_boolean('clean', True, '是否清理文件')

#配置相关
flags.DEFINE_integer('seg_dim', 20, 'seg embedding size')
flags.DEFINE_integer('word_dim', 100, 'word embedding')
flags.DEFINE_integer('lstm_dim', 100, 'Num of hidden unis in lstm')
flags.DEFINE_string('tag_schema', 'BIOES', '编码方式')

#训练相关
flags.DEFINE_float('clip', 5, 'Grandient clip')
flags.DEFINE_float('dropout', 0.5, 'Dropout rate')
flags.DEFINE_integer('batch_size', 120, 'batch_size')
flags.DEFINE_float('lr', 0.001, 'learning rate')
flags.DEFINE_string('optimizer', 'adam', '优化器')
flags.DEFINE_boolean('pre_emb', True, '是否使用预训练')

flags.DEFINE_integer('max_epoch', 100, '最大轮训次数')
flags.DEFINE_integer('setps_chech', 100, 'steps per checkpoint')
flags.DEFINE_string('ckpt_path', os.path.join('modelfile', 'ckpt'), '保存模型的位置')
flags.DEFINE_string('log_file', 'train.log', '训练过程中日志')
flags.DEFINE_string('map_file', 'maps.pkl', '存放字典映射及标签映射')
flags.DEFINE_string('vocab_file', 'vocab.json', '字向量')
flags.DEFINE_string('config_file', 'config_file', '配置文件')
flags.DEFINE_string('result_path', 'result', '结果路径')
flags.DEFINE_string('emb_file', os.path.join('data', 'wiki_100.utf8'), '词向量文件路径')
flags.DEFINE_string('train_file', os.path.join('data', 'train_other.txt'), '训练数据路径')
flags.DEFINE_string('dev_file', os.path.join('data', 'dev_other.txt'), '校验数据路径')
flags.DEFINE_string('test_file', os.path.join('data', 'test_other.txt'), '测试数据路径')

flags.DEFINE_string('model_type',"idcnn", "模型可以选择bilstm或者idcnn")

FLAGS = tf.app.flags.FLAGS
assert FLAGS.clip < 5.1,'梯度裁剪不能过大'
assert 0< FLAGS.dropout < 1, 'dropout必须在0和1之间'
assert FLAGS.lr > 0, 'lr 必须大于0'
assert FLAGS.optimizer in ['adam', 'sgd', 'adagrad'], '优化器必须在adam, sgd, adagrad'

def evaluate(sess, model, name, manager, id_to_tag, logger):
    logger.info('evaluate:{}'.format(name))
    ner_results = model.evaluate(sess, manager, id_to_tag)
    eval_lines = model_utils.test_ner(ner_results, FLAGS.result_path)
    for line in eval_lines:
        logger.info(line)
    f1 = float(eval_lines[1].strip().split()[-1])

    if name == "dev":
        best_test_f1 = model.best_dev_f1.eval()
        if f1 > best_test_f1:
            tf.assign(model.best_dev_f1, f1).eval()
            logger.info('new best dev f1 socre:{:>.3f}'.format(f1))
        return f1 > best_test_f1
    elif name == "test":
        best_test_f1 = model.best_test_f1.eval()
        if f1 > best_test_f1:
            tf.assign(model.best_test_f1, f1).eval()
            logger.info('new best test f1 score:{:>.3f}'.format(f1))
        return f1 > best_test_f1


def train():
    # 加载数据集
    train_sentences = data_loader.load_sentences(FLAGS.train_file)
    dev_sentences = data_loader.load_sentences(FLAGS.dev_file)
    test_sentences = data_loader.load_sentences(FLAGS.test_file)

    # 转换编码 bio转bioes
    data_loader.update_tag_scheme(train_sentences, FLAGS.tag_schema)
    data_loader.update_tag_scheme(test_sentences, FLAGS.tag_schema)
    data_loader.update_tag_scheme(dev_sentences, FLAGS.tag_schema)

    # 创建单词映射及标签映射
    if not os.path.isfile(FLAGS.map_file):
        if FLAGS.pre_emb:
            dico_words_train = data_loader.word_mapping(train_sentences)[0]
            dico_word, word_to_id, id_to_word = data_utils.augment_with_pretrained(
                dico_words_train.copy(),
                FLAGS.emb_file,
                list(
                    itertools.chain.from_iterable(
                        [[w[0] for w in s] for s in test_sentences]
                    )
                )
            )
        else:
            _, word_to_id, id_to_word = data_loader.word_mapping(train_sentences)

        _, tag_to_id, id_to_tag = data_loader.tag_mapping(train_sentences)

        with open(FLAGS.map_file, "wb") as f:
            pickle.dump([word_to_id, id_to_word, tag_to_id, id_to_tag], f)
    else:
        with open(FLAGS.map_file, 'rb') as f:
            word_to_id, id_to_word, tag_to_id, id_to_tag = pickle.load(f)

    train_data = data_loader.prepare_dataset(
        train_sentences, word_to_id, tag_to_id
    )

    dev_data = data_loader.prepare_dataset(
        dev_sentences, word_to_id, tag_to_id
    )

    test_data = data_loader.prepare_dataset(
        test_sentences, word_to_id, tag_to_id
    )

    train_manager = data_utils.BatchManager(train_data, FLAGS.batch_size)
    dev_manager = data_utils.BatchManager(dev_data, FLAGS.batch_size)
    test_manager = data_utils.BatchManager(test_data, FLAGS.batch_size)

    print('train_data_num %i, dev_data_num %i, test_data_num %i' % (len(train_data), len(dev_data), len(test_data)))

    model_utils.make_path(FLAGS)

    if os.path.isfile(FLAGS.config_file):
        config = model_utils.load_config(FLAGS.config_file)
    else:
        config = model_utils.config_model(FLAGS, word_to_id, tag_to_id)
        model_utils.save_config(config, FLAGS.config_file)

    log_path = os.path.join("log", FLAGS.log_file)
    logger = model_utils.get_logger(log_path)
    model_utils.print_config(config, logger)

    tf_config = tf.ConfigProto()
    tf_config.gpu_options.allow_growth = True
    steps_per_epoch =train_manager.len_data
    with tf.Session(config = tf_config) as sess:
        model = model_utils.create(sess, Model, FLAGS.ckpt_path, load_word2vec, config, id_to_word, logger)
        logger.info("开始训练")
        loss = []
        for i in range(100):
            for batch in train_manager.iter_batch(shuffle=True):
                step, batch_loss = model.run_step(sess, True, batch)
                loss.append(batch_loss)
                if step % FLAGS.setps_chech== 0:
                    iterstion = step // steps_per_epoch + 1
                    logger.info("iteration:{} step{}/{},NER loss:{:>9.6f}".format(iterstion, step%steps_per_epoch, steps_per_epoch, np.mean(loss)))
                    loss = []

            best = evaluate(sess,model,"dev", dev_manager, id_to_tag, logger)

            if best:
                model_utils.save_model(sess, model, FLAGS.ckpt_path, logger)
            evaluate(sess, model, "test", test_manager, id_to_tag, logger)


def main(_):
    if FLAGS.train:
        train()
    else:
        pass


if __name__ == "__main__":
    tf.app.run(main)
