# Supplementary material for: Multi-Model Fusion-Based Hierarchical Extraction for Chinese Epidemic Event
Source: Data Sci Eng. 2023 Jan 2;8(1):73–83. doi: 10.1007/s41019-022-00203-6 (PMC9807097; doi:10.1007/s41019-022-00203-6)
Supplement: Supplementary file 1 — (zip 67849 KB) [file 41019_2022_203_MOESM1_ESM.zip › IDCNN/IDCNN_other/model.py]

#!/usr/bin/python
# -*- coding: UTF-8 -*-
#微信公众号 AI壹号堂 欢迎关注
#Author bruce
import tensorflow as tf
import numpy as np
from tensorflow.contrib.layers.python.layers import initializers
from tensorflow.contrib.crf import crf_log_likelihood
from tensorflow.contrib.crf import viterbi_decode
import tensorflow.contrib.rnn as rnn
import data_utils

class Model(object):
    def __init__(self, config):
        self.config = config
        self.lr = config['lr']
        self.word_dim = config['word_dim']
        self.lstm_dim = config['lstm_dim']
        self.seg_dim = config['seg_dim']
        self.num_tags = config['num_tags']
        self.num_words = config['num_words']
        self.num_sges = 4

        self.global_step = tf.Variable(0, trainable=False)
        self.best_dev_f1 = tf.Variable(0.0, trainable=False)
        self.best_test_f1 = tf.Variable(0.0, trainable=False)
        self.initializer = initializers.xavier_initializer()

        #申请占位符
        self.word_inputs = tf.placeholder(dtype=tf.int32, shape=[None, None], name="wordInputs")
        self.seg_inputs = tf.placeholder(dtype=tf.int32, shape=[None, None], name="SegInputs")
        self.targets = tf.placeholder(dtype=tf.int32, shape=[None, None], name="Targets")

        self.dropout = tf.placeholder(dtype=tf.float32,  name="Dropout")

        used = tf.sign(tf.abs(self.word_inputs))
        length = tf.reduce_sum(used, reduction_indices=1)
        self.lengths = tf.cast(length, tf.int32)
        self.batch_size = tf.shape(self.word_inputs)[0]
        self.num_setps = tf.shape(self.word_inputs)[-1]

        # 模型所使用的网络选择
        self.model_type = config['model_type']

        #idcnn模型参数
        self.layers = [
            {
                'dilation':1
            },
            {
                'dilation':1
            },
            {
                'dilation':2
            }
        ]
        self.filter_width = 3
        self.num_filter = self.lstm_dim
        self.embedding_dim = self.word_dim + self.seg_dim
        self.repeat_times = 4
        self.cnn_output_width = 0

        # embedding层单词和分词信息
        embedding = self.embedding_layer(self.word_inputs, self.seg_inputs, config)


        if self.model_type == 'bilstm':
            # lstm输入层
            lstm_inputs = tf.nn.dropout(embedding, self.dropout)

            # lstm输出层
            lstm_outputs = self.biLSTM_layer(lstm_inputs, self.lstm_dim, self.lengths)

            # 投影层
            self.logits = self.project_layer(lstm_outputs)

        elif self.model_type == 'idcnn':
            # idcnn输入层
            idcnn_inputs = tf.nn.dropout(embedding, self.dropout)

            # idcnn layer层
            idcnn_outputs = self.IDCNN_layer(idcnn_inputs)

            #投影层
            self.logits = self.project_layer_idcnn(idcnn_outputs)


        # 损失
        self.loss = self.crf_loss_layer(self.logits, self.lengths)

        with tf.variable_scope('optimizer'):
            optimizer = self.config['optimizer']
            if optimizer == "sgd":
                self.opt = tf.train.GradientDescentOptimizer(self.lr)
            elif optimizer == "adam":
                self.opt = tf.train.AdamOptimizer(self.lr)
            elif optimizer == "adgrad":
                self.opt = tf.train.AdagradDAOptimizer(self.lr)
            else:
                raise Exception("优化器错误")

            grad_vars = self.opt.compute_gradients(self.loss)
            capped_grad_vars = [[tf.clip_by_value(g, -self.config['clip'], self.config['clip']),v] for g, v in grad_vars]

            self.train_op = self.opt.apply_gradients(capped_grad_vars, self.global_step)

            #保存模型
            self.saver = tf.train.Saver(tf.global_variables(), max_to_keep=5)

    def embedding_layer(self, word_inputs, seg_inputs, config, name=None):
        """
        :param word_inputs: one-hot编码
        :param seg_inputs: 分词特征
        :param config: 配置
        :param name: 层的命名
        :return:
        """
        embedding = []
        with tf.variable_scope("word_embedding" if not name else name), tf.device('/cpu:0'):
            self.word_lookup = tf.get_variable(
                name = "word_embedding",
                shape = [self.num_words, self.word_dim],
                initializer = self.initializer
            )
            embedding.append(tf.nn.embedding_lookup(self.word_lookup, word_inputs))

            if config['seg_dim']:
                with tf.variable_scope("seg_embedding"), tf.device('/cpu:0'):
                    self.seg_lookup = tf.get_variable(
                        name = "seg_embedding",
                        shape = [self.num_sges, self.seg_dim],
                        initializer = self.initializer
                    )
                    embedding.append(tf.nn.embedding_lookup(self.seg_lookup, seg_inputs))
            embed = tf.concat(embedding, axis=-1)
        return embed

    def biLSTM_layer(self, lstm_inputs, lstm_dim, lengths,name=None):
        """
        :param lstm_inputs: [batch_size, num_steps, emb_size]
        :param lstm_dim:
        :param name:
        :return: [batch_size, num_steps, 2*lstm_dim]
        """
        with tf.variable_scope("word_biLSTM" if not name else name):
            lstm_cell = {}
            for direction in ['forward', 'backward']:
                with tf.variable_scope(direction):
                    lstm_cell[direction] = rnn.CoupledInputForgetGateLSTMCell(
                        lstm_dim,
                        use_peepholes=True,
                        initializer = self.initializer,
                        state_is_tuple=True
                    )
            outputs, final_status = tf.nn.bidirectional_dynamic_rnn(
                lstm_cell['forward'],
                lstm_cell['backward'],
                lstm_inputs,
                dtype = tf.float32,

                sequence_length = lengths
            )

        return tf.concat(outputs, axis=2)

    def IDCNN_layer(self, idcnn_inputs, name = None):
        """
        :param idcnn_inputs: [batch_size, num_steps, emb_size]
        :param name:
        :return: [batch_size, num_steps, cnn_output_withd]
        """
        idcnn_inputs = tf.expand_dims(idcnn_inputs, 1)
        reuse = False
        if not self.config['is_train']:
            reuse = True
        with tf.variable_scope('idcnn' if not name else name):
            shape = [1, self.filter_width, self.embedding_dim, self.num_filter]

            filter_weights = tf.get_variable(
                "idcnn_filter",
                shape=[1, self.filter_width, self.embedding_dim, self.num_filter],
                initializer=self.initializer
            )

            layer_input = tf.nn.conv2d(
                idcnn_inputs,
                filter_weights,
                strides=[1,1,1,1],
                padding='SAME',
                name='init_layer'
            )

            finalOutFromLayers = []
            totalWidthForLastDim = 0
            for j in range(self.repeat_times):
                for i in range(len(self.layers)):
                    dilation = self.layers[i]['dilation']
                    isLast = True if i == (len(self.layers) - 1) else False
                    with tf.variable_scope('conv-layer-%d' % i, reuse = tf.AUTO_REUSE):
                        w = tf.get_variable(
                            'fliter_w',
                            shape=[1, self.filter_width, self.num_filter, self.num_filter],
                            initializer=self.initializer
                        )

                        b = tf.get_variable('filterB', shape=[self.num_filter])

                        conv = tf.nn.atrous_conv2d(
                            layer_input,
                            w,
                            rate=dilation,
                            padding="SAME"
                        )

                        conv  = tf.nn.bias_add(conv, b)

                        conv = tf.nn.relu(conv)

                        if isLast:
                            finalOutFromLayers.append(conv)
                            totalWidthForLastDim  =  totalWidthForLastDim + self.num_filter
                        layer_input  = conv

            finalOut = tf.concat(axis=3, values=finalOutFromLayers)
            keepProb = 1.0 if reuse else 0.5
            finalOut = tf.nn.dropout(finalOut, keepProb)

            finalOut = tf.squeeze(finalOut, [1])
            finalOut = tf.reshape(finalOut, [-1, totalWidthForLastDim])
            self.cnn_output_width  = totalWidthForLastDim
            return finalOut

    def project_layer_idcnn(self, idcnn_outputs, name=None):
        """
        :param idcnn_outputs: [batch_size, num_steps, emb_size]
        :param name:
        :return: [batch_size, num_steps, emb_size]
        """
        with tf.variable_scope('idcnn_project' if not name else name):

            with tf.variable_scope('idcnn_logits'):
                W = tf.get_variable(
                    "W",
                    shape=[self.cnn_output_width, self.num_tags],
                    dtype=tf.float32,
                    initializer=self.initializer
                )

                b = tf.get_variable(
                    "b",
                    initializer=tf.constant(0.001, shape=[self.num_tags])
                )

                pred = tf.nn.xw_plus_b(idcnn_outputs, W, b)

            return tf.reshape(pred, [-1, self.num_setps, self.num_tags])


    def project_layer(self, lstm_outputs, name=None):
        """
        :param lstm_outputs: [batch_size, num_steps, emb_size]
        :param name:
        :return: [btch_size,num_steps, num_tags]
        """
        with tf.variable_scope('project_layer' if not name else name):
            with tf.variable_scope('hidden_layer'):
                W = tf.get_variable(
                    "W",
                    shape=[self.lstm_dim*2, self.lstm_dim],
                    dtype=tf.float32,
                    initializer=self.initializer
                )
                b = tf.get_variable(
                    "b",
                    shape=[self.lstm_dim],
                    dtype=tf.float32,
                    initializer=tf.zeros_initializer()
                )
                out_put = tf.reshape(lstm_outputs, shape=[-1, self.lstm_dim*2])
                hidden = tf.tanh(tf.nn.xw_plus_b(out_put, W, b))

            with tf.variable_scope('logits'):
                W = tf.get_variable(
                    "W",
                    shape=[self.lstm_dim, self.num_tags],
                    dtype=tf.float32,
                    initializer=self.initializer
                )
                b = tf.get_variable(
                    "b",
                    shape=[self.num_tags],
                    dtype=tf.float32,
                    initializer=tf.zeros_initializer()
                )

                pred = tf.nn.xw_plus_b(hidden,W, b)
        return tf.reshape(pred, [-1, self.num_setps, self.num_tags])

    def crf_loss_layer(self, project_logits, lenghts, name=None):
        """
        :param project_logits: [1, num_steps, num_tages
        :param lenghts:
        :param name:
        :return: scalar loss
        """
        with tf.variable_scope('crf_loss' if not name else name):
            small_value = -10000.0
            start_logits = tf.concat(
                [
                    small_value *
                    tf.ones(shape= [self.batch_size, 1, self.num_tags]),
                    tf.zeros(shape=[self.batch_size, 1, 1])
                ],
            axis = -1
            )

            pad_logits = tf.cast(
                small_value *
                tf.ones(shape=[self.batch_size, self.num_setps, 1]),
                dtype=tf.float32
            )

            logits = tf.concat(
                [project_logits, pad_logits],
                axis=-1
            )
            logits = tf.concat(
                [start_logits, logits],
                axis=1
            )

            targets = tf.concat(
                [tf.cast(
                    self.num_tags*tf.ones([self.batch_size, 1])                    ,
                tf.int32
                ),
                self.targets
                ]
                ,
               axis = -1
            )

            self.trans = tf.get_variable(
                "transitions",
                shape=[self.num_tags+1, self.num_tags+1],
                initializer=self.initializer
            )

            log_likehood, self.trans = crf_log_likelihood(
                inputs=logits,
                tag_indices=targets,
                transition_params=self.trans,
                sequence_lengths=lenghts +1
            )
            return tf.reduce_mean(-log_likehood)

    def decode(self, logits, lengths, matrix):
        """
        :param logits: [batch_size,num_steps, num_tags
        :param lengths:
        :param matrix:
        :return:
        """
        paths = []
        small = -1000.0
        start = np.asarray([[small]*self.num_tags + [0]])
        for score, length in zip(logits, lengths):
            score = score[:length]
            pad = small * np.ones([length,1])
            logits = np.concatenate([score, pad], axis=1)
            logits = np.concatenate([start, logits], axis=0)
            path,_ = viterbi_decode(logits, matrix)

            paths.append(path[1:])
        return paths

    def create_feed_dict(self, is_train, batch):
        """
        :param is_train:
        :param batch:
        :return:
        """
        _, words, segs, tags = batch
        feed_dict = {
            self.word_inputs:np.asarray(words),
            self.seg_inputs:np.asarray(segs),
            self.dropout:1.0
        }

        if is_train:
            feed_dict[self.targets] = np.asarray(tags)
            feed_dict[self.dropout] = self.config['dropout_keep']
        return feed_dict

    def run_step(self, sess, is_train, batch):
        """
        :param sess:
        :param is_train:
        :param bath:
        :return:
        """
        feed_dict = self.create_feed_dict(is_train, batch)
        if is_train:
            global_step, loss, _= sess.run(
                [self.global_step, self.loss, self.train_op], feed_dict
            )
            return global_step, loss
        else:
           lengths, logits =  sess.run([self.lengths, self.logits], feed_dict)
           return lengths, logits

    def evaluate(self, sess, data_manager, id_to_tag):
        """
        :param sess:
        :param data_manager:
        :param id_to_tag:
        :return:
        """
        results = []
        trans = self.trans.eval()
        for batch in data_manager.iter_batch():
            strings = batch[0]
            tags = batch[-1]
            lengths , logits = self.run_step(sess, False, batch)
            batch_paths = self.decode(logits, lengths, trans)
            for i in range(len(strings)):
                result = []
                string = strings[i][:lengths[i]]
                gold = data_utils.bioes_to_bio([id_to_tag[int(x)] for x in tags[i][:lengths[i]]])
                pred = data_utils.bioes_to_bio([id_to_tag[int(x)] for x in batch_paths[i][:lengths[i]]])
                for char, gold, pred in zip(string, gold, pred):
                    result.append(" ".join([char, gold, pred]))
                results.append(result)
        return results
