# Supplementary material for: Multi-Model Fusion-Based Hierarchical Extraction for Chinese Epidemic Event
Source: Data Sci Eng. 2023 Jan 2;8(1):73–83. doi: 10.1007/s41019-022-00203-6 (PMC9807097; doi:10.1007/s41019-022-00203-6)
Supplement: Supplementary file 1 — (zip 67849 KB) [file 41019_2022_203_MOESM1_ESM.zip › IDCNN/IDCNN_Place/data/dev_Place.txt]

病 O
例 O
4 O
1 O
刘 O
某 O
武 O
1 O
0 O
月 O
1 O
2 O
日 O
上 O
午 O
在 O
家 B-Place

病 O
例 O
4 O
1 O
刘 O
某 O
武 O
1 O
0 O
月 O
1 O
2 O
日 O
1 O
6 O
: O
0 O
0 O
因 O
摔 O
倒 O
被 O
1 O
2 O
0 O
送 O
至 O
甘 B-Place
肃 I-Place
省 I-Place
第 I-Place
二 I-Place
人 I-Place
民 I-Place
医 I-Place
院 I-Place
救 O
治 O

病 O
例 O
4 O
1 O
刘 O
某 O
武 O
1 O
0 O
月 O
1 O
3 O
日 O
- O
1 O
0 O
月 O
1 O
4 O
日 O
在 O
甘 B-Place
肃 I-Place
省 I-Place
第 I-Place
二 I-Place
人 I-Place
民 I-Place
医 I-Place
院 I-Place
重 I-Place
症 I-Place
监 I-Place
护 I-Place
室 I-Place
救 O
治 O

病 O
例 O
4 O
1 O
刘 O
某 O
武 O
1 O
0 O
月 O
1 O
5 O
日 O
转 O
至 O
甘 B-Place
肃 I-Place
省 I-Place
第 I-Place
二 I-Place
人 I-Place
民 I-Place
医 I-Place
院 I-Place
神 I-Place
经 I-Place
外 I-Place
科 I-Place
普 I-Place
通 I-Place
病 I-Place
房 I-Place
治 O
疗 O
， O
期 O
间 O
进 O
行 O
C O
T O
检 O
查 O

病 O
例 O
4 O
1 O
刘 O
某 O
武 O
1 O
0 O
月 O
1 O
6 O
日 O
- O
1 O
0 O
月 O
2 O
7 O
日 O
在 O
甘 B-Place
肃 I-Place
省 I-Place
第 I-Place
二 I-Place
人 I-Place
民 I-Place
医 I-Place
院 I-Place
神 I-Place
经 I-Place
外 I-Place
科 I-Place
普 I-Place
通 I-Place
病 I-Place
房 I-Place
治 O
疗 O

病 O
例 O
4 O
1 O
刘 O
某 O
武 O
1 O
0 O
月 O
2 O
8 O
日 O
核 O
酸 O
检 O
测 O
阳 O
性 O
， O
闭 O
环 O
转 O
运 O
至 O
定 B-Place
点 I-Place
医 I-Place
院 I-Place
诊 O
治 O

病 O
例 O
4 O
2 O
马 O
某 O
某 O
1 O
0 O
月 O
2 O
0 O
日 O
全 O
天 O
在 O
家 B-Place
无 O
外 O
出 O

病 O
例 O
4 O
2 O
马 O
某 O
某 O
1 O
0 O
月 O
2 O
1 O
日 O
1 O
3 O
: O
0 O
0 O
步 O
行 O
至 O
五 O
星 O
坪 O
小 O
学 O
对 O
面 O
菜 O
店 O
买 O
菜 O
（ O
五 O
星 O
坪 O
中 O
街 O
2 O
9 O
号 O
） O
， O
全 O
程 O
没 O
有 O
戴 O
口 O
罩 O
， O
菜 O
店 O
内 O
有 O
老 O
板 O
一 O
家 B-Place
三 O
口 O
， O
逗 O
留 O
1 O
0 O
分 O
钟 O
左 O
右 O
步 O
行 O
回 O
家 B-Place

病 O
例 O
4 O
2 O
马 O
某 O
某 O
1 O
0 O
月 O
2 O
1 O
日 O
1 O
6 O
: O
3 O
0 O
步 O
行 O
至 O
五 B-Place
星 I-Place
坪 I-Place
小 I-Place
学 I-Place
核 I-Place
酸 I-Place
采 I-Place
集 I-Place
点 I-Place
核 O
酸 O
采 O
样 O
， O
保 O
持 O
一 O
米 O
线 O
全 O
程 O
佩 O
戴 O
口 O
罩 O

病 O
例 O
4 O
2 O
马 O
某 O
某 O
1 O
0 O
月 O
2 O
1 O
日 O
1 O
7 O
: O
0 O
0 O
步 O
行 O
返 O
回 O
家 B-Place
中 O
再 O
无 O
外 O
出 O

病 O
例 O
4 O
2 O
马 O
某 O
某 O
1 O
0 O
月 O
2 O
2 O
日 O
上 O
午 O
无 B-Place
外 O
出 O

病 O
例 O
4 O
2 O
马 O
某 O
某 O
1 O
0 O
月 O
2 O
2 O
日 O
1 O
6 O
: O
2 O
0 O
与 O
邻 O
居 O
闵 O
某 O
某 O
骑 O
电 O
动 O
车 O
至 O
五 B-Place
星 I-Place
坪 I-Place
中 I-Place
街 I-Place
粮 I-Place
油 I-Place
店 I-Place
购 O
买 O
面 O
粉 O

病 O
例 O
4 O
2 O
马 O
某 O
某 O
1 O
0 O
月 O
2 O
2 O
日 O
1 O
6 O
: O
3 O
7 O
骑 O
电 O
动 O
车 O
返 O
回 O
家 B-Place
中 O

病 O
例 O
4 O
2 O
马 O
某 O
某 O
1 O
0 O
月 O
2 O
3 O
日 O
上 O
午 O
无 B-Place
外 O
出 O

病 O
例 O
4 O
2 O
马 O
某 O
某 O
1 O
0 O
月 O
2 O
3 O
日 O
1 O
6 O
: O
0 O
0 O
在 O
家 B-Place
门 I-Place
口 I-Place
逗 O
留 O
2 O
0 O
分 O
钟 O
左 O
右 O

病 O
例 O
4 O
2 O
马 O
某 O
某 O
1 O
0 O
月 O
2 O
3 O
日 O
1 O
6 O
: O
3 O
0 O
与 O
其 O
儿 O
子 O
米 O
某 O
某 O
步 O
行 O
至 O
五 B-Place
星 I-Place
坪 I-Place
小 I-Place
学 I-Place
对 I-Place
面 I-Place
菜 I-Place
店 I-Place
买 O
菜 O
， O
1 O
0 O
分 O
钟 O
后 O
步 O
行 O
返 O
回 O
家 B-Place
中 O

病 O
例 O
4 O
2 O
马 O
某 O
某 O
1 O
0 O
月 O
2 O
4 O
日 O
1 O
2 O
: O
0 O
0 O
与 O
其 O
丈 O
夫 O
米 O
某 O
某 O
都 O
、 O
儿 O
子 O
米 O
某 O
某 O
姆 O
三 O
人 O
步 O
行 O
至 O
五 B-Place
星 I-Place
坪 I-Place
小 I-Place
学 I-Place
核 I-Place
酸 I-Place
检 I-Place
测 I-Place
点 I-Place
检 O
测 O
未 O
果 O

病 O
例 O
4 O
2 O
马 O
某 O
某 O
1 O
0 O
月 O
2 O
4 O
日 O
1 O
2 O
: O
3 O
0 O
返 O
回 O
家 B-Place
中 O

病 O
例 O
4 O
2 O
马 O
某 O
某 O
1 O
0 O
月 O
2 O
4 O
日 O
1 O
7 O
: O
0 O
0 O
与 O
其 O
丈 O
夫 O
米 O
某 O
某 O
都 O
、 O
儿 O
子 O
米 O
某 O
某 O
、 O
米 O
某 O
某 O
姆 O
四 O
人 O
步 O
行 O
至 O
五 B-Place
星 I-Place
坪 I-Place
小 I-Place
学 I-Place
核 I-Place
酸 I-Place
检 I-Place
测 I-Place
点 I-Place
核 O
酸 O
采 O
样 O
， O
保 O
持 O
一 O
米 O
线 O
全 O
程 O
佩 O
戴 O
口 O
罩 O

病 O
例 O
4 O
2 O
马 O
某 O
某 O
1 O
0 O
月 O
2 O
4 O
日 O
1 O
8 O
: O
0 O
0 O
全 O
家 B-Place
四 O
人 O
步 O
行 O
返 O
回 O
家 B-Place
中 O

病 O
例 O
4 O
2 O
马 O
某 O
某 O
1 O
0 O
月 O
2 O
5 O
日 O
9 O
: O
0 O
0 O
未 O
佩 O
戴 O
口 O
罩 O
在 O
院 B-Place
子 I-Place
里 I-Place
与 O
邻 O
居 O
聊 O
天 O

病 O
例 O
4 O
2 O
马 O
某 O
某 O
1 O
0 O
月 O
2 O
5 O
日 O
1 O
4 O
: O
0 O
0 O
转 O
运 O
至 O
集 B-Place
中 I-Place
隔 I-Place
离 I-Place
点 I-Place

病 O
例 O
4 O
3 O
马 O
某 O
某 O
哈 O
1 O
0 O
月 O
2 O
0 O
日 O
8 O
: O
0 O
0 O
前 O
往 O
七 B-Place
里 I-Place
河 I-Place
区 I-Place
五 I-Place
星 I-Place
坪 I-Place
小 I-Place
学 I-Place
上 O
课 O

病 O
例 O
4 O
3 O
马 O
某 O
某 O
哈 O
1 O
0 O
月 O
2 O
0 O
日 O
1 O
2 O
: O
0 O
0 O
放 O
学 O
步 O
行 O
回 O
家 B-Place

病 O
例 O
4 O
3 O
马 O
某 O
某 O
哈 O
1 O
0 O
月 O
2 O
0 O
日 O
1 O
3 O
: O
3 O
0 O
因 O
面 O
部 O
出 O
水 O
痘 O
前 O
往 O
五 B-Place
星 I-Place
坪 I-Place
社 I-Place
区 I-Place
卫 I-Place
生 I-Place
服 I-Place
务 I-Place
站 I-Place
就 O
诊 O

病 O
例 O
4 O
3 O
马 O
某 O
某 O
哈 O
1 O
0 O
月 O
2 O
0 O
日 O
1 O
5 O
: O
0 O
0 O
返 O
回 O
家 B-Place
中 O

病 O
例 O
4 O
3 O
马 O
某 O
某 O
哈 O
1 O
0 O
月 O
2 O
1 O
日 O
9 O
: O
0 O
0 O
左 O
右 O
前 O
往 O
五 B-Place
星 I-Place
坪 I-Place
社 I-Place
区 I-Place
卫 I-Place
生 I-Place
服 I-Place
务 I-Place
站 I-Place
进 O
行 O
臀 O
部 O
肌 O
注 O
治 O
疗 O
， O
因 O
五 O
星 O
坪 O
社 O
区 O
卫 O
生 O
服 O
务 O
站 O
全 O
员 O
在 O
外 O
开 O
展 O
核 O
酸 O
采 O
样 O
， O
未 O
开 O
展 O
诊 O
疗 O
服 O
务 O

病 O
例 O
4 O
3 O
马 O
某 O
某 O
哈 O
1 O
0 O
月 O
2 O
1 O
日 O
9 O
: O
5 O
0 O
返 O
回 O
家 B-Place
中 O

病 O
例 O
4 O
3 O
马 O
某 O
某 O
哈 O
1 O
0 O
月 O
2 O
1 O
日 O
2 O
0 O
: O
4 O
0 O
与 O
其 O
母 O
亲 O
马 O
某 O
某 O
则 O
、 O
姐 O
姐 O
马 O
某 O
某 O
、 O
哥 O
哥 O
马 O
某 O
、 O
弟 O
弟 O
马 O
某 O
五 O
人 O
前 O
往 O
五 B-Place
星 I-Place
坪 I-Place
小 I-Place
学 I-Place
核 I-Place
酸 I-Place
采 I-Place
样 I-Place
点 I-Place
核 O
酸 O
采 O
样 O

病 O
例 O
4 O
3 O
马 O
某 O
某 O
哈 O
1 O
0 O
月 O
2 O
1 O
日 O
2 O
1 O
: O
1 O
0 O
采 O
样 O
完 O
毕 O
返 O
回 O
家 B-Place
中 O
， O
后 O
无 O
外 O
出 O

病 O
例 O
4 O
3 O
马 O
某 O
某 O
哈 O
1 O
0 O
月 O
2 O
2 O
日 O
— O
2 O
3 O
日 O
无 B-Place
外 O
出 O

病 O
例 O
4 O
3 O
马 O
某 O
某 O
哈 O
1 O
0 O
月 O
2 O
4 O
日 O
8 O
: O
3 O
0 O
与 O
其 O
母 O
亲 O
马 O
某 O
某 O
则 O
、 O
姐 O
姐 O
马 O
某 O
某 O
、 O
哥 O
哥 O
马 O
某 O
、 O
弟 O
弟 O
马 O
某 O
五 O
人 O
前 O
往 O
五 B-Place
星 I-Place
坪 I-Place
小 I-Place
学 I-Place
核 I-Place
酸 I-Place
采 I-Place
样 I-Place
点 I-Place
核 O
酸 O
采 O
样 O

病 O
例 O
4 O
3 O
马 O
某 O
某 O
哈 O
1 O
0 O
月 O
2 O
4 O
日 O
1 O
0 O
: O
0 O
0 O
返 O
回 O
家 B-Place
中 O
， O
后 O
无 O
外 O
出 O

病 O
例 O
4 O
3 O
马 O
某 O
某 O
哈 O
1 O
0 O
月 O
2 O
5 O
日 O
1 O
4 O
: O
0 O
0 O
因 O
同 O
院 O
邻 O
居 O
马 O
某 O
某 O
核 O
酸 O
检 O
测 O
阳 O
性 O
， O
马 O
某 O
某 O
哈 O
与 O
其 O
母 O
亲 O
马 O
某 O
某 O
则 O
、 O
姐 O
姐 O
马 O
某 O
某 O
、 O
哥 O
哥 O
马 O
某 O
、 O
弟 O
弟 O
马 O
某 O
作 O
为 O
密 O
切 O
接 O
触 O
人 O
员 O
， O
转 O
运 O
至 O
集 B-Place
中 I-Place
隔 I-Place
离 I-Place
点 I-Place

病 O
例 O
4 O
3 O
马 O
某 O
某 O
哈 O
1 O
0 O
月 O
2 O
5 O
日 O

病 O
例 O
4 O
4 O
王 O
某 O
平 O
1 O
0 O
月 O
1 O
5 O
日 O
7 O
: O
0 O
0 O
自 O
驾 O
从 O
天 B-Place
水 I-Place
进 O
入 O
兰 B-Place
州 I-Place
市 I-Place
。 O

病 O
例 O
4 O
4 O
王 O
某 O
平 O
1 O
0 O
月 O
1 O
6 O
日 O
7 O
: O
0 O
0 O
在 O
宋 B-Place
家 I-Place
滩 I-Place
便 I-Place
民 I-Place
市 I-Place
场 I-Place
摆 O
摊 O
， O

病 O
例 O
4 O
4 O
王 O
某 O
平 O
1 O
0 O
月 O
1 O
6 O
日 O
1 O
2 O
: O
3 O
0 O
收 O
摊 O
， O
随 O
后 O
沿 O
天 B-Place
水 I-Place
路 I-Place
方 O
向 O
回 O
家 B-Place
吃 O
饭 O

病 O
例 O
4 O
4 O
王 O
某 O
平 O
1 O
0 O
月 O
1 O
6 O
日 O
1 O
4 O
: O
1 O
0 O
回 O
家 B-Place

病 O
例 O
4 O
4 O
王 O
某 O
平 O
1 O
0 O
月 O
1 O
6 O
日 O
1 O
6 O
: O
0 O
0 O
前 O
往 O
孙 B-Place
家 I-Place
台 I-Place
卖 O
苹 O
果 O

病 O
例 O
4 O
4 O
王 O
某 O
平 O
1 O
0 O
月 O
1 O
6 O
日 O
2 O
1 O
: O
0 O
0 O
回 O
家 B-Place

病 O
例 O
4 O
4 O
王 O
某 O
平 O
1 O
0 O
月 O
1 O
7 O
日 O
7 O
: O
0 O
0 O
在 O
宋 B-Place
家 I-Place
滩 I-Place
便 I-Place
民 I-Place
市 I-Place
场 I-Place
摆 O
摊 O
， O

病 O
例 O
4 O
4 O
王 O
某 O
平 O
1 O
0 O
月 O
1 O
7 O
日 O
1 O
2 O
: O
3 O
0 O
收 O
摊 O
， O
随 O
后 O
回 O
家 B-Place
吃 O
饭 O

病 O
例 O
4 O
4 O
王 O
某 O
平 O
1 O
0 O
月 O
1 O
7 O
日 O
1 O
6 O
: O
0 O
0 O
前 O
往 O
孙 B-Place
家 I-Place
台 I-Place
卖 O
苹 O
果 O

病 O
例 O
4 O
4 O
王 O
某 O
平 O
1 O
0 O
月 O
1 O
7 O
日 O
2 O
1 O
: O
0 O
0 O
回 O
家 B-Place

病 O
例 O
4 O
4 O
王 O
某 O
平 O
1 O
0 O
月 O
1 O
8 O
日 O
7 O
: O
0 O
0 O
在 O
宋 B-Place
家 I-Place
滩 I-Place
便 I-Place
民 I-Place
市 I-Place
场 I-Place
摆 O
摊 O
， O

病 O
例 O
4 O
4 O
王 O
某 O
平 O
1 O
0 O
月 O
1 O
8 O
日 O
1 O
2 O
: O
3 O
0 O
收 O
摊 O
， O
随 O
后 O
回 O
家 B-Place
吃 O
饭 O

病 O
例 O
4 O
4 O
王 O
某 O
平 O
1 O
0 O
月 O
1 O
8 O
日 O
1 O
6 O
: O
0 O
0 O
前 O
往 O
孙 B-Place
家 I-Place
台 I-Place
卖 O
苹 O
果 O

病 O
例 O
4 O
4 O
王 O
某 O
平 O
1 O
0 O
月 O
1 O
8 O
日 O
2 O
1 O
: O
0 O
0 O
回 O
家 B-Place

病 O
例 O
4 O
4 O
王 O
某 O
平 O
1 O
0 O
月 O
1 O
9 O
日 O
7 O
: O
0 O
0 O
宋 B-Place
家 B-Place
滩 I-Place
便 I-Place
民 I-Place
市 I-Place
场 I-Place
摆 O
摊 O
， O
因 O
为 O
下 O
雨 O
， O
前 O
往 O
南 B-Place
山 I-Place
路 I-Place
北 I-Place
方 I-Place
小 I-Place
区 I-Place
斜 I-Place
对 I-Place
面 I-Place
云 I-Place
霞 I-Place
一 I-Place
桥 I-Place
一 I-Place
面 I-Place
餐 I-Place
饮 I-Place
店 I-Place
就 O
餐 O
， O
后 O
回 O
家 B-Place
， O

病 O
例 O
4 O
4 O
王 O
某 O
平 O
1 O
0 O
月 O
1 O
9 O
日 O
9 O
: O
3 O
9 O
去 O
物 B-Place
业 I-Place
交 O
纳 O
物 O
业 O
费 O

病 O
例 O
4 O
4 O
王 O
某 O
平 O
1 O
0 O
月 O
1 O
9 O
日 O
1 O
5 O
: O
0 O
0 O
到 O
孙 B-Place
家 I-Place
台 I-Place
卖 O
苹 O
果 O

病 O
例 O
4 O
4 O
王 O
某 O
平 O
1 O
0 O
月 O
1 O
9 O
日 O
2 O
1 O
: O
0 O
0 O
回 O
家 B-Place

病 O
例 O
4 O
4 O
王 O
某 O
平 O
1 O
0 O
月 O
2 O
0 O
日 O
上 O
午 O
上 O
午 O
在 O
家 B-Place
未 O
外 O
出 O

病 O
例 O
4 O
4 O
王 O
某 O
平 O
1 O
0 O
月 O
2 O
0 O
日 O
下 O
午 O
在 O
和 B-Place
政 I-Place
路 I-Place
小 I-Place
学 I-Place
做 O
核 O
酸 O
检 O
测 O

病 O
例 O
4 O
4 O
王 O
某 O
平 O
1 O
0 O
月 O
2 O
0 O
日 O
1 O
7 O
: O
0 O
0 O
前 O
往 O
孙 B-Place
家 I-Place
台 I-Place

病 O
例 O
4 O
4 O
王 O
某 O
平 O
1 O
0 O
月 O
2 O
0 O
日 O
2 O
0 O
: O
0 O
0 O
回 O
家 B-Place

病 O
例 O
4 O
4 O
王 O
某 O
平 O
1 O
0 O
月 O
2 O
1 O
日 O
上 O
午 O
上 O
午 O
在 O
家 B-Place
未 O
外 O
出 O

病 O
例 O
4 O
4 O
王 O
某 O
平 O
1 O
0 O
月 O
2 O
1 O
日 O
下 O
午 O
1 O
4 O
： O
0 O
0 O
前 O
往 O
孙 B-Place
家 I-Place
台 I-Place
小 I-Place
区 I-Place
桥 I-Place
下 I-Place
路 I-Place
边 I-Place
卖 O
苹 O
果 O

病 O
例 O
4 O
4 O
王 O
某 O
平 O
1 O
0 O
月 O
2 O
1 O
日 O
1 O
7 O
: O
3 O
0 O
在 O
红 B-Place
泥 I-Place
沟 I-Place
闵 I-Place
进 I-Place
福 I-Place
干 I-Place
面 I-Place
锅 I-Place
盔 I-Place
店 I-Place
购 O
买 O
大 O
饼 O

病 O
例 O
4 O
4 O
王 O
某 O
平 O
1 O
0 O
月 O
2 O
1 O
日 O
1 O
7 O
: O
3 O
7 O
在 O
红 B-Place
泥 I-Place
沟 I-Place
路 I-Place
口 I-Place
渝 I-Place
东 I-Place
鲜 I-Place
面 I-Place
店 I-Place
购 O
买 O
面 O
条 O
、 O
花 O
卷 O
后 O
回 O
家 B-Place
。 O

病 O
例 O
4 O
4 O
王 O
某 O
平 O
1 O
0 O
月 O
2 O
2 O
日 O
9 O
: O
0 O
0 O
在 O
火 B-Place
电 I-Place
公 I-Place
司 I-Place
北 I-Place
院 I-Place
门 I-Place
口 I-Place
马 I-Place
博 I-Place
牛 I-Place
肉 I-Place
面 I-Place
就 O
餐 O

病 O
例 O
4 O
4 O
王 O
某 O
平 O
1 O
0 O
月 O
2 O
2 O
日 O
9 O
: O
2 O
9 O
在 O
汽 B-Place
车 I-Place
南 I-Place
站 I-Place
斜 I-Place
对 I-Place
面 I-Place
加 I-Place
油 I-Place
站 I-Place
加 O
油 O
， O
随 O
后 O
前 O
往 O
临 B-Place
洮 I-Place
在 I-Place
七 I-Place
道 I-Place
梁 I-Place
附 I-Place
近 I-Place
被 O
劝 O
返 O
， O
后 O
回 O
家 B-Place
无 O
外 O
出 O
。 O

病 O
例 O
4 O
4 O
王 O
某 O
平 O
1 O
0 O
月 O
2 O
3 O
日 O
9 O
: O
2 O
6 O
在 O
南 B-Place
山 I-Place
路 I-Place
北 I-Place
方 I-Place
小 I-Place
区 I-Place
斜 I-Place
对 I-Place
面 I-Place
百 I-Place
穆 I-Place
兰 I-Place
牛 I-Place
肉 I-Place
面 I-Place
就 O
餐 O
， O
后 O
前 O
往 O
榆 B-Place
中 I-Place
县 I-Place
宁 I-Place
家 I-Place
坪 I-Place
附 I-Place
近 I-Place
收 O
葱 O
， O

病 O
例 O
4 O
4 O
王 O
某 O
平 O
1 O
0 O
月 O
2 O
3 O
日 O
1 O
3 O
: O
0 O
0 O
前 O
往 O
榆 B-Place
中 I-Place
王 I-Place
家 I-Place
坪 I-Place
收 O
土 O
豆 O

病 O
例 O
4 O
4 O
王 O
某 O
平 O
1 O
0 O
月 O
2 O
3 O
日 O
2 O
3 O
: O
0 O
0 O
回 O
家 B-Place

病 O
例 O
4 O
4 O
王 O
某 O
平 O
1 O
0 O
月 O
2 O
4 O
日 O
6 O
: O
3 O
0 O
在 O
五 B-Place
泉 I-Place
天 I-Place
桥 I-Place
下 I-Place
送 O
葱 O

病 O
例 O
4 O
4 O
王 O
某 O
平 O
1 O
0 O
月 O
2 O
4 O
日 O
7 O
: O
0 O
0 O
在 O
火 B-Place
车 I-Place
站 I-Place
八 I-Place
栋 I-Place
楼 I-Place
南 I-Place
面 I-Place
卖 O
葱 O

病 O
例 O
4 O
4 O
王 O
某 O
平 O
1 O
0 O
月 O
2 O
4 O
日 O
1 O
5 O
: O
5 O
5 O
骑 O
单 O
车 O
前 O
往 O
五 B-Place
泉 I-Place
南 I-Place
路 I-Place
五 I-Place
泉 I-Place
小 I-Place
区 I-Place
做 O
核 O
酸 O
检 O
测 O
， O
后 O
骑 O
单 O
车 O
返 O
回 O
八 B-Place
栋 I-Place
楼 I-Place
卖 O
葱 O
， O

病 O
例 O
4 O
4 O
王 O
某 O
平 O
1 O
0 O
月 O
2 O
4 O
日 O
2 O
1 O
: O
0 O
0 O
回 O
家 B-Place

病 O
例 O
4 O
4 O
王 O
某 O
平 O
1 O
0 O
月 O
2 O
5 O
日 O
6 O
: O
4 O
0 O
前 O
往 O
五 B-Place
泉 I-Place
早 I-Place
市 I-Place
卖 O
葱 O

病 O
例 O
4 O
4 O
王 O
某 O
平 O
1 O
0 O
月 O
2 O
5 O
日 O
1 O
2 O
: O
0 O
0 O
收 O
摊 O

病 O
例 O
4 O
4 O
王 O
某 O
平 O
1 O
0 O
月 O
2 O
5 O
日 O
1 O
2 O
: O
3 O
0 O
又 O
前 O
往 O
航 B-Place
天 I-Place
宾 I-Place
馆 I-Place
路 I-Place
边 I-Place
卖 O
葱 O

病 O
例 O
4 O
4 O
王 O
某 O
平 O
1 O
0 O
月 O
2 O
5 O
日 O
1 O
9 O
: O
3 O
0 O
回 O
家 B-Place

病 O
例 O
4 O
4 O
王 O
某 O
平 O
1 O
0 O
月 O
2 O
6 O
日 O
1 O
1 O
: O
0 O
0 O
在 O
元 B-Place
富 I-Place
大 I-Place
厦 I-Place
核 I-Place
酸 I-Place
检 I-Place
测 I-Place
点 I-Place
做 O
核 O
酸 O
检 O
测 O

病 O
例 O
4 O
4 O
王 O
某 O
平 O
1 O
0 O
月 O
2 O
6 O
日 O
1 O
3 O
: O
0 O
0 O
在 O
耿 B-Place
家 I-Place
庄 I-Place
建 I-Place
喜 I-Place
商 I-Place
店 I-Place
旁 I-Place
卖 O
葱 O

病 O
例 O
4 O
4 O
王 O
某 O
平 O
1 O
0 O
月 O
2 O
6 O
日 O
1 O
9 O
: O
3 O
0 O
前 O
往 O
南 B-Place
山 I-Place
路 I-Place
万 I-Place
云 I-Place
超 I-Place
市 I-Place
门 I-Place
口 I-Place
与 O
表 O
哥 O
见 O
面 O

病 O
例 O
4 O
4 O
王 O
某 O
平 O
1 O
0 O
月 O
2 O
6 O
日 O
2 O
0 O
: O
2 O
7 O
在 O
万 B-Place
云 I-Place
超 I-Place
市 I-Place
购 O
物 O
， O
后 O
回 O
家 B-Place
。 O

病 O
例 O
4 O
4 O
王 O
某 O
平 O
1 O
0 O
月 O
2 O
7 O
日 O
6 O
: O
0 O
0 O
在 O
山 B-Place
子 I-Place
石 I-Place
早 I-Place
市 I-Place
卖 O
葱 O

病 O
例 O
4 O
4 O
王 O
某 O
平 O
1 O
0 O
月 O
2 O
7 O
日 O
9 O
: O
0 O
0 O
又 O
在 O
黄 B-Place
河 I-Place
沿 I-Place
巷 I-Place
内 I-Place
卖 O
葱 O

病 O
例 O
4 O
4 O
王 O
某 O
平 O
1 O
0 O
月 O
2 O
7 O
日 O
1 O
1 O
: O
0 O
0 O
在 O
黄 O
河 O
沿 O
巷 O
内 O
一 O
理 O
发 O
店 O
理 O
发 O
（ O
从 O
北 O
到 O
南 O
第 O
二 O
个 O
理 O
发 O
店 O
） O

病 O
例 O
4 O
4 O
王 O
某 O
平 O
1 O
0 O
月 O
2 O
7 O
日 O
1 O
3 O
: O
0 O
0 O
在 O
祁 B-Place
连 I-Place
山 I-Place
大 I-Place
厦 I-Place
附 I-Place
近 I-Place
农 I-Place
家 I-Place
鲜 I-Place
肉 I-Place
店 I-Place
、 O
占 B-Place
龙 I-Place
新 I-Place
鲜 I-Place
牛 I-Place
羊 I-Place
肉 I-Place
店 I-Place
购 O
买 O
鲜 O
肉 O
， O

病 O
例 O
4 O
4 O
王 O
某 O
平 O
1 O
0 O
月 O
2 O
7 O
日 O
1 O
3 O
: O
3 O
0 O
在 O
牟 B-Place
家 I-Place
庄 I-Place
小 I-Place
学 I-Place
修 I-Place
理 I-Place
厂 I-Place
附 I-Place
近 I-Place
与 O
表 O
弟 O
见 O
面 O

病 O
例 O
4 O
4 O
王 O
某 O
平 O
1 O
0 O
月 O
2 O
7 O
日 O
1 O
5 O
: O
0 O
0 O
前 O
往 O
红 B-Place
星 I-Place
巷 I-Place
卖 O
葱 O

病 O
例 O
4 O
4 O
王 O
某 O
平 O
1 O
0 O
月 O
2 O
7 O
日 O
1 O
9 O
: O
0 O
0 O
回 O
家 B-Place

病 O
例 O
4 O
4 O
王 O
某 O
平 O
1 O
0 O
月 O
2 O
8 O
日 O
1 O
1 O
: O
3 O
0 O
在 O
元 B-Place
富 I-Place
大 I-Place
厦 I-Place
五 I-Place
泉 I-Place
街 I-Place
道 I-Place
高 I-Place
尔 I-Place
夫 I-Place
花 I-Place
园 I-Place
小 I-Place
区 I-Place
做 O
核 O
酸 O
检 O
测 O
， O
之 O
后 O
回 O
家 B-Place
未 O
外 O
出 O
。 O

病 O
例 O
4 O
4 O
王 O
某 O
平 O
1 O
0 O
月 O
2 O
9 O
日 O
核 O
酸 O
检 O
测 O
阳 O
性 O
， O
闭 O
环 O
转 O
运 O
至 O
定 B-Place
点 I-Place
医 I-Place
院 I-Place
诊 O
治 O
。 O

病 O
例 O
4 O
5 O
张 O
某 O
某 O
1 O
0 O
月 O
1 O
5 O
日 O
1 O
0 O
: O
3 O
0 O
步 O
行 O
前 O
往 O
经 O
营 O
店 B-Place
铺 I-Place
（ I-Place
七 I-Place
里 I-Place
河 I-Place
区 I-Place
大 I-Place
唐 I-Place
宫 I-Place
负 I-Place
一 I-Place
楼 I-Place
8 I-Place
0 I-Place
号 I-Place
店 I-Place
） I-Place
工 O
作 O

病 O
例 O
4 O
5 O
张 O
某 O
某 O
1 O
0 O
月 O
1 O
5 O
日 O
1 O
1 O
: O
0 O
0 O
到 O
达 O
大 B-Place
唐 I-Place
宫 I-Place
商 I-Place
铺 I-Place
， O

病 O
例 O
4 O
5 O
张 O
某 O
某 O
1 O
0 O
月 O
1 O
5 O
日 O
1 O
2 O
: O
1 O
0 O
前 O
往 O
小 B-Place
西 I-Place
湖 I-Place
大 I-Place
唐 I-Place
胖 I-Place
奶 I-Place
奶 I-Place
超 I-Place
市 I-Place
购 O
买 O
面 O
条 O
， O
后 O
在 O
店 B-Place
铺 I-Place
内 O
煮 O
饭 O
食 O
用 O
， O

病 O
例 O
4 O
5 O
张 O
某 O
某 O
1 O
0 O
月 O
1 O
5 O
日 O
1 O
8 O
: O
3 O
0 O
下 O
班 O
， O
步 O
行 O
至 O
上 B-Place
西 I-Place
园 I-Place
摆 O
夜 O
市 O
摊 O
位 O
， O

病 O
例 O
4 O
5 O
张 O
某 O
某 O
1 O
0 O
月 O
1 O
5 O
日 O
2 O
1 O
: O
1 O
0 O
: O
0 O
0 O
左 O
右 O
步 O
行 O
回 O
家 B-Place
。 O

病 O
例 O
4 O
5 O
张 O
某 O
某 O
1 O
0 O
月 O
1 O
6 O
日 O
1 O
0 O
: O
0 O
0 O
步 O
行 O
前 O
往 O
经 B-Place
营 I-Place
店 I-Place
铺 I-Place
工 O
作 O

病 O
例 O
4 O
5 O
张 O
某 O
某 O
1 O
0 O
月 O
1 O
6 O
日 O
1 O
0 O
: O
4 O
0 O
到 O
达 O
店 B-Place
铺 I-Place

病 O
例 O
4 O
5 O
张 O
某 O
某 O
1 O
0 O
月 O
1 O
6 O
日 O
1 O
2 O
: O
1 O
0 O
前 O
往 O
小 B-Place
西 I-Place
湖 I-Place
大 I-Place
唐 I-Place
胖 I-Place
奶 I-Place
奶 I-Place
超 I-Place
市 I-Place
购 O
买 O
面 O
条 O
， O
后 O
在 O
店 B-Place
铺 I-Place
内 O
煮 O
饭 O
食 O
用 O
， O

病 O
例 O
4 O
5 O
张 O
某 O
某 O
1 O
0 O
月 O
1 O
6 O
日 O
1 O
8 O
: O
0 O
0 O
下 O
班 O
， O
随 O
后 O
在 O
大 B-Place
唐 I-Place
宫 I-Place
门 I-Place
口 I-Place
摆 O
摊 O
， O

病 O
例 O
4 O
5 O
张 O
某 O
某 O
1 O
0 O
月 O
1 O
6 O
日 O
2 O
0 O
: O
4 O
0 O
步 O
行 O
至 O
格 B-Place
兰 I-Place
绿 I-Place
都 I-Place
旁 I-Place
华 I-Place
联 I-Place
超 I-Place
市 I-Place
购 O
物 O
， O
后 O
回 O
到 O
家 B-Place
中 O
。 O

病 O
例 O
4 O
5 O
张 O
某 O
某 O
1 O
0 O
月 O
1 O
7 O
日 O
1 O
0 O
: O
3 O
0 O
步 O
行 O
前 O
往 O
经 B-Place
营 I-Place
店 I-Place
铺 I-Place
工 O
作 O

病 O
例 O
4 O
5 O
张 O
某 O
某 O
1 O
0 O
月 O
1 O
7 O
日 O
1 O
1 O
: O
0 O
0 O
到 O
达 O
店 B-Place
铺 I-Place

病 O
例 O
4 O
5 O
张 O
某 O
某 O
1 O
0 O
月 O
1 O
7 O
日 O
1 O
2 O
: O
1 O
0 O
前 O
往 O
小 B-Place
西 I-Place
湖 I-Place
大 I-Place
唐 I-Place
胖 I-Place
奶 I-Place
奶 I-Place
超 I-Place
市 I-Place
购 O
买 O
面 O
条 O
， O
后 O
在 O
店 B-Place
铺 I-Place
内 O
煮 O
饭 O
食 O
用 O
， O

病 O
例 O
4 O
5 O
张 O
某 O
某 O
1 O
0 O
月 O
1 O
7 O
日 O
1 O
8 O
: O
3 O
0 O
下 O
班 O
， O
后 O
步 O
行 O
至 O
上 B-Place
西 I-Place
园 I-Place
摆 O
夜 O
市 O
摊 O
位 O

病 O
例 O
4 O
5 O
张 O
某 O
某 O
1 O
0 O
月 O
1 O
7 O
日 O
2 O
1 O
: O
1 O
0 O
左 O
右 O
步 O
行 O
回 O
家 B-Place
。 O

病 O
例 O
4 O
5 O
张 O
某 O
某 O
1 O
0 O
月 O
1 O
8 O
日 O
1 O
0 O
: O
0 O
0 O
步 O
行 O
前 O
往 O
经 B-Place
营 I-Place
店 I-Place
铺 I-Place
工 O
作 O

病 O
例 O
4 O
5 O
张 O
某 O
某 O
1 O
0 O
月 O
1 O
8 O
日 O
1 O
0 O
: O
3 O
0 O
到 O
达 O
店 B-Place
铺 I-Place

病 O
例 O
4 O
5 O
张 O
某 O
某 O
1 O
0 O
月 O
1 O
8 O
日 O
1 O
2 O
: O
1 O
0 O
前 O
往 O
小 B-Place
西 I-Place
湖 I-Place
大 I-Place
唐 I-Place
胖 I-Place
奶 I-Place
奶 I-Place
超 I-Place
市 I-Place
购 O
买 O
面 O
条 O
， O
后 O
在 O
店 B-Place
铺 I-Place
内 O
煮 O
饭 O
食 O
用 O
， O

病 O
例 O
4 O
5 O
张 O
某 O
某 O
1 O
0 O
月 O
1 O
8 O
日 O
1 O
8 O
: O
1 O
0 O
与 O
确 O
诊 O
病 O
例 O
马 O
某 O
某 O
在 O
店 B-Place
铺 I-Place
前 O
交 O
流 O
， O

病 O
例 O
4 O
5 O
张 O
某 O
某 O
1 O
0 O
月 O
1 O
8 O
日 O
1 O
8 O
: O
3 O
0 O
下 O
班 O
， O
后 O
在 O
大 B-Place
唐 I-Place
宫 I-Place
门 I-Place
口 I-Place
摆 O
摊 O
， O

病 O
例 O
4 O
5 O
张 O
某 O
某 O
1 O
0 O
月 O
1 O
8 O
日 O
2 O
0 O
: O
0 O
0 O
步 O
行 O
回 O
家 B-Place
。 O

病 O
例 O
4 O
5 O
张 O
某 O
某 O
1 O
0 O
月 O
1 O
9 O
日 O
1 O
0 O
: O
2 O
0 O
出 O
门 O
步 O
行 O
至 O
小 B-Place
西 I-Place
湖 I-Place
地 I-Place
铁 I-Place
站 I-Place
， O
与 O
店 O
铺 O
对 O
面 O
店 O
员 O
（ O
微 O
信 O
名 O
“ O
亚 O
细 O
亚 O
” O
） O
相 O
约 O
去 O
东 B-Place
部 I-Place
市 I-Place
场 I-Place
购 O
买 O
商 O
品 O
， O

病 O
例 O
4 O
5 O
张 O
某 O
某 O
1 O
0 O
月 O
1 O
9 O
日 O
1 O
0 O
: O
4 O
2 O
自 O
己 O
一 O
人 O
乘 O
坐 O
地 B-Place
铁 I-Place

病 O
例 O
4 O
5 O
张 O
某 O
某 O
1 O
0 O
月 O
1 O
9 O
日 O
1 O
1 O
: O
1 O
0 O
到 O
五 B-Place
里 I-Place
铺 I-Place
地 I-Place
铁 I-Place
站 I-Place
， O
步 O
行 O
至 O
东 B-Place
部 I-Place
市 I-Place
场 I-Place
， O
先 O
后 O
前 O
往 O
东 B-Place
部 I-Place
化 I-Place
妆 I-Place
品 I-Place
城 I-Place
、 O
服 B-Place
装 I-Place
城 I-Place
、 O
东 B-Place
部 I-Place
新 I-Place
时 I-Place
代 I-Place
商 I-Place
场 I-Place
， O
后 O
在 O
东 B-Place
部 I-Place
新 I-Place
时 I-Place
代 I-Place
商 I-Place
场 I-Place
东 I-Place
门 I-Place
电 I-Place
梯 I-Place
口 I-Place
与 O
“ O
亚 O
细 O
亚 O
” O
汇 O
合 O
， O
一 O
同 O
在 O
2 O
楼 O
进 O
货 O
（ O
卫 O
生 O
间 O
背 O
面 O
第 O
二 O
家 O
和 O
另 O
一 O
家 O
） O
， O
陪 O
同 O
“ O
亚 O
细 O
亚 O
” O
在 O
4 B-Place
楼 I-Place
购 O
买 O
衣 O
服 O
， O

病 O
例 O
4 O
5 O
张 O
某 O
某 O
1 O
0 O
月 O
1 O
9 O
日 O
1 O
4 O
: O
1 O
5 O
与 O
“ O
亚 O
细 O
亚 O
” O
一 O
起 O
在 O
五 B-Place
里 I-Place
铺 I-Place
地 I-Place
铁 I-Place
站 I-Place
乘 O
坐 O
地 O
铁 O
到 O
小 B-Place
西 I-Place
湖 I-Place
站 I-Place
， O
步 O
行 O
前 O
往 O
大 B-Place
唐 I-Place
宫 I-Place
地 I-Place
下 I-Place
商 I-Place
铺 I-Place
， O

病 O
例 O
4 O
5 O
张 O
某 O
某 O
1 O
0 O
月 O
1 O
9 O
日 O
1 O
8 O
: O
1 O
0 O
下 O
班 O
， O
后 O
前 O
往 O
上 B-Place
西 I-Place
园 I-Place
摆 O
夜 O
市 O
摊 O
位 O

病 O
例 O
4 O
5 O
张 O
某 O
某 O
1 O
0 O
月 O
1 O
9 O
日 O
2 O
0 O
: O
4 O
7 O
步 O
行 O
回 O
家 B-Place
。 O

病 O
例 O
4 O
5 O
张 O
某 O
某 O
1 O
0 O
月 O
2 O
0 O
日 O
1 O
0 O
: O
0 O
0 O
接 O
到 O
通 O
知 O
要 O
其 O
前 O
往 O
大 B-Place
唐 I-Place
宫 I-Place
核 O
酸 O
采 O
样 O

病 O
例 O
4 O
5 O
张 O
某 O
某 O
1 O
0 O
月 O
2 O
0 O
日 O
1 O
1 O
: O
0 O
0 O
出 O
门 O
步 O
行 O
至 O
大 B-Place
唐 I-Place
宫 I-Place
， O
告 O
知 O
在 O
店 B-Place
铺 I-Place
内 O
等 O
待 O
通 O
知 O

病 O
例 O
4 O
5 O
张 O
某 O
某 O
1 O
0 O
月 O
2 O
0 O
日 O
1 O
2 O
: O
0 O
0 O
其 O
女 O
儿 O
廖 O
某 O
某 O
前 O
往 O
大 B-Place
唐 I-Place
宫 I-Place
送 O
饭 O
， O
后 O
其 O
女 O
儿 O
离 O
开 O

病 O
例 O
4 O
5 O
张 O
某 O
某 O
1 O
0 O
月 O
2 O
0 O
日 O
2 O
4 O
: O
0 O
0 O
: O
0 O
0 O
核 O
酸 O
采 O
样 O
结 O
束 O
后 O
与 O
张 O
某 O
一 O
起 O
离 O
开 O
。 O

病 O
例 O
4 O
5 O
张 O
某 O
某 O
1 O
0 O
月 O
2 O
1 O
日 O
1 O
1 O
: O
0 O
0 O
出 O
门 O
前 O
往 O
格 B-Place
兰 I-Place
绿 I-Place
都 I-Place
小 I-Place
区 I-Place
旁 I-Place
华 I-Place
联 I-Place
超 I-Place
市 I-Place
购 O
买 O
物 O
品 O

病 O
例 O
4 O
5 O
张 O
某 O
某 O
1 O
0 O
月 O
2 O
1 O
日 O
1 O
1 O
: O
3 O
0 O
购 O
物 O
回 O
家 B-Place
后 O
再 O
无 O
外 O
出 O
。 O

病 O
例 O
4 O
5 O
张 O
某 O
某 O
1 O
0 O
月 O
2 O
2 O
日 O
9 O
: O
0 O
0 O
- O
1 O
8 O
: O
0 O
0 O
在 O
格 B-Place
兰 I-Place
绿 I-Place
都 I-Place
小 I-Place
区 I-Place
排 O
队 O
核 O
酸 O
采 O
样 O
， O

病 O
例 O
4 O
5 O
张 O
某 O
某 O
1 O
0 O
月 O
2 O
2 O
日 O
1 O
2 O
: O
0 O
0 O
前 O
往 O
格 B-Place
兰 I-Place
绿 I-Place
都 I-Place
对 I-Place
面 I-Place
小 I-Place
卖 I-Place
部 I-Place
（ I-Place
店 I-Place
名 I-Place
不 I-Place
详 I-Place
） I-Place
购 O
买 O
食 O
品 O
并 O
在 O
该 O
店 O
铺 O
食 O
用 O
。 O

病 O
例 O
4 O
5 O
张 O
某 O
某 O
1 O
0 O
月 O
2 O
3 O
日 O
9 O
: O
0 O
0 O
- O
1 O
0 O
: O
0 O
0 O
在 O
小 B-Place
区 I-Place
散 O
步 O
， O
后 O
再 O
无 O
外 O
出 O
。 O

病 O
例 O
4 O
5 O
张 O
某 O
某 O
1 O
0 O
月 O
2 O
4 O
日 O
2 O
3 O
: O
0 O
0 O
- O
2 O
4 O
: O
0 O
0 O
在 O
格 B-Place
兰 I-Place
绿 I-Place
都 I-Place
小 I-Place
区 I-Place
核 O
酸 O
采 O
样 O
， O
后 O
再 O
无 O
外 O
出 O
。 O

病 O
例 O
4 O
5 O
张 O
某 O
某 O
1 O
0 O
月 O
2 O
5 O
日 O
无 O
外 O
出 O

病 O
例 O
4 O
5 O
张 O
某 O
某 O
1 O
0 O
月 O
2 O
6 O
日 O
1 O
8 O
: O
0 O
0 O
- O
1 O
9 O
: O
0 O
0 O
在 O
格 B-Place
兰 I-Place
绿 I-Place
都 I-Place
小 I-Place
区 I-Place
核 O
酸 O
采 O
样 O
， O
后 O
再 O
无 O
外 O
出 O
。 O

病 O
例 O
4 O
5 O
张 O
某 O
某 O
1 O
0 O
月 O
2 O
7 O
日 O
无 O
外 O
出 O
。 O

病 O
例 O
4 O
5 O
张 O
某 O
某 O
1 O
0 O
月 O
2 O
8 O
日 O
1 O
5 O
: O
0 O
0 O
左 O
右 O
告 O
知 O
其 O
为 O
确 O
诊 O
病 O
例 O
马 O
某 O
某 O
密 O
接 O
人 O
员 O
， O
后 O
转 O
运 O
至 O
集 B-Place
中 I-Place
隔 I-Place
离 I-Place
点 I-Place
。 O

病 O
例 O
4 O
6 O
廖 O
某 O
1 O
0 O
月 O
2 O
0 O
日 O
西 B-Place
湖 I-Place
小 I-Place
学 I-Place
学 I-Place
校 I-Place
停 O
课 O
后 O
， O
无 O
外 O
出 O
。 O

病 O
例 O
4 O
6 O
廖 O
某 O
1 O
0 O
月 O
2 O
1 O
日 O
无 O
外 O
出 O
。 O

病 O
例 O
4 O
6 O
廖 O
某 O
1 O
0 O
月 O
2 O
2 O
日 O
由 O
奶 O
奶 O
张 O
某 O
某 O
带 O
至 O
格 B-Place
兰 I-Place
绿 I-Place
都 I-Place
小 I-Place
区 I-Place
核 I-Place
酸 I-Place
采 I-Place
样 I-Place
点 I-Place
核 O
酸 O
采 O
样 O
。 O

病 O
例 O
4 O
6 O
廖 O
某 O
1 O
0 O
月 O
2 O
3 O
日 O
无 O
外 O
出 O
。 O

病 O
例 O
4 O
6 O
廖 O
某 O
1 O
0 O
月 O
2 O
4 O
日 O
由 O
奶 O
奶 O
张 O
某 O
某 O
带 O
至 O
格 B-Place
兰 I-Place
绿 I-Place
都 I-Place
小 I-Place
区 I-Place
核 I-Place
酸 I-Place
采 I-Place
样 I-Place
点 I-Place
核 O
酸 O
采 O
样 O
。 O

病 O
例 O
4 O
6 O
廖 O
某 O
1 O
0 O
月 O
2 O
5 O
日 O
1 O
0 O
: O
0 O
0 O
其 O
姑 O
姑 O
廖 O
某 O
某 O
带 O
两 O
个 O
表 O
弟 O
（ O
张 O
某 O
洲 O
和 O
张 O
某 O
权 O
） O
来 O
家 B-Place
中 O
， O
午 O
饭 O
后 O
姑 O
姑 O
廖 O
某 O
某 O
和 O
张 O
某 O
洲 O
离 O
开 O
， O
廖 O
某 O
与 O
张 O
某 O
权 O
在 O
家 B-Place
中 O
， O
无 O
外 O
出 O
。 O

病 O
例 O
4 O
6 O
廖 O
某 O
1 O
0 O
月 O
2 O
6 O
日 O
1 O
0 O
: O
0 O
0 O
左 O
右 O
起 O
床 O
早 O
餐 O
， O

病 O
例 O
4 O
6 O
廖 O
某 O
1 O
0 O
月 O
2 O
6 O
日 O
1 O
1 O
: O
0 O
0 O
左 O
右 O
由 O
奶 O
奶 O
张 O
某 O
某 O
带 O
至 O
格 B-Place
兰 I-Place
绿 I-Place
都 I-Place
小 I-Place
区 I-Place
核 I-Place
酸 I-Place
采 I-Place
样 I-Place
点 I-Place
核 O
酸 O
采 O
样 O
， O
一 O
刻 O
钟 O
后 O
回 O
家 B-Place
， O
期 O
间 O
戴 O
口 O
罩 O
。 O

病 O
例 O
4 O
6 O
廖 O
某 O
1 O
0 O
月 O
2 O
7 O
日 O
无 O
外 O
出 O
。 O

病 O
例 O
4 O
6 O
廖 O
某 O
1 O
0 O
月 O
2 O
8 O
日 O
上 O
午 O
无 O
外 O
出 O

病 O
例 O
4 O
6 O
廖 O
某 O
1 O
0 O
月 O
2 O
8 O
日 O
1 O
4 O
: O
0 O
0 O
左 O
右 O
转 O
运 O
至 O
集 B-Place
中 I-Place
隔 I-Place
离 I-Place
点 I-Place
。 O

病 O
例 O
4 O
7 O
马 O
某 O
某 O
1 O
0 O
月 O
1 O
6 O
日 O
8 O
: O
0 O
0 O
步 O
行 O
前 O
往 O
七 B-Place
里 I-Place
河 I-Place
区 I-Place
小 I-Place
西 I-Place
湖 I-Place
西 I-Place
湖 I-Place
老 I-Place
街 I-Place
清 I-Place
真 I-Place
大 I-Place
寺 I-Place
附 I-Place
近 I-Place
力 I-Place
安 I-Place
招 I-Place
待 I-Place
所 I-Place
上 O
班 O
， O

病 O
例 O
4 O
7 O
马 O
某 O
某 O
1 O
0 O
月 O
1 O
6 O
日 O
下 O
午 O
在 O
家 B-Place
附 I-Place
近 I-Place
东 I-Place
北 I-Place
烧 I-Place
烤 I-Place
店 I-Place
就 O
餐 O
， O

病 O
例 O
4 O
7 O
马 O
某 O
某 O
1 O
0 O
月 O
1 O
6 O
日 O
1 O
7 O
: O
1 O
5 O
付 O
款 O
， O
后 O
步 O
行 O
回 O
家 B-Place
。 O

病 O
例 O
4 O
7 O
马 O
某 O
某 O
1 O
0 O
月 O
1 O
7 O
日 O
8 O
: O
0 O
0 O
步 O
行 O
前 O
往 O
单 B-Place
位 I-Place
上 O
班 O

病 O
例 O
4 O
7 O
马 O
某 O
某 O
1 O
0 O
月 O
1 O
7 O
日 O
下 O
午 O
下 O
班 O
后 O
步 O
行 O
返 O
回 O
家 B-Place
中 O
。 O

病 O
例 O
4 O
7 O
马 O
某 O
某 O
1 O
0 O
月 O
1 O
8 O
日 O
8 O
: O
0 O
0 O
步 O
行 O
前 O
往 O
单 B-Place
位 I-Place
上 O
班 O

病 O
例 O
4 O
7 O
马 O
某 O
某 O
1 O
0 O
月 O
1 O
8 O
日 O
1 O
4 O
: O
0 O
0 O
左 O
右 O
步 O
行 O
前 O
往 O
大 B-Place
唐 I-Place
宫 I-Place
一 I-Place
楼 I-Place
购 O
买 O
灯 O
具 O
， O
停 O
留 O
约 O
3 O
分 O
钟 O
后 O
离 O
开 O
大 O
唐 O
宫 O
， O
步 O
行 O
前 O
往 O
义 B-Place
乌 I-Place
商 I-Place
贸 I-Place
城 I-Place
4 I-Place
楼 I-Place
店 I-Place
铺 I-Place
（ I-Place
店 I-Place
名 I-Place
“ I-Place
璇 I-Place
子 I-Place
” I-Place
） I-Place
购 O
买 O
电 O
暖 O
气 O
后 O
离 O
开 O
， O
步 O
行 O
返 O
回 O
家 B-Place
中 I-Place
， O
再 O
无 O
外 O
出 O
。 O

病 O
例 O
4 O
7 O
马 O
某 O
某 O
1 O
0 O
月 O
1 O
9 O
日 O
8 O
: O
0 O
0 O
步 O
行 O
前 O
往 O
单 B-Place
位 I-Place
上 O
班 O

病 O
例 O
4 O
7 O
马 O
某 O
某 O
1 O
0 O
月 O
1 O
9 O
日 O
下 O
午 O
下 O
班 O
后 O
步 O
行 O
返 O
回 O
家 B-Place
中 O
。 O

病 O
例 O
4 O
7 O
马 O
某 O
某 O
1 O
0 O
月 O
2 O
0 O
日 O
1 O
0 O
: O
0 O
0 O
与 O
儿 O
子 O
一 O
起 O
乘 O
坐 O
公 O
交 O
车 O
到 O
兰 B-Place
大 I-Place
二 I-Place
院 I-Place
核 O
酸 O
检 O
测 O
， O
中 O
间 O
一 O
直 O
等 O
待 O
检 O
测 O
结 O
果 O
， O

病 O
例 O
4 O
7 O
马 O
某 O
某 O
1 O
0 O
月 O
2 O
0 O
日 O
1 O
5 O
: O
5 O
0 O
得 O
知 O
核 O
酸 O
检 O
测 O
结 O
果 O
阴 O
性 O
后 O
， O
与 O
儿 O
子 O
一 O
起 O
乘 O
坐 O
5 O
6 O
路 O
公 O
交 O
车 O
到 O
小 B-Place
西 I-Place
湖 I-Place
站 I-Place
， O
返 O
回 O
家 B-Place
中 I-Place
， O
再 O
无 O
外 O
出 O
。 O

病 O
例 O
4 O
7 O
马 O
某 O
某 O
1 O
0 O
月 O
2 O
1 O
日 O
因 O
单 B-Place
位 I-Place
关 O
门 O
歇 O
业 O
， O
未 O
外 O
出 O
。 O

病 O
例 O
4 O
7 O
马 O
某 O
某 O
1 O
0 O
月 O
2 O
2 O
日 O
5 O
: O
0 O
0 O
和 O
儿 O
子 O
一 O
起 O
步 O
行 O
前 O
往 O
下 B-Place
西 I-Place
园 I-Place
社 I-Place
区 I-Place
核 I-Place
酸 I-Place
采 I-Place
样 I-Place
点 I-Place
进 O
行 O
采 O
样 O
， O
与 O
其 O
他 O
采 O
样 O
者 O
前 O
后 O
保 O
持 O
约 O
2 O
米 O
左 O
右 O
， O
其 O
余 O
时 O
间 O
未 O
外 O
出 O
。 O

病 O
例 O
4 O
7 O
马 O
某 O
某 O
1 O
0 O
月 O
2 O
3 O
日 O
未 O
外 O
出 O
。 O

病 O
例 O
4 O
7 O
马 O
某 O
某 O
1 O
0 O
月 O
2 O
4 O
日 O
1 O
1 O
: O
3 O
0 O
步 O
行 O
前 O
往 O
柏 B-Place
树 I-Place
巷 I-Place
宝 I-Place
丰 I-Place
大 I-Place
厦 I-Place
核 I-Place
酸 I-Place
采 I-Place
样 I-Place
点 I-Place
核 O
酸 O
采 O
样 O
， O
当 O
时 O
佩 O
戴 O
口 O
罩 O
， O
与 O
其 O
他 O
采 O
样 O
者 O
间 O
距 O
1 O
米 O
以 O
上 O
， O
仅 O
与 O
其 O
儿 O
子 O
同 O
学 O
的 O
母 O
亲 O
相 O
距 O
约 O
6 O
- O
7 O
米 O
有 O
过 O
交 O
谈 O
， O
采 O
样 O
后 O
步 O
行 O
返 O
回 O
家 B-Place
中 O
， O
后 O
未 O
外 O
出 O
。 O

病 O
例 O
4 O
7 O
马 O
某 O
某 O
1 O
0 O
月 O
2 O
5 O
日 O
未 O
外 O
出 O
。 O

病 O
例 O
4 O
7 O
马 O
某 O
某 O
1 O
0 O
月 O
2 O
6 O
日 O
1 O
1 O
: O
5 O
6 O
在 O
距 O
家 B-Place
附 I-Place
近 I-Place
1 O
0 O
米 O
左 O
右 O
商 B-Place
店 I-Place
购 I-Place
物 I-Place
（ I-Place
微 I-Place
信 I-Place
收 I-Place
款 I-Place
： I-Place
C I-Place
C I-Place
商 I-Place
店 I-Place
） I-Place
， O
后 O
返 O
回 O
家 B-Place
中 O
， O

病 O
例 O
4 O
7 O
马 O
某 O
某 O
1 O
0 O
月 O
2 O
6 O
日 O
2 O
1 O
: O
0 O
0 O
前 O
往 O
下 B-Place
西 I-Place
园 I-Place
社 I-Place
区 I-Place
核 I-Place
酸 I-Place
采 I-Place
样 I-Place
点 I-Place
采 O
样 O
， O

病 O
例 O
4 O
7 O
马 O
某 O
某 O
1 O
0 O
月 O
2 O
6 O
日 O
2 O
1 O
: O
2 O
0 O
左 O
右 O
步 O
行 O
返 O
回 O
家 B-Place
中 O
， O
后 O
未 O
外 O
出 O
。 O

病 O
例 O
4 O
7 O
马 O
某 O
某 O
1 O
0 O
月 O
2 O
7 O
日 O
未 O
外 O
出 O
。 O

病 O
例 O
4 O
7 O
马 O
某 O
某 O
1 O
0 O
月 O
2 O
8 O
日 O
1 O
0 O
: O
0 O
0 O
前 O
往 O
下 B-Place
西 I-Place
园 I-Place
社 I-Place
区 I-Place
核 I-Place
酸 I-Place
采 I-Place
样 I-Place
点 I-Place
采 O
样 O
， O

病 O
例 O
4 O
7 O
马 O
某 O
某 O
1 O
0 O
月 O
2 O
8 O
日 O
1 O
0 O
: O
2 O
0 O
左 O
右 O
步 O
行 O
前 O
往 O
下 B-Place
西 I-Place
园 I-Place
菜 I-Place
市 I-Place
场 I-Place
买 O
菜 O
， O
与 O
店 O
老 O
板 O
有 O
近 O
距 O
离 O
接 O
触 O
， O
后 O
返 O
回 O
家 B-Place
中 O
未 O
外 O
出 O
。 O

病 O
例 O
4 O
7 O
马 O
某 O
某 O
1 O
0 O
月 O
2 O
9 O
日 O
1 O
: O
0 O
0 O
采 O
样 O
人 O
员 O
上 O
门 O
进 O
行 O
核 O
酸 O
采 O
样 O
， O
居 O
家 B-Place
隔 O
离 O
， O

病 O
例 O
4 O
7 O
马 O
某 O
某 O
1 O
0 O
月 O
2 O
9 O
日 O
1 O
3 O
: O
0 O
0 O
转 O
运 O
至 O
定 B-Place
点 I-Place
医 I-Place
院 I-Place

病 O
例 O
4 O
8 O
马 O
某 O
某 O
1 O
0 O
月 O
1 O
5 O
日 O
7 O
: O
5 O
0 O
步 O
行 O
小 B-Place
西 I-Place
湖 I-Place
柏 I-Place
树 I-Place
巷 I-Place
小 I-Place
学 I-Place
上 O
学 O
， O

病 O
例 O
4 O
8 O
马 O
某 O
某 O
1 O
0 O
月 O
1 O
5 O
日 O
8 O
: O
0 O
0 O
到 O
校 B-Place
， O

病 O
例 O
4 O
8 O
马 O
某 O
某 O
1 O
0 O
月 O
1 O
5 O
日 O
1 O
2 O
: O
0 O
0 O
放 O
学 O
， O

病 O
例 O
4 O
8 O
马 O
某 O
某 O
1 O
0 O
月 O
1 O
5 O
日 O
1 O
2 O
: O
1 O
0 O
回 O
家 B-Place
吃 O
午 O
餐 O

病 O
例 O
4 O
8 O
马 O
某 O
某 O
1 O
0 O
月 O
1 O
5 O
日 O
1 O
4 O
: O
0 O
0 O
出 O
门 O
上 O
学 O

病 O
例 O
4 O
8 O
马 O
某 O
某 O
1 O
0 O
月 O
1 O
5 O
日 O
1 O
4 O
: O
1 O
0 O
到 O
校 B-Place

病 O
例 O
4 O
8 O
马 O
某 O
某 O
1 O
0 O
月 O
1 O
5 O
日 O
1 O
8 O
: O
0 O
0 O
到 O
家 B-Place
， O
再 O
无 O
外 O
出 O

病 O
例 O
4 O
8 O
马 O
某 O
某 O
1 O
0 O
月 O
1 O
6 O
日 O
- O
1 O
7 O
日 O
在 O
家 B-Place
无 O
外 O
出 O
。 O

病 O
例 O
4 O
8 O
马 O
某 O
某 O
1 O
0 O
月 O
1 O
8 O
日 O
- O
1 O
9 O
日 O
7 O
: O
5 O
0 O
上 O
学 O

病 O
例 O
4 O
8 O
马 O
某 O
某 O
1 O
0 O
月 O
1 O
8 O
日 O
- O
1 O
9 O
日 O
8 O
: O
0 O
0 O
到 O
校 B-Place

病 O
例 O
4 O
8 O
马 O
某 O
某 O
1 O
0 O
月 O
1 O
8 O
日 O
- O
1 O
9 O
日 O
1 O
2 O
: O
0 O
0 O
放 O
学 O
， O

病 O
例 O
4 O
8 O
马 O
某 O
某 O
1 O
0 O
月 O
1 O
8 O
日 O
- O
1 O
9 O
日 O
1 O
2 O
: O
1 O
0 O
回 O
家 B-Place
吃 O
午 O
餐 O

病 O
例 O
4 O
8 O
马 O
某 O
某 O
1 O
0 O
月 O
1 O
8 O
日 O
- O
1 O
9 O
日 O
1 O
4 O
: O
0 O
0 O
出 O
门 O
上 O
学 O

病 O
例 O
4 O
8 O
马 O
某 O
某 O
1 O
0 O
月 O
1 O
8 O
日 O
- O
1 O
9 O
日 O
1 O
4 O
: O
1 O
0 O
到 O
校 B-Place

病 O
例 O
4 O
8 O
马 O
某 O
某 O
1 O
0 O
月 O
1 O
8 O
日 O
- O
1 O
9 O
日 O
1 O
8 O
: O
0 O
7 O
到 O
家 B-Place
， O
再 O
无 O
外 O
出 O

病 O
例 O
4 O
8 O
马 O
某 O
某 O
1 O
0 O
月 O
2 O
0 O
日 O
7 O
: O
5 O
0 O
上 O
学 O

病 O
例 O
4 O
8 O
马 O
某 O
某 O
1 O
0 O
月 O
2 O
0 O
日 O
8 O
: O
0 O
0 O
到 O
校 B-Place

病 O
例 O
4 O
8 O
马 O
某 O
某 O
1 O
0 O
月 O
2 O
0 O
日 O
1 O
0 O
: O
0 O
0 O
与 O
母 O
亲 O
马 O
某 O
某 O
从 O
小 B-Place
西 I-Place
湖 I-Place
站 I-Place
乘 O
坐 O
公 O
交 O
车 O
到 O
西 B-Place
关 I-Place
站 I-Place
， O
前 O
往 O
兰 B-Place
大 I-Place
二 I-Place
院 I-Place
做 O
核 O
酸 O
检 O
测 O
， O
期 O
间 O
一 O
直 O
在 O
门 B-Place
口 I-Place
等 O
待 O
核 O
酸 O
结 O
果 O
， O

病 O
例 O
4 O
8 O
马 O
某 O
某 O
1 O
0 O
月 O
2 O
0 O
日 O
1 O
5 O
: O
5 O
0 O
拿 O
到 O
核 O
酸 O
检 O
测 O
结 O
果 O
阴 O
性 O
后 O
乘 O
坐 O
5 O
6 O
路 O
公 O
交 O
车 O
到 O
小 B-Place
西 I-Place
湖 I-Place
站 I-Place
， O
返 O
回 O
家 B-Place
中 O
， O
再 O
无 O
外 O
出 O
。 O

病 O
例 O
4 O
8 O
马 O
某 O
某 O
1 O
0 O
月 O
2 O
1 O
日 O
在 O
家 B-Place
无 O
外 O
出 O
。 O

病 O
例 O
4 O
8 O
马 O
某 O
某 O
1 O
0 O
月 O
2 O
2 O
日 O
5 O
: O
0 O
0 O
和 O
母 O
亲 O
马 O
某 O
某 O
一 O
起 O
步 O
行 O
前 O
往 O
下 B-Place
西 I-Place
园 I-Place
社 I-Place
区 I-Place
核 I-Place
酸 I-Place
采 I-Place
样 I-Place
点 I-Place
进 O
行 O
采 O
样 O
， O
停 O
留 O
1 O
0 O
分 O
钟 O
左 O
右 O
， O
采 O
样 O
后 O
返 O
回 O
家 B-Place
中 O
， O
再 O
无 O
外 O
出 O
。 O

病 O
例 O
4 O
8 O
马 O
某 O
某 O
1 O
0 O
月 O
2 O
3 O
日 O
在 O
家 B-Place
无 O
外 O
出 O
。 O

病 O
例 O
4 O
8 O
马 O
某 O
某 O
1 O
0 O
月 O
2 O
4 O
日 O
1 O
1 O
: O
3 O
0 O
与 O
母 O
亲 O
马 O
某 O
某 O
步 O
行 O
前 O
往 O
柏 B-Place
树 I-Place
巷 I-Place
宝 I-Place
丰 I-Place
大 I-Place
厦 I-Place
核 I-Place
酸 I-Place
检 I-Place
测 I-Place
点 I-Place
进 O
行 O
采 O
样 O
， O
佩 O
戴 O
口 O
罩 O
， O

病 O
例 O
4 O
8 O
马 O
某 O
某 O
1 O
0 O
月 O
2 O
4 O
日 O
1 O
3 O
: O
2 O
0 O
采 O
样 O
后 O
返 O
回 O
家 B-Place
中 O
， O
再 O
无 O
外 O
出 O
。 O

病 O
例 O
4 O
8 O
马 O
某 O
某 O
1 O
0 O
月 O
2 O
5 O
日 O
在 O
家 B-Place
无 O
外 O
出 O
。 O

病 O
例 O
4 O
8 O
马 O
某 O
某 O
1 O
0 O
月 O
2 O
6 O
日 O
白 O
天 O
无 O
外 O
出 O

病 O
例 O
4 O
8 O
马 O
某 O
某 O
1 O
0 O
月 O
2 O
6 O
日 O
2 O
1 O
: O
0 O
0 O
左 O
右 O
和 O
其 O
母 O
亲 O
马 O
某 O
某 O
步 O
行 O
前 O
往 O
下 B-Place
西 I-Place
园 I-Place
社 I-Place
区 I-Place
核 I-Place
酸 I-Place
检 I-Place
测 I-Place
点 I-Place
进 O
行 O
采 O
样 O
， O

病 O
例 O
4 O
8 O
马 O
某 O
某 O
1 O
0 O
月 O
2 O
6 O
日 O
2 O
1 O
: O
2 O
0 O
左 O
右 O
步 O
行 O
返 O
回 O
家 B-Place
中 O
， O
再 O
无 O
外 O
出 O
。 O

病 O
例 O
4 O
8 O
马 O
某 O
某 O
1 O
0 O
月 O
2 O
7 O
日 O
在 O
家 B-Place
无 O
外 O
出 O
。 O

病 O
例 O
4 O
8 O
马 O
某 O
某 O
1 O
0 O
月 O
2 O
8 O
日 O
1 O
0 O
: O
0 O
0 O
左 O
右 O
和 O
其 O
母 O
亲 O
马 O
某 O
某 O
步 O
行 O
前 O
往 O
下 B-Place
西 I-Place
园 I-Place
社 I-Place
区 I-Place
核 I-Place
酸 I-Place
检 I-Place
测 I-Place
点 I-Place
进 O
行 O
采 O
样 O
， O

病 O
例 O
4 O
8 O
马 O
某 O
某 O
1 O
0 O
月 O
2 O
8 O
日 O
1 O
0 O
: O
2 O
0 O
左 O
右 O
前 O
往 O
下 B-Place
西 I-Place
园 I-Place
菜 I-Place
市 I-Place
场 I-Place
买 O
菜 O
， O
后 O
返 O
回 O
家 B-Place
中 I-Place
无 O
外 O
出 O
。 O

病 O
例 O
4 O
8 O
马 O
某 O
某 O
1 O
0 O
月 O
2 O
9 O
日 O
1 O
6 O
: O
0 O
0 O
前 O
无 O
外 O
出 O

病 O
例 O
4 O
8 O
马 O
某 O
某 O
1 O
0 O
月 O
2 O
9 O
日 O
1 O
6 O
: O
0 O
0 O
转 O
运 O
至 O
集 B-Place
中 I-Place
隔 I-Place
离 I-Place
点 I-Place
。 O

病 O
例 O
4 O
9 O
曹 O
某 O
1 O
0 O
月 O
1 O
6 O
日 O
1 O
0 O
: O
0 O
0 O
去 O
八 B-Place
栋 I-Place
楼 I-Place
菜 I-Place
市 I-Place
场 I-Place
购 O
买 O
馒 O
头 O
， O
后 O
步 O
行 O
回 O
家 B-Place
。 O

病 O
例 O
4 O
9 O
曹 O
某 O
1 O
0 O
月 O
1 O
6 O
日 O
1 O
1 O
: O
0 O
0 O
从 O
海 B-Place
天 I-Place
新 I-Place
都 I-Place
站 I-Place
到 O
省 B-Place
二 I-Place
院 I-Place
站 I-Place
， O
在 O
省 B-Place
二 I-Place
院 I-Place
门 I-Place
诊 I-Place
办 O
理 O
其 O
丈 O
夫 O
住 O
院 O
手 O
续 O
， O
随 O
后 O
步 O
行 O
回 O
家 B-Place
。 O
? O

病 O
例 O
4 O
9 O
曹 O
某 O
1 O
0 O
月 O
1 O
7 O
日 O
上 O
午 O
无 O
外 O
出 O

病 O
例 O
4 O
9 O
曹 O
某 O
1 O
0 O
月 O
1 O
7 O
日 O
1 O
2 O
: O
0 O
0 O
到 O
迎 B-Place
宾 I-Place
饭 I-Place
店 I-Place
门 I-Place
口 I-Place
后 O
， O
又 O
返 O
回 O
家 B-Place
中 O
。 O

病 O
例 O
4 O
9 O
曹 O
某 O
1 O
0 O
月 O
1 O
8 O
日 O
1 O
0 O
: O
4 O
0 O
与 O
儿 O
子 O
一 O
起 O
陪 O
同 O
丈 O
夫 O
步 O
行 O
去 O
省 B-Place
二 I-Place
院 I-Place
神 I-Place
经 I-Place
科 I-Place
住 O
院 O
， O
后 O
一 O
直 O
在 O
医 B-Place
院 I-Place
。 O

病 O
例 O
4 O
9 O
曹 O
某 O
1 O
0 O
月 O
1 O
9 O
日 O
— O
1 O
0 O
月 O
2 O
8 O
日 O
凌 O
晨 O
一 O
直 O
在 O
甘 B-Place
肃 I-Place
省 I-Place
第 I-Place
二 I-Place
人 I-Place
民 I-Place
医 I-Place
院 I-Place
， O
无 O
外 O
出 O
。 O

病 O
例 O
4 O
9 O
曹 O
某 O
1 O
0 O
月 O
2 O
8 O
日 O
早 O
上 O
六 O
点 O
左 O
右 O
作 O
为 O
确 O
诊 O
病 O
例 O
刘 O
某 O
某 O
的 O
密 O
切 O
接 O
触 O
者 O
转 O
运 O
至 O
集 B-Place
中 I-Place
隔 I-Place
离 I-Place
点 I-Place
隔 O
离 O
。 O

病 O
例 O
4 O
9 O
曹 O
某 O
1 O
0 O
月 O
3 O
1 O
日 O
1 O
6 O
: O
0 O
0 O
闭 O
环 O
转 O
运 O
至 O
定 B-Place
点 I-Place
医 I-Place
院 I-Place
诊 O
治 O
。 O

病 O
例 O
5 O
0 O
段 O
某 O
某 O
1 O
0 O
月 O
1 O
7 O
日 O
— O
1 O
0 O
月 O
2 O
5 O
日 O
8 O
： O
0 O
0 O
左 O
右 O
出 O
门 O
， O
步 O
行 O
前 O
往 O
省 B-Place
军 I-Place
区 I-Place
干 I-Place
休 I-Place
所 I-Place
朋 I-Place
友 I-Place
家 I-Place

病 O
例 O
5 O
0 O
段 O
某 O
某 O
1 O
0 O
月 O
1 O
7 O
日 O
— O
1 O
0 O
月 O
2 O
5 O
日 O
2 O
0 O
： O
0 O
0 O
左 O
右 O
步 O
行 O
返 O
回 O
家 B-Place
中 O
， O
其 O
余 O
时 O
间 O
均 O
无 O
外 O
出 O
。 O

病 O
例 O
5 O
0 O
段 O
某 O
某 O
1 O
0 O
月 O
2 O
5 O
日 O
2 O
0 O
： O
0 O
0 O
左 O
右 O
从 O
朋 B-Place
友 I-Place
家 B-Place
返 O
回 O
家 B-Place
中 O
， O
后 O
因 O
小 B-Place
区 I-Place
被 O
封 O
控 O
， O
再 O
无 O
外 O
出 O
。 O

病 O
例 O
5 O
0 O
段 O
某 O
某 O
1 O
0 O
月 O
2 O
6 O
日 O
2 O
： O
0 O
0 O
左 O
右 O
作 O
为 O
确 O
诊 O
病 O
例 O
毕 O
某 O
某 O
的 O
密 O
切 O
接 O
触 O
者 O
转 O
运 O
至 O
集 B-Place
中 I-Place
隔 I-Place
离 I-Place
点 I-Place
隔 O
离 O
， O

病 O
例 O
5 O
0 O
段 O
某 O
某 O
1 O
0 O
月 O
2 O
7 O
日 O
— O
1 O
0 O
月 O
3 O
0 O
日 O
在 O
集 B-Place
中 I-Place
隔 I-Place
离 I-Place
点 I-Place
隔 O
离 O
。 O

病 O
例 O
5 O
0 O
段 O
某 O
某 O
1 O
0 O
月 O
3 O
1 O
日 O
核 O
酸 O
检 O
测 O
阳 O
性 O
， O
闭 O
环 O
转 O
运 O
至 O
定 B-Place
点 I-Place
医 I-Place
院 I-Place
诊 O
治 O
。 O

病 O
例 O
5 O
1 O
王 O
某 O
某 O
1 O
0 O
月 O
2 O
4 O
日 O
1 O
2 O
: O
0 O
0 O
其 O
在 O
母 O
亲 O
带 O
领 O
下 O
到 O
八 B-Place
栋 I-Place
楼 I-Place
核 I-Place
酸 I-Place
检 I-Place
测 I-Place
点 I-Place
采 O
样 O
， O

病 O
例 O
5 O
1 O
王 O
某 O
某 O
1 O
0 O
月 O
2 O
4 O
日 O
1 O
3 O
: O
3 O
0 O
至 O
金 B-Place
轮 I-Place
广 I-Place
场 I-Place
做 O
核 O
酸 O
检 O
测 O
， O
后 O
返 O
回 O
家 B-Place
中 O
， O
再 O
无 O
外 O
出 O
。 O

病 O
例 O
5 O
1 O
王 O
某 O
某 O
1 O
0 O
月 O
2 O
5 O
日 O
全 O
天 O
在 O
家 B-Place
无 O
外 O
出 O
。 O

病 O
例 O
5 O
1 O
王 O
某 O
某 O
1 O
0 O
月 O
2 O
6 O
日 O
1 O
1 O
: O
3 O
0 O
由 O
母 O
亲 O
带 O
领 O
到 O
元 B-Place
富 I-Place
大 I-Place
厦 I-Place
核 I-Place
酸 I-Place
检 I-Place
测 I-Place
点 I-Place
做 O
核 O
酸 O
， O
后 O
返 O
回 O
家 B-Place
中 O
， O
再 O
无 O
外 O
出 O
。 O

病 O
例 O
5 O
1 O
王 O
某 O
某 O
1 O
0 O
月 O
2 O
7 O
日 O
全 O
天 O
在 O
家 B-Place
无 O
外 O
出 O
。 O

病 O
例 O
5 O
1 O
王 O
某 O
某 O
1 O
0 O
月 O
2 O
8 O
日 O
1 O
1 O
: O
0 O
0 O
由 O
母 O
亲 O
带 O
领 O
到 O
元 B-Place
富 I-Place
大 I-Place
厦 I-Place
核 I-Place
酸 I-Place
检 I-Place
测 I-Place
点 I-Place
做 O
核 O
酸 O
， O
后 O
返 O
回 O
家 B-Place
中 O
， O
再 O
无 O
外 O
出 O
。 O

病 O
例 O
5 O
1 O
王 O
某 O
某 O
1 O
0 O
月 O
2 O
9 O
日 O
上 O
午 O
在 O
家 B-Place
无 O
外 O
出 O
， O

病 O
例 O
5 O
1 O
王 O
某 O
某 O
1 O
0 O
月 O
2 O
9 O
日 O
1 O
4 O
: O
0 O
0 O
作 O
为 O
确 O
诊 O
病 O
例 O
的 O
密 O
切 O
接 O
触 O
者 O
转 O
运 O
至 O
集 B-Place
中 I-Place
隔 I-Place
离 I-Place
点 I-Place
隔 O
离 O
。 O

病 O
例 O
5 O
1 O
王 O
某 O
某 O
1 O
0 O
月 O
3 O
0 O
日 O
在 O
集 O
中 O
隔 O
离 O
点 O
隔 O
离 O
。 O

病 O
例 O
5 O
1 O
王 O
某 O
某 O
1 O
0 O
月 O
3 O
1 O
日 O
核 O
酸 O
检 O
测 O
阳 O
性 O
， O
闭 O
环 O
转 O
运 O
至 O
定 B-Place
点 I-Place
医 I-Place
院 I-Place
诊 O
治 O
。 O

病 O
例 O
5 O
2 O
卢 O
某 O
某 O
1 O
0 O
月 O
1 O
5 O
日 O
8 O
: O
0 O
6 O
从 O
银 B-Place
滩 I-Place
花 I-Place
园 I-Place
站 I-Place
至 O
光 B-Place
华 I-Place
街 I-Place
站 I-Place
倚 B-Place
能 I-Place
电 I-Place
力 I-Place
集 I-Place
团 I-Place
顺 I-Place
达 I-Place
公 I-Place
司 I-Place
上 O
班 O
， O

病 O
例 O
5 O
2 O
卢 O
某 O
某 O
1 O
0 O
月 O
1 O
5 O
日 O
1 O
5 O
: O
5 O
0 O
左 O
右 O
返 O
回 O
家 B-Place
中 O
， O
再 O
无 O
外 O
出 O
。 O

病 O
例 O
5 O
2 O
卢 O
某 O
某 O
1 O
0 O
月 O
1 O
6 O
日 O
在 O
家 B-Place
无 O
外 O
出 O
。 O

病 O
例 O
5 O
2 O
卢 O
某 O
某 O
1 O
0 O
月 O
1 O
7 O
日 O
上 O
午 O
一 O
直 O
在 O
家 B-Place

病 O
例 O
5 O
2 O
卢 O
某 O
某 O
1 O
0 O
月 O
1 O
7 O
日 O
1 O
4 O
: O
0 O
0 O
与 O
家 O
人 O
自 O
驾 O
车 O
前 O
往 O
中 B-Place
海 I-Place
环 I-Place
宇 I-Place
城 I-Place

病 O
例 O
5 O
2 O
卢 O
某 O
某 O
1 O
0 O
月 O
1 O
7 O
日 O
1 O
7 O
: O
0 O
0 O
左 O
右 O
在 O
商 B-Place
场 I-Place
内 I-Place
海 I-Place
底 I-Place
捞 I-Place
餐 I-Place
厅 I-Place
就 O
餐 O

病 O
例 O
5 O
2 O
卢 O
某 O
某 O
1 O
0 O
月 O
1 O
7 O
日 O
1 O
9 O
: O
4 O
0 O
左 O
右 O
与 O
家 B-Place
人 O
自 O
驾 O
车 O
返 O
回 O
家 B-Place
中 O
， O
再 O
无 O
外 O
出 O
。 O

病 O
例 O
5 O
2 O
卢 O
某 O
某 O
1 O
0 O
月 O
1 O
8 O
日 O
8 O
: O
0 O
0 O
从 O
银 B-Place
滩 I-Place
花 I-Place
园 I-Place
站 I-Place
乘 O
坐 O
3 O
2 O
路 O
公 O
交 O
车 O
上 O
班 O
， O

病 O
例 O
5 O
2 O
卢 O
某 O
某 O
1 O
0 O
月 O
1 O
8 O
日 O
1 O
4 O
: O
3 O
0 O
左 O
右 O
乘 O
坐 O
单 O
位 O
同 O
事 O
的 O
车 O
前 O
往 O
桃 B-Place
林 I-Place
路 I-Place
工 O
作 O
， O

病 O
例 O
5 O
2 O
卢 O
某 O
某 O
1 O
0 O
月 O
1 O
8 O
日 O
1 O
7 O
: O
0 O
0 O
乘 O
坐 O
同 O
事 O
的 O
车 O
返 O
回 O
家 B-Place
中 O
， O
再 O
无 O
外 O
出 O
。 O

病 O
例 O
5 O
2 O
卢 O
某 O
某 O
1 O
0 O
月 O
1 O
9 O
日 O
- O
2 O
0 O
日 O
8 O
: O
0 O
0 O
从 O
银 B-Place
滩 I-Place
花 I-Place
园 I-Place
站 I-Place
乘 O
坐 O
3 O
2 O
路 O
公 O
交 O
车 O
上 O
班 O
， O

病 O
例 O
5 O
2 O
卢 O
某 O
某 O
1 O
0 O
月 O
1 O
9 O
日 O
- O
2 O
0 O
日 O
1 O
7 O
: O
1 O
0 O
返 O
回 O
家 B-Place
中 O
， O
再 O
无 O
外 O
出 O
。 O

病 O
例 O
5 O
2 O
卢 O
某 O
某 O
1 O
0 O
月 O
2 O
1 O
日 O
8 O
: O
3 O
0 O
自 O
驾 O
车 O
上 O
班 O

病 O
例 O
5 O
2 O
卢 O
某 O
某 O
1 O
0 O
月 O
2 O
1 O
日 O
9 O
: O
0 O
0 O
左 O
右 O
自 O
驾 O
车 O
送 O
丈 O
夫 O
刘 O
某 O
某 O
到 O
单 B-Place
位 I-Place
， O
随 O
后 O
前 O
往 O
其 O
父 B-Place
母 I-Place
家 I-Place
（ I-Place
城 I-Place
关 I-Place
区 I-Place
一 I-Place
只 I-Place
船 I-Place
南 I-Place
街 I-Place
6 I-Place
0 I-Place
号 I-Place
） I-Place
， O

病 O
例 O
5 O
2 O
卢 O
某 O
某 O
1 O
0 O
月 O
2 O
1 O
日 O
1 O
2 O
: O
0 O
0 O
在 O
一 B-Place
只 I-Place
船 I-Place
南 I-Place
街 I-Place
6 I-Place
0 I-Place
号 I-Place
小 I-Place
区 I-Place
排 O
队 O
核 O
酸 O
采 O
样 O
后 O
返 O
回 O
父 B-Place
母 I-Place
家 I-Place
中 O
， O
再 O
无 O
外 O
出 O
。 O

病 O
例 O
5 O
2 O
卢 O
某 O
某 O
1 O
0 O
月 O
2 O
2 O
日 O
7 O
: O
3 O
0 O
从 O
兰 B-Place
海 I-Place
商 I-Place
贸 I-Place
城 I-Place
站 I-Place
乘 O
坐 O
1 O
1 O
8 O
路 O
公 O
交 O
车 O
上 O
班 O
， O

病 O
例 O
5 O
2 O
卢 O
某 O
某 O
1 O
0 O
月 O
2 O
2 O
日 O
1 O
2 O
: O
0 O
0 O
左 O
右 O
前 O
往 O
任 B-Place
家 I-Place
庄 I-Place
十 I-Place
字 I-Place
恒 I-Place
宏 I-Place
食 I-Place
堂 I-Place
吃 O
饭 O
， O

病 O
例 O
5 O
2 O
卢 O
某 O
某 O
1 O
0 O
月 O
2 O
2 O
日 O
1 O
2 O
: O
4 O
0 O
返 O
回 O
单 B-Place
位 I-Place

病 O
例 O
5 O
2 O
卢 O
某 O
某 O
1 O
0 O
月 O
2 O
2 O
日 O
1 O
7 O
: O
0 O
0 O
从 O
光 B-Place
华 I-Place
街 I-Place
乘 O
坐 O
1 O
1 O
8 O
路 O
公 O
交 O
车 O
返 O
回 O
父 B-Place
母 I-Place
家 I-Place
中 O
。 O

病 O
例 O
5 O
2 O
卢 O
某 O
某 O
1 O
0 O
月 O
2 O
3 O
日 O
1 O
6 O
: O
2 O
5 O
从 O
其 O
父 B-Place
母 I-Place
家 I-Place
自 O
驾 O
车 O
返 O
回 O
银 B-Place
滩 I-Place
花 I-Place
园 I-Place
取 O
快 O
递 O
， O

病 O
例 O
5 O
2 O
卢 O
某 O
某 O
1 O
0 O
月 O
2 O
3 O
日 O
1 O
7 O
: O
4 O
2 O
到 O
达 O
兰 B-Place
州 I-Place
大 I-Place
学 I-Place
站 I-Place
， O
步 O
行 O
至 O
一 B-Place
点 I-Place
点 I-Place
奶 I-Place
茶 I-Place
店 I-Place
买 O
奶 O
茶 O
， O
全 O
程 O
佩 O
戴 O
口 O
罩 O
， O

病 O
例 O
5 O
2 O
卢 O
某 O
某 O
1 O
0 O
月 O
2 O
3 O
日 O
1 O
8 O
: O
0 O
3 O
回 O
到 O
父 B-Place
母 I-Place
家 I-Place
中 O
， O
再 O
无 O
外 O
出 O

病 O
例 O
5 O
2 O
卢 O
某 O
某 O
1 O
0 O
月 O
2 O
4 O
日 O
1 O
5 O
: O
3 O
0 O
左 O
右 O
在 O
一 B-Place
只 I-Place
船 I-Place
南 I-Place
街 I-Place
6 I-Place
0 I-Place
号 I-Place
小 I-Place
区 I-Place
核 O
酸 O
采 O
样 O
， O
后 O
返 O
回 O
父 B-Place
母 I-Place
家 I-Place

病 O
例 O
5 O
2 O
卢 O
某 O
某 O
1 O
0 O
月 O
2 O
4 O
日 O
1 O
9 O
: O
1 O
3 O
与 O
其 O
丈 O
夫 O
刘 O
某 O
某 O
乘 O
坐 O
地 O
铁 O
返 O
回 O
银 B-Place
滩 I-Place
花 I-Place
园 I-Place
家 I-Place
中 O
。 O

病 O
例 O
5 O
2 O
卢 O
某 O
某 O
1 O
0 O
月 O
2 O
5 O
日 O
8 O
: O
3 O
0 O
从 O
银 B-Place
滩 I-Place
花 I-Place
园 I-Place
家 I-Place
中 O
自 O
驾 O
车 O
上 O
班 O

病 O
例 O
5 O
2 O
卢 O
某 O
某 O
1 O
0 O
月 O
2 O
5 O
日 O
1 O
3 O
: O
1 O
2 O
自 O
驾 O
车 O
返 O
回 O
家 B-Place
中 O

病 O
例 O
5 O
2 O
卢 O
某 O
某 O
1 O
0 O
月 O
2 O
5 O
日 O
1 O
9 O
: O
0 O
0 O
左 O
右 O
与 O
丈 O
夫 O
刘 O
某 O
某 O
自 O
驾 O
车 O
前 O
往 O
金 B-Place
牛 I-Place
街 I-Place
必 I-Place
胜 I-Place
客 I-Place
购 O
买 O
披 O
萨 O
， O
两 O
人 O
未 O
下 O
车 O
， O
在 O
马 B-Place
路 I-Place
旁 I-Place
车 I-Place
内 I-Place
等 O
待 O
， O
由 O
店 O
员 O
送 O
餐 O
， O
支 O
付 O
方 O
式 O
为 O
必 O
胜 O
客 O
A O
P O
P O
， O
夫 O
妻 O
双 O
方 O
均 O
佩 O
戴 O
口 O
罩 O
， O
送 O
餐 O
店 O
员 O
也 O
佩 O
戴 O
口 O
罩 O
， O
餐 O
从 O
车 O
窗 O
口 O
递 O
入 O
， O
接 O
触 O
时 O
间 O
几 O
秒 O
钟 O
， O
后 O
返 O
回 O
家 B-Place
中 O
未 O
外 O
出 O
， O

病 O
例 O
5 O
2 O
卢 O
某 O
某 O
1 O
0 O
月 O
2 O
5 O
日 O
2 O
2 O
: O
0 O
0 O
左 O
右 O
转 O
运 O
至 O
集 B-Place
中 I-Place
隔 I-Place
离 I-Place
点 I-Place
。 O
