# Supplementary material for: Multi-Model Fusion-Based Hierarchical Extraction for Chinese Epidemic Event
Source: Data Sci Eng. 2023 Jan 2;8(1):73–83. doi: 10.1007/s41019-022-00203-6 (PMC9807097; doi:10.1007/s41019-022-00203-6)
Supplement: Supplementary file 1 — (zip 67849 KB) [file 41019_2022_203_MOESM1_ESM.zip › IDCNN/result_IDCNN.txt]

病 B-Id B-Id
例 I-Id I-Id
5 I-Id I-Id
9 I-Id I-Id
张 B-Per B-Per
某 I-Per I-Per
某 I-Per I-Per
1 B-Date B-Date
0 I-Date I-Date
月 I-Date I-Date
2 I-Date I-Date
1 I-Date I-Date
日 I-Date I-Date
无 B-Place B-Place
外 O O
出 O O

病 B-Id B-Id
例 I-Id I-Id
5 I-Id I-Id
9 I-Id I-Id
张 B-Per B-Per
某 I-Per I-Per
某 I-Per I-Per
1 B-Date B-Date
0 I-Date I-Date
月 I-Date I-Date
2 I-Date I-Date
3 I-Date I-Date
日 I-Date I-Date
无 B-Place O
外 O O
出 O O

病 B-Id B-Id
例 I-Id I-Id
5 I-Id I-Id
4 I-Id I-Id
王 B-Per B-Per
某 I-Per I-Per
1 B-Date B-Date
0 I-Date I-Date
月 I-Date I-Date
2 I-Date I-Date
9 I-Date I-Date
日 I-Date I-Date
1 B-Time B-Time
1 I-Time I-Time
: I-Time I-Time
3 I-Time I-Time
2 I-Time I-Time
返 O O
回 O O

病 B-Id B-Id
例 I-Id I-Id
5 I-Id I-Id
4 I-Id I-Id
王 B-Per B-Per
某 I-Per I-Per
1 B-Date B-Date
0 I-Date I-Date
月 I-Date I-Date
3 I-Date I-Date
0 I-Date I-Date
日 I-Date I-Date
全 B-Time B-Time
天 I-Time I-Time
休 O O
息 O O
无 B-Place O
外 O O
出 O O

病 B-Id B-Id
例 I-Id I-Id
5 I-Id I-Id
7 I-Id I-Id
杨 B-Per B-Per
某 I-Per I-Per
某 I-Per I-Per
1 B-Date B-Date
0 I-Date I-Date
月 I-Date I-Date
2 I-Date I-Date
4 I-Date I-Date
日 I-Date I-Date
上 B-Time B-Time
午 I-Time I-Time
上 B-Time I-Time
午 I-Time I-Time
在 O O
家 B-Place B-Place

病 B-Id B-Id
例 I-Id I-Id
5 I-Id I-Id
9 I-Id I-Id
张 B-Per B-Per
某 I-Per I-Per
某 I-Per I-Per
1 B-Date B-Date
0 I-Date I-Date
月 I-Date I-Date
2 I-Date I-Date
8 I-Date I-Date
日 I-Date I-Date
上 B-Time B-Time
午 I-Time I-Time
上 B-Time I-Time
午 I-Time I-Time
无 O O
外 O O
出 O O

病 B-Id B-Id
例 I-Id I-Id
6 I-Id I-Id
0 I-Id I-Id
王 B-Per B-Per
某 I-Per I-Per
某 I-Per I-Per
1 B-Date B-Date
0 I-Date I-Date
月 I-Date I-Date
2 I-Date I-Date
5 I-Date I-Date
日 I-Date I-Date
全 B-Time B-Time
天 I-Time I-Time
在 O O
家 B-Place B-Place
无 O O
外 O O
出 O O

病 B-Id B-Id
例 I-Id I-Id
6 I-Id I-Id
0 I-Id I-Id
王 B-Per B-Per
某 I-Per I-Per
某 I-Per I-Per
1 B-Date B-Date
0 I-Date I-Date
月 I-Date I-Date
2 I-Date I-Date
7 I-Date I-Date
日 I-Date I-Date
全 B-Time B-Time
天 I-Time I-Time
在 O O
家 B-Place B-Place
无 O O
外 O O
出 O O

病 B-Id B-Id
例 I-Id I-Id
6 I-Id I-Id
0 I-Id I-Id
王 B-Per B-Per
某 I-Per I-Per
某 I-Per I-Per
1 B-Date B-Date
0 I-Date I-Date
月 I-Date I-Date
2 I-Date I-Date
9 I-Date I-Date
日 I-Date I-Date
上 B-Time B-Time
午 I-Time I-Time
在 O O
家 B-Place B-Place
无 O O
外 O O
出 O O

病 B-Id B-Id
例 I-Id I-Id
6 I-Id I-Id
1 I-Id I-Id
廖 B-Per B-Per
某 I-Per I-Per
某 I-Per I-Per
1 B-Date B-Date
0 I-Date I-Date
月 I-Date I-Date
2 I-Date I-Date
5 I-Date I-Date
日 I-Date I-Date
7 B-Time B-Time
: I-Time I-Time
1 I-Time I-Time
0 I-Time I-Time
骑 B-Type B-Type
车 I-Type I-Type
上 O B-Place
班 O I-Place

病 B-Id B-Id
例 I-Id I-Id
6 I-Id I-Id
1 I-Id I-Id
廖 B-Per B-Per
某 I-Per I-Per
某 I-Per I-Per
1 B-Date B-Date
0 I-Date I-Date
月 I-Date I-Date
2 I-Date I-Date
8 I-Date I-Date
日 I-Date I-Date
7 B-Time B-Time
: I-Time I-Time
1 I-Time I-Time
0 I-Time I-Time
骑 B-Type B-Type
车 I-Type I-Type
上 O B-Place
班 O I-Place

病 B-Id B-Id
例 I-Id I-Id
6 I-Id I-Id
1 I-Id I-Id
廖 B-Per B-Per
某 I-Per I-Per
某 I-Per I-Per
1 B-Date B-Date
0 I-Date I-Date
月 I-Date I-Date
2 I-Date I-Date
8 I-Date I-Date
日 I-Date I-Date
8 B-Time B-Time
: I-Time I-Time
4 I-Time I-Time
0 I-Time I-Time
骑 B-Type B-Type
车 I-Type I-Type
回 O O
家 B-Place B-Place

病 B-Id B-Id
例 I-Id I-Id
6 I-Id I-Id
4 I-Id I-Id
丁 B-Per B-Per
某 I-Per I-Per
1 B-Date B-Date
0 I-Date I-Date
月 I-Date I-Date
2 I-Date I-Date
4 I-Date I-Date
日 I-Date I-Date
上 B-Time B-Time
午 I-Time I-Time
上 B-Time I-Time
午 I-Time I-Time
在 O O
家 B-Place B-Place
无 O O
外 O O
出 O O

病 B-Id B-Id
例 I-Id I-Id
6 I-Id I-Id
7 I-Id I-Id
王 B-Per B-Per
某 I-Per I-Per
某 I-Per I-Per
1 B-Date B-Date
0 I-Date I-Date
月 I-Date I-Date
2 I-Date I-Date
5 I-Date I-Date
日 I-Date I-Date
5 B-Time B-Time
: I-Time I-Time
4 I-Time I-Time
0 I-Time I-Time
出 O O
门 O O
晨 O O
练 O O

病 B-Id B-Id
例 I-Id I-Id
6 I-Id I-Id
0 I-Id I-Id
王 B-Per B-Per
某 I-Per I-Per
某 I-Per I-Per
1 B-Date B-Date
0 I-Date I-Date
月 I-Date I-Date
2 I-Date I-Date
3 I-Date I-Date
日 I-Date I-Date
全 B-Time B-Time
天 I-Time I-Time
全 B-Time I-Time
天 I-Time I-Time
在 O O
家 B-Place B-Place
无 O O
外 O O
出 O O

病 B-Id B-Id
例 I-Id I-Id
6 I-Id I-Id
1 I-Id I-Id
廖 B-Per B-Per
某 I-Per I-Per
某 I-Per I-Per
1 B-Date B-Date
0 I-Date I-Date
月 I-Date I-Date
2 I-Date I-Date
3 I-Date I-Date
日 I-Date I-Date
1 B-Time B-Time
2 I-Time I-Time
: I-Time I-Time
5 I-Time I-Time
0 I-Time I-Time
骑 B-Type B-Type
车 I-Type I-Type
上 O B-Place
班 O I-Place

病 B-Id B-Id
例 I-Id I-Id
6 I-Id I-Id
1 I-Id I-Id
廖 B-Per B-Per
某 I-Per I-Per
某 I-Per I-Per
1 B-Date B-Date
0 I-Date I-Date
月 I-Date I-Date
2 I-Date I-Date
3 I-Date I-Date
日 I-Date I-Date
1 B-Time B-Time
6 I-Time I-Time
: I-Time I-Time
4 I-Time I-Time
0 I-Time I-Time
骑 B-Type B-Type
车 I-Type I-Type
回 O O
家 B-Place B-Place

病 B-Id B-Id
例 I-Id I-Id
6 I-Id I-Id
1 I-Id I-Id
廖 B-Per B-Per
某 I-Per I-Per
某 I-Per I-Per
1 B-Date B-Date
0 I-Date I-Date
月 I-Date I-Date
2 I-Date I-Date
4 I-Date I-Date
日 I-Date I-Date
1 B-Time B-Time
1 I-Time I-Time
: I-Time I-Time
0 I-Time I-Time
5 I-Time I-Time
骑 B-Type B-Type
车 I-Type I-Type
回 O O
家 B-Place B-Place

病 B-Id B-Id
例 I-Id I-Id
6 I-Id I-Id
1 I-Id I-Id
廖 B-Per B-Per
某 I-Per I-Per
某 I-Per I-Per
1 B-Date B-Date
0 I-Date I-Date
月 I-Date I-Date
2 I-Date I-Date
4 I-Date I-Date
日 I-Date I-Date
1 B-Time B-Time
1 I-Time I-Time
: I-Time I-Time
3 I-Time I-Time
0 I-Time I-Time
骑 B-Type B-Type
车 I-Type I-Type
上 O B-Place
班 O I-Place

病 B-Id B-Id
例 I-Id I-Id
6 I-Id I-Id
1 I-Id I-Id
廖 B-Per B-Per
某 I-Per I-Per
某 I-Per I-Per
1 B-Date B-Date
0 I-Date I-Date
月 I-Date I-Date
2 I-Date I-Date
4 I-Date I-Date
日 I-Date I-Date
1 B-Time B-Time
3 I-Time I-Time
: I-Time I-Time
3 I-Time I-Time
5 I-Time I-Time
骑 B-Type B-Type
车 I-Type I-Type
回 O O
家 B-Place B-Place

病 B-Id B-Id
例 I-Id I-Id
6 I-Id I-Id
1 I-Id I-Id
廖 B-Per B-Per
某 I-Per I-Per
某 I-Per I-Per
1 B-Date B-Date
0 I-Date I-Date
月 I-Date I-Date
2 I-Date I-Date
4 I-Date I-Date
日 I-Date I-Date
1 B-Time B-Time
7 I-Time I-Time
: I-Time I-Time
3 I-Time I-Time
0 I-Time I-Time
骑 B-Type B-Type
车 I-Type I-Type
回 O O
家 B-Place B-Place

病 B-Id B-Id
例 I-Id I-Id
6 I-Id I-Id
1 I-Id I-Id
廖 B-Per B-Per
某 I-Per I-Per
某 I-Per I-Per
1 B-Date B-Date
0 I-Date I-Date
月 I-Date I-Date
2 I-Date I-Date
5 I-Date I-Date
日 I-Date I-Date
1 B-Time B-Time
6 I-Time I-Time
: I-Time I-Time
1 I-Time I-Time
0 I-Time I-Time
骑 B-Type B-Type
车 I-Type I-Type
上 O O
班 O O

病 B-Id B-Id
例 I-Id I-Id
6 I-Id I-Id
1 I-Id I-Id
廖 B-Per B-Per
某 I-Per I-Per
某 I-Per I-Per
1 B-Date B-Date
0 I-Date I-Date
月 I-Date I-Date
2 I-Date I-Date
5 I-Date I-Date
日 I-Date I-Date
1 B-Time B-Time
7 I-Time I-Time
: I-Time I-Time
4 I-Time I-Time
0 I-Time I-Time
骑 B-Type B-Type
车 I-Type I-Type
回 O O
家 B-Place B-Place

病 B-Id B-Id
例 I-Id I-Id
6 I-Id I-Id
4 I-Id I-Id
丁 B-Per B-Per
某 I-Per I-Per
1 B-Date B-Date
0 I-Date I-Date
月 I-Date I-Date
2 I-Date I-Date
5 I-Date I-Date
日 I-Date I-Date
全 B-Time B-Time
天 I-Time I-Time
全 B-Time I-Time
天 I-Time I-Time
在 O O
家 B-Place B-Place
无 O O
外 O O
出 O O
。 O O

病 B-Id B-Id
例 I-Id I-Id
5 I-Id I-Id
4 I-Id I-Id
王 B-Per B-Per
某 I-Per I-Per
1 B-Date B-Date
0 I-Date I-Date
月 I-Date I-Date
2 I-Date I-Date
9 I-Date I-Date
日 I-Date I-Date
1 B-Time B-Time
8 I-Time I-Time
: I-Time I-Time
0 I-Time I-Time
0 I-Time I-Time
乘 B-Type B-Type
车 I-Type I-Type
返 O O
回 O O
用 O O
餐 O O

病 B-Id B-Id
例 I-Id I-Id
5 I-Id I-Id
5 I-Id I-Id
马 B-Per B-Per
某 I-Per I-Per
某 I-Per I-Per
则 I-Per B-Date
1 B-Date B-Date
0 I-Date I-Date
月 I-Date I-Date
2 I-Date I-Date
2 I-Date I-Date
日 I-Date I-Date
— I-Date I-Date
2 I-Date I-Date
3 I-Date I-Date
日 I-Date I-Date
在 O O
家 B-Place B-Place
无 O O
外 O O
出 O O

病 B-Id B-Id
例 I-Id I-Id
6 I-Id I-Id
1 I-Id I-Id
廖 B-Per B-Per
某 I-Per I-Per
某 I-Per I-Per
1 B-Date B-Date
0 I-Date I-Date
月 I-Date I-Date
2 I-Date I-Date
5 I-Date I-Date
日 I-Date I-Date
9 B-Time B-Time
: I-Time I-Time
0 I-Time I-Time
0 I-Time I-Time
左 O O
右 O O
骑 B-Type B-Type
车 I-Type I-Type
回 O O
家 B-Place B-Place

病 B-Id B-Id
例 I-Id I-Id
5 I-Id I-Id
3 I-Id I-Id
米 B-Per B-Per
某 I-Per I-Per
某 I-Per I-Per
木 I-Per O
1 B-Date B-Date
0 I-Date I-Date
月 I-Date I-Date
2 I-Date I-Date
2 I-Date I-Date
日 I-Date I-Date
— I-Date I-Date
2 I-Date I-Date
3 I-Date I-Date
日 I-Date I-Date
居 O O
家 B-Place B-Place
无 O O
外 O O
出 O O
。 O O

病 B-Id B-Id
例 I-Id I-Id
5 I-Id I-Id
3 I-Id I-Id
米 B-Per B-Per
某 I-Per I-Per
某 I-Per I-Per
木 I-Per O
1 B-Date B-Date
0 I-Date I-Date
月 I-Date I-Date
2 I-Date I-Date
4 I-Date I-Date
日 I-Date I-Date
1 B-Time B-Time
2 I-Time I-Time
: I-Time I-Time
3 I-Time I-Time
0 I-Time I-Time
返 O O
回 O O
家 B-Place B-Place
中 O O
， O O

病 B-Id B-Id
例 I-Id I-Id
5 I-Id I-Id
4 I-Id I-Id
王 B-Per B-Per
某 I-Per I-Per
1 B-Date B-Date
1 I-Date I-Date
月 I-Date I-Date
1 I-Date I-Date
日 I-Date I-Date
1 B-Time B-Time
4 I-Time I-Time
: I-Time I-Time
0 I-Time I-Time
0 I-Time I-Time
返 O O
回 O O
工 B-Place O
作 I-Place O
单 I-Place B-Place
位 I-Place I-Place
就 O O
餐 O O

病 B-Id B-Id
例 I-Id I-Id
6 I-Id I-Id
1 I-Id I-Id
廖 B-Per B-Per
某 I-Per I-Per
某 I-Per I-Per
1 B-Date B-Date
0 I-Date I-Date
月 I-Date I-Date
2 I-Date I-Date
6 I-Date I-Date
- I-Date I-Date
2 I-Date I-Date
7 I-Date I-Date
日 I-Date I-Date
7 B-Time B-Time
: I-Time I-Time
1 I-Time I-Time
0 I-Time I-Time
骑 B-Type B-Type
车 I-Type I-Type
上 O O
班 O B-Place

病 B-Id B-Id
例 I-Id I-Id
6 I-Id I-Id
1 I-Id I-Id
廖 B-Per B-Per
某 I-Per I-Per
某 I-Per I-Per
1 B-Date B-Date
0 I-Date I-Date
月 I-Date I-Date
2 I-Date I-Date
6 I-Date I-Date
- I-Date I-Date
2 I-Date I-Date
7 I-Date I-Date
日 I-Date I-Date
8 B-Time B-Time
: I-Time I-Time
3 I-Time I-Time
0 I-Time I-Time
骑 B-Type B-Type
车 I-Type I-Type
回 O O
家 B-Place B-Place

病 B-Id B-Id
例 I-Id I-Id
6 I-Id I-Id
2 I-Id I-Id
何 B-Per B-Per
某 I-Per I-Per
1 B-Date B-Date
0 I-Date I-Date
月 I-Date I-Date
2 I-Date I-Date
9 I-Date I-Date
日 I-Date I-Date
1 B-Time B-Time
8 I-Time I-Time
: I-Time I-Time
0 I-Time I-Time
0 I-Time I-Time
乘 B-Type B-Type
车 I-Type I-Type
返 O O
回 O O
用 O O
餐 O O
后 O O

病 B-Id B-Id
例 I-Id I-Id
6 I-Id I-Id
3 I-Id I-Id
严 B-Per B-Per
某 I-Per I-Per
某 I-Per I-Per
1 B-Date B-Date
0 I-Date I-Date
月 I-Date I-Date
2 I-Date I-Date
6 I-Date I-Date
日 I-Date I-Date
5 B-Time B-Time
: I-Time I-Time
0 I-Time I-Time
0 I-Time I-Time
步 B-Type B-Type
行 I-Type I-Type
至 O O
单 B-Place B-Place
位 I-Place I-Place
工 O O
作 O O

病 B-Id B-Id
例 I-Id I-Id
6 I-Id I-Id
3 I-Id I-Id
严 B-Per B-Per
某 I-Per I-Per
某 I-Per I-Per
1 B-Date B-Date
0 I-Date I-Date
月 I-Date I-Date
2 I-Date I-Date
7 I-Date I-Date
日 I-Date I-Date
1 B-Time B-Time
0 I-Time I-Time
: I-Time I-Time
4 I-Time I-Time
0 I-Time I-Time
返 O O
回 O O
单 O B-Place
位 O I-Place
工 O O
作 O O

病 B-Id B-Id
例 I-Id I-Id
5 I-Id I-Id
4 I-Id I-Id
王 B-Per B-Per
某 I-Per I-Per
1 B-Date B-Date
0 I-Date I-Date
月 I-Date I-Date
2 I-Date I-Date
7 I-Date I-Date
日 I-Date I-Date
2 B-Time B-Time
3 I-Time I-Time
: I-Time I-Time
0 I-Time I-Time
0 I-Time I-Time
到 O O
陇 B-Place B-Place
西 I-Place I-Place
路 I-Place I-Place
附 I-Place I-Place
近 I-Place I-Place
休 O O
息 O O

病 B-Id B-Id
例 I-Id I-Id
6 I-Id I-Id
1 I-Id I-Id
廖 B-Per B-Per
某 I-Per I-Per
某 I-Per I-Per
1 B-Date B-Date
0 I-Date I-Date
月 I-Date I-Date
2 I-Date I-Date
2 I-Date I-Date
日 I-Date I-Date
1 B-Time B-Time
1 I-Time I-Time
: I-Time I-Time
3 I-Time I-Time
0 I-Time I-Time
骑 B-Type B-Type
车 I-Type I-Type
回 O O
家 B-Place B-Place
吃 O O
午 O O
饭 O O

病 B-Id B-Id
例 I-Id I-Id
6 I-Id I-Id
2 I-Id I-Id
何 B-Per B-Per
某 I-Per I-Per
1 B-Date B-Date
0 I-Date I-Date
月 I-Date I-Date
2 I-Date I-Date
7 I-Date I-Date
日 I-Date I-Date
2 B-Time B-Time
1 I-Time I-Time
: I-Time I-Time
3 I-Time I-Time
0 I-Time I-Time
返 O O
回 O O
工 B-Place O
作 I-Place O
单 I-Place B-Place
位 I-Place I-Place
就 O O
餐 O O

病 B-Id B-Id
例 I-Id I-Id
5 I-Id I-Id
3 I-Id I-Id
米 B-Per B-Per
某 I-Per I-Per
某 I-Per I-Per
木 I-Per O
1 B-Date B-Date
0 I-Date I-Date
月 I-Date I-Date
1 I-Date I-Date
7 I-Date I-Date
日 I-Date I-Date
— I-Date I-Date
2 I-Date I-Date
0 I-Date I-Date
日 I-Date I-Date
1 B-Time B-Time
4 I-Time I-Time
: I-Time I-Time
1 I-Time I-Time
0 I-Time I-Time
去 O O
学 B-Place B-Place
校 I-Place I-Place

病 B-Id B-Id
例 I-Id I-Id
5 I-Id I-Id
4 I-Id I-Id
王 B-Per B-Per
某 I-Per I-Per
1 B-Date B-Date
0 I-Date I-Date
月 I-Date I-Date
2 I-Date I-Date
9 I-Date I-Date
日 I-Date I-Date
1 B-Time B-Time
4 I-Time I-Time
: I-Time I-Time
1 I-Time I-Time
3 I-Time I-Time
到 O O
达 O O
鱼 B-Place B-Place
池 I-Place I-Place
口 I-Place I-Place
附 I-Place I-Place
近 I-Place I-Place
工 O O
作 O O

病 B-Id B-Id
例 I-Id I-Id
5 I-Id I-Id
4 I-Id I-Id
王 B-Per B-Per
某 I-Per I-Per
1 B-Date B-Date
0 I-Date I-Date
月 I-Date I-Date
2 I-Date I-Date
9 I-Date I-Date
日 I-Date I-Date
1 B-Time B-Time
8 I-Time I-Time
: I-Time I-Time
3 I-Time I-Time
0 I-Time I-Time
外 O O
出 O O
天 B-Place B-Place
平 I-Place I-Place
街 I-Place I-Place
附 I-Place I-Place
近 I-Place I-Place
工 O O
作 O O

病 B-Id B-Id
例 I-Id I-Id
5 I-Id I-Id
4 I-Id I-Id
王 B-Per B-Per
某 I-Per I-Per
1 B-Date B-Date
0 I-Date I-Date
月 I-Date I-Date
2 I-Date I-Date
9 I-Date I-Date
日 I-Date I-Date
2 B-Time B-Time
1 I-Time I-Time
: I-Time I-Time
0 I-Time I-Time
0 I-Time I-Time
返 O O
回 O O
陇 B-Place B-Place
西 I-Place I-Place
路 I-Place I-Place
附 I-Place I-Place
近 I-Place I-Place
休 O O
息 O O

病 B-Id B-Id
例 I-Id I-Id
5 I-Id I-Id
4 I-Id I-Id
王 B-Per B-Per
某 I-Per I-Per
1 B-Date B-Date
0 I-Date I-Date
月 I-Date I-Date
3 I-Date I-Date
1 I-Date I-Date
日 I-Date I-Date
2 B-Time B-Time
2 I-Time I-Time
: I-Time I-Time
0 I-Time I-Time
0 I-Time I-Time
返 O O
回 O O
陇 B-Place B-Place
西 I-Place I-Place
路 I-Place I-Place
附 I-Place I-Place
近 I-Place I-Place
休 O O
息 O O

病 B-Id B-Id
例 I-Id I-Id
5 I-Id I-Id
4 I-Id I-Id
王 B-Per B-Per
某 I-Per I-Per
1 B-Date B-Date
1 I-Date I-Date
月 I-Date I-Date
1 I-Date I-Date
日 I-Date I-Date
8 B-Time B-Time
: I-Time I-Time
4 I-Time I-Time
0 I-Time I-Time
乘 B-Type B-Type
车 I-Type I-Type
前 O O
往 O O
铁 B-Place B-Place
路 I-Place I-Place
局 I-Place I-Place
附 I-Place I-Place
近 I-Place I-Place
工 O O
作 O O

病 B-Id B-Id
例 I-Id I-Id
5 I-Id I-Id
6 I-Id I-Id
王 B-Per B-Per
某 I-Per I-Per
某 I-Per I-Per
1 B-Date B-Date
0 I-Date I-Date
月 I-Date I-Date
2 I-Date I-Date
6 I-Date I-Date
日 I-Date I-Date
凌 B-Time B-Time
晨 I-Time I-Time
被 O O
转 O O
运 O O
至 O O
集 B-Place B-Place
中 I-Place I-Place
隔 I-Place I-Place
离 I-Place I-Place
点 I-Place I-Place
隔 O O
离 O O

病 B-Id B-Id
例 I-Id I-Id
5 I-Id I-Id
8 I-Id I-Id
梁 B-Per B-Per
某 I-Per I-Per
1 B-Date B-Date
0 I-Date I-Date
月 I-Date I-Date
2 I-Date I-Date
9 I-Date I-Date
日 I-Date I-Date
— I-Date I-Date
1 I-Date I-Date
1 I-Date I-Date
月 I-Date I-Date
3 I-Date I-Date
日 I-Date I-Date
在 O O
集 B-Place B-Place
中 I-Place I-Place
隔 I-Place I-Place
离 I-Place I-Place
点 I-Place I-Place
隔 O O
离 O O

病 B-Id B-Id
例 I-Id I-Id
6 I-Id I-Id
1 I-Id I-Id
廖 B-Per B-Per
某 I-Per I-Per
某 I-Per I-Per
1 B-Date B-Date
0 I-Date I-Date
月 I-Date I-Date
2 I-Date I-Date
8 I-Date I-Date
日 I-Date I-Date
1 B-Time B-Time
4 I-Time I-Time
: I-Time I-Time
0 I-Time I-Time
0 I-Time I-Time
转 O O
运 O O
至 O O
集 B-Place B-Place
中 I-Place I-Place
隔 I-Place I-Place
离 I-Place I-Place
点 I-Place I-Place

病 B-Id B-Id
例 I-Id I-Id
6 I-Id I-Id
2 I-Id I-Id
何 B-Per B-Per
某 I-Per I-Per
1 B-Date B-Date
0 I-Date I-Date
月 I-Date I-Date
2 I-Date I-Date
7 I-Date I-Date
日 I-Date I-Date
2 B-Time B-Time
3 I-Time I-Time
: I-Time I-Time
0 I-Time I-Time
0 I-Time I-Time
到 O O
陇 B-Place B-Place
西 I-Place I-Place
路 I-Place I-Place
附 I-Place I-Place
近 I-Place I-Place
休 O O
息 O O
。 O O

病 B-Id B-Id
例 I-Id I-Id
6 I-Id I-Id
2 I-Id I-Id
何 B-Per B-Per
某 I-Per I-Per
1 B-Date B-Date
0 I-Date I-Date
月 I-Date I-Date
2 I-Date I-Date
9 I-Date I-Date
日 I-Date I-Date
1 B-Time B-Time
4 I-Time I-Time
: I-Time I-Time
1 I-Time I-Time
3 I-Time I-Time
到 O O
达 O O
鱼 B-Place B-Place
池 I-Place I-Place
口 I-Place I-Place
附 I-Place I-Place
近 I-Place I-Place
工 O O
作 O O

病 B-Id B-Id
例 I-Id I-Id
6 I-Id I-Id
2 I-Id I-Id
何 B-Per B-Per
某 I-Per I-Per
1 B-Date B-Date
0 I-Date I-Date
月 I-Date I-Date
2 I-Date I-Date
9 I-Date I-Date
日 I-Date I-Date
1 B-Time B-Time
8 I-Time I-Time
: I-Time I-Time
3 I-Time I-Time
0 I-Time I-Time
外 O O
出 O O
天 B-Place B-Place
平 I-Place I-Place
街 I-Place I-Place
附 I-Place I-Place
近 I-Place I-Place
工 O O
作 O O

病 B-Id B-Id
例 I-Id I-Id
6 I-Id I-Id
2 I-Id I-Id
何 B-Per B-Per
某 I-Per I-Per
1 B-Date B-Date
1 I-Date I-Date
月 I-Date I-Date
1 I-Date I-Date
日 I-Date I-Date
8 B-Time B-Time
: I-Time I-Time
4 I-Time I-Time
0 I-Time I-Time
乘 B-Type B-Type
车 I-Type I-Type
前 O O
往 O O
铁 B-Place B-Place
路 I-Place I-Place
局 I-Place I-Place
附 I-Place I-Place
近 I-Place I-Place
工 O O
作 O O

病 B-Id B-Id
例 I-Id I-Id
6 I-Id I-Id
2 I-Id I-Id
何 B-Per B-Per
某 I-Per I-Per
1 B-Date B-Date
1 I-Date I-Date
月 I-Date I-Date
3 I-Date I-Date
日 I-Date I-Date
— I-Date I-Date
1 I-Date I-Date
1 I-Date I-Date
月 I-Date I-Date
5 I-Date I-Date
日 I-Date I-Date
在 O O
集 B-Place B-Place
中 I-Place I-Place
隔 I-Place I-Place
离 I-Place I-Place
点 I-Place I-Place
隔 O O
离 O O
。 O O

病 B-Id B-Id
例 I-Id I-Id
5 I-Id I-Id
3 I-Id I-Id
米 B-Per B-Per
某 I-Per I-Per
某 I-Per I-Per
木 I-Per I-Place
1 B-Date B-Date
0 I-Date I-Date
月 I-Date I-Date
1 I-Date I-Date
7 I-Date I-Date
日 I-Date I-Date
— I-Date I-Date
2 I-Date I-Date
0 I-Date I-Date
日 I-Date I-Date
1 B-Time B-Time
2 I-Time I-Time
: I-Time I-Time
0 I-Time I-Time
0 I-Time I-Time
放 O O
学 O O
回 O O
家 B-Place B-Place

病 B-Id B-Id
例 I-Id I-Id
5 I-Id I-Id
4 I-Id I-Id
王 B-Per B-Per
某 I-Per I-Per
1 B-Date B-Date
0 I-Date I-Date
月 I-Date I-Date
1 I-Date I-Date
日 I-Date I-Date
至 I-Date I-Date
1 I-Date I-Date
0 I-Date I-Date
月 I-Date I-Date
2 I-Date I-Date
6 I-Date I-Date
日 I-Date I-Date
无 O O
兰 B-Place B-Place
州 I-Place I-Place
市 I-Place I-Place
以 O O
外 O O
旅 O O
行 O O
史 O O

病 B-Id B-Id
例 I-Id I-Id
5 I-Id I-Id
4 I-Id I-Id
王 B-Per B-Per
某 I-Per I-Per
1 B-Date B-Date
0 I-Date I-Date
月 I-Date I-Date
2 I-Date I-Date
7 I-Date I-Date
日 I-Date I-Date
1 B-Time B-Time
5 I-Time I-Time
: I-Time I-Time
0 I-Time I-Time
0 I-Time I-Time
外 O O
出 O O
到 O O
雁 B-Place B-Place
北 I-Place I-Place
路 I-Place I-Place
附 I-Place I-Place
近 I-Place I-Place
工 O O
作 O O

病 B-Id B-Id
例 I-Id I-Id
5 I-Id I-Id
5 I-Id I-Id
马 B-Per B-Per
某 I-Per I-Per
某 I-Per I-Per
则 I-Per B-Date
1 B-Date I-Date
1 I-Date I-Date
月 I-Date I-Date
2 I-Date I-Date
日 I-Date I-Date
现 O O
住 O O
兰 B-Place B-Place
州 I-Place I-Place
市 I-Place I-Place
七 I-Place I-Place
里 I-Place I-Place
河 I-Place I-Place
区 I-Place I-Place
五 I-Place I-Place
星 I-Place I-Place
坪 I-Place I-Place
后 I-Place I-Place
街 I-Place I-Place

病 B-Id B-Id
例 I-Id I-Id
5 I-Id I-Id
5 I-Id I-Id
马 B-Per B-Per
某 I-Per I-Per
某 I-Per I-Per
则 I-Per B-Date
1 B-Date B-Date
0 I-Date I-Date
月 I-Date I-Date
2 I-Date I-Date
5 I-Date I-Date
日 I-Date I-Date
1 B-Time B-Time
4 I-Time I-Time
: I-Time I-Time
0 I-Time I-Time
0 I-Time I-Time
转 O O
运 O O
至 O O
集 B-Place B-Place
中 I-Place I-Place
隔 I-Place I-Place
离 I-Place I-Place
点 I-Place I-Place

病 B-Id B-Id
例 I-Id I-Id
5 I-Id I-Id
6 I-Id I-Id
王 B-Per B-Per
某 I-Per I-Per
某 I-Per I-Per
1 B-Date B-Date
0 I-Date I-Date
月 I-Date I-Date
2 I-Date I-Date
7 I-Date I-Date
日 I-Date I-Date
— I-Date I-Date
1 I-Date I-Date
1 I-Date I-Date
月 I-Date I-Date
3 I-Date I-Date
日 I-Date I-Date
在 O O
集 B-Place B-Place
中 I-Place I-Place
隔 I-Place I-Place
离 I-Place I-Place
点 I-Place I-Place
隔 O O
离 O O

病 B-Id B-Id
例 I-Id I-Id
5 I-Id I-Id
7 I-Id I-Id
杨 B-Per B-Per
某 I-Per I-Per
某 I-Per I-Per
1 B-Date B-Date
0 I-Date I-Date
月 I-Date I-Date
2 I-Date I-Date
6 I-Date I-Date
日 I-Date I-Date
1 B-Time B-Time
: I-Time I-Time
1 I-Time I-Time
0 I-Time I-Time
转 O O
运 O O
至 O O
集 B-Place B-Place
中 I-Place I-Place
隔 I-Place I-Place
离 I-Place I-Place
点 I-Place I-Place
隔 O O
离 O O

病 B-Id B-Id
例 I-Id I-Id
5 I-Id I-Id
7 I-Id I-Id
杨 B-Per B-Per
某 I-Per I-Per
某 I-Per I-Per
1 B-Date B-Date
0 I-Date I-Date
月 I-Date I-Date
2 I-Date I-Date
7 I-Date I-Date
日 I-Date I-Date
— I-Date I-Date
1 I-Date I-Date
1 I-Date I-Date
月 I-Date I-Date
3 I-Date I-Date
日 I-Date I-Date
在 O O
集 B-Place B-Place
中 I-Place I-Place
隔 I-Place I-Place
离 I-Place I-Place
点 I-Place I-Place
隔 O O
离 O O

病 B-Id B-Id
例 I-Id I-Id
5 I-Id I-Id
8 I-Id I-Id
梁 B-Per B-Per
某 I-Per I-Per
1 B-Date B-Date
0 I-Date I-Date
月 I-Date I-Date
1 I-Date I-Date
8 I-Date I-Date
日 I-Date I-Date
— I-Date I-Date
1 I-Date I-Date
0 I-Date I-Date
月 I-Date I-Date
2 I-Date I-Date
7 I-Date I-Date
日 I-Date I-Date
在 O O
省 B-Place B-Place
二 I-Place I-Place
院 I-Place I-Place
住 O O
院 O O
治 O O
疗 O O

病 B-Id B-Id
例 I-Id I-Id
6 I-Id I-Id
2 I-Id I-Id
何 B-Per B-Per
某 I-Per I-Per
1 B-Date B-Date
0 I-Date I-Date
月 I-Date I-Date
2 I-Date I-Date
8 I-Date I-Date
日 I-Date I-Date
2 B-Time B-Time
0 I-Time I-Time
: I-Time I-Time
0 I-Time I-Time
0 I-Time I-Time
返 O O
回 O O
陇 B-Place B-Place
西 I-Place I-Place
路 I-Place I-Place
附 I-Place I-Place
近 I-Place I-Place
休 O O
息 O O
。 O O

病 B-Id B-Id
例 I-Id I-Id
6 I-Id I-Id
2 I-Id I-Id
何 B-Per B-Per
某 I-Per I-Per
1 B-Date B-Date
0 I-Date I-Date
月 I-Date I-Date
3 I-Date I-Date
1 I-Date I-Date
日 I-Date I-Date
2 B-Time B-Time
2 I-Time I-Time
: I-Time I-Time
0 I-Time I-Time
0 I-Time I-Time
返 O O
回 O O
陇 B-Place B-Place
西 I-Place I-Place
路 I-Place I-Place
附 I-Place I-Place
近 I-Place I-Place
休 O O
息 O O
。 O O

病 B-Id B-Id
例 I-Id I-Id
6 I-Id I-Id
4 I-Id I-Id
丁 B-Per B-Per
某 I-Per I-Per
1 B-Date B-Date
0 I-Date I-Date
月 I-Date I-Date
2 I-Date I-Date
7 I-Date I-Date
日 I-Date I-Date
— I-Date I-Date
1 I-Date I-Date
1 I-Date I-Date
月 I-Date I-Date
5 I-Date I-Date
日 I-Date I-Date
在 O O
集 B-Place B-Place
中 I-Place I-Place
隔 I-Place I-Place
离 I-Place I-Place
点 I-Place I-Place
隔 O O
离 O O
。 O O

病 B-Id B-Id
例 I-Id I-Id
6 I-Id I-Id
8 I-Id I-Id
高 B-Per B-Per
某 I-Per I-Per
某 I-Per I-Per
1 B-Date B-Date
0 I-Date I-Date
月 I-Date I-Date
2 I-Date I-Date
7 I-Date I-Date
日 I-Date I-Date
— I-Date I-Date
1 I-Date I-Date
1 I-Date I-Date
月 I-Date I-Date
5 I-Date I-Date
日 I-Date I-Date
集 B-Place B-Place
中 I-Place I-Place
隔 I-Place I-Place
离 I-Place I-Place
点 I-Place I-Place
隔 O O
离 O O
。 O O

病 B-Id B-Id
例 I-Id I-Id
5 I-Id I-Id
3 I-Id I-Id
米 B-Per B-Per
某 I-Per I-Per
某 I-Per O
木 I-Per O
1 B-Date B-Date
0 I-Date I-Date
月 I-Date I-Date
2 I-Date I-Date
1 I-Date I-Date
日 I-Date I-Date
1 B-Time B-Time
7 I-Time I-Time
: I-Time I-Time
0 I-Time I-Time
0 I-Time I-Time
返 O O
回 O O
家 B-Place B-Place
， O O
后 O O
再 O O
无 O O
外 O O
出 O O

病 B-Id B-Id
例 I-Id I-Id
5 I-Id I-Id
3 I-Id I-Id
米 B-Per B-Per
某 I-Per I-Per
某 I-Per I-Per
木 I-Per O
1 B-Date B-Date
0 I-Date I-Date
月 I-Date I-Date
2 I-Date I-Date
4 I-Date I-Date
日 I-Date I-Date
1 B-Time B-Time
8 I-Time I-Time
: I-Time I-Time
0 I-Time I-Time
0 I-Time I-Time
全 O O
家 B-Place O
步 B-Type B-Type
行 I-Type I-Type
返 O O
回 O O
家 B-Place B-Place
中 O O
。 O O

病 B-Id B-Id
例 I-Id I-Id
5 I-Id I-Id
3 I-Id I-Id
米 B-Per B-Per
某 I-Per I-Per
某 I-Per I-Per
木 I-Per O
1 B-Date B-Date
0 I-Date I-Date
月 I-Date I-Date
2 I-Date I-Date
5 I-Date I-Date
日 I-Date I-Date
1 B-Time B-Time
4 I-Time I-Time
: I-Time I-Time
0 I-Time I-Time
0 I-Time I-Time
转 O O
运 O O
至 O O
集 B-Place B-Place
中 I-Place I-Place
隔 I-Place I-Place
离 I-Place I-Place
点 I-Place I-Place
。 O O

病 B-Id B-Id
例 I-Id I-Id
5 I-Id I-Id
4 I-Id I-Id
王 B-Per B-Per
某 I-Per I-Per
1 B-Date B-Date
0 I-Date I-Date
月 I-Date I-Date
2 I-Date I-Date
8 I-Date I-Date
日 I-Date I-Date
1 B-Time B-Time
3 I-Time I-Time
: I-Time I-Time
0 I-Time I-Time
0 I-Time I-Time
前 O B-Place
往 O I-Place
鱼 B-Place I-Place
池 I-Place I-Place
口 I-Place I-Place
附 I-Place I-Place
近 I-Place I-Place
开 O O
展 O O
工 O O
作 O O

病 B-Id B-Id
例 I-Id I-Id
5 I-Id I-Id
4 I-Id I-Id
王 B-Per B-Per
某 I-Per I-Per
1 B-Date B-Date
0 I-Date I-Date
月 I-Date I-Date
3 I-Date I-Date
1 I-Date I-Date
日 I-Date I-Date
1 B-Time B-Time
5 I-Time I-Time
: I-Time I-Time
0 I-Time I-Time
0 I-Time I-Time
前 O O
往 O O
庙 B-Place B-Place
滩 I-Place I-Place
子 I-Place I-Place
附 I-Place I-Place
近 I-Place I-Place
开 O I-Place
展 O I-Place
工 O O
作 O O

病 B-Id B-Id
例 I-Id I-Id
5 I-Id I-Id
9 I-Id I-Id
张 B-Per B-Per
某 I-Per I-Per
某 I-Per I-Per
1 B-Date B-Date
0 I-Date I-Date
月 I-Date I-Date
2 I-Date I-Date
8 I-Date I-Date
日 I-Date I-Date
1 B-Time B-Time
4 I-Time I-Time
: I-Time I-Time
0 I-Time I-Time
0 I-Time I-Time
左 O O
右 O O
转 O O
运 O O
至 O O
集 B-Place B-Place
中 I-Place I-Place
隔 I-Place I-Place
离 I-Place I-Place
点 I-Place I-Place

病 B-Id B-Id
例 I-Id I-Id
6 I-Id I-Id
0 I-Id I-Id
王 B-Per B-Per
某 I-Per I-Per
某 I-Per I-Per
1 B-Date B-Date
0 I-Date I-Date
月 I-Date I-Date
3 I-Date I-Date
0 I-Date I-Date
日 I-Date I-Date
— I-Date I-Date
1 I-Date I-Date
1 I-Date I-Date
月 I-Date I-Date
4 I-Date I-Date
日 I-Date I-Date
在 O O
集 B-Place B-Place
中 I-Place I-Place
隔 I-Place I-Place
离 I-Place I-Place
点 I-Place I-Place
隔 O O
离 O O
。 O O

病 B-Id B-Id
例 I-Id I-Id
6 I-Id I-Id
1 I-Id I-Id
廖 B-Per B-Per
某 I-Per I-Per
某 I-Per I-Per
1 B-Date B-Date
0 I-Date I-Date
月 I-Date I-Date
2 I-Date I-Date
2 I-Date I-Date
日 I-Date I-Date
1 B-Time B-Time
7 I-Time I-Time
: I-Time I-Time
3 I-Time I-Time
0 I-Time I-Time
骑 B-Type B-Type
车 I-Type I-Type
回 O O
家 B-Place B-Place
， O O
再 O O
无 O O
外 O O
出 O O
。 O O

病 B-Id B-Id
例 I-Id I-Id
6 I-Id I-Id
3 I-Id I-Id
严 B-Per B-Per
某 I-Per I-Per
某 I-Per I-Per
1 B-Date B-Date
0 I-Date I-Date
月 I-Date I-Date
2 I-Date I-Date
7 I-Date I-Date
日 I-Date I-Date
1 B-Time B-Time
0 I-Time I-Time
: I-Time I-Time
0 I-Time I-Time
0 I-Time I-Time
前 O B-Place
往 O O
省 B-Place I-Place
二 I-Place I-Place
院 I-Place I-Place
做 O O
核 O O
酸 O O
检 O O
测 O O

病 B-Id B-Id
例 I-Id I-Id
6 I-Id I-Id
3 I-Id I-Id
严 B-Per B-Per
某 I-Per I-Per
某 I-Per I-Per
1 B-Date B-Date
0 I-Date I-Date
月 I-Date I-Date
2 I-Date I-Date
8 I-Date I-Date
日 I-Date I-Date
— I-Date I-Date
1 I-Date I-Date
1 I-Date I-Date
月 I-Date I-Date
5 I-Date I-Date
日 I-Date I-Date
在 O O
集 O B-Place
中 O I-Place
隔 B-Place I-Place
离 I-Place I-Place
点 I-Place I-Place
隔 O O
离 O O
。 O O

病 B-Id B-Id
例 I-Id I-Id
6 I-Id I-Id
5 I-Id I-Id
高 B-Per B-Per
某 I-Per I-Per
某 I-Per I-Per
1 B-Date B-Date
0 I-Date I-Date
月 I-Date I-Date
2 I-Date I-Date
7 I-Date I-Date
日 I-Date I-Date
— I-Date I-Date
1 I-Date I-Date
1 I-Date I-Date
月 I-Date I-Date
5 I-Date I-Date
日 I-Date I-Date
在 O O
集 B-Place B-Place
中 I-Place I-Place
隔 I-Place I-Place
离 I-Place I-Place
点 I-Place I-Place
隔 O O
离 O O
。 O O

病 B-Id B-Id
例 I-Id I-Id
6 I-Id I-Id
6 I-Id I-Id
马 B-Per B-Per
某 I-Per I-Per
某 I-Per I-Per
1 B-Date B-Date
0 I-Date I-Date
月 I-Date I-Date
2 I-Date I-Date
7 I-Date I-Date
日 I-Date I-Date
— I-Date I-Date
1 I-Date I-Date
1 I-Date I-Date
月 I-Date I-Date
4 I-Date I-Date
日 I-Date I-Date
在 O O
集 B-Place B-Place
中 I-Place I-Place
隔 I-Place I-Place
离 I-Place I-Place
点 I-Place I-Place
隔 O O
离 O O
。 O O

病 B-Id B-Id
例 I-Id I-Id
6 I-Id I-Id
7 I-Id I-Id
王 B-Per B-Per
某 I-Per I-Per
某 I-Per I-Per
1 B-Date B-Date
0 I-Date I-Date
月 I-Date I-Date
2 I-Date I-Date
4 I-Date I-Date
日 I-Date I-Date
7 B-Time B-Time
: I-Time I-Time
4 I-Time I-Time
0 I-Time I-Time
返 O O
回 O O
家 B-Place B-Place
中 O O
后 O O
， O O
再 O O
无 O O
外 O O
出 O O
。 O O

病 B-Id B-Id
例 I-Id I-Id
6 I-Id I-Id
7 I-Id I-Id
王 B-Per B-Per
某 I-Per I-Per
某 I-Per I-Per
1 B-Date B-Date
0 I-Date I-Date
月 I-Date I-Date
2 I-Date I-Date
5 I-Date I-Date
日 I-Date I-Date
8 B-Time B-Time
: I-Time I-Time
0 I-Time I-Time
0 I-Time I-Time
返 O O
回 O O
家 B-Place B-Place
中 O O
后 O O
， O O
再 O O
无 O O
外 O O
出 O O
。 O O

病 B-Id B-Id
例 I-Id I-Id
6 I-Id I-Id
7 I-Id I-Id
王 B-Per B-Per
某 I-Per I-Per
某 I-Per I-Per
1 B-Date B-Date
0 I-Date I-Date
月 I-Date I-Date
2 I-Date I-Date
7 I-Date I-Date
日 I-Date I-Date
— I-Date I-Date
1 I-Date I-Date
1 I-Date I-Date
月 I-Date I-Date
5 I-Date I-Date
日 I-Date I-Date
在 O O
集 B-Place B-Place
中 I-Place I-Place
隔 I-Place I-Place
离 I-Place I-Place
点 I-Place I-Place
隔 O O
离 O O
。 O O

病 B-Id B-Id
例 I-Id I-Id
5 I-Id I-Id
3 I-Id I-Id
米 B-Per B-Per
某 I-Per B-Place
某 I-Per I-Per
木 I-Per I-Per
1 B-Date B-Date
0 I-Date I-Date
月 I-Date I-Date
1 I-Date I-Date
日 I-Date I-Date
— I-Date I-Date
1 I-Date I-Date
6 I-Date I-Date
日 I-Date I-Date
在 O O
五 B-Place B-Place
星 I-Place I-Place
坪 I-Place I-Place
后 I-Place I-Place
街 I-Place I-Place
居 O O
住 O O
和 O O
生 O O
活 O O
。 O O

病 B-Id B-Id
例 I-Id I-Id
5 I-Id I-Id
4 I-Id I-Id
王 B-Per B-Per
某 I-Per I-Per
1 B-Date B-Date
0 I-Date I-Date
月 I-Date I-Date
3 I-Date I-Date
1 I-Date I-Date
日 I-Date I-Date
1 B-Time B-Time
8 I-Time I-Time
: I-Time I-Time
4 I-Time I-Time
0 I-Time I-Time
前 O O
往 O O
天 B-Place B-Place
平 I-Place I-Place
街 I-Place I-Place
附 I-Place I-Place
近 I-Place I-Place
与 O O
同 O O
事 O O
汇 O O
合 O O

病 B-Id B-Id
例 I-Id I-Id
6 I-Id I-Id
1 I-Id I-Id
廖 B-Per B-Per
某 I-Per I-Per
某 I-Per I-Per
1 B-Date B-Date
0 I-Date I-Date
月 I-Date I-Date
2 I-Date I-Date
4 I-Date I-Date
日 I-Date I-Date
1 B-Time B-Time
4 I-Time I-Time
: I-Time I-Time
3 I-Time I-Time
0 I-Time I-Time
骑 B-Type B-Type
车 I-Type I-Type
在 O O
南 B-Place B-Place
滨 I-Place I-Place
河 I-Place I-Place
路 I-Place I-Place
附 I-Place I-Place
近 I-Place I-Place
休 O O
息 O O

病 B-Id B-Id
例 I-Id I-Id
6 I-Id I-Id
1 I-Id I-Id
廖 B-Per B-Per
某 I-Per I-Per
某 I-Per I-Per
1 B-Date B-Date
0 I-Date I-Date
月 I-Date I-Date
2 I-Date I-Date
5 I-Date I-Date
日 I-Date I-Date
1 B-Time B-Time
2 I-Time I-Time
: I-Time I-Time
5 I-Time I-Time
0 I-Time I-Time
骑 B-Type B-Type
车 I-Type I-Type
在 O O
南 B-Place B-Place
滨 I-Place I-Place
河 I-Place I-Place
路 I-Place I-Place
附 I-Place I-Place
近 I-Place I-Place
休 O O
息 O O

病 B-Id B-Id
例 I-Id I-Id
6 I-Id I-Id
2 I-Id I-Id
何 B-Per B-Per
某 I-Per I-Per
1 B-Date B-Date
0 I-Date I-Date
月 I-Date I-Date
2 I-Date I-Date
8 I-Date I-Date
日 I-Date I-Date
1 B-Time B-Time
3 I-Time I-Time
: I-Time I-Time
0 I-Time I-Time
0 I-Time I-Time
前 O B-Place
往 O I-Place
鱼 B-Place I-Place
池 I-Place I-Place
口 I-Place I-Place
附 I-Place I-Place
近 I-Place I-Place
开 O I-Place
展 O I-Place
工 O O
作 O O
， O O

病 B-Id B-Id
例 I-Id I-Id
6 I-Id I-Id
2 I-Id I-Id
何 B-Per B-Per
某 I-Per I-Per
1 B-Date B-Date
0 I-Date I-Date
月 I-Date I-Date
3 I-Date I-Date
1 I-Date I-Date
日 I-Date I-Date
1 B-Time B-Time
5 I-Time I-Time
: I-Time I-Time
0 I-Time I-Time
0 I-Time I-Time
前 O O
往 O O
庙 B-Place B-Place
滩 I-Place I-Place
子 I-Place I-Place
附 I-Place I-Place
近 I-Place I-Place
开 O I-Place
展 O I-Place
工 O O
作 O O
， O O

病 B-Id B-Id
例 I-Id I-Id
6 I-Id I-Id
2 I-Id I-Id
何 B-Per B-Per
某 I-Per I-Per
1 B-Date B-Date
0 I-Date I-Date
月 I-Date I-Date
3 I-Date I-Date
1 I-Date I-Date
日 I-Date I-Date
1 B-Time B-Time
8 I-Time I-Time
: I-Time I-Time
4 I-Time I-Time
0 I-Time I-Time
前 O O
往 O O
天 B-Place B-Place
平 I-Place I-Place
街 I-Place I-Place
附 I-Place I-Place
近 I-Place I-Place
与 O O
同 O O
事 O O
汇 O O
合 O O

病 B-Id B-Id
例 I-Id I-Id
6 I-Id I-Id
3 I-Id I-Id
严 B-Per B-Per
某 I-Per I-Per
某 I-Per I-Per
1 B-Date B-Date
0 I-Date I-Date
月 I-Date I-Date
2 I-Date I-Date
6 I-Date I-Date
日 I-Date I-Date
1 B-Time B-Time
7 I-Time I-Time
: I-Time I-Time
0 I-Time I-Time
0 I-Time I-Time
步 B-Type B-Type
行 I-Type I-Type
回 O O
家 B-Place B-Place
， O O
后 O O
再 O O
无 O O
外 O O
出 O O
。 O O

病 B-Id B-Id
例 I-Id I-Id
5 I-Id I-Id
6 I-Id I-Id
王 B-Per B-Per
某 I-Per I-Per
某 I-Per I-Per
1 B-Date B-Date
1 I-Date I-Date
月 I-Date I-Date
4 I-Date I-Date
日 I-Date I-Date
核 O O
酸 O O
检 O O
测 O O
阳 O O
性 O O
， O O
闭 O O
环 O O
转 O O
运 O O
至 O O
定 B-Place B-Place
点 I-Place I-Place
医 I-Place I-Place
院 I-Place I-Place
诊 O O
治 O O

病 B-Id B-Id
例 I-Id I-Id
5 I-Id I-Id
8 I-Id I-Id
梁 B-Per B-Per
某 I-Per I-Per
1 B-Date B-Date
1 I-Date I-Date
月 I-Date I-Date
4 I-Date I-Date
日 I-Date I-Date
核 O O
酸 O O
检 O O
测 O O
阳 O O
性 O O
， O O
闭 O O
环 O O
转 O O
运 O O
至 O O
定 B-Place B-Place
点 I-Place I-Place
医 I-Place I-Place
院 I-Place I-Place
诊 O O
治 O O
。 O O

病 B-Id B-Id
例 I-Id I-Id
6 I-Id I-Id
2 I-Id I-Id
何 B-Per B-Per
某 I-Per I-Per
1 B-Date B-Date
1 I-Date I-Date
月 I-Date I-Date
1 I-Date I-Date
日 I-Date I-Date
1 B-Time B-Time
4 I-Time I-Time
: I-Time I-Time
0 I-Time I-Time
0 I-Time I-Time
返 O O
回 O O
工 B-Place O
作 I-Place O
单 I-Place O
位 I-Place O
就 O O
餐 O O
， O O
再 O O
无 O O
外 O O
出 O O
。 O O

病 B-Id B-Id
例 I-Id I-Id
6 I-Id I-Id
3 I-Id I-Id
严 B-Per B-Per
某 I-Per I-Per
某 I-Per I-Per
1 B-Date B-Date
0 I-Date I-Date
月 I-Date I-Date
2 I-Date I-Date
8 I-Date I-Date
日 I-Date I-Date
凌 B-Time B-Time
晨 I-Time I-Time
3 I-Time I-Time
： I-Time I-Time
0 I-Time I-Time
0 I-Time I-Time
转 O O
运 O O
至 O O
隔 B-Place B-Place
离 I-Place I-Place
点 I-Place I-Place
集 O O
中 O O
隔 O O
离 O O
。 O O

病 B-Id B-Id
例 I-Id I-Id
6 I-Id I-Id
4 I-Id I-Id
丁 B-Per B-Per
某 I-Per I-Per
1 B-Date B-Date
0 I-Date I-Date
月 I-Date I-Date
2 I-Date I-Date
6 I-Date I-Date
日 I-Date I-Date
作 O O
为 O O
密 O O
切 O O
接 O O
触 O O
者 O O
转 O O
运 O O
至 O O
集 B-Place B-Place
中 I-Place I-Place
隔 I-Place I-Place
离 I-Place I-Place
点 I-Place I-Place
隔 O O
离 O O
。 O O

病 B-Id B-Id
例 I-Id I-Id
5 I-Id I-Id
3 I-Id I-Id
米 B-Per B-Per
某 I-Per B-Place
某 I-Per I-Per
木 I-Per O
1 B-Date B-Date
0 I-Date I-Date
月 I-Date I-Date
1 I-Date I-Date
7 I-Date I-Date
日 I-Date I-Date
— I-Date I-Date
2 I-Date I-Date
0 I-Date I-Date
日 I-Date I-Date
7 B-Time B-Time
: I-Time I-Time
5 I-Time I-Time
0 I-Time I-Time
前 O O
往 O O
五 B-Place B-Place
星 I-Place I-Place
坪 I-Place I-Place
小 I-Place I-Place
学 I-Place I-Place
上 O O
学 O O

病 B-Id B-Id
例 I-Id I-Id
5 I-Id I-Id
7 I-Id I-Id
杨 B-Per B-Per
某 I-Per I-Per
某 I-Per I-Per
1 B-Date B-Date
0 I-Date I-Date
月 I-Date I-Date
2 I-Date I-Date
4 I-Date I-Date
日 I-Date I-Date
1 B-Time B-Time
5 I-Time I-Time
: I-Time I-Time
0 I-Time I-Time
0 I-Time I-Time
下 O B-Place
楼 O I-Place
排 O O
队 O O
做 O O
核 O O
酸 O O
， O O
后 O O
再 O O
无 O O
外 O O
出 O O

病 B-Id B-Id
例 I-Id I-Id
5 I-Id I-Id
7 I-Id I-Id
杨 B-Per B-Per
某 I-Per I-Per
某 I-Per I-Per
1 B-Date B-Date
1 I-Date I-Date
月 I-Date I-Date
4 I-Date I-Date
日 I-Date I-Date
核 O O
酸 O O
检 O O
测 O O
阳 O O
性 O O
， O O
闭 O O
环 O O
转 O O
运 O O
至 O O
定 B-Place B-Place
点 I-Place I-Place
医 I-Place I-Place
院 I-Place I-Place
诊 O O
治 O O
。 O O

病 B-Id B-Id
例 I-Id I-Id
6 I-Id I-Id
0 I-Id I-Id
王 B-Per B-Per
某 I-Per I-Per
某 I-Per I-Per
1 B-Date B-Date
1 I-Date I-Date
月 I-Date I-Date
5 I-Date I-Date
日 I-Date I-Date
核 O O
酸 O O
检 O O
测 O O
阳 O O
性 O O
， O O
闭 O O
环 O O
转 O O
运 O O
至 O O
定 B-Place B-Place
点 I-Place I-Place
医 I-Place I-Place
院 I-Place I-Place
诊 O O
治 O O
。 O O

病 B-Id B-Id
例 I-Id I-Id
6 I-Id I-Id
1 I-Id I-Id
廖 B-Per B-Per
某 I-Per I-Per
某 I-Per I-Per
1 B-Date B-Date
0 I-Date I-Date
月 I-Date I-Date
2 I-Date I-Date
3 I-Date I-Date
日 I-Date I-Date
7 B-Time B-Time
: I-Time I-Time
0 I-Time I-Time
0 I-Time I-Time
骑 B-Type B-Type
车 I-Type I-Type
上 O O
班 O O
， O O
工 O O
作 O O
完 O O
毕 O O
骑 B-Type B-Type
车 I-Type I-Type
回 O O
家 B-Place B-Place
， O O

病 B-Id B-Id
例 I-Id I-Id
6 I-Id I-Id
3 I-Id I-Id
严 B-Per B-Per
某 I-Per I-Per
某 I-Per I-Per
1 B-Date B-Date
0 I-Date I-Date
月 I-Date I-Date
1 I-Date I-Date
9 I-Date I-Date
日 I-Date I-Date
— I-Date I-Date
1 I-Date I-Date
0 I-Date I-Date
月 I-Date I-Date
2 I-Date I-Date
5 I-Date I-Date
日 I-Date I-Date
作 O O
为 O O
重 O O
点 O O
人 O O
群 O O
居 O O
家 B-Place B-Place
隔 O O
离 O O
。 O O

病 B-Id B-Id
例 I-Id I-Id
6 I-Id I-Id
5 I-Id I-Id
高 B-Per B-Per
某 I-Per I-Per
某 I-Per I-Per
1 B-Date B-Date
0 I-Date I-Date
月 I-Date I-Date
2 I-Date I-Date
6 I-Date I-Date
日 I-Date I-Date
作 O O
为 O O
次 O O
密 O O
接 O O
人 O O
员 O O
转 O O
运 O O
至 O O
集 B-Place B-Place
中 I-Place I-Place
隔 I-Place I-Place
离 I-Place I-Place
点 I-Place I-Place
隔 O O
离 O O
。 O O

病 B-Id B-Id
例 I-Id I-Id
6 I-Id I-Id
6 I-Id I-Id
马 B-Per B-Per
某 I-Per I-Per
某 I-Per I-Per
1 B-Date B-Date
0 I-Date I-Date
月 I-Date I-Date
2 I-Date I-Date
4 I-Date I-Date
日 I-Date I-Date
— I-Date I-Date
1 I-Date I-Date
0 I-Date I-Date
月 I-Date I-Date
2 I-Date I-Date
5 I-Date I-Date
日 I-Date I-Date
全 B-Time B-Time
天 I-Time I-Time
全 B-Time I-Time
天 I-Time I-Time
在 O O
家 B-Place B-Place
， O O
无 O O
外 O O
出 O O
。 O O

病 B-Id B-Id
例 I-Id I-Id
6 I-Id I-Id
6 I-Id I-Id
马 B-Per B-Per
某 I-Per I-Per
某 I-Per I-Per
1 B-Date B-Date
0 I-Date I-Date
月 I-Date I-Date
2 I-Date I-Date
6 I-Date I-Date
日 I-Date I-Date
作 O O
为 O O
密 O O
切 O O
接 O O
触 O O
者 O O
转 O O
运 O O
至 O O
集 B-Place B-Place
中 I-Place I-Place
隔 I-Place I-Place
离 I-Place I-Place
点 I-Place I-Place
隔 O O
离 O O
。 O O

病 B-Id B-Id
例 I-Id I-Id
6 I-Id I-Id
7 I-Id I-Id
王 B-Per B-Per
某 I-Per I-Per
某 I-Per I-Per
1 B-Date B-Date
0 I-Date I-Date
月 I-Date I-Date
2 I-Date I-Date
6 I-Date I-Date
日 I-Date I-Date
作 O O
为 O O
密 O O
切 O O
接 O O
触 O O
者 O O
转 O O
运 O O
至 O O
集 B-Place B-Place
中 I-Place I-Place
隔 I-Place I-Place
离 I-Place I-Place
点 I-Place I-Place
隔 O O
离 O O
。 O O

病 B-Id B-Id
例 I-Id I-Id
6 I-Id I-Id
8 I-Id I-Id
高 B-Per B-Per
某 I-Per I-Per
某 I-Per I-Per
1 B-Date B-Date
0 I-Date I-Date
月 I-Date I-Date
2 I-Date I-Date
6 I-Date I-Date
日 I-Date I-Date
作 O O
为 O O
次 O O
密 O O
接 O O
人 O O
员 O O
转 O O
运 O O
至 O O
集 B-Place B-Place
中 I-Place I-Place
隔 I-Place I-Place
离 I-Place I-Place
点 I-Place I-Place
隔 O O
离 O O
。 O O

病 B-Id B-Id
例 I-Id I-Id
5 I-Id I-Id
9 I-Id I-Id
张 B-Per B-Per
某 I-Per I-Per
某 I-Per I-Per
1 B-Date B-Date
0 I-Date I-Date
月 I-Date I-Date
2 I-Date I-Date
2 I-Date I-Date
日 I-Date I-Date
同 O O
姥 O O
姥 O O
在 O O
格 B-Place B-Place
兰 I-Place I-Place
绿 I-Place I-Place
都 I-Place I-Place
小 I-Place I-Place
区 I-Place I-Place
核 O I-Place
酸 O I-Place
采 O I-Place
样 O I-Place
点 O I-Place
核 O O
酸 O O
采 O O
样 O O

病 B-Id B-Id
例 I-Id I-Id
6 I-Id I-Id
1 I-Id I-Id
廖 B-Per B-Per
某 I-Per I-Per
某 I-Per I-Per
1 B-Date B-Date
0 I-Date I-Date
月 I-Date I-Date
2 I-Date I-Date
6 I-Date I-Date
- I-Date I-Date
2 I-Date I-Date
7 I-Date I-Date
日 I-Date I-Date
1 B-Time B-Time
7 I-Time I-Time
: I-Time I-Time
4 I-Time I-Time
0 I-Time I-Time
骑 B-Type B-Type
车 I-Type I-Type
回 O O
家 B-Place B-Place
， O O
后 O O
再 O O
无 O O
外 O O
出 O O
。 O O

病 B-Id B-Id
例 I-Id I-Id
6 I-Id I-Id
2 I-Id I-Id
何 B-Per B-Per
某 I-Per I-Per
1 B-Date B-Date
0 I-Date I-Date
月 I-Date I-Date
2 I-Date I-Date
7 I-Date I-Date
日 I-Date I-Date
1 B-Time B-Time
1 I-Time I-Time
: I-Time I-Time
3 I-Time I-Time
0 I-Time I-Time
到 O O
工 B-Place O
作 I-Place O
单 I-Place B-Place
位 I-Place I-Place
（ I-Place O
陇 I-Place B-Place
西 I-Place I-Place
路 I-Place I-Place
4 I-Place I-Place
8 I-Place I-Place
号 I-Place I-Place
） I-Place I-Place
上 O O
班 O O

病 B-Id B-Id
例 I-Id I-Id
6 I-Id I-Id
2 I-Id I-Id
何 B-Per B-Per
某 I-Per I-Per
1 B-Date B-Date
0 I-Date I-Date
月 I-Date I-Date
2 I-Date I-Date
9 I-Date I-Date
日 I-Date I-Date
2 B-Time B-Time
1 I-Time I-Time
: I-Time I-Time
0 I-Time I-Time
0 I-Time I-Time
返 O O
回 O O
陇 B-Place B-Place
西 I-Place I-Place
路 I-Place I-Place
附 I-Place I-Place
近 I-Place I-Place
休 O O
息 O O
， O O
再 O O
无 O O
外 O O
出 O O
。 O O

病 B-Id B-Id
例 I-Id I-Id
6 I-Id I-Id
3 I-Id I-Id
严 B-Per B-Per
某 I-Per I-Per
某 I-Per I-Per
1 B-Date B-Date
0 I-Date I-Date
月 I-Date I-Date
2 I-Date I-Date
7 I-Date I-Date
日 I-Date I-Date
1 B-Time B-Time
2 I-Time I-Time
: I-Time I-Time
0 I-Time I-Time
0 I-Time I-Time
下 O O
班 O O
后 O O
稍 O O
作 O O
休 O O
息 O O
， O O
后 O O
继 O O
续 O O
工 O O
作 O O
， O O

病 B-Id B-Id
例 I-Id I-Id
5 I-Id I-Id
4 I-Id I-Id
王 B-Per B-Per
某 I-Per I-Per
1 B-Date B-Date
0 I-Date I-Date
月 I-Date I-Date
2 I-Date I-Date
7 I-Date I-Date
日 I-Date I-Date
2 B-Time B-Time
1 I-Time I-Time
: I-Time I-Time
3 I-Time I-Time
0 I-Time I-Time
返 O O
回 O O
工 O O
作 O O
单 O B-Place
位 O I-Place
（ O O
陇 B-Place B-Place
西 I-Place I-Place
路 I-Place I-Place
4 I-Place I-Place
8 I-Place I-Place
号 I-Place I-Place
） O I-Place
就 O O
餐 O O

病 B-Id B-Id
例 I-Id I-Id
5 I-Id I-Id
4 I-Id I-Id
王 B-Per B-Per
某 I-Per I-Per
1 B-Date B-Date
0 I-Date I-Date
月 I-Date I-Date
3 I-Date I-Date
1 I-Date I-Date
日 I-Date I-Date
1 B-Time B-Time
9 I-Time I-Time
: I-Time I-Time
2 I-Time I-Time
0 I-Time I-Time
到 O O
定 B-Place B-Place
西 I-Place I-Place
南 I-Place I-Place
路 I-Place I-Place
华 I-Place I-Place
联 I-Place I-Place
超 I-Place I-Place
市 I-Place I-Place
购 O O
物 O O
后 O O
继 O O
续 O O
工 O O
作 O O

病 B-Id B-Id
例 I-Id I-Id
5 I-Id I-Id
5 I-Id I-Id
马 B-Per B-Per
某 I-Per I-Per
某 I-Per I-Per
则 I-Per B-Date
1 B-Date B-Date
0 I-Date I-Date
月 I-Date I-Date
2 I-Date I-Date
1 I-Date I-Date
日 I-Date I-Date
2 B-Time B-Time
1 I-Time I-Time
: I-Time I-Time
1 I-Time I-Time
0 I-Time I-Time
采 O O
样 O O
完 O O
毕 O O
， O O
返 O O
回 O O
家 B-Place B-Place
中 O O
， O O
后 O O
无 O O
外 O O
出 O O

病 B-Id B-Id
例 I-Id I-Id
5 I-Id I-Id
5 I-Id I-Id
马 B-Per B-Per
某 I-Per I-Per
某 I-Per I-Per
则 I-Per B-Date
1 B-Date B-Date
0 I-Date I-Date
月 I-Date I-Date
2 I-Date I-Date
4 I-Date I-Date
日 I-Date I-Date
1 B-Time B-Time
0 I-Time I-Time
: I-Time I-Time
0 I-Time I-Time
0 I-Time I-Time
采 O O
样 O O
完 O O
毕 O O
， O O
返 O O
回 O O
家 B-Place B-Place
中 O O
， O O
后 O O
无 O O
外 O O
出 O O

病 B-Id B-Id
例 I-Id I-Id
5 I-Id I-Id
9 I-Id I-Id
张 B-Per B-Per
某 I-Per I-Per
某 I-Per I-Per
1 B-Date B-Date
0 I-Date I-Date
月 I-Date I-Date
2 I-Date I-Date
4 I-Date I-Date
日 I-Date I-Date
同 O O
母 O O
亲 O O
在 O O
格 B-Place B-Place
兰 I-Place I-Place
绿 I-Place I-Place
都 I-Place I-Place
小 I-Place I-Place
区 I-Place I-Place
核 O I-Place
酸 O I-Place
采 O I-Place
样 O I-Place
点 O I-Place
核 O O
酸 O O
采 O O
样 O O
。 O O

病 B-Id B-Id
例 I-Id I-Id
6 I-Id I-Id
2 I-Id I-Id
何 B-Per B-Per
某 I-Per I-Per
1 B-Date B-Date
0 I-Date I-Date
月 I-Date I-Date
3 I-Date I-Date
1 I-Date I-Date
日 I-Date I-Date
1 B-Time B-Time
9 I-Time I-Time
: I-Time I-Time
2 I-Time I-Time
0 I-Time I-Time
到 O O
定 B-Place B-Place
西 I-Place I-Place
南 I-Place I-Place
路 I-Place I-Place
华 I-Place I-Place
联 I-Place I-Place
超 I-Place I-Place
市 I-Place I-Place
购 O O
物 O O
后 O O
继 O O
续 O O
工 O O
作 O O

病 B-Id B-Id
例 I-Id I-Id
6 I-Id I-Id
3 I-Id I-Id
严 B-Per B-Per
某 I-Per I-Per
某 I-Per I-Per
1 B-Date B-Date
0 I-Date I-Date
月 I-Date I-Date
2 I-Date I-Date
6 I-Date I-Date
日 I-Date I-Date
1 B-Time B-Time
2 I-Time I-Time
: I-Time I-Time
0 I-Time I-Time
0 I-Time I-Time
下 O O
班 O O
后 O O
在 O O
单 B-Place B-Place
位 I-Place I-Place
休 O O
息 O O
， O O
后 O O
继 O O
续 O O
工 O O
作 O O
， O O

病 B-Id B-Id
例 I-Id I-Id
5 I-Id I-Id
3 I-Id I-Id
米 B-Per B-Per
某 I-Per I-Per
某 I-Per I-Per
木 I-Per I-Place
1 B-Date B-Date
0 I-Date I-Date
月 I-Date I-Date
1 I-Date I-Date
7 I-Date I-Date
日 I-Date I-Date
— I-Date I-Date
2 I-Date I-Date
0 I-Date I-Date
日 I-Date I-Date
1 B-Time B-Time
8 I-Time I-Time
: I-Time I-Time
0 I-Time I-Time
0 I-Time I-Time
放 O O
学 O O
回 O O
家 B-Place B-Place
， O O
后 O O
再 O O
无 O O
外 O O
出 O O
。 O O

病 B-Id B-Id
例 I-Id I-Id
6 I-Id I-Id
1 I-Id I-Id
廖 B-Per B-Per
某 I-Per I-Per
某 I-Per I-Per
1 B-Date B-Date
0 I-Date I-Date
月 I-Date I-Date
2 I-Date I-Date
4 I-Date I-Date
日 I-Date I-Date
7 B-Time B-Time
: I-Time I-Time
1 I-Time I-Time
0 I-Time I-Time
骑 B-Type B-Type
车 I-Type I-Type
上 O O
班 O O
， O O
工 O O
作 O O
完 O O
毕 O O
在 O O
商 B-Place B-Place
城 I-Place I-Place
附 I-Place O
近 I-Place O
休 O O
息 O O
， O O

病 B-Id B-Id
例 I-Id I-Id
6 I-Id I-Id
2 I-Id I-Id
何 B-Per B-Per
某 I-Per I-Per
1 B-Date B-Date
1 I-Date I-Date
月 I-Date I-Date
2 I-Date I-Date
日 I-Date I-Date
作 O O
为 O O
确 O O
诊 O O
病 O O
例 O O
的 O O
密 O O
切 O O
接 O O
触 O O
者 O O
转 O O
运 O O
到 O O
集 B-Place B-Place
中 I-Place I-Place
隔 I-Place I-Place
离 I-Place I-Place
点 I-Place I-Place
隔 O O
离 O O
。 O O

病 B-Id B-Id
例 I-Id I-Id
6 I-Id I-Id
1 I-Id I-Id
廖 B-Per B-Per
某 I-Per I-Per
某 I-Per I-Per
1 B-Date B-Date
0 I-Date I-Date
月 I-Date I-Date
2 I-Date I-Date
2 I-Date I-Date
日 I-Date I-Date
1 B-Time B-Time
3 I-Time I-Time
: I-Time I-Time
1 I-Time I-Time
0 I-Time I-Time
骑 B-Type B-Type
车 I-Type I-Type
上 O O
班 O O
， O O
工 O O
作 O O
完 O O
毕 O O
在 O O
商 B-Place B-Place
城 I-Place I-Place
附 I-Place O
近 I-Place O
休 O O
息 O O
， O O

病 B-Id B-Id
例 I-Id I-Id
5 I-Id I-Id
7 I-Id I-Id
杨 B-Per B-Per
某 I-Per I-Per
某 I-Per I-Per
1 B-Date B-Date
0 I-Date I-Date
月 I-Date I-Date
2 I-Date I-Date
5 I-Date I-Date
日 I-Date I-Date
1 B-Time B-Time
0 I-Time I-Time
: I-Time I-Time
0 I-Time I-Time
0 I-Time I-Time
居 B-Place O
住 I-Place O
小 I-Place O
区 I-Place I-Place
因 O O
疫 O O
情 O O
被 O O
封 O O
控 O O
， O O
在 O O
家 B-Place B-Place
隔 O O
离 O O
无 O O
外 O O
出 O O

病 B-Id B-Id
例 I-Id I-Id
6 I-Id I-Id
0 I-Id I-Id
王 B-Per B-Per
某 I-Per I-Per
某 I-Per I-Per
1 B-Date B-Date
0 I-Date I-Date
月 I-Date I-Date
2 I-Date I-Date
4 I-Date I-Date
日 I-Date I-Date
1 B-Time B-Time
2 I-Time I-Time
: I-Time I-Time
0 I-Time I-Time
0 I-Time I-Time
其 O O
在 O O
母 O B-Place
亲 O O
带 O O
领 O O
下 O O
到 O O
八 O B-Place
栋 O I-Place
楼 O I-Place
核 O O
酸 O O
检 O O
测 O I-Place
点 O I-Place
采 O O
样 O O

病 B-Id B-Id
例 I-Id I-Id
6 I-Id I-Id
1 I-Id I-Id
廖 B-Per B-Per
某 I-Per I-Per
某 I-Per I-Per
1 B-Date B-Date
0 I-Date I-Date
月 I-Date I-Date
2 I-Date I-Date
3 I-Date I-Date
日 I-Date I-Date
1 B-Time B-Time
7 I-Time I-Time
: I-Time I-Time
2 I-Time I-Time
0 I-Time I-Time
在 O O
格 B-Place B-Place
兰 I-Place I-Place
绿 I-Place I-Place
都 I-Place I-Place
旁 I-Place I-Place
边 I-Place I-Place
超 I-Place I-Place
市 I-Place I-Place
买 O O
肉 O O
， O O
后 O O
再 O O
无 O O
外 O O
出 O O
。 O O

病 B-Id B-Id
例 I-Id I-Id
6 I-Id I-Id
1 I-Id I-Id
廖 B-Per B-Per
某 I-Per I-Per
某 I-Per I-Per
1 B-Date B-Date
0 I-Date I-Date
月 I-Date I-Date
2 I-Date I-Date
6 I-Date I-Date
- I-Date I-Date
2 I-Date I-Date
7 I-Date I-Date
日 I-Date I-Date
1 B-Time B-Time
3 I-Time I-Time
: I-Time I-Time
1 I-Time I-Time
0 I-Time I-Time
骑 B-Type B-Type
车 I-Type I-Type
上 O O
班 O O
， O O
后 O O
在 O O
南 B-Place B-Place
滨 I-Place I-Place
河 I-Place I-Place
路 I-Place I-Place
附 I-Place I-Place
近 I-Place I-Place
休 O O
息 O O

病 B-Id B-Id
例 I-Id I-Id
6 I-Id I-Id
2 I-Id I-Id
何 B-Per B-Per
某 I-Per I-Per
1 B-Date B-Date
0 I-Date I-Date
月 I-Date I-Date
2 I-Date I-Date
7 I-Date I-Date
日 I-Date I-Date
1 B-Time B-Time
5 I-Time I-Time
: I-Time I-Time
0 I-Time I-Time
0 I-Time I-Time
外 O O
出 O O
到 O O
雁 B-Place B-Place
北 I-Place I-Place
路 I-Place I-Place
附 I-Place I-Place
近 I-Place I-Place
工 O O
作 O O
， O O
未 O O
到 O O
过 O O
其 O O
它 O O
场 O O
所 O O
， O O

病 B-Id B-Id
例 I-Id I-Id
5 I-Id I-Id
5 I-Id I-Id
马 B-Per B-Per
某 I-Per I-Per
某 I-Per I-Per
则 I-Per B-Date
1 B-Date B-Date
0 I-Date I-Date
月 I-Date I-Date
2 I-Date I-Date
4 I-Date I-Date
日 I-Date I-Date
8 B-Time B-Time
: I-Time I-Time
3 I-Time I-Time
0 I-Time I-Time
带 O O
四 O O
个 O O
孩 O O
子 O O
前 O O
往 O O
五 B-Place B-Place
星 I-Place I-Place
坪 I-Place I-Place
社 I-Place I-Place
区 I-Place I-Place
核 I-Place I-Place
酸 I-Place I-Place
采 I-Place I-Place
样 I-Place I-Place
点 I-Place I-Place
采 O O
样 O O

病 B-Id B-Id
例 I-Id I-Id
6 I-Id I-Id
7 I-Id I-Id
王 B-Per B-Per
某 I-Per I-Per
某 I-Per I-Per
1 B-Date B-Date
0 I-Date I-Date
月 I-Date I-Date
2 I-Date I-Date
4 I-Date I-Date
日 I-Date I-Date
5 B-Time B-Time
: I-Time I-Time
4 I-Time I-Time
0 I-Time I-Time
出 O O
门 O O
晨 O O
练 O O
， O O
沿 O O
九 B-Place B-Place
州 I-Place I-Place
大 I-Place I-Place
道 I-Place I-Place
— O I-Place
北 B-Place I-Place
滨 I-Place I-Place
河 I-Place I-Place
路 I-Place I-Place
— O I-Place
会 B-Place I-Place
展 I-Place I-Place
中 I-Place I-Place
心 I-Place I-Place

病 B-Id B-Id
例 I-Id I-Id
5 I-Id I-Id
4 I-Id I-Id
王 B-Per B-Per
某 I-Per I-Per
1 B-Date B-Date
0 I-Date I-Date
月 I-Date I-Date
2 I-Date I-Date
7 I-Date I-Date
日 I-Date I-Date
1 B-Time B-Time
1 I-Time I-Time
: I-Time I-Time
0 I-Time I-Time
0 I-Time I-Time
从 O O
家 B-Place O
乘 B-Type B-Type
出 I-Type I-Type
租 I-Type I-Type
车 I-Type I-Type
到 O O
工 O O
作 O O
单 O B-Place
位 O I-Place
（ O O
陇 B-Place B-Place
西 I-Place I-Place
路 I-Place I-Place
4 I-Place I-Place
8 I-Place I-Place
号 I-Place I-Place
） O I-Place
上 O O
班 O O

病 B-Id B-Id
例 I-Id I-Id
5 I-Id I-Id
8 I-Id I-Id
梁 B-Per B-Per
某 I-Per I-Per
1 B-Date B-Date
0 I-Date I-Date
月 I-Date I-Date
2 I-Date I-Date
8 I-Date I-Date
日 I-Date I-Date
被 O O
判 O O
定 O O
为 O O
新 O O
冠 O O
确 O O
诊 O O
病 O O
例 O O
的 O O
密 O O
切 O O
接 O O
触 O O
者 O O
转 O O
运 O O
至 O O
集 B-Place B-Place
中 I-Place I-Place
隔 I-Place I-Place
离 I-Place I-Place
点 I-Place I-Place
隔 O O
离 O O

病 B-Id B-Id
例 I-Id I-Id
6 I-Id I-Id
0 I-Id I-Id
王 B-Per B-Per
某 I-Per I-Per
某 I-Per I-Per
1 B-Date B-Date
0 I-Date I-Date
月 I-Date I-Date
2 I-Date I-Date
6 I-Date I-Date
日 I-Date I-Date
1 B-Time B-Time
1 I-Time I-Time
: I-Time I-Time
0 I-Time I-Time
0 I-Time I-Time
由 O O
父 O O
亲 O O
带 O O
领 O O
去 O O
元 B-Place B-Place
富 I-Place I-Place
大 I-Place I-Place
厦 I-Place I-Place
做 O O
核 O O
酸 O O
。 O O
后 O O
返 O O
回 O O
家 B-Place B-Place
中 O O
。 O O

病 B-Id B-Id
例 I-Id I-Id
5 I-Id I-Id
4 I-Id I-Id
王 B-Per B-Per
某 I-Per I-Per
1 B-Date B-Date
1 I-Date I-Date
月 I-Date I-Date
2 I-Date I-Date
日 I-Date I-Date
应 O O
检 O O
尽 O O
检 O O
人 O O
群 O O
例 O O
行 O O
核 O O
酸 O O
检 O O
测 O O
为 O O
阳 O O
性 O O
， O O
闭 O O
环 O O
转 O O
运 O O
至 O O
定 B-Place B-Place
点 I-Place I-Place
医 I-Place I-Place
院 I-Place I-Place
诊 O O
治 O O
。 O O

病 B-Id B-Id
例 I-Id I-Id
5 I-Id I-Id
6 I-Id I-Id
王 B-Per B-Per
某 I-Per I-Per
某 I-Per I-Per
1 B-Date B-Date
0 I-Date I-Date
月 I-Date I-Date
2 I-Date I-Date
5 I-Date I-Date
日 I-Date I-Date
因 O O
肋 O O
骨 O O
骨 O O
折 O O
未 O O
痊 O O
愈 O O
在 O O
女 B-Place B-Place
儿 I-Place I-Place
家 I-Place I-Place
（ I-Place I-Place
天 I-Place I-Place
水 I-Place I-Place
南 I-Place I-Place
路 I-Place I-Place
2 I-Place I-Place
7 I-Place I-Place
9 I-Place I-Place
号 I-Place I-Place
） I-Place I-Place
， O O
无 O O
外 O O
出 O O

病 B-Id B-Id
例 I-Id I-Id
6 I-Id I-Id
1 I-Id I-Id
廖 B-Per B-Per
某 I-Per I-Per
某 I-Per I-Per
1 B-Date B-Date
0 I-Date I-Date
月 I-Date I-Date
2 I-Date I-Date
2 I-Date I-Date
日 I-Date I-Date
7 B-Time B-Time
: I-Time I-Time
1 I-Time I-Time
0 I-Time I-Time
骑 B-Type B-Type
车 I-Type I-Type
到 O O
六 B-Place B-Place
一 I-Place I-Place
商 I-Place I-Place
城 I-Place I-Place
上 O O
班 O O
， O O
工 O O
作 O O
完 O O
毕 O O
在 O O
商 B-Place O
城 I-Place O
附 I-Place O
近 I-Place O
休 O O
息 O O
， O O

病 B-Id B-Id
例 I-Id I-Id
6 I-Id I-Id
0 I-Id I-Id
王 B-Per B-Per
某 I-Per I-Per
某 I-Per I-Per
1 B-Date B-Date
0 I-Date I-Date
月 I-Date I-Date
2 I-Date I-Date
4 I-Date I-Date
日 I-Date I-Date
1 B-Time B-Time
3 I-Time I-Time
: I-Time I-Time
3 I-Time I-Time
0 I-Time I-Time
步 B-Type B-Type
行 I-Type I-Type
至 O O
金 B-Place B-Place
轮 I-Place I-Place
广 I-Place I-Place
场 I-Place I-Place
做 O O
核 O O
酸 O O
检 O O
测 O O
， O O
后 O O
返 O O
回 O O
家 B-Place B-Place
中 O O
， O O
再 O O
无 O O
外 O O
出 O O

病 B-Id B-Id
例 I-Id I-Id
5 I-Id I-Id
4 I-Id I-Id
王 B-Per B-Per
某 I-Per I-Per
1 B-Date B-Date
0 I-Date I-Date
月 I-Date I-Date
2 I-Date I-Date
8 I-Date I-Date
日 I-Date I-Date
2 B-Time B-Time
0 I-Time I-Time
: I-Time I-Time
0 I-Time I-Time
0 I-Time I-Time
返 O O
回 O O
陇 B-Place B-Place
西 I-Place I-Place
路 I-Place I-Place
附 I-Place I-Place
近 I-Place I-Place
休 O O
息 O O
， O O
期 O O
间 O O
到 O O
附 O O
近 O O
金 B-Place B-Place
顺 I-Place I-Place
友 I-Place I-Place
便 I-Place I-Place
利 I-Place I-Place
店 I-Place I-Place
购 O O
买 O O
水 O O
果 O O
。 O O

病 B-Id B-Id
例 I-Id I-Id
6 I-Id I-Id
0 I-Id I-Id
王 B-Per B-Per
某 I-Per I-Per
某 I-Per I-Per
1 B-Date B-Date
0 I-Date I-Date
月 I-Date I-Date
2 I-Date I-Date
9 I-Date I-Date
日 I-Date I-Date
1 B-Time B-Time
4 I-Time I-Time
: I-Time I-Time
0 I-Time I-Time
0 I-Time I-Time
作 O O
为 O O
确 O O
诊 O O
病 O O
例 O O
王 B-Per O
某 I-Per B-Per
某 I-Per I-Per
的 O O
密 O O
切 O O
接 O O
触 O O
者 O O
转 O O
运 O O
至 O O
集 B-Place B-Place
中 I-Place I-Place
隔 I-Place I-Place
离 I-Place I-Place
点 I-Place I-Place
隔 O O
离 O O
。 O O

病 B-Id B-Id
例 I-Id I-Id
6 I-Id I-Id
1 I-Id I-Id
廖 B-Per B-Per
某 I-Per I-Per
某 I-Per I-Per
1 B-Date B-Date
0 I-Date I-Date
月 I-Date I-Date
2 I-Date I-Date
4 I-Date I-Date
日 I-Date I-Date
2 B-Time B-Time
3 I-Time I-Time
: I-Time I-Time
3 I-Time I-Time
0 I-Time I-Time
至 O I-Place
1 B-Date I-Date
0 I-Date I-Date
月 I-Date I-Date
2 I-Date I-Date
5 I-Date I-Date
日 I-Date I-Date
0 B-Time B-Time
1 I-Time I-Time
: I-Time I-Time
0 I-Time I-Time
0 I-Time I-Time
在 O O
格 B-Place B-Place
兰 I-Place I-Place
绿 I-Place I-Place
都 I-Place I-Place
小 I-Place I-Place
区 I-Place I-Place
排 O O
队 O O
核 O O
酸 O O
采 O O
样 O O
。 O O

病 B-Id B-Id
例 I-Id I-Id
6 I-Id I-Id
1 I-Id I-Id
廖 B-Per B-Per
某 I-Per I-Per
某 I-Per I-Per
1 B-Date B-Date
0 I-Date I-Date
月 I-Date I-Date
2 I-Date I-Date
5 I-Date I-Date
日 I-Date I-Date
1 B-Time B-Time
8 I-Time I-Time
: I-Time I-Time
0 I-Time I-Time
0 I-Time I-Time
- I-Time I-Time
1 I-Time I-Time
9 I-Time I-Time
: I-Time I-Time
0 I-Time I-Time
0 I-Time I-Time
在 O O
格 B-Place B-Place
兰 I-Place I-Place
绿 I-Place I-Place
都 I-Place I-Place
小 I-Place I-Place
区 I-Place I-Place
排 O O
队 O O
核 O O
酸 O O
采 O O
样 O O
， O O
后 O O
再 O O
无 O O
外 O O
出 O O
。 O O

病 B-Id B-Id
例 I-Id I-Id
6 I-Id I-Id
2 I-Id I-Id
何 B-Per B-Per
某 I-Per I-Per
1 B-Date B-Date
0 I-Date I-Date
月 I-Date I-Date
3 I-Date I-Date
0 I-Date I-Date
日 I-Date I-Date
1 B-Time B-Time
0 I-Time I-Time
: I-Time I-Time
0 I-Time I-Time
0 I-Time I-Time
在 O O
新 B-Place B-Place
世 I-Place I-Place
界 I-Place I-Place
百 I-Place I-Place
货 I-Place I-Place
通 I-Place I-Place
道 I-Place I-Place
处 I-Place I-Place
与 O O
同 O O
事 O O
见 O O
面 O O
， O O
取 O O
生 O O
活 O O
用 O O
品 O O
， O O
约 O O
1 O O
分 O O
钟 O O
。 O O
? O O

病 B-Id B-Id
例 I-Id I-Id
6 I-Id I-Id
3 I-Id I-Id
严 B-Per B-Per
某 I-Per I-Per
某 I-Per I-Per
1 B-Date B-Date
0 I-Date I-Date
月 I-Date I-Date
2 I-Date I-Date
7 I-Date I-Date
日 I-Date I-Date
1 B-Time B-Time
5 I-Time I-Time
: I-Time I-Time
0 I-Time I-Time
0 I-Time I-Time
步 B-Type B-Type
行 I-Type I-Type
回 O O
家 B-Place B-Place
， O O
到 O O
小 B-Place B-Place
区 I-Place O
门 O O
口 O O
， O O
在 O O
门 O B-Place
房 O I-Place
领 O O
取 O O
出 O O
入 O O
证 O O
后 O O
， O O
返 O O
回 O O
家 B-Place B-Place
中 O O
。 O O

病 B-Id B-Id
例 I-Id I-Id
5 I-Id I-Id
4 I-Id I-Id
王 B-Per B-Per
某 I-Per I-Per
1 B-Date B-Date
0 I-Date I-Date
月 I-Date I-Date
2 I-Date I-Date
9 I-Date I-Date
日 I-Date I-Date
1 B-Time B-Time
1 I-Time I-Time
： I-Time I-Time
0 I-Time I-Time
7 I-Time I-Time
左 O O
右 O O
与 O O
其 O O
男 O O
朋 B-Per B-Per
友 I-Per I-Per
在 O O
新 B-Place B-Place
世 I-Place I-Place
界 I-Place I-Place
超 I-Place I-Place
市 I-Place I-Place
门 I-Place O
口 I-Place O
见 O O
面 O O
， O O
两 O O
人 O O
交 O O
谈 O O
约 O O
2 O O
0 O O
分 O O
钟 O O
， O O

病 B-Id B-Id
例 I-Id I-Id
5 I-Id I-Id
9 I-Id I-Id
张 B-Per B-Per
某 I-Per I-Per
某 I-Per I-Per
1 B-Date B-Date
0 I-Date I-Date
月 I-Date I-Date
2 I-Date I-Date
0 I-Date I-Date
日 I-Date I-Date
学 O O
校 O I-Place
停 O O
课 O O
， O O
同 O O
姥 O O
姥 O O
张 B-Per B-Per
某 I-Per O
某 I-Per O
和 O O
表 O O
弟 O O
廖 B-Per O
某 I-Per O
在 O O
大 B-Place B-Place
唐 I-Place I-Place
宫 I-Place I-Place
门 I-Place I-Place
口 I-Place I-Place
核 I-Place I-Place
酸 I-Place I-Place
采 I-Place I-Place
样 I-Place I-Place
点 I-Place I-Place
核 O O
酸 O O
采 O O
样 O O
。 O O

病 B-Id B-Id
例 I-Id I-Id
6 I-Id I-Id
2 I-Id I-Id
何 B-Per B-Per
某 I-Per I-Per
1 B-Date B-Date
1 I-Date I-Date
月 I-Date I-Date
5 I-Date I-Date
日 I-Date I-Date
核 O O
酸 O O
检 O O
测 O O
阳 O O
性 O O
， O O
闭 O O
环 O O
转 O O
运 O O
至 O O
定 B-Place B-Place
点 I-Place I-Place
医 I-Place I-Place
院 I-Place I-Place
（ I-Place O
兰 I-Place B-Place
州 I-Place I-Place
市 I-Place I-Place
第 I-Place I-Place
二 I-Place I-Place
人 I-Place I-Place
民 I-Place I-Place
医 I-Place I-Place
院 I-Place I-Place
雁 I-Place I-Place
滩 I-Place I-Place
分 I-Place I-Place
院 I-Place I-Place
） I-Place O
诊 O O
治 O O
。 O O

病 B-Id B-Id
例 I-Id I-Id
6 I-Id I-Id
4 I-Id I-Id
丁 B-Per B-Per
某 I-Per I-Per
1 B-Date B-Date
0 I-Date I-Date
月 I-Date I-Date
2 I-Date I-Date
4 I-Date I-Date
日 I-Date I-Date
下 B-Time B-Time
午 I-Time I-Time
1 I-Time I-Time
3 I-Time I-Time
： I-Time I-Time
3 I-Time I-Time
0 I-Time I-Time
前 O O
往 O O
团 B-Place O
结 I-Place O
新 I-Place O
村 I-Place O
卫 I-Place B-Place
生 I-Place I-Place
服 I-Place I-Place
务 I-Place I-Place
中 I-Place I-Place
心 I-Place I-Place
做 O O
核 O O
酸 O O
检 O O
测 O O
， O O
其 B-Time B-Time
余 I-Time I-Time
时 I-Time I-Time
间 I-Time I-Time
无 O O
外 O O
出 O O
。 O O

病 B-Id B-Id
例 I-Id I-Id
6 I-Id I-Id
4 I-Id I-Id
丁 B-Per B-Per
某 I-Per I-Per
1 B-Date B-Date
1 I-Date I-Date
月 I-Date I-Date
6 I-Date I-Date
日 I-Date I-Date
核 O O
酸 O O
检 O O
测 O O
阳 O O
性 O O
， O O
闭 O O
环 O O
转 O O
运 O O
至 O O
定 B-Place B-Place
点 I-Place I-Place
医 I-Place I-Place
院 I-Place I-Place
（ I-Place O
兰 I-Place B-Place
州 I-Place I-Place
市 I-Place I-Place
第 I-Place I-Place
二 I-Place I-Place
人 I-Place I-Place
民 I-Place I-Place
医 I-Place I-Place
院 I-Place I-Place
雁 I-Place I-Place
滩 I-Place I-Place
分 I-Place I-Place
院 I-Place I-Place
） I-Place O
诊 O O
治 O O
。 O O

病 B-Id B-Id
例 I-Id I-Id
6 I-Id I-Id
3 I-Id I-Id
严 B-Per B-Per
某 I-Per I-Per
某 I-Per I-Per
1 B-Date B-Date
1 I-Date I-Date
月 I-Date I-Date
5 I-Date I-Date
日 I-Date I-Date
核 O O
酸 O O
检 O O
测 O O
阳 O O
性 O O
， O O
闭 O O
环 O O
转 O O
运 O O
至 O O
定 B-Place B-Place
点 I-Place I-Place
医 I-Place I-Place
院 I-Place I-Place
（ I-Place O
兰 I-Place B-Place
州 I-Place I-Place
市 I-Place I-Place
第 I-Place I-Place
二 I-Place I-Place
人 I-Place I-Place
民 I-Place I-Place
医 I-Place I-Place
院 I-Place I-Place
雁 I-Place I-Place
滩 I-Place I-Place
分 I-Place I-Place
院 I-Place I-Place
） I-Place O
诊 O O
治 O O
。 O O

病 B-Id B-Id
例 I-Id I-Id
6 I-Id I-Id
5 I-Id I-Id
高 B-Per B-Per
某 I-Per I-Per
某 I-Per I-Per
1 B-Date B-Date
1 I-Date I-Date
月 I-Date I-Date
6 I-Date I-Date
日 I-Date I-Date
核 O O
酸 O O
检 O O
测 O O
阳 O O
性 O O
， O O
闭 O O
环 O O
转 O O
运 O O
至 O O
定 B-Place B-Place
点 I-Place I-Place
医 I-Place I-Place
院 I-Place I-Place
（ I-Place O
兰 I-Place B-Place
州 I-Place I-Place
市 I-Place I-Place
第 I-Place I-Place
二 I-Place I-Place
人 I-Place I-Place
民 I-Place I-Place
医 I-Place I-Place
院 I-Place I-Place
雁 I-Place I-Place
滩 I-Place I-Place
分 I-Place I-Place
院 I-Place I-Place
） I-Place O
诊 O O
治 O O
。 O O

病 B-Id B-Id
例 I-Id I-Id
6 I-Id I-Id
6 I-Id I-Id
马 B-Per B-Per
某 I-Per I-Per
某 I-Per I-Per
1 B-Date B-Date
1 I-Date I-Date
月 I-Date I-Date
5 I-Date I-Date
日 I-Date I-Date
核 O O
酸 O O
检 O O
测 O O
阳 O O
性 O O
， O O
闭 O O
环 O O
转 O O
运 O O
至 O O
定 B-Place B-Place
点 I-Place I-Place
医 I-Place I-Place
院 I-Place I-Place
（ I-Place O
兰 I-Place B-Place
州 I-Place I-Place
市 I-Place I-Place
第 I-Place I-Place
二 I-Place I-Place
人 I-Place I-Place
民 I-Place I-Place
医 I-Place I-Place
院 I-Place I-Place
雁 I-Place I-Place
滩 I-Place I-Place
分 I-Place I-Place
院 I-Place I-Place
） I-Place O
诊 O O
治 O O
。 O O

病 B-Id B-Id
例 I-Id I-Id
6 I-Id I-Id
7 I-Id I-Id
王 B-Per B-Per
某 I-Per I-Per
某 I-Per I-Per
1 B-Date B-Date
1 I-Date I-Date
月 I-Date I-Date
6 I-Date I-Date
日 I-Date I-Date
核 O O
酸 O O
检 O O
测 O O
阳 O O
性 O O
， O O
闭 O O
环 O O
转 O O
运 O O
至 O O
定 B-Place B-Place
点 I-Place I-Place
医 I-Place I-Place
院 I-Place I-Place
（ I-Place O
兰 I-Place B-Place
州 I-Place I-Place
市 I-Place I-Place
第 I-Place I-Place
二 I-Place I-Place
人 I-Place I-Place
民 I-Place I-Place
医 I-Place I-Place
院 I-Place I-Place
雁 I-Place I-Place
滩 I-Place I-Place
分 I-Place I-Place
院 I-Place I-Place
） I-Place O
诊 O O
治 O O
。 O O

病 B-Id B-Id
例 I-Id I-Id
6 I-Id I-Id
8 I-Id I-Id
高 B-Per B-Per
某 I-Per I-Per
某 I-Per I-Per
1 B-Date B-Date
1 I-Date I-Date
月 I-Date I-Date
6 I-Date I-Date
日 I-Date I-Date
核 O O
酸 O O
检 O O
测 O O
阳 O O
性 O O
， O O
闭 O O
环 O O
转 O O
运 O O
至 O O
定 B-Place B-Place
点 I-Place I-Place
医 I-Place I-Place
院 I-Place I-Place
（ I-Place O
兰 I-Place B-Place
州 I-Place I-Place
市 I-Place I-Place
第 I-Place I-Place
二 I-Place I-Place
人 I-Place I-Place
民 I-Place I-Place
医 I-Place I-Place
院 I-Place I-Place
雁 I-Place I-Place
滩 I-Place I-Place
分 I-Place I-Place
院 I-Place I-Place
） I-Place O
诊 O O
治 O O
。 O O

病 B-Id B-Id
例 I-Id I-Id
6 I-Id I-Id
0 I-Id I-Id
王 B-Per B-Per
某 I-Per I-Per
某 I-Per I-Per
1 B-Date B-Date
0 I-Date I-Date
月 I-Date I-Date
2 I-Date I-Date
8 I-Date I-Date
日 I-Date I-Date
1 B-Time B-Time
1 I-Time I-Time
: I-Time I-Time
0 I-Time I-Time
0 I-Time I-Time
由 O O
父 O O
亲 O O
带 O O
领 O O
去 O O
元 B-Place B-Place
富 I-Place I-Place
大 I-Place I-Place
厦 I-Place I-Place
核 O I-Place
酸 O I-Place
检 O I-Place
测 O I-Place
点 O I-Place
做 O O
核 O O
酸 O O
， O O
后 O O
返 O O
回 O O
家 B-Place B-Place
中 O O
， O O
再 O O
无 O O
外 O O
出 O O

病 B-Id B-Id
例 I-Id I-Id
5 I-Id I-Id
9 I-Id I-Id
张 B-Per B-Per
某 I-Per I-Per
某 I-Per I-Per
1 B-Date B-Date
0 I-Date I-Date
月 I-Date I-Date
2 I-Date I-Date
5 I-Date I-Date
日 I-Date I-Date
- I-Date I-Date
1 I-Date I-Date
0 I-Date I-Date
月 I-Date I-Date
2 I-Date I-Date
7 I-Date I-Date
日 I-Date I-Date
在 O O
自 B-Place B-Place
己 I-Place I-Place
家 I-Place I-Place
和 O O
姥 B-Place O
爷 I-Place O
姥 I-Place O
姥 I-Place O
家 I-Place O
之 O O
间 O O
来 O O
回 O O
走 O O
动 O O
， O O
未 O O
离 O O
开 O O
过 O O
格 O O
兰 O I-Place
绿 O I-Place
都 O I-Place
小 O I-Place
区 O I-Place
。 O O

病 B-Id B-Id
例 I-Id I-Id
6 I-Id I-Id
1 I-Id I-Id
廖 B-Per B-Per
某 I-Per I-Per
某 I-Per I-Per
1 B-Date B-Date
0 I-Date I-Date
月 I-Date I-Date
2 I-Date I-Date
3 I-Date I-Date
日 I-Date I-Date
1 B-Time B-Time
3 I-Time I-Time
: I-Time I-Time
1 I-Time I-Time
5 I-Time I-Time
骑 B-Type B-Type
车 I-Type I-Type
前 O O
往 O O
甘 B-Place B-Place
肃 I-Place I-Place
昆 I-Place I-Place
仑 I-Place I-Place
燃 I-Place I-Place
气 I-Place I-Place
小 I-Place I-Place
西 I-Place I-Place
湖 I-Place I-Place
服 I-Place I-Place
务 I-Place I-Place
站 I-Place I-Place
缴 O O
费 O O
， O O
后 O O
在 O O
南 B-Place B-Place
滨 I-Place I-Place
河 I-Place I-Place
路 I-Place I-Place
附 I-Place I-Place
近 I-Place I-Place
休 O O
息 O O
， O O

病 B-Id B-Id
例 I-Id I-Id
5 I-Id I-Id
3 I-Id I-Id
米 B-Per B-Per
某 I-Per I-Per
某 I-Per I-Per
木 I-Per I-Place
1 B-Date B-Date
0 I-Date I-Date
月 I-Date I-Date
2 I-Date I-Date
4 I-Date I-Date
日 I-Date I-Date
1 B-Time B-Time
2 I-Time I-Time
: I-Time I-Time
0 I-Time I-Time
0 I-Time I-Time
与 O O
母 O O
亲 O O
马 B-Per B-Per
某 I-Per I-Per
某 I-Per I-Per
、 O O
父 O O
亲 O O
米 O O
某 O O
某 O O
都 O O
三 O O
人 O O
步 B-Type B-Type
行 I-Type I-Type
至 O O
五 B-Place B-Place
星 I-Place I-Place
坪 I-Place I-Place
小 I-Place I-Place
学 I-Place I-Place
核 I-Place I-Place
酸 I-Place I-Place
采 I-Place I-Place
样 I-Place I-Place
点 I-Place I-Place
检 O O
测 O O
未 O O
果 O O
， O O

病 B-Id B-Id
例 I-Id I-Id
5 I-Id I-Id
5 I-Id I-Id
马 B-Per B-Per
某 I-Per I-Per
某 I-Per I-Per
则 I-Per B-Date
1 B-Date B-Date
0 I-Date I-Date
月 I-Date I-Date
2 I-Date I-Date
1 I-Date I-Date
日 I-Date I-Date
2 B-Time B-Time
0 I-Time I-Time
: I-Time I-Time
4 I-Time I-Time
0 I-Time I-Time
带 O O
女 O O
儿 O O
马 B-Per B-Per
某 I-Per I-Per
某 I-Per I-Per
哈 I-Per O
、 O O
马 B-Per B-Per
某 I-Per I-Per
某 I-Per I-Per
， O O
儿 O O
子 O O
马 B-Per B-Per
某 I-Per I-Per
1 O O
、 O O
马 B-Per B-Per
某 I-Per I-Per
2 O O
五 O O
人 O O
前 O O
往 O O
五 B-Place B-Place
星 I-Place I-Place
坪 I-Place I-Place
社 I-Place I-Place
区 I-Place I-Place
核 I-Place I-Place
酸 I-Place I-Place
采 I-Place I-Place
样 I-Place I-Place
点 I-Place I-Place
采 O O
样 O O

病 B-Id B-Id
例 I-Id I-Id
5 I-Id I-Id
3 I-Id I-Id
米 B-Per B-Per
某 I-Per B-Place
某 I-Per I-Place
木 I-Per I-Place
1 B-Date B-Date
0 I-Date I-Date
月 I-Date I-Date
2 I-Date I-Date
1 I-Date I-Date
日 I-Date I-Date
1 B-Time B-Time
6 I-Time I-Time
: I-Time I-Time
3 I-Time I-Time
0 I-Time I-Time
与 O O
母 O O
亲 O O
马 B-Per B-Per
某 I-Per I-Per
某 I-Per I-Per
（ O O
确 O O
诊 O O
病 O O
例 O O
） O O
步 B-Type B-Type
行 I-Type I-Type
至 O O
五 B-Place B-Place
星 I-Place I-Place
坪 I-Place I-Place
小 I-Place I-Place
学 I-Place I-Place
核 O I-Place
酸 O I-Place
采 O I-Place
样 O I-Place
点 O I-Place
采 O O
样 O O
， O O
保 O O
持 O O
一 O O
米 O O
线 O O
， O O
全 O O
程 O O
佩 O O
戴 O O
口 O O
罩 O O
， O O

病 B-Id B-Id
例 I-Id I-Id
5 I-Id I-Id
3 I-Id I-Id
米 B-Per B-Per
某 I-Per I-Per
某 I-Per I-Per
木 I-Per I-Place
1 B-Date B-Date
0 I-Date I-Date
月 I-Date I-Date
2 I-Date I-Date
4 I-Date I-Date
日 I-Date I-Date
1 B-Time B-Time
7 I-Time I-Time
: I-Time I-Time
0 I-Time I-Time
0 I-Time I-Time
与 O O
母 O O
亲 O O
马 B-Per B-Per
某 I-Per I-Per
某 I-Per I-Per
、 O O
父 O O
亲 O O
米 O O
某 O O
某 O O
都 O O
、 O O
哥 O O
哥 O O
米 O O
某 O O
某 O O
四 O O
人 O O
步 B-Type B-Type
行 I-Type I-Type
至 O O
五 B-Place B-Place
星 I-Place I-Place
坪 I-Place I-Place
小 I-Place I-Place
学 I-Place I-Place
核 I-Place I-Place
酸 I-Place I-Place
采 I-Place I-Place
样 I-Place I-Place
点 I-Place I-Place
采 O O
样 O O
， O O
保 O O
持 O O
一 O O
米 O O
线 O O
， O O
全 O O
程 O O
带 O O
口 O O
罩 O O
， O O
